# Supplementary material for: Miniaturised interaction proteomics on a microfluidic platform with ultra-low input requirements
Source: Nat Commun. 2019 Apr 4;10:1525. doi: 10.1038/s41467-019-09533-y (PMC6449397; doi:10.1038/s41467-019-09533-y)
Supplement: Supplementary file 4 — Supplementary Data 1 [file 41467_2019_9533_MOESM4_ESM.xlsx]

## Sheet: ProtGroup
Protein IDs	Majority protein IDs	Peptide counts (all)	Peptide counts (razor+unique)	Peptide counts (unique)	Protein names	Gene names	Fasta headers	Number of proteins	Peptides	Razor + unique peptides	Unique peptides	Peptides HeLaK_100_1	Peptides HeLaK_100_2	Peptides HeLaK_100_3	Peptides HeLaK_20_1	Peptides HeLaK_20_2	Peptides HeLaK_20_3	Peptides HeLaK_4_1	Peptides HeLaK_4_2	Peptides HeLaK_4_3	Peptides HeLaK_500_1	Peptides HeLaK_500_2	Peptides HeLaK_500_3	Peptides SMC1A_100_1	Peptides SMC1A_100_2	Peptides SMC1A_100_3	Peptides SMC1A_20_1	Peptides SMC1A_20_2	Peptides SMC1A_20_3	Peptides SMC1A_4_1	Peptides SMC1A_4_2	Peptides SMC1A_4_3	Peptides SMC1A_500_1	Peptides SMC1A_500_2	Peptides SMC1A_500_3	Razor + unique peptides HeLaK_100_1	Razor + unique peptides HeLaK_100_2	Razor + unique peptides HeLaK_100_3	Razor + unique peptides HeLaK_20_1	Razor + unique peptides HeLaK_20_2	Razor + unique peptides HeLaK_20_3	Razor + unique peptides HeLaK_4_1	Razor + unique peptides HeLaK_4_2	Razor + unique peptides HeLaK_4_3	Razor + unique peptides HeLaK_500_1	Razor + unique peptides HeLaK_500_2	Razor + unique peptides HeLaK_500_3	Razor + unique peptides SMC1A_100_1	Razor + unique peptides SMC1A_100_2
P06310;P01615;A2NJV5;A0A0A0MRZ7;A0A075B6S6;A0A075B6S2;A0A075B6P5;P01614;A0A087WW87	P06310;P01615;A2NJV5;A0A0A0MRZ7;A0A075B6S6;A0A075B6S2;A0A075B6P5;P01614;A0A087WW87	1;1;1;1;1;1;1;1;1	1;1;1;1;1;1;1;1;1	1;1;1;1;1;1;1;1;1	Ig kappa chain V-II region RPMI 6410;Ig kappa chain V-II region FR;Ig kappa chain V-II region Cum	IGKV A18	>sp|P06310|KV230_HUMAN Immunoglobulin kappa variable 2-30 OS=Homo sapiens GN=IGKV2-30 PE=3 SV=2;>sp|P01615|KVD28_HUMAN Immunoglobulin kappa variable 2D-28 OS=Homo sapiens GN=IGKV2D-28 PE=1 SV=2;>sp|A2NJV5|KV229_HUMAN Immunoglobulin kappa variable 2-29 OS=H	9	1	1	1	0	0	0	1	1	1	0	0	0	0	0	0	0	0	0	1	1	1	0	0	0	0	0	0	0	0	0	1	1	1	0	0	0	0	0	0	0	0
A6NDU8	A6NDU8	2	2	2	UPF0600 protein C5orf51	C5orf51	>sp|A6NDU8|CE051_HUMAN UPF0600 protein C5orf51 OS=Homo sapiens GN=C5orf51 PE=1 SV=1	1	2	2	2	0	0	0	0	0	0	0	0	0	0	0	0	0	0	0	0	0	0	0	0	0	0	2	0	0	0	0	0	0	0	0	0	0	0	0	0	0	0
A8K2U0	A8K2U0	6	6	6	Alpha-2-macroglobulin-like protein 1	A2ML1	>sp|A8K2U0|A2ML1_HUMAN Alpha-2-macroglobulin-like protein 1 OS=Homo sapiens GN=A2ML1 PE=1 SV=3	1	6	6	6	0	0	0	0	0	0	0	0	0	6	2	0	0	0	0	0	0	0	0	0	0	0	0	0	0	0	0	0	0	0	0	0	0	6	2	0	0	0
P0DOY3;P0DOY2;P0CG04;P0CF74;B9A064;P0DOX8;A0M8Q6	P0DOY3;P0DOY2;P0CG04;P0CF74;B9A064;P0DOX8;A0M8Q6	3;3;3;3;3;3;2	3;3;3;3;3;3;2	3;3;3;3;3;3;2	Ig lambda-1 chain C regions;Ig lambda-6 chain C region;Immunoglobulin lambda-like polypeptide 5;Ig lambda-7 chain C region	IGLC1;IGLC6;IGLL5;IGLC7	>sp|P0DOY3|IGLC3_HUMAN Immunoglobulin lambda constant 3 OS=Homo sapiens GN=IGLC3 PE=1 SV=1;>sp|P0DOY2|IGLC2_HUMAN Immunoglobulin lambda constant 2 OS=Homo sapiens GN=IGLC2 PE=1 SV=1;>sp|P0CG04|IGLC1_HUMAN Immunoglobulin lambda constant 1 OS=Homo sapiens GN	7	3	3	3	0	0	0	0	1	0	0	0	0	1	3	1	0	0	1	0	1	0	0	0	0	0	0	0	0	0	0	0	1	0	0	0	0	1	3	1	0	0
CON__ENSEMBL:ENSBTAP00000007350	CON__ENSEMBL:ENSBTAP00000007350	4	2	2			>ENSEMBL:ENSBTAP00000007350 (Bos taurus) similar to Complement C4-A precursor	1	4	2	2	0	3	3	2	3	2	3	2	2	1	1	1	2	3	2	2	2	2	3	3	2	2	2	2	0	1	1	1	2	1	2	1	1	0	0	0	0	1
CON__ENSEMBL:ENSBTAP00000038253	CON__ENSEMBL:ENSBTAP00000038253	15	1	1			>ENSEMBL:ENSBTAP00000038253 (Bos taurus) 63 kDa protein	1	15	1	1	7	9	9	7	8	8	8	9	9	12	11	11	9	11	11	8	9	7	9	8	11	9	11	9	0	0	0	0	0	0	0	0	0	0	0	0	0	0
CON__P00761	CON__P00761	10	10	10			>P00761 SWISS-PROT:P00761|TRYP_PIG Trypsin - Sus scrofa (Pig).	1	10	10	10	8	8	9	10	8	9	8	9	9	10	10	10	10	9	10	10	10	8	9	9	9	10	9	9	8	8	9	10	8	9	8	9	9	10	10	10	10	9
CON__P01966;P69905	CON__P01966	3;1	3;1	3;1			>P01966 SWISS-PROT:P01966 (Bos taurus) Hemoglobin subunit alpha	2	3	3	3	0	0	0	0	0	0	0	0	0	1	0	0	0	0	0	0	0	0	0	0	0	0	3	0	0	0	0	0	0	0	0	0	0	1	0	0	0	0
P02533;CON__P02533;CON__Q61782	P02533;CON__P02533	36;36;5	32;32;5	11;11;2	Keratin, type I cytoskeletal 14	KRT14	>sp|P02533|K1C14_HUMAN Keratin, type I cytoskeletal 14 OS=Homo sapiens GN=KRT14 PE=1 SV=4;>P02533 SWISS-PROT:P02533 Tax_Id=9606 Gene_Symbol=KRT14 Keratin, type I cytoskeletal 14	3	36	32	11	7	23	21	14	24	14	16	14	15	33	26	29	21	21	28	19	22	8	10	11	15	21	34	19	5	21	19	10	20	11	15	12	13	30	23	26	18	18
CON__P02535-1	CON__P02535-1	13	3	3			>P02535-1 SWISS-PROT:P02535-1 Tax_Id=10090 Gene_Symbol=Krt10 Isoform 1 of Keratin, type I cytoskeletal 10	1	13	3	3	4	7	8	9	9	8	5	7	6	13	9	9	8	7	7	9	9	9	6	5	7	9	9	9	0	0	0	0	0	0	0	0	0	3	0	0	0	0
P02538;CON__P02538	P02538;CON__P02538	36;36	1;1	1;1	Keratin, type II cytoskeletal 6A	KRT6A	>sp|P02538|K2C6A_HUMAN Keratin, type II cytoskeletal 6A OS=Homo sapiens GN=KRT6A PE=1 SV=3;>P02538 SWISS-PROT:P02538 Tax_Id=9606 Gene_Symbol=KRT6A Keratin, type II cytoskeletal 6A	2	36	1	1	5	16	21	18	22	13	16	19	17	28	30	28	23	19	25	17	20	15	16	15	21	22	32	21	0	0	1	0	0	0	0	0	0	1	1	1	1	1
CON__P02662	CON__P02662	9	9	9			>P02662 SWISS-PROT:P02662 Alpha-S1-casein - Bos taurus (Bovine).	1	9	9	9	2	5	6	3	7	5	6	4	6	4	6	5	8	6	7	5	5	3	5	5	4	5	6	5	2	5	6	3	7	5	6	4	6	4	6	5	8	6
CON__P02663	CON__P02663	7	7	7			>P02663 SWISS-PROT:P02663 Alpha-S2-casein [Contains: Casocidin-1 - Bos taurus (Bovine).	1	7	7	7	0	1	2	0	2	2	4	0	4	2	4	3	5	3	5	2	2	1	2	4	4	1	4	2	0	1	2	0	2	2	4	0	4	2	4	3	5	3
CON__P02666	CON__P02666	1	1	1			>P02666 SWISS-PROT:P02666 Beta-casein - Bos taurus (Bovine).	1	1	1	1	1	1	1	0	1	1	0	1	1	1	1	1	1	1	1	1	1	0	0	1	1	0	1	1	1	1	1	0	1	1	0	1	1	1	1	1	1	1
CON__P02668	CON__P02668	5	5	5			>P02668 SWISS-PROT:P02668 Kappa-casein [Contains: Casoxin C; Casoxin 6; Casoxin A; Casoxin B; Casoplatelin] - Bos taurus (Bovine).	1	5	5	5	2	3	3	1	2	1	2	2	2	2	3	3	4	3	5	2	2	2	2	4	3	3	3	3	2	3	3	1	2	1	2	2	2	2	3	3	4	3
CON__P02754	CON__P02754	10	10	10			>P02754 SWISS-PROT:P02754 Beta-lactoglobulin - Bos taurus (Bovine).	1	10	10	10	1	4	4	2	3	2	4	4	6	2	3	3	4	3	7	3	3	2	4	7	5	3	5	3	1	4	4	2	3	2	4	4	6	2	3	3	4	3
P02768;CON__P02768-1	P02768;CON__P02768-1	12;12	8;8	8;8	Serum albumin	ALB	>sp|P02768|ALBU_HUMAN Serum albumin OS=Homo sapiens GN=ALB PE=1 SV=2;>P02768-1 SWISS-PROT:P02768-1 Tax_Id=9606 Gene_Symbol=ALB Isoform 1 of Serum albumin precursor	2	12	8	8	4	4	4	5	6	3	4	4	4	6	10	5	4	4	6	5	5	4	4	3	4	4	6	4	0	0	0	1	2	0	0	0	0	2	6	1	0	0
CON__P02769	CON__P02769	91	91	87			>P02769 SWISS-PROT:P02769 (Bos taurus) Bovine serum albumin precursor	1	91	91	87	43	79	73	70	71	64	65	68	65	61	63	68	78	79	75	73	72	65	57	59	66	73	78	73	43	79	73	70	71	64	65	68	65	61	63	68	78	79
CON__P04259	CON__P04259	36	1	0			>P04259 SWISS-PROT:P04259 Tax_Id=9606 Gene_Symbol=KRT6B Keratin, type II cytoskeletal 6B	1	36	1	0	5	15	19	18	22	12	17	18	16	27	30	26	21	17	24	16	19	14	15	14	22	20	32	19	0	0	0	0	0	0	1	0	0	1	1	0	0	0
P05787;CON__P05787;CON__H-INV:HIT000292931;CON__Q9H552;CON__H-INV:HIT000016045;Q9NSB2;CON__Q9NSB2;CON__Q6ISB0;CON__REFSEQ:XP_092267	P05787;CON__P05787;CON__H-INV:HIT000292931	32;32;16;8;5;4;4;4;2	23;23;13;4;1;0;0;0;2	23;23;13;4;1;0;0;0;2	Keratin, type II cytoskeletal 8	KRT8	>sp|P05787|K2C8_HUMAN Keratin, type II cytoskeletal 8 OS=Homo sapiens GN=KRT8 PE=1 SV=7;>P05787 SWISS-PROT:P05787 Tax_Id=9606 Gene_Symbol=KRT8 Keratin, type II cytoskeletal 8;>H-INV:HIT000292931 Tax_Id=9606 Gene_Symbol=- Similar to Keratin, type II cytoske	9	32	23	23	3	4	3	5	5	3	3	4	6	10	9	9	4	4	4	4	4	5	6	5	6	17	31	14	0	0	0	0	0	0	0	0	0	3	2	3	0	0
CON__P06868	CON__P06868	5	5	4			>P06868 SWISS-PROT:P06868 (Bos taurus) Plasminogen precursor	1	5	5	4	0	0	0	0	0	0	0	0	0	0	2	2	0	0	0	0	0	0	0	0	0	5	4	5	0	0	0	0	0	0	0	0	0	0	2	2	0	0
P08779;CON__P08779;CON__Q9Z2K1;CON__Q3ZAW8;CON__A2A4G1;P35900;CON__P35900;CON__Q9D312	P08779;CON__P08779	32;32;11;11;6;2;2;2	18;18;4;4;0;0;0;0	18;18;4;4;0;0;0;0	Keratin, type I cytoskeletal 16	KRT16	>sp|P08779|K1C16_HUMAN Keratin, type I cytoskeletal 16 OS=Homo sapiens GN=KRT16 PE=1 SV=4;>P08779 SWISS-PROT:P08779 Tax_Id=9606 Gene_Symbol=KRT16 Keratin, type I cytoskeletal 16	8	32	18	18	7	14	18	15	20	12	18	14	12	20	23	24	18	17	24	15	17	6	8	11	15	17	28	14	2	5	9	9	12	6	12	9	5	7	12	12	9	9
P12035;CON__P12035	P12035;CON__P12035	14;14	1;1	1;1	Keratin, type II cytoskeletal 3	KRT3	>sp|P12035|K2C3_HUMAN Keratin, type II cytoskeletal 3 OS=Homo sapiens GN=KRT3 PE=1 SV=3;>P12035 SWISS-PROT:P12035 Tax_Id=9606 Gene_Symbol=KRT3 Keratin, type II cytoskeletal 3	2	14	1	1	4	9	8	5	6	3	4	5	7	10	11	11	9	7	10	5	6	5	6	6	8	7	11	6	0	0	0	0	0	0	0	0	0	0	1	0	0	0
P13645;CON__P13645;Q7Z3Y7;CON__Q7Z3Y7;CON__Q148H6;Q2M2I5;CON__Q2M2I5;Q14525;CON__Q14525;Q15323;CON__Q9UE12;CON__Q15323;CON__A2A5Y0;CON__Q92764;Q14532;CON__Q14532;O76014;CON__A2AB72;Q92764;CON__Q497I4;O76015;CON__O76015;O76013;CON__O76013;CON__O76014;CON__REFSEQ:XP_986630;Q99456;CON__Q99456	P13645;CON__P13645	48;48;4;4;3;2;2;1;1;1;1;1;1;1;1;1;1;1;1;1;1;1;1;1;1;1;1;1	48;48;4;4;3;2;2;1;1;1;1;1;1;1;1;1;1;1;1;1;1;1;1;1;1;1;1;1	35;35;1;1;0;0;0;0;0;0;0;0;0;0;0;0;0;0;0;0;0;0;0;0;0;0;0;0	Keratin, type I cytoskeletal 10	KRT10	>sp|P13645|K1C10_HUMAN Keratin, type I cytoskeletal 10 OS=Homo sapiens GN=KRT10 PE=1 SV=6;>P13645 SWISS-PROT:P13645 Tax_Id=9606 Gene_Symbol=KRT10 Keratin, type I cytoskeletal 10	28	48	48	35	17	36	33	28	31	29	26	27	26	43	38	39	32	31	37	30	32	27	20	20	27	34	39	31	17	36	33	28	31	29	26	27	26	43	38	39	32	31
CON__P13646-1	CON__P13646-1	12	8	2			>P13646-1 SWISS-PROT:P13646-1 Tax_Id=9606 Gene_Symbol=KRT13 Isoform 1 of Keratin, type I cytoskeletal 13	1	12	8	2	0	4	6	2	2	2	2	3	3	5	11	4	3	4	4	2	2	2	2	2	3	4	8	3	0	0	2	0	0	0	0	0	0	1	8	0	0	1
P13647;CON__P13647;CON__P07744;P14136;CON__Q61726;O43790;CON__O43790;P78385;CON__Q6NT21;CON__P78385;Q14533;CON__Q14533	P13647;CON__P13647	45;45;7;1;1;1;1;1;1;1;1;1	34;34;1;1;1;1;1;1;1;1;1;1	7;7;0;0;0;0;0;0;0;0;0;0	Keratin, type II cytoskeletal 5	KRT5	>sp|P13647|K2C5_HUMAN Keratin, type II cytoskeletal 5 OS=Homo sapiens GN=KRT5 PE=1 SV=3;>P13647 SWISS-PROT:P13647 Tax_Id=9606 Gene_Symbol=KRT5 Keratin, type II cytoskeletal 5	12	45	34	7	8	29	27	22	25	18	18	23	24	36	31	32	27	25	30	23	26	17	19	21	26	31	35	25	5	22	21	17	19	13	14	17	16	26	22	22	22	20
CON__P17690	CON__P17690	2	2	2			>P17690 SWISS-PROT:P17690 (Bos taurus) Beta-2-glycoprotein 1 precursor	1	2	2	2	0	2	1	1	1	1	1	1	1	1	1	1	2	2	1	1	0	1	1	1	1	1	1	1	0	2	1	1	1	1	1	1	1	1	1	1	2	2
P19013;CON__P19013	P19013;CON__P19013	9;9	6;6	6;6	Keratin, type II cytoskeletal 4	KRT4	>sp|P19013|K2C4_HUMAN Keratin, type II cytoskeletal 4 OS=Homo sapiens GN=KRT4 PE=1 SV=4;>P19013 SWISS-PROT:P19013 Tax_Id=9606 Gene_Symbol=KRT4 keratin 4	2	9	6	6	2	1	1	1	1	1	1	1	1	3	9	4	2	2	2	1	1	1	1	1	1	2	8	2	0	0	0	0	0	0	0	0	0	0	6	1	0	0
P20930;CON__P20930	P20930;CON__P20930	18;18	18;18	18;18	Filaggrin	FLG	>sp|P20930|FILA_HUMAN Filaggrin OS=Homo sapiens GN=FLG PE=1 SV=3;>P20930 SWISS-PROT:P20930 Tax_Id=9606 Gene_Symbol=FLG Filaggrin	2	18	18	18	5	2	2	0	0	0	1	2	3	12	17	4	3	3	7	0	0	0	1	1	1	5	3	3	5	2	2	0	0	0	1	2	3	12	17	4	3	3
P35527;CON__P35527	P35527;CON__P35527	42;42	42;42	42;42	Keratin, type I cytoskeletal 9	KRT9	>sp|P35527|K1C9_HUMAN Keratin, type I cytoskeletal 9 OS=Homo sapiens GN=KRT9 PE=1 SV=3;>P35527 SWISS-PROT:P35527 Tax_Id=9606 Gene_Symbol=KRT9 Keratin, type I cytoskeletal 9	2	42	42	42	10	38	28	28	33	21	22	33	22	26	22	27	26	40	38	27	26	19	16	20	28	31	34	27	10	38	28	28	33	21	22	33	22	26	22	27	26	40
CON__P35908	CON__P35908	60	1	1			>P35908 SWISS-PROT:P35908 Tax_Id=9606 Gene_Symbol=KRT2 Keratin, type II cytoskeletal 2 epidermal	1	60	1	1	21	45	43	32	32	27	34	37	43	51	45	51	43	46	49	39	37	30	30	29	40	43	48	41	0	1	0	0	0	0	1	1	1	0	0	1	1	0
P48668;CON__P48668	P48668;CON__P48668	36;36	17;17	0;0	Keratin, type II cytoskeletal 6C	KRT6C	>sp|P48668|K2C6C_HUMAN Keratin, type II cytoskeletal 6C OS=Homo sapiens GN=KRT6C PE=1 SV=3;>P48668 SWISS-PROT:P48668 Tax_Id=9606 Gene_Symbol=KRT6C Keratin, type II cytoskeletal 6C	2	36	17	0	5	16	20	19	23	13	17	19	17	27	30	27	22	18	25	17	20	15	16	15	22	21	32	20	0	4	8	10	12	6	9	9	5	12	15	12	11	6
Q04695;CON__Q04695;CON__P19001;CON__Q99PS0	Q04695;CON__Q04695	25;25;4;1	14;14;1;1	6;6;1;0	Keratin, type I cytoskeletal 17	KRT17	>sp|Q04695|K1C17_HUMAN Keratin, type I cytoskeletal 17 OS=Homo sapiens GN=KRT17 PE=1 SV=2;>Q04695 SWISS-PROT:Q04695 Tax_Id=9606 Gene_Symbol=KRT17 Keratin, type I cytoskeletal 17	4	25	14	6	4	14	13	8	13	8	8	7	7	16	13	15	11	11	18	9	11	2	5	5	7	10	19	6	2	6	5	2	5	1	3	2	1	5	4	4	4	3
CON__Q2UVX4	CON__Q2UVX4	1	1	1			>Q2UVX4 SWISS-PROT:Q2UVX4 (Bos taurus) Complement C3 precursor	1	1	1	1	0	1	1	1	1	1	0	0	0	1	1	1	1	1	1	1	1	1	0	0	0	1	1	1	0	1	1	1	1	1	0	0	0	1	1	1	1	1
Q7RTS7;CON__Q7RTS7;Q86Y46;CON__Q32MB2;Q3SY84;CON__Q3SY84	Q7RTS7;CON__Q7RTS7;Q86Y46;CON__Q32MB2;Q3SY84;CON__Q3SY84	6;6;6;6;4;4	1;1;1;1;1;1	0;0;0;0;0;0	Keratin, type II cytoskeletal 74;Keratin, type II cytoskeletal 73;Keratin, type II cytoskeletal 71	KRT74;KRT73;KRT71	>sp|Q7RTS7|K2C74_HUMAN Keratin, type II cytoskeletal 74 OS=Homo sapiens GN=KRT74 PE=1 SV=2;>Q7RTS7 SWISS-PROT:Q7RTS7 Tax_Id=9606 Gene_Symbol=KRT74 Keratin, type II cytoskeletal 74;>sp|Q86Y46|K2C73_HUMAN Keratin, type II cytoskeletal 73 OS=Homo sapiens GN=K	6	6	1	0	1	3	2	1	1	1	1	2	2	6	5	6	3	3	3	2	2	1	2	2	3	5	6	5	0	1	1	0	0	0	1	1	0	1	0	1	1	1
P08729;CON__Q3KNV1;CON__Q9DCV7	P08729;CON__Q3KNV1	18;18;5	14;14;1	1;1;0	Keratin, type II cytoskeletal 7	KRT7	>sp|P08729|K2C7_HUMAN Keratin, type II cytoskeletal 7 OS=Homo sapiens GN=KRT7 PE=1 SV=5;>Q3KNV1 TREMBL:Q3KNV1;Q96GE1 Tax_Id=9606 Gene_Symbol=KRT7 keratin 7	3	18	14	1	1	2	1	2	2	1	1	1	2	5	7	6	2	2	2	1	1	2	2	2	2	7	18	7	0	0	0	0	0	0	0	0	0	2	3	3	0	0
CON__Q3SX09	CON__Q3SX09	2	2	2			>Q3SX09 TREMBL:Q3SX09 (Bos taurus) similar to HBG protein	1	2	2	2	0	0	0	0	0	0	0	0	0	1	1	0	0	0	0	0	0	0	0	0	0	1	2	0	0	0	0	0	0	0	0	0	0	1	1	0	0	0
CON__Q3SZR3	CON__Q3SZR3	2	2	2			>Q3SZR3 SWISS-PROT:Q3SZR3 (Bos taurus) Alpha-1-acid glycoprotein precursor	1	2	2	2	1	0	0	0	0	0	0	0	0	1	0	0	1	0	0	0	0	0	0	0	0	0	0	0	1	0	0	0	0	0	0	0	0	1	0	0	1	0
Q5D862;CON__Q5D862	Q5D862;CON__Q5D862	28;28	28;28	28;28	Filaggrin-2	FLG2	>sp|Q5D862|FILA2_HUMAN Filaggrin-2 OS=Homo sapiens GN=FLG2 PE=1 SV=1;>Q5D862 SWISS-PROT:Q5D862 Tax_Id=9606 Gene_Symbol=FLG2 Filaggrin-2	2	28	28	28	6	12	10	8	10	7	7	7	9	27	16	14	15	11	15	8	9	8	9	5	8	7	8	7	6	12	10	8	10	7	7	7	9	27	16	14	15	11
CON__Q5XQN5;CON__Q922U2	CON__Q5XQN5;CON__Q922U2	36;27	1;1	0;0			>Q5XQN5 SWISS-PROT:Q5XQN5 (Bos taurus) Keratin, type II cytoskeletal 5;>Q922U2 SWISS-PROT:Q922U2 Tax_Id=10090 Gene_Symbol=Krt5 Keratin, type II cytoskeletal 5	2	36	1	0	7	22	18	16	19	15	13	18	19	28	22	24	18	16	22	16	20	12	15	17	20	23	27	20	0	0	0	0	0	0	0	0	0	1	0	0	0	0
Q6KB66;CON__Q6KB66-1;CON__Q0VBK2	Q6KB66;CON__Q6KB66-1	16;16;4	16;16;4	16;16;4	Keratin, type II cytoskeletal 80	KRT80	>sp|Q6KB66|K2C80_HUMAN Keratin, type II cytoskeletal 80 OS=Homo sapiens GN=KRT80 PE=1 SV=2;>Q6KB66-1 SWISS-PROT:Q6KB66-1 Tax_Id=9606 Gene_Symbol=KRT80 Isoform 1 of Keratin, type II cytoskeletal 80	3	16	16	16	1	1	1	0	1	1	1	2	1	15	3	4	0	1	1	1	1	0	1	1	2	2	3	2	1	1	1	0	1	1	1	2	1	15	3	4	0	1
Q7Z3Z0;CON__Q7Z3Z0;Q7Z3Y8;CON__Q7Z3Y8;Q7Z3Y9;CON__Q7Z3Y9	Q7Z3Z0;CON__Q7Z3Z0;Q7Z3Y8;CON__Q7Z3Y8;Q7Z3Y9;CON__Q7Z3Y9	3;3;3;3;2;2	1;1;1;1;1;1	1;1;1;1;1;1	Keratin, type I cytoskeletal 25;Keratin, type I cytoskeletal 27;Keratin, type I cytoskeletal 26	KRT25;KRT27;KRT26	>sp|Q7Z3Z0|K1C25_HUMAN Keratin, type I cytoskeletal 25 OS=Homo sapiens GN=KRT25 PE=1 SV=1;>Q7Z3Z0 SWISS-PROT:Q7Z3Z0 Tax_Id=9606 Gene_Symbol=KRT25 Keratin, type I cytoskeletal 25;>sp|Q7Z3Y8|K1C27_HUMAN Keratin, type I cytoskeletal 27 OS=Homo sapiens GN=KRT2	6	3	1	1	1	2	2	2	2	2	2	2	1	2	2	2	2	2	2	3	2	2	2	2	2	2	2	2	0	0	0	0	0	0	0	0	0	0	0	0	0	0
CON__Q7Z794;Q7Z794	CON__Q7Z794;Q7Z794	32;31	26;25	22;21	Keratin, type II cytoskeletal 1b	KRT77	>Q7Z794 SWISS-PROT:Q7Z794 Tax_Id=9606 Gene_Symbol=KRT77 Keratin 77;>sp|Q7Z794|K2C1B_HUMAN Keratin, type II cytoskeletal 1b OS=Homo sapiens GN=KRT77 PE=2 SV=3	2	32	26	22	2	7	6	3	6	6	3	4	7	31	13	10	7	7	7	6	6	5	7	6	7	8	8	7	0	4	4	0	3	3	1	2	3	26	9	6	4	4
Q86YZ3;CON__Q86YZ3	Q86YZ3;CON__Q86YZ3	23;23	23;23	23;23	Hornerin	HRNR	>sp|Q86YZ3|HORN_HUMAN Hornerin OS=Homo sapiens GN=HRNR PE=1 SV=2;>Q86YZ3 SWISS-PROT:Q86YZ3 Tax_Id=9606 Gene_Symbol=HRNR Hornerin	2	23	23	23	11	21	19	15	16	6	14	15	15	10	14	15	14	21	21	7	12	5	11	10	10	16	15	15	11	21	19	15	16	6	14	15	15	10	14	15	14	21
Q9C075;CON__Q9C075	Q9C075;CON__Q9C075	10;10	9;9	9;9	Keratin, type I cytoskeletal 23	KRT23	>sp|Q9C075|K1C23_HUMAN Keratin, type I cytoskeletal 23 OS=Homo sapiens GN=KRT23 PE=1 SV=2;>Q9C075 SWISS-PROT:Q9C075 Tax_Id=9606 Gene_Symbol=KRT23 Keratin, type I cytoskeletal 23	2	10	9	9	1	1	1	1	1	0	1	0	0	10	2	7	1	1	1	1	1	0	0	0	0	0	1	0	0	0	0	0	0	0	0	0	0	9	1	6	0	0
CON__Q9U6Y5	CON__Q9U6Y5	5	5	5			>Q9U6Y5 SWISS-PROT:Q9U6Y5 Green fluorescent protein (GFP-Cter-HisTag)	1	5	5	5	0	0	0	0	0	0	0	0	0	0	0	0	3	1	3	0	0	0	0	0	0	5	5	5	0	0	0	0	0	0	0	0	0	0	0	0	3	1
CON__Streptavidin	CON__Streptavidin	3	3	3			>Streptavidin (S.avidinii)	1	3	3	3	0	0	0	1	1	1	0	0	0	0	3	1	0	1	0	1	1	1	0	0	0	0	0	0	0	0	0	1	1	1	0	0	0	0	3	1	0	1
Q13765;E9PAV3	Q13765;E9PAV3	1;1	1;1	1;1	Nascent polypeptide-associated complex subunit alpha	NACA	>sp|Q13765|NACA_HUMAN Nascent polypeptide-associated complex subunit alpha OS=Homo sapiens GN=NACA PE=1 SV=1;>sp|E9PAV3|NACAM_HUMAN Nascent polypeptide-associated complex subunit alpha, muscle-specific form OS=Homo sapiens GN=NACA PE=1 SV=1	2	1	1	1	0	0	0	0	0	0	0	0	0	0	1	0	0	0	1	0	0	0	0	0	0	1	1	1	0	0	0	0	0	0	0	0	0	0	1	0	0	0
O00165	O00165	1	1	1	HCLS1-associated protein X-1	HAX1	>sp|O00165|HAX1_HUMAN HCLS1-associated protein X-1 OS=Homo sapiens GN=HAX1 PE=1 SV=2	1	1	1	1	0	0	0	0	0	0	0	0	0	0	0	0	0	0	0	0	0	0	0	0	0	0	1	0	0	0	0	0	0	0	0	0	0	0	0	0	0	0
O00170	O00170	2	2	2	AH receptor-interacting protein	AIP	>sp|O00170|AIP_HUMAN AH receptor-interacting protein OS=Homo sapiens GN=AIP PE=1 SV=2	1	2	2	2	0	0	0	0	0	0	0	0	0	1	1	1	0	0	0	0	0	0	0	0	0	2	2	2	0	0	0	0	0	0	0	0	0	1	1	1	0	0
O00410	O00410	8	8	8	Importin-5	IPO5	>sp|O00410|IPO5_HUMAN Importin-5 OS=Homo sapiens GN=IPO5 PE=1 SV=4	1	8	8	8	0	0	0	0	0	0	0	0	0	3	2	2	0	0	0	0	0	0	0	0	0	5	7	6	0	0	0	0	0	0	0	0	0	3	2	2	0	0
O00541	O00541	3	3	3	Pescadillo homolog	PES1	>sp|O00541|PESC_HUMAN Pescadillo homolog OS=Homo sapiens GN=PES1 PE=1 SV=1	1	3	3	3	0	0	0	0	0	0	0	0	0	0	0	0	0	0	0	0	0	0	0	0	0	0	3	0	0	0	0	0	0	0	0	0	0	0	0	0	0	0
O00567	O00567	6	6	6	Nucleolar protein 56	NOP56	>sp|O00567|NOP56_HUMAN Nucleolar protein 56 OS=Homo sapiens GN=NOP56 PE=1 SV=4	1	6	6	6	0	0	0	0	0	0	0	0	0	0	1	0	0	0	0	0	0	0	0	0	0	0	6	0	0	0	0	0	0	0	0	0	0	0	1	0	0	0
O00571;O15523;Q9NQI0	O00571;O15523	11;8;1	11;8;1	10;7;1	ATP-dependent RNA helicase DDX3X;ATP-dependent RNA helicase DDX3Y	DDX3X;DDX3Y	>sp|O00571|DDX3X_HUMAN ATP-dependent RNA helicase DDX3X OS=Homo sapiens GN=DDX3X PE=1 SV=3;>sp|O15523|DDX3Y_HUMAN ATP-dependent RNA helicase DDX3Y OS=Homo sapiens GN=DDX3Y PE=1 SV=2	3	11	11	10	1	1	2	0	0	0	0	0	0	7	7	7	1	1	3	0	0	0	0	0	0	8	11	8	1	1	2	0	0	0	0	0	0	7	7	7	1	1
P47813;O14602	P47813;O14602	1;1	1;1	1;1	Eukaryotic translation initiation factor 1A, X-chromosomal;Eukaryotic translation initiation factor 1A, Y-chromosomal	EIF1AX;EIF1AY	>sp|P47813|IF1AX_HUMAN Eukaryotic translation initiation factor 1A, X-chromosomal OS=Homo sapiens GN=EIF1AX PE=1 SV=2;>sp|O14602|IF1AY_HUMAN Eukaryotic translation initiation factor 1A, Y-chromosomal OS=Homo sapiens GN=EIF1AY PE=1 SV=4	2	1	1	1	0	0	0	0	0	0	0	0	0	0	1	0	0	0	0	0	0	0	0	0	0	0	1	0	0	0	0	0	0	0	0	0	0	0	1	0	0	0
O14618	O14618	1	1	1	Copper chaperone for superoxide dismutase	CCS	>sp|O14618|CCS_HUMAN Copper chaperone for superoxide dismutase OS=Homo sapiens GN=CCS PE=1 SV=1	1	1	1	1	0	0	0	1	1	1	0	0	0	1	0	1	0	0	0	1	1	0	0	0	0	1	1	1	0	0	0	1	1	1	0	0	0	1	0	1	0	0
Q5TA81;O14633	Q5TA81;O14633	1;1	1;1	1;1	Late cornified envelope protein 2C;Late cornified envelope protein 2B	LCE2C;LCE2B	>sp|Q5TA81|LCE2C_HUMAN Late cornified envelope protein 2C OS=Homo sapiens GN=LCE2C PE=1 SV=1;>sp|O14633|LCE2B_HUMAN Late cornified envelope protein 2B OS=Homo sapiens GN=LCE2B PE=1 SV=1	2	1	1	1	0	0	0	0	0	0	0	0	0	0	0	0	0	0	1	0	0	0	0	0	0	0	0	0	0	0	0	0	0	0	0	0	0	0	0	0	0	0
O14818;Q8TAA3	O14818;Q8TAA3	1;1	1;1	1;1	Proteasome subunit alpha type-7;Proteasome subunit alpha type-7-like	PSMA7;PSMA8	>sp|O14818|PSA7_HUMAN Proteasome subunit alpha type-7 OS=Homo sapiens GN=PSMA7 PE=1 SV=1;>sp|Q8TAA3|PSA7L_HUMAN Proteasome subunit alpha type-7-like OS=Homo sapiens GN=PSMA8 PE=2 SV=3	2	1	1	1	0	0	0	0	0	0	0	0	0	1	1	0	0	0	0	0	0	0	0	0	0	1	1	1	0	0	0	0	0	0	0	0	0	1	1	0	0	0
O14925;Q5SRD1	O14925;Q5SRD1	1;1	1;1	1;1	Mitochondrial import inner membrane translocase subunit Tim23;Putative mitochondrial import inner membrane translocase subunit Tim23B	TIMM23;TIMM23B	>sp|O14925|TIM23_HUMAN Mitochondrial import inner membrane translocase subunit Tim23 OS=Homo sapiens GN=TIMM23 PE=1 SV=1;>sp|Q5SRD1|TI23B_HUMAN Putative mitochondrial import inner membrane translocase subunit Tim23B OS=Homo sapiens GN=TIMM23B PE=5 SV=2	2	1	1	1	0	1	1	0	0	0	0	0	0	1	1	1	1	1	1	0	0	0	0	0	0	1	1	1	0	1	1	0	0	0	0	0	0	1	1	1	1	1
O14929	O14929	2	2	2	Histone acetyltransferase type B catalytic subunit	HAT1	>sp|O14929|HAT1_HUMAN Histone acetyltransferase type B catalytic subunit OS=Homo sapiens GN=HAT1 PE=1 SV=1	1	2	2	2	0	0	0	0	0	0	0	0	0	0	0	0	0	0	0	0	0	0	0	0	0	2	2	1	0	0	0	0	0	0	0	0	0	0	0	0	0	0
O14965	O14965	4	4	4	Aurora kinase A	AURKA	>sp|O14965|AURKA_HUMAN Aurora kinase A OS=Homo sapiens GN=AURKA PE=1 SV=2	1	4	4	4	1	0	1	0	0	0	0	0	0	2	3	3	1	1	1	0	0	0	0	0	0	4	4	4	1	0	1	0	0	0	0	0	0	2	3	3	1	1
O15027	O15027	3	3	3	Protein transport protein Sec16A	SEC16A	>sp|O15027|SC16A_HUMAN Protein transport protein Sec16A OS=Homo sapiens GN=SEC16A PE=1 SV=3	1	3	3	3	0	0	0	0	0	0	0	0	0	0	0	0	0	0	0	0	0	0	0	0	0	3	2	3	0	0	0	0	0	0	0	0	0	0	0	0	0	0
O15067	O15067	4	4	4	Phosphoribosylformylglycinamidine synthase	PFAS	>sp|O15067|PUR4_HUMAN Phosphoribosylformylglycinamidine synthase OS=Homo sapiens GN=PFAS PE=1 SV=4	1	4	4	4	0	0	0	0	0	0	0	0	0	2	1	1	0	0	1	0	0	0	0	0	0	3	3	3	0	0	0	0	0	0	0	0	0	2	1	1	0	0
O15213	O15213	1	1	1	WD repeat-containing protein 46	WDR46	>sp|O15213|WDR46_HUMAN WD repeat-containing protein 46 OS=Homo sapiens GN=WDR46 PE=1 SV=3	1	1	1	1	0	0	0	0	0	0	0	0	0	0	0	0	0	0	0	0	0	0	0	0	0	0	1	0	0	0	0	0	0	0	0	0	0	0	0	0	0	0
O15524	O15524	1	1	1	Suppressor of cytokine signaling 1	SOCS1	>sp|O15524|SOCS1_HUMAN Suppressor of cytokine signaling 1 OS=Homo sapiens GN=SOCS1 PE=1 SV=1	1	1	1	1	0	1	1	1	1	1	0	0	0	0	0	0	1	1	1	1	1	1	0	1	0	0	0	0	0	1	1	1	1	1	0	0	0	0	0	0	1	1
O43148	O43148	1	1	1	mRNA cap guanine-N7 methyltransferase	RNMT	>sp|O43148|MCES_HUMAN mRNA cap guanine-N7 methyltransferase OS=Homo sapiens GN=RNMT PE=1 SV=1	1	1	1	1	0	0	0	0	0	0	0	0	0	0	0	0	0	0	0	0	0	0	0	0	0	1	1	1	0	0	0	0	0	0	0	0	0	0	0	0	0	0
O43175	O43175	7	7	7	D-3-phosphoglycerate dehydrogenase	PHGDH	>sp|O43175|SERA_HUMAN D-3-phosphoglycerate dehydrogenase OS=Homo sapiens GN=PHGDH PE=1 SV=4	1	7	7	7	0	0	0	0	0	0	0	0	0	4	5	5	1	0	2	0	0	0	0	0	0	6	7	6	0	0	0	0	0	0	0	0	0	4	5	5	1	0
O43324	O43324	1	1	1	Eukaryotic translation elongation factor 1 epsilon-1	EEF1E1	>sp|O43324|MCA3_HUMAN Eukaryotic translation elongation factor 1 epsilon-1 OS=Homo sapiens GN=EEF1E1 PE=1 SV=1	1	1	1	1	0	0	0	0	0	0	0	0	0	1	0	0	0	0	0	0	0	0	0	0	0	1	1	1	0	0	0	0	0	0	0	0	0	1	0	0	0	0
O43396	O43396	2	2	2	Thioredoxin-like protein 1	TXNL1	>sp|O43396|TXNL1_HUMAN Thioredoxin-like protein 1 OS=Homo sapiens GN=TXNL1 PE=1 SV=3	1	2	2	2	0	0	0	0	0	0	0	0	0	0	2	1	0	0	0	0	0	0	0	0	0	2	1	2	0	0	0	0	0	0	0	0	0	0	2	1	0	0
O43548	O43548	1	1	1	Protein-glutamine gamma-glutamyltransferase 5	TGM5	>sp|O43548|TGM5_HUMAN Protein-glutamine gamma-glutamyltransferase 5 OS=Homo sapiens GN=TGM5 PE=1 SV=4	1	1	1	1	0	0	1	1	0	0	0	0	0	1	0	1	1	1	1	1	0	0	0	0	0	0	0	0	0	0	1	1	0	0	0	0	0	1	0	1	1	1
O43684	O43684	1	1	1	Mitotic checkpoint protein BUB3	BUB3	>sp|O43684|BUB3_HUMAN Mitotic checkpoint protein BUB3 OS=Homo sapiens GN=BUB3 PE=1 SV=1	1	1	1	1	0	0	0	0	0	0	0	0	0	1	1	1	0	0	0	0	0	0	0	0	0	1	1	1	0	0	0	0	0	0	0	0	0	1	1	1	0	0
O43818	O43818	1	1	1	U3 small nucleolar RNA-interacting protein 2	RRP9	>sp|O43818|U3IP2_HUMAN U3 small nucleolar RNA-interacting protein 2 OS=Homo sapiens GN=RRP9 PE=1 SV=1	1	1	1	1	0	0	0	0	0	0	0	0	0	0	0	0	0	0	0	0	0	0	0	0	0	0	1	0	0	0	0	0	0	0	0	0	0	0	0	0	0	0
O43852	O43852	2	2	2	Calumenin	CALU	>sp|O43852|CALU_HUMAN Calumenin OS=Homo sapiens GN=CALU PE=1 SV=2	1	2	2	2	0	1	1	0	0	0	0	0	0	1	1	1	1	1	1	0	0	0	0	0	0	1	2	1	0	1	1	0	0	0	0	0	0	1	1	1	1	1
O60216;Q9H4I0	O60216	42;2	42;2	42;2	Double-strand-break repair protein rad21 homolog	RAD21	>sp|O60216|RAD21_HUMAN Double-strand-break repair protein rad21 homolog OS=Homo sapiens GN=RAD21 PE=1 SV=2	2	42	42	42	0	0	0	0	0	0	0	0	0	0	0	0	30	29	32	14	14	13	1	2	1	38	38	40	0	0	0	0	0	0	0	0	0	0	0	0	30	29
O60264	O60264	2	2	2	SWI/SNF-related matrix-associated actin-dependent regulator of chromatin subfamily A member 5	SMARCA5	>sp|O60264|SMCA5_HUMAN SWI/SNF-related matrix-associated actin-dependent regulator of chromatin subfamily A member 5 OS=Homo sapiens GN=SMARCA5 PE=1 SV=1	1	2	2	2	0	0	0	0	0	0	0	0	0	0	0	0	0	0	0	0	0	0	0	0	0	0	2	0	0	0	0	0	0	0	0	0	0	0	0	0	0	0
O60313	O60313	12	12	12	Dynamin-like 120 kDa protein, mitochondrial;Dynamin-like 120 kDa protein, form S1	OPA1	>sp|O60313|OPA1_HUMAN Dynamin-like 120 kDa protein, mitochondrial OS=Homo sapiens GN=OPA1 PE=1 SV=3	1	12	12	12	0	0	0	0	0	0	0	0	0	8	9	6	0	0	0	0	0	0	0	0	0	11	12	10	0	0	0	0	0	0	0	0	0	8	9	6	0	0
O60437	O60437	2	2	2	Periplakin	PPL	>sp|O60437|PEPL_HUMAN Periplakin OS=Homo sapiens GN=PPL PE=1 SV=4	1	2	2	2	0	0	0	0	0	0	0	0	0	0	2	0	0	0	0	0	0	0	0	0	0	0	0	0	0	0	0	0	0	0	0	0	0	0	2	0	0	0
O60506	O60506	1	1	1	Heterogeneous nuclear ribonucleoprotein Q	SYNCRIP	>sp|O60506|HNRPQ_HUMAN Heterogeneous nuclear ribonucleoprotein Q OS=Homo sapiens GN=SYNCRIP PE=1 SV=2	1	1	1	1	0	0	0	0	0	0	0	0	0	0	0	1	0	0	0	0	0	0	0	0	0	0	0	0	0	0	0	0	0	0	0	0	0	0	0	1	0	0
O60783	O60783	1	1	1	28S ribosomal protein S14, mitochondrial	MRPS14	>sp|O60783|RT14_HUMAN 28S ribosomal protein S14, mitochondrial OS=Homo sapiens GN=MRPS14 PE=1 SV=1	1	1	1	1	0	0	0	0	0	0	0	0	0	0	0	0	0	0	0	0	0	0	0	0	0	1	1	1	0	0	0	0	0	0	0	0	0	0	0	0	0	0
Q99880;Q99879;Q99877;Q93079;Q5QNW6;P62807;P58876;P57053;O60814;Q8N257;Q16778;P33778;P23527;P06899;Q96A08	Q99880;Q99879;Q99877;Q93079;Q5QNW6;P62807;P58876;P57053;O60814;Q8N257;Q16778;P33778;P23527;P06899;Q96A08	6;6;6;6;6;6;6;6;6;4;4;4;4;4;3	6;6;6;6;6;6;6;6;6;4;4;4;4;4;3	6;6;6;6;6;6;6;6;6;4;4;4;4;4;3	Histone H2B type 1-L;Histone H2B type 1-M;Histone H2B type 1-N;Histone H2B type 1-H;Histone H2B type 2-F;Histone H2B type 1-C/E/F/G/I;Histone H2B type 1-D;Histone H2B type F-S;Histone H2B type 1-K;Histone H2B type 3-B;Histone H2B type 2-E;Histone H2B type 1-B;Histone H2B type 1-O;Histone H2B type 1-J;Histone H2B type 1-A	HIST1H2BL;HIST1H2BM;HIST1H2BN;HIST1H2BH;HIST2H2BF;HIST1H2BC;HIST1H2BD;H2BFS;HIST1H2BK;HIST3H2BB;HIST2H2BE;HIST1H2BB;HIST1H2BO;HIST1H2BJ;HIST1H2BA	>sp|Q99880|H2B1L_HUMAN Histone H2B type 1-L OS=Homo sapiens GN=HIST1H2BL PE=1 SV=3;>sp|Q99879|H2B1M_HUMAN Histone H2B type 1-M OS=Homo sapiens GN=HIST1H2BM PE=1 SV=3;>sp|Q99877|H2B1N_HUMAN Histone H2B type 1-N OS=Homo sapiens GN=HIST1H2BN PE=1 SV=3;>sp|Q93	15	6	6	6	1	0	0	1	1	0	0	1	0	2	6	3	0	0	0	1	1	1	0	0	1	3	6	2	1	0	0	1	1	0	0	1	0	2	6	3	0	0
O60832	O60832	2	2	2	H/ACA ribonucleoprotein complex subunit 4	DKC1	>sp|O60832|DKC1_HUMAN H/ACA ribonucleoprotein complex subunit 4 OS=Homo sapiens GN=DKC1 PE=1 SV=3	1	2	2	2	0	0	0	0	0	0	0	0	0	0	1	0	0	0	0	0	0	0	0	0	0	0	2	0	0	0	0	0	0	0	0	0	0	0	1	0	0	0
O60841	O60841	2	2	2	Eukaryotic translation initiation factor 5B	EIF5B	>sp|O60841|IF2P_HUMAN Eukaryotic translation initiation factor 5B OS=Homo sapiens GN=EIF5B PE=1 SV=4	1	2	2	2	0	0	0	0	0	0	0	0	0	0	1	0	0	0	0	0	0	0	0	0	0	1	0	0	0	0	0	0	0	0	0	0	0	0	1	0	0	0
O60884	O60884	1	1	1	DnaJ homolog subfamily A member 2	DNAJA2	>sp|O60884|DNJA2_HUMAN DnaJ homolog subfamily A member 2 OS=Homo sapiens GN=DNAJA2 PE=1 SV=1	1	1	1	1	0	0	0	0	0	0	0	0	0	0	1	0	0	0	0	0	0	0	0	0	0	1	1	0	0	0	0	0	0	0	0	0	0	0	1	0	0	0
O60911	O60911	4	4	4	Cathepsin L2	CTSL2	>sp|O60911|CATL2_HUMAN Cathepsin L2 OS=Homo sapiens GN=CTSV PE=1 SV=2	1	4	4	4	0	0	0	0	0	0	0	0	0	3	4	1	0	0	0	0	0	0	0	0	0	0	0	0	0	0	0	0	0	0	0	0	0	3	4	1	0	0
O75146	O75146	1	1	1	Huntingtin-interacting protein 1-related protein	HIP1R	>sp|O75146|HIP1R_HUMAN Huntingtin-interacting protein 1-related protein OS=Homo sapiens GN=HIP1R PE=1 SV=2	1	1	1	1	0	0	0	0	0	0	1	0	0	0	0	0	0	0	0	0	0	0	0	0	0	0	0	0	0	0	0	0	0	0	1	0	0	0	0	0	0	0
O75223	O75223	7	7	7	Gamma-glutamylcyclotransferase	GGCT	>sp|O75223|GGCT_HUMAN Gamma-glutamylcyclotransferase OS=Homo sapiens GN=GGCT PE=1 SV=1	1	7	7	7	0	0	0	0	0	0	0	0	0	7	5	3	0	0	0	0	0	0	0	0	0	2	2	1	0	0	0	0	0	0	0	0	0	7	5	3	0	0
O75330	O75330	1	1	1	Hyaluronan mediated motility receptor	HMMR	>sp|O75330|HMMR_HUMAN Hyaluronan mediated motility receptor OS=Homo sapiens GN=HMMR PE=1 SV=2	1	1	1	1	0	0	0	0	0	0	0	0	0	0	0	0	0	0	1	0	0	0	0	0	0	0	0	0	0	0	0	0	0	0	0	0	0	0	0	0	0	0
O75364;P78337;Q99697	O75364;P78337;Q99697	1;1;1	1;1;1	1;1;1	Pituitary homeobox 3;Pituitary homeobox 1;Pituitary homeobox 2	PITX3;PITX1;PITX2	>sp|O75364|PITX3_HUMAN Pituitary homeobox 3 OS=Homo sapiens GN=PITX3 PE=1 SV=1;>sp|P78337|PITX1_HUMAN Pituitary homeobox 1 OS=Homo sapiens GN=PITX1 PE=1 SV=2;>sp|Q99697|PITX2_HUMAN Pituitary homeobox 2 OS=Homo sapiens GN=PITX2 PE=1 SV=2	3	1	1	1	0	0	0	0	0	0	0	0	0	0	0	0	0	0	0	0	0	0	0	0	0	1	1	0	0	0	0	0	0	0	0	0	0	0	0	0	0	0
O75367;Q9P0M6	O75367	6;1	6;1	6;1	Core histone macro-H2A.1	H2AFY	>sp|O75367|H2AY_HUMAN Core histone macro-H2A.1 OS=Homo sapiens GN=H2AFY PE=1 SV=4	2	6	6	6	0	0	0	0	0	0	0	0	0	0	4	0	0	0	0	0	0	0	0	0	0	0	6	0	0	0	0	0	0	0	0	0	0	0	4	0	0	0
O75459	O75459	1	1	1	P antigen family member 1	PAGE1	>sp|O75459|PAGE1_HUMAN P antigen family member 1 OS=Homo sapiens GN=PAGE1 PE=1 SV=2	1	1	1	1	1	1	1	0	0	0	0	0	0	1	1	1	1	1	1	0	0	0	0	0	0	1	1	1	1	1	1	0	0	0	0	0	0	1	1	1	1	1
O75531	O75531	2	2	2	Barrier-to-autointegration factor;Barrier-to-autointegration factor, N-terminally processed	BANF1	>sp|O75531|BAF_HUMAN Barrier-to-autointegration factor OS=Homo sapiens GN=BANF1 PE=1 SV=1	1	2	2	2	0	0	0	0	0	0	0	0	0	0	1	0	0	0	0	0	0	0	0	0	0	0	2	0	0	0	0	0	0	0	0	0	0	0	1	0	0	0
O75607	O75607	1	1	1	Nucleoplasmin-3	NPM3	>sp|O75607|NPM3_HUMAN Nucleoplasmin-3 OS=Homo sapiens GN=NPM3 PE=1 SV=3	1	1	1	1	0	0	1	0	0	0	0	0	0	1	1	1	1	0	1	0	0	0	0	0	0	1	1	1	0	0	1	0	0	0	0	0	0	1	1	1	1	0
O75635	O75635	1	1	1	Serpin B7	SERPINB7	>sp|O75635|SPB7_HUMAN Serpin B7 OS=Homo sapiens GN=SERPINB7 PE=1 SV=1	1	1	1	1	0	0	0	0	0	0	0	0	0	1	0	0	0	0	0	0	0	0	0	0	0	0	0	0	0	0	0	0	0	0	0	0	0	1	0	0	0	0
O75694	O75694	6	6	6	Nuclear pore complex protein Nup155	NUP155	>sp|O75694|NU155_HUMAN Nuclear pore complex protein Nup155 OS=Homo sapiens GN=NUP155 PE=1 SV=1	1	6	6	6	0	0	0	0	0	0	0	0	0	3	4	4	0	0	1	0	0	0	0	0	0	6	6	5	0	0	0	0	0	0	0	0	0	3	4	4	0	0
O75874	O75874	2	2	2	Isocitrate dehydrogenase [NADP] cytoplasmic	IDH1	>sp|O75874|IDHC_HUMAN Isocitrate dehydrogenase [NADP] cytoplasmic OS=Homo sapiens GN=IDH1 PE=1 SV=2	1	2	2	2	0	0	0	0	0	0	0	0	0	0	2	0	0	0	0	0	0	0	0	0	0	0	0	0	0	0	0	0	0	0	0	0	0	0	2	0	0	0
O76021	O76021	1	1	1	Ribosomal L1 domain-containing protein 1	RSL1D1	>sp|O76021|RL1D1_HUMAN Ribosomal L1 domain-containing protein 1 OS=Homo sapiens GN=RSL1D1 PE=1 SV=3	1	1	1	1	0	0	0	0	0	0	0	0	0	0	1	0	0	0	0	0	0	0	0	0	0	0	1	0	0	0	0	0	0	0	0	0	0	0	1	0	0	0
O76076	O76076	1	1	1	WNT1-inducible-signaling pathway protein 2	WISP2	>sp|O76076|WISP2_HUMAN WNT1-inducible-signaling pathway protein 2 OS=Homo sapiens GN=WISP2 PE=1 SV=1	1	1	1	1	0	0	0	0	0	0	0	0	0	0	1	1	0	0	0	0	0	0	0	0	0	1	1	1	0	0	0	0	0	0	0	0	0	0	1	1	0	0
O94776	O94776	2	2	2	Metastasis-associated protein MTA2	MTA2	>sp|O94776|MTA2_HUMAN Metastasis-associated protein MTA2 OS=Homo sapiens GN=MTA2 PE=1 SV=1	1	2	2	2	0	0	0	0	0	0	0	0	0	0	0	0	0	0	0	0	0	0	0	0	0	0	2	1	0	0	0	0	0	0	0	0	0	0	0	0	0	0
O94903	O94903	1	1	1	Proline synthase co-transcribed bacterial homolog protein	PROSC	>sp|O94903|PLPHP_HUMAN Pyridoxal phosphate homeostasis protein OS=Homo sapiens GN=PROSC PE=1 SV=1	1	1	1	1	0	0	0	0	0	0	0	0	0	1	1	1	0	0	0	0	0	0	0	0	0	1	1	1	0	0	0	0	0	0	0	0	0	1	1	1	0	0
O95071	O95071	2	2	2	E3 ubiquitin-protein ligase UBR5	UBR5	>sp|O95071|UBR5_HUMAN E3 ubiquitin-protein ligase UBR5 OS=Homo sapiens GN=UBR5 PE=1 SV=2	1	2	2	2	0	0	0	0	0	0	0	0	0	0	0	0	0	0	0	0	0	0	0	0	0	2	2	1	0	0	0	0	0	0	0	0	0	0	0	0	0	0
O95218	O95218	4	4	4	Zinc finger Ran-binding domain-containing protein 2	ZRANB2	>sp|O95218|ZRAB2_HUMAN Zinc finger Ran-binding domain-containing protein 2 OS=Homo sapiens GN=ZRANB2 PE=1 SV=2	1	4	4	4	2	1	3	0	1	0	0	0	0	1	3	2	3	3	2	1	0	0	0	0	0	4	3	3	2	1	3	0	1	0	0	0	0	1	3	2	3	3
O95232	O95232	1	1	1	Luc7-like protein 3	LUC7L3	>sp|O95232|LC7L3_HUMAN Luc7-like protein 3 OS=Homo sapiens GN=LUC7L3 PE=1 SV=2	1	1	1	1	0	0	0	0	0	0	0	0	0	0	0	1	0	0	0	0	0	0	0	0	0	1	1	0	0	0	0	0	0	0	0	0	0	0	0	1	0	0
O95372	O95372	1	1	1	Acyl-protein thioesterase 2	LYPLA2	>sp|O95372|LYPA2_HUMAN Acyl-protein thioesterase 2 OS=Homo sapiens GN=LYPLA2 PE=1 SV=1	1	1	1	1	0	0	0	0	0	0	0	0	0	0	0	0	0	0	0	0	0	0	0	0	0	1	1	1	0	0	0	0	0	0	0	0	0	0	0	0	0	0
O95886	O95886	1	1	1	Disks large-associated protein 3	DLGAP3	>sp|O95886|DLGP3_HUMAN Disks large-associated protein 3 OS=Homo sapiens GN=DLGAP3 PE=1 SV=3	1	1	1	1	0	0	0	0	0	0	0	0	0	0	0	0	0	0	0	0	0	0	0	0	0	0	0	1	0	0	0	0	0	0	0	0	0	0	0	0	0	0
O95983	O95983	2	2	2	Methyl-CpG-binding domain protein 3	MBD3	>sp|O95983|MBD3_HUMAN Methyl-CpG-binding domain protein 3 OS=Homo sapiens GN=MBD3 PE=1 SV=1	1	2	2	2	0	0	0	0	0	0	0	0	0	1	2	2	0	0	0	0	0	0	0	0	0	1	0	0	0	0	0	0	0	0	0	0	0	1	2	2	0	0
O96008	O96008	2	2	2	Mitochondrial import receptor subunit TOM40 homolog	TOMM40	>sp|O96008|TOM40_HUMAN Mitochondrial import receptor subunit TOM40 homolog OS=Homo sapiens GN=TOMM40 PE=1 SV=1	1	2	2	2	0	0	0	0	0	0	0	0	0	1	1	1	0	0	0	0	0	0	0	0	0	2	1	1	0	0	0	0	0	0	0	0	0	1	1	1	0	0
P00338	P00338	9	9	8	L-lactate dehydrogenase A chain	LDHA	>sp|P00338|LDHA_HUMAN L-lactate dehydrogenase A chain OS=Homo sapiens GN=LDHA PE=1 SV=2	1	9	9	8	0	1	0	0	0	0	0	0	0	5	9	1	1	0	2	0	0	0	0	0	0	2	1	2	0	1	0	0	0	0	0	0	0	5	9	1	1	0
P49448;P00367	P49448;P00367	1;1	1;1	1;1	Glutamate dehydrogenase 2, mitochondrial;Glutamate dehydrogenase 1, mitochondrial	GLUD2;GLUD1	>sp|P49448|DHE4_HUMAN Glutamate dehydrogenase 2, mitochondrial OS=Homo sapiens GN=GLUD2 PE=1 SV=2;>sp|P00367|DHE3_HUMAN Glutamate dehydrogenase 1, mitochondrial OS=Homo sapiens GN=GLUD1 PE=1 SV=2	2	1	1	1	0	0	0	0	0	0	0	0	0	1	1	0	0	0	0	0	0	0	0	0	0	0	1	0	0	0	0	0	0	0	0	0	0	1	1	0	0	0
P00390	P00390	2	2	2	Glutathione reductase, mitochondrial	GSR	>sp|P00390|GSHR_HUMAN Glutathione reductase, mitochondrial OS=Homo sapiens GN=GSR PE=1 SV=2	1	2	2	2	0	0	0	0	0	0	0	0	0	0	0	1	0	0	0	0	0	0	0	0	0	1	2	1	0	0	0	0	0	0	0	0	0	0	0	1	0	0
P00450	P00450	3	3	3	Ceruloplasmin	CP	>sp|P00450|CERU_HUMAN Ceruloplasmin OS=Homo sapiens GN=CP PE=1 SV=1	1	3	3	3	0	0	0	0	0	0	0	0	0	0	3	0	0	0	0	0	0	0	0	0	0	0	0	0	0	0	0	0	0	0	0	0	0	0	3	0	0	0
P00491	P00491	4	4	4	Purine nucleoside phosphorylase	PNP	>sp|P00491|PNPH_HUMAN Purine nucleoside phosphorylase OS=Homo sapiens GN=PNP PE=1 SV=2	1	4	4	4	0	0	0	0	0	0	0	0	0	0	4	0	0	0	0	0	0	0	0	0	0	0	0	0	0	0	0	0	0	0	0	0	0	0	4	0	0	0
P00558;P07205	P00558	11;3	11;3	11;3	Phosphoglycerate kinase 1	PGK1	>sp|P00558|PGK1_HUMAN Phosphoglycerate kinase 1 OS=Homo sapiens GN=PGK1 PE=1 SV=3	2	11	11	11	0	0	0	0	0	0	0	0	0	3	11	2	0	0	0	0	0	0	0	0	0	3	2	3	0	0	0	0	0	0	0	0	0	3	11	2	0	0
P00734	P00734	4	4	4	Prothrombin;Activation peptide fragment 1;Activation peptide fragment 2;Thrombin light chain;Thrombin heavy chain	F2	>sp|P00734|THRB_HUMAN Prothrombin OS=Homo sapiens GN=F2 PE=1 SV=2	1	4	4	4	0	0	0	0	0	0	0	0	0	0	4	0	0	0	0	0	0	0	0	0	0	0	0	0	0	0	0	0	0	0	0	0	0	0	4	0	0	0
P00738;P00739	P00738	4;1	4;1	4;1	Haptoglobin;Haptoglobin alpha chain;Haptoglobin beta chain	HP	>sp|P00738|HPT_HUMAN Haptoglobin OS=Homo sapiens GN=HP PE=1 SV=1	2	4	4	4	0	0	0	0	0	0	0	0	0	0	4	0	0	0	0	0	0	0	0	0	0	0	0	0	0	0	0	0	0	0	0	0	0	0	4	0	0	0
P00747	P00747	3	2	2	Plasminogen;Plasmin heavy chain A;Activation peptide;Angiostatin;Plasmin heavy chain A, short form;Plasmin light chain B	PLG	>sp|P00747|PLMN_HUMAN Plasminogen OS=Homo sapiens GN=PLG PE=1 SV=2	1	3	2	2	0	0	0	0	0	0	0	0	0	0	3	0	0	0	0	0	0	0	0	0	0	1	1	1	0	0	0	0	0	0	0	0	0	0	2	0	0	0
P00751	P00751	7	7	7	Complement factor B;Complement factor B Ba fragment;Complement factor B Bb fragment	CFB	>sp|P00751|CFAB_HUMAN Complement factor B OS=Homo sapiens GN=CFB PE=1 SV=2	1	7	7	7	0	0	0	0	0	0	0	0	0	0	7	0	0	0	0	0	0	0	0	0	0	0	0	0	0	0	0	0	0	0	0	0	0	0	7	0	0	0
P00846	P00846	1	1	1	ATP synthase subunit a	MT-ATP6	>sp|P00846|ATP6_HUMAN ATP synthase subunit a OS=Homo sapiens GN=MT-ATP6 PE=1 SV=1	1	1	1	1	0	1	0	0	0	0	0	0	0	0	0	0	0	0	0	0	0	0	0	0	0	0	0	0	0	1	0	0	0	0	0	0	0	0	0	0	0	0
P00966	P00966	2	2	2	Argininosuccinate synthase	ASS1	>sp|P00966|ASSY_HUMAN Argininosuccinate synthase OS=Homo sapiens GN=ASS1 PE=1 SV=2	1	2	2	2	0	0	0	0	0	0	0	0	0	1	2	1	0	0	0	0	0	0	0	0	0	1	1	1	0	0	0	0	0	0	0	0	0	1	2	1	0	0
P01008	P01008	1	1	1	Antithrombin-III	SERPINC1	>sp|P01008|ANT3_HUMAN Antithrombin-III OS=Homo sapiens GN=SERPINC1 PE=1 SV=1	1	1	1	1	0	0	0	0	0	0	0	0	0	0	1	0	0	0	0	0	0	0	0	0	0	0	0	0	0	0	0	0	0	0	0	0	0	0	1	0	0	0
P01009	P01009	4	4	4	Alpha-1-antitrypsin;Short peptide from AAT	SERPINA1	>sp|P01009|A1AT_HUMAN Alpha-1-antitrypsin OS=Homo sapiens GN=SERPINA1 PE=1 SV=3	1	4	4	4	0	0	0	0	0	0	0	0	0	0	4	0	0	0	0	0	0	0	0	0	0	0	0	1	0	0	0	0	0	0	0	0	0	0	4	0	0	0
P01024	P01024	14	14	14	Complement C3;Complement C3 beta chain;Complement C3 alpha chain;C3a anaphylatoxin;Acylation stimulating protein;Complement C3b alpha chain;Complement C3c alpha chain fragment 1;Complement C3dg fragment;Complement C3g fragment;Complement C3d fragment;Complement C3f fragment;Complement C3c alpha chain fragment 2	C3	>sp|P01024|CO3_HUMAN Complement C3 OS=Homo sapiens GN=C3 PE=1 SV=2	1	14	14	14	0	0	0	0	0	0	0	0	0	0	14	0	0	0	0	0	0	0	0	0	0	0	0	1	0	0	0	0	0	0	0	0	0	0	14	0	0	0
P01040	P01040	2	2	2	Cystatin-A;Cystatin-A, N-terminally processed	CSTA	>sp|P01040|CYTA_HUMAN Cystatin-A OS=Homo sapiens GN=CSTA PE=1 SV=1	1	2	2	2	0	0	0	0	0	0	0	0	0	2	1	0	0	0	0	0	0	0	0	0	0	1	1	1	0	0	0	0	0	0	0	0	0	2	1	0	0	0
P01042	P01042	1	1	1	Kininogen-1;Kininogen-1 heavy chain;T-kinin;Bradykinin;Lysyl-bradykinin;Kininogen-1 light chain;Low molecular weight growth-promoting factor	KNG1	>sp|P01042|KNG1_HUMAN Kininogen-1 OS=Homo sapiens GN=KNG1 PE=1 SV=2	1	1	1	1	0	0	0	0	0	0	0	0	0	0	1	0	0	0	0	0	0	0	0	0	0	0	0	0	0	0	0	0	0	0	0	0	0	0	1	0	0	0
P01344	P01344	1	1	1	Insulin-like growth factor II;Insulin-like growth factor II;Insulin-like growth factor II Ala-25 Del;Preptin	IGF2	>sp|P01344|IGF2_HUMAN Insulin-like growth factor II OS=Homo sapiens GN=IGF2 PE=1 SV=1	1	1	1	1	0	0	0	0	1	0	0	0	0	0	0	0	0	0	0	1	0	0	0	0	0	1	1	1	0	0	0	0	1	0	0	0	0	0	0	0	0	0
P01834;P0DOX7	P01834;P0DOX7	3;3	3;3	3;3	Ig kappa chain C region	IGKC	>sp|P01834|IGKC_HUMAN Immunoglobulin kappa constant OS=Homo sapiens GN=IGKC PE=1 SV=2;>sp|P0DOX7|IGK_HUMAN Immunoglobulin kappa light chain OS=Homo sapiens PE=1 SV=1	2	3	3	3	0	0	0	0	0	0	0	0	0	0	3	0	0	0	0	0	0	0	0	0	0	0	0	0	0	0	0	0	0	0	0	0	0	0	3	0	0	0
P01857;P0DOX5	P01857;P0DOX5	5;5	5;5	3;3	Ig gamma-1 chain C region	IGHG1	>sp|P01857|IGHG1_HUMAN Immunoglobulin heavy constant gamma 1 OS=Homo sapiens GN=IGHG1 PE=1 SV=1;>sp|P0DOX5|IGG1_HUMAN Immunoglobulin gamma-1 heavy chain OS=Homo sapiens PE=1 SV=1	2	5	5	3	0	0	0	0	0	0	0	0	0	2	5	1	0	0	0	0	0	0	0	0	0	0	0	0	0	0	0	0	0	0	0	0	0	2	5	1	0	0
P01860	P01860	5	3	3	Ig gamma-3 chain C region	IGHG3	>sp|P01860|IGHG3_HUMAN Immunoglobulin heavy constant gamma 3 OS=Homo sapiens GN=IGHG3 PE=1 SV=2	1	5	3	3	0	0	0	0	0	0	0	0	0	1	5	0	0	0	0	0	0	0	0	0	0	0	0	0	0	0	0	0	0	0	0	0	0	0	3	0	0	0
P01861	P01861	3	2	2	Ig gamma-4 chain C region	IGHG4	>sp|P01861|IGHG4_HUMAN Immunoglobulin heavy constant gamma 4 OS=Homo sapiens GN=IGHG4 PE=1 SV=1	1	3	2	2	0	0	0	0	0	0	0	0	0	0	3	0	0	0	0	0	0	0	0	0	0	0	0	0	0	0	0	0	0	0	0	0	0	0	2	0	0	0
P30480;P30460;P01889;Q31612;Q29963;Q29865;Q07000;P30510;P30508;P30504;P30501;P30499;P10321;P04222;Q95365;Q31610;Q29940;Q29836;Q29718;P30685;P30498;P30495;P30493;P30492;P30491;P30490;P30486;P30484;P30475;P30466;P30464;P30462;P18465;P18464;P18463;P10319;P03989;Q04826;P30479;Q29960;P30505;Q95604	P30480;P30460;P01889;Q31612;Q29963;Q29865;Q07000;P30510;P30508;P30504;P30501;P30499;P10321;P04222;Q95365;Q31610;Q29940;Q29836;Q29718;P30685;P30498;P30495;P30493;P30492;P30491;P30490;P30486;P30484;P30475;P30466;P30464;P30462;P18465;P18464;P18463;P10319;P03989;Q04826;P30479;Q29960;P30505;Q95604	2;2;2;2;2;2;2;2;2;2;2;2;2;2;1;1;1;1;1;1;1;1;1;1;1;1;1;1;1;1;1;1;1;1;1;1;1;1;1;1;1;1	2;2;2;2;2;2;2;2;2;2;2;2;2;2;1;1;1;1;1;1;1;1;1;1;1;1;1;1;1;1;1;1;1;1;1;1;1;1;1;1;1;1	2;2;2;2;2;2;2;2;2;2;2;2;2;2;1;1;1;1;1;1;1;1;1;1;1;1;1;1;1;1;1;1;1;1;1;1;1;1;1;1;1;1	HLA class I histocompatibility antigen, B-42 alpha chain;HLA class I histocompatibility antigen, B-8 alpha chain;HLA class I histocompatibility antigen, B-7 alpha chain;HLA class I histocompatibility antigen, B-73 alpha chain;HLA class I histocompatibility antigen, Cw-6 alpha chain;HLA class I histocompatibility antigen, Cw-18 alpha chain;HLA class I histocompatibility antigen, Cw-15 alpha chain;…	HLA-B;HLA-C	>sp|P30480|1B42_HUMAN HLA class I histocompatibility antigen, B-42 alpha chain OS=Homo sapiens GN=HLA-B PE=1 SV=1;>sp|P30460|1B08_HUMAN HLA class I histocompatibility antigen, B-8 alpha chain OS=Homo sapiens GN=HLA-B PE=1 SV=1;>sp|P01889|1B07_HUMAN HLA cla	42	2	2	2	0	0	0	0	0	0	0	0	0	0	1	0	0	0	0	0	0	0	0	0	0	1	1	1	0	0	0	0	0	0	0	0	0	0	1	0	0	0
P02545	P02545	19	19	18	Prelamin-A/C;Lamin-A/C	LMNA	>sp|P02545|LMNA_HUMAN Prelamin-A/C OS=Homo sapiens GN=LMNA PE=1 SV=1	1	19	19	18	0	4	3	0	0	0	0	0	0	13	15	9	4	3	4	0	0	0	0	0	0	13	19	13	0	4	3	0	0	0	0	0	0	13	15	9	4	3
P02647	P02647	2	2	2	Apolipoprotein A-I;Truncated apolipoprotein A-I	APOA1	>sp|P02647|APOA1_HUMAN Apolipoprotein A-I OS=Homo sapiens GN=APOA1 PE=1 SV=1	1	2	2	2	0	0	0	0	0	0	0	0	0	0	2	0	0	0	0	0	0	0	0	0	0	0	0	0	0	0	0	0	0	0	0	0	0	0	2	0	0	0
P02671	P02671	4	4	4	Fibrinogen alpha chain;Fibrinopeptide A;Fibrinogen alpha chain	FGA	>sp|P02671|FIBA_HUMAN Fibrinogen alpha chain OS=Homo sapiens GN=FGA PE=1 SV=2	1	4	4	4	0	0	0	0	0	0	0	0	0	0	3	0	1	0	0	0	0	0	0	0	0	0	0	0	0	0	0	0	0	0	0	0	0	0	3	0	1	0
P02679	P02679	1	1	1	Fibrinogen gamma chain	FGG	>sp|P02679|FIBG_HUMAN Fibrinogen gamma chain OS=Homo sapiens GN=FGG PE=1 SV=3	1	1	1	1	0	0	0	0	0	0	0	0	0	0	1	0	0	0	0	0	0	0	0	0	0	0	0	0	0	0	0	0	0	0	0	0	0	0	1	0	0	0
P02748;CON__Q3MHN2	P02748	3;1	3;1	3;1	Complement component C9;Complement component C9a;Complement component C9b	C9	>sp|P02748|CO9_HUMAN Complement component C9 OS=Homo sapiens GN=C9 PE=1 SV=2	2	3	3	3	0	0	0	0	0	0	0	0	0	0	3	0	0	0	0	0	0	0	0	0	0	0	0	0	0	0	0	0	0	0	0	0	0	0	3	0	0	0
P02749	P02749	4	4	4	Beta-2-glycoprotein 1	APOH	>sp|P02749|APOH_HUMAN Beta-2-glycoprotein 1 OS=Homo sapiens GN=APOH PE=1 SV=3	1	4	4	4	0	0	0	0	0	0	0	0	0	0	4	0	0	0	0	0	0	0	0	0	0	1	1	1	0	0	0	0	0	0	0	0	0	0	4	0	0	0
P02751	P02751	1	1	1	Fibronectin;Anastellin;Ugl-Y1;Ugl-Y2;Ugl-Y3	FN1	>sp|P02751|FINC_HUMAN Fibronectin OS=Homo sapiens GN=FN1 PE=1 SV=4	1	1	1	1	0	0	0	0	0	0	0	0	0	0	1	0	0	0	0	0	0	0	0	0	0	0	0	0	0	0	0	0	0	0	0	0	0	0	1	0	0	0
P02765	P02765	1	1	1	Alpha-2-HS-glycoprotein;Alpha-2-HS-glycoprotein chain A;Alpha-2-HS-glycoprotein chain B	AHSG	>sp|P02765|FETUA_HUMAN Alpha-2-HS-glycoprotein OS=Homo sapiens GN=AHSG PE=1 SV=1	1	1	1	1	0	0	0	0	0	0	0	0	0	0	1	0	0	0	0	0	0	0	0	0	0	0	0	0	0	0	0	0	0	0	0	0	0	0	1	0	0	0
P02786	P02786	1	1	1	Transferrin receptor protein 1;Transferrin receptor protein 1, serum form	TFRC	>sp|P02786|TFR1_HUMAN Transferrin receptor protein 1 OS=Homo sapiens GN=TFRC PE=1 SV=2	1	1	1	1	0	0	0	0	0	0	0	0	0	0	1	0	0	0	0	0	0	0	0	0	0	0	1	1	0	0	0	0	0	0	0	0	0	0	1	0	0	0
P02787;CON__Q2HJF0;CON__Q29443;CON__Q0IIK2	P02787	16;1;1;1	16;1;1;1	16;1;1;1	Serotransferrin	TF	>sp|P02787|TRFE_HUMAN Serotransferrin OS=Homo sapiens GN=TF PE=1 SV=3	4	16	16	16	0	0	0	0	0	0	0	0	0	0	16	0	0	0	0	0	0	0	0	0	0	1	0	0	0	0	0	0	0	0	0	0	0	0	16	0	0	0
P02790	P02790	4	4	4	Hemopexin	HPX	>sp|P02790|HEMO_HUMAN Hemopexin OS=Homo sapiens GN=HPX PE=1 SV=2	1	4	4	4	0	0	0	0	0	0	0	0	0	0	4	0	0	0	0	0	0	0	0	0	0	0	0	0	0	0	0	0	0	0	0	0	0	0	4	0	0	0
P02795	P02795	3	3	1	Metallothionein-2	MT2A	>sp|P02795|MT2_HUMAN Metallothionein-2 OS=Homo sapiens GN=MT2A PE=1 SV=1	1	3	3	1	2	2	2	1	1	0	0	0	0	3	2	2	2	2	2	1	1	1	0	0	0	3	3	3	2	2	2	1	1	0	0	0	0	3	2	2	2	2
P02808	P02808	1	1	1	Statherin	STATH	>sp|P02808|STAT_HUMAN Statherin OS=Homo sapiens GN=STATH PE=1 SV=2	1	1	1	1	0	0	0	0	0	0	0	0	0	0	0	0	0	0	0	1	0	0	0	0	0	0	0	0	0	0	0	0	0	0	0	0	0	0	0	0	0	0
P04040	P04040	4	4	4	Catalase	CAT	>sp|P04040|CATA_HUMAN Catalase OS=Homo sapiens GN=CAT PE=1 SV=3	1	4	4	4	0	3	1	1	1	1	2	3	2	4	3	3	2	2	2	1	1	0	1	3	3	2	3	2	0	3	1	1	1	1	2	3	2	4	3	3	2	2
P04075	P04075	11	11	10	Fructose-bisphosphate aldolase A	ALDOA	>sp|P04075|ALDOA_HUMAN Fructose-bisphosphate aldolase A OS=Homo sapiens GN=ALDOA PE=1 SV=2	1	11	11	10	0	0	0	0	0	0	0	0	0	4	11	2	2	0	2	0	0	0	0	0	0	1	1	1	0	0	0	0	0	0	0	0	0	4	11	2	2	0
P04080	P04080	1	1	1	Cystatin-B	CSTB	>sp|P04080|CYTB_HUMAN Cystatin-B OS=Homo sapiens GN=CSTB PE=1 SV=2	1	1	1	1	0	0	0	0	0	0	0	0	0	0	1	1	0	0	0	0	0	0	0	0	0	0	1	0	0	0	0	0	0	0	0	0	0	0	1	1	0	0
P04083	P04083	15	15	15	Annexin A1	ANXA1	>sp|P04083|ANXA1_HUMAN Annexin A1 OS=Homo sapiens GN=ANXA1 PE=1 SV=2	1	15	15	15	0	0	2	0	0	0	0	0	0	4	15	1	0	0	0	0	0	0	0	0	0	2	7	3	0	0	2	0	0	0	0	0	0	4	15	1	0	0
P04183	P04183	5	5	5	Thymidine kinase, cytosolic	TK1	>sp|P04183|KITH_HUMAN Thymidine kinase, cytosolic OS=Homo sapiens GN=TK1 PE=1 SV=2	1	5	5	5	0	0	0	0	0	0	0	0	0	2	3	1	0	0	0	0	0	0	0	0	0	4	5	4	0	0	0	0	0	0	0	0	0	2	3	1	0	0
P04264;CON__P04264	P04264;CON__P04264	58;54	53;49	42;38	Keratin, type II cytoskeletal 1	KRT1	>sp|P04264|K2C1_HUMAN Keratin, type II cytoskeletal 1 OS=Homo sapiens GN=KRT1 PE=1 SV=6;>P04264 SWISS-PROT:P04264 Tax_Id=9606 Gene_Symbol=KRT1 Keratin, type II cytoskeletal 1	2	58	53	42	18	44	42	39	43	34	37	43	42	52	44	45	35	43	46	39	43	30	31	34	43	43	47	41	16	42	40	36	40	32	34	40	38	48	41	42	32	40
P04406	P04406	23	23	23	Glyceraldehyde-3-phosphate dehydrogenase	GAPDH	>sp|P04406|G3P_HUMAN Glyceraldehyde-3-phosphate dehydrogenase OS=Homo sapiens GN=GAPDH PE=1 SV=3	1	23	23	23	0	5	2	3	2	2	3	2	3	14	21	10	5	6	7	3	5	2	1	2	3	12	12	9	0	5	2	3	2	2	3	2	3	14	21	10	5	6
P04792	P04792	5	5	5	Heat shock protein beta-1	HSPB1	>sp|P04792|HSPB1_HUMAN Heat shock protein beta-1 OS=Homo sapiens GN=HSPB1 PE=1 SV=2	1	5	5	5	0	1	2	0	0	0	0	0	0	3	4	3	2	2	2	0	0	0	0	0	0	3	5	3	0	1	2	0	0	0	0	0	0	3	4	3	2	2
P04843	P04843	3	3	3	Dolichyl-diphosphooligosaccharide--protein glycosyltransferase subunit 1	RPN1	>sp|P04843|RPN1_HUMAN Dolichyl-diphosphooligosaccharide--protein glycosyltransferase subunit 1 OS=Homo sapiens GN=RPN1 PE=1 SV=1	1	3	3	3	0	0	0	0	0	0	0	0	0	2	0	1	0	0	0	0	0	0	0	0	0	2	3	2	0	0	0	0	0	0	0	0	0	2	0	1	0	0
Q93077;Q7L7L0;P04908	Q93077;Q7L7L0;P04908	6;6;6	2;2;2	2;2;2	Histone H2A type 1-C;Histone H2A type 3;Histone H2A type 1-B/E	HIST1H2AC;HIST3H2A;HIST1H2AB	>sp|Q93077|H2A1C_HUMAN Histone H2A type 1-C OS=Homo sapiens GN=HIST1H2AC PE=1 SV=3;>sp|Q7L7L0|H2A3_HUMAN Histone H2A type 3 OS=Homo sapiens GN=HIST3H2A PE=1 SV=3;>sp|P04908|H2A1B_HUMAN Histone H2A type 1-B/E OS=Homo sapiens GN=HIST1H2AB PE=1 SV=2	3	6	2	2	1	1	1	1	1	1	2	2	1	1	4	1	1	1	1	1	1	1	1	2	2	2	5	3	0	0	0	0	0	0	0	0	0	0	2	0	0	0
P05023;P13637;P50993;P20648	P05023;P13637;P50993	6;4;3;1	6;4;3;1	6;4;3;1	Sodium/potassium-transporting ATPase subunit alpha-1;Sodium/potassium-transporting ATPase subunit alpha-3;Sodium/potassium-transporting ATPase subunit alpha-2	ATP1A1;ATP1A3;ATP1A2	>sp|P05023|AT1A1_HUMAN Sodium/potassium-transporting ATPase subunit alpha-1 OS=Homo sapiens GN=ATP1A1 PE=1 SV=1;>sp|P13637|AT1A3_HUMAN Sodium/potassium-transporting ATPase subunit alpha-3 OS=Homo sapiens GN=ATP1A3 PE=1 SV=3;>sp|P50993|AT1A2_HUMAN Sodium/po	4	6	6	6	0	0	0	0	0	0	0	0	0	1	3	2	0	0	0	0	0	0	0	0	0	6	5	3	0	0	0	0	0	0	0	0	0	1	3	2	0	0
P05089	P05089	4	4	4	Arginase-1	ARG1	>sp|P05089|ARGI1_HUMAN Arginase-1 OS=Homo sapiens GN=ARG1 PE=1 SV=2	1	4	4	4	1	3	2	0	1	1	1	2	2	0	1	1	4	4	4	1	1	1	1	1	2	0	0	1	1	3	2	0	1	1	1	2	2	0	1	1	4	4
P05109	P05109	1	1	1	Protein S100-A8;Protein S100-A8, N-terminally processed	S100A8	>sp|P05109|S10A8_HUMAN Protein S100-A8 OS=Homo sapiens GN=S100A8 PE=1 SV=1	1	1	1	1	0	0	0	0	0	0	0	0	0	0	0	0	0	0	1	0	0	0	0	0	0	0	0	0	0	0	0	0	0	0	0	0	0	0	0	0	0	0
P05114	P05114	2	2	2	Non-histone chromosomal protein HMG-14	HMGN1	>sp|P05114|HMGN1_HUMAN Non-histone chromosomal protein HMG-14 OS=Homo sapiens GN=HMGN1 PE=1 SV=3	1	2	2	2	0	0	0	0	0	0	0	0	0	0	2	0	0	0	0	0	0	0	0	0	0	0	1	0	0	0	0	0	0	0	0	0	0	0	2	0	0	0
P05141;Q9H0C2	P05141	4;1	2;0	2;0	ADP/ATP translocase 2;ADP/ATP translocase 2, N-terminally processed	SLC25A5	>sp|P05141|ADT2_HUMAN ADP/ATP translocase 2 OS=Homo sapiens GN=SLC25A5 PE=1 SV=7	2	4	2	2	0	2	2	1	1	1	0	0	0	2	1	2	2	1	4	1	1	1	0	0	0	4	4	3	0	2	2	1	1	1	0	0	0	2	1	1	2	1
P05204;Q15651	P05204;Q15651	1;1	1;1	1;1	Non-histone chromosomal protein HMG-17;High mobility group nucleosome-binding domain-containing protein 3	HMGN2;HMGN3	>sp|P05204|HMGN2_HUMAN Non-histone chromosomal protein HMG-17 OS=Homo sapiens GN=HMGN2 PE=1 SV=3;>sp|Q15651|HMGN3_HUMAN High mobility group nucleosome-binding domain-containing protein 3 OS=Homo sapiens GN=HMGN3 PE=1 SV=2	2	1	1	1	0	0	0	0	0	0	0	0	0	0	1	0	0	0	0	0	0	0	0	0	0	0	0	0	0	0	0	0	0	0	0	0	0	0	1	0	0	0
P05386	P05386	2	2	2	60S acidic ribosomal protein P1	RPLP1	>sp|P05386|RLA1_HUMAN 60S acidic ribosomal protein P1 OS=Homo sapiens GN=RPLP1 PE=1 SV=1	1	2	2	2	0	2	0	0	0	0	0	0	0	0	2	1	0	0	1	1	0	0	0	0	0	2	1	0	0	2	0	0	0	0	0	0	0	0	2	1	0	0
P05387	P05387	4	4	4	60S acidic ribosomal protein P2	RPLP2	>sp|P05387|RLA2_HUMAN 60S acidic ribosomal protein P2 OS=Homo sapiens GN=RPLP2 PE=1 SV=1	1	4	4	4	0	1	1	0	0	0	0	0	0	1	2	0	1	0	3	0	0	0	0	0	0	4	3	2	0	1	1	0	0	0	0	0	0	1	2	0	1	0
P05388;Q8NHW5	P05388;Q8NHW5	8;5	8;5	8;5	60S acidic ribosomal protein P0;60S acidic ribosomal protein P0-like	RPLP0;RPLP0P6	>sp|P05388|RLA0_HUMAN 60S acidic ribosomal protein P0 OS=Homo sapiens GN=RPLP0 PE=1 SV=1;>sp|Q8NHW5|RLA0L_HUMAN 60S acidic ribosomal protein P0-like OS=Homo sapiens GN=RPLP0P6 PE=5 SV=1	2	8	8	8	0	1	1	2	4	5	0	0	0	6	6	2	1	0	2	5	4	4	0	0	0	6	6	6	0	1	1	2	4	5	0	0	0	6	6	2	1	0
P05556	P05556	3	3	3	Integrin beta-1	ITGB1	>sp|P05556|ITB1_HUMAN Integrin beta-1 OS=Homo sapiens GN=ITGB1 PE=1 SV=2	1	3	3	3	0	0	0	0	0	0	0	0	0	2	2	1	0	0	0	0	0	0	0	0	0	2	2	3	0	0	0	0	0	0	0	0	0	2	2	1	0	0
P05783;CON__P05784;CON__H-INV:HIT000015463	P05783	22;6;1	21;5;1	21;5;1	Keratin, type I cytoskeletal 18	KRT18	>sp|P05783|K1C18_HUMAN Keratin, type I cytoskeletal 18 OS=Homo sapiens GN=KRT18 PE=1 SV=2	3	22	21	21	2	0	3	1	1	1	0	1	0	4	8	7	3	2	3	1	1	1	0	0	1	14	22	12	1	0	2	0	0	0	0	0	0	3	7	6	2	1
P06396;CON__Q3SX14	P06396	11;4	11;4	11;4	Gelsolin	GSN	>sp|P06396|GELS_HUMAN Gelsolin OS=Homo sapiens GN=GSN PE=1 SV=1	2	11	11	11	0	0	0	0	0	0	0	0	0	3	11	1	0	0	0	0	0	0	0	0	0	0	0	0	0	0	0	0	0	0	0	0	0	3	11	1	0	0
P06454	P06454	5	5	5	Prothymosin alpha;Prothymosin alpha, N-terminally processed;Thymosin alpha-1	PTMA	>sp|P06454|PTMA_HUMAN Prothymosin alpha OS=Homo sapiens GN=PTMA PE=1 SV=2	1	5	5	5	1	1	1	0	0	0	0	0	0	1	5	0	2	1	2	0	0	0	0	0	0	4	1	4	1	1	1	0	0	0	0	0	0	1	5	0	2	1
P06576	P06576	15	15	15	ATP synthase subunit beta, mitochondrial	ATP5B	>sp|P06576|ATPB_HUMAN ATP synthase subunit beta, mitochondrial OS=Homo sapiens GN=ATP5B PE=1 SV=3	1	15	15	15	0	0	0	0	0	0	0	0	0	3	15	3	0	0	0	0	0	0	0	0	0	4	3	2	0	0	0	0	0	0	0	0	0	3	15	3	0	0
P06702	P06702	2	2	2	Protein S100-A9	S100A9	>sp|P06702|S10A9_HUMAN Protein S100-A9 OS=Homo sapiens GN=S100A9 PE=1 SV=1	1	2	2	2	0	1	1	0	0	0	1	1	0	0	1	1	1	0	2	0	0	0	0	0	0	1	0	0	0	1	1	0	0	0	1	1	0	0	1	1	1	0
P06733;P13929;P09104	P06733	24;3;3	24;3;3	24;3;3	Alpha-enolase	ENO1	>sp|P06733|ENOA_HUMAN Alpha-enolase OS=Homo sapiens GN=ENO1 PE=1 SV=2	3	24	24	24	0	0	1	0	0	0	0	0	0	11	24	14	4	1	4	0	0	0	0	0	0	10	5	9	0	0	1	0	0	0	0	0	0	11	24	14	4	1
P06744;CON__Q3ZBD7	P06744	5;2	5;2	5;2	Glucose-6-phosphate isomerase	GPI	>sp|P06744|G6PI_HUMAN Glucose-6-phosphate isomerase OS=Homo sapiens GN=GPI PE=1 SV=4	2	5	5	5	0	0	0	0	0	0	0	0	0	2	5	1	0	0	0	0	0	0	0	0	0	1	0	1	0	0	0	0	0	0	0	0	0	2	5	1	0	0
P06748	P06748	9	9	9	Nucleophosmin	NPM1	>sp|P06748|NPM_HUMAN Nucleophosmin OS=Homo sapiens GN=NPM1 PE=1 SV=2	1	9	9	9	0	0	0	0	1	1	0	0	1	2	3	5	1	1	2	1	1	1	2	2	0	4	5	4	0	0	0	0	1	1	0	0	1	2	3	5	1	1
P07195;Q6ZMR3;P07864	P07195	6;1;1	5;0;0	5;0;0	L-lactate dehydrogenase B chain	LDHB	>sp|P07195|LDHB_HUMAN L-lactate dehydrogenase B chain OS=Homo sapiens GN=LDHB PE=1 SV=2	3	6	5	5	0	1	0	0	0	0	0	0	0	4	6	2	1	0	1	0	0	0	0	0	0	4	1	3	0	0	0	0	0	0	0	0	0	3	5	2	0	0
P07237	P07237	11	11	11	Protein disulfide-isomerase	P4HB	>sp|P07237|PDIA1_HUMAN Protein disulfide-isomerase OS=Homo sapiens GN=P4HB PE=1 SV=3	1	11	11	11	2	9	7	4	5	4	7	7	2	7	11	5	10	7	9	6	6	5	3	3	6	10	10	11	2	9	7	4	5	4	7	7	2	7	11	5	10	7
P07305	P07305	4	4	4	Histone H1.0;Histone H1.0, N-terminally processed	H1F0	>sp|P07305|H10_HUMAN Histone H1.0 OS=Homo sapiens GN=H1F0 PE=1 SV=3	1	4	4	4	0	0	0	0	0	0	0	0	0	0	4	0	0	0	0	0	0	0	0	0	0	1	0	0	0	0	0	0	0	0	0	0	0	0	4	0	0	0
P07339	P07339	2	2	2	Cathepsin D;Cathepsin D light chain;Cathepsin D heavy chain	CTSD	>sp|P07339|CATD_HUMAN Cathepsin D OS=Homo sapiens GN=CTSD PE=1 SV=1	1	2	2	2	0	0	0	0	0	0	0	0	0	2	2	0	0	0	0	0	0	0	0	0	0	1	0	0	0	0	0	0	0	0	0	0	0	2	2	0	0	0
P07355;A6NMY6	P07355;A6NMY6	17;12	17;12	17;12	Annexin A2;Putative annexin A2-like protein	ANXA2;ANXA2P2	>sp|P07355|ANXA2_HUMAN Annexin A2 OS=Homo sapiens GN=ANXA2 PE=1 SV=2;>sp|A6NMY6|AXA2L_HUMAN Putative annexin A2-like protein OS=Homo sapiens GN=ANXA2P2 PE=5 SV=2	2	17	17	17	1	6	5	1	2	2	2	2	2	15	15	8	7	7	7	2	1	0	1	1	2	11	10	10	1	6	5	1	2	2	2	2	2	15	15	8	7	7
P07357	P07357	1	1	1	Complement component C8 alpha chain	C8A	>sp|P07357|CO8A_HUMAN Complement component C8 alpha chain OS=Homo sapiens GN=C8A PE=1 SV=2	1	1	1	1	0	0	0	0	0	0	0	0	0	0	1	0	0	0	0	0	0	0	0	0	0	0	0	0	0	0	0	0	0	0	0	0	0	0	1	0	0	0
P07384	P07384	3	3	3	Calpain-1 catalytic subunit	CAPN1	>sp|P07384|CAN1_HUMAN Calpain-1 catalytic subunit OS=Homo sapiens GN=CAPN1 PE=1 SV=1	1	3	3	3	0	0	0	0	0	0	0	0	0	3	1	1	0	0	0	0	0	0	0	0	0	0	0	0	0	0	0	0	0	0	0	0	0	3	1	1	0	0
P07437	P07437	19	7	6	Tubulin beta chain	TUBB	>sp|P07437|TBB5_HUMAN Tubulin beta chain OS=Homo sapiens GN=TUBB PE=1 SV=2	1	19	7	6	7	14	13	6	6	6	4	4	3	15	17	14	15	11	15	9	8	7	3	2	3	19	18	18	2	5	4	1	2	2	1	1	1	6	6	3	5	3
P07476	P07476	7	7	7	Involucrin	IVL	>sp|P07476|INVO_HUMAN Involucrin OS=Homo sapiens GN=IVL PE=1 SV=2	1	7	7	7	0	0	0	0	0	0	0	0	0	1	7	0	0	0	0	0	0	0	0	0	0	0	0	0	0	0	0	0	0	0	0	0	0	1	7	0	0	0
P07737;CON__P02584	P07737	7;1	7;1	7;1	Profilin-1	PFN1	>sp|P07737|PROF1_HUMAN Profilin-1 OS=Homo sapiens GN=PFN1 PE=1 SV=2	2	7	7	7	0	0	0	0	0	0	0	0	0	4	7	2	1	0	1	0	0	0	0	0	0	2	1	3	0	0	0	0	0	0	0	0	0	4	7	2	1	0
P07741	P07741	3	3	3	Adenine phosphoribosyltransferase	APRT	>sp|P07741|APT_HUMAN Adenine phosphoribosyltransferase OS=Homo sapiens GN=APRT PE=1 SV=2	1	3	3	3	0	0	0	0	0	0	0	0	0	0	3	0	0	0	0	0	0	0	0	0	0	0	0	0	0	0	0	0	0	0	0	0	0	0	3	0	0	0
P07814	P07814	27	27	27	Bifunctional glutamate/proline--tRNA ligase;Glutamate--tRNA ligase;Proline--tRNA ligase	EPRS	>sp|P07814|SYEP_HUMAN Bifunctional glutamate/proline--tRNA ligase OS=Homo sapiens GN=EPRS PE=1 SV=5	1	27	27	27	0	1	1	0	0	0	0	0	0	13	9	13	3	2	4	0	0	0	0	0	0	27	26	25	0	1	1	0	0	0	0	0	0	13	9	13	3	2
P07900;Q14568;Q58FF8;Q58FG1	P07900;Q14568	4;2;1;1	1;0;0;0	1;0;0;0	Heat shock protein HSP 90-alpha;Putative heat shock protein HSP 90-alpha A2	HSP90AA1;HSP90AA2	>sp|P07900|HS90A_HUMAN Heat shock protein HSP 90-alpha OS=Homo sapiens GN=HSP90AA1 PE=1 SV=5;>sp|Q14568|HS902_HUMAN Heat shock protein HSP 90-alpha A2 OS=Homo sapiens GN=HSP90AA2P PE=1 SV=2	4	4	1	1	0	0	0	0	0	0	0	0	0	3	2	2	1	0	1	0	0	0	0	0	0	4	2	2	0	0	0	0	0	0	0	0	0	1	1	1	0	0
P07910;P0DMR1;O60812;B7ZW38;B2RXH8;Q86SE5	P07910	9;4;4;4;4;1	9;4;4;4;4;1	9;4;4;4;4;1	Heterogeneous nuclear ribonucleoproteins C1/C2	HNRNPC	>sp|P07910|HNRPC_HUMAN Heterogeneous nuclear ribonucleoproteins C1/C2 OS=Homo sapiens GN=HNRNPC PE=1 SV=4	6	9	9	9	0	0	0	0	0	0	0	0	2	0	7	1	0	0	0	0	0	0	2	2	0	2	6	2	0	0	0	0	0	0	0	0	2	0	7	1	0	0
P07919	P07919	1	1	1	Cytochrome b-c1 complex subunit 6, mitochondrial	UQCRH	>sp|P07919|QCR6_HUMAN Cytochrome b-c1 complex subunit 6, mitochondrial OS=Homo sapiens GN=UQCRH PE=1 SV=2	1	1	1	1	0	0	0	0	0	0	0	0	0	0	0	0	0	0	0	0	0	0	0	0	0	1	1	1	0	0	0	0	0	0	0	0	0	0	0	0	0	0
P07954	P07954	2	2	2	Fumarate hydratase, mitochondrial	FH	>sp|P07954|FUMH_HUMAN Fumarate hydratase, mitochondrial OS=Homo sapiens GN=FH PE=1 SV=3	1	2	2	2	0	0	0	0	0	0	0	0	0	0	2	0	0	0	0	0	0	0	0	0	0	0	0	0	0	0	0	0	0	0	0	0	0	0	2	0	0	0
P08195	P08195	4	4	4	4F2 cell-surface antigen heavy chain	SLC3A2	>sp|P08195|4F2_HUMAN 4F2 cell-surface antigen heavy chain OS=Homo sapiens GN=SLC3A2 PE=1 SV=3	1	4	4	4	0	0	0	1	0	0	0	0	0	1	1	1	0	0	0	1	1	1	0	0	0	3	2	3	0	0	0	1	0	0	0	0	0	1	1	1	0	0
P08238;Q58FF7;P14625	P08238	11;2;1	11;2;1	8;1;1	Heat shock protein HSP 90-beta	HSP90AB1	>sp|P08238|HS90B_HUMAN Heat shock protein HSP 90-beta OS=Homo sapiens GN=HSP90AB1 PE=1 SV=4	3	11	11	8	0	0	0	0	0	0	0	0	0	6	7	3	1	0	2	0	0	0	0	0	0	5	7	4	0	0	0	0	0	0	0	0	0	6	7	3	1	0
P08240	P08240	2	2	2	Signal recognition particle receptor subunit alpha	SRPR	>sp|P08240|SRPRA_HUMAN Signal recognition particle receptor subunit alpha OS=Homo sapiens GN=SRPRA PE=1 SV=2	1	2	2	2	0	1	0	0	0	0	0	0	0	1	1	1	1	1	1	0	0	0	0	0	0	2	1	1	0	1	0	0	0	0	0	0	0	1	1	1	1	1
P08670;P17661;P41219	P08670	42;3;2	41;3;2	40;2;1	Vimentin	VIM	>sp|P08670|VIME_HUMAN Vimentin OS=Homo sapiens GN=VIM PE=1 SV=4	3	42	41	40	1	1	1	1	1	0	1	1	1	6	13	5	1	1	1	0	0	1	1	1	1	7	42	8	0	0	0	0	0	0	0	0	0	6	12	4	0	0
P08708	P08708	3	3	3	40S ribosomal protein S17	RPS17	>sp|P08708|RS17_HUMAN 40S ribosomal protein S17 OS=Homo sapiens GN=RPS17 PE=1 SV=2	1	3	3	3	0	0	0	0	0	0	0	0	0	2	3	2	0	0	0	0	0	0	0	0	0	2	2	3	0	0	0	0	0	0	0	0	0	2	3	2	0	0
P08865	P08865	5	5	5	40S ribosomal protein SA	RPSA	>sp|P08865|RSSA_HUMAN 40S ribosomal protein SA OS=Homo sapiens GN=RPSA PE=1 SV=4	1	5	5	5	0	1	0	0	0	0	0	0	0	1	2	2	1	0	2	0	0	0	0	0	0	3	3	2	0	1	0	0	0	0	0	0	0	1	2	2	1	0
P09132	P09132	1	1	1	Signal recognition particle 19 kDa protein	SRP19	>sp|P09132|SRP19_HUMAN Signal recognition particle 19 kDa protein OS=Homo sapiens GN=SRP19 PE=1 SV=3	1	1	1	1	0	0	0	0	0	0	0	0	0	0	1	0	0	0	0	0	0	0	0	0	0	0	0	0	0	0	0	0	0	0	0	0	0	0	1	0	0	0
P09211	P09211	5	5	5	Glutathione S-transferase P	GSTP1	>sp|P09211|GSTP1_HUMAN Glutathione S-transferase P OS=Homo sapiens GN=GSTP1 PE=1 SV=2	1	5	5	5	0	0	0	0	0	0	0	0	0	1	5	3	0	0	0	0	0	0	0	0	0	0	1	0	0	0	0	0	0	0	0	0	0	1	5	3	0	0
P09382	P09382	4	4	4	Galectin-1	LGALS1	>sp|P09382|LEG1_HUMAN Galectin-1 OS=Homo sapiens GN=LGALS1 PE=1 SV=2	1	4	4	4	0	3	2	1	1	1	0	0	0	3	3	3	3	2	4	1	1	1	0	0	0	4	3	3	0	3	2	1	1	1	0	0	0	3	3	3	3	2
P09429;B2RPK0	P09429;B2RPK0	4;2	4;2	3;1	High mobility group protein B1;Putative high mobility group protein B1-like 1	HMGB1;HMGB1P1	>sp|P09429|HMGB1_HUMAN High mobility group protein B1 OS=Homo sapiens GN=HMGB1 PE=1 SV=3;>sp|B2RPK0|HGB1A_HUMAN Putative high mobility group protein B1-like 1 OS=Homo sapiens GN=HMGB1P1 PE=5 SV=1	2	4	4	3	0	0	0	0	0	0	0	0	0	0	4	1	0	0	0	0	0	0	0	0	0	0	0	1	0	0	0	0	0	0	0	0	0	0	4	1	0	0
P09467	P09467	1	1	1	Fructose-1,6-bisphosphatase 1	FBP1	>sp|P09467|F16P1_HUMAN Fructose-1,6-bisphosphatase 1 OS=Homo sapiens GN=FBP1 PE=1 SV=5	1	1	1	1	0	0	0	0	0	0	0	0	0	0	1	0	0	0	0	0	0	0	0	0	0	0	0	0	0	0	0	0	0	0	0	0	0	0	1	0	0	0
P09525	P09525	8	8	8	Annexin A4	ANXA4	>sp|P09525|ANXA4_HUMAN Annexin A4 OS=Homo sapiens GN=ANXA4 PE=1 SV=4	1	8	8	8	0	0	0	0	0	0	0	0	0	1	8	0	0	0	0	0	0	0	0	0	0	0	0	0	0	0	0	0	0	0	0	0	0	1	8	0	0	0
P09622	P09622	2	2	2	Dihydrolipoyl dehydrogenase, mitochondrial	DLD	>sp|P09622|DLDH_HUMAN Dihydrolipoyl dehydrogenase, mitochondrial OS=Homo sapiens GN=DLD PE=1 SV=2	1	2	2	2	0	0	0	0	0	0	0	0	0	2	2	0	0	0	0	0	0	0	0	0	0	0	0	0	0	0	0	0	0	0	0	0	0	2	2	0	0	0
P09651;Q32P51	P09651;Q32P51	12;6	11;5	11;5	Heterogeneous nuclear ribonucleoprotein A1;Heterogeneous nuclear ribonucleoprotein A1-like 2	HNRNPA1;HNRNPA1L2	>sp|P09651|ROA1_HUMAN Heterogeneous nuclear ribonucleoprotein A1 OS=Homo sapiens GN=HNRNPA1 PE=1 SV=5;>sp|Q32P51|RA1L2_HUMAN Heterogeneous nuclear ribonucleoprotein A1-like 2 OS=Homo sapiens GN=HNRNPA1L2 PE=2 SV=2	2	12	11	11	0	0	0	1	1	1	2	2	1	7	9	7	1	0	1	1	1	1	2	0	2	6	11	8	0	0	0	1	1	1	2	1	1	7	8	6	1	0
P09661	P09661	4	4	4	U2 small nuclear ribonucleoprotein A	SNRPA1	>sp|P09661|RU2A_HUMAN U2 small nuclear ribonucleoprotein A OS=Homo sapiens GN=SNRPA1 PE=1 SV=2	1	4	4	4	2	0	0	0	0	0	0	0	0	1	2	0	0	0	0	0	0	0	0	0	0	2	1	1	2	0	0	0	0	0	0	0	0	1	2	0	0	0
P09874	P09874	3	3	3	Poly [ADP-ribose] polymerase 1	PARP1	>sp|P09874|PARP1_HUMAN Poly [ADP-ribose] polymerase 1 OS=Homo sapiens GN=PARP1 PE=1 SV=4	1	3	3	3	0	0	0	0	0	0	0	0	1	1	2	2	0	0	0	0	0	0	1	1	0	1	1	1	0	0	0	0	0	0	0	0	1	1	2	2	0	0
P09972	P09972	2	1	1	Fructose-bisphosphate aldolase C	ALDOC	>sp|P09972|ALDOC_HUMAN Fructose-bisphosphate aldolase C OS=Homo sapiens GN=ALDOC PE=1 SV=2	1	2	1	1	0	0	0	0	0	0	0	0	0	0	2	0	0	0	0	0	0	0	0	0	0	0	0	0	0	0	0	0	0	0	0	0	0	0	1	0	0	0
P0C0L5;P0C0L4	P0C0L5;P0C0L4	4;4	4;4	2;2	Complement C4-B;Complement C4 beta chain;Complement C4-B alpha chain;C4a anaphylatoxin;C4b-B;C4d-B;Complement C4 gamma chain;Complement C4-A;Complement C4 beta chain;Complement C4-A alpha chain;C4a anaphylatoxin;C4b-A;C4d-A;Complement C4 gamma chain	C4B;C4A	>sp|P0C0L5|CO4B_HUMAN Complement C4-B OS=Homo sapiens GN=C4B PE=1 SV=2;>sp|P0C0L4|CO4A_HUMAN Complement C4-A OS=Homo sapiens GN=C4A PE=1 SV=2	2	4	4	2	0	2	2	1	1	1	1	1	1	1	3	1	2	2	2	1	1	1	1	1	1	1	1	1	0	2	2	1	1	1	1	1	1	1	3	1	2	2
Q99878;Q96KK5;Q9BTM1;Q16777;Q6FI13;P20671;P0C0S8;Q96QV6;P16104;Q8IUE6	Q99878;Q96KK5;Q9BTM1;Q16777;Q6FI13;P20671;P0C0S8;Q96QV6;P16104	6;6;6;6;6;6;6;3;3;1	6;6;6;6;6;6;6;3;3;1	2;2;2;2;2;2;2;0;0;0	Histone H2A type 1-J;Histone H2A type 1-H;Histone H2A.J;Histone H2A type 2-C;Histone H2A type 2-A;Histone H2A type 1-D;Histone H2A type 1;Histone H2A type 1-A;Histone H2A.x	HIST1H2AJ;HIST1H2AH;H2AFJ;HIST2H2AC;HIST2H2AA3;HIST1H2AD;HIST1H2AG;HIST1H2AA;H2AFX	>sp|Q99878|H2A1J_HUMAN Histone H2A type 1-J OS=Homo sapiens GN=HIST1H2AJ PE=1 SV=3;>sp|Q96KK5|H2A1H_HUMAN Histone H2A type 1-H OS=Homo sapiens GN=HIST1H2AH PE=1 SV=3;>sp|Q9BTM1|H2AJ_HUMAN Histone H2A.J OS=Homo sapiens GN=H2AFJ PE=1 SV=1;>sp|Q16777|H2A2C_HU	10	6	6	2	1	1	1	1	1	1	2	2	1	1	4	1	1	1	1	1	1	1	1	2	2	2	5	3	1	1	1	1	1	1	2	2	1	1	4	1	1	1
Q4KMX7;P0CH98	Q4KMX7;P0CH98	1;1	1;1	1;1	Protein FAM106A;Putative protein FAM106C	FAM106A;FAM106CP	>sp|Q4KMX7|F106A_HUMAN Protein FAM106A OS=Homo sapiens GN=FAM106A PE=2 SV=2;>sp|P0CH98|F106C_HUMAN Putative protein FAM106C OS=Homo sapiens GN=FAM106CP PE=5 SV=1	2	1	1	1	0	0	0	1	1	0	0	0	0	0	0	0	0	0	0	0	1	1	0	0	0	0	0	0	0	0	0	1	1	0	0	0	0	0	0	0	0	0
P0CW18	P0CW18	2	2	2	Serine protease 56	PRSS56	>sp|P0CW18|PRS56_HUMAN Serine protease 56 OS=Homo sapiens GN=PRSS56 PE=1 SV=1	1	2	2	2	0	0	0	0	0	0	0	0	0	2	2	2	0	0	0	0	0	0	0	0	0	2	2	2	0	0	0	0	0	0	0	0	0	2	2	2	0	0
Q01105;P0DME0	Q01105;P0DME0	2;2	2;2	2;2	Protein SET	SET	>sp|Q01105|SET_HUMAN Protein SET OS=Homo sapiens GN=SET PE=1 SV=3;>sp|P0DME0|SETLP_HUMAN Protein SETSIP OS=Homo sapiens GN=SETSIP PE=1 SV=1	2	2	2	2	0	0	0	0	0	0	0	0	0	0	2	0	0	0	0	0	0	0	0	0	0	1	1	1	0	0	0	0	0	0	0	0	0	0	2	0	0	0
P0DMV9;P0DMV8	P0DMV9;P0DMV8	25;25	23;23	15;15			>sp|P0DMV9|HS71B_HUMAN Heat shock 70 kDa protein 1B OS=Homo sapiens GN=HSPA1B PE=1 SV=1;>sp|P0DMV8|HS71A_HUMAN Heat shock 70 kDa protein 1A OS=Homo sapiens GN=HSPA1A PE=1 SV=1	2	25	23	15	0	13	10	3	4	3	0	0	0	15	20	15	11	11	14	5	5	2	0	0	0	23	24	22	0	12	9	2	3	2	0	0	0	13	18	13	10	10
Q01081;P0DN76;Q8WU68	Q01081;P0DN76;Q8WU68	6;6;3	6;6;3	6;6;3	Splicing factor U2AF 35 kDa subunit;Splicing factor U2AF 26 kDa subunit	U2AF1;U2AF1L4	>sp|Q01081|U2AF1_HUMAN Splicing factor U2AF 35 kDa subunit OS=Homo sapiens GN=U2AF1 PE=1 SV=3;>sp|P0DN76|U2AF5_HUMAN Splicing factor U2AF 35 kDa subunit-like protein OS=Homo sapiens GN=U2AF1L5 PE=1 SV=1;>sp|Q8WU68|U2AF4_HUMAN Splicing factor U2AF 26 kDa su	3	6	6	6	0	1	1	0	0	0	0	0	0	2	1	2	2	1	2	0	0	0	0	0	0	4	4	3	0	1	1	0	0	0	0	0	0	2	1	2	2	1
P35520;P0DN79	P35520;P0DN79	3;3	3;3	3;3	Cystathionine beta-synthase	CBS	>sp|P35520|CBS_HUMAN Cystathionine beta-synthase OS=Homo sapiens GN=CBS PE=1 SV=2;>sp|P0DN79|CBSL_HUMAN Cystathionine beta-synthase-like protein OS=Homo sapiens GN=CBSL PE=1 SV=1	2	3	3	3	0	0	0	0	0	0	0	0	0	1	3	1	0	0	0	0	0	0	0	0	0	2	3	3	0	0	0	0	0	0	0	0	0	1	3	1	0	0
P0DP25;P0DP24;P0DP23;P02585	P0DP25;P0DP24;P0DP23	7;7;7;1	7;7;7;1	6;6;6;0			>sp|P0DP25|CALM3_HUMAN Calmodulin-3 OS=Homo sapiens GN=CALM3 PE=1 SV=1;>sp|P0DP24|CALM2_HUMAN Calmodulin-2 OS=Homo sapiens GN=CALM2 PE=1 SV=1;>sp|P0DP23|CALM1_HUMAN Calmodulin-1 OS=Homo sapiens GN=CALM1 PE=1 SV=1	4	7	7	6	0	0	0	0	0	0	0	0	0	4	7	4	3	0	3	0	0	0	0	0	0	3	2	3	0	0	0	0	0	0	0	0	0	4	7	4	3	0
P10412	P10412	8	2	2	Histone H1.4	HIST1H1E	>sp|P10412|H14_HUMAN Histone H1.4 OS=Homo sapiens GN=HIST1H1E PE=1 SV=2	1	8	2	2	0	0	0	0	0	0	0	0	0	2	7	1	0	0	0	0	0	1	1	1	0	3	2	3	0	0	0	0	0	0	0	0	0	0	2	0	0	0
P10599	P10599	8	8	8	Thioredoxin	TXN	>sp|P10599|THIO_HUMAN Thioredoxin OS=Homo sapiens GN=TXN PE=1 SV=3	1	8	8	8	2	3	3	1	1	2	1	2	2	7	6	6	5	4	5	2	1	1	2	2	2	7	7	7	2	3	3	1	1	2	1	2	2	7	6	6	5	4
P10809	P10809	11	11	11	60 kDa heat shock protein, mitochondrial	HSPD1	>sp|P10809|CH60_HUMAN 60 kDa heat shock protein, mitochondrial OS=Homo sapiens GN=HSPD1 PE=1 SV=2	1	11	11	11	0	2	2	0	0	0	0	0	0	7	9	4	4	2	4	0	0	0	0	0	0	8	4	6	0	2	2	0	0	0	0	0	0	7	9	4	4	2
P11021	P11021	25	24	24	78 kDa glucose-regulated protein	HSPA5	>sp|P11021|GRP78_HUMAN 78 kDa glucose-regulated protein OS=Homo sapiens GN=HSPA5 PE=1 SV=2	1	25	24	24	0	8	4	0	0	0	0	0	0	20	24	15	7	6	7	0	0	0	0	0	0	24	24	22	0	7	3	0	0	0	0	0	0	19	23	14	6	5
P11142;P54652	P11142	33;10	33;10	28;5	Heat shock cognate 71 kDa protein	HSPA8	>sp|P11142|HSP7C_HUMAN Heat shock cognate 71 kDa protein OS=Homo sapiens GN=HSPA8 PE=1 SV=1	2	33	33	28	1	22	19	5	6	5	1	0	0	25	27	22	22	17	23	4	6	4	0	1	0	29	31	28	1	22	19	5	6	5	1	0	0	25	27	22	22	17
P11387	P11387	3	3	3	DNA topoisomerase 1	TOP1	>sp|P11387|TOP1_HUMAN DNA topoisomerase 1 OS=Homo sapiens GN=TOP1 PE=1 SV=2	1	3	3	3	0	0	0	0	0	0	0	0	0	0	3	3	0	0	0	0	0	0	0	0	0	0	0	0	0	0	0	0	0	0	0	0	0	0	3	3	0	0
P11388	P11388	2	2	2	DNA topoisomerase 2-alpha	TOP2A	>sp|P11388|TOP2A_HUMAN DNA topoisomerase 2-alpha OS=Homo sapiens GN=TOP2A PE=1 SV=3	1	2	2	2	0	0	0	0	0	0	0	0	0	0	0	2	0	0	0	0	0	2	0	0	0	0	0	0	0	0	0	0	0	0	0	0	0	0	0	2	0	0
P11940;Q9H361;Q4VXU2	P11940	9;4;2	9;4;2	6;3;1	Polyadenylate-binding protein 1	PABPC1	>sp|P11940|PABP1_HUMAN Polyadenylate-binding protein 1 OS=Homo sapiens GN=PABPC1 PE=1 SV=2	3	9	9	6	0	2	2	0	0	0	0	0	0	6	5	3	2	1	2	1	0	0	0	0	0	9	9	7	0	2	2	0	0	0	0	0	0	6	5	3	2	1
P12236;P12235	P12236;P12235	6;3	6;3	4;1	ADP/ATP translocase 3;ADP/ATP translocase 1	SLC25A6;SLC25A4	>sp|P12236|ADT3_HUMAN ADP/ATP translocase 3 OS=Homo sapiens GN=SLC25A6 PE=1 SV=4;>sp|P12235|ADT1_HUMAN ADP/ATP translocase 1 OS=Homo sapiens GN=SLC25A4 PE=1 SV=4	2	6	6	4	0	0	0	0	0	0	0	0	0	4	4	5	1	0	3	0	0	0	0	0	0	5	5	5	0	0	0	0	0	0	0	0	0	4	4	5	1	0
P12268	P12268	3	3	3	Inosine-5-monophosphate dehydrogenase 2	IMPDH2	>sp|P12268|IMDH2_HUMAN Inosine-5-monophosphate dehydrogenase 2 OS=Homo sapiens GN=IMPDH2 PE=1 SV=2	1	3	3	3	0	0	0	0	0	0	0	0	0	2	2	1	0	0	0	0	0	0	0	0	0	3	2	2	0	0	0	0	0	0	0	0	0	2	2	1	0	0
P12277	P12277	2	2	2	Creatine kinase B-type	CKB	>sp|P12277|KCRB_HUMAN Creatine kinase B-type OS=Homo sapiens GN=CKB PE=1 SV=1	1	2	2	2	0	0	0	0	0	0	0	0	0	2	2	1	0	0	0	0	0	0	0	0	0	2	1	2	0	0	0	0	0	0	0	0	0	2	2	1	0	0
P12429	P12429	1	1	1	Annexin A3	ANXA3	>sp|P12429|ANXA3_HUMAN Annexin A3 OS=Homo sapiens GN=ANXA3 PE=1 SV=3	1	1	1	1	0	0	0	0	0	0	0	0	0	0	1	0	0	0	0	0	0	0	0	0	0	0	0	0	0	0	0	0	0	0	0	0	0	0	1	0	0	0
P12532	P12532	1	1	1	Creatine kinase U-type, mitochondrial	CKMT1A	>sp|P12532|KCRU_HUMAN Creatine kinase U-type, mitochondrial OS=Homo sapiens GN=CKMT1A PE=1 SV=1	1	1	1	1	0	0	0	0	0	0	0	0	0	1	0	0	0	0	0	0	0	0	0	0	0	0	0	0	0	0	0	0	0	0	0	0	0	1	0	0	0	0
P12956	P12956	1	1	1	X-ray repair cross-complementing protein 6	XRCC6	>sp|P12956|XRCC6_HUMAN X-ray repair cross-complementing protein 6 OS=Homo sapiens GN=XRCC6 PE=1 SV=2	1	1	1	1	0	0	0	0	0	0	0	0	0	0	1	0	0	0	0	0	0	0	0	0	0	0	1	0	0	0	0	0	0	0	0	0	0	0	1	0	0	0
P13639	P13639	13	13	13	Elongation factor 2	EEF2	>sp|P13639|EF2_HUMAN Elongation factor 2 OS=Homo sapiens GN=EEF2 PE=1 SV=4	1	13	13	13	0	2	1	0	0	0	0	0	0	11	12	11	3	1	3	0	0	0	0	0	0	11	11	9	0	2	1	0	0	0	0	0	0	11	12	11	3	1
P13671	P13671	3	3	3	Complement component C6	C6	>sp|P13671|CO6_HUMAN Complement component C6 OS=Homo sapiens GN=C6 PE=1 SV=3	1	3	3	3	0	0	0	0	0	0	0	0	0	0	3	0	0	0	0	0	0	0	0	0	0	0	0	0	0	0	0	0	0	0	0	0	0	0	3	0	0	0
P13693	P13693	1	1	1	Translationally-controlled tumor protein	TPT1	>sp|P13693|TCTP_HUMAN Translationally-controlled tumor protein OS=Homo sapiens GN=TPT1 PE=1 SV=1	1	1	1	1	0	0	0	0	0	0	0	0	0	0	1	0	0	0	0	0	0	0	0	0	0	0	0	0	0	0	0	0	0	0	0	0	0	0	1	0	0	0
P13797	P13797	4	4	2	Plastin-3	PLS3	>sp|P13797|PLST_HUMAN Plastin-3 OS=Homo sapiens GN=PLS3 PE=1 SV=4	1	4	4	2	0	0	0	0	0	0	0	0	0	3	4	0	1	0	1	0	0	0	0	0	0	2	4	4	0	0	0	0	0	0	0	0	0	3	4	0	1	0
P14174	P14174	1	1	1	Macrophage migration inhibitory factor	MIF	>sp|P14174|MIF_HUMAN Macrophage migration inhibitory factor OS=Homo sapiens GN=MIF PE=1 SV=4	1	1	1	1	0	0	0	0	0	0	0	0	0	0	0	0	0	0	0	0	0	0	0	0	0	1	1	1	0	0	0	0	0	0	0	0	0	0	0	0	0	0
P14384	P14384	1	1	1	Carboxypeptidase M	CPM	>sp|P14384|CBPM_HUMAN Carboxypeptidase M OS=Homo sapiens GN=CPM PE=1 SV=2	1	1	1	1	0	0	0	0	0	0	0	0	0	1	1	0	0	0	0	0	0	0	0	0	0	1	0	1	0	0	0	0	0	0	0	0	0	1	1	0	0	0
P14618;P30613	P14618	22;1	22;1	22;1	Pyruvate kinase PKM	PKM	>sp|P14618|KPYM_HUMAN Pyruvate kinase PKM OS=Homo sapiens GN=PKM PE=1 SV=4	2	22	22	22	0	3	1	0	0	0	0	0	0	11	21	12	4	2	6	0	0	0	0	0	0	12	15	10	0	3	1	0	0	0	0	0	0	11	21	12	4	2
P14866	P14866	3	3	3	Heterogeneous nuclear ribonucleoprotein L	HNRNPL	>sp|P14866|HNRPL_HUMAN Heterogeneous nuclear ribonucleoprotein L OS=Homo sapiens GN=HNRNPL PE=1 SV=2	1	3	3	3	0	0	0	0	0	0	0	0	0	2	1	1	0	0	0	0	0	0	0	0	0	1	3	3	0	0	0	0	0	0	0	0	0	2	1	1	0	0
P14868	P14868	2	2	2	Aspartate--tRNA ligase, cytoplasmic	DARS	>sp|P14868|SYDC_HUMAN Aspartate--tRNA ligase, cytoplasmic OS=Homo sapiens GN=DARS PE=1 SV=2	1	2	2	2	0	0	0	0	0	0	0	0	0	1	1	0	0	0	0	0	0	0	0	0	0	2	2	2	0	0	0	0	0	0	0	0	0	1	1	0	0	0
P14923;P35222	P14923	23;1	23;1	23;1	Junction plakoglobin	JUP	>sp|P14923|PLAK_HUMAN Junction plakoglobin OS=Homo sapiens GN=JUP PE=1 SV=3	2	23	23	23	3	17	17	13	14	11	9	10	10	17	15	16	15	20	16	13	11	8	8	9	9	11	14	8	3	17	17	13	14	11	9	10	10	17	15	16	15	20
P15170;Q8IYD1	P15170;Q8IYD1	5;4	5;4	5;4	Eukaryotic peptide chain release factor GTP-binding subunit ERF3A;Eukaryotic peptide chain release factor GTP-binding subunit ERF3B	GSPT1;GSPT2	>sp|P15170|ERF3A_HUMAN Eukaryotic peptide chain release factor GTP-binding subunit ERF3A OS=Homo sapiens GN=GSPT1 PE=1 SV=1;>sp|Q8IYD1|ERF3B_HUMAN Eukaryotic peptide chain release factor GTP-binding subunit ERF3B OS=Homo sapiens GN=GSPT2 PE=1 SV=2	2	5	5	5	0	0	0	0	0	0	0	0	0	2	1	0	0	0	0	0	0	0	0	0	0	5	5	4	0	0	0	0	0	0	0	0	0	2	1	0	0	0
P15311	P15311	8	5	5	Ezrin	EZR	>sp|P15311|EZRI_HUMAN Ezrin OS=Homo sapiens GN=EZR PE=1 SV=4	1	8	5	5	0	0	0	0	0	0	0	0	0	0	8	0	0	0	0	0	0	0	0	0	0	0	0	0	0	0	0	0	0	0	0	0	0	0	5	0	0	0
P22392;P15531;O60361	P22392;P15531;O60361	2;2;1	2;2;1	2;2;1	Nucleoside diphosphate kinase B;Nucleoside diphosphate kinase A;Putative nucleoside diphosphate kinase	NME2;NME1;NME2P1	>sp|P22392|NDKB_HUMAN Nucleoside diphosphate kinase B OS=Homo sapiens GN=NME2 PE=1 SV=1;>sp|P15531|NDKA_HUMAN Nucleoside diphosphate kinase A OS=Homo sapiens GN=NME1 PE=1 SV=1;>sp|O60361|NDK8_HUMAN Putative nucleoside diphosphate kinase OS=Homo sapiens GN=	3	2	2	2	0	0	0	0	0	0	0	0	0	1	2	1	0	0	0	0	0	0	0	0	0	1	1	1	0	0	0	0	0	0	0	0	0	1	2	1	0	0
P15880	P15880	8	8	8	40S ribosomal protein S2	RPS2	>sp|P15880|RS2_HUMAN 40S ribosomal protein S2 OS=Homo sapiens GN=RPS2 PE=1 SV=2	1	8	8	8	0	4	3	1	2	2	0	0	0	4	4	4	2	3	4	2	3	2	0	0	0	7	6	6	0	4	3	1	2	2	0	0	0	4	4	4	2	3
P15924	P15924	92	92	92	Desmoplakin	DSP	>sp|P15924|DESP_HUMAN Desmoplakin OS=Homo sapiens GN=DSP PE=1 SV=3	1	92	92	92	12	38	33	26	29	16	19	20	18	71	62	56	40	42	41	23	24	15	12	14	19	60	65	49	12	38	33	26	29	16	19	20	18	71	62	56	40	42
P16401	P16401	7	6	6	Histone H1.5	HIST1H1B	>sp|P16401|H15_HUMAN Histone H1.5 OS=Homo sapiens GN=HIST1H1B PE=1 SV=3	1	7	6	6	0	0	0	0	0	0	0	0	0	0	6	1	0	0	0	0	0	1	1	1	0	1	0	1	0	0	0	0	0	0	0	0	0	0	6	0	0	0
P16402	P16402	7	1	1	Histone H1.3	HIST1H1D	>sp|P16402|H13_HUMAN Histone H1.3 OS=Homo sapiens GN=HIST1H1D PE=1 SV=2	1	7	1	1	0	0	0	0	0	0	0	0	0	2	6	1	0	0	0	0	0	1	1	1	0	3	2	3	0	0	0	0	0	0	0	0	0	0	1	0	0	0
P16403;P22492;Q02539	P16403	9;4;4	9;4;4	3;0;0	Histone H1.2	HIST1H1C	>sp|P16403|H12_HUMAN Histone H1.2 OS=Homo sapiens GN=HIST1H1C PE=1 SV=2	3	9	9	3	0	0	0	0	0	0	0	0	1	3	7	1	1	0	0	0	0	1	1	2	0	5	3	4	0	0	0	0	0	0	0	0	1	3	7	1	1	0
P16615;O14983;Q93084	P16615;O14983;Q93084	2;1;1	2;1;1	2;1;1	Sarcoplasmic/endoplasmic reticulum calcium ATPase 2;Sarcoplasmic/endoplasmic reticulum calcium ATPase 1;Sarcoplasmic/endoplasmic reticulum calcium ATPase 3	ATP2A2;ATP2A1;ATP2A3	>sp|P16615|AT2A2_HUMAN Sarcoplasmic/endoplasmic reticulum calcium ATPase 2 OS=Homo sapiens GN=ATP2A2 PE=1 SV=1;>sp|O14983|AT2A1_HUMAN Sarcoplasmic/endoplasmic reticulum calcium ATPase 1 OS=Homo sapiens GN=ATP2A1 PE=1 SV=1;>sp|Q93084|AT2A3_HUMAN Sarcoplasmi	3	2	2	2	0	0	0	0	0	0	0	0	0	2	0	0	0	0	0	0	0	0	0	0	0	1	2	2	0	0	0	0	0	0	0	0	0	2	0	0	0	0
P16989	P16989	5	2	2	Y-box-binding protein 3	YBX3	>sp|P16989|YBOX3_HUMAN Y-box-binding protein 3 OS=Homo sapiens GN=YBX3 PE=1 SV=4	1	5	2	2	0	1	1	0	0	0	0	0	0	2	4	2	1	1	1	0	0	0	0	0	0	4	3	2	0	0	0	0	0	0	0	0	0	0	2	0	0	0
P17066;P48741	P17066;P48741	9;5	1;1	1;1	Heat shock 70 kDa protein 6;Putative heat shock 70 kDa protein 7	HSPA6;HSPA7	>sp|P17066|HSP76_HUMAN Heat shock 70 kDa protein 6 OS=Homo sapiens GN=HSPA6 PE=1 SV=2;>sp|P48741|HSP77_HUMAN Putative heat shock 70 kDa protein 7 OS=Homo sapiens GN=HSPA7 PE=5 SV=2	2	9	1	1	1	7	7	1	1	1	0	0	0	7	8	7	7	7	7	2	2	1	0	0	0	9	9	8	1	1	1	0	0	0	0	0	0	1	1	1	1	1
P17096	P17096	2	2	2	High mobility group protein HMG-I/HMG-Y	HMGA1	>sp|P17096|HMGA1_HUMAN High mobility group protein HMG-I/HMG-Y OS=Homo sapiens GN=HMGA1 PE=1 SV=3	1	2	2	2	0	0	0	0	0	0	0	0	0	0	1	1	0	0	0	0	0	0	0	0	0	0	0	0	0	0	0	0	0	0	0	0	0	0	1	1	0	0
P17174	P17174	3	3	3	Aspartate aminotransferase, cytoplasmic	GOT1	>sp|P17174|AATC_HUMAN Aspartate aminotransferase, cytoplasmic OS=Homo sapiens GN=GOT1 PE=1 SV=3	1	3	3	3	0	0	0	0	0	0	0	0	0	3	0	0	0	0	0	0	0	0	0	0	0	0	0	0	0	0	0	0	0	0	0	0	0	3	0	0	0	0
P17480	P17480	1	1	1	Nucleolar transcription factor 1	UBTF	>sp|P17480|UBF1_HUMAN Nucleolar transcription factor 1 OS=Homo sapiens GN=UBTF PE=1 SV=1	1	1	1	1	0	0	0	0	0	0	0	0	0	0	0	0	0	0	0	1	1	1	0	0	0	0	1	1	0	0	0	0	0	0	0	0	0	0	0	0	0	0
P17812;Q9NRF8	P17812	11;1	11;1	11;1	CTP synthase 1	CTPS1	>sp|P17812|PYRG1_HUMAN CTP synthase 1 OS=Homo sapiens GN=CTPS1 PE=1 SV=2	2	11	11	11	0	1	1	0	0	0	0	0	0	10	8	5	2	2	4	0	0	0	0	0	0	10	10	9	0	1	1	0	0	0	0	0	0	10	8	5	2	2
P17844	P17844	10	9	7	Probable ATP-dependent RNA helicase DDX5	DDX5	>sp|P17844|DDX5_HUMAN Probable ATP-dependent RNA helicase DDX5 OS=Homo sapiens GN=DDX5 PE=1 SV=1	1	10	9	7	0	0	0	0	0	0	0	0	0	4	3	3	0	0	0	0	0	0	0	0	0	9	10	9	0	0	0	0	0	0	0	0	0	3	3	3	0	0
P17948	P17948	1	1	1	Vascular endothelial growth factor receptor 1	FLT1	>sp|P17948|VGFR1_HUMAN Vascular endothelial growth factor receptor 1 OS=Homo sapiens GN=FLT1 PE=1 SV=2	1	1	1	1	0	0	0	0	0	0	0	0	0	0	0	0	0	0	1	0	0	0	0	0	0	0	0	0	0	0	0	0	0	0	0	0	0	0	0	0	0	0
P18077	P18077	2	2	2	60S ribosomal protein L35a	RPL35A	>sp|P18077|RL35A_HUMAN 60S ribosomal protein L35a OS=Homo sapiens GN=RPL35A PE=1 SV=2	1	2	2	2	0	0	0	0	0	0	0	0	0	2	0	0	0	0	0	0	0	0	0	0	0	2	2	2	0	0	0	0	0	0	0	0	0	2	0	0	0	0
P18124	P18124	6	6	6	60S ribosomal protein L7	RPL7	>sp|P18124|RL7_HUMAN 60S ribosomal protein L7 OS=Homo sapiens GN=RPL7 PE=1 SV=1	1	6	6	6	1	2	2	2	2	0	0	0	0	3	3	2	3	3	3	2	2	1	0	0	0	6	6	6	1	2	2	2	2	0	0	0	0	3	3	2	3	3
P18206	P18206	4	4	4	Vinculin	VCL	>sp|P18206|VINC_HUMAN Vinculin OS=Homo sapiens GN=VCL PE=1 SV=4	1	4	4	4	0	0	0	0	0	0	0	0	0	4	1	0	0	0	0	0	0	0	0	0	0	0	0	0	0	0	0	0	0	0	0	0	0	4	1	0	0	0
P18510	P18510	3	3	3	Interleukin-1 receptor antagonist protein	IL1RN	>sp|P18510|IL1RA_HUMAN Interleukin-1 receptor antagonist protein OS=Homo sapiens GN=IL1RN PE=1 SV=1	1	3	3	3	0	0	0	0	0	0	0	0	0	3	3	0	0	0	0	0	0	0	0	0	0	0	0	0	0	0	0	0	0	0	0	0	0	3	3	0	0	0
P18583	P18583	2	2	2	Protein SON	SON	>sp|P18583|SON_HUMAN Protein SON OS=Homo sapiens GN=SON PE=1 SV=4	1	2	2	2	0	0	0	0	0	0	0	0	0	0	0	0	0	0	0	0	0	0	0	0	0	1	2	0	0	0	0	0	0	0	0	0	0	0	0	0	0	0
P18621	P18621	12	12	12	60S ribosomal protein L17	RPL17	>sp|P18621|RL17_HUMAN 60S ribosomal protein L17 OS=Homo sapiens GN=RPL17 PE=1 SV=3	1	12	12	12	0	5	5	0	1	0	0	0	0	5	7	6	5	4	5	0	0	1	0	0	0	12	11	9	0	5	5	0	1	0	0	0	0	5	7	6	5	4
P18669;P15259	P18669;P15259	2;1	2;1	2;1	Phosphoglycerate mutase 1;Phosphoglycerate mutase 2	PGAM1;PGAM2	>sp|P18669|PGAM1_HUMAN Phosphoglycerate mutase 1 OS=Homo sapiens GN=PGAM1 PE=1 SV=2;>sp|P15259|PGAM2_HUMAN Phosphoglycerate mutase 2 OS=Homo sapiens GN=PGAM2 PE=1 SV=3	2	2	2	2	0	0	0	0	0	0	0	0	0	1	2	0	0	0	0	0	0	0	0	0	0	0	0	0	0	0	0	0	0	0	0	0	0	1	2	0	0	0
P19338	P19338	9	9	9	Nucleolin	NCL	>sp|P19338|NUCL_HUMAN Nucleolin OS=Homo sapiens GN=NCL PE=1 SV=3	1	9	9	9	0	2	0	2	3	3	0	0	0	3	8	5	2	1	2	5	4	2	0	0	0	8	4	5	0	2	0	2	3	3	0	0	0	3	8	5	2	1
P19823	P19823	2	2	2	Inter-alpha-trypsin inhibitor heavy chain H2	ITIH2	>sp|P19823|ITIH2_HUMAN Inter-alpha-trypsin inhibitor heavy chain H2 OS=Homo sapiens GN=ITIH2 PE=1 SV=2	1	2	2	2	0	0	0	0	0	0	0	0	0	0	2	0	0	0	0	0	0	0	0	0	0	0	0	0	0	0	0	0	0	0	0	0	0	0	2	0	0	0
P19957	P19957	1	1	1	Elafin	PI3	>sp|P19957|ELAF_HUMAN Elafin OS=Homo sapiens GN=PI3 PE=1 SV=3	1	1	1	1	0	0	0	0	0	0	0	0	0	1	1	0	0	0	0	0	0	0	0	0	0	0	0	0	0	0	0	0	0	0	0	0	0	1	1	0	0	0
P19971	P19971	11	11	11	Thymidine phosphorylase	TYMP	>sp|P19971|TYPH_HUMAN Thymidine phosphorylase OS=Homo sapiens GN=TYMP PE=1 SV=2	1	11	11	11	0	0	0	0	0	0	0	0	0	0	11	0	0	0	0	0	0	0	0	0	0	0	0	0	0	0	0	0	0	0	0	0	0	0	11	0	0	0
P20073	P20073	2	2	2	Annexin A7	ANXA7	>sp|P20073|ANXA7_HUMAN Annexin A7 OS=Homo sapiens GN=ANXA7 PE=1 SV=3	1	2	2	2	0	0	0	0	0	0	0	0	0	2	1	0	0	0	0	0	0	0	0	0	0	0	0	0	0	0	0	0	0	0	0	0	0	2	1	0	0	0
P20700	P20700	10	9	9	Lamin-B1	LMNB1	>sp|P20700|LMNB1_HUMAN Lamin-B1 OS=Homo sapiens GN=LMNB1 PE=1 SV=2	1	10	9	9	0	0	0	0	0	0	0	0	0	3	2	1	0	0	0	0	0	0	0	0	0	1	10	3	0	0	0	0	0	0	0	0	0	2	1	0	0	0
P21128	P21128	1	1	1	Poly(U)-specific endoribonuclease	ENDOU	>sp|P21128|ENDOU_HUMAN Poly(U)-specific endoribonuclease OS=Homo sapiens GN=ENDOU PE=1 SV=2	1	1	1	1	0	0	0	0	0	0	0	0	0	0	1	0	0	0	0	0	0	0	0	0	0	0	0	0	0	0	0	0	0	0	0	0	0	0	1	0	0	0
P21266	P21266	1	1	1	Glutathione S-transferase Mu 3	GSTM3	>sp|P21266|GSTM3_HUMAN Glutathione S-transferase Mu 3 OS=Homo sapiens GN=GSTM3 PE=1 SV=3	1	1	1	1	0	0	0	0	0	0	0	0	0	0	0	0	0	0	0	0	0	0	0	0	0	1	1	1	0	0	0	0	0	0	0	0	0	0	0	0	0	0
P21291	P21291	4	4	4	Cysteine and glycine-rich protein 1	CSRP1	>sp|P21291|CSRP1_HUMAN Cysteine and glycine-rich protein 1 OS=Homo sapiens GN=CSRP1 PE=1 SV=3	1	4	4	4	0	0	0	0	0	0	0	0	0	4	2	1	0	0	0	0	0	0	0	0	0	4	4	3	0	0	0	0	0	0	0	0	0	4	2	1	0	0
P21333	P21333	5	5	5	Filamin-A	FLNA	>sp|P21333|FLNA_HUMAN Filamin-A OS=Homo sapiens GN=FLNA PE=1 SV=4	1	5	5	5	0	0	0	0	0	0	0	0	0	4	4	2	0	0	0	0	0	0	0	0	0	4	4	4	0	0	0	0	0	0	0	0	0	4	4	2	0	0
P21796	P21796	7	7	7	Voltage-dependent anion-selective channel protein 1	VDAC1	>sp|P21796|VDAC1_HUMAN Voltage-dependent anion-selective channel protein 1 OS=Homo sapiens GN=VDAC1 PE=1 SV=2	1	7	7	7	0	0	0	0	0	0	0	0	0	4	4	3	0	0	0	0	0	0	0	0	0	6	6	2	0	0	0	0	0	0	0	0	0	4	4	3	0	0
P22087	P22087	6	6	6	rRNA 2-O-methyltransferase fibrillarin	FBL	>sp|P22087|FBRL_HUMAN rRNA 2-O-methyltransferase fibrillarin OS=Homo sapiens GN=FBL PE=1 SV=2	1	6	6	6	0	0	0	0	0	0	1	0	0	0	1	1	0	0	0	0	0	0	0	0	0	1	5	1	0	0	0	0	0	0	1	0	0	0	1	1	0	0
P22102	P22102	18	18	18	Trifunctional purine biosynthetic protein adenosine-3;Phosphoribosylamine--glycine ligase;Phosphoribosylformylglycinamidine cyclo-ligase;Phosphoribosylglycinamide formyltransferase	GART	>sp|P22102|PUR2_HUMAN Trifunctional purine biosynthetic protein adenosine-3 OS=Homo sapiens GN=GART PE=1 SV=1	1	18	18	18	0	1	0	0	0	0	0	0	0	11	8	6	2	0	3	0	0	0	0	0	0	15	15	16	0	1	0	0	0	0	0	0	0	11	8	6	2	0
P22314	P22314	4	4	4	Ubiquitin-like modifier-activating enzyme 1	UBA1	>sp|P22314|UBA1_HUMAN Ubiquitin-like modifier-activating enzyme 1 OS=Homo sapiens GN=UBA1 PE=1 SV=3	1	4	4	4	0	0	0	0	0	0	0	0	0	3	4	1	0	0	0	0	0	0	0	0	0	4	2	3	0	0	0	0	0	0	0	0	0	3	4	1	0	0
P22528;P35321	P22528;P35321	2;1	2;1	2;1	Cornifin-B;Cornifin-A	SPRR1B;SPRR1A	>sp|P22528|SPR1B_HUMAN Cornifin-B OS=Homo sapiens GN=SPRR1B PE=1 SV=2;>sp|P35321|SPR1A_HUMAN Cornifin-A OS=Homo sapiens GN=SPRR1A PE=1 SV=2	2	2	2	2	0	0	0	1	1	0	0	0	0	0	0	0	0	0	2	1	0	0	0	0	0	0	0	0	0	0	0	1	1	0	0	0	0	0	0	0	0	0
P22532;P35326;P35325;P22531;Q9BYE4	P22532;P35326;P35325;P22531	3;2;2;2;1	3;2;2;2;1	3;2;2;2;1	Small proline-rich protein 2D;Small proline-rich protein 2A;Small proline-rich protein 2B;Small proline-rich protein 2E	SPRR2D;SPRR2A;SPRR2B;SPRR2E	>sp|P22532|SPR2D_HUMAN Small proline-rich protein 2D OS=Homo sapiens GN=SPRR2D PE=2 SV=2;>sp|P35326|SPR2A_HUMAN Small proline-rich protein 2A OS=Homo sapiens GN=SPRR2A PE=1 SV=1;>sp|P35325|SPR2B_HUMAN Small proline-rich protein 2B OS=Homo sapiens GN=SPRR2B	5	3	3	3	0	0	1	0	0	0	0	0	0	3	2	1	1	1	2	0	0	0	0	0	0	1	2	1	0	0	1	0	0	0	0	0	0	3	2	1	1	1
P22626	P22626	13	13	12	Heterogeneous nuclear ribonucleoproteins A2/B1	HNRNPA2B1	>sp|P22626|ROA2_HUMAN Heterogeneous nuclear ribonucleoproteins A2/B1 OS=Homo sapiens GN=HNRNPA2B1 PE=1 SV=2	1	13	13	12	0	0	0	0	0	0	0	1	0	4	10	9	0	0	0	0	0	0	2	1	2	6	13	5	0	0	0	0	0	0	0	1	0	4	10	9	0	0
P22735	P22735	5	5	5	Protein-glutamine gamma-glutamyltransferase K	TGM1	>sp|P22735|TGM1_HUMAN Protein-glutamine gamma-glutamyltransferase K OS=Homo sapiens GN=TGM1 PE=1 SV=4	1	5	5	5	0	0	0	0	0	0	0	0	0	5	3	2	0	0	0	0	0	0	0	0	0	1	0	0	0	0	0	0	0	0	0	0	0	5	3	2	0	0
P23246	P23246	2	2	2	Splicing factor, proline- and glutamine-rich	SFPQ	>sp|P23246|SFPQ_HUMAN Splicing factor, proline- and glutamine-rich OS=Homo sapiens GN=SFPQ PE=1 SV=2	1	2	2	2	0	0	0	0	0	0	0	0	0	0	2	0	0	0	0	0	0	0	0	0	0	2	2	2	0	0	0	0	0	0	0	0	0	0	2	0	0	0
P23284	P23284	2	2	2	Peptidyl-prolyl cis-trans isomerase B	PPIB	>sp|P23284|PPIB_HUMAN Peptidyl-prolyl cis-trans isomerase B OS=Homo sapiens GN=PPIB PE=1 SV=2	1	2	2	2	0	0	0	0	0	0	0	0	0	1	2	0	0	0	0	0	0	0	0	0	0	0	1	0	0	0	0	0	0	0	0	0	0	1	2	0	0	0
P23396	P23396	14	14	14	40S ribosomal protein S3	RPS3	>sp|P23396|RS3_HUMAN 40S ribosomal protein S3 OS=Homo sapiens GN=RPS3 PE=1 SV=2	1	14	14	14	0	8	7	2	3	2	0	0	0	12	12	12	8	7	9	2	3	2	0	0	0	14	13	13	0	8	7	2	3	2	0	0	0	12	12	12	8	7
P23490	P23490	2	2	2	Loricrin	LOR	>sp|P23490|LORI_HUMAN Loricrin OS=Homo sapiens GN=LOR PE=1 SV=2	1	2	2	2	0	0	0	0	0	0	0	0	0	2	1	2	0	0	0	0	0	0	0	0	0	0	1	0	0	0	0	0	0	0	0	0	0	2	1	2	0	0
P23528;Q9Y281	P23528	10;3	10;3	10;3	Cofilin-1	CFL1	>sp|P23528|COF1_HUMAN Cofilin-1 OS=Homo sapiens GN=CFL1 PE=1 SV=3	2	10	10	10	1	5	5	0	0	0	0	0	0	6	9	6	6	5	5	0	0	0	0	0	0	10	9	9	1	5	5	0	0	0	0	0	0	6	9	6	6	5
P23921	P23921	6	6	6	Ribonucleoside-diphosphate reductase large subunit	RRM1	>sp|P23921|RIR1_HUMAN Ribonucleoside-diphosphate reductase large subunit OS=Homo sapiens GN=RRM1 PE=1 SV=1	1	6	6	6	0	2	2	0	0	0	0	0	0	4	5	3	2	2	2	0	0	0	0	0	0	5	5	4	0	2	2	0	0	0	0	0	0	4	5	3	2	2
P24941	P24941	2	2	2	Cyclin-dependent kinase 2	CDK2	>sp|P24941|CDK2_HUMAN Cyclin-dependent kinase 2 OS=Homo sapiens GN=CDK2 PE=1 SV=2	1	2	2	2	0	0	0	0	0	0	0	0	0	0	0	0	0	0	0	0	0	0	0	0	0	2	2	1	0	0	0	0	0	0	0	0	0	0	0	0	0	0
P25205	P25205	5	5	5	DNA replication licensing factor MCM3	MCM3	>sp|P25205|MCM3_HUMAN DNA replication licensing factor MCM3 OS=Homo sapiens GN=MCM3 PE=1 SV=3	1	5	5	5	0	0	0	0	0	0	0	0	0	2	2	3	1	2	1	0	0	0	0	0	0	4	5	3	0	0	0	0	0	0	0	0	0	2	2	3	1	2
P25311	P25311	8	8	8	Zinc-alpha-2-glycoprotein	AZGP1	>sp|P25311|ZA2G_HUMAN Zinc-alpha-2-glycoprotein OS=Homo sapiens GN=AZGP1 PE=1 SV=2	1	8	8	8	0	1	0	0	0	0	0	0	0	8	2	0	0	0	1	0	0	0	0	0	0	0	0	0	0	1	0	0	0	0	0	0	0	8	2	0	0	0
P25398	P25398	3	3	3	40S ribosomal protein S12	RPS12	>sp|P25398|RS12_HUMAN 40S ribosomal protein S12 OS=Homo sapiens GN=RPS12 PE=1 SV=3	1	3	3	3	0	0	0	0	0	0	0	0	0	2	2	3	0	0	0	0	0	0	0	0	0	2	2	2	0	0	0	0	0	0	0	0	0	2	2	3	0	0
P25705	P25705	4	4	4	ATP synthase subunit alpha, mitochondrial	ATP5A1	>sp|P25705|ATPA_HUMAN ATP synthase subunit alpha, mitochondrial OS=Homo sapiens GN=ATP5A1 PE=1 SV=1	1	4	4	4	0	0	0	0	0	0	0	0	0	3	4	2	1	0	0	0	0	0	0	0	0	4	3	1	0	0	0	0	0	0	0	0	0	3	4	2	1	0
P25786	P25786	2	2	2	Proteasome subunit alpha type-1	PSMA1	>sp|P25786|PSA1_HUMAN Proteasome subunit alpha type-1 OS=Homo sapiens GN=PSMA1 PE=1 SV=1	1	2	2	2	0	0	0	0	0	0	0	0	0	1	2	0	0	0	0	0	0	0	0	0	0	2	0	2	0	0	0	0	0	0	0	0	0	1	2	0	0	0
P25789	P25789	1	1	1	Proteasome subunit alpha type-4	PSMA4	>sp|P25789|PSA4_HUMAN Proteasome subunit alpha type-4 OS=Homo sapiens GN=PSMA4 PE=1 SV=1	1	1	1	1	0	0	0	0	0	0	0	0	0	1	1	0	0	0	0	0	0	0	0	0	0	0	0	0	0	0	0	0	0	0	0	0	0	1	1	0	0	0
P26038	P26038	17	17	14	Moesin	MSN	>sp|P26038|MOES_HUMAN Moesin OS=Homo sapiens GN=MSN PE=1 SV=3	1	17	17	14	0	0	0	0	0	0	0	0	0	0	17	0	0	0	0	0	0	0	0	0	0	0	0	0	0	0	0	0	0	0	0	0	0	0	17	0	0	0
P26373	P26373	9	9	9	60S ribosomal protein L13	RPL13	>sp|P26373|RL13_HUMAN 60S ribosomal protein L13 OS=Homo sapiens GN=RPL13 PE=1 SV=4	1	9	9	9	1	3	3	1	2	1	0	1	1	7	9	8	4	3	4	2	2	0	1	1	1	9	9	8	1	3	3	1	2	1	0	1	1	7	9	8	4	3
P26583	P26583	2	1	1	High mobility group protein B2	HMGB2	>sp|P26583|HMGB2_HUMAN High mobility group protein B2 OS=Homo sapiens GN=HMGB2 PE=1 SV=2	1	2	1	1	0	0	0	0	0	0	0	0	0	0	2	0	0	0	0	0	0	0	0	0	0	0	0	0	0	0	0	0	0	0	0	0	0	0	1	0	0	0
P26599	P26599	2	2	2	Polypyrimidine tract-binding protein 1	PTBP1	>sp|P26599|PTBP1_HUMAN Polypyrimidine tract-binding protein 1 OS=Homo sapiens GN=PTBP1 PE=1 SV=1	1	2	2	2	0	0	0	0	0	0	0	0	0	1	1	1	0	0	0	0	0	0	0	0	0	2	2	1	0	0	0	0	0	0	0	0	0	1	1	1	0	0
P26640	P26640	2	2	2	Valine--tRNA ligase	VARS	>sp|P26640|SYVC_HUMAN Valine--tRNA ligase OS=Homo sapiens GN=VARS PE=1 SV=4	1	2	2	2	0	0	0	0	0	0	0	0	0	0	0	0	0	0	0	0	0	0	0	0	0	1	1	1	0	0	0	0	0	0	0	0	0	0	0	0	0	0
P26641	P26641	3	3	3	Elongation factor 1-gamma	EEF1G	>sp|P26641|EF1G_HUMAN Elongation factor 1-gamma OS=Homo sapiens GN=EEF1G PE=1 SV=3	1	3	3	3	0	0	0	0	0	0	0	0	0	3	3	0	0	0	1	0	0	0	0	0	0	3	1	3	0	0	0	0	0	0	0	0	0	3	3	0	0	0
P27348	P27348	2	1	1	14-3-3 protein theta	YWHAQ	>sp|P27348|1433T_HUMAN 14-3-3 protein theta OS=Homo sapiens GN=YWHAQ PE=1 SV=1	1	2	1	1	0	0	0	0	0	0	0	0	0	2	2	1	0	0	0	0	0	0	0	0	0	1	2	1	0	0	0	0	0	0	0	0	0	1	1	1	0	0
P27482	P27482	5	4	4	Calmodulin-like protein 3	CALML3	>sp|P27482|CALL3_HUMAN Calmodulin-like protein 3 OS=Homo sapiens GN=CALML3 PE=1 SV=2	1	5	4	4	0	0	0	0	0	0	0	0	0	3	5	0	0	0	0	0	0	0	0	0	0	0	0	0	0	0	0	0	0	0	0	0	0	2	4	0	0	0
P27635;Q96L21	P27635	9;3	9;3	9;3	60S ribosomal protein L10	RPL10	>sp|P27635|RL10_HUMAN 60S ribosomal protein L10 OS=Homo sapiens GN=RPL10 PE=1 SV=4	2	9	9	9	3	6	6	4	4	3	4	3	1	8	8	7	8	7	7	4	2	2	0	1	1	8	8	7	3	6	6	4	4	3	4	3	1	8	8	7	8	7
P27695	P27695	3	3	3	DNA-(apurinic or apyrimidinic site) lyase;DNA-(apurinic or apyrimidinic site) lyase, mitochondrial	APEX1	>sp|P27695|APEX1_HUMAN DNA-(apurinic or apyrimidinic site) lyase OS=Homo sapiens GN=APEX1 PE=1 SV=2	1	3	3	3	0	0	0	0	0	0	0	0	0	0	3	0	0	0	0	0	0	0	0	0	0	0	0	0	0	0	0	0	0	0	0	0	0	0	3	0	0	0
P27797	P27797	1	1	1	Calreticulin	CALR	>sp|P27797|CALR_HUMAN Calreticulin OS=Homo sapiens GN=CALR PE=1 SV=1	1	1	1	1	0	0	0	0	0	0	0	0	0	1	1	1	0	0	0	0	0	0	0	0	0	1	0	1	0	0	0	0	0	0	0	0	0	1	1	1	0	0
P27816	P27816	11	11	11	Microtubule-associated protein 4	MAP4	>sp|P27816|MAP4_HUMAN Microtubule-associated protein 4 OS=Homo sapiens GN=MAP4 PE=1 SV=3	1	11	11	11	0	2	2	0	0	0	0	0	0	9	10	7	3	1	2	0	0	0	0	0	0	11	11	10	0	2	2	0	0	0	0	0	0	9	10	7	3	1
P27824	P27824	1	1	1	Calnexin	CANX	>sp|P27824|CALX_HUMAN Calnexin OS=Homo sapiens GN=CANX PE=1 SV=2	1	1	1	1	0	0	0	0	0	0	0	0	0	1	0	1	0	0	0	0	0	0	0	0	0	0	0	0	0	0	0	0	0	0	0	0	0	1	0	1	0	0
P28066	P28066	1	1	1	Proteasome subunit alpha type-5	PSMA5	>sp|P28066|PSA5_HUMAN Proteasome subunit alpha type-5 OS=Homo sapiens GN=PSMA5 PE=1 SV=3	1	1	1	1	0	0	0	0	0	0	0	0	0	1	1	1	0	0	0	0	0	0	0	0	0	1	1	0	0	0	0	0	0	0	0	0	0	1	1	1	0	0
P28072	P28072	2	2	2	Proteasome subunit beta type-6	PSMB6	>sp|P28072|PSB6_HUMAN Proteasome subunit beta type-6 OS=Homo sapiens GN=PSMB6 PE=1 SV=4	1	2	2	2	0	0	0	0	0	0	0	1	1	1	0	0	0	0	0	0	0	0	0	0	0	0	0	0	0	0	0	0	0	0	0	1	1	1	0	0	0	0
P28074	P28074	1	1	1	Proteasome subunit beta type-5	PSMB5	>sp|P28074|PSB5_HUMAN Proteasome subunit beta type-5 OS=Homo sapiens GN=PSMB5 PE=1 SV=3	1	1	1	1	0	0	0	0	0	0	0	0	0	1	1	0	0	0	0	0	0	0	0	0	0	0	0	0	0	0	0	0	0	0	0	0	0	1	1	0	0	0
P28799	P28799	2	2	2	Granulins;Acrogranin;Paragranulin;Granulin-1;Granulin-2;Granulin-3;Granulin-4;Granulin-5;Granulin-6;Granulin-7	GRN	>sp|P28799|GRN_HUMAN Granulins OS=Homo sapiens GN=GRN PE=1 SV=2	1	2	2	2	1	1	2	1	2	1	0	0	0	1	2	2	2	2	2	2	2	2	0	0	0	2	2	2	1	1	2	1	2	1	0	0	0	1	2	2	2	2
P29353;P98077	P29353	6;1	6;1	6;1	SHC-transforming protein 1	SHC1	>sp|P29353|SHC1_HUMAN SHC-transforming protein 1 OS=Homo sapiens GN=SHC1 PE=1 SV=4	2	6	6	6	0	0	0	0	0	0	0	0	0	3	3	3	0	0	0	0	0	0	0	0	0	4	5	5	0	0	0	0	0	0	0	0	0	3	3	3	0	0
P29372	P29372	6	6	6	DNA-3-methyladenine glycosylase	MPG	>sp|P29372|3MG_HUMAN DNA-3-methyladenine glycosylase OS=Homo sapiens GN=MPG PE=1 SV=3	1	6	6	6	0	1	2	0	0	0	0	0	0	4	6	6	1	1	1	0	0	0	0	0	0	6	6	6	0	1	2	0	0	0	0	0	0	4	6	6	1	1
P29401	P29401	7	7	7	Transketolase	TKT	>sp|P29401|TKT_HUMAN Transketolase OS=Homo sapiens GN=TKT PE=1 SV=3	1	7	7	7	0	0	0	0	0	0	0	0	0	5	6	4	0	0	1	0	0	0	0	0	0	4	0	1	0	0	0	0	0	0	0	0	0	5	6	4	0	0
P29508	P29508	5	5	3	Serpin B3	SERPINB3	>sp|P29508|SPB3_HUMAN Serpin B3 OS=Homo sapiens GN=SERPINB3 PE=1 SV=2	1	5	5	3	0	0	0	0	0	0	0	0	0	4	5	2	0	0	0	0	0	0	0	0	0	0	0	0	0	0	0	0	0	0	0	0	0	4	5	2	0	0
P29966	P29966	1	1	1	Myristoylated alanine-rich C-kinase substrate	MARCKS	>sp|P29966|MARCS_HUMAN Myristoylated alanine-rich C-kinase substrate OS=Homo sapiens GN=MARCKS PE=1 SV=4	1	1	1	1	0	0	0	0	0	0	0	0	0	0	1	1	0	0	0	0	0	0	0	0	0	1	1	1	0	0	0	0	0	0	0	0	0	0	1	1	0	0
P30041	P30041	2	2	2	Peroxiredoxin-6	PRDX6	>sp|P30041|PRDX6_HUMAN Peroxiredoxin-6 OS=Homo sapiens GN=PRDX6 PE=1 SV=3	1	2	2	2	0	0	0	0	0	0	0	0	0	1	1	1	0	0	0	0	0	0	0	0	0	1	2	1	0	0	0	0	0	0	0	0	0	1	1	1	0	0
P30044	P30044	2	2	2	Peroxiredoxin-5, mitochondrial	PRDX5	>sp|P30044|PRDX5_HUMAN Peroxiredoxin-5, mitochondrial OS=Homo sapiens GN=PRDX5 PE=1 SV=4	1	2	2	2	0	0	0	0	0	0	0	0	0	0	1	0	0	0	0	0	0	0	0	0	0	0	2	0	0	0	0	0	0	0	0	0	0	0	1	0	0	0
P30050	P30050	7	7	7	60S ribosomal protein L12	RPL12	>sp|P30050|RL12_HUMAN 60S ribosomal protein L12 OS=Homo sapiens GN=RPL12 PE=1 SV=1	1	7	7	7	0	5	3	4	4	4	0	0	0	4	6	6	5	4	4	5	2	1	0	0	0	6	6	6	0	5	3	4	4	4	0	0	0	4	6	6	5	4
P30084	P30084	2	2	2	Enoyl-CoA hydratase, mitochondrial	ECHS1	>sp|P30084|ECHM_HUMAN Enoyl-CoA hydratase, mitochondrial OS=Homo sapiens GN=ECHS1 PE=1 SV=4	1	2	2	2	0	0	0	0	0	0	0	0	0	1	1	0	0	0	0	0	0	0	0	0	0	2	0	1	0	0	0	0	0	0	0	0	0	1	1	0	0	0
P30086	P30086	2	2	2	Phosphatidylethanolamine-binding protein 1;Hippocampal cholinergic neurostimulating peptide	PEBP1	>sp|P30086|PEBP1_HUMAN Phosphatidylethanolamine-binding protein 1 OS=Homo sapiens GN=PEBP1 PE=1 SV=3	1	2	2	2	0	0	0	0	0	0	0	0	0	1	2	0	0	0	0	0	0	0	0	0	0	0	0	0	0	0	0	0	0	0	0	0	0	1	2	0	0	0
P30101	P30101	3	3	3	Protein disulfide-isomerase A3	PDIA3	>sp|P30101|PDIA3_HUMAN Protein disulfide-isomerase A3 OS=Homo sapiens GN=PDIA3 PE=1 SV=4	1	3	3	3	0	0	0	0	0	0	0	0	0	2	3	1	0	0	0	0	0	0	0	0	0	1	2	2	0	0	0	0	0	0	0	0	0	2	3	1	0	0
P31025;Q5VSP4	P31025;Q5VSP4	2;1	2;1	2;1	Lipocalin-1;Putative lipocalin 1-like protein 1	LCN1;LCN1P1	>sp|P31025|LCN1_HUMAN Lipocalin-1 OS=Homo sapiens GN=LCN1 PE=1 SV=1;>sp|Q5VSP4|LC1L1_HUMAN Putative lipocalin 1-like protein 1 OS=Homo sapiens GN=LCN1P1 PE=5 SV=1	2	2	2	2	0	2	2	1	1	1	0	0	0	0	0	0	2	2	2	1	1	0	0	0	0	0	0	0	0	2	2	1	1	1	0	0	0	0	0	0	2	2
P31040	P31040	6	6	6	Succinate dehydrogenase [ubiquinone] flavoprotein subunit, mitochondrial	SDHA	>sp|P31040|SDHA_HUMAN Succinate dehydrogenase [ubiquinone] flavoprotein subunit, mitochondrial OS=Homo sapiens GN=SDHA PE=1 SV=2	1	6	6	6	0	1	0	0	0	0	0	0	0	3	1	1	0	0	2	0	0	0	0	0	0	5	5	4	0	1	0	0	0	0	0	0	0	3	1	1	0	0
Q86SG5;P31151	Q86SG5;P31151	1;1	1;1	1;1	Protein S100-A7A;Protein S100-A7	S100A7A;S100A7	>sp|Q86SG5|S1A7A_HUMAN Protein S100-A7A OS=Homo sapiens GN=S100A7A PE=1 SV=3;>sp|P31151|S10A7_HUMAN Protein S100-A7 OS=Homo sapiens GN=S100A7 PE=1 SV=4	2	1	1	1	0	0	0	0	0	0	0	0	0	0	0	0	0	0	1	0	0	0	0	0	0	0	0	0	0	0	0	0	0	0	0	0	0	0	0	0	0	0
P31153	P31153	2	2	2	S-adenosylmethionine synthase isoform type-2	MAT2A	>sp|P31153|METK2_HUMAN S-adenosylmethionine synthase isoform type-2 OS=Homo sapiens GN=MAT2A PE=1 SV=1	1	2	2	2	0	0	0	0	0	0	0	0	0	2	2	1	0	0	0	0	0	0	0	0	0	2	2	2	0	0	0	0	0	0	0	0	0	2	2	1	0	0
P31327	P31327	6	6	6	Carbamoyl-phosphate synthase [ammonia], mitochondrial	CPS1	>sp|P31327|CPSM_HUMAN Carbamoyl-phosphate synthase [ammonia], mitochondrial OS=Homo sapiens GN=CPS1 PE=1 SV=2	1	6	6	6	0	0	0	0	0	0	0	0	0	2	3	0	1	0	1	0	0	0	0	0	0	3	4	1	0	0	0	0	0	0	0	0	0	2	3	0	1	0
Q9Y243;P31749	Q9Y243;P31749	1;1	1;1	1;1	RAC-gamma serine/threonine-protein kinase;RAC-alpha serine/threonine-protein kinase	AKT3;AKT1	>sp|Q9Y243|AKT3_HUMAN RAC-gamma serine/threonine-protein kinase OS=Homo sapiens GN=AKT3 PE=1 SV=1;>sp|P31749|AKT1_HUMAN RAC-alpha serine/threonine-protein kinase OS=Homo sapiens GN=AKT1 PE=1 SV=2	2	1	1	1	0	0	0	0	0	0	0	0	0	0	1	0	0	0	0	0	0	0	0	0	0	0	0	0	0	0	0	0	0	0	0	0	0	0	1	0	0	0
P31930	P31930	3	3	3	Cytochrome b-c1 complex subunit 1, mitochondrial	UQCRC1	>sp|P31930|QCR1_HUMAN Cytochrome b-c1 complex subunit 1, mitochondrial OS=Homo sapiens GN=UQCRC1 PE=1 SV=3	1	3	3	3	0	0	0	0	0	0	0	0	0	1	2	1	0	0	1	0	0	0	0	0	0	2	3	2	0	0	0	0	0	0	0	0	0	1	2	1	0	0
P31942	P31942	1	1	1	Heterogeneous nuclear ribonucleoprotein H3	HNRNPH3	>sp|P31942|HNRH3_HUMAN Heterogeneous nuclear ribonucleoprotein H3 OS=Homo sapiens GN=HNRNPH3 PE=1 SV=2	1	1	1	1	0	0	0	0	0	0	0	0	0	0	0	1	0	0	0	0	0	0	0	0	0	1	1	0	0	0	0	0	0	0	0	0	0	0	0	1	0	0
P31943;P55795	P31943	9;3	9;3	8;3	Heterogeneous nuclear ribonucleoprotein H;Heterogeneous nuclear ribonucleoprotein H, N-terminally processed	HNRNPH1	>sp|P31943|HNRH1_HUMAN Heterogeneous nuclear ribonucleoprotein H OS=Homo sapiens GN=HNRNPH1 PE=1 SV=4	2	9	9	8	0	4	2	1	1	1	0	0	0	4	6	3	3	2	3	1	1	1	0	0	0	6	9	6	0	4	2	1	1	1	0	0	0	4	6	3	3	2
P31944	P31944	10	10	10	Caspase-14;Caspase-14 subunit p19;Caspase-14 subunit p10	CASP14	>sp|P31944|CASPE_HUMAN Caspase-14 OS=Homo sapiens GN=CASP14 PE=1 SV=2	1	10	10	10	0	0	0	0	0	0	0	0	0	10	10	4	0	1	1	0	0	0	0	0	0	1	2	1	0	0	0	0	0	0	0	0	0	10	10	4	0	1
P31946	P31946	6	5	3	14-3-3 protein beta/alpha;14-3-3 protein beta/alpha, N-terminally processed	YWHAB	>sp|P31946|1433B_HUMAN 14-3-3 protein beta/alpha OS=Homo sapiens GN=YWHAB PE=1 SV=3	1	6	5	3	0	0	0	0	0	0	0	0	0	2	6	1	0	0	0	0	0	0	0	0	0	1	2	1	0	0	0	0	0	0	0	0	0	1	5	1	0	0
P31947;Q04917	P31947	9;1	9;1	8;0	14-3-3 protein sigma	SFN	>sp|P31947|1433S_HUMAN 14-3-3 protein sigma OS=Homo sapiens GN=SFN PE=1 SV=1	2	9	9	8	0	0	0	0	0	0	0	0	0	5	9	0	0	0	0	0	0	0	0	0	0	4	5	2	0	0	0	0	0	0	0	0	0	5	9	0	0	0
P32119	P32119	4	3	3	Peroxiredoxin-2	PRDX2	>sp|P32119|PRDX2_HUMAN Peroxiredoxin-2 OS=Homo sapiens GN=PRDX2 PE=1 SV=5	1	4	3	3	0	1	1	0	0	0	0	0	0	4	3	3	1	1	1	0	0	0	0	0	0	2	1	1	0	0	0	0	0	0	0	0	0	3	2	2	0	0
P32320	P32320	7	7	7	Cytidine deaminase	CDA	>sp|P32320|CDD_HUMAN Cytidine deaminase OS=Homo sapiens GN=CDA PE=1 SV=2	1	7	7	7	0	2	2	0	0	0	0	0	0	3	6	4	2	1	2	0	0	0	0	0	0	6	6	6	0	2	2	0	0	0	0	0	0	3	6	4	2	1
P32969	P32969	4	4	4	60S ribosomal protein L9	RPL9	>sp|P32969|RL9_HUMAN 60S ribosomal protein L9 OS=Homo sapiens GN=RPL9 PE=1 SV=1	1	4	4	4	0	1	0	0	0	0	0	0	0	2	4	4	1	0	1	0	0	0	0	0	0	4	2	4	0	1	0	0	0	0	0	0	0	2	4	4	1	0
P33176	P33176	2	2	2	Kinesin-1 heavy chain	KIF5B	>sp|P33176|KINH_HUMAN Kinesin-1 heavy chain OS=Homo sapiens GN=KIF5B PE=1 SV=1	1	2	2	2	1	0	0	0	0	0	0	0	0	0	0	0	0	0	0	0	0	0	0	0	0	0	0	1	1	0	0	0	0	0	0	0	0	0	0	0	0	0
P33316	P33316	4	4	4	Deoxyuridine 5-triphosphate nucleotidohydrolase, mitochondrial	DUT	>sp|P33316|DUT_HUMAN Deoxyuridine 5-triphosphate nucleotidohydrolase, mitochondrial OS=Homo sapiens GN=DUT PE=1 SV=4	1	4	4	4	0	0	0	0	0	0	0	0	0	4	4	3	0	0	0	0	0	0	0	0	0	4	4	4	0	0	0	0	0	0	0	0	0	4	4	3	0	0
P33992	P33992	2	2	2	DNA replication licensing factor MCM5	MCM5	>sp|P33992|MCM5_HUMAN DNA replication licensing factor MCM5 OS=Homo sapiens GN=MCM5 PE=1 SV=5	1	2	2	2	0	0	0	0	0	0	0	0	0	0	0	0	0	0	0	0	0	0	0	0	0	2	1	1	0	0	0	0	0	0	0	0	0	0	0	0	0	0
P35232	P35232	9	9	9	Prohibitin	PHB	>sp|P35232|PHB_HUMAN Prohibitin OS=Homo sapiens GN=PHB PE=1 SV=1	1	9	9	9	2	3	2	1	0	1	0	0	0	7	9	8	3	2	2	1	1	1	0	0	0	4	6	5	2	3	2	1	0	1	0	0	0	7	9	8	3	2
P35237	P35237	1	1	1	Serpin B6	SERPINB6	>sp|P35237|SPB6_HUMAN Serpin B6 OS=Homo sapiens GN=SERPINB6 PE=1 SV=3	1	1	1	1	0	0	0	0	0	0	0	0	0	0	1	1	0	0	0	0	0	0	0	0	0	1	1	1	0	0	0	0	0	0	0	0	0	0	1	1	0	0
P35579;P35749	P35579	6;1	6;1	5;0	Myosin-9	MYH9	>sp|P35579|MYH9_HUMAN Myosin-9 OS=Homo sapiens GN=MYH9 PE=1 SV=4	2	6	6	5	0	1	0	0	0	0	0	0	0	2	5	2	0	0	1	0	0	0	0	0	0	5	6	5	0	1	0	0	0	0	0	0	0	2	5	2	0	0
P35610	P35610	1	1	1	Sterol O-acyltransferase 1	SOAT1	>sp|P35610|SOAT1_HUMAN Sterol O-acyltransferase 1 OS=Homo sapiens GN=SOAT1 PE=1 SV=3	1	1	1	1	0	0	0	0	0	0	0	0	0	0	1	1	0	0	0	0	0	0	0	0	0	1	1	1	0	0	0	0	0	0	0	0	0	0	1	1	0	0
P35637	P35637	2	2	2	RNA-binding protein FUS	FUS	>sp|P35637|FUS_HUMAN RNA-binding protein FUS OS=Homo sapiens GN=FUS PE=1 SV=1	1	2	2	2	0	0	0	0	0	0	0	0	0	0	1	0	0	0	0	0	0	0	0	0	0	0	2	0	0	0	0	0	0	0	0	0	0	0	1	0	0	0
P35908;CON__Q6NXH9;P12036	P35908	60;6;2	60;6;2	1;0;0	Keratin, type II cytoskeletal 2 epidermal	KRT2	>sp|P35908|K22E_HUMAN Keratin, type II cytoskeletal 2 epidermal OS=Homo sapiens GN=KRT2 PE=1 SV=2	3	60	60	1	21	45	44	33	33	28	34	37	43	52	46	51	43	47	49	40	38	31	31	29	40	44	48	42	21	45	44	33	33	28	34	37	43	52	46	51	43	47
P36578	P36578	17	17	17	60S ribosomal protein L4	RPL4	>sp|P36578|RL4_HUMAN 60S ribosomal protein L4 OS=Homo sapiens GN=RPL4 PE=1 SV=5	1	17	17	17	1	4	4	2	3	2	0	0	0	12	13	13	6	3	8	4	2	1	0	0	0	15	16	12	1	4	4	2	3	2	0	0	0	12	13	13	6	3
P36952	P36952	2	2	2	Serpin B5	SERPINB5	>sp|P36952|SPB5_HUMAN Serpin B5 OS=Homo sapiens GN=SERPINB5 PE=1 SV=2	1	2	2	2	0	0	0	0	0	0	0	0	0	0	2	0	0	0	0	0	0	0	0	0	0	0	0	0	0	0	0	0	0	0	0	0	0	0	2	0	0	0
P36955;CON__Q95121	P36955;CON__Q95121	2;1	2;1	2;1	Pigment epithelium-derived factor	SERPINF1	>sp|P36955|PEDF_HUMAN Pigment epithelium-derived factor OS=Homo sapiens GN=SERPINF1 PE=1 SV=4;>Q95121 SWISS-PROT:Q95121 (Bos taurus) Pigment epithelium-derived factor precursor	2	2	2	2	0	0	0	0	0	0	0	0	0	0	2	0	0	0	0	0	0	0	0	0	0	0	0	0	0	0	0	0	0	0	0	0	0	0	2	0	0	0
P37108	P37108	2	2	2	Signal recognition particle 14 kDa protein	SRP14	>sp|P37108|SRP14_HUMAN Signal recognition particle 14 kDa protein OS=Homo sapiens GN=SRP14 PE=1 SV=2	1	2	2	2	0	2	2	0	0	0	0	0	0	2	2	2	2	1	2	0	0	0	0	0	0	2	2	2	0	2	2	0	0	0	0	0	0	2	2	2	2	1
P37802;Q9UI15	P37802	5;1	5;1	5;1	Transgelin-2	TAGLN2	>sp|P37802|TAGL2_HUMAN Transgelin-2 OS=Homo sapiens GN=TAGLN2 PE=1 SV=3	2	5	5	5	0	0	0	0	0	0	0	0	0	3	5	1	0	0	0	0	0	0	0	0	0	3	4	3	0	0	0	0	0	0	0	0	0	3	5	1	0	0
P37837	P37837	2	2	2	Transaldolase	TALDO1	>sp|P37837|TALDO_HUMAN Transaldolase OS=Homo sapiens GN=TALDO1 PE=1 SV=2	1	2	2	2	0	0	0	0	0	0	0	0	0	2	2	0	0	0	0	0	0	0	0	0	0	0	0	0	0	0	0	0	0	0	0	0	0	2	2	0	0	0
P38159;Q96E39	P38159;Q96E39	3;2	3;2	2;1	RNA-binding motif protein, X chromosome;RNA-binding motif protein, X chromosome, N-terminally processed;RNA binding motif protein, X-linked-like-1	RBMX;RBMXL1	>sp|P38159|RBMX_HUMAN RNA-binding motif protein, X chromosome OS=Homo sapiens GN=RBMX PE=1 SV=3;>sp|Q96E39|RMXL1_HUMAN RNA binding motif protein, X-linked-like-1 OS=Homo sapiens GN=RBMXL1 PE=1 SV=1	2	3	3	2	0	0	0	0	0	0	0	0	0	0	3	0	0	0	0	0	0	0	0	0	0	0	2	0	0	0	0	0	0	0	0	0	0	0	3	0	0	0
P38646	P38646	5	5	5	Stress-70 protein, mitochondrial	HSPA9	>sp|P38646|GRP75_HUMAN Stress-70 protein, mitochondrial OS=Homo sapiens GN=HSPA9 PE=1 SV=2	1	5	5	5	0	0	0	0	0	0	0	0	0	2	5	2	0	0	0	0	0	0	0	0	0	5	4	3	0	0	0	0	0	0	0	0	0	2	5	2	0	0
P38919	P38919	2	1	1	Eukaryotic initiation factor 4A-III;Eukaryotic initiation factor 4A-III, N-terminally processed	EIF4A3	>sp|P38919|IF4A3_HUMAN Eukaryotic initiation factor 4A-III OS=Homo sapiens GN=EIF4A3 PE=1 SV=4	1	2	1	1	0	0	0	0	0	0	0	0	0	0	2	0	0	0	0	0	0	0	0	0	0	2	2	1	0	0	0	0	0	0	0	0	0	0	1	0	0	0
P39019	P39019	5	5	5	40S ribosomal protein S19	RPS19	>sp|P39019|RS19_HUMAN 40S ribosomal protein S19 OS=Homo sapiens GN=RPS19 PE=1 SV=2	1	5	5	5	0	0	0	0	0	0	0	0	0	2	3	1	0	0	0	1	0	0	0	0	0	3	3	4	0	0	0	0	0	0	0	0	0	2	3	1	0	0
P39023;Q92901	P39023	14;3	14;3	14;3	60S ribosomal protein L3	RPL3	>sp|P39023|RL3_HUMAN 60S ribosomal protein L3 OS=Homo sapiens GN=RPL3 PE=1 SV=2	2	14	14	14	0	2	2	1	1	1	0	0	0	8	9	9	4	2	3	1	1	1	0	0	0	14	12	13	0	2	2	1	1	1	0	0	0	8	9	9	4	2
P40121	P40121	5	5	5	Macrophage-capping protein	CAPG	>sp|P40121|CAPG_HUMAN Macrophage-capping protein OS=Homo sapiens GN=CAPG PE=1 SV=2	1	5	5	5	0	0	0	0	0	0	0	0	0	0	5	0	0	0	0	0	0	0	0	0	0	0	1	0	0	0	0	0	0	0	0	0	0	0	5	0	0	0
P40227	P40227	2	2	2	T-complex protein 1 subunit zeta	CCT6A	>sp|P40227|TCPZ_HUMAN T-complex protein 1 subunit zeta OS=Homo sapiens GN=CCT6A PE=1 SV=3	1	2	2	2	0	0	0	0	0	0	0	0	0	1	1	0	0	0	0	0	0	0	0	0	0	1	1	1	0	0	0	0	0	0	0	0	0	1	1	0	0	0
P40429;Q6NVV1	P40429	4;1	4;1	4;1	60S ribosomal protein L13a	RPL13A	>sp|P40429|RL13A_HUMAN 60S ribosomal protein L13a OS=Homo sapiens GN=RPL13A PE=1 SV=2	2	4	4	4	0	1	0	1	1	1	0	0	0	4	1	1	1	0	1	1	1	1	0	0	0	4	4	4	0	1	0	1	1	1	0	0	0	4	1	1	1	0
P40763	P40763	1	1	1	Signal transducer and activator of transcription 3	STAT3	>sp|P40763|STAT3_HUMAN Signal transducer and activator of transcription 3 OS=Homo sapiens GN=STAT3 PE=1 SV=2	1	1	1	1	0	0	0	0	0	0	0	0	0	0	0	0	0	0	0	0	0	0	0	0	0	1	1	1	0	0	0	0	0	0	0	0	0	0	0	0	0	0
P40925	P40925	3	3	3	Malate dehydrogenase, cytoplasmic	MDH1	>sp|P40925|MDHC_HUMAN Malate dehydrogenase, cytoplasmic OS=Homo sapiens GN=MDH1 PE=1 SV=4	1	3	3	3	0	0	0	0	0	0	0	0	0	0	3	0	0	0	0	0	0	0	0	0	0	0	0	0	0	0	0	0	0	0	0	0	0	0	3	0	0	0
P40926	P40926	10	10	10	Malate dehydrogenase, mitochondrial	MDH2	>sp|P40926|MDHM_HUMAN Malate dehydrogenase, mitochondrial OS=Homo sapiens GN=MDH2 PE=1 SV=3	1	10	10	10	0	0	0	0	0	0	0	0	0	4	10	1	0	0	0	0	0	0	0	0	0	1	0	0	0	0	0	0	0	0	0	0	0	4	10	1	0	0
Q2VIR3;P41091	Q2VIR3;P41091	2;2	2;2	2;2	Putative eukaryotic translation initiation factor 2 subunit 3-like protein;Eukaryotic translation initiation factor 2 subunit 3	EIF2S3L;EIF2S3	>sp|Q2VIR3|IF2GL_HUMAN Putative eukaryotic translation initiation factor 2 subunit 3-like protein OS=Homo sapiens GN=EIF2S3L PE=5 SV=2;>sp|P41091|IF2G_HUMAN Eukaryotic translation initiation factor 2 subunit 3 OS=Homo sapiens GN=EIF2S3 PE=1 SV=3	2	2	2	2	0	0	0	0	0	0	0	0	0	0	2	0	0	0	1	0	0	0	0	0	0	2	2	2	0	0	0	0	0	0	0	0	0	0	2	0	0	0
P41250	P41250	1	1	1	Glycine--tRNA ligase	GARS	>sp|P41250|GARS_HUMAN Glycine--tRNA ligase OS=Homo sapiens GN=GARS PE=1 SV=3	1	1	1	1	0	0	0	0	0	0	0	0	0	0	0	0	0	0	0	0	0	0	0	0	0	1	0	0	0	0	0	0	0	0	0	0	0	0	0	0	0	0
P41252	P41252	4	4	4	Isoleucine--tRNA ligase, cytoplasmic	IARS	>sp|P41252|SYIC_HUMAN Isoleucine--tRNA ligase, cytoplasmic OS=Homo sapiens GN=IARS PE=1 SV=2	1	4	4	4	0	0	0	0	0	0	0	0	0	0	2	2	0	0	0	0	0	0	0	0	0	3	4	4	0	0	0	0	0	0	0	0	0	0	2	2	0	0
P42167;P42166	P42167;P42166	2;2	2;2	2;2	Lamina-associated polypeptide 2, isoforms beta/gamma;Thymopoietin;Thymopentin;Lamina-associated polypeptide 2, isoform alpha;Thymopoietin;Thymopentin	TMPO	>sp|P42167|LAP2B_HUMAN Lamina-associated polypeptide 2, isoforms beta/gamma OS=Homo sapiens GN=TMPO PE=1 SV=2;>sp|P42166|LAP2A_HUMAN Lamina-associated polypeptide 2, isoform alpha OS=Homo sapiens GN=TMPO PE=1 SV=2	2	2	2	2	0	0	0	0	0	0	0	0	0	0	1	0	0	0	0	0	0	0	0	0	0	2	1	1	0	0	0	0	0	0	0	0	0	0	1	0	0	0
P42357	P42357	6	6	6	Histidine ammonia-lyase	HAL	>sp|P42357|HUTH_HUMAN Histidine ammonia-lyase OS=Homo sapiens GN=HAL PE=1 SV=1	1	6	6	6	0	0	0	0	0	0	0	0	0	6	2	3	0	0	0	0	0	0	0	0	0	0	1	0	0	0	0	0	0	0	0	0	0	6	2	3	0	0
P42575	P42575	1	1	1	Caspase-2;Caspase-2 subunit p18;Caspase-2 subunit p13;Caspase-2 subunit p12	CASP2	>sp|P42575|CASP2_HUMAN Caspase-2 OS=Homo sapiens GN=CASP2 PE=1 SV=2	1	1	1	1	0	0	0	0	0	0	0	0	0	0	0	0	0	0	0	0	0	0	0	0	0	0	1	0	0	0	0	0	0	0	0	0	0	0	0	0	0	0
P42677	P42677	4	4	3	40S ribosomal protein S27	RPS27	>sp|P42677|RS27_HUMAN 40S ribosomal protein S27 OS=Homo sapiens GN=RPS27 PE=1 SV=3	1	4	4	3	0	2	3	0	0	0	0	0	0	3	2	3	2	2	1	0	0	0	0	0	0	2	2	3	0	2	3	0	0	0	0	0	0	3	2	3	2	2
P43243	P43243	8	8	8	Matrin-3	MATR3	>sp|P43243|MATR3_HUMAN Matrin-3 OS=Homo sapiens GN=MATR3 PE=1 SV=2	1	8	8	8	0	0	0	0	0	0	0	0	0	0	3	2	0	0	0	0	0	0	1	1	0	4	8	2	0	0	0	0	0	0	0	0	0	0	3	2	0	0
P43304	P43304	1	1	1	Glycerol-3-phosphate dehydrogenase, mitochondrial	GPD2	>sp|P43304|GPDM_HUMAN Glycerol-3-phosphate dehydrogenase, mitochondrial OS=Homo sapiens GN=GPD2 PE=1 SV=3	1	1	1	1	0	0	0	0	0	0	0	0	0	0	0	0	0	0	0	0	0	0	0	0	0	1	1	1	0	0	0	0	0	0	0	0	0	0	0	0	0	0
P45880	P45880	8	8	8	Voltage-dependent anion-selective channel protein 2	VDAC2	>sp|P45880|VDAC2_HUMAN Voltage-dependent anion-selective channel protein 2 OS=Homo sapiens GN=VDAC2 PE=1 SV=2	1	8	8	8	0	1	1	0	0	0	0	0	0	3	4	2	1	1	1	0	0	0	0	0	0	7	8	3	0	1	1	0	0	0	0	0	0	3	4	2	1	1
P45974	P45974	2	2	2	Ubiquitin carboxyl-terminal hydrolase 5	USP5	>sp|P45974|UBP5_HUMAN Ubiquitin carboxyl-terminal hydrolase 5 OS=Homo sapiens GN=USP5 PE=1 SV=2	1	2	2	2	0	0	0	0	0	0	0	0	0	1	1	1	0	0	0	0	0	0	0	0	0	2	2	1	0	0	0	0	0	0	0	0	0	1	1	1	0	0
P46013	P46013	9	9	9	Antigen KI-67	MKI67	>sp|P46013|KI67_HUMAN Proliferation marker protein Ki-67 OS=Homo sapiens GN=MKI67 PE=1 SV=2	1	9	9	9	0	0	0	0	0	0	0	0	0	0	0	0	0	0	0	0	0	0	0	0	0	0	9	0	0	0	0	0	0	0	0	0	0	0	0	0	0	0
P46087	P46087	2	2	2	Putative ribosomal RNA methyltransferase NOP2	NOP2	>sp|P46087|NOP2_HUMAN Probable 28S rRNA (cytosine(4447)-C(5))-methyltransferase OS=Homo sapiens GN=NOP2 PE=1 SV=2	1	2	2	2	0	0	0	0	0	0	0	0	0	0	0	0	0	0	0	0	0	0	0	0	0	0	2	0	0	0	0	0	0	0	0	0	0	0	0	0	0	0
P46100	P46100	1	1	1	Transcriptional regulator ATRX	ATRX	>sp|P46100|ATRX_HUMAN Transcriptional regulator ATRX OS=Homo sapiens GN=ATRX PE=1 SV=5	1	1	1	1	0	0	0	0	0	0	0	0	0	1	1	1	0	0	0	0	0	0	0	0	0	1	1	1	0	0	0	0	0	0	0	0	0	1	1	1	0	0
P46109	P46109	4	4	4	Crk-like protein	CRKL	>sp|P46109|CRKL_HUMAN Crk-like protein OS=Homo sapiens GN=CRKL PE=1 SV=1	1	4	4	4	0	3	1	0	0	0	0	0	0	3	0	1	3	0	3	0	0	0	0	0	0	4	4	4	0	3	1	0	0	0	0	0	0	3	0	1	3	0
P46777	P46777	2	2	2	60S ribosomal protein L5	RPL5	>sp|P46777|RL5_HUMAN 60S ribosomal protein L5 OS=Homo sapiens GN=RPL5 PE=1 SV=3	1	2	2	2	0	0	0	0	0	0	0	0	0	1	2	1	0	0	0	0	0	0	0	0	0	2	2	0	0	0	0	0	0	0	0	0	0	1	2	1	0	0
P46778	P46778	3	3	3	60S ribosomal protein L21	RPL21	>sp|P46778|RL21_HUMAN 60S ribosomal protein L21 OS=Homo sapiens GN=RPL21 PE=1 SV=2	1	3	3	3	0	1	1	0	0	0	0	0	0	2	1	1	1	1	1	0	0	0	0	0	0	3	3	1	0	1	1	0	0	0	0	0	0	2	1	1	1	1
P46779	P46779	7	7	7	60S ribosomal protein L28	RPL28	>sp|P46779|RL28_HUMAN 60S ribosomal protein L28 OS=Homo sapiens GN=RPL28 PE=1 SV=3	1	7	7	7	1	2	2	1	2	1	0	0	0	5	6	5	2	2	2	2	2	2	0	0	0	7	7	7	1	2	2	1	2	1	0	0	0	5	6	5	2	2
P46781	P46781	2	2	2	40S ribosomal protein S9	RPS9	>sp|P46781|RS9_HUMAN 40S ribosomal protein S9 OS=Homo sapiens GN=RPS9 PE=1 SV=3	1	2	2	2	0	0	0	0	0	0	0	0	0	0	1	0	0	0	0	0	0	0	0	0	0	2	2	2	0	0	0	0	0	0	0	0	0	0	1	0	0	0
P46782	P46782	8	8	8	40S ribosomal protein S5;40S ribosomal protein S5, N-terminally processed	RPS5	>sp|P46782|RS5_HUMAN 40S ribosomal protein S5 OS=Homo sapiens GN=RPS5 PE=1 SV=4	1	8	8	8	1	2	3	0	0	0	1	0	1	4	5	3	3	1	3	3	1	1	1	1	0	8	5	7	1	2	3	0	0	0	1	0	1	4	5	3	3	1
P46783;Q9NQ39	P46783;Q9NQ39	3;2	3;2	3;2	40S ribosomal protein S10;Putative 40S ribosomal protein S10-like	RPS10;RPS10P5	>sp|P46783|RS10_HUMAN 40S ribosomal protein S10 OS=Homo sapiens GN=RPS10 PE=1 SV=1;>sp|Q9NQ39|RS10L_HUMAN Putative 40S ribosomal protein S10-like OS=Homo sapiens GN=RPS10P5 PE=5 SV=1	2	3	3	3	0	0	0	0	0	1	0	0	0	2	3	3	0	0	1	1	1	1	0	0	0	1	3	2	0	0	0	0	0	1	0	0	0	2	3	3	0	0
P46939	P46939	1	1	1	Utrophin	UTRN	>sp|P46939|UTRO_HUMAN Utrophin OS=Homo sapiens GN=UTRN PE=1 SV=2	1	1	1	1	0	1	1	1	1	1	1	1	1	1	1	1	1	1	1	1	1	1	1	1	1	1	1	1	0	1	1	1	1	1	1	1	1	1	1	1	1	1
P46940	P46940	2	2	2	Ras GTPase-activating-like protein IQGAP1	IQGAP1	>sp|P46940|IQGA1_HUMAN Ras GTPase-activating-like protein IQGAP1 OS=Homo sapiens GN=IQGAP1 PE=1 SV=1	1	2	2	2	0	0	0	0	0	0	0	0	0	0	2	0	0	0	0	0	0	0	0	0	0	0	1	0	0	0	0	0	0	0	0	0	0	0	2	0	0	0
P47756	P47756	1	1	1	F-actin-capping protein subunit beta	CAPZB	>sp|P47756|CAPZB_HUMAN F-actin-capping protein subunit beta OS=Homo sapiens GN=CAPZB PE=1 SV=4	1	1	1	1	0	0	0	0	0	0	0	0	0	0	1	1	0	0	0	0	0	0	0	0	0	1	1	0	0	0	0	0	0	0	0	0	0	0	1	1	0	0
P47914	P47914	1	1	1	60S ribosomal protein L29	RPL29	>sp|P47914|RL29_HUMAN 60S ribosomal protein L29 OS=Homo sapiens GN=RPL29 PE=1 SV=2	1	1	1	1	0	1	1	0	0	1	0	0	0	1	1	1	1	1	1	1	1	1	0	0	0	1	1	1	0	1	1	0	0	1	0	0	0	1	1	1	1	1
P47929	P47929	6	6	6	Galectin-7	LGALS7	>sp|P47929|LEG7_HUMAN Galectin-7 OS=Homo sapiens GN=LGALS7 PE=1 SV=2	1	6	6	6	0	0	1	1	1	0	0	0	0	4	4	2	2	0	3	1	0	0	0	0	0	2	2	0	0	0	1	1	1	0	0	0	0	4	4	2	2	0
P48507	P48507	4	4	4	Glutamate--cysteine ligase regulatory subunit	GCLM	>sp|P48507|GSH0_HUMAN Glutamate--cysteine ligase regulatory subunit OS=Homo sapiens GN=GCLM PE=1 SV=1	1	4	4	4	0	0	1	0	0	0	0	0	0	3	2	2	1	0	1	0	0	0	0	0	0	4	4	4	0	0	1	0	0	0	0	0	0	3	2	2	1	0
P48594	P48594	4	2	2	Serpin B4	SERPINB4	>sp|P48594|SPB4_HUMAN Serpin B4 OS=Homo sapiens GN=SERPINB4 PE=1 SV=2	1	4	2	2	0	0	0	0	0	0	0	0	0	1	4	1	0	0	0	0	0	0	0	0	0	0	0	0	0	0	0	0	0	0	0	0	0	0	2	0	0	0
P48681	P48681	1	1	1	Nestin	NES	>sp|P48681|NEST_HUMAN Nestin OS=Homo sapiens GN=NES PE=1 SV=2	1	1	1	1	1	1	1	1	0	0	0	0	1	0	1	1	1	0	1	1	1	1	1	1	0	1	1	1	1	1	1	1	0	0	0	0	1	0	1	1	1	0
P49006	P49006	1	1	1	MARCKS-related protein	MARCKSL1	>sp|P49006|MRP_HUMAN MARCKS-related protein OS=Homo sapiens GN=MARCKSL1 PE=1 SV=2	1	1	1	1	0	0	0	0	0	0	0	0	0	0	1	1	0	0	0	0	0	0	0	0	0	0	1	0	0	0	0	0	0	0	0	0	0	0	1	1	0	0
P49189	P49189	2	2	2	4-trimethylaminobutyraldehyde dehydrogenase	ALDH9A1	>sp|P49189|AL9A1_HUMAN 4-trimethylaminobutyraldehyde dehydrogenase OS=Homo sapiens GN=ALDH9A1 PE=1 SV=3	1	2	2	2	0	0	0	0	0	0	0	0	0	0	2	0	0	0	0	0	0	0	0	0	0	0	0	0	0	0	0	0	0	0	0	0	0	0	2	0	0	0
P49207	P49207	5	5	5	60S ribosomal protein L34	RPL34	>sp|P49207|RL34_HUMAN 60S ribosomal protein L34 OS=Homo sapiens GN=RPL34 PE=1 SV=3	1	5	5	5	2	3	2	0	0	0	0	0	0	3	3	3	3	3	3	0	0	0	0	0	0	4	4	3	2	3	2	0	0	0	0	0	0	3	3	3	3	3
P49327	P49327	34	34	34	Fatty acid synthase;[Acyl-carrier-protein] S-acetyltransferase;[Acyl-carrier-protein] S-malonyltransferase;3-oxoacyl-[acyl-carrier-protein] synthase;3-oxoacyl-[acyl-carrier-protein] reductase;3-hydroxyacyl-[acyl-carrier-protein] dehydratase;Enoyl-[acyl-carrier-protein] reductase;Oleoyl-[acyl-carrier-protein] hydrolase	FASN	>sp|P49327|FAS_HUMAN Fatty acid synthase OS=Homo sapiens GN=FASN PE=1 SV=3	1	34	34	34	0	2	0	0	0	0	0	0	0	17	18	16	4	0	7	0	0	0	0	0	0	22	26	26	0	2	0	0	0	0	0	0	0	17	18	16	4	0
P49588	P49588	2	2	2	Alanine--tRNA ligase, cytoplasmic	AARS	>sp|P49588|SYAC_HUMAN Alanine--tRNA ligase, cytoplasmic OS=Homo sapiens GN=AARS PE=1 SV=2	1	2	2	2	0	0	0	1	1	0	0	0	0	0	1	0	0	0	0	1	1	1	0	0	0	0	0	1	0	0	0	1	1	0	0	0	0	0	1	0	0	0
P49589	P49589	1	1	1	Cysteine--tRNA ligase, cytoplasmic	CARS	>sp|P49589|SYCC_HUMAN Cysteine--tRNA ligase, cytoplasmic OS=Homo sapiens GN=CARS PE=1 SV=3	1	1	1	1	0	0	0	0	0	0	0	0	0	0	0	0	0	0	1	0	0	0	0	0	0	1	1	0	0	0	0	0	0	0	0	0	0	0	0	0	0	0
P49841	P49841	1	1	1	Glycogen synthase kinase-3 beta	GSK3B	>sp|P49841|GSK3B_HUMAN Glycogen synthase kinase-3 beta OS=Homo sapiens GN=GSK3B PE=1 SV=2	1	1	1	1	0	0	0	0	0	0	0	0	0	0	0	0	0	0	0	0	0	0	0	0	0	1	1	1	0	0	0	0	0	0	0	0	0	0	0	0	0	0
P49862	P49862	4	4	4	Kallikrein-7	KLK7	>sp|P49862|KLK7_HUMAN Kallikrein-7 OS=Homo sapiens GN=KLK7 PE=1 SV=1	1	4	4	4	0	0	0	0	0	0	0	0	0	4	3	0	0	0	1	0	0	0	0	0	0	0	1	1	0	0	0	0	0	0	0	0	0	4	3	0	0	0
P49915	P49915	6	6	6	GMP synthase [glutamine-hydrolyzing]	GMPS	>sp|P49915|GUAA_HUMAN GMP synthase [glutamine-hydrolyzing] OS=Homo sapiens GN=GMPS PE=1 SV=1	1	6	6	6	0	0	0	0	0	0	0	0	0	1	1	0	0	0	0	0	0	0	0	0	0	6	4	2	0	0	0	0	0	0	0	0	0	1	1	0	0	0
P50238	P50238	1	1	1	Cysteine-rich protein 1	CRIP1	>sp|P50238|CRIP1_HUMAN Cysteine-rich protein 1 OS=Homo sapiens GN=CRIP1 PE=1 SV=3	1	1	1	1	0	0	0	0	0	0	0	0	0	1	1	0	0	0	0	0	0	0	0	0	0	1	1	1	0	0	0	0	0	0	0	0	0	1	1	0	0	0
P50395;P31150	P50395;P31150	2;1	2;1	2;1	Rab GDP dissociation inhibitor beta;Rab GDP dissociation inhibitor alpha	GDI2;GDI1	>sp|P50395|GDIB_HUMAN Rab GDP dissociation inhibitor beta OS=Homo sapiens GN=GDI2 PE=1 SV=2;>sp|P31150|GDIA_HUMAN Rab GDP dissociation inhibitor alpha OS=Homo sapiens GN=GDI1 PE=1 SV=2	2	2	2	2	1	1	1	1	1	0	1	1	1	1	2	1	1	1	1	1	1	1	1	1	1	1	1	1	1	1	1	1	1	0	1	1	1	1	2	1	1	1
P50402	P50402	4	4	4	Emerin	EMD	>sp|P50402|EMD_HUMAN Emerin OS=Homo sapiens GN=EMD PE=1 SV=1	1	4	4	4	0	0	0	0	0	0	0	0	0	2	1	1	0	0	0	0	0	0	0	0	0	3	4	2	0	0	0	0	0	0	0	0	0	2	1	1	0	0
P50454	P50454	2	2	2	Serpin H1	SERPINH1	>sp|P50454|SERPH_HUMAN Serpin H1 OS=Homo sapiens GN=SERPINH1 PE=1 SV=2	1	2	2	2	0	0	0	0	0	0	0	0	0	1	1	0	0	0	0	0	0	0	0	0	0	1	1	2	0	0	0	0	0	0	0	0	0	1	1	0	0	0
P50914	P50914	4	4	4	60S ribosomal protein L14	RPL14	>sp|P50914|RL14_HUMAN 60S ribosomal protein L14 OS=Homo sapiens GN=RPL14 PE=1 SV=4	1	4	4	4	0	0	0	0	0	0	0	0	0	2	2	2	0	0	0	1	0	0	0	0	0	4	4	4	0	0	0	0	0	0	0	0	0	2	2	2	0	0
P50991	P50991	2	2	2	T-complex protein 1 subunit delta	CCT4	>sp|P50991|TCPD_HUMAN T-complex protein 1 subunit delta OS=Homo sapiens GN=CCT4 PE=1 SV=4	1	2	2	2	0	0	0	0	0	0	0	0	0	1	1	0	0	0	0	0	0	0	0	0	0	1	2	1	0	0	0	0	0	0	0	0	0	1	1	0	0	0
P51571	P51571	2	2	2	Translocon-associated protein subunit delta	SSR4	>sp|P51571|SSRD_HUMAN Translocon-associated protein subunit delta OS=Homo sapiens GN=SSR4 PE=1 SV=1	1	2	2	2	0	0	0	0	0	0	0	0	0	1	2	2	0	0	0	0	0	0	0	0	0	2	2	2	0	0	0	0	0	0	0	0	0	1	2	2	0	0
P51610	P51610	2	2	2	Host cell factor 1;HCF N-terminal chain 1;HCF N-terminal chain 2;HCF N-terminal chain 3;HCF N-terminal chain 4;HCF N-terminal chain 5;HCF N-terminal chain 6;HCF C-terminal chain 1;HCF C-terminal chain 2;HCF C-terminal chain 3;HCF C-terminal chain 4;HCF C-terminal chain 5;HCF C-terminal chain 6	HCFC1	>sp|P51610|HCFC1_HUMAN Host cell factor 1 OS=Homo sapiens GN=HCFC1 PE=1 SV=2	1	2	2	2	0	0	0	0	0	0	0	0	0	2	1	1	0	0	0	0	0	0	0	0	0	2	2	2	0	0	0	0	0	0	0	0	0	2	1	1	0	0
P51659	P51659	3	3	3	Peroxisomal multifunctional enzyme type 2;(3R)-hydroxyacyl-CoA dehydrogenase;Enoyl-CoA hydratase 2	HSD17B4	>sp|P51659|DHB4_HUMAN Peroxisomal multifunctional enzyme type 2 OS=Homo sapiens GN=HSD17B4 PE=1 SV=3	1	3	3	3	0	1	1	0	0	0	0	0	0	2	0	0	0	1	1	0	0	0	0	0	0	0	0	0	0	1	1	0	0	0	0	0	0	2	0	0	0	1
P51858	P51858	3	3	3	Hepatoma-derived growth factor	HDGF	>sp|P51858|HDGF_HUMAN Hepatoma-derived growth factor OS=Homo sapiens GN=HDGF PE=1 SV=1	1	3	3	3	0	0	0	0	0	0	0	0	0	1	2	0	0	0	0	0	0	0	0	0	0	2	2	3	0	0	0	0	0	0	0	0	0	1	2	0	0	0
P51970	P51970	1	1	1	NADH dehydrogenase [ubiquinone] 1 alpha subcomplex subunit 8	NDUFA8	>sp|P51970|NDUA8_HUMAN NADH dehydrogenase [ubiquinone] 1 alpha subcomplex subunit 8 OS=Homo sapiens GN=NDUFA8 PE=1 SV=3	1	1	1	1	0	0	0	0	0	0	0	0	0	0	0	0	0	0	0	0	0	0	0	0	0	1	1	1	0	0	0	0	0	0	0	0	0	0	0	0	0	0
P51991	P51991	2	2	2	Heterogeneous nuclear ribonucleoprotein A3	HNRNPA3	>sp|P51991|ROA3_HUMAN Heterogeneous nuclear ribonucleoprotein A3 OS=Homo sapiens GN=HNRNPA3 PE=1 SV=2	1	2	2	2	0	0	0	0	0	0	0	0	0	0	0	0	0	0	0	0	0	0	0	0	0	2	2	0	0	0	0	0	0	0	0	0	0	0	0	0	0	0
P52209	P52209	1	1	1	6-phosphogluconate dehydrogenase, decarboxylating	PGD	>sp|P52209|6PGD_HUMAN 6-phosphogluconate dehydrogenase, decarboxylating OS=Homo sapiens GN=PGD PE=1 SV=3	1	1	1	1	0	0	0	0	0	0	0	0	0	0	1	0	0	0	0	0	0	0	0	0	0	0	1	0	0	0	0	0	0	0	0	0	0	0	1	0	0	0
P52272	P52272	10	10	10	Heterogeneous nuclear ribonucleoprotein M	HNRNPM	>sp|P52272|HNRPM_HUMAN Heterogeneous nuclear ribonucleoprotein M OS=Homo sapiens GN=HNRNPM PE=1 SV=3	1	10	10	10	0	0	0	0	0	0	0	0	0	3	4	5	0	0	0	0	0	0	1	1	0	3	8	4	0	0	0	0	0	0	0	0	0	3	4	5	0	0
P52565	P52565	2	2	2	Rho GDP-dissociation inhibitor 1	ARHGDIA	>sp|P52565|GDIR1_HUMAN Rho GDP-dissociation inhibitor 1 OS=Homo sapiens GN=ARHGDIA PE=1 SV=3	1	2	2	2	0	0	0	0	0	0	0	0	0	0	2	0	0	0	0	0	0	0	0	0	0	1	1	0	0	0	0	0	0	0	0	0	0	0	2	0	0	0
P52597	P52597	5	4	4	Heterogeneous nuclear ribonucleoprotein F;Heterogeneous nuclear ribonucleoprotein F, N-terminally processed	HNRNPF	>sp|P52597|HNRPF_HUMAN Heterogeneous nuclear ribonucleoprotein F OS=Homo sapiens GN=HNRNPF PE=1 SV=3	1	5	4	4	0	1	1	0	0	0	0	0	0	4	4	2	2	2	1	0	0	0	0	0	0	4	4	3	0	1	1	0	0	0	0	0	0	4	3	2	2	2
P52907;P47755	P52907	3;1	3;1	3;1	F-actin-capping protein subunit alpha-1	CAPZA1	>sp|P52907|CAZA1_HUMAN F-actin-capping protein subunit alpha-1 OS=Homo sapiens GN=CAPZA1 PE=1 SV=3	2	3	3	3	0	0	0	0	0	0	0	0	0	1	3	1	0	0	0	0	0	0	0	0	0	3	3	2	0	0	0	0	0	0	0	0	0	1	3	1	0	0
P52943	P52943	2	2	2	Cysteine-rich protein 2	CRIP2	>sp|P52943|CRIP2_HUMAN Cysteine-rich protein 2 OS=Homo sapiens GN=CRIP2 PE=1 SV=1	1	2	2	2	0	0	0	0	0	0	0	0	0	0	1	1	0	0	0	0	0	0	0	0	0	2	2	2	0	0	0	0	0	0	0	0	0	0	1	1	0	0
P53007	P53007	2	2	2	Tricarboxylate transport protein, mitochondrial	SLC25A1	>sp|P53007|TXTP_HUMAN Tricarboxylate transport protein, mitochondrial OS=Homo sapiens GN=SLC25A1 PE=1 SV=2	1	2	2	2	1	0	0	0	0	0	0	0	0	2	2	1	1	1	0	0	0	0	0	0	0	2	2	1	1	0	0	0	0	0	0	0	0	2	2	1	1	1
P53384	P53384	2	2	2	Cytosolic Fe-S cluster assembly factor NUBP1	NUBP1	>sp|P53384|NUBP1_HUMAN Cytosolic Fe-S cluster assembly factor NUBP1 OS=Homo sapiens GN=NUBP1 PE=1 SV=2	1	2	2	2	0	0	0	0	0	0	0	0	0	0	0	0	0	0	0	0	0	0	0	0	0	1	1	2	0	0	0	0	0	0	0	0	0	0	0	0	0	0
P53611	P53611	2	2	2	Geranylgeranyl transferase type-2 subunit beta	RABGGTB	>sp|P53611|PGTB2_HUMAN Geranylgeranyl transferase type-2 subunit beta OS=Homo sapiens GN=RABGGTB PE=1 SV=2	1	2	2	2	0	0	0	0	0	0	0	0	0	0	0	0	0	0	0	0	0	0	0	0	0	1	2	1	0	0	0	0	0	0	0	0	0	0	0	0	0	0
P53701	P53701	3	3	3	Cytochrome c-type heme lyase	HCCS	>sp|P53701|CCHL_HUMAN Cytochrome c-type heme lyase OS=Homo sapiens GN=HCCS PE=1 SV=1	1	3	3	3	0	0	0	0	0	0	0	0	0	2	2	2	1	1	1	0	0	0	0	0	0	3	3	2	0	0	0	0	0	0	0	0	0	2	2	2	1	1
P53985	P53985	1	1	1	Monocarboxylate transporter 1	SLC16A1	>sp|P53985|MOT1_HUMAN Monocarboxylate transporter 1 OS=Homo sapiens GN=SLC16A1 PE=1 SV=3	1	1	1	1	0	0	0	0	0	0	0	0	0	0	1	0	0	0	0	0	0	0	0	0	0	1	0	0	0	0	0	0	0	0	0	0	0	0	1	0	0	0
P53992	P53992	2	2	2	Protein transport protein Sec24C	SEC24C	>sp|P53992|SC24C_HUMAN Protein transport protein Sec24C OS=Homo sapiens GN=SEC24C PE=1 SV=3	1	2	2	2	0	0	0	0	0	0	0	0	0	2	2	1	0	0	0	0	0	0	0	0	0	2	2	2	0	0	0	0	0	0	0	0	0	2	2	1	0	0
P53999	P53999	4	4	4	Activated RNA polymerase II transcriptional coactivator p15	SUB1	>sp|P53999|TCP4_HUMAN Activated RNA polymerase II transcriptional coactivator p15 OS=Homo sapiens GN=SUB1 PE=1 SV=3	1	4	4	4	0	2	3	1	1	1	0	0	0	2	4	3	3	2	3	2	2	0	0	0	0	3	4	3	0	2	3	1	1	1	0	0	0	2	4	3	3	2
P54136	P54136	11	11	11	Arginine--tRNA ligase, cytoplasmic	RARS	>sp|P54136|SYRC_HUMAN Arginine--tRNA ligase, cytoplasmic OS=Homo sapiens GN=RARS PE=1 SV=2	1	11	11	11	0	0	0	0	0	0	0	0	0	2	3	1	0	0	0	0	0	0	0	0	0	7	10	7	0	0	0	0	0	0	0	0	0	2	3	1	0	0
P54819	P54819	1	1	1	Adenylate kinase 2, mitochondrial;Adenylate kinase 2, mitochondrial, N-terminally processed	AK2	>sp|P54819|KAD2_HUMAN Adenylate kinase 2, mitochondrial OS=Homo sapiens GN=AK2 PE=1 SV=2	1	1	1	1	0	0	0	0	0	0	0	0	0	1	0	1	0	0	0	0	0	0	0	0	0	1	1	0	0	0	0	0	0	0	0	0	0	1	0	1	0	0
P55000	P55000	1	1	1	Secreted Ly-6/uPAR-related protein 1	SLURP1	>sp|P55000|SLUR1_HUMAN Secreted Ly-6/uPAR-related protein 1 OS=Homo sapiens GN=SLURP1 PE=1 SV=2	1	1	1	1	0	1	1	1	1	1	0	0	0	1	1	1	1	0	1	1	1	1	0	0	0	1	1	1	0	1	1	1	1	1	0	0	0	1	1	1	1	0
P55039	P55039	1	1	1	Developmentally-regulated GTP-binding protein 2	DRG2	>sp|P55039|DRG2_HUMAN Developmentally-regulated GTP-binding protein 2 OS=Homo sapiens GN=DRG2 PE=1 SV=1	1	1	1	1	0	1	1	0	0	0	0	0	0	0	1	0	1	1	1	0	0	0	0	0	0	1	1	1	0	1	1	0	0	0	0	0	0	0	1	0	1	1
P55072	P55072	8	8	8	Transitional endoplasmic reticulum ATPase	VCP	>sp|P55072|TERA_HUMAN Transitional endoplasmic reticulum ATPase OS=Homo sapiens GN=VCP PE=1 SV=4	1	8	8	8	0	0	0	0	0	0	0	0	0	5	6	1	0	0	1	0	0	0	0	0	0	7	4	6	0	0	0	0	0	0	0	0	0	5	6	1	0	0
P55081	P55081	2	2	2	Microfibrillar-associated protein 1	MFAP1	>sp|P55081|MFAP1_HUMAN Microfibrillar-associated protein 1 OS=Homo sapiens GN=MFAP1 PE=1 SV=2	1	2	2	2	0	0	1	0	0	0	0	0	0	0	1	0	1	0	1	0	0	0	0	0	0	1	2	2	0	0	1	0	0	0	0	0	0	0	1	0	1	0
P55769	P55769	1	1	1	NHP2-like protein 1;NHP2-like protein 1, N-terminally processed	NHP2L1	>sp|P55769|NH2L1_HUMAN NHP2-like protein 1 OS=Homo sapiens GN=SNU13 PE=1 SV=3	1	1	1	1	0	0	0	0	0	0	0	0	0	0	1	0	0	0	0	0	0	0	0	0	0	0	1	0	0	0	0	0	0	0	0	0	0	0	1	0	0	0
P55809	P55809	1	1	1	Succinyl-CoA:3-ketoacid coenzyme A transferase 1, mitochondrial	OXCT1	>sp|P55809|SCOT1_HUMAN Succinyl-CoA:3-ketoacid coenzyme A transferase 1, mitochondrial OS=Homo sapiens GN=OXCT1 PE=1 SV=1	1	1	1	1	0	0	0	0	0	0	0	0	0	0	1	0	0	0	0	0	0	0	0	0	0	0	0	0	0	0	0	0	0	0	0	0	0	0	1	0	0	0
P55884	P55884	1	1	1	Eukaryotic translation initiation factor 3 subunit B	EIF3B	>sp|P55884|EIF3B_HUMAN Eukaryotic translation initiation factor 3 subunit B OS=Homo sapiens GN=EIF3B PE=1 SV=3	1	1	1	1	0	1	0	0	0	0	0	0	0	1	1	0	1	0	1	0	0	0	0	0	0	1	1	1	0	1	0	0	0	0	0	0	0	1	1	0	1	0
P56192	P56192	4	4	4	Methionine--tRNA ligase, cytoplasmic	MARS	>sp|P56192|SYMC_HUMAN Methionine--tRNA ligase, cytoplasmic OS=Homo sapiens GN=MARS PE=1 SV=2	1	4	4	4	0	0	0	0	0	0	0	0	0	0	2	1	0	0	0	0	0	0	0	0	0	4	3	3	0	0	0	0	0	0	0	0	0	0	2	1	0	0
P56537	P56537	5	5	5	Eukaryotic translation initiation factor 6	EIF6	>sp|P56537|IF6_HUMAN Eukaryotic translation initiation factor 6 OS=Homo sapiens GN=EIF6 PE=1 SV=1	1	5	5	5	0	0	0	0	0	0	0	0	0	2	4	0	0	0	0	0	0	0	0	0	0	0	4	0	0	0	0	0	0	0	0	0	0	2	4	0	0	0
P57740	P57740	1	1	1	Nuclear pore complex protein Nup107	NUP107	>sp|P57740|NU107_HUMAN Nuclear pore complex protein Nup107 OS=Homo sapiens GN=NUP107 PE=1 SV=1	1	1	1	1	0	0	0	0	0	0	0	0	0	0	0	0	0	0	0	0	0	0	0	0	0	0	1	0	0	0	0	0	0	0	0	0	0	0	0	0	0	0
P58107	P58107	13	9	9	Epiplakin	EPPK1	>sp|P58107|EPIPL_HUMAN Epiplakin OS=Homo sapiens GN=EPPK1 PE=1 SV=2	1	13	9	9	0	0	0	0	0	0	0	0	0	7	3	1	0	0	0	0	0	0	0	0	0	2	10	0	0	0	0	0	0	0	0	0	0	4	1	1	0	0
P58546	P58546	3	3	3	Myotrophin	MTPN	>sp|P58546|MTPN_HUMAN Myotrophin OS=Homo sapiens GN=MTPN PE=1 SV=2	1	3	3	3	0	0	1	0	0	0	0	0	0	1	2	2	1	1	0	0	0	0	0	0	0	3	3	3	0	0	1	0	0	0	0	0	0	1	2	2	1	1
P60174	P60174	11	11	11	Triosephosphate isomerase	TPI1	>sp|P60174|TPIS_HUMAN Triosephosphate isomerase OS=Homo sapiens GN=TPI1 PE=1 SV=3	1	11	11	11	0	2	2	0	0	0	0	0	1	9	10	5	1	1	2	0	0	0	1	0	0	4	4	2	0	2	2	0	0	0	0	0	1	9	10	5	1	1
P60660;P14649	P60660;P14649	2;1	2;1	2;1	Myosin light polypeptide 6;Myosin light chain 6B	MYL6;MYL6B	>sp|P60660|MYL6_HUMAN Myosin light polypeptide 6 OS=Homo sapiens GN=MYL6 PE=1 SV=2;>sp|P14649|MYL6B_HUMAN Myosin light chain 6B OS=Homo sapiens GN=MYL6B PE=1 SV=1	2	2	2	2	0	0	0	0	0	0	0	0	0	0	1	0	0	0	0	0	0	0	0	0	0	1	0	0	0	0	0	0	0	0	0	0	0	0	1	0	0	0
P60709;Q6S8J3;A5A3E0;P0CG38;Q9BYX7;P0CG39	P60709	18;6;5;4;2;2	1;0;0;0;0;0	1;0;0;0;0;0	Actin, cytoplasmic 1;Actin, cytoplasmic 1, N-terminally processed	ACTB	>sp|P60709|ACTB_HUMAN Actin, cytoplasmic 1 OS=Homo sapiens GN=ACTB PE=1 SV=1	6	18	1	1	2	6	6	3	3	2	0	0	0	14	17	12	6	4	8	3	4	4	0	0	0	14	16	13	1	1	1	0	0	0	0	0	0	1	1	1	1	1
P60842;Q14240	P60842;Q14240	4;3	4;3	3;2	Eukaryotic initiation factor 4A-I;Eukaryotic initiation factor 4A-II	EIF4A1;EIF4A2	>sp|P60842|IF4A1_HUMAN Eukaryotic initiation factor 4A-I OS=Homo sapiens GN=EIF4A1 PE=1 SV=1;>sp|Q14240|IF4A2_HUMAN Eukaryotic initiation factor 4A-II OS=Homo sapiens GN=EIF4A2 PE=1 SV=2	2	4	4	3	0	0	0	0	0	0	0	0	0	2	4	0	0	0	0	0	0	0	0	0	0	3	2	0	0	0	0	0	0	0	0	0	0	2	4	0	0	0
P60866	P60866	4	4	4	40S ribosomal protein S20	RPS20	>sp|P60866|RS20_HUMAN 40S ribosomal protein S20 OS=Homo sapiens GN=RPS20 PE=1 SV=1	1	4	4	4	0	4	4	4	3	3	2	0	1	4	4	4	4	4	4	4	4	4	1	1	1	4	4	4	0	4	4	4	3	3	2	0	1	4	4	4	4	4
P60900	P60900	2	2	2	Proteasome subunit alpha type-6	PSMA6	>sp|P60900|PSA6_HUMAN Proteasome subunit alpha type-6 OS=Homo sapiens GN=PSMA6 PE=1 SV=1	1	2	2	2	0	0	0	0	0	0	0	0	0	2	2	0	0	0	0	0	0	0	0	0	0	0	0	0	0	0	0	0	0	0	0	0	0	2	2	0	0	0
P60981	P60981	5	5	5	Destrin	DSTN	>sp|P60981|DEST_HUMAN Destrin OS=Homo sapiens GN=DSTN PE=1 SV=3	1	5	5	5	0	0	0	0	0	0	0	0	0	3	5	3	0	0	0	0	0	0	0	0	0	4	4	5	0	0	0	0	0	0	0	0	0	3	5	3	0	0
P61106	P61106	2	2	2	Ras-related protein Rab-14	RAB14	>sp|P61106|RAB14_HUMAN Ras-related protein Rab-14 OS=Homo sapiens GN=RAB14 PE=1 SV=4	1	2	2	2	0	0	0	0	0	0	0	0	0	2	2	1	0	0	0	0	0	0	0	0	0	1	1	0	0	0	0	0	0	0	0	0	0	2	2	1	0	0
P61158	P61158	3	3	3	Actin-related protein 3	ACTR3	>sp|P61158|ARP3_HUMAN Actin-related protein 3 OS=Homo sapiens GN=ACTR3 PE=1 SV=3	1	3	3	3	0	0	0	0	0	0	0	0	0	0	3	0	0	0	0	0	0	0	0	0	0	0	0	0	0	0	0	0	0	0	0	0	0	0	3	0	0	0
P61160	P61160	2	2	2	Actin-related protein 2	ACTR2	>sp|P61160|ARP2_HUMAN Actin-related protein 2 OS=Homo sapiens GN=ACTR2 PE=1 SV=1	1	2	2	2	0	0	0	0	0	0	0	0	0	1	2	1	0	0	0	0	0	0	0	0	0	1	1	1	0	0	0	0	0	0	0	0	0	1	2	1	0	0
P61247	P61247	5	5	5	40S ribosomal protein S3a	RPS3A	>sp|P61247|RS3A_HUMAN 40S ribosomal protein S3a OS=Homo sapiens GN=RPS3A PE=1 SV=2	1	5	5	5	0	0	0	1	1	1	0	0	0	3	3	2	0	0	0	1	0	1	0	0	0	5	3	4	0	0	0	1	1	1	0	0	0	3	3	2	0	0
P61296	P61296	1	1	1	Heart- and neural crest derivatives-expressed protein 2	HAND2	>sp|P61296|HAND2_HUMAN Heart- and neural crest derivatives-expressed protein 2 OS=Homo sapiens GN=HAND2 PE=1 SV=1	1	1	1	1	0	0	0	0	0	0	0	0	0	0	0	0	0	1	1	1	0	1	0	0	0	1	1	1	0	0	0	0	0	0	0	0	0	0	0	0	0	1
P61313	P61313	3	3	3	60S ribosomal protein L15	RPL15	>sp|P61313|RL15_HUMAN 60S ribosomal protein L15 OS=Homo sapiens GN=RPL15 PE=1 SV=2	1	3	3	3	1	2	2	1	1	1	0	0	0	3	3	2	2	2	2	2	0	1	0	0	0	3	3	2	1	2	2	1	1	1	0	0	0	3	3	2	2	2
P61353	P61353	6	6	6	60S ribosomal protein L27	RPL27	>sp|P61353|RL27_HUMAN 60S ribosomal protein L27 OS=Homo sapiens GN=RPL27 PE=1 SV=2	1	6	6	6	0	0	0	0	0	0	0	0	0	5	5	5	0	0	0	0	0	0	0	0	0	5	6	6	0	0	0	0	0	0	0	0	0	5	5	5	0	0
P61513;A6NKH3	P61513	3;1	3;1	3;1	60S ribosomal protein L37a	RPL37A	>sp|P61513|RL37A_HUMAN 60S ribosomal protein L37a OS=Homo sapiens GN=RPL37A PE=1 SV=2	2	3	3	3	0	1	1	0	0	0	0	0	0	2	2	2	0	0	0	0	0	0	0	0	0	2	2	2	0	1	1	0	0	0	0	0	0	2	2	2	0	0
P61604	P61604	2	2	2	10 kDa heat shock protein, mitochondrial	HSPE1	>sp|P61604|CH10_HUMAN 10 kDa heat shock protein, mitochondrial OS=Homo sapiens GN=HSPE1 PE=1 SV=2	1	2	2	2	0	0	0	0	0	0	0	0	0	2	2	0	0	0	0	0	0	0	0	0	0	0	0	0	0	0	0	0	0	0	0	0	0	2	2	0	0	0
P61619	P61619	1	1	1	Protein transport protein Sec61 subunit alpha isoform 1	SEC61A1	>sp|P61619|S61A1_HUMAN Protein transport protein Sec61 subunit alpha isoform 1 OS=Homo sapiens GN=SEC61A1 PE=1 SV=2	1	1	1	1	0	0	0	0	0	0	0	0	0	0	1	1	0	0	0	0	0	0	0	0	0	1	0	0	0	0	0	0	0	0	0	0	0	0	1	1	0	0
P61626	P61626	4	4	4	Lysozyme C	LYZ	>sp|P61626|LYSC_HUMAN Lysozyme C OS=Homo sapiens GN=LYZ PE=1 SV=1	1	4	4	4	0	2	1	0	1	1	0	0	0	0	1	0	2	0	3	0	2	0	0	0	0	0	0	0	0	2	1	0	1	1	0	0	0	0	1	0	2	0
P61978	P61978	5	5	5	Heterogeneous nuclear ribonucleoprotein K	HNRNPK	>sp|P61978|HNRPK_HUMAN Heterogeneous nuclear ribonucleoprotein K OS=Homo sapiens GN=HNRNPK PE=1 SV=1	1	5	5	5	0	1	0	0	0	0	0	0	0	4	3	4	1	0	1	0	0	0	0	0	0	4	3	5	0	1	0	0	0	0	0	0	0	4	3	4	1	0
P62081	P62081	2	2	2	40S ribosomal protein S7	RPS7	>sp|P62081|RS7_HUMAN 40S ribosomal protein S7 OS=Homo sapiens GN=RPS7 PE=1 SV=1	1	2	2	2	0	0	0	0	0	0	1	0	0	2	2	2	0	0	0	0	0	0	1	1	0	2	0	1	0	0	0	0	0	0	1	0	0	2	2	2	0	0
P62241	P62241	6	6	6	40S ribosomal protein S8	RPS8	>sp|P62241|RS8_HUMAN 40S ribosomal protein S8 OS=Homo sapiens GN=RPS8 PE=1 SV=2	1	6	6	6	0	1	1	0	2	2	1	1	1	3	6	2	2	1	3	2	2	2	0	1	1	6	6	5	0	1	1	0	2	2	1	1	1	3	6	2	2	1
P62249	P62249	4	4	4	40S ribosomal protein S16	RPS16	>sp|P62249|RS16_HUMAN 40S ribosomal protein S16 OS=Homo sapiens GN=RPS16 PE=1 SV=2	1	4	4	4	1	2	2	1	1	1	0	0	0	3	2	3	0	0	1	1	1	1	0	0	0	3	3	3	1	2	2	1	1	1	0	0	0	3	2	3	0	0
P62263	P62263	7	7	7	40S ribosomal protein S14	RPS14	>sp|P62263|RS14_HUMAN 40S ribosomal protein S14 OS=Homo sapiens GN=RPS14 PE=1 SV=3	1	7	7	7	0	2	1	0	0	0	0	0	0	5	4	7	1	1	2	0	0	0	0	0	0	6	7	6	0	2	1	0	0	0	0	0	0	5	4	7	1	1
P62266	P62266	4	4	4	40S ribosomal protein S23	RPS23	>sp|P62266|RS23_HUMAN 40S ribosomal protein S23 OS=Homo sapiens GN=RPS23 PE=1 SV=3	1	4	4	4	0	3	2	3	3	2	1	1	1	2	2	3	2	2	3	2	2	2	1	1	1	3	3	3	0	3	2	3	3	2	1	1	1	2	2	3	2	2
P62269	P62269	6	6	6	40S ribosomal protein S18	RPS18	>sp|P62269|RS18_HUMAN 40S ribosomal protein S18 OS=Homo sapiens GN=RPS18 PE=1 SV=3	1	6	6	6	0	2	2	0	0	0	0	0	0	4	5	5	1	0	1	0	0	0	0	0	0	5	6	5	0	2	2	0	0	0	0	0	0	4	5	5	1	0
P62273	P62273	1	1	1	40S ribosomal protein S29	RPS29	>sp|P62273|RS29_HUMAN 40S ribosomal protein S29 OS=Homo sapiens GN=RPS29 PE=1 SV=2	1	1	1	1	0	0	0	0	0	0	0	0	0	1	0	1	0	0	0	0	0	0	0	0	0	1	1	1	0	0	0	0	0	0	0	0	0	1	0	1	0	0
P62277	P62277	4	4	4	40S ribosomal protein S13	RPS13	>sp|P62277|RS13_HUMAN 40S ribosomal protein S13 OS=Homo sapiens GN=RPS13 PE=1 SV=2	1	4	4	4	0	0	0	1	1	1	0	0	0	0	2	2	0	0	0	1	1	1	0	0	0	4	3	2	0	0	0	1	1	1	0	0	0	0	2	2	0	0
P62280	P62280	6	6	6	40S ribosomal protein S11	RPS11	>sp|P62280|RS11_HUMAN 40S ribosomal protein S11 OS=Homo sapiens GN=RPS11 PE=1 SV=3	1	6	6	6	0	3	2	1	1	1	1	1	1	3	3	3	3	2	3	1	1	1	0	0	0	4	5	4	0	3	2	1	1	1	1	1	1	3	3	3	3	2
P62306	P62306	1	1	1	Small nuclear ribonucleoprotein F	SNRPF	>sp|P62306|RUXF_HUMAN Small nuclear ribonucleoprotein F OS=Homo sapiens GN=SNRPF PE=1 SV=1	1	1	1	1	0	0	0	0	0	0	0	0	0	1	0	0	0	0	0	0	0	0	0	0	0	0	0	0	0	0	0	0	0	0	0	0	0	1	0	0	0	0
P62328	P62328	1	1	1	Thymosin beta-4;Hematopoietic system regulatory peptide	TMSB4X	>sp|P62328|TYB4_HUMAN Thymosin beta-4 OS=Homo sapiens GN=TMSB4X PE=1 SV=2	1	1	1	1	0	0	0	0	0	0	0	0	0	1	1	0	0	0	0	0	0	0	0	0	0	1	0	0	0	0	0	0	0	0	0	0	0	1	1	0	0	0
P62424	P62424	16	16	16	60S ribosomal protein L7a	RPL7A	>sp|P62424|RL7A_HUMAN 60S ribosomal protein L7a OS=Homo sapiens GN=RPL7A PE=1 SV=2	1	16	16	16	1	5	3	2	2	2	0	0	0	9	10	9	6	4	7	4	4	0	0	0	0	13	12	13	1	5	3	2	2	2	0	0	0	9	10	9	6	4
P62633	P62633	6	6	6	Cellular nucleic acid-binding protein	CNBP	>sp|P62633|CNBP_HUMAN Cellular nucleic acid-binding protein OS=Homo sapiens GN=CNBP PE=1 SV=1	1	6	6	6	2	4	4	1	1	1	0	0	0	5	5	6	5	4	5	1	1	1	0	0	0	6	6	6	2	4	4	1	1	1	0	0	0	5	5	6	5	4
P62701;P22090;Q8TD47	P62701	14;6;5	14;6;5	14;6;5	40S ribosomal protein S4, X isoform	RPS4X	>sp|P62701|RS4X_HUMAN 40S ribosomal protein S4, X isoform OS=Homo sapiens GN=RPS4X PE=1 SV=2	3	14	14	14	2	4	4	2	1	1	0	0	0	9	8	8	5	3	6	2	2	1	0	0	0	10	11	9	2	4	4	2	1	1	0	0	0	9	8	8	5	3
P63267;P68133;P68032;P62736	P63267;P68133;P68032;P62736	10;10;10;10	1;1;1;1	1;1;1;1	Actin, gamma-enteric smooth muscle;Actin, alpha skeletal muscle;Actin, alpha cardiac muscle 1;Actin, aortic smooth muscle	ACTG2;ACTA1;ACTC1;ACTA2	>sp|P63267|ACTH_HUMAN Actin, gamma-enteric smooth muscle OS=Homo sapiens GN=ACTG2 PE=1 SV=1;>sp|P68133|ACTS_HUMAN Actin, alpha skeletal muscle OS=Homo sapiens GN=ACTA1 PE=1 SV=1;>sp|P68032|ACTC_HUMAN Actin, alpha cardiac muscle 1 OS=Homo sapiens GN=ACTC1 P	4	10	1	1	1	3	3	2	2	2	0	0	0	8	9	6	4	2	4	2	2	2	0	0	0	8	9	6	0	0	0	0	0	0	0	0	0	0	0	0	0	0
P62750	P62750	2	2	2	60S ribosomal protein L23a	RPL23A	>sp|P62750|RL23A_HUMAN 60S ribosomal protein L23a OS=Homo sapiens GN=RPL23A PE=1 SV=1	1	2	2	2	0	0	0	0	0	0	0	0	0	2	2	1	1	1	1	0	0	0	0	0	0	2	2	2	0	0	0	0	0	0	0	0	0	2	2	1	1	1
P62753	P62753	4	4	4	40S ribosomal protein S6	RPS6	>sp|P62753|RS6_HUMAN 40S ribosomal protein S6 OS=Homo sapiens GN=RPS6 PE=1 SV=1	1	4	4	4	0	0	0	1	0	1	0	0	0	3	3	2	0	0	0	1	1	1	0	0	0	4	4	4	0	0	0	1	0	1	0	0	0	3	3	2	0	0
P62805	P62805	12	12	12	Histone H4	HIST1H4A	>sp|P62805|H4_HUMAN Histone H4 OS=Homo sapiens GN=HIST1H4A PE=1 SV=2	1	12	12	12	0	0	0	0	0	0	1	1	1	3	6	1	0	0	0	0	0	0	1	1	1	1	12	1	0	0	0	0	0	0	1	1	1	3	6	1	0	0
P62829	P62829	12	12	12	60S ribosomal protein L23	RPL23	>sp|P62829|RL23_HUMAN 60S ribosomal protein L23 OS=Homo sapiens GN=RPL23 PE=1 SV=1	1	12	12	12	1	8	7	4	3	4	5	5	3	5	7	6	5	7	9	5	5	4	3	4	2	8	7	8	1	8	7	4	3	4	5	5	3	5	7	6	5	7
P62847	P62847	1	1	1	40S ribosomal protein S24	RPS24	>sp|P62847|RS24_HUMAN 40S ribosomal protein S24 OS=Homo sapiens GN=RPS24 PE=1 SV=1	1	1	1	1	0	0	0	1	1	1	0	0	0	1	1	1	0	0	0	1	1	1	0	0	0	1	0	1	0	0	0	1	1	1	0	0	0	1	1	1	0	0
P62851	P62851	5	5	5	40S ribosomal protein S25	RPS25	>sp|P62851|RS25_HUMAN 40S ribosomal protein S25 OS=Homo sapiens GN=RPS25 PE=1 SV=1	1	5	5	5	0	0	0	1	0	1	0	0	0	3	3	3	0	0	0	1	1	1	0	0	0	5	5	4	0	0	0	1	0	1	0	0	0	3	3	3	0	0
P62854;Q5JNZ5	P62854;Q5JNZ5	3;2	3;2	3;2	40S ribosomal protein S26;Putative 40S ribosomal protein S26-like 1	RPS26;RPS26P11	>sp|P62854|RS26_HUMAN 40S ribosomal protein S26 OS=Homo sapiens GN=RPS26 PE=1 SV=3;>sp|Q5JNZ5|RS26L_HUMAN Putative 40S ribosomal protein S26-like 1 OS=Homo sapiens GN=RPS26P11 PE=5 SV=1	2	3	3	3	1	3	2	1	1	1	1	1	1	2	2	2	2	3	3	1	1	1	1	1	0	3	3	3	1	3	2	1	1	1	1	1	1	2	2	2	2	3
P62857	P62857	4	4	4	40S ribosomal protein S28	RPS28	>sp|P62857|RS28_HUMAN 40S ribosomal protein S28 OS=Homo sapiens GN=RPS28 PE=1 SV=1	1	4	4	4	0	0	1	0	0	0	0	0	0	2	2	0	0	0	0	2	0	0	0	0	0	2	4	4	0	0	1	0	0	0	0	0	0	2	2	0	0	0
P62888	P62888	8	8	8	60S ribosomal protein L30	RPL30	>sp|P62888|RL30_HUMAN 60S ribosomal protein L30 OS=Homo sapiens GN=RPL30 PE=1 SV=2	1	8	8	8	1	4	3	3	2	3	0	0	0	6	8	6	4	4	4	3	3	3	0	0	0	8	8	7	1	4	3	3	2	3	0	0	0	6	8	6	4	4
P62899	P62899	2	2	2	60S ribosomal protein L31	RPL31	>sp|P62899|RL31_HUMAN 60S ribosomal protein L31 OS=Homo sapiens GN=RPL31 PE=1 SV=1	1	2	2	2	0	0	0	1	1	1	0	0	0	1	1	1	0	0	0	0	1	1	0	0	0	1	1	2	0	0	0	1	1	1	0	0	0	1	1	1	0	0
P62906	P62906	5	5	5	60S ribosomal protein L10a	RPL10A	>sp|P62906|RL10A_HUMAN 60S ribosomal protein L10a OS=Homo sapiens GN=RPL10A PE=1 SV=2	1	5	5	5	0	3	5	1	2	2	0	0	0	5	5	4	4	3	4	4	2	1	0	0	0	5	5	5	0	3	5	1	2	2	0	0	0	5	5	4	4	3
P62910	P62910	4	4	4	60S ribosomal protein L32	RPL32	>sp|P62910|RL32_HUMAN 60S ribosomal protein L32 OS=Homo sapiens GN=RPL32 PE=1 SV=2	1	4	4	4	0	1	0	0	1	1	0	0	0	2	2	1	1	1	1	1	0	0	0	0	0	4	4	4	0	1	0	0	1	1	0	0	0	2	2	1	1	1
P62913	P62913	5	5	5	60S ribosomal protein L11	RPL11	>sp|P62913|RL11_HUMAN 60S ribosomal protein L11 OS=Homo sapiens GN=RPL11 PE=1 SV=2	1	5	5	5	2	4	4	1	1	1	0	0	0	5	4	5	4	4	4	2	1	1	0	0	0	5	5	4	2	4	4	1	1	1	0	0	0	5	4	5	4	4
P62917	P62917	10	10	10	60S ribosomal protein L8	RPL8	>sp|P62917|RL8_HUMAN 60S ribosomal protein L8 OS=Homo sapiens GN=RPL8 PE=1 SV=2	1	10	10	10	1	3	5	0	2	1	0	0	0	6	6	5	6	5	6	5	0	0	0	0	0	9	8	8	1	3	5	0	2	1	0	0	0	6	6	5	6	5
P62937;Q9Y536;P0DN26;F5H284;A0A0B4J2A2;A0A075B759	P62937	8;1;1;1;1;1	8;1;1;1;1;1	8;1;1;1;1;1	Peptidyl-prolyl cis-trans isomerase A;Peptidyl-prolyl cis-trans isomerase A, N-terminally processed	PPIA	>sp|P62937|PPIA_HUMAN Peptidyl-prolyl cis-trans isomerase A OS=Homo sapiens GN=PPIA PE=1 SV=2	6	8	8	8	0	2	1	0	0	0	0	0	0	7	8	6	3	0	3	0	0	0	0	0	0	6	6	7	0	2	1	0	0	0	0	0	0	7	8	6	3	0
P62979;P62987;P0CG47;P0CG48	P62979;P62987;P0CG47;P0CG48	8;5;5;5	8;5;5;5	8;5;5;5	Ubiquitin-40S ribosomal protein S27a;Ubiquitin;40S ribosomal protein S27a;Ubiquitin-60S ribosomal protein L40;Ubiquitin;60S ribosomal protein L40;Polyubiquitin-B;Ubiquitin;Polyubiquitin-C;Ubiquitin	RPS27A;UBA52;UBB;UBC	>sp|P62979|RS27A_HUMAN Ubiquitin-40S ribosomal protein S27a OS=Homo sapiens GN=RPS27A PE=1 SV=2;>sp|P62987|RL40_HUMAN Ubiquitin-60S ribosomal protein L40 OS=Homo sapiens GN=UBA52 PE=1 SV=2;>sp|P0CG47|UBB_HUMAN Polyubiquitin-B OS=Homo sapiens GN=UBB PE=1 SV	4	8	8	8	0	1	2	2	2	2	1	1	1	6	8	7	2	1	2	2	2	2	1	1	1	5	7	6	0	1	2	2	2	2	1	1	1	6	8	7	2	1
P62995	P62995	3	3	3	Transformer-2 protein homolog beta	TRA2B	>sp|P62995|TRA2B_HUMAN Transformer-2 protein homolog beta OS=Homo sapiens GN=TRA2B PE=1 SV=1	1	3	3	3	1	2	1	0	0	0	0	0	0	1	2	1	1	1	2	0	0	0	0	0	0	2	2	2	1	2	1	0	0	0	0	0	0	1	2	1	1	1
P63092;Q5JWF2	P63092;Q5JWF2	3;3	3;3	3;3	Guanine nucleotide-binding protein G(s) subunit alpha isoforms short;Guanine nucleotide-binding protein G(s) subunit alpha isoforms XLas	GNAS	>sp|P63092|GNAS2_HUMAN Guanine nucleotide-binding protein G(s) subunit alpha isoforms short OS=Homo sapiens GN=GNAS PE=1 SV=1;>sp|Q5JWF2|GNAS1_HUMAN Guanine nucleotide-binding protein G(s) subunit alpha isoforms XLas OS=Homo sapiens GN=GNAS PE=1 SV=2	2	3	3	3	0	0	0	0	0	0	0	0	0	1	0	0	0	0	0	0	0	0	0	0	0	1	3	1	0	0	0	0	0	0	0	0	0	1	0	0	0	0
P63104	P63104	7	6	6	14-3-3 protein zeta/delta	YWHAZ	>sp|P63104|1433Z_HUMAN 14-3-3 protein zeta/delta OS=Homo sapiens GN=YWHAZ PE=1 SV=1	1	7	6	6	0	0	0	0	0	0	0	0	0	2	6	2	0	0	0	0	0	0	0	0	0	1	2	0	0	0	0	0	0	0	0	0	0	1	5	2	0	0
P63167	P63167	1	1	1	Dynein light chain 1, cytoplasmic	DYNLL1	>sp|P63167|DYL1_HUMAN Dynein light chain 1, cytoplasmic OS=Homo sapiens GN=DYNLL1 PE=1 SV=1	1	1	1	1	0	0	0	0	0	0	0	0	0	0	0	0	0	0	0	0	0	0	0	0	0	1	1	0	0	0	0	0	0	0	0	0	0	0	0	0	0	0
P63173	P63173	4	4	4	60S ribosomal protein L38	RPL38	>sp|P63173|RL38_HUMAN 60S ribosomal protein L38 OS=Homo sapiens GN=RPL38 PE=1 SV=2	1	4	4	4	0	3	3	2	3	2	0	0	0	4	3	4	3	3	3	3	3	2	0	0	0	4	4	4	0	3	3	2	3	2	0	0	0	4	3	4	3	3
P63220	P63220	3	3	3	40S ribosomal protein S21	RPS21	>sp|P63220|RS21_HUMAN 40S ribosomal protein S21 OS=Homo sapiens GN=RPS21 PE=1 SV=1	1	3	3	3	0	0	0	0	0	0	0	0	0	1	2	2	0	0	0	0	0	0	0	0	0	2	3	2	0	0	0	0	0	0	0	0	0	1	2	2	0	0
Q6IS14;P63241;Q9GZV4	Q6IS14;P63241;Q9GZV4	3;3;2	3;3;2	3;3;2	Eukaryotic translation initiation factor 5A-1-like;Eukaryotic translation initiation factor 5A-1;Eukaryotic translation initiation factor 5A-2	EIF5AL1;EIF5A;EIF5A2	>sp|Q6IS14|IF5AL_HUMAN Eukaryotic translation initiation factor 5A-1-like OS=Homo sapiens GN=EIF5AL1 PE=2 SV=2;>sp|P63241|IF5A1_HUMAN Eukaryotic translation initiation factor 5A-1 OS=Homo sapiens GN=EIF5A PE=1 SV=2;>sp|Q9GZV4|IF5A2_HUMAN Eukaryotic transla	3	3	3	3	0	0	0	0	0	0	0	0	0	2	3	1	0	0	0	0	0	0	0	0	0	1	2	2	0	0	0	0	0	0	0	0	0	2	3	1	0	0
P63244	P63244	5	5	5	Guanine nucleotide-binding protein subunit beta-2-like 1	GNB2L1	>sp|P63244|RACK1_HUMAN Receptor of activated protein C kinase 1 OS=Homo sapiens GN=RACK1 PE=1 SV=3	1	5	5	5	0	0	0	0	0	0	0	0	0	4	2	4	0	0	0	0	0	0	0	0	0	3	4	3	0	0	0	0	0	0	0	0	0	4	2	4	0	0
P63261	P63261	18	18	1	Actin, cytoplasmic 2;Actin, cytoplasmic 2, N-terminally processed	ACTG1	>sp|P63261|ACTG_HUMAN Actin, cytoplasmic 2 OS=Homo sapiens GN=ACTG1 PE=1 SV=1	1	18	18	1	2	6	6	4	4	3	0	0	0	14	17	12	6	4	8	4	4	4	1	1	1	14	16	13	2	6	6	4	4	3	0	0	0	14	17	12	6	4
P63313	P63313	2	2	2	Thymosin beta-10	TMSB10	>sp|P63313|TYB10_HUMAN Thymosin beta-10 OS=Homo sapiens GN=TMSB10 PE=1 SV=2	1	2	2	2	0	0	0	0	0	0	0	0	0	2	1	1	2	1	0	0	0	0	0	0	0	1	0	1	0	0	0	0	0	0	0	0	0	2	1	1	2	1
P67809;Q9Y2T7	P67809	10;2	10;2	7;0	Nuclease-sensitive element-binding protein 1	YBX1	>sp|P67809|YBOX1_HUMAN Nuclease-sensitive element-binding protein 1 OS=Homo sapiens GN=YBX1 PE=1 SV=3	2	10	10	7	0	3	4	1	1	0	0	0	0	4	7	7	5	3	4	3	2	2	0	0	0	9	9	5	0	3	4	1	1	0	0	0	0	4	7	7	5	3
P67936;P09493;P07951;CON__Q3SX28	P67936	5;2;2;2	5;2;2;2	2;0;0;0	Tropomyosin alpha-4 chain	TPM4	>sp|P67936|TPM4_HUMAN Tropomyosin alpha-4 chain OS=Homo sapiens GN=TPM4 PE=1 SV=3	4	5	5	2	0	1	1	1	0	1	0	0	1	3	5	2	1	0	1	0	1	1	0	1	1	4	4	3	0	1	1	1	0	1	0	0	1	3	5	2	1	0
Q5VTE0;P68104;Q05639	Q5VTE0;P68104;Q05639	8;8;5	8;8;5	8;8;5	Putative elongation factor 1-alpha-like 3;Elongation factor 1-alpha 1;Elongation factor 1-alpha 2	EEF1A1P5;EEF1A1;EEF1A2	>sp|Q5VTE0|EF1A3_HUMAN Putative elongation factor 1-alpha-like 3 OS=Homo sapiens GN=EEF1A1P5 PE=5 SV=1;>sp|P68104|EF1A1_HUMAN Elongation factor 1-alpha 1 OS=Homo sapiens GN=EEF1A1 PE=1 SV=1;>sp|Q05639|EF1A2_HUMAN Elongation factor 1-alpha 2 OS=Homo sapiens	3	8	8	8	0	5	4	2	1	1	0	0	0	7	7	8	5	2	4	1	3	0	0	0	0	7	7	6	0	5	4	2	1	1	0	0	0	7	7	8	5	2
P68363	P68363	20	4	0	Tubulin alpha-1B chain	TUBA1B	>sp|P68363|TBA1B_HUMAN Tubulin alpha-1B chain OS=Homo sapiens GN=TUBA1B PE=1 SV=1	1	20	4	0	2	10	11	1	4	2	1	1	1	15	15	15	12	11	12	3	4	4	1	1	1	18	18	17	1	3	3	0	2	0	0	0	0	4	3	3	3	3
P68366	P68366	17	2	2	Tubulin alpha-4A chain	TUBA4A	>sp|P68366|TBA4A_HUMAN Tubulin alpha-4A chain OS=Homo sapiens GN=TUBA4A PE=1 SV=1	1	17	2	2	1	9	9	1	3	1	0	0	0	12	12	12	10	8	10	2	3	3	0	0	0	16	15	14	0	1	1	0	0	0	0	0	0	1	1	1	1	0
P68371;P04350;A6NNZ2;Q9H4B7;CON__ENSEMBL:ENSBTAP00000025008	P68371;P04350	21;14;3;2;2	21;14;3;2;2	5;3;0;0;0	Tubulin beta-4B chain;Tubulin beta-4A chain	TUBB4B;TUBB4A	>sp|P68371|TBB4B_HUMAN Tubulin beta-4B chain OS=Homo sapiens GN=TUBB4B PE=1 SV=1;>sp|P04350|TBB4A_HUMAN Tubulin beta-4A chain OS=Homo sapiens GN=TUBB4A PE=1 SV=2	5	21	21	5	6	12	11	6	4	5	4	3	3	15	17	16	15	11	15	6	6	6	3	3	2	20	20	20	6	12	11	6	4	5	4	3	3	15	17	16	15	11
P68431;Q71DI3;Q16695;P84243;Q6NXT2	P68431;Q71DI3;Q16695;P84243	3;2;2;2;1	3;2;2;2;1	3;2;2;2;1	Histone H3.1;Histone H3.2;Histone H3.1t;Histone H3.3	HIST1H3A;HIST2H3A;HIST3H3;H3F3A	>sp|P68431|H31_HUMAN Histone H3.1 OS=Homo sapiens GN=HIST1H3A PE=1 SV=2;>sp|Q71DI3|H32_HUMAN Histone H3.2 OS=Homo sapiens GN=HIST2H3A PE=1 SV=3;>sp|Q16695|H31T_HUMAN Histone H3.1t OS=Homo sapiens GN=HIST3H3 PE=1 SV=3;>sp|P84243|H33_HUMAN Histone H3.3 OS=Ho	5	3	3	3	0	0	0	0	0	0	0	0	0	0	2	0	0	0	0	0	0	0	0	0	0	0	3	0	0	0	0	0	0	0	0	0	0	0	2	0	0	0
P68871	P68871	1	1	1	Hemoglobin subunit beta;LVV-hemorphin-7	HBB	>sp|P68871|HBB_HUMAN Hemoglobin subunit beta OS=Homo sapiens GN=HBB PE=1 SV=2	1	1	1	1	0	0	0	0	0	0	0	0	0	0	1	0	0	0	0	0	0	0	0	0	0	0	0	0	0	0	0	0	0	0	0	0	0	0	1	0	0	0
P78371	P78371	2	2	2	T-complex protein 1 subunit beta	CCT2	>sp|P78371|TCPB_HUMAN T-complex protein 1 subunit beta OS=Homo sapiens GN=CCT2 PE=1 SV=4	1	2	2	2	0	0	0	0	0	0	0	0	0	1	1	0	0	0	0	0	0	0	0	0	0	1	2	1	0	0	0	0	0	0	0	0	0	1	1	0	0	0
P78406	P78406	1	1	1	mRNA export factor	RAE1	>sp|P78406|RAE1L_HUMAN mRNA export factor OS=Homo sapiens GN=RAE1 PE=1 SV=1	1	1	1	1	0	0	0	0	0	0	0	0	0	0	0	0	0	0	0	0	0	0	0	0	0	0	1	0	0	0	0	0	0	0	0	0	0	0	0	0	0	0
P78527	P78527	14	14	14	DNA-dependent protein kinase catalytic subunit	PRKDC	>sp|P78527|PRKDC_HUMAN DNA-dependent protein kinase catalytic subunit OS=Homo sapiens GN=PRKDC PE=1 SV=3	1	14	14	14	0	0	0	0	0	0	0	0	0	4	3	6	0	0	0	0	0	0	0	0	0	12	12	8	0	0	0	0	0	0	0	0	0	4	3	6	0	0
P80723	P80723	4	4	4	Brain acid soluble protein 1	BASP1	>sp|P80723|BASP1_HUMAN Brain acid soluble protein 1 OS=Homo sapiens GN=BASP1 PE=1 SV=2	1	4	4	4	1	0	1	0	0	0	0	0	0	3	4	2	2	1	2	0	0	0	0	0	0	2	3	3	1	0	1	0	0	0	0	0	0	3	4	2	2	1
P81605	P81605	2	2	2	Dermcidin;Survival-promoting peptide;DCD-1	DCD	>sp|P81605|DCD_HUMAN Dermcidin OS=Homo sapiens GN=DCD PE=1 SV=2	1	2	2	2	1	2	2	2	2	1	1	1	1	1	1	1	2	2	2	2	2	2	0	1	1	2	2	2	1	2	2	2	2	1	1	1	1	1	1	1	2	2
P83731	P83731	4	4	4	60S ribosomal protein L24	RPL24	>sp|P83731|RL24_HUMAN 60S ribosomal protein L24 OS=Homo sapiens GN=RPL24 PE=1 SV=1	1	4	4	4	2	2	3	2	2	1	1	1	1	4	3	2	4	4	4	2	2	2	1	1	1	4	4	3	2	2	3	2	2	1	1	1	1	4	3	2	4	4
Q969Q0;P83881	Q969Q0;P83881	1;1	1;1	1;1	60S ribosomal protein L36a-like;60S ribosomal protein L36a	RPL36AL;RPL36A	>sp|Q969Q0|RL36L_HUMAN 60S ribosomal protein L36a-like OS=Homo sapiens GN=RPL36AL PE=1 SV=3;>sp|P83881|RL36A_HUMAN 60S ribosomal protein L36a OS=Homo sapiens GN=RPL36A PE=1 SV=2	2	1	1	1	1	1	1	1	1	1	0	0	0	1	1	1	1	1	1	1	0	1	0	0	0	1	1	1	1	1	1	1	1	1	0	0	0	1	1	1	1	1
P84090	P84090	3	3	3	Enhancer of rudimentary homolog	ERH	>sp|P84090|ERH_HUMAN Enhancer of rudimentary homolog OS=Homo sapiens GN=ERH PE=1 SV=1	1	3	3	3	0	3	3	0	0	0	0	0	0	3	3	3	3	3	3	0	0	0	0	0	0	3	3	3	0	3	3	0	0	0	0	0	0	3	3	3	3	3
P84098	P84098	3	3	3	60S ribosomal protein L19	RPL19	>sp|P84098|RL19_HUMAN 60S ribosomal protein L19 OS=Homo sapiens GN=RPL19 PE=1 SV=1	1	3	3	3	0	1	2	1	1	1	0	0	0	2	1	2	2	2	2	1	0	1	0	0	0	2	2	3	0	1	2	1	1	1	0	0	0	2	1	2	2	2
P84103	P84103	7	7	6	Serine/arginine-rich splicing factor 3	SRSF3	>sp|P84103|SRSF3_HUMAN Serine/arginine-rich splicing factor 3 OS=Homo sapiens GN=SRSF3 PE=1 SV=1	1	7	7	6	1	4	3	5	3	3	2	2	2	4	5	5	5	5	4	4	4	2	2	2	2	6	6	7	1	4	3	5	3	3	2	2	2	4	5	5	5	5
P98179	P98179	1	1	1	Putative RNA-binding protein 3	RBM3	>sp|P98179|RBM3_HUMAN RNA-binding protein 3 OS=Homo sapiens GN=RBM3 PE=1 SV=1	1	1	1	1	0	0	0	0	0	0	0	0	0	0	1	0	0	0	0	0	0	0	0	0	0	0	1	0	0	0	0	0	0	0	0	0	0	0	1	0	0	0
Q00325	Q00325	4	4	4	Phosphate carrier protein, mitochondrial	SLC25A3	>sp|Q00325|MPCP_HUMAN Phosphate carrier protein, mitochondrial OS=Homo sapiens GN=SLC25A3 PE=1 SV=2	1	4	4	4	0	0	0	0	0	0	0	0	0	3	4	2	0	0	0	0	0	0	0	0	0	4	4	4	0	0	0	0	0	0	0	0	0	3	4	2	0	0
Q00341	Q00341	2	2	2	Vigilin	HDLBP	>sp|Q00341|VIGLN_HUMAN Vigilin OS=Homo sapiens GN=HDLBP PE=1 SV=2	1	2	2	2	0	0	0	0	0	0	0	0	0	1	1	0	0	0	0	0	0	0	0	0	0	2	2	2	0	0	0	0	0	0	0	0	0	1	1	0	0	0
Q00610;P53675	Q00610	3;1	3;1	3;1	Clathrin heavy chain 1	CLTC	>sp|Q00610|CLH1_HUMAN Clathrin heavy chain 1 OS=Homo sapiens GN=CLTC PE=1 SV=5	2	3	3	3	0	0	0	0	0	0	0	0	0	1	3	1	0	0	0	0	0	0	0	0	0	2	0	0	0	0	0	0	0	0	0	0	0	1	3	1	0	0
Q00839	Q00839	11	11	11	Heterogeneous nuclear ribonucleoprotein U	HNRNPU	>sp|Q00839|HNRPU_HUMAN Heterogeneous nuclear ribonucleoprotein U OS=Homo sapiens GN=HNRNPU PE=1 SV=6	1	11	11	11	0	1	3	0	1	2	1	2	2	3	5	4	4	3	6	3	2	1	1	2	2	8	10	5	0	1	3	0	1	2	1	2	2	3	5	4	4	3
Q01130	Q01130	3	3	3	Serine/arginine-rich splicing factor 2	SRSF2	>sp|Q01130|SRSF2_HUMAN Serine/arginine-rich splicing factor 2 OS=Homo sapiens GN=SRSF2 PE=1 SV=4	1	3	3	3	0	3	2	1	2	1	1	1	1	0	3	1	2	1	2	1	1	0	1	1	1	3	3	3	0	3	2	1	2	1	1	1	1	0	3	1	2	1
Q01469;A8MUU1	Q01469	10;2	10;2	10;2	Fatty acid-binding protein, epidermal	FABP5	>sp|Q01469|FABP5_HUMAN Fatty acid-binding protein, epidermal OS=Homo sapiens GN=FABP5 PE=1 SV=3	2	10	10	10	0	1	2	2	2	2	1	1	0	1	9	4	2	4	6	2	2	1	1	0	1	1	5	1	0	1	2	2	2	2	1	1	0	1	9	4	2	4
Q01518	Q01518	2	2	2	Adenylyl cyclase-associated protein 1	CAP1	>sp|Q01518|CAP1_HUMAN Adenylyl cyclase-associated protein 1 OS=Homo sapiens GN=CAP1 PE=1 SV=5	1	2	2	2	0	0	0	0	0	0	0	0	0	0	2	0	0	0	0	0	0	0	0	0	0	0	0	0	0	0	0	0	0	0	0	0	0	0	2	0	0	0
Q01650	Q01650	3	3	3	Large neutral amino acids transporter small subunit 1	SLC7A5	>sp|Q01650|LAT1_HUMAN Large neutral amino acids transporter small subunit 1 OS=Homo sapiens GN=SLC7A5 PE=1 SV=2	1	3	3	3	0	2	1	0	0	0	0	0	0	3	3	3	2	2	2	0	0	0	0	0	0	2	3	3	0	2	1	0	0	0	0	0	0	3	3	3	2	2
Q02413	Q02413	18	18	18	Desmoglein-1	DSG1	>sp|Q02413|DSG1_HUMAN Desmoglein-1 OS=Homo sapiens GN=DSG1 PE=1 SV=2	1	18	18	18	2	11	10	7	10	5	7	8	5	13	12	11	12	11	12	9	10	3	4	5	8	9	9	7	2	11	10	7	10	5	7	8	5	13	12	11	12	11
Q02543	Q02543	4	4	4	60S ribosomal protein L18a	RPL18A	>sp|Q02543|RL18A_HUMAN 60S ribosomal protein L18a OS=Homo sapiens GN=RPL18A PE=1 SV=2	1	4	4	4	0	2	1	0	0	0	0	0	0	3	3	2	2	2	2	0	0	0	0	0	0	4	4	4	0	2	1	0	0	0	0	0	0	3	3	2	2	2
Q02878	Q02878	14	14	14	60S ribosomal protein L6	RPL6	>sp|Q02878|RL6_HUMAN 60S ribosomal protein L6 OS=Homo sapiens GN=RPL6 PE=1 SV=3	1	14	14	14	0	2	2	0	3	2	0	0	0	9	13	12	2	1	3	5	3	3	0	0	0	13	13	12	0	2	2	0	3	2	0	0	0	9	13	12	2	1
Q03252	Q03252	2	1	1	Lamin-B2	LMNB2	>sp|Q03252|LMNB2_HUMAN Lamin-B2 OS=Homo sapiens GN=LMNB2 PE=1 SV=4	1	2	1	1	0	0	0	0	0	0	0	0	0	1	1	1	0	0	0	0	0	0	0	0	0	1	2	1	0	0	0	0	0	0	0	0	0	0	0	0	0	0
Q04446	Q04446	1	1	1	1,4-alpha-glucan-branching enzyme	GBE1	>sp|Q04446|GLGB_HUMAN 1,4-alpha-glucan-branching enzyme OS=Homo sapiens GN=GBE1 PE=1 SV=3	1	1	1	1	0	0	0	0	0	0	0	0	0	0	0	0	0	0	0	0	0	0	0	0	0	0	1	0	0	0	0	0	0	0	0	0	0	0	0	0	0	0
Q06124	Q06124	1	1	1	Tyrosine-protein phosphatase non-receptor type 11	PTPN11	>sp|Q06124|PTN11_HUMAN Tyrosine-protein phosphatase non-receptor type 11 OS=Homo sapiens GN=PTPN11 PE=1 SV=2	1	1	1	1	0	0	0	0	0	0	0	0	0	0	0	0	0	0	0	0	0	0	0	0	0	0	0	1	0	0	0	0	0	0	0	0	0	0	0	0	0	0
Q06210	Q06210	3	3	3	Glutamine--fructose-6-phosphate aminotransferase [isomerizing] 1	GFPT1	>sp|Q06210|GFPT1_HUMAN Glutamine--fructose-6-phosphate aminotransferase [isomerizing] 1 OS=Homo sapiens GN=GFPT1 PE=1 SV=3	1	3	3	3	0	1	0	0	0	0	0	0	0	0	0	0	1	0	1	0	0	0	0	0	0	3	1	2	0	1	0	0	0	0	0	0	0	0	0	0	1	0
Q06323	Q06323	1	1	1	Proteasome activator complex subunit 1	PSME1	>sp|Q06323|PSME1_HUMAN Proteasome activator complex subunit 1 OS=Homo sapiens GN=PSME1 PE=1 SV=1	1	1	1	1	0	0	0	0	0	0	0	0	0	0	0	0	0	0	0	0	0	0	0	0	0	1	1	1	0	0	0	0	0	0	0	0	0	0	0	0	0	0
Q06609	Q06609	1	1	1	DNA repair protein RAD51 homolog 1	RAD51	>sp|Q06609|RAD51_HUMAN DNA repair protein RAD51 homolog 1 OS=Homo sapiens GN=RAD51 PE=1 SV=1	1	1	1	1	0	0	0	0	0	0	0	0	0	0	0	0	1	1	1	0	0	0	0	0	0	1	1	1	0	0	0	0	0	0	0	0	0	0	0	0	1	1
Q06830	Q06830	16	16	13	Peroxiredoxin-1	PRDX1	>sp|Q06830|PRDX1_HUMAN Peroxiredoxin-1 OS=Homo sapiens GN=PRDX1 PE=1 SV=1	1	16	16	13	0	6	8	0	0	0	0	0	0	13	12	12	7	7	9	0	0	0	0	0	0	16	16	16	0	6	8	0	0	0	0	0	0	13	12	12	7	7
Q07020	Q07020	8	8	8	60S ribosomal protein L18	RPL18	>sp|Q07020|RL18_HUMAN 60S ribosomal protein L18 OS=Homo sapiens GN=RPL18 PE=1 SV=2	1	8	8	8	0	3	2	1	1	1	0	0	0	3	4	4	2	3	3	3	2	1	0	0	0	7	8	4	0	3	2	1	1	1	0	0	0	3	4	4	2	3
Q07021	Q07021	3	3	3	Complement component 1 Q subcomponent-binding protein, mitochondrial	C1QBP	>sp|Q07021|C1QBP_HUMAN Complement component 1 Q subcomponent-binding protein, mitochondrial OS=Homo sapiens GN=C1QBP PE=1 SV=1	1	3	3	3	0	0	1	0	0	0	0	0	0	0	3	1	1	0	2	0	0	0	0	0	0	1	1	1	0	0	1	0	0	0	0	0	0	0	3	1	1	0
Q07065	Q07065	3	3	3	Cytoskeleton-associated protein 4	CKAP4	>sp|Q07065|CKAP4_HUMAN Cytoskeleton-associated protein 4 OS=Homo sapiens GN=CKAP4 PE=1 SV=2	1	3	3	3	0	0	0	0	0	0	0	0	0	2	2	0	0	0	0	0	0	0	0	0	0	3	3	2	0	0	0	0	0	0	0	0	0	2	2	0	0	0
Q07954	Q07954	3	3	3	Prolow-density lipoprotein receptor-related protein 1;Low-density lipoprotein receptor-related protein 1 85 kDa subunit;Low-density lipoprotein receptor-related protein 1 515 kDa subunit;Low-density lipoprotein receptor-related protein 1 intracellular domain	LRP1	>sp|Q07954|LRP1_HUMAN Prolow-density lipoprotein receptor-related protein 1 OS=Homo sapiens GN=LRP1 PE=1 SV=2	1	3	3	3	0	0	0	0	0	0	0	0	0	0	1	0	0	0	0	0	0	0	0	0	0	3	2	1	0	0	0	0	0	0	0	0	0	0	1	0	0	0
Q07955	Q07955	5	5	5	Serine/arginine-rich splicing factor 1	SRSF1	>sp|Q07955|SRSF1_HUMAN Serine/arginine-rich splicing factor 1 OS=Homo sapiens GN=SRSF1 PE=1 SV=2	1	5	5	5	0	3	2	2	2	2	0	0	0	1	3	1	3	3	3	2	2	2	0	0	0	3	3	3	0	3	2	2	2	2	0	0	0	1	3	1	3	3
Q08188	Q08188	14	14	14	Protein-glutamine gamma-glutamyltransferase E;Protein-glutamine gamma-glutamyltransferase E 50 kDa catalytic chain;Protein-glutamine gamma-glutamyltransferase E 27 kDa non-catalytic chain	TGM3	>sp|Q08188|TGM3_HUMAN Protein-glutamine gamma-glutamyltransferase E OS=Homo sapiens GN=TGM3 PE=1 SV=4	1	14	14	14	1	1	0	0	0	0	0	0	0	11	10	6	2	3	4	0	0	0	0	0	0	1	3	0	1	1	0	0	0	0	0	0	0	11	10	6	2	3
Q08211	Q08211	2	2	2	ATP-dependent RNA helicase A	DHX9	>sp|Q08211|DHX9_HUMAN ATP-dependent RNA helicase A OS=Homo sapiens GN=DHX9 PE=1 SV=4	1	2	2	2	0	0	0	0	0	0	0	0	0	0	1	0	0	0	0	0	0	0	0	0	0	2	2	0	0	0	0	0	0	0	0	0	0	0	1	0	0	0
Q08554	Q08554	13	13	13	Desmocollin-1	DSC1	>sp|Q08554|DSC1_HUMAN Desmocollin-1 OS=Homo sapiens GN=DSC1 PE=1 SV=2	1	13	13	13	1	4	1	3	3	2	0	0	0	11	5	5	3	4	7	3	3	2	0	0	0	3	3	0	1	4	1	3	3	2	0	0	0	11	5	5	3	4
Q08945	Q08945	1	1	1	FACT complex subunit SSRP1	SSRP1	>sp|Q08945|SSRP1_HUMAN FACT complex subunit SSRP1 OS=Homo sapiens GN=SSRP1 PE=1 SV=1	1	1	1	1	0	0	0	0	0	0	0	0	0	0	1	0	0	0	0	0	0	0	0	0	0	0	1	0	0	0	0	0	0	0	0	0	0	0	1	0	0	0
Q08J23	Q08J23	5	5	5	tRNA (cytosine(34)-C(5))-methyltransferase	NSUN2	>sp|Q08J23|NSUN2_HUMAN tRNA (cytosine(34)-C(5))-methyltransferase OS=Homo sapiens GN=NSUN2 PE=1 SV=2	1	5	5	5	0	0	0	0	0	0	0	0	0	4	2	2	0	0	0	0	0	0	0	0	0	5	5	4	0	0	0	0	0	0	0	0	0	4	2	2	0	0
Q09028	Q09028	3	2	2	Histone-binding protein RBBP4	RBBP4	>sp|Q09028|RBBP4_HUMAN Histone-binding protein RBBP4 OS=Homo sapiens GN=RBBP4 PE=1 SV=3	1	3	2	2	0	0	0	0	0	0	0	0	0	1	3	0	0	0	0	0	0	0	0	0	0	1	3	1	0	0	0	0	0	0	0	0	0	1	2	0	0	0
Q09666	Q09666	6	6	6	Neuroblast differentiation-associated protein AHNAK	AHNAK	>sp|Q09666|AHNK_HUMAN Neuroblast differentiation-associated protein AHNAK OS=Homo sapiens GN=AHNAK PE=1 SV=2	1	6	6	6	0	0	0	0	0	0	0	0	0	3	4	1	0	0	0	0	0	0	0	0	0	4	6	4	0	0	0	0	0	0	0	0	0	3	4	1	0	0
Q12805	Q12805	3	3	3	EGF-containing fibulin-like extracellular matrix protein 1	EFEMP1	>sp|Q12805|FBLN3_HUMAN EGF-containing fibulin-like extracellular matrix protein 1 OS=Homo sapiens GN=EFEMP1 PE=1 SV=2	1	3	3	3	0	0	0	0	0	0	0	0	0	1	2	1	0	0	0	0	0	0	0	0	0	3	2	2	0	0	0	0	0	0	0	0	0	1	2	1	0	0
Q12904	Q12904	6	6	6	Aminoacyl tRNA synthase complex-interacting multifunctional protein 1;Endothelial monocyte-activating polypeptide 2	AIMP1	>sp|Q12904|AIMP1_HUMAN Aminoacyl tRNA synthase complex-interacting multifunctional protein 1 OS=Homo sapiens GN=AIMP1 PE=1 SV=2	1	6	6	6	0	0	0	0	0	0	0	0	0	2	3	2	0	0	0	0	0	0	0	0	0	6	6	6	0	0	0	0	0	0	0	0	0	2	3	2	0	0
Q12905	Q12905	1	1	1	Interleukin enhancer-binding factor 2	ILF2	>sp|Q12905|ILF2_HUMAN Interleukin enhancer-binding factor 2 OS=Homo sapiens GN=ILF2 PE=1 SV=2	1	1	1	1	0	0	0	0	0	0	0	0	0	0	1	0	0	0	0	0	0	0	0	0	0	1	1	1	0	0	0	0	0	0	0	0	0	0	1	0	0	0
Q12906	Q12906	2	2	2	Interleukin enhancer-binding factor 3	ILF3	>sp|Q12906|ILF3_HUMAN Interleukin enhancer-binding factor 3 OS=Homo sapiens GN=ILF3 PE=1 SV=3	1	2	2	2	0	0	0	0	0	0	0	0	0	0	2	0	0	0	0	0	0	0	0	0	0	1	2	1	0	0	0	0	0	0	0	0	0	0	2	0	0	0
Q12986	Q12986	3	3	3	Transcriptional repressor NF-X1	NFX1	>sp|Q12986|NFX1_HUMAN Transcriptional repressor NF-X1 OS=Homo sapiens GN=NFX1 PE=1 SV=2	1	3	3	3	0	0	0	0	0	0	0	0	0	1	1	1	0	0	0	0	0	0	0	0	0	3	2	3	0	0	0	0	0	0	0	0	0	1	1	1	0	0
Q13057	Q13057	4	4	4	Bifunctional coenzyme A synthase;Phosphopantetheine adenylyltransferase;Dephospho-CoA kinase	COASY	>sp|Q13057|COASY_HUMAN Bifunctional coenzyme A synthase OS=Homo sapiens GN=COASY PE=1 SV=4	1	4	4	4	0	0	0	0	0	0	0	0	0	2	3	3	0	0	0	0	0	0	0	0	0	4	4	4	0	0	0	0	0	0	0	0	0	2	3	3	0	0
Q13085;O00763	Q13085;O00763	4;2	4;2	4;2	Acetyl-CoA carboxylase 1;Biotin carboxylase;Acetyl-CoA carboxylase 2;Biotin carboxylase	ACACA;ACACB	>sp|Q13085|ACACA_HUMAN Acetyl-CoA carboxylase 1 OS=Homo sapiens GN=ACACA PE=1 SV=2;>sp|O00763|ACACB_HUMAN Acetyl-CoA carboxylase 2 OS=Homo sapiens GN=ACACB PE=1 SV=3	2	4	4	4	0	0	0	0	0	0	0	0	0	0	0	0	0	0	0	0	0	0	0	0	0	1	4	1	0	0	0	0	0	0	0	0	0	0	0	0	0	0
Q13148	Q13148	2	2	2	TAR DNA-binding protein 43	TARDBP	>sp|Q13148|TADBP_HUMAN TAR DNA-binding protein 43 OS=Homo sapiens GN=TARDBP PE=1 SV=1	1	2	2	2	0	0	0	0	0	0	0	0	0	0	1	0	0	0	0	0	0	0	0	0	0	0	2	1	0	0	0	0	0	0	0	0	0	0	1	0	0	0
Q13151	Q13151	3	3	3	Heterogeneous nuclear ribonucleoprotein A0	HNRNPA0	>sp|Q13151|ROA0_HUMAN Heterogeneous nuclear ribonucleoprotein A0 OS=Homo sapiens GN=HNRNPA0 PE=1 SV=1	1	3	3	3	0	0	0	0	0	0	0	0	0	0	0	1	0	0	1	0	0	0	0	0	0	0	2	0	0	0	0	0	0	0	0	0	0	0	0	1	0	0
Q13155	Q13155	3	3	3	Aminoacyl tRNA synthase complex-interacting multifunctional protein 2	AIMP2	>sp|Q13155|AIMP2_HUMAN Aminoacyl tRNA synthase complex-interacting multifunctional protein 2 OS=Homo sapiens GN=AIMP2 PE=1 SV=2	1	3	3	3	0	0	0	0	0	0	0	0	0	2	2	1	0	0	0	0	0	0	0	0	0	3	3	3	0	0	0	0	0	0	0	0	0	2	2	1	0	0
Q13162	Q13162	3	1	1	Peroxiredoxin-4	PRDX4	>sp|Q13162|PRDX4_HUMAN Peroxiredoxin-4 OS=Homo sapiens GN=PRDX4 PE=1 SV=1	1	3	1	1	0	1	1	0	0	0	0	0	0	2	3	2	1	1	1	0	0	0	0	0	0	3	3	3	0	0	0	0	0	0	0	0	0	0	1	1	0	0
Q13185	Q13185	3	3	3	Chromobox protein homolog 3	CBX3	>sp|Q13185|CBX3_HUMAN Chromobox protein homolog 3 OS=Homo sapiens GN=CBX3 PE=1 SV=4	1	3	3	3	0	0	0	0	0	0	0	0	0	0	1	0	0	0	0	0	0	0	0	0	0	1	3	0	0	0	0	0	0	0	0	0	0	0	1	0	0	0
Q13247;Q13243;Q08170	Q13247	3;1;1	3;1;1	3;1;1	Serine/arginine-rich splicing factor 6	SRSF6	>sp|Q13247|SRSF6_HUMAN Serine/arginine-rich splicing factor 6 OS=Homo sapiens GN=SRSF6 PE=1 SV=2	3	3	3	3	1	1	1	2	3	2	1	1	1	2	2	1	2	2	2	2	2	2	0	1	1	2	2	2	1	1	1	2	3	2	1	1	1	2	2	1	2	2
Q13263	Q13263	1	1	1	Transcription intermediary factor 1-beta	TRIM28	>sp|Q13263|TIF1B_HUMAN Transcription intermediary factor 1-beta OS=Homo sapiens GN=TRIM28 PE=1 SV=5	1	1	1	1	0	0	0	0	0	0	0	0	0	0	0	0	0	0	0	0	0	0	0	0	0	1	1	1	0	0	0	0	0	0	0	0	0	0	0	0	0	0
Q13283	Q13283	4	4	4	Ras GTPase-activating protein-binding protein 1	G3BP1	>sp|Q13283|G3BP1_HUMAN Ras GTPase-activating protein-binding protein 1 OS=Homo sapiens GN=G3BP1 PE=1 SV=1	1	4	4	4	0	0	0	0	0	0	0	0	0	2	3	4	0	0	0	0	0	0	0	0	0	1	1	2	0	0	0	0	0	0	0	0	0	2	3	4	0	0
Q13310	Q13310	5	2	2	Polyadenylate-binding protein 4	PABPC4	>sp|Q13310|PABP4_HUMAN Polyadenylate-binding protein 4 OS=Homo sapiens GN=PABPC4 PE=1 SV=1	1	5	2	2	0	1	1	0	0	0	0	0	0	4	5	2	1	1	1	0	0	0	0	0	0	5	5	5	0	0	0	0	0	0	0	0	0	1	2	0	0	0
Q13501	Q13501	4	4	4	Sequestosome-1	SQSTM1	>sp|Q13501|SQSTM_HUMAN Sequestosome-1 OS=Homo sapiens GN=SQSTM1 PE=1 SV=1	1	4	4	4	0	1	0	0	0	0	0	0	0	0	1	0	1	1	1	0	0	0	0	0	0	3	2	2	0	1	0	0	0	0	0	0	0	0	1	0	1	1
Q13541	Q13541	1	1	1	Eukaryotic translation initiation factor 4E-binding protein 1	EIF4EBP1	>sp|Q13541|4EBP1_HUMAN Eukaryotic translation initiation factor 4E-binding protein 1 OS=Homo sapiens GN=EIF4EBP1 PE=1 SV=3	1	1	1	1	0	0	0	0	0	0	0	0	0	0	1	1	0	0	0	0	0	0	0	0	0	1	1	1	0	0	0	0	0	0	0	0	0	0	1	1	0	0
Q13643	Q13643	1	1	1	Four and a half LIM domains protein 3	FHL3	>sp|Q13643|FHL3_HUMAN Four and a half LIM domains protein 3 OS=Homo sapiens GN=FHL3 PE=1 SV=4	1	1	1	1	0	0	0	0	0	0	0	0	0	0	0	0	0	0	0	0	0	0	0	0	0	1	1	1	0	0	0	0	0	0	0	0	0	0	0	0	0	0
Q13751	Q13751	10	10	10	Laminin subunit beta-3	LAMB3	>sp|Q13751|LAMB3_HUMAN Laminin subunit beta-3 OS=Homo sapiens GN=LAMB3 PE=1 SV=1	1	10	10	10	0	0	0	0	0	0	0	0	0	2	4	2	1	1	1	0	0	0	0	0	0	9	6	6	0	0	0	0	0	0	0	0	0	2	4	2	1	1
Q13823	Q13823	1	1	1	Nucleolar GTP-binding protein 2	GNL2	>sp|Q13823|NOG2_HUMAN Nucleolar GTP-binding protein 2 OS=Homo sapiens GN=GNL2 PE=1 SV=1	1	1	1	1	0	0	0	0	0	0	0	0	0	0	0	0	0	0	0	0	0	0	0	0	0	0	1	0	0	0	0	0	0	0	0	0	0	0	0	0	0	0
Q13835	Q13835	4	4	4	Plakophilin-1	PKP1	>sp|Q13835|PKP1_HUMAN Plakophilin-1 OS=Homo sapiens GN=PKP1 PE=1 SV=2	1	4	4	4	1	1	1	2	2	1	0	0	0	4	2	2	1	1	2	2	2	1	0	0	0	1	1	0	1	1	1	2	2	1	0	0	0	4	2	2	1	1
Q13867	Q13867	6	6	6	Bleomycin hydrolase	BLMH	>sp|Q13867|BLMH_HUMAN Bleomycin hydrolase OS=Homo sapiens GN=BLMH PE=1 SV=1	1	6	6	6	0	2	1	0	0	0	1	1	1	6	2	2	2	2	2	0	0	0	1	1	1	1	2	1	0	2	1	0	0	0	1	1	1	6	2	2	2	2
Q9BVA1;Q13885	Q9BVA1;Q13885	14;14	1;1	0;0	Tubulin beta-2B chain;Tubulin beta-2A chain	TUBB2B;TUBB2A	>sp|Q9BVA1|TBB2B_HUMAN Tubulin beta-2B chain OS=Homo sapiens GN=TUBB2B PE=1 SV=1;>sp|Q13885|TBB2A_HUMAN Tubulin beta-2A chain OS=Homo sapiens GN=TUBB2A PE=1 SV=1	2	14	1	0	5	9	8	5	4	4	4	4	3	9	10	10	9	7	9	6	5	5	3	2	3	13	13	12	0	0	0	0	0	0	0	0	0	0	0	0	0	0
Q14061	Q14061	2	2	2	Cytochrome c oxidase copper chaperone	COX17	>sp|Q14061|COX17_HUMAN Cytochrome c oxidase copper chaperone OS=Homo sapiens GN=COX17 PE=1 SV=2	1	2	2	2	0	1	1	0	0	0	0	0	0	2	2	2	1	1	1	0	0	0	0	0	0	2	2	2	0	1	1	0	0	0	0	0	0	2	2	2	1	1
Q14103	Q14103	3	3	3	Heterogeneous nuclear ribonucleoprotein D0	HNRNPD	>sp|Q14103|HNRPD_HUMAN Heterogeneous nuclear ribonucleoprotein D0 OS=Homo sapiens GN=HNRNPD PE=1 SV=1	1	3	3	3	0	0	0	0	0	0	0	0	0	1	2	1	1	0	1	0	0	0	1	1	0	1	2	1	0	0	0	0	0	0	0	0	0	1	2	1	1	0
Q14134	Q14134	3	3	3	Tripartite motif-containing protein 29	TRIM29	>sp|Q14134|TRI29_HUMAN Tripartite motif-containing protein 29 OS=Homo sapiens GN=TRIM29 PE=1 SV=2	1	3	3	3	0	0	0	0	0	0	0	0	0	0	2	0	0	0	0	0	0	0	0	0	0	1	2	0	0	0	0	0	0	0	0	0	0	0	2	0	0	0
Q14137	Q14137	4	4	4	Ribosome biogenesis protein BOP1	BOP1	>sp|Q14137|BOP1_HUMAN Ribosome biogenesis protein BOP1 OS=Homo sapiens GN=BOP1 PE=1 SV=2	1	4	4	4	0	0	0	0	0	0	0	0	0	0	0	0	0	0	0	0	0	0	0	0	0	0	4	0	0	0	0	0	0	0	0	0	0	0	0	0	0	0
Q14146	Q14146	1	1	1	Unhealthy ribosome biogenesis protein 2 homolog	URB2	>sp|Q14146|URB2_HUMAN Unhealthy ribosome biogenesis protein 2 homolog OS=Homo sapiens GN=URB2 PE=2 SV=2	1	1	1	1	0	0	1	0	0	0	0	0	0	0	0	0	0	0	0	0	0	0	0	0	0	0	0	0	0	0	1	0	0	0	0	0	0	0	0	0	0	0
Q14157	Q14157	4	4	4	Ubiquitin-associated protein 2-like	UBAP2L	>sp|Q14157|UBP2L_HUMAN Ubiquitin-associated protein 2-like OS=Homo sapiens GN=UBAP2L PE=1 SV=2	1	4	4	4	0	0	0	0	0	0	0	0	0	4	2	1	0	0	0	0	0	0	0	0	0	4	4	3	0	0	0	0	0	0	0	0	0	4	2	1	0	0
Q14160;Q9BTT6	Q14160;Q9BTT6	2;1	2;1	2;1	Protein scribble homolog;Leucine-rich repeat-containing protein 1	SCRIB;LRRC1	>sp|Q14160|SCRIB_HUMAN Protein scribble homolog OS=Homo sapiens GN=SCRIB PE=1 SV=4;>sp|Q9BTT6|LRRC1_HUMAN Leucine-rich repeat-containing protein 1 OS=Homo sapiens GN=LRRC1 PE=1 SV=1	2	2	2	2	0	0	0	0	0	0	0	0	0	0	0	1	0	0	0	0	0	0	0	0	0	1	0	2	0	0	0	0	0	0	0	0	0	0	0	1	0	0
Q14192	Q14192	8	8	8	Four and a half LIM domains protein 2	FHL2	>sp|Q14192|FHL2_HUMAN Four and a half LIM domains protein 2 OS=Homo sapiens GN=FHL2 PE=1 SV=3	1	8	8	8	1	4	3	0	0	1	0	0	0	2	3	3	7	4	4	0	1	0	0	0	0	5	4	3	1	4	3	0	0	1	0	0	0	2	3	3	7	4
Q14210	Q14210	1	1	1	Lymphocyte antigen 6D	LY6D	>sp|Q14210|LY6D_HUMAN Lymphocyte antigen 6D OS=Homo sapiens GN=LY6D PE=1 SV=1	1	1	1	1	0	0	0	0	0	0	0	0	0	1	1	0	0	0	0	0	0	0	0	0	0	0	0	0	0	0	0	0	0	0	0	0	0	1	1	0	0	0
Q14244	Q14244	5	5	5	Ensconsin	MAP7	>sp|Q14244|MAP7_HUMAN Ensconsin OS=Homo sapiens GN=MAP7 PE=1 SV=1	1	5	5	5	1	0	0	0	0	0	0	0	0	3	2	2	0	0	2	0	0	0	0	0	0	5	5	4	1	0	0	0	0	0	0	0	0	3	2	2	0	0
Q14258	Q14258	3	3	3	E3 ubiquitin/ISG15 ligase TRIM25	TRIM25	>sp|Q14258|TRI25_HUMAN E3 ubiquitin/ISG15 ligase TRIM25 OS=Homo sapiens GN=TRIM25 PE=1 SV=2	1	3	3	3	0	0	0	0	0	0	0	0	0	0	0	0	0	0	0	0	0	0	0	0	0	2	3	2	0	0	0	0	0	0	0	0	0	0	0	0	0	0
Q14432	Q14432	1	1	1	cGMP-inhibited 3,5-cyclic phosphodiesterase A	PDE3A	>sp|Q14432|PDE3A_HUMAN cGMP-inhibited 3,5-cyclic phosphodiesterase A OS=Homo sapiens GN=PDE3A PE=1 SV=3	1	1	1	1	0	0	0	0	0	0	0	0	0	1	1	0	0	0	0	0	0	0	0	0	0	1	1	1	0	0	0	0	0	0	0	0	0	1	1	0	0	0
Q14498;Q86U06	Q14498	11;1	11;1	11;1	RNA-binding protein 39	RBM39	>sp|Q14498|RBM39_HUMAN RNA-binding protein 39 OS=Homo sapiens GN=RBM39 PE=1 SV=2	2	11	11	11	1	5	6	1	1	1	0	0	0	4	3	3	5	4	7	1	1	0	0	0	0	6	5	7	1	5	6	1	1	1	0	0	0	4	3	3	5	4
Q14574	Q14574	5	5	5	Desmocollin-3	DSC3	>sp|Q14574|DSC3_HUMAN Desmocollin-3 OS=Homo sapiens GN=DSC3 PE=1 SV=3	1	5	5	5	0	1	0	0	0	0	0	0	0	4	3	1	1	0	2	0	0	0	0	0	0	0	1	0	0	1	0	0	0	0	0	0	0	4	3	1	1	0
Q14683	Q14683	174	174	174	Structural maintenance of chromosomes protein 1A	SMC1A	>sp|Q14683|SMC1A_HUMAN Structural maintenance of chromosomes protein 1A OS=Homo sapiens GN=SMC1A PE=1 SV=2	1	174	174	174	1	2	1	1	1	0	0	0	0	2	1	3	118	118	119	66	64	60	15	15	17	168	171	168	1	2	1	1	1	0	0	0	0	2	1	3	118	118
Q14692	Q14692	3	3	3	Ribosome biogenesis protein BMS1 homolog	BMS1	>sp|Q14692|BMS1_HUMAN Ribosome biogenesis protein BMS1 homolog OS=Homo sapiens GN=BMS1 PE=1 SV=1	1	3	3	3	0	0	0	0	0	0	0	0	0	0	0	0	0	0	0	0	0	0	0	0	0	0	3	0	0	0	0	0	0	0	0	0	0	0	0	0	0	0
Q14697	Q14697	1	1	1	Neutral alpha-glucosidase AB	GANAB	>sp|Q14697|GANAB_HUMAN Neutral alpha-glucosidase AB OS=Homo sapiens GN=GANAB PE=1 SV=3	1	1	1	1	0	0	0	0	0	0	0	0	0	0	1	0	0	0	0	0	0	0	0	0	0	0	0	0	0	0	0	0	0	0	0	0	0	0	1	0	0	0
Q14966	Q14966	2	2	2	Zinc finger protein 638	ZNF638	>sp|Q14966|ZN638_HUMAN Zinc finger protein 638 OS=Homo sapiens GN=ZNF638 PE=1 SV=2	1	2	2	2	0	0	0	0	0	0	0	0	1	0	0	0	0	0	0	0	0	0	1	1	0	1	0	0	0	0	0	0	0	0	0	0	1	0	0	0	0	0
Q14974	Q14974	2	2	2	Importin subunit beta-1	KPNB1	>sp|Q14974|IMB1_HUMAN Importin subunit beta-1 OS=Homo sapiens GN=KPNB1 PE=1 SV=2	1	2	2	2	0	0	0	0	0	0	0	0	0	0	1	2	0	0	0	0	0	0	0	0	0	1	1	1	0	0	0	0	0	0	0	0	0	0	1	2	0	0
Q14978	Q14978	5	5	5	Nucleolar and coiled-body phosphoprotein 1	NOLC1	>sp|Q14978|NOLC1_HUMAN Nucleolar and coiled-body phosphoprotein 1 OS=Homo sapiens GN=NOLC1 PE=1 SV=2	1	5	5	5	0	0	0	0	0	0	0	0	1	0	2	4	0	0	0	0	0	1	3	3	0	3	3	0	0	0	0	0	0	0	0	0	1	0	2	4	0	0
Q14980	Q14980	9	9	9	Nuclear mitotic apparatus protein 1	NUMA1	>sp|Q14980|NUMA1_HUMAN Nuclear mitotic apparatus protein 1 OS=Homo sapiens GN=NUMA1 PE=1 SV=2	1	9	9	9	0	0	0	0	0	0	0	0	0	0	1	0	0	0	0	0	0	0	0	0	0	0	9	0	0	0	0	0	0	0	0	0	0	0	1	0	0	0
Q15004	Q15004	1	1	1	PCNA-associated factor	KIAA0101	>sp|Q15004|PAF15_HUMAN PCNA-associated factor OS=Homo sapiens GN=PCLAF PE=1 SV=1	1	1	1	1	0	0	0	0	0	0	0	0	0	1	1	1	0	0	0	0	0	0	0	0	0	1	1	1	0	0	0	0	0	0	0	0	0	1	1	1	0	0
Q15005	Q15005	2	2	2	Signal peptidase complex subunit 2	SPCS2	>sp|Q15005|SPCS2_HUMAN Signal peptidase complex subunit 2 OS=Homo sapiens GN=SPCS2 PE=1 SV=3	1	2	2	2	0	0	0	0	0	0	0	0	0	0	1	1	0	0	0	0	0	0	0	0	0	2	2	2	0	0	0	0	0	0	0	0	0	0	1	1	0	0
Q15046	Q15046	4	4	4	Lysine--tRNA ligase	KARS	>sp|Q15046|SYK_HUMAN Lysine--tRNA ligase OS=Homo sapiens GN=KARS PE=1 SV=3	1	4	4	4	0	0	0	0	0	0	0	0	0	1	1	1	0	0	0	0	0	0	0	0	0	4	4	2	0	0	0	0	0	0	0	0	0	1	1	1	0	0
Q15056	Q15056	1	1	1	Eukaryotic translation initiation factor 4H	EIF4H	>sp|Q15056|IF4H_HUMAN Eukaryotic translation initiation factor 4H OS=Homo sapiens GN=EIF4H PE=1 SV=5	1	1	1	1	0	0	0	0	0	0	0	0	0	1	1	0	1	0	1	0	0	0	0	0	0	0	1	0	0	0	0	0	0	0	0	0	0	1	1	0	1	0
Q15058	Q15058	1	1	1	Kinesin-like protein KIF14	KIF14	>sp|Q15058|KIF14_HUMAN Kinesin-like protein KIF14 OS=Homo sapiens GN=KIF14 PE=1 SV=1	1	1	1	1	0	1	1	1	1	1	0	0	0	1	1	1	1	1	1	1	1	1	0	0	0	1	1	1	0	1	1	1	1	1	0	0	0	1	1	1	1	1
Q15061	Q15061	2	2	2	WD repeat-containing protein 43	WDR43	>sp|Q15061|WDR43_HUMAN WD repeat-containing protein 43 OS=Homo sapiens GN=WDR43 PE=1 SV=3	1	2	2	2	0	0	0	0	0	0	0	0	0	0	0	0	0	0	0	0	0	0	0	0	0	0	2	0	0	0	0	0	0	0	0	0	0	0	0	0	0	0
Q15084	Q15084	1	1	1	Protein disulfide-isomerase A6	PDIA6	>sp|Q15084|PDIA6_HUMAN Protein disulfide-isomerase A6 OS=Homo sapiens GN=PDIA6 PE=1 SV=1	1	1	1	1	0	0	0	0	0	0	0	0	0	1	1	1	0	0	0	0	0	0	0	0	0	1	1	1	0	0	0	0	0	0	0	0	0	1	1	1	0	0
Q15149	Q15149	73	73	69	Plectin	PLEC	>sp|Q15149|PLEC_HUMAN Plectin OS=Homo sapiens GN=PLEC PE=1 SV=3	1	73	73	69	0	1	0	0	0	0	0	0	0	15	17	4	1	0	2	0	0	0	0	0	0	12	71	9	0	1	0	0	0	0	0	0	0	15	17	4	1	0
Q15233	Q15233	3	3	3	Non-POU domain-containing octamer-binding protein	NONO	>sp|Q15233|NONO_HUMAN Non-POU domain-containing octamer-binding protein OS=Homo sapiens GN=NONO PE=1 SV=4	1	3	3	3	0	0	0	0	0	0	0	0	0	0	3	0	0	0	0	0	0	0	0	0	0	3	3	2	0	0	0	0	0	0	0	0	0	0	3	0	0	0
Q15293	Q15293	2	2	2	Reticulocalbin-1	RCN1	>sp|Q15293|RCN1_HUMAN Reticulocalbin-1 OS=Homo sapiens GN=RCN1 PE=1 SV=1	1	2	2	2	0	1	0	0	0	0	0	0	0	0	1	0	1	0	1	0	0	0	0	0	0	1	2	0	0	1	0	0	0	0	0	0	0	0	1	0	1	0
Q15365	Q15365	7	7	6	Poly(rC)-binding protein 1	PCBP1	>sp|Q15365|PCBP1_HUMAN Poly(rC)-binding protein 1 OS=Homo sapiens GN=PCBP1 PE=1 SV=2	1	7	7	6	0	5	4	0	1	1	0	0	0	6	6	7	6	5	6	1	1	1	0	0	0	7	7	7	0	5	4	0	1	1	0	0	0	6	6	7	6	5
Q15366;P57721	Q15366;P57721	3;2	2;1	2;1	Poly(rC)-binding protein 2;Poly(rC)-binding protein 3	PCBP2;PCBP3	>sp|Q15366|PCBP2_HUMAN Poly(rC)-binding protein 2 OS=Homo sapiens GN=PCBP2 PE=1 SV=1;>sp|P57721|PCBP3_HUMAN Poly(rC)-binding protein 3 OS=Homo sapiens GN=PCBP3 PE=2 SV=2	2	3	2	2	0	3	2	0	0	0	0	0	0	2	3	3	3	3	3	0	0	0	0	0	0	3	3	3	0	2	1	0	0	0	0	0	0	1	2	2	2	2
Q15424	Q15424	2	2	2	Scaffold attachment factor B1	SAFB	>sp|Q15424|SAFB1_HUMAN Scaffold attachment factor B1 OS=Homo sapiens GN=SAFB PE=1 SV=4	1	2	2	2	0	0	0	0	0	0	0	0	0	0	1	0	0	0	0	0	0	1	0	0	0	0	1	0	0	0	0	0	0	0	0	0	0	0	1	0	0	0
Q15517	Q15517	4	4	4	Corneodesmosin	CDSN	>sp|Q15517|CDSN_HUMAN Corneodesmosin OS=Homo sapiens GN=CDSN PE=1 SV=3	1	4	4	4	1	2	2	1	1	1	0	0	0	1	1	1	2	3	4	1	1	0	0	0	0	0	1	1	1	2	2	1	1	1	0	0	0	1	1	1	2	3
Q15555	Q15555	1	1	1	Microtubule-associated protein RP/EB family member 2	MAPRE2	>sp|Q15555|MARE2_HUMAN Microtubule-associated protein RP/EB family member 2 OS=Homo sapiens GN=MAPRE2 PE=1 SV=1	1	1	1	1	0	1	1	1	1	1	0	0	0	0	0	0	1	0	1	1	1	0	0	0	0	1	1	1	0	1	1	1	1	1	0	0	0	0	0	0	1	0
Q15645	Q15645	1	1	1	Pachytene checkpoint protein 2 homolog	TRIP13	>sp|Q15645|PCH2_HUMAN Pachytene checkpoint protein 2 homolog OS=Homo sapiens GN=TRIP13 PE=1 SV=2	1	1	1	1	0	0	0	0	0	0	0	0	0	0	1	0	0	0	0	0	0	0	0	0	0	1	1	1	0	0	0	0	0	0	0	0	0	0	1	0	0	0
Q15654	Q15654	6	6	6	Thyroid receptor-interacting protein 6	TRIP6	>sp|Q15654|TRIP6_HUMAN Thyroid receptor-interacting protein 6 OS=Homo sapiens GN=TRIP6 PE=1 SV=3	1	6	6	6	0	0	0	0	0	0	0	0	0	3	2	1	0	0	0	0	0	0	0	0	0	5	6	5	0	0	0	0	0	0	0	0	0	3	2	1	0	0
Q15717	Q15717	1	1	1	ELAV-like protein 1	ELAVL1	>sp|Q15717|ELAV1_HUMAN ELAV-like protein 1 OS=Homo sapiens GN=ELAVL1 PE=1 SV=2	1	1	1	1	0	0	0	0	0	0	0	0	0	0	0	0	0	0	0	0	0	0	0	0	0	0	1	0	0	0	0	0	0	0	0	0	0	0	0	0	0	0
Q15942	Q15942	1	1	1	Zyxin	ZYX	>sp|Q15942|ZYX_HUMAN Zyxin OS=Homo sapiens GN=ZYX PE=1 SV=1	1	1	1	1	0	0	0	0	0	0	0	0	0	1	0	0	1	0	1	0	0	0	0	0	0	1	1	0	0	0	0	0	0	0	0	0	0	1	0	0	1	0
Q16186	Q16186	2	2	2	Proteasomal ubiquitin receptor ADRM1	ADRM1	>sp|Q16186|ADRM1_HUMAN Proteasomal ubiquitin receptor ADRM1 OS=Homo sapiens GN=ADRM1 PE=1 SV=2	1	2	2	2	0	0	0	0	0	0	0	0	0	1	1	1	0	0	0	0	0	0	0	0	0	1	1	2	0	0	0	0	0	0	0	0	0	1	1	1	0	0
Q16527	Q16527	8	8	8	Cysteine and glycine-rich protein 2	CSRP2	>sp|Q16527|CSRP2_HUMAN Cysteine and glycine-rich protein 2 OS=Homo sapiens GN=CSRP2 PE=1 SV=3	1	8	8	8	0	1	2	0	0	0	0	0	0	8	8	7	3	2	3	0	0	0	0	0	0	8	8	7	0	1	2	0	0	0	0	0	0	8	8	7	3	2
Q16531	Q16531	2	2	2	DNA damage-binding protein 1	DDB1	>sp|Q16531|DDB1_HUMAN DNA damage-binding protein 1 OS=Homo sapiens GN=DDB1 PE=1 SV=1	1	2	2	2	0	0	0	0	0	0	0	0	0	0	1	0	0	0	0	0	0	0	0	0	0	0	2	0	0	0	0	0	0	0	0	0	0	0	1	0	0	0
Q16555	Q16555	4	4	4	Dihydropyrimidinase-related protein 2	DPYSL2	>sp|Q16555|DPYL2_HUMAN Dihydropyrimidinase-related protein 2 OS=Homo sapiens GN=DPYSL2 PE=1 SV=1	1	4	4	4	0	0	0	0	0	0	0	0	0	2	1	1	0	0	0	0	0	0	0	0	0	1	2	1	0	0	0	0	0	0	0	0	0	2	1	1	0	0
Q16576	Q16576	4	4	3	Histone-binding protein RBBP7	RBBP7	>sp|Q16576|RBBP7_HUMAN Histone-binding protein RBBP7 OS=Homo sapiens GN=RBBP7 PE=1 SV=1	1	4	4	3	0	0	0	0	0	0	0	0	0	0	1	0	0	0	0	0	0	0	0	0	0	1	3	2	0	0	0	0	0	0	0	0	0	0	1	0	0	0
Q16610	Q16610	5	5	5	Extracellular matrix protein 1	ECM1	>sp|Q16610|ECM1_HUMAN Extracellular matrix protein 1 OS=Homo sapiens GN=ECM1 PE=1 SV=2	1	5	5	5	0	1	1	0	0	0	0	0	0	4	3	3	1	1	1	0	0	0	0	0	0	1	2	1	0	1	1	0	0	0	0	0	0	4	3	3	1	1
Q16629	Q16629	4	3	3	Serine/arginine-rich splicing factor 7	SRSF7	>sp|Q16629|SRSF7_HUMAN Serine/arginine-rich splicing factor 7 OS=Homo sapiens GN=SRSF7 PE=1 SV=1	1	4	3	3	0	3	3	2	3	2	1	1	1	2	2	0	3	3	3	3	2	2	0	1	1	3	4	3	0	2	2	1	2	1	1	1	1	1	2	0	2	2
Q16658	Q16658	2	2	2	Fascin	FSCN1	>sp|Q16658|FSCN1_HUMAN Fascin OS=Homo sapiens GN=FSCN1 PE=1 SV=3	1	2	2	2	0	0	0	0	0	0	0	0	0	0	2	1	0	0	0	0	0	0	0	0	0	2	2	2	0	0	0	0	0	0	0	0	0	0	2	1	0	0
Q29RF7	Q29RF7	10	8	8	Sister chromatid cohesion protein PDS5 homolog A	PDS5A	>sp|Q29RF7|PDS5A_HUMAN Sister chromatid cohesion protein PDS5 homolog A OS=Homo sapiens GN=PDS5A PE=1 SV=1	1	10	8	8	0	0	0	0	0	0	0	0	0	0	0	0	0	0	0	0	0	0	0	0	0	9	10	9	0	0	0	0	0	0	0	0	0	0	0	0	0	0
Q2M5E4	Q2M5E4	2	2	2	Regulator of G-protein signaling 21	RGS21	>sp|Q2M5E4|RGS21_HUMAN Regulator of G-protein signaling 21 OS=Homo sapiens GN=RGS21 PE=2 SV=1	1	2	2	2	1	1	1	1	0	0	0	0	0	0	1	1	1	1	1	0	0	0	0	0	0	1	1	1	1	1	1	1	0	0	0	0	0	0	1	1	1	1
Q32MZ4	Q32MZ4	2	2	2	Leucine-rich repeat flightless-interacting protein 1	LRRFIP1	>sp|Q32MZ4|LRRF1_HUMAN Leucine-rich repeat flightless-interacting protein 1 OS=Homo sapiens GN=LRRFIP1 PE=1 SV=2	1	2	2	2	0	0	0	0	0	0	0	0	0	0	2	0	0	0	0	0	0	0	0	0	0	2	1	2	0	0	0	0	0	0	0	0	0	0	2	0	0	0
Q3SY00	Q3SY00	1	1	1	Testis-specific protein 10-interacting protein	TSGA10IP	>sp|Q3SY00|T10IP_HUMAN Testis-specific protein 10-interacting protein OS=Homo sapiens GN=TSGA10IP PE=1 SV=2	1	1	1	1	0	1	1	0	0	0	1	1	0	1	1	1	0	1	1	0	0	0	1	1	1	1	0	1	0	1	1	0	0	0	1	1	0	1	1	1	0	1
Q3ZCM7	Q3ZCM7	6	2	2	Tubulin beta-8 chain	TUBB8	>sp|Q3ZCM7|TBB8_HUMAN Tubulin beta-8 chain OS=Homo sapiens GN=TUBB8 PE=1 SV=2	1	6	2	2	1	5	3	2	1	1	1	1	1	2	4	4	5	2	5	2	3	2	1	1	1	6	6	5	0	1	0	0	0	0	0	0	0	0	1	1	2	0
Q53H12	Q53H12	1	1	1	Acylglycerol kinase, mitochondrial	AGK	>sp|Q53H12|AGK_HUMAN Acylglycerol kinase, mitochondrial OS=Homo sapiens GN=AGK PE=1 SV=2	1	1	1	1	0	0	0	0	0	0	0	0	0	0	0	1	0	0	0	0	0	0	0	0	0	0	0	0	0	0	0	0	0	0	0	0	0	0	0	1	0	0
Q562R1	Q562R1	3	1	1	Beta-actin-like protein 2	ACTBL2	>sp|Q562R1|ACTBL_HUMAN Beta-actin-like protein 2 OS=Homo sapiens GN=ACTBL2 PE=1 SV=2	1	3	1	1	0	1	1	1	1	2	1	0	1	2	2	1	2	1	2	2	2	2	1	1	1	2	2	2	0	0	0	0	0	1	1	0	1	0	0	0	0	0
Q5JSZ5	Q5JSZ5	5	5	5	Protein PRRC2B	PRRC2B	>sp|Q5JSZ5|PRC2B_HUMAN Protein PRRC2B OS=Homo sapiens GN=PRRC2B PE=1 SV=2	1	5	5	5	1	1	1	0	0	0	0	0	0	3	2	3	2	2	2	0	0	0	0	0	0	5	5	3	1	1	1	0	0	0	0	0	0	3	2	3	2	2
Q5SW79	Q5SW79	3	3	3	Centrosomal protein of 170 kDa	CEP170	>sp|Q5SW79|CE170_HUMAN Centrosomal protein of 170 kDa OS=Homo sapiens GN=CEP170 PE=1 SV=1	1	3	3	3	0	0	0	1	0	0	0	0	0	0	0	0	0	0	0	0	0	1	0	0	0	1	2	1	0	0	0	1	0	0	0	0	0	0	0	0	0	0
Q5T6F2	Q5T6F2	3	3	3	Ubiquitin-associated protein 2	UBAP2	>sp|Q5T6F2|UBAP2_HUMAN Ubiquitin-associated protein 2 OS=Homo sapiens GN=UBAP2 PE=1 SV=1	1	3	3	3	0	0	0	0	0	0	0	0	0	0	1	2	0	0	0	0	0	0	0	0	0	3	3	3	0	0	0	0	0	0	0	0	0	0	1	2	0	0
Q5T749	Q5T749	22	22	22	Keratinocyte proline-rich protein	KPRP	>sp|Q5T749|KPRP_HUMAN Keratinocyte proline-rich protein OS=Homo sapiens GN=KPRP PE=1 SV=1	1	22	22	22	2	11	10	11	12	8	9	5	8	20	16	17	11	11	11	11	10	8	7	9	9	9	13	10	2	11	10	11	12	8	9	5	8	20	16	17	11	11
Q5T750	Q5T750	5	5	5	Skin-specific protein 32	XP32	>sp|Q5T750|XP32_HUMAN Skin-specific protein 32 OS=Homo sapiens GN=XP32 PE=1 SV=1	1	5	5	5	0	1	0	1	1	1	0	0	0	4	1	1	0	2	1	1	0	0	0	0	0	0	0	0	0	1	0	1	1	1	0	0	0	4	1	1	0	2
Q5TAX3	Q5TAX3	1	1	1	Terminal uridylyltransferase 4	ZCCHC11	>sp|Q5TAX3|TUT4_HUMAN Terminal uridylyltransferase 4 OS=Homo sapiens GN=ZCCHC11 PE=1 SV=3	1	1	1	1	0	0	0	0	0	0	0	0	0	0	0	0	0	0	0	0	0	0	0	0	0	0	1	0	0	0	0	0	0	0	0	0	0	0	0	0	0	0
Q5UIP0	Q5UIP0	1	1	1	Telomere-associated protein RIF1	RIF1	>sp|Q5UIP0|RIF1_HUMAN Telomere-associated protein RIF1 OS=Homo sapiens GN=RIF1 PE=1 SV=2	1	1	1	1	0	0	0	0	0	0	0	0	0	0	0	0	0	0	0	0	0	0	0	0	0	0	1	0	0	0	0	0	0	0	0	0	0	0	0	0	0	0
Q5VT79;P13928	Q5VT79;P13928	3;2	3;2	3;2	Annexin A8-like protein 2;Annexin A8	ANXA8L2;ANXA8	>sp|Q5VT79|AXA81_HUMAN Annexin A8-like protein 1 OS=Homo sapiens GN=ANXA8L1 PE=2 SV=2;>sp|P13928|ANXA8_HUMAN Annexin A8 OS=Homo sapiens GN=ANXA8 PE=1 SV=3	2	3	3	3	0	0	0	0	0	0	0	0	0	0	3	0	0	0	0	0	0	0	0	0	0	0	0	0	0	0	0	0	0	0	0	0	0	0	3	0	0	0
Q9Y4E1;Q641Q2	Q9Y4E1;Q641Q2	1;1	1;1	1;1	WASH complex subunit FAM21C;WASH complex subunit FAM21A	FAM21C;FAM21A	>sp|Q9Y4E1|WAC2C_HUMAN WASH complex subunit 2C OS=Homo sapiens GN=WASHC2C PE=1 SV=3;>sp|Q641Q2|WAC2A_HUMAN WASH complex subunit 2A OS=Homo sapiens GN=WASHC2A PE=1 SV=3	2	1	1	1	0	0	0	0	0	0	0	0	0	0	0	0	0	0	0	0	0	0	0	0	0	0	1	0	0	0	0	0	0	0	0	0	0	0	0	0	0	0
Q66PJ3	Q66PJ3	5	5	5	ADP-ribosylation factor-like protein 6-interacting protein 4	ARL6IP4	>sp|Q66PJ3|AR6P4_HUMAN ADP-ribosylation factor-like protein 6-interacting protein 4 OS=Homo sapiens GN=ARL6IP4 PE=1 SV=2	1	5	5	5	1	4	4	1	1	1	0	0	0	4	4	5	4	4	4	1	1	0	0	0	0	5	5	5	1	4	4	1	1	1	0	0	0	4	4	5	4	4
Q68DC2	Q68DC2	1	1	1	Ankyrin repeat and SAM domain-containing protein 6	ANKS6	>sp|Q68DC2|ANKS6_HUMAN Ankyrin repeat and SAM domain-containing protein 6 OS=Homo sapiens GN=ANKS6 PE=1 SV=2	1	1	1	1	0	0	0	1	0	0	0	0	0	0	0	0	0	0	0	0	0	0	0	0	0	0	0	0	0	0	0	1	0	0	0	0	0	0	0	0	0	0
Q6FI81	Q6FI81	3	3	3	Anamorsin	CIAPIN1	>sp|Q6FI81|CPIN1_HUMAN Anamorsin OS=Homo sapiens GN=CIAPIN1 PE=1 SV=2	1	3	3	3	0	0	0	0	0	0	0	0	0	2	2	1	0	0	0	0	0	0	0	0	0	3	3	3	0	0	0	0	0	0	0	0	0	2	2	1	0	0
Q6IBW4	Q6IBW4	1	1	1	Condensin-2 complex subunit H2	NCAPH2	>sp|Q6IBW4|CNDH2_HUMAN Condensin-2 complex subunit H2 OS=Homo sapiens GN=NCAPH2 PE=1 SV=1	1	1	1	1	0	0	1	0	0	0	0	0	0	1	1	1	1	1	1	0	0	0	0	0	0	1	1	1	0	0	1	0	0	0	0	0	0	1	1	1	1	1
Q6P1Q9	Q6P1Q9	1	1	1	Methyltransferase-like protein 2B	METTL2B	>sp|Q6P1Q9|MET2B_HUMAN Methyltransferase-like protein 2B OS=Homo sapiens GN=METTL2B PE=1 SV=3	1	1	1	1	0	0	0	0	0	0	0	0	0	1	0	0	0	0	0	0	0	0	0	0	0	1	1	0	0	0	0	0	0	0	0	0	0	1	0	0	0	0
Q6P2Q9	Q6P2Q9	1	1	1	Pre-mRNA-processing-splicing factor 8	PRPF8	>sp|Q6P2Q9|PRP8_HUMAN Pre-mRNA-processing-splicing factor 8 OS=Homo sapiens GN=PRPF8 PE=1 SV=2	1	1	1	1	0	0	0	0	0	0	0	0	0	0	0	0	0	0	0	0	0	0	0	0	0	0	1	0	0	0	0	0	0	0	0	0	0	0	0	0	0	0
Q6P4A8	Q6P4A8	1	1	1	Phospholipase B-like 1	PLBD1	>sp|Q6P4A8|PLBL1_HUMAN Phospholipase B-like 1 OS=Homo sapiens GN=PLBD1 PE=1 SV=2	1	1	1	1	0	0	0	0	0	0	0	0	0	1	0	0	0	0	0	0	0	0	0	0	0	0	0	0	0	0	0	0	0	0	0	0	0	1	0	0	0	0
Q6PJ69	Q6PJ69	2	2	2	Tripartite motif-containing protein 65	TRIM65	>sp|Q6PJ69|TRI65_HUMAN Tripartite motif-containing protein 65 OS=Homo sapiens GN=TRIM65 PE=1 SV=3	1	2	2	2	0	0	0	0	0	0	0	0	0	1	0	1	0	0	0	0	0	0	0	0	0	0	1	1	0	0	0	0	0	0	0	0	0	1	0	1	0	0
Q6RFH5	Q6RFH5	1	1	1	WD repeat-containing protein 74	WDR74	>sp|Q6RFH5|WDR74_HUMAN WD repeat-containing protein 74 OS=Homo sapiens GN=WDR74 PE=1 SV=1	1	1	1	1	0	0	0	0	0	0	0	0	0	0	0	0	0	0	0	0	0	0	0	0	0	0	1	0	0	0	0	0	0	0	0	0	0	0	0	0	0	0
Q6UWP8	Q6UWP8	4	4	4	Suprabasin	SBSN	>sp|Q6UWP8|SBSN_HUMAN Suprabasin OS=Homo sapiens GN=SBSN PE=1 SV=2	1	4	4	4	0	2	2	2	2	2	2	2	2	2	4	3	2	2	2	1	2	2	0	0	1	2	2	2	0	2	2	2	2	2	2	2	2	2	4	3	2	2
Q6WBX8	Q6WBX8	1	1	1	Cell cycle checkpoint control protein RAD9B	RAD9B	>sp|Q6WBX8|RAD9B_HUMAN Cell cycle checkpoint control protein RAD9B OS=Homo sapiens GN=RAD9B PE=1 SV=2	1	1	1	1	1	1	1	1	1	1	1	1	1	1	1	1	1	1	1	1	1	1	0	0	0	1	1	1	1	1	1	1	1	1	1	1	1	1	1	1	1	1
Q6YN16	Q6YN16	2	2	2	Hydroxysteroid dehydrogenase-like protein 2	HSDL2	>sp|Q6YN16|HSDL2_HUMAN Hydroxysteroid dehydrogenase-like protein 2 OS=Homo sapiens GN=HSDL2 PE=1 SV=1	1	2	2	2	0	0	0	0	0	0	0	0	0	0	0	1	0	0	0	0	0	0	0	0	0	2	2	2	0	0	0	0	0	0	0	0	0	0	0	1	0	0
Q6ZTW0	Q6ZTW0	1	1	1	Tubulin polyglutamylase complex subunit 1	TPGS1	>sp|Q6ZTW0|TPGS1_HUMAN Tubulin polyglutamylase complex subunit 1 OS=Homo sapiens GN=TPGS1 PE=1 SV=2	1	1	1	1	0	0	0	0	0	0	0	0	0	0	0	0	0	0	0	0	0	1	0	0	0	0	0	0	0	0	0	0	0	0	0	0	0	0	0	0	0	0
Q6ZVX7	Q6ZVX7	4	4	4	F-box only protein 50	NCCRP1	>sp|Q6ZVX7|FBX50_HUMAN F-box only protein 50 OS=Homo sapiens GN=NCCRP1 PE=1 SV=1	1	4	4	4	0	1	1	0	0	0	0	0	0	3	2	1	0	0	0	0	0	0	0	0	0	0	1	0	0	1	1	0	0	0	0	0	0	3	2	1	0	0
Q71UM5	Q71UM5	3	2	2	40S ribosomal protein S27-like	RPS27L	>sp|Q71UM5|RS27L_HUMAN 40S ribosomal protein S27-like OS=Homo sapiens GN=RPS27L PE=1 SV=3	1	3	2	2	0	2	1	0	0	0	0	0	0	3	2	3	2	2	1	0	0	0	0	0	0	2	3	3	0	1	0	0	0	0	0	0	0	2	2	2	1	1
Q7L576;Q96F07	Q7L576;Q96F07	2;1	2;1	2;1	Cytoplasmic FMR1-interacting protein 1;Cytoplasmic FMR1-interacting protein 2	CYFIP1;CYFIP2	>sp|Q7L576|CYFP1_HUMAN Cytoplasmic FMR1-interacting protein 1 OS=Homo sapiens GN=CYFIP1 PE=1 SV=1;>sp|Q96F07|CYFP2_HUMAN Cytoplasmic FMR1-interacting protein 2 OS=Homo sapiens GN=CYFIP2 PE=1 SV=2	2	2	2	2	0	0	0	1	1	1	0	0	0	0	0	0	0	0	0	1	1	1	0	0	0	1	1	1	0	0	0	1	1	1	0	0	0	0	0	0	0	0
Q7Z2W4	Q7Z2W4	2	2	2	Zinc finger CCCH-type antiviral protein 1	ZC3HAV1	>sp|Q7Z2W4|ZCCHV_HUMAN Zinc finger CCCH-type antiviral protein 1 OS=Homo sapiens GN=ZC3HAV1 PE=1 SV=3	1	2	2	2	0	0	0	0	0	0	0	0	0	0	1	0	0	0	0	0	0	0	0	0	0	2	1	1	0	0	0	0	0	0	0	0	0	0	1	0	0	0
Q7Z406	Q7Z406	3	2	2	Myosin-14	MYH14	>sp|Q7Z406|MYH14_HUMAN Myosin-14 OS=Homo sapiens GN=MYH14 PE=1 SV=2	1	3	2	2	0	0	0	0	0	0	0	0	0	2	2	0	0	0	0	0	0	0	0	0	0	1	1	1	0	0	0	0	0	0	0	0	0	2	1	0	0	0
Q7Z5K2	Q7Z5K2	15	15	15	Wings apart-like protein homolog	WAPAL	>sp|Q7Z5K2|WAPL_HUMAN Wings apart-like protein homolog OS=Homo sapiens GN=WAPL PE=1 SV=1	1	15	15	15	0	0	0	0	0	0	0	0	0	1	0	0	2	2	2	0	0	0	0	0	0	13	15	12	0	0	0	0	0	0	0	0	0	1	0	0	2	2
Q7Z699	Q7Z699	1	1	1	Sprouty-related, EVH1 domain-containing protein 1	SPRED1	>sp|Q7Z699|SPRE1_HUMAN Sprouty-related, EVH1 domain-containing protein 1 OS=Homo sapiens GN=SPRED1 PE=1 SV=2	1	1	1	1	0	0	0	1	1	1	0	0	0	1	1	1	0	0	0	1	1	0	0	0	0	0	0	0	0	0	0	1	1	1	0	0	0	1	1	1	0	0
Q86TC9	Q86TC9	1	1	1	Myopalladin	MYPN	>sp|Q86TC9|MYPN_HUMAN Myopalladin OS=Homo sapiens GN=MYPN PE=1 SV=2	1	1	1	1	0	0	0	0	0	0	0	0	0	0	0	0	0	0	0	0	0	0	0	0	0	1	1	1	0	0	0	0	0	0	0	0	0	0	0	0	0	0
Q86TG7	Q86TG7	1	1	1	Retrotransposon-derived protein PEG10	PEG10	>sp|Q86TG7|PEG10_HUMAN Retrotransposon-derived protein PEG10 OS=Homo sapiens GN=PEG10 PE=1 SV=2	1	1	1	1	0	0	1	0	0	0	0	0	0	0	0	0	1	0	1	0	0	0	0	0	0	1	1	1	0	0	1	0	0	0	0	0	0	0	0	0	1	0
Q86V81	Q86V81	3	3	3	THO complex subunit 4	ALYREF	>sp|Q86V81|THOC4_HUMAN THO complex subunit 4 OS=Homo sapiens GN=ALYREF PE=1 SV=3	1	3	3	3	0	0	0	0	0	0	0	0	0	0	3	2	1	0	1	0	0	0	0	0	0	3	3	3	0	0	0	0	0	0	0	0	0	0	3	2	1	0
Q86WB0	Q86WB0	2	2	2	Nuclear-interacting partner of ALK	ZC3HC1	>sp|Q86WB0|NIPA_HUMAN Nuclear-interacting partner of ALK OS=Homo sapiens GN=ZC3HC1 PE=1 SV=1	1	2	2	2	0	0	0	0	1	0	0	0	0	0	0	0	0	0	0	1	0	0	0	0	0	0	1	0	0	0	0	0	1	0	0	0	0	0	0	0	0	0
Q86Y56	Q86Y56	1	1	1	HEAT repeat-containing protein 2	HEATR2	>sp|Q86Y56|DAAF5_HUMAN Dynein assembly factor 5, axonemal OS=Homo sapiens GN=DNAAF5 PE=1 SV=4	1	1	1	1	0	0	0	0	0	0	0	0	0	0	0	0	0	0	0	0	0	0	0	0	0	1	1	0	0	0	0	0	0	0	0	0	0	0	0	0	0	0
Q8IVF2	Q8IVF2	2	2	2	Protein AHNAK2	AHNAK2	>sp|Q8IVF2|AHNK2_HUMAN Protein AHNAK2 OS=Homo sapiens GN=AHNAK2 PE=1 SV=2	1	2	2	2	0	1	1	0	0	0	0	0	0	0	0	0	1	1	1	0	0	0	0	0	0	1	1	0	0	1	1	0	0	0	0	0	0	0	0	0	1	1
Q8IVT2	Q8IVT2	2	2	2	Mitotic interactor and substrate of PLK1	MISP	>sp|Q8IVT2|MISP_HUMAN Mitotic interactor and substrate of PLK1 OS=Homo sapiens GN=MISP PE=1 SV=1	1	2	2	2	0	0	0	0	0	0	0	0	0	0	0	0	0	0	0	0	0	0	0	0	0	1	2	0	0	0	0	0	0	0	0	0	0	0	0	0	0	0
Q8IX01	Q8IX01	1	1	1	SURP and G-patch domain-containing protein 2	SUGP2	>sp|Q8IX01|SUGP2_HUMAN SURP and G-patch domain-containing protein 2 OS=Homo sapiens GN=SUGP2 PE=1 SV=2	1	1	1	1	0	0	0	0	0	0	0	0	0	0	0	0	0	0	0	0	0	0	0	0	0	0	1	0	0	0	0	0	0	0	0	0	0	0	0	0	0	0
Q8IXB1	Q8IXB1	22	22	22	DnaJ homolog subfamily C member 10	DNAJC10	>sp|Q8IXB1|DJC10_HUMAN DnaJ homolog subfamily C member 10 OS=Homo sapiens GN=DNAJC10 PE=1 SV=2	1	22	22	22	2	6	6	0	0	0	0	0	0	10	12	11	5	4	6	0	0	0	0	0	0	20	19	19	2	6	6	0	0	0	0	0	0	10	12	11	5	4
Q8IXL7	Q8IXL7	3	3	3	Methionine-R-sulfoxide reductase B3	MSRB3	>sp|Q8IXL7|MSRB3_HUMAN Methionine-R-sulfoxide reductase B3 OS=Homo sapiens GN=MSRB3 PE=1 SV=2	1	3	3	3	0	0	0	0	0	0	0	0	0	2	2	2	0	0	0	0	0	0	0	0	0	3	3	3	0	0	0	0	0	0	0	0	0	2	2	2	0	0
Q8IY81	Q8IY81	2	2	2	pre-rRNA processing protein FTSJ3	FTSJ3	>sp|Q8IY81|SPB1_HUMAN pre-rRNA processing protein FTSJ3 OS=Homo sapiens GN=FTSJ3 PE=1 SV=2	1	2	2	2	0	0	0	0	0	0	0	0	0	0	0	0	0	0	0	0	0	0	0	0	0	0	2	0	0	0	0	0	0	0	0	0	0	0	0	0	0	0
Q8IY82	Q8IY82	1	1	1	Coiled-coil domain-containing protein lobo homolog	CCDC135	>sp|Q8IY82|DRC7_HUMAN Dynein regulatory complex subunit 7 OS=Homo sapiens GN=DRC7 PE=1 SV=3	1	1	1	1	0	0	0	0	0	0	0	0	0	0	0	0	0	0	0	0	0	0	0	0	0	1	1	1	0	0	0	0	0	0	0	0	0	0	0	0	0	0
Q8IYB3	Q8IYB3	1	1	1	Serine/arginine repetitive matrix protein 1	SRRM1	>sp|Q8IYB3|SRRM1_HUMAN Serine/arginine repetitive matrix protein 1 OS=Homo sapiens GN=SRRM1 PE=1 SV=2	1	1	1	1	0	1	1	1	1	1	0	0	0	0	1	0	1	1	1	1	1	1	0	0	0	1	1	0	0	1	1	1	1	1	0	0	0	0	1	0	1	1
Q8N129	Q8N129	2	2	2	Protein canopy homolog 4	CNPY4	>sp|Q8N129|CNPY4_HUMAN Protein canopy homolog 4 OS=Homo sapiens GN=CNPY4 PE=2 SV=1	1	2	2	2	0	2	2	2	2	2	0	1	1	2	1	1	2	2	2	2	2	2	0	0	1	2	2	2	0	2	2	2	2	2	0	1	1	2	1	1	2	2
Q8N1N4;CON__Q8N1N4-2;CON__Q7RTT2	Q8N1N4;CON__Q8N1N4-2;CON__Q7RTT2	17;16;16	15;14;14	14;13;13	Keratin, type II cytoskeletal 78	KRT78	>sp|Q8N1N4|K2C78_HUMAN Keratin, type II cytoskeletal 78 OS=Homo sapiens GN=KRT78 PE=1 SV=2;>Q8N1N4-2 SWISS-PROT:Q8N1N4-2 Tax_Id=9606 Gene_Symbol=KRT78 Isoform 2 of Keratin, type II cytoskeletal 78;>Q7RTT2 TREMBL:Q7RTT2 Tax_Id=9606 Gene_Symbol=KRT78 Keratin	3	17	15	14	2	8	7	3	4	2	4	6	5	15	8	10	7	9	9	4	4	1	3	5	4	6	8	3	1	6	5	2	3	2	3	4	3	14	6	8	6	8
Q8N2G8	Q8N2G8	1	1	1	GH3 domain-containing protein	GHDC	>sp|Q8N2G8|GHDC_HUMAN GH3 domain-containing protein OS=Homo sapiens GN=GHDC PE=1 SV=2	1	1	1	1	1	1	1	1	1	1	1	0	0	1	1	1	1	1	1	1	1	1	0	0	1	1	1	1	1	1	1	1	1	1	1	0	0	1	1	1	1	1
Q8N3U4	Q8N3U4	55	55	50	Cohesin subunit SA-2	STAG2	>sp|Q8N3U4|STAG2_HUMAN Cohesin subunit SA-2 OS=Homo sapiens GN=STAG2 PE=1 SV=3	1	55	55	50	0	0	0	0	0	0	0	0	0	0	1	0	28	16	38	5	9	4	0	0	0	50	53	49	0	0	0	0	0	0	0	0	0	0	1	0	28	16
Q8N5F7;Q5M9Q1	Q8N5F7	3;1	3;1	3;1	NF-kappa-B-activating protein	NKAP	>sp|Q8N5F7|NKAP_HUMAN NF-kappa-B-activating protein OS=Homo sapiens GN=NKAP PE=1 SV=1	2	3	3	3	0	0	0	0	0	0	0	0	0	1	1	2	0	0	0	0	0	0	0	0	0	3	3	3	0	0	0	0	0	0	0	0	0	1	1	2	0	0
Q8N9Q2	Q8N9Q2	1	1	1	Protein SREK1IP1	SREK1IP1	>sp|Q8N9Q2|SR1IP_HUMAN Protein SREK1IP1 OS=Homo sapiens GN=SREK1IP1 PE=1 SV=1	1	1	1	1	0	0	0	0	0	0	0	0	0	1	1	1	1	1	1	0	0	0	0	0	0	1	1	1	0	0	0	0	0	0	0	0	0	1	1	1	1	1
Q8NBS9	Q8NBS9	1	1	1	Thioredoxin domain-containing protein 5	TXNDC5	>sp|Q8NBS9|TXND5_HUMAN Thioredoxin domain-containing protein 5 OS=Homo sapiens GN=TXNDC5 PE=1 SV=2	1	1	1	1	0	0	0	0	0	0	0	0	0	1	1	0	0	0	0	0	0	0	0	0	0	0	1	0	0	0	0	0	0	0	0	0	0	1	1	0	0	0
Q8NC51	Q8NC51	9	9	9	Plasminogen activator inhibitor 1 RNA-binding protein	SERBP1	>sp|Q8NC51|PAIRB_HUMAN Plasminogen activator inhibitor 1 RNA-binding protein OS=Homo sapiens GN=SERBP1 PE=1 SV=2	1	9	9	9	0	2	1	1	0	1	0	0	0	8	8	6	2	2	2	1	1	1	0	0	0	7	7	5	0	2	1	1	0	1	0	0	0	8	8	6	2	2
Q8NCW5	Q8NCW5	1	1	1	NAD(P)H-hydrate epimerase	APOA1BP	>sp|Q8NCW5|NNRE_HUMAN NAD(P)H-hydrate epimerase OS=Homo sapiens GN=NAXE PE=1 SV=2	1	1	1	1	0	0	0	0	0	0	0	0	0	1	0	0	0	0	0	0	0	0	0	0	0	0	0	0	0	0	0	0	0	0	0	0	0	1	0	0	0	0
Q8ND56	Q8ND56	2	2	2	Protein LSM14 homolog A	LSM14A	>sp|Q8ND56|LS14A_HUMAN Protein LSM14 homolog A OS=Homo sapiens GN=LSM14A PE=1 SV=3	1	2	2	2	0	0	0	0	0	0	0	0	0	1	1	1	0	0	0	0	0	0	0	0	0	2	1	2	0	0	0	0	0	0	0	0	0	1	1	1	0	0
Q8NDC0	Q8NDC0	1	1	1	MAPK-interacting and spindle-stabilizing protein-like	MAPK1IP1L	>sp|Q8NDC0|MISSL_HUMAN MAPK-interacting and spindle-stabilizing protein-like OS=Homo sapiens GN=MAPK1IP1L PE=1 SV=4	1	1	1	1	0	0	0	0	0	0	0	0	0	1	1	1	0	0	0	0	0	0	0	0	0	1	1	1	0	0	0	0	0	0	0	0	0	1	1	1	0	0
Q8NDV3	Q8NDV3	1	1	1	Structural maintenance of chromosomes protein 1B	SMC1B	>sp|Q8NDV3|SMC1B_HUMAN Structural maintenance of chromosomes protein 1B OS=Homo sapiens GN=SMC1B PE=2 SV=2	1	1	1	1	0	0	0	0	0	0	0	0	0	0	0	0	1	1	1	0	0	0	0	0	0	0	0	0	0	0	0	0	0	0	0	0	0	0	0	0	1	1
Q8NDW4	Q8NDW4	1	1	1	Zinc finger protein 248	ZNF248	>sp|Q8NDW4|ZN248_HUMAN Zinc finger protein 248 OS=Homo sapiens GN=ZNF248 PE=2 SV=1	1	1	1	1	0	1	1	0	0	0	0	0	0	1	1	0	0	1	0	0	0	0	0	0	0	0	0	1	0	1	1	0	0	0	0	0	0	1	1	0	0	1
Q8NE71	Q8NE71	2	2	2	ATP-binding cassette sub-family F member 1	ABCF1	>sp|Q8NE71|ABCF1_HUMAN ATP-binding cassette sub-family F member 1 OS=Homo sapiens GN=ABCF1 PE=1 SV=2	1	2	2	2	0	0	0	0	0	0	0	0	0	0	1	0	0	0	0	0	0	0	0	0	0	2	1	1	0	0	0	0	0	0	0	0	0	0	1	0	0	0
Q8TA86	Q8TA86	4	4	4	Retinitis pigmentosa 9 protein	RP9	>sp|Q8TA86|RP9_HUMAN Retinitis pigmentosa 9 protein OS=Homo sapiens GN=RP9 PE=1 SV=2	1	4	4	4	0	1	1	0	0	0	0	0	0	1	2	2	1	1	1	0	0	0	0	0	0	3	4	4	0	1	1	0	0	0	0	0	0	1	2	2	1	1
Q8TDN6	Q8TDN6	3	3	3	Ribosome biogenesis protein BRX1 homolog	BRIX1	>sp|Q8TDN6|BRX1_HUMAN Ribosome biogenesis protein BRX1 homolog OS=Homo sapiens GN=BRIX1 PE=1 SV=2	1	3	3	3	0	0	0	0	0	0	0	0	0	0	1	0	0	0	0	0	0	0	0	0	0	1	3	1	0	0	0	0	0	0	0	0	0	0	1	0	0	0
Q8WUM4	Q8WUM4	4	4	4	Programmed cell death 6-interacting protein	PDCD6IP	>sp|Q8WUM4|PDC6I_HUMAN Programmed cell death 6-interacting protein OS=Homo sapiens GN=PDCD6IP PE=1 SV=1	1	4	4	4	0	0	0	0	0	0	0	0	0	0	2	0	0	0	0	0	0	0	0	0	0	2	4	2	0	0	0	0	0	0	0	0	0	0	2	0	0	0
Q8WVM7	Q8WVM7	27	23	23	Cohesin subunit SA-1	STAG1	>sp|Q8WVM7|STAG1_HUMAN Cohesin subunit SA-1 OS=Homo sapiens GN=STAG1 PE=1 SV=3	1	27	23	23	0	0	0	0	0	0	0	0	0	0	0	0	6	6	10	1	2	0	0	0	0	24	25	25	0	0	0	0	0	0	0	0	0	0	0	0	4	5
Q8WVV4	Q8WVV4	4	4	4	Protein POF1B	POF1B	>sp|Q8WVV4|POF1B_HUMAN Protein POF1B OS=Homo sapiens GN=POF1B PE=1 SV=3	1	4	4	4	1	1	1	2	3	1	1	2	2	4	3	4	1	1	1	2	2	0	2	2	2	0	3	0	1	1	1	2	3	1	1	2	2	4	3	4	1	1
Q8WWI1	Q8WWI1	4	4	4	LIM domain only protein 7	LMO7	>sp|Q8WWI1|LMO7_HUMAN LIM domain only protein 7 OS=Homo sapiens GN=LMO7 PE=1 SV=3	1	4	4	4	1	0	1	0	0	0	0	0	0	0	2	1	0	1	1	0	0	0	0	0	0	2	3	1	1	0	1	0	0	0	0	0	0	0	2	1	0	1
Q8WWQ0	Q8WWQ0	2	2	2	PH-interacting protein	PHIP	>sp|Q8WWQ0|PHIP_HUMAN PH-interacting protein OS=Homo sapiens GN=PHIP PE=1 SV=2	1	2	2	2	0	0	0	0	0	0	0	0	0	0	0	0	0	0	0	0	0	0	0	0	0	0	2	0	0	0	0	0	0	0	0	0	0	0	0	0	0	0
Q8WX93	Q8WX93	16	16	16	Palladin	PALLD	>sp|Q8WX93|PALLD_HUMAN Palladin OS=Homo sapiens GN=PALLD PE=1 SV=3	1	16	16	16	0	0	0	0	0	0	0	0	0	6	4	3	1	0	1	0	0	0	0	0	0	14	14	14	0	0	0	0	0	0	0	0	0	6	4	3	1	0
Q8WYP5	Q8WYP5	1	1	1	Protein ELYS	AHCTF1	>sp|Q8WYP5|ELYS_HUMAN Protein ELYS OS=Homo sapiens GN=AHCTF1 PE=1 SV=3	1	1	1	1	0	0	0	0	0	0	0	0	0	0	0	0	0	0	0	0	0	0	0	0	0	0	1	0	0	0	0	0	0	0	0	0	0	0	0	0	0	0
Q92597	Q92597	1	1	1	Protein NDRG1	NDRG1	>sp|Q92597|NDRG1_HUMAN Protein NDRG1 OS=Homo sapiens GN=NDRG1 PE=1 SV=1	1	1	1	1	0	0	0	0	0	0	0	0	0	0	1	0	0	0	0	0	0	0	0	0	0	0	0	0	0	0	0	0	0	0	0	0	0	0	1	0	0	0
Q92598;O95757;P34932	Q92598;O95757;P34932	2;1;1	2;1;1	2;1;1	Heat shock protein 105 kDa;Heat shock 70 kDa protein 4L;Heat shock 70 kDa protein 4	HSPH1;HSPA4L;HSPA4	>sp|Q92598|HS105_HUMAN Heat shock protein 105 kDa OS=Homo sapiens GN=HSPH1 PE=1 SV=1;>sp|O95757|HS74L_HUMAN Heat shock 70 kDa protein 4L OS=Homo sapiens GN=HSPA4L PE=1 SV=3;>sp|P34932|HSP74_HUMAN Heat shock 70 kDa protein 4 OS=Homo sapiens GN=HSPA4 PE=1 SV	3	2	2	2	0	0	0	0	0	0	0	0	0	0	1	0	0	0	0	0	0	0	0	0	0	0	2	1	0	0	0	0	0	0	0	0	0	0	1	0	0	0
Q92616	Q92616	1	1	1	Translational activator GCN1	GCN1L1	>sp|Q92616|GCN1_HUMAN eIF-2-alpha kinase activator GCN1 OS=Homo sapiens GN=GCN1 PE=1 SV=6	1	1	1	1	0	0	0	0	0	0	0	0	0	0	0	1	0	0	0	0	0	0	0	0	0	1	1	0	0	0	0	0	0	0	0	0	0	0	0	1	0	0
Q92797	Q92797	1	1	1	Symplekin	SYMPK	>sp|Q92797|SYMPK_HUMAN Symplekin OS=Homo sapiens GN=SYMPK PE=1 SV=2	1	1	1	1	0	0	0	1	0	0	0	0	0	0	0	0	0	0	0	0	1	1	0	0	0	0	0	0	0	0	0	1	0	0	0	0	0	0	0	0	0	0
Q92841	Q92841	10	7	7	Probable ATP-dependent RNA helicase DDX17	DDX17	>sp|Q92841|DDX17_HUMAN Probable ATP-dependent RNA helicase DDX17 OS=Homo sapiens GN=DDX17 PE=1 SV=2	1	10	7	7	0	0	0	0	0	0	0	0	0	6	6	4	0	0	0	0	0	0	0	0	0	7	9	10	0	0	0	0	0	0	0	0	0	4	5	3	0	0
Q92945	Q92945	11	11	11	Far upstream element-binding protein 2	KHSRP	>sp|Q92945|FUBP2_HUMAN Far upstream element-binding protein 2 OS=Homo sapiens GN=KHSRP PE=1 SV=4	1	11	11	11	1	2	2	0	0	0	0	0	0	9	6	6	2	2	2	0	0	0	0	0	0	9	10	8	1	2	2	0	0	0	0	0	0	9	6	6	2	2
Q969H8	Q969H8	1	1	1	UPF0556 protein C19orf10	C19orf10	>sp|Q969H8|MYDGF_HUMAN Myeloid-derived growth factor OS=Homo sapiens GN=MYDGF PE=1 SV=1	1	1	1	1	0	0	0	0	0	0	0	0	0	0	1	0	0	0	0	0	0	0	0	0	0	0	0	0	0	0	0	0	0	0	0	0	0	0	1	0	0	0
Q969S8	Q969S8	3	3	3	Histone deacetylase 10	HDAC10	>sp|Q969S8|HDA10_HUMAN Histone deacetylase 10 OS=Homo sapiens GN=HDAC10 PE=1 SV=1	1	3	3	3	0	0	0	0	0	0	0	0	0	1	1	1	0	0	0	0	0	0	0	0	0	2	3	2	0	0	0	0	0	0	0	0	0	1	1	1	0	0
Q969T7	Q969T7	1	1	1	7-methylguanosine phosphate-specific 5-nucleotidase	NT5C3B	>sp|Q969T7|5NT3B_HUMAN 7-methylguanosine phosphate-specific 5-nucleotidase OS=Homo sapiens GN=NT5C3B PE=1 SV=4	1	1	1	1	0	0	0	0	0	0	0	0	0	0	0	0	0	0	0	0	0	0	0	0	0	1	1	1	0	0	0	0	0	0	0	0	0	0	0	0	0	0
Q96CP2;Q4VC44	Q96CP2	6;1	6;1	6;1	FLYWCH family member 2	FLYWCH2	>sp|Q96CP2|FWCH2_HUMAN FLYWCH family member 2 OS=Homo sapiens GN=FLYWCH2 PE=1 SV=1	2	6	6	6	0	2	2	0	0	0	0	0	0	4	5	5	2	2	2	0	0	0	0	0	0	6	6	6	0	2	2	0	0	0	0	0	0	4	5	5	2	2
Q96G03	Q96G03	2	2	2	Phosphoglucomutase-2	PGM2	>sp|Q96G03|PGM2_HUMAN Phosphoglucomutase-2 OS=Homo sapiens GN=PGM2 PE=1 SV=4	1	2	2	2	0	0	0	0	0	0	0	0	0	0	2	0	0	0	0	0	0	0	0	0	0	0	0	0	0	0	0	0	0	0	0	0	0	0	2	0	0	0
Q96G23	Q96G23	2	2	2	Ceramide synthase 2	CERS2	>sp|Q96G23|CERS2_HUMAN Ceramide synthase 2 OS=Homo sapiens GN=CERS2 PE=1 SV=1	1	2	2	2	0	0	0	0	0	0	0	0	0	0	1	1	0	0	0	0	0	0	0	0	0	2	2	1	0	0	0	0	0	0	0	0	0	0	1	1	0	0
Q96GM8	Q96GM8	4	4	4	Target of EGR1 protein 1	TOE1	>sp|Q96GM8|TOE1_HUMAN Target of EGR1 protein 1 OS=Homo sapiens GN=TOE1 PE=1 SV=1	1	4	4	4	0	0	0	0	0	0	0	0	0	2	2	1	0	0	0	0	0	0	0	0	0	4	4	4	0	0	0	0	0	0	0	0	0	2	2	1	0	0
Q96H79	Q96H79	5	5	5	Zinc finger CCCH-type antiviral protein 1-like	ZC3HAV1L	>sp|Q96H79|ZCCHL_HUMAN Zinc finger CCCH-type antiviral protein 1-like OS=Homo sapiens GN=ZC3HAV1L PE=1 SV=2	1	5	5	5	0	1	1	0	0	0	0	0	0	4	4	3	2	2	2	0	0	0	0	0	0	5	5	5	0	1	1	0	0	0	0	0	0	4	4	3	2	2
Q96IZ6	Q96IZ6	1	1	1	Methyltransferase-like protein 2A	METTL2A	>sp|Q96IZ6|MET2A_HUMAN Methyltransferase-like protein 2A OS=Homo sapiens GN=METTL2A PE=1 SV=5	1	1	1	1	0	0	0	0	0	0	0	0	0	1	1	1	0	0	0	0	0	0	0	0	0	1	1	1	0	0	0	0	0	0	0	0	0	1	1	1	0	0
Q96L46	Q96L46	2	2	2	Calpain small subunit 2	CAPNS2	>sp|Q96L46|CPNS2_HUMAN Calpain small subunit 2 OS=Homo sapiens GN=CAPNS2 PE=2 SV=2	1	2	2	2	0	0	0	0	0	0	0	0	0	2	0	0	0	0	0	0	0	0	0	0	0	0	0	0	0	0	0	0	0	0	0	0	0	2	0	0	0	0
Q96LD4	Q96LD4	3	3	3	Tripartite motif-containing protein 47	TRIM47	>sp|Q96LD4|TRI47_HUMAN Tripartite motif-containing protein 47 OS=Homo sapiens GN=TRIM47 PE=1 SV=2	1	3	3	3	0	0	0	0	1	1	0	0	0	2	0	0	0	0	0	0	0	0	0	0	0	2	3	3	0	0	0	0	1	1	0	0	0	2	0	0	0	0
Q96N66	Q96N66	2	2	2	Lysophospholipid acyltransferase 7	MBOAT7	>sp|Q96N66|MBOA7_HUMAN Lysophospholipid acyltransferase 7 OS=Homo sapiens GN=MBOAT7 PE=1 SV=2	1	2	2	2	0	0	0	0	0	0	0	0	0	0	0	0	0	0	0	0	0	0	0	0	0	1	2	0	0	0	0	0	0	0	0	0	0	0	0	0	0	0
Q96P31	Q96P31	1	1	1	Fc receptor-like protein 3	FCRL3	>sp|Q96P31|FCRL3_HUMAN Fc receptor-like protein 3 OS=Homo sapiens GN=FCRL3 PE=1 SV=1	1	1	1	1	0	0	0	1	1	1	0	0	0	0	0	0	0	0	0	0	0	0	0	0	0	0	0	0	0	0	0	1	1	1	0	0	0	0	0	0	0	0
Q96P63	Q96P63	5	5	5	Serpin B12	SERPINB12	>sp|Q96P63|SPB12_HUMAN Serpin B12 OS=Homo sapiens GN=SERPINB12 PE=1 SV=1	1	5	5	5	0	1	2	0	0	0	0	0	0	4	0	2	0	0	2	0	0	0	0	0	0	0	1	0	0	1	2	0	0	0	0	0	0	4	0	2	0	0
Q96PK6	Q96PK6	6	6	6	RNA-binding protein 14	RBM14	>sp|Q96PK6|RBM14_HUMAN RNA-binding protein 14 OS=Homo sapiens GN=RBM14 PE=1 SV=2	1	6	6	6	0	0	0	0	0	0	0	0	0	2	1	0	0	0	0	0	0	0	0	0	0	3	6	2	0	0	0	0	0	0	0	0	0	2	1	0	0	0
Q96QA5	Q96QA5	5	5	5	Gasdermin-A	GSDMA	>sp|Q96QA5|GSDMA_HUMAN Gasdermin-A OS=Homo sapiens GN=GSDMA PE=1 SV=4	1	5	5	5	0	1	0	0	0	0	0	0	0	4	0	3	0	0	1	1	0	0	0	0	0	0	0	0	0	1	0	0	0	0	0	0	0	4	0	3	0	0
Q99439;Q15417	Q99439	6;1	6;1	6;1	Calponin-2	CNN2	>sp|Q99439|CNN2_HUMAN Calponin-2 OS=Homo sapiens GN=CNN2 PE=1 SV=4	2	6	6	6	1	2	2	0	0	0	0	0	0	3	5	4	2	1	2	0	0	0	0	0	0	5	6	5	1	2	2	0	0	0	0	0	0	3	5	4	2	1
Q99497	Q99497	7	7	7	Protein DJ-1	PARK7	>sp|Q99497|PARK7_HUMAN Protein DJ-1 OS=Homo sapiens GN=PARK7 PE=1 SV=2	1	7	7	7	0	3	3	0	0	0	0	0	0	4	4	4	3	1	4	0	0	0	0	0	0	6	7	6	0	3	3	0	0	0	0	0	0	4	4	4	3	1
Q99590	Q99590	2	2	2	Protein SCAF11	SCAF11	>sp|Q99590|SCAFB_HUMAN Protein SCAF11 OS=Homo sapiens GN=SCAF11 PE=1 SV=2	1	2	2	2	0	0	0	0	0	0	0	1	0	0	0	0	0	0	0	0	0	0	0	0	0	1	1	0	0	0	0	0	0	0	0	1	0	0	0	0	0	0
Q99623	Q99623	5	5	5	Prohibitin-2	PHB2	>sp|Q99623|PHB2_HUMAN Prohibitin-2 OS=Homo sapiens GN=PHB2 PE=1 SV=2	1	5	5	5	3	2	3	1	1	1	0	0	0	5	5	5	2	2	2	1	0	1	0	0	0	5	4	3	3	2	3	1	1	1	0	0	0	5	5	5	2	2
Q99661	Q99661	6	6	6	Kinesin-like protein KIF2C	KIF2C	>sp|Q99661|KIF2C_HUMAN Kinesin-like protein KIF2C OS=Homo sapiens GN=KIF2C PE=1 SV=2	1	6	6	6	0	0	0	0	0	0	0	0	0	1	2	1	0	0	0	0	0	0	0	0	0	3	5	1	0	0	0	0	0	0	0	0	0	1	2	1	0	0
Q99714	Q99714	8	8	8	3-hydroxyacyl-CoA dehydrogenase type-2	HSD17B10	>sp|Q99714|HCD2_HUMAN 3-hydroxyacyl-CoA dehydrogenase type-2 OS=Homo sapiens GN=HSD17B10 PE=1 SV=3	1	8	8	8	0	1	0	0	0	0	0	0	0	2	0	1	2	1	3	0	0	0	0	0	0	7	8	8	0	1	0	0	0	0	0	0	0	2	0	1	2	1
Q99729	Q99729	2	2	2	Heterogeneous nuclear ribonucleoprotein A/B	HNRNPAB	>sp|Q99729|ROAA_HUMAN Heterogeneous nuclear ribonucleoprotein A/B OS=Homo sapiens GN=HNRNPAB PE=1 SV=2	1	2	2	2	0	0	0	0	0	0	0	0	0	0	0	1	0	0	0	0	0	0	1	1	0	0	0	0	0	0	0	0	0	0	0	0	0	0	0	1	0	0
Q99733	Q99733	1	1	1	Nucleosome assembly protein 1-like 4	NAP1L4	>sp|Q99733|NP1L4_HUMAN Nucleosome assembly protein 1-like 4 OS=Homo sapiens GN=NAP1L4 PE=1 SV=1	1	1	1	1	0	0	0	0	0	0	0	0	0	0	1	0	0	0	0	0	0	0	0	0	0	1	0	1	0	0	0	0	0	0	0	0	0	0	1	0	0	0
Q99798	Q99798	1	1	1	Aconitate hydratase, mitochondrial	ACO2	>sp|Q99798|ACON_HUMAN Aconitate hydratase, mitochondrial OS=Homo sapiens GN=ACO2 PE=1 SV=2	1	1	1	1	0	0	0	0	0	0	0	0	0	0	1	0	0	0	0	0	0	0	0	0	0	0	0	0	0	0	0	0	0	0	0	0	0	0	1	0	0	0
Q99832	Q99832	1	1	1	T-complex protein 1 subunit eta	CCT7	>sp|Q99832|TCPH_HUMAN T-complex protein 1 subunit eta OS=Homo sapiens GN=CCT7 PE=1 SV=2	1	1	1	1	0	0	0	0	0	0	0	0	0	1	1	1	0	0	0	0	0	0	0	0	0	1	1	1	0	0	0	0	0	0	0	0	0	1	1	1	0	0
Q99848	Q99848	2	2	2	Probable rRNA-processing protein EBP2	EBNA1BP2	>sp|Q99848|EBP2_HUMAN Probable rRNA-processing protein EBP2 OS=Homo sapiens GN=EBNA1BP2 PE=1 SV=2	1	2	2	2	0	0	0	0	0	0	0	0	0	0	0	0	0	0	0	0	0	0	0	0	0	1	2	0	0	0	0	0	0	0	0	0	0	0	0	0	0	0
Q99996	Q99996	1	1	1	A-kinase anchor protein 9	AKAP9	>sp|Q99996|AKAP9_HUMAN A-kinase anchor protein 9 OS=Homo sapiens GN=AKAP9 PE=1 SV=3	1	1	1	1	0	0	0	0	0	0	0	0	0	0	0	0	0	0	1	0	0	0	0	0	0	0	0	0	0	0	0	0	0	0	0	0	0	0	0	0	0	0
Q9BQ50	Q9BQ50	5	5	5	Three prime repair exonuclease 2	TREX2	>sp|Q9BQ50|TREX2_HUMAN Three prime repair exonuclease 2 OS=Homo sapiens GN=TREX2 PE=1 SV=1	1	5	5	5	0	0	0	0	0	0	0	0	0	0	5	1	0	0	0	0	0	0	0	0	0	0	0	0	0	0	0	0	0	0	0	0	0	0	5	1	0	0
Q9BQE3	Q9BQE3	20	20	2	Tubulin alpha-1C chain	TUBA1C	>sp|Q9BQE3|TBA1C_HUMAN Tubulin alpha-1C chain OS=Homo sapiens GN=TUBA1C PE=1 SV=1	1	20	20	2	1	10	10	2	3	2	1	1	1	13	15	13	12	8	12	4	3	2	1	1	1	17	18	16	1	10	10	2	3	2	1	1	1	13	15	13	12	8
Q9BRF8	Q9BRF8	1	1	1	Calcineurin-like phosphoesterase domain-containing protein 1	CPPED1	>sp|Q9BRF8|CPPED_HUMAN Serine/threonine-protein phosphatase CPPED1 OS=Homo sapiens GN=CPPED1 PE=1 SV=3	1	1	1	1	0	0	0	0	0	0	0	0	0	1	1	1	0	0	0	0	0	0	0	0	0	1	1	1	0	0	0	0	0	0	0	0	0	1	1	1	0	0
Q9BRP8	Q9BRP8	1	1	1	Partner of Y14 and mago	WIBG	>sp|Q9BRP8|PYM1_HUMAN Partner of Y14 and mago OS=Homo sapiens GN=PYM1 PE=1 SV=1	1	1	1	1	0	0	0	0	0	0	0	0	0	0	1	0	0	0	0	0	0	0	0	0	0	0	0	0	0	0	0	0	0	0	0	0	0	0	1	0	0	0
Q9BRX2	Q9BRX2	3	3	3	Protein pelota homolog	PELO	>sp|Q9BRX2|PELO_HUMAN Protein pelota homolog OS=Homo sapiens GN=PELO PE=1 SV=2	1	3	3	3	1	1	1	0	0	0	0	0	0	2	3	2	1	1	1	0	0	0	0	0	0	3	2	3	1	1	1	0	0	0	0	0	0	2	3	2	1	1
Q9BTE3	Q9BTE3	2	2	2	Mini-chromosome maintenance complex-binding protein	MCMBP	>sp|Q9BTE3|MCMBP_HUMAN Mini-chromosome maintenance complex-binding protein OS=Homo sapiens GN=MCMBP PE=1 SV=2	1	2	2	2	0	0	0	0	0	0	0	0	0	1	1	0	0	0	0	0	0	0	0	0	0	1	2	1	0	0	0	0	0	0	0	0	0	1	1	0	0	0
Q9BU76	Q9BU76	7	7	7	Multiple myeloma tumor-associated protein 2	MMTAG2	>sp|Q9BU76|MMTA2_HUMAN Multiple myeloma tumor-associated protein 2 OS=Homo sapiens GN=MMTAG2 PE=1 SV=1	1	7	7	7	1	6	6	3	4	3	0	0	0	4	5	5	6	5	5	2	3	3	0	0	0	6	5	6	1	6	6	3	4	3	0	0	0	4	5	5	6	5
Q9BUF5	Q9BUF5	8	3	3	Tubulin beta-6 chain	TUBB6	>sp|Q9BUF5|TBB6_HUMAN Tubulin beta-6 chain OS=Homo sapiens GN=TUBB6 PE=1 SV=1	1	8	3	3	2	4	3	2	2	1	1	1	1	3	5	3	3	2	3	2	2	2	1	1	1	7	7	6	0	0	0	0	0	0	0	0	0	1	2	0	0	0
Q9BUJ2	Q9BUJ2	2	2	2	Heterogeneous nuclear ribonucleoprotein U-like protein 1	HNRNPUL1	>sp|Q9BUJ2|HNRL1_HUMAN Heterogeneous nuclear ribonucleoprotein U-like protein 1 OS=Homo sapiens GN=HNRNPUL1 PE=1 SV=2	1	2	2	2	0	0	0	0	0	0	0	0	0	0	2	1	0	0	0	0	0	0	0	0	0	2	2	1	0	0	0	0	0	0	0	0	0	0	2	1	0	0
Q9BVJ6;Q5TAP6	Q9BVJ6;Q5TAP6	3;2	3;2	3;2	U3 small nucleolar RNA-associated protein 14 homolog A;U3 small nucleolar RNA-associated protein 14 homolog C	UTP14A;UTP14C	>sp|Q9BVJ6|UT14A_HUMAN U3 small nucleolar RNA-associated protein 14 homolog A OS=Homo sapiens GN=UTP14A PE=1 SV=1;>sp|Q5TAP6|UT14C_HUMAN U3 small nucleolar RNA-associated protein 14 homolog C OS=Homo sapiens GN=UTP14C PE=1 SV=1	2	3	3	3	0	0	0	0	0	0	0	0	0	0	0	0	0	0	0	0	0	0	0	0	0	1	3	0	0	0	0	0	0	0	0	0	0	0	0	0	0	0
Q9BW30	Q9BW30	3	3	3	Tubulin polymerization-promoting protein family member 3	TPPP3	>sp|Q9BW30|TPPP3_HUMAN Tubulin polymerization-promoting protein family member 3 OS=Homo sapiens GN=TPPP3 PE=1 SV=1	1	3	3	3	1	1	1	0	0	0	0	0	0	0	2	0	1	1	1	0	0	0	0	0	0	0	0	0	1	1	1	0	0	0	0	0	0	0	2	0	1	1
Q9BWF3	Q9BWF3	1	1	1	RNA-binding protein 4	RBM4	>sp|Q9BWF3|RBM4_HUMAN RNA-binding protein 4 OS=Homo sapiens GN=RBM4 PE=1 SV=1	1	1	1	1	0	0	0	0	0	0	0	0	0	0	0	0	0	0	0	0	0	0	0	0	0	1	1	1	0	0	0	0	0	0	0	0	0	0	0	0	0	0
Q9BY42	Q9BY42	2	2	2	Protein RTF2 homolog	RTFDC1	>sp|Q9BY42|RTF2_HUMAN Protein RTF2 homolog OS=Homo sapiens GN=RTFDC1 PE=1 SV=3	1	2	2	2	0	0	0	0	0	0	0	0	0	1	1	2	0	0	0	0	0	0	0	0	0	2	2	2	0	0	0	0	0	0	0	0	0	1	1	2	0	0
Q9BYB4	Q9BYB4	2	2	2	Guanine nucleotide-binding protein subunit beta-like protein 1	GNB1L	>sp|Q9BYB4|GNB1L_HUMAN Guanine nucleotide-binding protein subunit beta-like protein 1 OS=Homo sapiens GN=GNB1L PE=1 SV=2	1	2	2	2	0	0	0	0	0	0	0	0	0	0	1	0	0	0	0	0	0	0	0	0	0	1	1	2	0	0	0	0	0	0	0	0	0	0	1	0	0	0
Q9BYG3	Q9BYG3	3	3	3	MKI67 FHA domain-interacting nucleolar phosphoprotein	MKI67IP	>sp|Q9BYG3|MK67I_HUMAN MKI67 FHA domain-interacting nucleolar phosphoprotein OS=Homo sapiens GN=NIFK PE=1 SV=1	1	3	3	3	0	0	0	0	0	0	0	0	0	0	0	0	0	0	0	0	0	0	0	0	0	0	3	0	0	0	0	0	0	0	0	0	0	0	0	0	0	0
Q9BZ72	Q9BZ72	1	1	1	Membrane-associated phosphatidylinositol transfer protein 2	PITPNM2	>sp|Q9BZ72|PITM2_HUMAN Membrane-associated phosphatidylinositol transfer protein 2 OS=Homo sapiens GN=PITPNM2 PE=1 SV=1	1	1	1	1	1	1	1	1	1	1	0	0	1	0	0	1	1	1	1	1	1	1	0	0	0	1	1	1	1	1	1	1	1	1	0	0	1	0	0	1	1	1
Q9BZE4	Q9BZE4	3	3	3	Nucleolar GTP-binding protein 1	GTPBP4	>sp|Q9BZE4|NOG1_HUMAN Nucleolar GTP-binding protein 1 OS=Homo sapiens GN=GTPBP4 PE=1 SV=3	1	3	3	3	0	0	0	0	0	0	0	0	0	0	0	0	0	0	0	0	0	0	0	0	0	0	3	0	0	0	0	0	0	0	0	0	0	0	0	0	0	0
Q9BZG1	Q9BZG1	2	2	2	Ras-related protein Rab-34	RAB34	>sp|Q9BZG1|RAB34_HUMAN Ras-related protein Rab-34 OS=Homo sapiens GN=RAB34 PE=1 SV=1	1	2	2	2	0	0	0	0	0	0	0	0	0	2	1	0	0	0	0	0	0	0	0	0	0	2	2	2	0	0	0	0	0	0	0	0	0	2	1	0	0	0
Q9BZG9	Q9BZG9	1	1	1	Ly-6/neurotoxin-like protein 1	LYNX1	>sp|Q9BZG9|LYNX1_HUMAN Ly-6/neurotoxin-like protein 1 OS=Homo sapiens GN=LYNX1 PE=1 SV=3	1	1	1	1	0	0	0	0	0	0	0	0	0	1	0	0	0	0	0	0	0	0	0	0	0	0	0	0	0	0	0	0	0	0	0	0	0	1	0	0	0	0
Q9C0B1	Q9C0B1	1	1	1	Alpha-ketoglutarate-dependent dioxygenase FTO	FTO	>sp|Q9C0B1|FTO_HUMAN Alpha-ketoglutarate-dependent dioxygenase FTO OS=Homo sapiens GN=FTO PE=1 SV=3	1	1	1	1	0	0	0	0	0	0	0	0	0	0	1	0	0	0	0	0	0	0	0	0	0	1	1	1	0	0	0	0	0	0	0	0	0	0	1	0	0	0
Q9C0G6	Q9C0G6	1	1	1	Dynein heavy chain 6, axonemal	DNAH6	>sp|Q9C0G6|DYH6_HUMAN Dynein heavy chain 6, axonemal OS=Homo sapiens GN=DNAH6 PE=2 SV=3	1	1	1	1	0	0	0	0	0	0	0	0	0	1	1	1	0	0	0	0	0	0	0	0	0	1	1	1	0	0	0	0	0	0	0	0	0	1	1	1	0	0
Q9GZP4	Q9GZP4	2	2	2	PITH domain-containing protein 1	PITHD1	>sp|Q9GZP4|PITH1_HUMAN PITH domain-containing protein 1 OS=Homo sapiens GN=PITHD1 PE=1 SV=1	1	2	2	2	0	0	0	0	0	0	0	0	0	1	1	1	0	0	0	0	0	0	0	0	0	1	2	1	0	0	0	0	0	0	0	0	0	1	1	1	0	0
Q9H013	Q9H013	1	1	1	Disintegrin and metalloproteinase domain-containing protein 19	ADAM19	>sp|Q9H013|ADA19_HUMAN Disintegrin and metalloproteinase domain-containing protein 19 OS=Homo sapiens GN=ADAM19 PE=1 SV=3	1	1	1	1	0	1	1	1	1	0	0	0	0	1	1	0	1	1	1	1	0	1	0	0	0	1	1	1	0	1	1	1	1	0	0	0	0	1	1	0	1	1
Q9H0E2	Q9H0E2	1	1	1	Toll-interacting protein	TOLLIP	>sp|Q9H0E2|TOLIP_HUMAN Toll-interacting protein OS=Homo sapiens GN=TOLLIP PE=1 SV=1	1	1	1	1	0	0	0	0	0	0	0	0	0	0	1	0	0	0	0	0	0	0	0	0	0	0	0	0	0	0	0	0	0	0	0	0	0	0	1	0	0	0
Q9H1E3	Q9H1E3	3	3	3	Nuclear ubiquitous casein and cyclin-dependent kinase substrate 1	NUCKS1	>sp|Q9H1E3|NUCKS_HUMAN Nuclear ubiquitous casein and cyclin-dependent kinase substrate 1 OS=Homo sapiens GN=NUCKS1 PE=1 SV=1	1	3	3	3	0	0	0	0	0	0	0	0	0	0	3	0	0	0	0	0	0	0	0	0	0	0	0	0	0	0	0	0	0	0	0	0	0	0	3	0	0	0
Q9H299	Q9H299	3	3	3	SH3 domain-binding glutamic acid-rich-like protein 3	SH3BGRL3	>sp|Q9H299|SH3L3_HUMAN SH3 domain-binding glutamic acid-rich-like protein 3 OS=Homo sapiens GN=SH3BGRL3 PE=1 SV=1	1	3	3	3	0	0	0	0	0	0	0	0	0	0	3	0	0	0	0	0	0	0	0	0	0	0	0	0	0	0	0	0	0	0	0	0	0	0	3	0	0	0
Q9H2U1	Q9H2U1	3	3	3	Probable ATP-dependent RNA helicase DHX36	DHX36	>sp|Q9H2U1|DHX36_HUMAN ATP-dependent RNA helicase DHX36 OS=Homo sapiens GN=DHX36 PE=1 SV=2	1	3	3	3	0	0	0	0	0	0	0	0	0	0	0	1	0	0	0	0	0	0	0	0	0	2	3	1	0	0	0	0	0	0	0	0	0	0	0	1	0	0
Q9H3K6	Q9H3K6	5	5	5	BolA-like protein 2	BOLA2	>sp|Q9H3K6|BOLA2_HUMAN BolA-like protein 2 OS=Homo sapiens GN=BOLA2 PE=1 SV=1	1	5	5	5	0	3	3	0	0	0	0	0	0	3	4	4	3	3	3	0	0	0	0	0	0	4	5	4	0	3	3	0	0	0	0	0	0	3	4	4	3	3
Q9H3P7	Q9H3P7	1	1	1	Golgi resident protein GCP60	ACBD3	>sp|Q9H3P7|GCP60_HUMAN Golgi resident protein GCP60 OS=Homo sapiens GN=ACBD3 PE=1 SV=4	1	1	1	1	0	0	0	0	0	0	0	0	0	0	0	0	0	0	0	0	0	0	0	0	0	0	1	0	0	0	0	0	0	0	0	0	0	0	0	0	0	0
Q9H6Q4	Q9H6Q4	3	3	3	Cytosolic Fe-S cluster assembly factor NARFL	NARFL	>sp|Q9H6Q4|NARFL_HUMAN Cytosolic Fe-S cluster assembly factor NARFL OS=Homo sapiens GN=NARFL PE=1 SV=1	1	3	3	3	0	0	0	0	0	0	0	0	0	0	0	0	0	0	0	0	0	0	0	0	0	2	2	2	0	0	0	0	0	0	0	0	0	0	0	0	0	0
Q9H773	Q9H773	2	2	2	dCTP pyrophosphatase 1	DCTPP1	>sp|Q9H773|DCTP1_HUMAN dCTP pyrophosphatase 1 OS=Homo sapiens GN=DCTPP1 PE=1 SV=1	1	2	2	2	0	0	0	0	0	0	0	0	0	1	0	1	0	0	0	0	0	0	0	0	0	2	2	2	0	0	0	0	0	0	0	0	0	1	0	1	0	0
Q9H7B2	Q9H7B2	1	1	1	Ribosome production factor 2 homolog	RPF2	>sp|Q9H7B2|RPF2_HUMAN Ribosome production factor 2 homolog OS=Homo sapiens GN=RPF2 PE=1 SV=2	1	1	1	1	0	0	0	0	0	0	0	0	0	0	0	0	0	0	0	0	0	0	0	0	0	0	1	0	0	0	0	0	0	0	0	0	0	0	0	0	0	0
Q9H7D0	Q9H7D0	1	1	1	Dedicator of cytokinesis protein 5	DOCK5	>sp|Q9H7D0|DOCK5_HUMAN Dedicator of cytokinesis protein 5 OS=Homo sapiens GN=DOCK5 PE=1 SV=3	1	1	1	1	0	0	0	0	1	1	0	0	0	0	0	0	0	0	0	1	0	0	0	0	0	0	0	0	0	0	0	0	1	1	0	0	0	0	0	0	0	0
Q9H936	Q9H936	1	1	1	Mitochondrial glutamate carrier 1	SLC25A22	>sp|Q9H936|GHC1_HUMAN Mitochondrial glutamate carrier 1 OS=Homo sapiens GN=SLC25A22 PE=1 SV=1	1	1	1	1	0	0	0	0	0	0	0	0	0	0	0	1	0	0	1	0	0	0	0	0	0	1	1	0	0	0	0	0	0	0	0	0	0	0	0	1	0	0
Q9HAY6	Q9HAY6	1	1	1	Beta,beta-carotene 15,15-monooxygenase	BCMO1	>sp|Q9HAY6|BCDO1_HUMAN Beta,beta-carotene 15,15-dioxygenase OS=Homo sapiens GN=BCO1 PE=1 SV=1	1	1	1	1	0	0	0	0	0	0	0	0	0	0	0	0	0	0	0	0	0	0	0	0	0	0	1	0	0	0	0	0	0	0	0	0	0	0	0	0	0	0
Q9HB71	Q9HB71	1	1	1	Calcyclin-binding protein	CACYBP	>sp|Q9HB71|CYBP_HUMAN Calcyclin-binding protein OS=Homo sapiens GN=CACYBP PE=1 SV=2	1	1	1	1	0	0	0	0	0	0	0	0	0	1	1	1	0	0	0	0	0	0	0	0	0	1	1	1	0	0	0	0	0	0	0	0	0	1	1	1	0	0
Q9HC84	Q9HC84	1	1	1	Mucin-5B	MUC5B	>sp|Q9HC84|MUC5B_HUMAN Mucin-5B OS=Homo sapiens GN=MUC5B PE=1 SV=3	1	1	1	1	0	0	0	0	0	0	0	0	0	0	1	0	0	0	0	0	0	0	0	0	0	0	0	0	0	0	0	0	0	0	0	0	0	0	1	0	0	0
Q9HCN8	Q9HCN8	1	1	1	Stromal cell-derived factor 2-like protein 1	SDF2L1	>sp|Q9HCN8|SDF2L_HUMAN Stromal cell-derived factor 2-like protein 1 OS=Homo sapiens GN=SDF2L1 PE=1 SV=2	1	1	1	1	0	0	0	0	0	0	0	0	0	0	0	0	0	0	0	0	0	0	0	0	0	1	1	0	0	0	0	0	0	0	0	0	0	0	0	0	0	0
Q9HCY8	Q9HCY8	1	1	1	Protein S100-A14	S100A14	>sp|Q9HCY8|S10AE_HUMAN Protein S100-A14 OS=Homo sapiens GN=S100A14 PE=1 SV=1	1	1	1	1	0	0	0	0	0	0	0	0	0	1	0	0	0	0	0	0	0	0	0	0	0	0	0	0	0	0	0	0	0	0	0	0	0	1	0	0	0	0
Q9NP64	Q9NP64	7	7	7	Nucleolar protein of 40 kDa	ZCCHC17	>sp|Q9NP64|NO40_HUMAN Nucleolar protein of 40 kDa OS=Homo sapiens GN=ZCCHC17 PE=1 SV=1	1	7	7	7	0	4	4	0	0	0	0	0	0	4	2	2	5	4	6	0	0	0	0	0	0	5	4	5	0	4	4	0	0	0	0	0	0	4	2	2	5	4
Q9NP72	Q9NP72	2	2	2	Ras-related protein Rab-18	RAB18	>sp|Q9NP72|RAB18_HUMAN Ras-related protein Rab-18 OS=Homo sapiens GN=RAB18 PE=1 SV=1	1	2	2	2	0	0	0	0	0	0	0	0	0	0	1	0	0	0	0	0	0	0	0	0	0	2	2	1	0	0	0	0	0	0	0	0	0	0	1	0	0	0
Q9NPD3	Q9NPD3	1	1	1	Exosome complex component RRP41	EXOSC4	>sp|Q9NPD3|EXOS4_HUMAN Exosome complex component RRP41 OS=Homo sapiens GN=EXOSC4 PE=1 SV=3	1	1	1	1	0	0	0	0	0	0	0	0	0	1	0	0	0	0	0	0	0	0	0	0	0	1	1	1	0	0	0	0	0	0	0	0	0	1	0	0	0	0
Q9NPF0	Q9NPF0	2	2	2	CD320 antigen	CD320	>sp|Q9NPF0|CD320_HUMAN CD320 antigen OS=Homo sapiens GN=CD320 PE=1 SV=1	1	2	2	2	0	0	0	0	0	0	0	0	0	1	1	0	0	0	0	0	0	0	0	0	0	2	1	0	0	0	0	0	0	0	0	0	0	1	1	0	0	0
Q9NQC3	Q9NQC3	3	3	3	Reticulon-4	RTN4	>sp|Q9NQC3|RTN4_HUMAN Reticulon-4 OS=Homo sapiens GN=RTN4 PE=1 SV=2	1	3	3	3	0	0	0	0	0	0	0	0	0	0	3	0	0	0	0	0	0	0	0	0	0	2	1	0	0	0	0	0	0	0	0	0	0	0	3	0	0	0
Q9NQW6	Q9NQW6	1	1	1	Actin-binding protein anillin	ANLN	>sp|Q9NQW6|ANLN_HUMAN Anillin OS=Homo sapiens GN=ANLN PE=1 SV=2	1	1	1	1	0	0	0	0	0	0	0	0	0	0	0	0	0	0	0	0	0	0	0	0	0	1	1	1	0	0	0	0	0	0	0	0	0	0	0	0	0	0
Q9NR30	Q9NR30	4	4	3	Nucleolar RNA helicase 2	DDX21	>sp|Q9NR30|DDX21_HUMAN Nucleolar RNA helicase 2 OS=Homo sapiens GN=DDX21 PE=1 SV=5	1	4	4	3	0	0	0	0	0	0	0	0	0	0	1	0	0	0	0	0	0	0	0	0	0	2	4	1	0	0	0	0	0	0	0	0	0	0	1	0	0	0
Q9NRW3;Q8IUX4;Q96AK3	Q9NRW3	5;1;1	5;1;1	5;1;1	DNA dC->dU-editing enzyme APOBEC-3C	APOBEC3C	>sp|Q9NRW3|ABC3C_HUMAN DNA dC->dU-editing enzyme APOBEC-3C OS=Homo sapiens GN=APOBEC3C PE=1 SV=2	3	5	5	5	1	4	4	1	1	1	0	0	0	4	3	3	4	4	5	1	1	1	0	0	0	3	4	4	1	4	4	1	1	1	0	0	0	4	3	3	4	4
Q9NSD9	Q9NSD9	5	5	5	Phenylalanine--tRNA ligase beta subunit	FARSB	>sp|Q9NSD9|SYFB_HUMAN Phenylalanine--tRNA ligase beta subunit OS=Homo sapiens GN=FARSB PE=1 SV=3	1	5	5	5	0	0	0	0	0	0	0	0	0	2	1	3	1	0	0	0	0	0	0	0	0	4	4	4	0	0	0	0	0	0	0	0	0	2	1	3	1	0
Q9NTI5	Q9NTI5	23	23	21	Sister chromatid cohesion protein PDS5 homolog B	PDS5B	>sp|Q9NTI5|PDS5B_HUMAN Sister chromatid cohesion protein PDS5 homolog B OS=Homo sapiens GN=PDS5B PE=1 SV=1	1	23	23	21	0	0	0	0	0	0	0	0	0	0	0	0	2	1	2	0	0	0	0	0	0	23	21	19	0	0	0	0	0	0	0	0	0	0	0	0	2	1
Q9NUI1	Q9NUI1	2	2	2	Peroxisomal 2,4-dienoyl-CoA reductase	DECR2	>sp|Q9NUI1|DECR2_HUMAN Peroxisomal 2,4-dienoyl-CoA reductase OS=Homo sapiens GN=DECR2 PE=1 SV=1	1	2	2	2	0	0	0	0	0	0	0	0	0	2	2	1	0	0	0	0	0	0	0	0	0	2	2	2	0	0	0	0	0	0	0	0	0	2	2	1	0	0
Q9NVV4	Q9NVV4	2	2	2	Poly(A) RNA polymerase, mitochondrial	MTPAP	>sp|Q9NVV4|PAPD1_HUMAN Poly(A) RNA polymerase, mitochondrial OS=Homo sapiens GN=MTPAP PE=1 SV=1	1	2	2	2	0	0	0	0	0	0	0	0	0	1	0	0	0	0	0	0	0	0	0	0	0	1	2	1	0	0	0	0	0	0	0	0	0	1	0	0	0	0
Q9NWB6	Q9NWB6	3	3	3	Arginine and glutamate-rich protein 1	ARGLU1	>sp|Q9NWB6|ARGL1_HUMAN Arginine and glutamate-rich protein 1 OS=Homo sapiens GN=ARGLU1 PE=1 SV=1	1	3	3	3	3	3	3	0	0	0	0	0	0	2	2	2	3	3	3	0	0	0	0	0	0	2	2	2	3	3	3	0	0	0	0	0	0	2	2	2	3	3
Q9NWH9	Q9NWH9	2	2	2	SAFB-like transcription modulator	SLTM	>sp|Q9NWH9|SLTM_HUMAN SAFB-like transcription modulator OS=Homo sapiens GN=SLTM PE=1 SV=2	1	2	2	2	0	0	0	0	0	0	0	0	1	0	0	0	0	0	0	0	0	0	1	1	0	1	0	0	0	0	0	0	0	0	0	0	1	0	0	0	0	0
Q9NXD2	Q9NXD2	2	2	2	Myotubularin-related protein 10	MTMR10	>sp|Q9NXD2|MTMRA_HUMAN Myotubularin-related protein 10 OS=Homo sapiens GN=MTMR10 PE=1 SV=3	1	2	2	2	0	0	1	0	1	1	0	0	0	2	2	2	0	0	1	1	1	1	0	0	0	1	1	2	0	0	1	0	1	1	0	0	0	2	2	2	0	0
Q9NY33	Q9NY33	1	1	1	Dipeptidyl peptidase 3	DPP3	>sp|Q9NY33|DPP3_HUMAN Dipeptidyl peptidase 3 OS=Homo sapiens GN=DPP3 PE=1 SV=2	1	1	1	1	0	0	0	0	0	0	0	0	0	0	1	0	0	0	0	0	0	0	0	0	0	0	0	0	0	0	0	0	0	0	0	0	0	0	1	0	0	0
Q9NY61	Q9NY61	1	1	1	Protein AATF	AATF	>sp|Q9NY61|AATF_HUMAN Protein AATF OS=Homo sapiens GN=AATF PE=1 SV=1	1	1	1	1	0	0	0	0	0	0	0	0	0	0	0	0	0	0	0	0	0	0	0	0	0	0	1	1	0	0	0	0	0	0	0	0	0	0	0	0	0	0
Q9NYA4	Q9NYA4	1	1	1	Myotubularin-related protein 4	MTMR4	>sp|Q9NYA4|MTMR4_HUMAN Myotubularin-related protein 4 OS=Homo sapiens GN=MTMR4 PE=1 SV=2	1	1	1	1	1	1	0	1	1	1	0	0	0	1	1	1	1	1	1	1	1	1	0	0	0	1	1	1	1	1	0	1	1	1	0	0	0	1	1	1	1	1
Q9NYF8	Q9NYF8	12	12	12	Bcl-2-associated transcription factor 1	BCLAF1	>sp|Q9NYF8|BCLF1_HUMAN Bcl-2-associated transcription factor 1 OS=Homo sapiens GN=BCLAF1 PE=1 SV=2	1	12	12	12	0	4	3	1	1	0	0	0	0	9	10	9	5	3	5	1	1	1	0	0	0	11	12	11	0	4	3	1	1	0	0	0	0	9	10	9	5	3
Q9NYH9	Q9NYH9	1	1	1	U3 small nucleolar RNA-associated protein 6 homolog	UTP6	>sp|Q9NYH9|UTP6_HUMAN U3 small nucleolar RNA-associated protein 6 homolog OS=Homo sapiens GN=UTP6 PE=2 SV=2	1	1	1	1	0	0	0	0	0	0	0	0	0	0	0	0	0	0	0	0	0	0	0	0	0	0	1	0	0	0	0	0	0	0	0	0	0	0	0	0	0	0
Q9NZ01	Q9NZ01	2	2	2	Very-long-chain enoyl-CoA reductase	TECR	>sp|Q9NZ01|TECR_HUMAN Very-long-chain enoyl-CoA reductase OS=Homo sapiens GN=TECR PE=1 SV=1	1	2	2	2	0	0	0	0	0	0	0	0	0	0	1	0	0	0	0	0	0	0	0	0	0	1	2	1	0	0	0	0	0	0	0	0	0	0	1	0	0	0
Q9NZB2	Q9NZB2	3	3	3	Constitutive coactivator of PPAR-gamma-like protein 1	FAM120A	>sp|Q9NZB2|F120A_HUMAN Constitutive coactivator of PPAR-gamma-like protein 1 OS=Homo sapiens GN=FAM120A PE=1 SV=2	1	3	3	3	2	2	2	0	0	0	0	0	0	2	2	2	2	2	2	0	0	0	0	0	0	3	3	3	2	2	2	0	0	0	0	0	0	2	2	2	2	2
Q9NZT1	Q9NZT1	11	11	11	Calmodulin-like protein 5	CALML5	>sp|Q9NZT1|CALL5_HUMAN Calmodulin-like protein 5 OS=Homo sapiens GN=CALML5 PE=1 SV=2	1	11	11	11	0	1	1	0	0	0	0	2	0	4	11	3	1	1	1	1	0	0	0	1	1	1	2	0	0	1	1	0	0	0	0	2	0	4	11	3	1	1
Q9NZT2	Q9NZT2	11	11	11	Opioid growth factor receptor	OGFR	>sp|Q9NZT2|OGFR_HUMAN Opioid growth factor receptor OS=Homo sapiens GN=OGFR PE=1 SV=3	1	11	11	11	0	1	1	0	0	0	0	0	0	7	7	5	1	0	1	0	0	0	0	0	0	11	10	9	0	1	1	0	0	0	0	0	0	7	7	5	1	0
Q9P258	Q9P258	6	6	6	Protein RCC2	RCC2	>sp|Q9P258|RCC2_HUMAN Protein RCC2 OS=Homo sapiens GN=RCC2 PE=1 SV=2	1	6	6	6	0	0	0	0	0	0	0	0	0	5	5	5	0	0	0	0	0	0	0	0	0	4	6	5	0	0	0	0	0	0	0	0	0	5	5	5	0	0
Q9P2E9	Q9P2E9	4	4	4	Ribosome-binding protein 1	RRBP1	>sp|Q9P2E9|RRBP1_HUMAN Ribosome-binding protein 1 OS=Homo sapiens GN=RRBP1 PE=1 SV=4	1	4	4	4	0	0	0	0	0	0	0	0	0	1	1	0	0	0	0	0	0	0	0	0	0	3	3	0	0	0	0	0	0	0	0	0	0	1	1	0	0	0
Q9UBB4	Q9UBB4	1	1	1	Ataxin-10	ATXN10	>sp|Q9UBB4|ATX10_HUMAN Ataxin-10 OS=Homo sapiens GN=ATXN10 PE=1 SV=1	1	1	1	1	0	0	0	0	0	0	0	0	0	0	0	0	0	0	0	0	0	0	0	0	0	1	1	1	0	0	0	0	0	0	0	0	0	0	0	0	0	0
Q9UBG3	Q9UBG3	7	7	7	Cornulin	CRNN	>sp|Q9UBG3|CRNN_HUMAN Cornulin OS=Homo sapiens GN=CRNN PE=1 SV=1	1	7	7	7	0	0	1	0	0	0	0	0	0	0	7	2	0	0	0	0	0	0	0	0	0	0	0	0	0	0	1	0	0	0	0	0	0	0	7	2	0	0
Q9UBN1	Q9UBN1	1	1	1	Voltage-dependent calcium channel gamma-4 subunit	CACNG4	>sp|Q9UBN1|CCG4_HUMAN Voltage-dependent calcium channel gamma-4 subunit OS=Homo sapiens GN=CACNG4 PE=2 SV=1	1	1	1	1	0	0	0	0	0	0	0	0	0	0	0	0	0	0	1	0	0	0	0	0	0	0	0	0	0	0	0	0	0	0	0	0	0	0	0	0	0	0
Q9UBN7	Q9UBN7	5	5	5	Histone deacetylase 6	HDAC6	>sp|Q9UBN7|HDAC6_HUMAN Histone deacetylase 6 OS=Homo sapiens GN=HDAC6 PE=1 SV=2	1	5	5	5	0	0	0	0	0	0	0	0	0	1	0	1	0	0	0	0	0	0	0	0	0	3	5	3	0	0	0	0	0	0	0	0	0	1	0	1	0	0
Q9UBR2	Q9UBR2	3	3	3	Cathepsin Z	CTSZ	>sp|Q9UBR2|CATZ_HUMAN Cathepsin Z OS=Homo sapiens GN=CTSZ PE=1 SV=1	1	3	3	3	0	1	2	0	0	0	0	0	0	2	2	2	1	1	1	0	0	0	0	0	0	2	2	2	0	1	2	0	0	0	0	0	0	2	2	2	1	1
Q9UBS4	Q9UBS4	2	2	2	DnaJ homolog subfamily B member 11	DNAJB11	>sp|Q9UBS4|DJB11_HUMAN DnaJ homolog subfamily B member 11 OS=Homo sapiens GN=DNAJB11 PE=1 SV=1	1	2	2	2	0	0	0	0	0	0	0	0	0	2	2	0	0	0	0	0	0	0	0	0	0	1	1	1	0	0	0	0	0	0	0	0	0	2	2	0	0	0
Q9UBX3	Q9UBX3	4	4	4	Mitochondrial dicarboxylate carrier	SLC25A10	>sp|Q9UBX3|DIC_HUMAN Mitochondrial dicarboxylate carrier OS=Homo sapiens GN=SLC25A10 PE=1 SV=2	1	4	4	4	1	2	1	1	2	2	0	0	0	4	3	3	2	0	2	1	2	0	0	0	0	4	3	4	1	2	1	1	2	2	0	0	0	4	3	3	2	0
Q9UHB9	Q9UHB9	1	1	1	Signal recognition particle subunit SRP68	SRP68	>sp|Q9UHB9|SRP68_HUMAN Signal recognition particle subunit SRP68 OS=Homo sapiens GN=SRP68 PE=1 SV=2	1	1	1	1	0	0	0	0	0	0	0	0	0	0	0	0	0	0	0	0	0	0	0	0	0	1	0	0	0	0	0	0	0	0	0	0	0	0	0	0	0	0
Q9UHD1	Q9UHD1	5	5	5	Cysteine and histidine-rich domain-containing protein 1	CHORDC1	>sp|Q9UHD1|CHRD1_HUMAN Cysteine and histidine-rich domain-containing protein 1 OS=Homo sapiens GN=CHORDC1 PE=1 SV=2	1	5	5	5	0	0	1	0	0	0	0	0	0	1	2	1	2	0	2	0	0	0	0	0	0	4	5	4	0	0	1	0	0	0	0	0	0	1	2	1	2	0
Q9UHD8	Q9UHD8	1	1	1	Septin-9	2009-09-01	>sp|Q9UHD8|SEPT9_HUMAN Septin-9 OS=Homo sapiens GN=SEPT9 PE=1 SV=2	1	1	1	1	0	0	0	0	0	0	0	0	0	0	0	0	0	0	0	0	0	0	0	0	0	0	1	0	0	0	0	0	0	0	0	0	0	0	0	0	0	0
Q9UHR4	Q9UHR4	1	1	1	Brain-specific angiogenesis inhibitor 1-associated protein 2-like protein 1	BAIAP2L1	>sp|Q9UHR4|BI2L1_HUMAN Brain-specific angiogenesis inhibitor 1-associated protein 2-like protein 1 OS=Homo sapiens GN=BAIAP2L1 PE=1 SV=2	1	1	1	1	0	0	0	0	0	0	0	0	0	0	0	0	0	0	0	0	0	0	0	0	0	1	1	1	0	0	0	0	0	0	0	0	0	0	0	0	0	0
Q9UI42	Q9UI42	2	2	2	Carboxypeptidase A4	CPA4	>sp|Q9UI42|CBPA4_HUMAN Carboxypeptidase A4 OS=Homo sapiens GN=CPA4 PE=1 SV=2	1	2	2	2	0	0	0	0	0	0	0	0	0	2	1	1	0	0	0	0	0	0	0	0	0	0	0	0	0	0	0	0	0	0	0	0	0	2	1	1	0	0
Q9UJS0;O75746	Q9UJS0	3;1	3;1	3;1	Calcium-binding mitochondrial carrier protein Aralar2	SLC25A13	>sp|Q9UJS0|CMC2_HUMAN Calcium-binding mitochondrial carrier protein Aralar2 OS=Homo sapiens GN=SLC25A13 PE=1 SV=2	2	3	3	3	0	1	0	0	0	0	0	0	0	1	0	1	1	0	1	0	0	0	0	0	0	3	2	3	0	1	0	0	0	0	0	0	0	1	0	1	1	0
Q9UJV9	Q9UJV9	4	4	4	Probable ATP-dependent RNA helicase DDX41	DDX41	>sp|Q9UJV9|DDX41_HUMAN Probable ATP-dependent RNA helicase DDX41 OS=Homo sapiens GN=DDX41 PE=1 SV=2	1	4	4	4	0	0	0	0	0	0	0	0	0	1	0	0	0	0	0	0	0	0	0	0	0	3	4	1	0	0	0	0	0	0	0	0	0	1	0	0	0	0
Q9UK41	Q9UK41	1	1	1	Vacuolar protein sorting-associated protein 28 homolog	VPS28	>sp|Q9UK41|VPS28_HUMAN Vacuolar protein sorting-associated protein 28 homolog OS=Homo sapiens GN=VPS28 PE=1 SV=1	1	1	1	1	0	0	0	0	0	0	0	0	0	0	0	0	0	0	0	0	0	0	0	0	0	0	1	0	0	0	0	0	0	0	0	0	0	0	0	0	0	0
Q9UKK9	Q9UKK9	1	1	1	ADP-sugar pyrophosphatase	NUDT5	>sp|Q9UKK9|NUDT5_HUMAN ADP-sugar pyrophosphatase OS=Homo sapiens GN=NUDT5 PE=1 SV=1	1	1	1	1	0	1	1	0	0	0	0	0	0	0	0	0	1	1	1	0	0	0	0	0	0	0	0	0	0	1	1	0	0	0	0	0	0	0	0	0	1	1
Q9UKM9	Q9UKM9	3	3	3	RNA-binding protein Raly	RALY	>sp|Q9UKM9|RALY_HUMAN RNA-binding protein Raly OS=Homo sapiens GN=RALY PE=1 SV=1	1	3	3	3	0	0	0	0	0	0	0	0	0	0	1	0	0	0	0	0	0	0	0	0	0	0	3	0	0	0	0	0	0	0	0	0	0	0	1	0	0	0
Q9UL25	Q9UL25	2	2	2	Ras-related protein Rab-21	RAB21	>sp|Q9UL25|RAB21_HUMAN Ras-related protein Rab-21 OS=Homo sapiens GN=RAB21 PE=1 SV=3	1	2	2	2	0	0	0	0	0	0	0	0	0	1	2	1	0	0	0	0	0	0	0	0	0	2	2	2	0	0	0	0	0	0	0	0	0	1	2	1	0	0
Q9UL46	Q9UL46	1	1	1	Proteasome activator complex subunit 2	PSME2	>sp|Q9UL46|PSME2_HUMAN Proteasome activator complex subunit 2 OS=Homo sapiens GN=PSME2 PE=1 SV=4	1	1	1	1	0	0	0	0	0	0	0	0	0	0	1	0	0	0	0	0	0	0	0	0	0	1	0	0	0	0	0	0	0	0	0	0	0	0	1	0	0	0
Q9ULU4	Q9ULU4	2	2	2	Protein kinase C-binding protein 1	ZMYND8	>sp|Q9ULU4|PKCB1_HUMAN Protein kinase C-binding protein 1 OS=Homo sapiens GN=ZMYND8 PE=1 SV=2	1	2	2	2	0	0	0	0	0	0	0	0	0	0	0	1	0	0	0	0	0	0	0	0	0	0	2	1	0	0	0	0	0	0	0	0	0	0	0	1	0	0
Q9ULV4	Q9ULV4	1	1	1	Coronin-1C	CORO1C	>sp|Q9ULV4|COR1C_HUMAN Coronin-1C OS=Homo sapiens GN=CORO1C PE=1 SV=1	1	1	1	1	0	0	0	0	0	0	0	0	0	0	1	0	0	0	0	0	0	0	0	0	0	1	1	1	0	0	0	0	0	0	0	0	0	0	1	0	0	0
Q9UMS4	Q9UMS4	1	1	1	Pre-mRNA-processing factor 19	PRPF19	>sp|Q9UMS4|PRP19_HUMAN Pre-mRNA-processing factor 19 OS=Homo sapiens GN=PRPF19 PE=1 SV=1	1	1	1	1	0	0	0	0	0	0	0	0	0	0	1	0	0	0	0	0	0	0	0	0	0	1	0	1	0	0	0	0	0	0	0	0	0	0	1	0	0	0
Q9UN86	Q9UN86	1	1	1	Ras GTPase-activating protein-binding protein 2	G3BP2	>sp|Q9UN86|G3BP2_HUMAN Ras GTPase-activating protein-binding protein 2 OS=Homo sapiens GN=G3BP2 PE=1 SV=2	1	1	1	1	0	0	0	0	0	0	0	0	0	0	0	0	0	0	0	0	0	0	0	0	0	1	1	1	0	0	0	0	0	0	0	0	0	0	0	0	0	0
Q9UNF1	Q9UNF1	5	5	5	Melanoma-associated antigen D2	MAGED2	>sp|Q9UNF1|MAGD2_HUMAN Melanoma-associated antigen D2 OS=Homo sapiens GN=MAGED2 PE=1 SV=2	1	5	5	5	0	0	1	0	0	0	0	0	0	1	2	1	0	1	1	0	0	0	0	0	0	5	5	4	0	0	1	0	0	0	0	0	0	1	2	1	0	1
Q9UPN3	Q9UPN3	2	2	2	Microtubule-actin cross-linking factor 1, isoforms 1/2/3/5	MACF1	>sp|Q9UPN3|MACF1_HUMAN Microtubule-actin cross-linking factor 1, isoforms 1/2/3/5 OS=Homo sapiens GN=MACF1 PE=1 SV=4	1	2	2	2	1	0	0	1	1	1	0	0	0	0	0	0	0	0	0	1	1	1	0	0	0	0	0	0	1	0	0	1	1	1	0	0	0	0	0	0	0	0
Q9UPU5	Q9UPU5	3	3	3	Ubiquitin carboxyl-terminal hydrolase 24	USP24	>sp|Q9UPU5|UBP24_HUMAN Ubiquitin carboxyl-terminal hydrolase 24 OS=Homo sapiens GN=USP24 PE=1 SV=3	1	3	3	3	0	0	0	0	1	1	0	1	0	0	0	0	0	0	0	1	1	1	0	0	0	1	1	1	0	0	0	0	1	1	0	1	0	0	0	0	0	0
Q9UQ35	Q9UQ35	14	14	14	Serine/arginine repetitive matrix protein 2	SRRM2	>sp|Q9UQ35|SRRM2_HUMAN Serine/arginine repetitive matrix protein 2 OS=Homo sapiens GN=SRRM2 PE=1 SV=2	1	14	14	14	0	2	2	0	1	1	0	0	0	3	9	5	3	2	2	1	1	1	0	0	0	12	11	11	0	2	2	0	1	1	0	0	0	3	9	5	3	2
Q9UQE7	Q9UQE7	126	126	126	Structural maintenance of chromosomes protein 3	SMC3	>sp|Q9UQE7|SMC3_HUMAN Structural maintenance of chromosomes protein 3 OS=Homo sapiens GN=SMC3 PE=1 SV=2	1	126	126	126	0	0	0	0	0	0	0	0	0	0	0	1	85	83	92	50	57	46	5	4	5	118	122	118	0	0	0	0	0	0	0	0	0	0	0	1	85	83
Q9Y265	Q9Y265	1	1	1	RuvB-like 1	RUVBL1	>sp|Q9Y265|RUVB1_HUMAN RuvB-like 1 OS=Homo sapiens GN=RUVBL1 PE=1 SV=1	1	1	1	1	0	0	0	0	0	0	0	0	0	0	0	0	0	0	0	0	0	0	0	0	0	1	1	0	0	0	0	0	0	0	0	0	0	0	0	0	0	0
Q9Y277	Q9Y277	2	2	2	Voltage-dependent anion-selective channel protein 3	VDAC3	>sp|Q9Y277|VDAC3_HUMAN Voltage-dependent anion-selective channel protein 3 OS=Homo sapiens GN=VDAC3 PE=1 SV=1	1	2	2	2	0	0	0	0	0	0	0	0	0	1	2	2	0	0	0	0	0	0	0	0	0	1	2	1	0	0	0	0	0	0	0	0	0	1	2	2	0	0
Q9Y285	Q9Y285	4	4	4	Phenylalanine--tRNA ligase alpha subunit	FARSA	>sp|Q9Y285|SYFA_HUMAN Phenylalanine--tRNA ligase alpha subunit OS=Homo sapiens GN=FARSA PE=1 SV=3	1	4	4	4	0	0	0	0	0	0	0	0	0	3	2	2	0	0	0	0	0	0	0	0	0	3	2	2	0	0	0	0	0	0	0	0	0	3	2	2	0	0
Q9Y2S7	Q9Y2S7	4	4	4	Polymerase delta-interacting protein 2	POLDIP2	>sp|Q9Y2S7|PDIP2_HUMAN Polymerase delta-interacting protein 2 OS=Homo sapiens GN=POLDIP2 PE=1 SV=1	1	4	4	4	0	2	2	0	0	0	0	0	0	1	2	3	2	1	2	0	0	0	0	0	0	3	4	3	0	2	2	0	0	0	0	0	0	1	2	3	2	1
Q9Y2W1	Q9Y2W1	17	17	17	Thyroid hormone receptor-associated protein 3	THRAP3	>sp|Q9Y2W1|TR150_HUMAN Thyroid hormone receptor-associated protein 3 OS=Homo sapiens GN=THRAP3 PE=1 SV=2	1	17	17	17	2	6	8	0	0	1	0	0	0	12	16	15	6	5	8	0	0	1	0	0	0	17	16	11	2	6	8	0	0	1	0	0	0	12	16	15	6	5
Q9Y2X3	Q9Y2X3	5	5	5	Nucleolar protein 58	NOP58	>sp|Q9Y2X3|NOP58_HUMAN Nucleolar protein 58 OS=Homo sapiens GN=NOP58 PE=1 SV=1	1	5	5	5	0	0	0	0	0	0	0	0	0	0	0	0	0	0	0	0	0	0	0	0	0	0	5	0	0	0	0	0	0	0	0	0	0	0	0	0	0	0
Q9Y314	Q9Y314	4	4	4	Nitric oxide synthase-interacting protein	NOSIP	>sp|Q9Y314|NOSIP_HUMAN Nitric oxide synthase-interacting protein OS=Homo sapiens GN=NOSIP PE=1 SV=1	1	4	4	4	0	0	0	0	0	0	0	0	0	1	1	0	0	0	0	0	0	0	0	0	0	2	4	3	0	0	0	0	0	0	0	0	0	1	1	0	0	0
Q9Y316	Q9Y316	1	1	1	Protein MEMO1	MEMO1	>sp|Q9Y316|MEMO1_HUMAN Protein MEMO1 OS=Homo sapiens GN=MEMO1 PE=1 SV=1	1	1	1	1	0	0	0	0	0	0	0	0	0	0	0	0	0	0	0	0	0	0	0	0	0	0	1	0	0	0	0	0	0	0	0	0	0	0	0	0	0	0
Q9Y383	Q9Y383	5	5	3	Putative RNA-binding protein Luc7-like 2	LUC7L2	>sp|Q9Y383|LC7L2_HUMAN Putative RNA-binding protein Luc7-like 2 OS=Homo sapiens GN=LUC7L2 PE=1 SV=2	1	5	5	3	0	4	4	0	0	0	0	0	0	4	3	5	4	4	4	0	0	0	0	0	0	5	5	5	0	4	4	0	0	0	0	0	0	4	3	5	4	4
Q9Y3C1	Q9Y3C1	2	2	2	Nucleolar protein 16	NOP16	>sp|Q9Y3C1|NOP16_HUMAN Nucleolar protein 16 OS=Homo sapiens GN=NOP16 PE=1 SV=2	1	2	2	2	0	0	0	0	0	0	0	0	0	0	0	0	0	0	0	0	0	0	0	0	0	0	2	0	0	0	0	0	0	0	0	0	0	0	0	0	0	0
Q9Y3R4	Q9Y3R4	7	7	7	Sialidase-2	NEU2	>sp|Q9Y3R4|NEUR2_HUMAN Sialidase-2 OS=Homo sapiens GN=NEU2 PE=1 SV=2	1	7	7	7	0	0	0	0	0	0	0	0	0	7	4	1	0	0	0	0	0	0	0	0	0	0	0	0	0	0	0	0	0	0	0	0	0	7	4	1	0	0
Q9Y3U8	Q9Y3U8	3	3	3	60S ribosomal protein L36	RPL36	>sp|Q9Y3U8|RL36_HUMAN 60S ribosomal protein L36 OS=Homo sapiens GN=RPL36 PE=1 SV=3	1	3	3	3	0	1	1	0	0	0	0	0	0	2	3	2	1	1	1	1	0	0	0	0	0	3	3	3	0	1	1	0	0	0	0	0	0	2	3	2	1	1
Q9Y4Y9	Q9Y4Y9	1	1	1	U6 snRNA-associated Sm-like protein LSm5	LSM5	>sp|Q9Y4Y9|LSM5_HUMAN U6 snRNA-associated Sm-like protein LSm5 OS=Homo sapiens GN=LSM5 PE=1 SV=3	1	1	1	1	0	0	0	0	0	0	0	0	0	0	1	0	0	0	0	0	0	0	0	0	0	0	0	0	0	0	0	0	0	0	0	0	0	0	1	0	0	0
Q9Y508	Q9Y508	2	2	2	RING finger protein 114	RNF114	>sp|Q9Y508|RN114_HUMAN E3 ubiquitin-protein ligase RNF114 OS=Homo sapiens GN=RNF114 PE=1 SV=1	1	2	2	2	0	0	0	0	0	0	0	0	0	1	1	1	0	0	0	0	0	0	0	0	0	2	2	2	0	0	0	0	0	0	0	0	0	1	1	1	0	0
Q9Y520	Q9Y520	2	2	2	Protein PRRC2C	PRRC2C	>sp|Q9Y520|PRC2C_HUMAN Protein PRRC2C OS=Homo sapiens GN=PRRC2C PE=1 SV=4	1	2	2	2	0	0	0	0	0	0	0	0	0	0	0	0	0	0	0	0	0	0	0	0	0	1	2	1	0	0	0	0	0	0	0	0	0	0	0	0	0	0
Q9Y570	Q9Y570	3	3	3	Protein phosphatase methylesterase 1	PPME1	>sp|Q9Y570|PPME1_HUMAN Protein phosphatase methylesterase 1 OS=Homo sapiens GN=PPME1 PE=1 SV=3	1	3	3	3	0	0	0	0	0	0	0	0	0	2	0	1	0	0	0	0	0	0	0	0	0	2	2	2	0	0	0	0	0	0	0	0	0	2	0	1	0	0
Q9Y5A9	Q9Y5A9	2	2	2	YTH domain family protein 2	YTHDF2	>sp|Q9Y5A9|YTHD2_HUMAN YTH domain-containing family protein 2 OS=Homo sapiens GN=YTHDF2 PE=1 SV=2	1	2	2	2	0	0	0	0	0	0	0	0	0	0	1	0	0	0	0	0	0	0	0	0	0	0	1	0	0	0	0	0	0	0	0	0	0	0	1	0	0	0
Q9Y5G3	Q9Y5G3	1	1	1	Protocadherin gamma-B1	PCDHGB1	>sp|Q9Y5G3|PCDGD_HUMAN Protocadherin gamma-B1 OS=Homo sapiens GN=PCDHGB1 PE=2 SV=1	1	1	1	1	1	1	1	0	0	0	0	0	0	0	0	0	1	1	0	0	0	0	0	0	0	0	0	0	1	1	1	0	0	0	0	0	0	0	0	0	1	1
Q9Y5J1	Q9Y5J1	1	1	1	U3 small nucleolar RNA-associated protein 18 homolog	UTP18	>sp|Q9Y5J1|UTP18_HUMAN U3 small nucleolar RNA-associated protein 18 homolog OS=Homo sapiens GN=UTP18 PE=1 SV=3	1	1	1	1	0	0	0	0	0	0	0	0	0	0	0	0	0	0	0	0	0	0	0	0	0	0	1	0	0	0	0	0	0	0	0	0	0	0	0	0	0	0
Q9Y5Y2	Q9Y5Y2	2	2	2	Cytosolic Fe-S cluster assembly factor NUBP2	NUBP2	>sp|Q9Y5Y2|NUBP2_HUMAN Cytosolic Fe-S cluster assembly factor NUBP2 OS=Homo sapiens GN=NUBP2 PE=1 SV=1	1	2	2	2	0	0	0	0	0	0	0	0	0	0	1	0	0	0	0	0	0	0	0	0	0	1	1	2	0	0	0	0	0	0	0	0	0	0	1	0	0	0
Q9Y6C9	Q9Y6C9	3	3	3	Mitochondrial carrier homolog 2	MTCH2	>sp|Q9Y6C9|MTCH2_HUMAN Mitochondrial carrier homolog 2 OS=Homo sapiens GN=MTCH2 PE=1 SV=1	1	3	3	3	0	0	0	0	0	0	0	0	0	1	2	2	0	0	0	0	0	0	0	0	0	2	3	2	0	0	0	0	0	0	0	0	0	1	2	2	0	0
Q9Y6E2	Q9Y6E2	1	1	1	Basic leucine zipper and W2 domain-containing protein 2	BZW2	>sp|Q9Y6E2|BZW2_HUMAN Basic leucine zipper and W2 domain-containing protein 2 OS=Homo sapiens GN=BZW2 PE=1 SV=1	1	1	1	1	0	0	0	0	0	0	0	0	0	0	0	0	0	0	0	0	0	0	0	0	0	1	1	1	0	0	0	0	0	0	0	0	0	0	0	0	0	0
REV__P19013;REV__CON__P19013	REV__P19013;REV__CON__P19013	1;1	1;1	1;1			>sp|P19013|K2C4_HUMAN Keratin, type II cytoskeletal 4 OS=Homo sapiens GN=KRT4 PE=1 SV=4;>P19013 SWISS-PROT:P19013 Tax_Id=9606 Gene_Symbol=KRT4 keratin 4	2	1	1	1	0	0	0	0	0	0	0	0	0	0	0	0	1	1	1	0	0	0	0	0	0	0	0	0	0	0	0	0	0	0	0	0	0	0	0	0	1	1
REV__Q16281	REV__Q16281	1	1	1			>sp|Q16281|CNGA3_HUMAN Cyclic nucleotide-gated cation channel alpha-3 OS=Homo sapiens GN=CNGA3 PE=1 SV=2	1	1	1	1	1	0	0	0	0	0	0	0	0	0	0	0	0	0	0	0	0	0	0	0	0	0	0	0	1	0	0	0	0	0	0	0	0	0	0	0	0	0
REV__Q96RP9	REV__Q96RP9	1	1	1			>sp|Q96RP9|EFGM_HUMAN Elongation factor G, mitochondrial OS=Homo sapiens GN=GFM1 PE=1 SV=2	1	1	1	1	0	1	1	1	1	1	0	0	0	0	0	0	1	1	1	1	1	1	0	0	0	0	0	0	0	1	1	1	1	1	0	0	0	0	0	0	1	1
REV__Q9C0J8	REV__Q9C0J8	1	1	1			>sp|Q9C0J8|WDR33_HUMAN pre-mRNA 3 end processing protein WDR33 OS=Homo sapiens GN=WDR33 PE=1 SV=2	1	1	1	1	0	1	1	1	1	1	0	0	0	1	1	1	1	1	1	1	1	1	0	0	0	1	1	1	0	1	1	1	1	1	0	0	0	1	1	1	1	1
REV__Q9NS86	REV__Q9NS86	1	1	1			>sp|Q9NS86|LANC2_HUMAN LanC-like protein 2 OS=Homo sapiens GN=LANCL2 PE=1 SV=1	1	1	1	1	0	0	0	0	0	0	0	0	0	0	0	0	0	0	0	0	0	0	0	0	0	1	1	1	0	0	0	0	0	0	0	0	0	0	0	0	0	0
REV__Q9NUG4	REV__Q9NUG4	1	1	1			>sp|Q9NUG4|CCM2L_HUMAN Cerebral cavernous malformations 2 protein-like OS=Homo sapiens GN=CCM2L PE=2 SV=3	1	1	1	1	0	1	0	0	0	0	0	0	0	0	0	0	1	1	0	0	0	0	0	0	0	0	0	0	0	1	0	0	0	0	0	0	0	0	0	0	1	1
REV__Q9UJY5	REV__Q9UJY5	1	1	1			>sp|Q9UJY5|GGA1_HUMAN ADP-ribosylation factor-binding protein GGA1 OS=Homo sapiens GN=GGA1 PE=1 SV=1	1	1	1	1	0	0	0	0	0	0	0	0	0	0	0	0	0	0	1	0	0	0	0	0	0	0	0	0	0	0	0	0	0	0	0	0	0	0	0	0	0	0
REV__Q9UNH5	REV__Q9UNH5	1	1	1			>sp|Q9UNH5|CC14A_HUMAN Dual specificity protein phosphatase CDC14A OS=Homo sapiens GN=CDC14A PE=1 SV=1	1	1	1	1	0	0	0	0	0	0	0	0	0	0	1	1	0	0	0	1	1	0	0	0	0	1	1	0	0	0	0	0	0	0	0	0	0	0	1	1	0	0
[truncated: 205 more columns]

## Sheet: ProtGroup_filtered+analysed500
LFQ.intensity.HeLaK_500_1	LFQ.intensity.HeLaK_500_2	LFQ.intensity.HeLaK_500_3	LFQ.intensity.SMC1A_500_1	LFQ.intensity.SMC1A_500_2	LFQ.intensity.SMC1A_500_3	Reverse	Student's T-test Significant SMC1A_500_HeLaK_500	Student's T-test significant	Peptides	Intensity	Peptide.counts..all.	Peptide.counts..razor.unique.	Peptide.counts..unique.	Number.of.proteins	Razor...unique.peptides	Unique.peptides	Razor...unique.peptides.HeLaK_500_1	Razor...unique.peptides.HeLaK_500_2	Razor...unique.peptides.HeLaK_500_3	Razor...unique.peptides.SMC1A_500_1	Razor...unique.peptides.SMC1A_500_2	Razor...unique.peptides.SMC1A_500_3	Peptides.SMC1A_500_1	Peptides.SMC1A_500_2	Peptides.SMC1A_500_3	Peptides.HeLaK_500_1	Peptides.HeLaK_500_2	Peptides.HeLaK_500_3	Unique.peptides.HeLaK_500_1	Unique.peptides.HeLaK_500_2	Unique.peptides.HeLaK_500_3	Unique.peptides.SMC1A_500_1	Unique.peptides.SMC1A_500_2	Unique.peptides.SMC1A_500_3	iBAQ	iBAQ.HeLaK_500_1	iBAQ.HeLaK_500_2	iBAQ.HeLaK_500_3	iBAQ.SMC1A_500_1	iBAQ.SMC1A_500_2	iBAQ.SMC1A_500_3	-Log Student's T-test p-value SMC1A_500_HeLaK_500	Student's T-test q-value SMC1A_500_HeLaK_500	Student's T-test Difference SMC1A_500_HeLaK_500	Student's T-test Test statistic SMC1A_500_HeLaK_500	Protein.IDs	Majority.protein.IDs	Protein.names	Gene.names
#!{Type}E	E	E	E	E	E	C	C	C	N	N	N	N	N	N	N	N	N	N	N	N	N	N	N	N	N	N	N	N	N	N	N	N	N	N	N	N	N	N	N	N	N	N	N	N	N	T	T	T	T
#!{C:Group1}HeLaK_500	HeLaK_500	HeLaK_500	SMC1A_500	SMC1A_500	SMC1A_500
22.4677	22.221	21.1364	23.6213	23.2467	23.2598				8	48595000	8	8	8	1	8	8	3	2	2	5	7	6	5	7	6	3	2	2	3	2	2	5	7	6	867770	35300	22378	9962.2	230700	403860	165570	1.54793	0.0115556	1.43424	3.35947	O00410	O00410	Importin-5	IPO5
23.6216	23.6685	23.7903	24.6536	25.2594	24.6242		+	SMC1A_500_HeLaK_500	11	158370000	NaN	NaN	NaN	3	11	10	7	7	7	8	11	8	8	11	8	7	7	7	6	7	7	7	10	7	4060800	217000	141270	191670	601960	2148700	440300	2.24735	0.00467925	1.15229	5.40911	O00571;O15523;Q9NQI0	O00571;O15523	ATP-dependent RNA helicase DDX3X;ATP-dependent RNA helicase DDX3Y	DDX3X;DDX3Y
21.8251	22.2735	22.5463	23.7646	23.1329	23.4546		+	SMC1A_500_HeLaK_500	4	47598000	4	4	4	1	4	4	2	3	3	4	4	4	4	4	4	2	3	3	2	3	3	4	4	4	2069500	83827	103460	90837	616840	728010	352530	1.94567	0.00527536	1.23574	4.44016	O14965	O14965	Aurora kinase A	AURKA
19.8975	20.6444	20.5579	22.5585	22.4586	22.1184		+	SMC1A_500_HeLaK_500	3	14570000	3	3	3	1	3	3	0	0	0	3	2	3	3	2	3	0	0	0	0	0	0	3	2	3	184430	0	0	0	53968	30126	100340	2.75592	0	2.01191	7.42734	O15027	O15027	Protein transport protein Sec16A	SEC16A
21.1735	21.5708	20.2069	22.4082	22.1259	22.0489				4	20835000	4	4	4	1	4	4	2	1	1	3	3	3	3	3	3	2	1	1	2	1	1	3	3	3	359230	22189	9475.5	11541	97133	117540	69044	1.34928	0.0235152	1.21059	2.886	O15067	O15067	Phosphoribosylformylglycinamidine synthase	PFAS
23.4727	23.5355	23.9577	24.6621	24.2803	24.748		+	SMC1A_500_HeLaK_500	7	118380000	7	7	7	1	7	7	4	5	5	6	7	6	6	7	6	4	5	5	4	5	5	6	7	6	4932300	375360	261770	224970	1261100	1565500	1058900	1.9108	0.00505556	0.908155	4.33719	O43175	O43175	D-3-phosphoglycerate dehydrogenase	PHGDH
19.0027	20.1739	20.8959	32.4203	32.1407	32.5515		+	SMC1A_500_HeLaK_500	42	23668000000	NaN	NaN	NaN	2	42	42	0	0	0	38	38	40	38	38	40	0	0	0	0	0	0	38	38	40	910310000	0	0	0	244650000	318020000	205390000	4.58666	0	12.3467	21.8622	O60216;Q9H4I0	O60216	Double-strand-break repair protein rad21 homolog	RAD21
23.2503	23.6798	23.6462	24.7724	24.4593	24.9971		+	SMC1A_500_HeLaK_500	12	112850000	12	12	12	1	12	12	8	9	6	11	12	10	11	12	10	8	9	6	8	9	6	11	12	10	2089900	117330	114140	67312	534730	808530	447840	2.37011	0.00258333	1.21747	5.84794	O60313	O60313	Dynamin-like 120 kDa protein, mitochondrial;Dynamin-like 120 kDa protein, form S1	OPA1
20.4798	29.7003	22.1837	20.2641	29.7587	20.7891				6	2208400000	NaN	NaN	NaN	15	6	6	2	6	3	3	6	2	3	6	2	2	6	3	2	6	3	3	6	2	315480000	397250	59867000	1004000	697780	251860000	785950	0.0421087	0.947673	-0.5173	-0.123601	Q99880;Q99879;Q99877;Q93079;Q5QNW6;P62807;P58876;P57053;O60814;Q8N257;Q16778;P33778;P23527;P06899;Q96A08	Q99880;Q99879;Q99877;Q93079;Q5QNW6;P62807;P58876;P57053;O60814;Q8N257;Q16778;P33778;P23527;P06899;Q96A08	Histone H2B type 1-L;Histone H2B type 1-M;Histone H2B type 1-N;Histone H2B type 1-H;Histone H2B type 2-F;Histone H2B type 1-C/E/F/G/I;Histone H2B type 1-D;Histone H2B type F-S;Histone H2B type 1-K;Histone H2B type 3-B;Histone H2B type 2-E;Histone H2B type 1-B;Histone H2B type 1-O;Histone H2B type 1-J;Histone H2B type 1-A	HIST1H2BL;HIST1H2BM;HIST1H2BN;HIST1H2BH;HIST2H2BF;HIST1H2BC;HIST1H2BD;H2BFS;HIST1H2BK;HIST3H2BB;HIST2H2BE;HIST1H2BB;HIST1H2BO;HIST1H2BJ;HIST1H2BA
25.9877	23.5953	22.3655	21.5399	21.5714	20.3109				7	64768000	7	7	7	1	7	7	7	5	3	2	2	1	2	2	1	7	5	3	7	5	3	2	2	1	4982200	3868600	569640	152340	148980	203730	38870	1.17066	0.0394899	-2.84207	-2.4897	O75223	O75223	Gamma-glutamylcyclotransferase	GGCT
22.4055	22.4084	23.325	23.6453	23.3403	23.8859				6	54047000	6	6	6	1	6	6	3	4	4	6	6	5	6	6	5	3	4	4	3	4	4	6	6	5	948190	49145	36640	58832	266530	348700	188340	1.2421	0.0318592	0.910865	2.64523	O75694	O75694	Nuclear pore complex protein Nup155	NUP155
19.9334	22.2528	22.3041	22.5016	22.4653	22.8527				4	45638000	4	4	4	1	4	4	1	3	2	4	3	3	4	3	3	1	3	2	1	3	2	4	3	3	2535400	22300	116580	74080	490840	362900	260230	0.631629	0.217	1.10975	1.40201	O95218	O95218	Zinc finger Ran-binding domain-containing protein 2	ZRANB2
20.6726	26.8218	20.0934	21.1724	19.2424	20.6755				11	60951000	NaN	NaN	NaN	2	11	11	3	11	2	3	2	3	3	2	3	3	11	2	3	11	2	3	2	3	2257500	132220	1856100	40788	110570	66999	50772	0.413113	0.41851	-2.16585	-0.971604	P00558;P07205	P00558	Phosphoglycerate kinase 1	PGK1
24.6445	25.5976	23.7439	24.8515	27.3074	24.9167				19	384010000	19	19	18	1	19	18	13	15	9	13	19	13	13	19	13	13	15	9	12	14	8	12	18	12	9366100	637840	846120	132120	1112400	5193500	890540	0.458633	0.369202	1.02989	1.06267	P02545	P02545	Prelamin-A/C;Lamin-A/C	LMNA
25.3353	26.5891	26.8345	26.8889	26.5086	27.3944				3	647660000	3	3	1	1	3	1	3	2	2	3	3	3	3	3	3	3	2	2	1	0	0	1	1	1	215890000	16397000	13013000	11408000	42796000	48611000	42343000	0.567816	0.271232	0.677668	1.27757	P02795	P02795	Metallothionein-2	MT2A
24.2321	23.1484	23.5892	21.9925	21.9394	21.9916		+	SMC1A_500_HeLaK_500	4	73954000	4	4	4	1	4	4	4	3	3	2	3	2	2	3	2	4	3	3	4	3	3	2	3	2	2550200	674880	151440	121070	109650	325200	81601	2.22669	0.00450909	-1.68206	-5.33795	P04040	P04040	Catalase	CAT
22.4745	27.5478	20.8238	20.4166	19.697	22.6927				11	103560000	11	11	10	1	11	10	4	11	2	1	1	1	1	1	1	4	11	2	4	10	2	1	1	1	4502400	271160	3865500	60273	41978	32772	33691	0.533118	0.294341	-2.67995	-1.20966	P04075	P04075	Fructose-bisphosphate aldolase A	ALDOA
21.8965	29.0231	20.5293	21.2148	22.5951	23.0239				15	280380000	15	15	15	1	15	15	4	15	1	2	7	3	2	7	3	4	15	1	4	15	1	2	7	3	14019000	376020	11590000	71585	257590	975340	505320	0.223379	0.702439	-1.53836	-0.572071	P04083	P04083	Annexin A1	ANXA1
22.811	23.0241	20.599	24.085	23.7188	24.5376				5	70465000	5	5	5	1	5	5	2	3	1	4	5	4	4	5	4	2	3	1	2	3	1	4	5	4	5420400	367430	316510	162340	1376900	1821900	1375300	1.14234	0.0439211	1.96912	2.42906	P04183	P04183	Thymidine kinase, cytosolic	TK1
27.8949	30.102	25.8654	25.0176	24.9001	24.5244				23	1039300000	23	23	23	1	23	23	14	21	10	12	12	9	12	12	9	14	21	10	14	21	10	12	12	9	61138000	12169000	29998000	1796900	5234600	4169400	2249200	1.19763	0.0378904	-3.14007	-2.54799	P04406	P04406	Glyceraldehyde-3-phosphate dehydrogenase	GAPDH
24.1019	24.6634	23.0845	22.9102	23.3851	23.1163				5	105740000	5	5	5	1	5	5	3	4	3	3	5	3	3	5	3	3	4	3	3	4	3	3	5	3	7553000	851880	908080	189990	521330	1449000	427500	0.777034	0.134843	-0.812754	-1.68589	P04792	P04792	Heat shock protein beta-1	HSPB1
20.8973	20.4432	20.8991	21.4478	21.5234	21.2191		+	SMC1A_500_HeLaK_500	3	11494000	3	3	3	1	3	3	2	0	1	2	3	2	2	3	2	2	0	1	2	0	1	2	3	2	310660	37270	0	5913.7	71733	142950	52788	1.6701	0.00965957	0.650244	3.67086	P04843	P04843	Dolichyl-diphosphooligosaccharide--protein glycosyltransferase subunit 1	RPN1
20.9526	21.6295	22.3326	22.1708	21.496	22.4098				6	18386000	NaN	NaN	NaN	4	6	6	1	3	2	6	5	3	6	5	3	1	3	2	1	3	2	6	5	3	408570	11661	21514	10877	130800	172210	61511	0.329926	0.532714	0.387315	0.801377	P05023;P13637;P50993;P20648	P05023;P13637;P50993	Sodium/potassium-transporting ATPase subunit alpha-1;Sodium/potassium-transporting ATPase subunit alpha-3;Sodium/potassium-transporting ATPase subunit alpha-2	ATP1A1;ATP1A3;ATP1A2
23.7899	20.7819	21.4577	24.6186	24.43	24.678				4	174150000	NaN	NaN	NaN	2	2	2	2	1	1	2	2	2	4	4	3	2	1	2	2	1	1	2	2	2	9165800	667140	358480	267820	1441900	1962200	1045400	1.31433	0.0245882	2.56567	2.80646	P05141;Q9H0C2	P05141	ADP/ATP translocase 2;ADP/ATP translocase 2, N-terminally processed	SLC25A5
20.0175	22.626	20.6248	22.5632	22.5147	22.4679				4	40190000	4	4	4	1	4	4	1	2	0	4	3	2	4	3	2	1	2	0	1	2	0	4	3	2	8038000	197170	482480	0	1860200	2222800	672970	0.839121	0.112063	1.42584	1.80828	P05387	P05387	60S acidic ribosomal protein P2	RPLP2
23.9707	24.6048	24.0089	24.4327	23.675	24.0384				8	155270000	NaN	NaN	NaN	2	8	8	6	6	2	6	6	6	6	6	6	6	6	2	6	6	2	6	6	6	11944000	753020	607700	60050	1806100	2502500	940660	0.18591	0.753552	-0.146102	-0.486965	P05388;Q8NHW5	P05388;Q8NHW5	60S acidic ribosomal protein P0;60S acidic ribosomal protein P0-like	RPLP0;RPLP0P6
21.5388	21.7203	21.1486	21.8242	21.8336	22.3153				3	18364000	3	3	3	1	3	3	2	2	1	2	2	3	2	2	3	2	2	1	2	2	1	2	2	3	540110	113380	39577	21897	102410	171340	91509	1.04784	0.0579162	0.521814	2.23042	P05556	P05556	Integrin beta-1	ITGB1
23.6191	23.052	24.8323	24.6373	28.6903	24.5918				22	801210000	NaN	NaN	NaN	3	21	21	3	7	6	13	21	11	14	22	12	4	8	7	3	7	6	13	21	11	30816000	458420	455650	499300	1172900	26528000	1068400	0.665657	0.195368	2.13867	1.46828	P05783;CON__P05784;CON__H-INV:HIT000015463	P05783	Keratin, type I cytoskeletal 18	KRT18
21.9811	27.6941	21.9344	21.746	19.9858	20.0125				15	117120000	15	15	15	1	15	15	3	15	3	4	3	2	4	3	2	3	15	3	3	15	3	4	3	2	4038600	88203	3278700	93648	341940	178670	57441	0.75627	0.1445	-3.28845	-1.64518	P06576	P06576	ATP synthase subunit beta, mitochondrial	ATP5B
26.0668	30.651	26.3833	25.178	22.5109	24.4767				24	940570000	NaN	NaN	NaN	3	24	24	11	24	14	10	5	9	10	5	9	11	24	14	11	24	14	10	5	9	42753000	2548400	34701000	1420800	2053200	349800	997160	1.01851	0.0637176	-3.64514	-2.16985	P06733;P13929;P09104	P06733	Alpha-enolase	ENO1
25.1421	26.582	24.6946	25.5031	24.4505	24.3922				9	223950000	9	9	9	1	9	9	2	3	5	4	5	4	4	5	4	2	3	5	2	3	5	4	5	4	18662000	916660	4697200	1662900	2366400	2504100	1789500	0.439681	0.39119	-0.690987	-1.0249	P06748	P06748	Nucleophosmin	NPM1
24.4836	25.1302	24.6933	24.4026	19.4202	24.2864				6	82681000	NaN	NaN	NaN	3	5	5	3	5	2	3	0	2	4	1	3	4	6	2	3	5	2	3	0	2	4863600	1074700	1120300	474800	1427000	0	766830	0.553701	0.282044	-2.06594	-1.24998	P07195;Q6ZMR3;P07864	P07195	L-lactate dehydrogenase B chain	LDHB
24.9415	25.4553	24.9682	25.2448	24.8528	25.486				11	724640000	11	11	11	1	11	11	7	11	5	10	10	11	10	10	11	7	11	5	7	11	5	10	10	11	20704000	842800	1341000	430040	2359400	2712600	1867300	0.105601	0.854077	0.0729014	0.292922	P07237	P07237	Protein disulfide-isomerase	P4HB
27.2266	28.1282	25.0074	25.2314	25.4417	25.535				17	576770000	NaN	NaN	NaN	2	17	17	15	15	8	11	10	10	11	10	10	15	15	8	15	15	8	11	10	10	25077000	5670600	5798600	581110	2055400	3014500	1971500	0.674941	0.191204	-1.38467	-1.48637	P07355;A6NMY6	P07355;A6NMY6	Annexin A2;Putative annexin A2-like protein	ANXA2;ANXA2P2
26.3712	26.2045	26.0941	27.5222	27.3448	27.6932		+	SMC1A_500_HeLaK_500	19	1346700000	19	7	6	1	7	6	6	6	3	7	6	7	19	18	18	15	17	14	5	5	2	6	5	6	67335000	4169800	2420700	1181200	11512000	18621000	9667700	3.26114	0	1.29676	10.0649	P07437	P07437	Tubulin beta chain	TUBB
22.9915	26.2783	23.9629	22.7595	19.2617	22.7748				7	64918000	NaN	NaN	NaN	2	7	7	4	7	2	2	1	3	2	1	3	4	7	2	4	7	2	2	1	3	7213100	715550	4721400	317310	542430	112160	444640	0.859156	0.105319	-2.81225	-1.84802	P07737;CON__P02584	P07737	Profilin-1	PFN1
24.2948	24.3086	24.5373	26.6847	26.2095	26.0618		+	SMC1A_500_HeLaK_500	27	331040000	27	27	27	1	27	27	13	9	13	27	26	25	27	26	25	13	9	13	13	9	13	27	26	25	4037100	241060	85702	102480	1260600	1313900	863410	3.16689	0	1.93843	9.51547	P07814	P07814	Bifunctional glutamate/proline--tRNA ligase;Glutamate--tRNA ligase;Proline--tRNA ligase	EPRS
23.759	23.9666	23.8627	20.0824	17.917	19.8162		+	SMC1A_500_HeLaK_500	4	36544000	NaN	NaN	NaN	4	1	1	1	1	1	1	0	1	4	2	2	3	2	2	1	1	1	1	0	1	1107400	415610	228920	136860	226360	0	99641	2.5899	0.00344444	-4.59089	-6.70771	P07900;Q14568;Q58FF8;Q58FG1	P07900;Q14568	Heat shock protein HSP 90-alpha;Putative heat shock protein HSP 90-alpha A2	HSP90AA1;HSP90AA2
24.4182	24.9146	25.2091	24.6357	23.795	23.9714				11	98658000	NaN	NaN	NaN	3	11	8	6	7	3	5	7	4	5	7	4	6	7	3	4	6	2	2	5	3	2989600	690530	556380	351740	437080	486350	404590	0.969443	0.0744318	-0.71323	-2.06951	P08238;Q58FF7;P14625	P08238	Heat shock protein HSP 90-beta	HSP90AB1
21.6366	24.7668	22.9774	21.7893	30.3422	21.8792				42	2234200000	NaN	NaN	NaN	3	41	40	6	12	4	6	41	7	7	42	8	6	13	5	5	11	4	5	40	7	65711000	301950	637320	161160	202240	64232000	176960	0.199567	0.735251	1.54331	0.51832	P08670;P17661;P41219	P08670	Vimentin	VIM
19.2554	23.7122	21.9877	21.2985	21.7155	22.0696				5	30908000	5	5	5	1	5	5	1	2	2	3	3	2	3	3	2	1	2	2	1	2	2	3	3	2	2377600	50264	411560	41978	165670	1336000	111490	0.0107194	0.98384	0.0428047	0.0325142	P08865	P08865	40S ribosomal protein SA	RPSA
24.302	24.3474	24.6632	25.5189	25.2507	25.7427		+	SMC1A_500_HeLaK_500	4	293950000	4	4	4	1	4	4	3	3	3	4	3	3	4	3	3	3	3	3	3	3	3	4	3	3	32661000	1994800	1521600	1292600	6879800	9216800	5447300	2.37322	0.0026383	1.06652	5.85943	P09382	P09382	Galectin-1	LGALS1
23.065	24.4558	25.1798	23.2002	25.2552	22.9377				12	130990000	NaN	NaN	NaN	2	11	11	7	8	6	5	10	7	6	11	8	7	9	7	7	8	6	5	10	7	7277400	433030	844950	551450	367870	4209400	335020	0.171697	0.772844	-0.435789	-0.453886	P09651;Q32P51	P09651;Q32P51	Heterogeneous nuclear ribonucleoprotein A1;Heterogeneous nuclear ribonucleoprotein A1-like 2	HNRNPA1;HNRNPA1L2
20.1275	28.3166	20.8162	23.306	28.9389	23.3939				6	1160500000	NaN	NaN	NaN	10	6	2	1	4	1	2	5	3	2	5	3	1	4	1	0	2	0	0	2	0	232100000	1446100	34373000	940570	1993800	175830000	2300600	0.263774	0.64207	2.12615	0.660924	Q99878;Q96KK5;Q9BTM1;Q16777;Q6FI13;P20671;P0C0S8;Q96QV6;P16104;Q8IUE6	Q99878;Q96KK5;Q9BTM1;Q16777;Q6FI13;P20671;P0C0S8;Q96QV6;P16104	Histone H2A type 1-J;Histone H2A type 1-H;Histone H2A.J;Histone H2A type 2-C;Histone H2A type 2-A;Histone H2A type 1-D;Histone H2A type 1;Histone H2A type 1-A;Histone H2A.x	HIST1H2AJ;HIST1H2AH;H2AFJ;HIST2H2AC;HIST2H2AA3;HIST1H2AD;HIST1H2AG;HIST1H2AA;H2AFX
20.396	21.3203	21.9219	22.0867	22.16	22.2302				2	19666000	2	2	2	1	2	2	2	2	2	2	2	2	2	2	2	2	2	2	2	2	2	2	2	2	728360	46576	47216	38834	159470	289400	146870	0.995766	0.0690173	0.946275	2.12318	P0CW18	P0CW18	Serine protease 56	PRSS56
25.6773	27.6492	25.3809	27.2684	27.5807	27.3185				25	1074100000	NaN	NaN	NaN	2	23	15	13	18	13	21	22	20	23	24	22	15	20	15	8	11	9	13	14	13	33564000	1452700	3158600	689520	6283500	9926400	3922500	0.735973	0.160693	1.1534	1.60546	P0DMV9;P0DMV8	P0DMV9;P0DMV8
20.1692	21.1869	20.4628	22.4629	22.9744	22.8355		+	SMC1A_500_HeLaK_500	6	37514000	NaN	NaN	NaN	3	6	6	2	1	2	4	4	3	4	4	3	2	1	2	2	1	2	4	4	3	3410400	106840	31466	63621	749120	1387000	270940	2.50148	0.00295238	2.15128	6.34977	Q01081;P0DN76;Q8WU68	Q01081;P0DN76;Q8WU68	Splicing factor U2AF 35 kDa subunit;Splicing factor U2AF 26 kDa subunit	U2AF1;U2AF1L4
20.1645	22.3675	21.1549	23.4608	23.3325	23.935				3	48277000	NaN	NaN	NaN	2	3	3	1	3	1	2	3	3	2	3	3	1	3	1	1	3	1	2	3	3	1856800	184340	103460	13186	377880	709460	468480	1.61994	0.0113725	2.34712	3.54101	P35520;P0DN79	P35520;P0DN79	Cystathionine beta-synthase	CBS
22.6081	28.4445	23.0042	22.2443	20.4889	22.6061				7	199610000	NaN	NaN	NaN	4	7	6	4	7	4	3	2	3	3	2	3	4	7	4	3	6	4	3	2	3	22178000	733450	16820000	786340	1141100	279030	812740	0.660303	0.202857	-2.90585	-1.45785	P0DP25;P0DP24;P0DP23;P02585	P0DP25;P0DP24;P0DP23
26.4606	26.6283	26.3599	26.7993	26.2036	27.3429				8	869370000	8	8	8	1	8	8	7	6	6	7	7	7	7	7	7	7	6	6	7	6	6	7	7	7	124200000	12479000	8262900	4782900	24492000	29888000	23321000	0.370046	0.470514	0.299028	0.884199	P10599	P10599	Thioredoxin	TXN
25.8446	25.3061	25.6169	24.7598	23.5397	24.6847				11	196380000	11	11	11	1	11	11	7	9	4	8	4	6	8	4	6	7	9	4	7	9	4	8	4	6	6136700	1734500	1131900	479620	1336400	389610	546020	1.38606	0.0209355	-1.26116	-2.97085	P10809	P10809	60 kDa heat shock protein, mitochondrial	HSPD1
25.0472	28.7126	24.5651	26.6902	26.7248	26.5131				25	721760000	25	24	24	1	24	24	19	23	14	23	23	21	24	24	22	20	24	15	19	23	14	23	23	21	24059000	1474100	6007000	349070	4210400	6718500	3167200	0.152145	0.805538	0.534403	0.407571	P11021	P11021	78 kDa glucose-regulated protein	HSPA5
27.0481	29.0182	26.7643	28.3491	28.4723	28.0836				33	2374900000	NaN	NaN	NaN	2	33	28	25	27	22	29	31	28	29	31	28	25	27	22	20	22	17	24	26	23	71967000	3874000	6876300	1296900	11397000	18887000	7547000	0.408911	0.425017	0.691486	0.963134	P11142;P54652	P11142	Heat shock cognate 71 kDa protein	HSPA8
23.06	23.8191	23.4419	25.29	25.0563	24.9641		+	SMC1A_500_HeLaK_500	9	172480000	NaN	NaN	NaN	3	9	6	6	5	3	9	9	7	9	9	7	6	5	3	3	2	1	6	6	4	4791200	261620	166640	40479	1469300	1733700	709320	2.64528	0.003875	1.66312	6.94063	P11940;Q9H361;Q4VXU2	P11940	Polyadenylate-binding protein 1	PABPC1
24.8776	24.1305	24.4425	25.1935	25.0119	25.2914				6	202330000	NaN	NaN	NaN	2	6	4	4	4	5	5	5	5	5	5	5	4	4	5	4	4	4	3	3	4	10117000	599360	390440	501060	2520400	4087700	981470	1.37482	0.0204409	0.682082	2.9448	P12236;P12235	P12236;P12235	ADP/ATP translocase 3;ADP/ATP translocase 1	SLC25A6;SLC25A4
25.965	27.1174	26.2686	26.3875	24.818	25.7312				13	359960000	13	13	13	1	13	13	11	12	11	11	11	9	11	11	9	11	12	11	11	12	11	11	11	9	7999200	1233000	1501900	579070	2432300	946340	899090	0.635429	0.216353	-0.804765	-1.40941	P13639	P13639	Elongation factor 2	EEF2
22.0092	22.6725	20.064	22.4419	22.2031	22.5744				4	23599000	4	4	2	1	4	2	3	4	0	2	4	4	2	4	4	3	4	0	1	2	0	2	2	2	637820	62469	127490	0	78987	204120	132960	0.449011	0.381668	0.824627	1.04352	P13797	P13797	Plastin-3	PLS3
25.3767	27.8532	25.6435	24.9049	25.0449	24.7875				22	336300000	NaN	NaN	NaN	2	22	22	11	21	12	12	15	10	12	15	10	11	21	12	11	21	12	12	15	10	10191000	1101700	4302900	522460	1089700	1662300	717780	0.809018	0.119918	-1.37866	-1.74881	P14618;P30613	P14618	Pyruvate kinase PKM	PKM
20.2035	19.9766	20.8756	22.6205	22.2286	22.3536		+	SMC1A_500_HeLaK_500	2	19658000	2	2	2	1	2	2	1	1	0	2	2	2	2	2	2	1	1	0	1	1	0	2	2	2	531300	21895	14109	0	150360	221740	123200	2.65408	0.004	2.04896	6.97828	P14868	P14868	Aspartate--tRNA ligase, cytoplasmic	DARS
27.4742	26.0466	27.1729	24.8081	25.4569	25.0759		+	SMC1A_500_HeLaK_500	23	1055700000	NaN	NaN	NaN	2	23	23	17	15	16	11	14	8	11	14	8	17	15	16	17	15	16	11	14	8	22951000	3430500	720500	1184900	556080	1916400	431100	1.70703	0.00924138	-1.78426	-3.76836	P14923;P35222	P14923	Junction plakoglobin	JUP
22.3367	21.0144	21.0736	23.0769	23.1591	22.9975		+	SMC1A_500_HeLaK_500	5	36000000	NaN	NaN	NaN	2	5	5	2	1	0	5	5	4	5	5	4	2	1	0	2	1	0	5	5	4	1384600	51887	9937.5	0	437390	637120	248290	1.67953	0.00864516	1.6029	3.69561	P15170;Q8IYD1	P15170;Q8IYD1	Eukaryotic peptide chain release factor GTP-binding subunit ERF3A;Eukaryotic peptide chain release factor GTP-binding subunit ERF3B	GSPT1;GSPT2
21.2848	25.2181	21.561	21.6627	21.2024	19.5753				2	29240000	NaN	NaN	NaN	3	2	2	1	2	1	1	1	1	1	1	1	1	2	1	1	2	1	1	1	1	2658200	166340	1570900	96452	361880	308730	153850	0.591076	0.247457	-1.87455	-1.32298	P22392;P15531;O60361	P22392;P15531;O60361	Nucleoside diphosphate kinase B;Nucleoside diphosphate kinase A;Putative nucleoside diphosphate kinase	NME2;NME1;NME2P1
23.6129	24.2125	24.2126	25.2057	24.7655	24.8232		+	SMC1A_500_HeLaK_500	8	298500000	8	8	8	1	8	8	4	4	4	7	6	6	7	6	6	4	4	4	4	4	4	7	6	6	16583000	648360	447520	353910	5242900	3062300	1358200	1.71212	0.00934884	0.918839	3.78193	P15880	P15880	40S ribosomal protein S2	RPS2
29.6061	27.6953	28.0369	27.1052	27.6791	27.0054				92	3050600000	92	92	92	1	92	92	71	62	56	60	65	49	60	65	49	71	62	56	71	62	56	60	65	49	18715000	4988400	1093500	723690	1137100	2381700	770720	0.882057	0.10187	-1.18287	-1.89361	P15924	P15924	Desmoplakin	DSP
20.8535	27.5136	20.5029	22.0083	21.1381	21.5931				9	128130000	NaN	NaN	NaN	3	9	3	3	7	1	5	3	4	5	3	4	3	7	1	1	2	0	2	1	1	14236000	229900	8903600	1268700	1192700	611010	603710	0.235966	0.686391	-1.37683	-0.600052	P16403;P22492;Q02539	P16403	Histone H1.2	HIST1H1C
24.6468	24.8616	24.2527	25.931	25.709	25.2964		+	SMC1A_500_HeLaK_500	11	280060000	NaN	NaN	NaN	2	11	11	10	8	5	10	10	9	10	10	9	10	8	5	10	8	5	10	10	9	9335400	906240	472790	155200	2305800	2908700	1530900	1.83133	0.00623377	1.05847	4.10886	P17812;Q9NRF8	P17812	CTP synthase 1	CTPS1
23.0635	22.7122	23.5453	24.082	25.4181	23.954				10	115100000	10	9	7	1	9	7	3	3	3	8	9	8	9	10	9	4	3	3	2	2	2	7	7	6	3597000	173450	78394	89861	631430	2052300	571520	1.22857	0.0316364	1.3777	2.61548	P17844	P17844	Probable ATP-dependent RNA helicase DDX5	DDX5
21.8483	19.9767	21.5563	23.7002	22.789	22.8738				2	34068000	2	2	2	1	2	2	2	0	0	2	2	2	2	2	2	2	0	0	2	0	0	2	2	2	4866800	250420	0	0	1557400	1877300	1181600	1.42746	0.0179832	1.99388	3.06785	P18077	P18077	60S ribosomal protein L35a	RPL35A
24.6532	24.9244	24.9049	26.7733	26.5689	26.4812		+	SMC1A_500_HeLaK_500	6	490260000	6	6	6	1	6	6	3	3	2	6	6	6	6	6	6	3	3	2	3	3	2	6	6	6	40855000	1618900	1573500	1006900	9792800	14372000	5837500	3.87884	0	1.78031	14.482	P18124	P18124	60S ribosomal protein L7	RPL7
24.4808	25.3982	25.2187	26.513	25.63	25.7994				12	395970000	12	12	12	1	12	12	5	7	6	12	11	9	12	11	9	5	7	6	5	7	6	12	11	9	43997000	2021900	2980200	1672100	12268000	11192000	5117000	1.14384	0.0442119	0.948259	2.43225	P18621	P18621	60S ribosomal protein L17	RPL17
23.3978	27.0236	23.6896	25.1964	23.4517	24.1122				9	202940000	9	9	9	1	9	9	3	8	5	8	4	5	8	4	5	3	8	5	3	8	5	8	4	5	5798200	113910	1806400	203720	1551400	259480	498970	0.130326	0.826122	-0.450188	-0.354658	P19338	P19338	Nucleolin	NCL
22.2389	22.3179	21.562	22.3753	22.3538	22.4177				4	27004000	4	4	4	1	4	4	4	2	1	4	4	3	4	4	3	4	2	1	4	2	1	4	4	3	2250300	346650	98586	51114	525620	853060	375300	0.642951	0.211981	0.342644	1.42406	P21291	P21291	Cysteine and glycine-rich protein 1	CSRP1
21.7114	22.4555	20.0355	22.4079	22.0447	21.7501				5	21153000	5	5	5	1	5	5	4	4	2	4	4	4	4	4	4	4	4	2	4	4	2	4	4	4	157860	17345	17846	5204.7	50045	46465	20956	0.377977	0.46344	0.666758	0.900401	P21333	P21333	Filamin-A	FLNA
22.4166	22.7679	23.2842	24.1848	23.9563	21.3984				7	58354000	7	7	7	1	7	7	4	4	3	6	6	2	6	6	2	4	4	3	4	4	3	6	6	2	3432600	242660	251060	176450	1044000	1625300	93154	0.142624	0.810377	0.356961	0.384652	P21796	P21796	Voltage-dependent anion-selective channel protein 1	VDAC1
25.0246	24.7182	25.1272	26.6721	26.1436	25.5651				18	322120000	18	18	18	1	18	18	11	8	6	15	15	16	15	15	16	11	8	6	11	8	6	15	15	16	6710800	601780	191840	227600	2033700	2148300	1260100	1.57109	0.0117736	1.17025	3.41724	P22102	P22102	Trifunctional purine biosynthetic protein adenosine-3;Phosphoribosylamine--glycine ligase;Phosphoribosylformylglycinamidine cyclo-ligase;Phosphoribosylglycinamide formyltransferase	GART
22.8018	23.2748	20.4056	22.4174	22.2632	22.5575				4	25706000	4	4	4	1	4	4	3	4	1	4	2	3	4	2	3	3	4	1	3	4	1	4	2	3	476030	120610	114920	20497	152370	27597	40040	0.101463	0.856629	0.251945	0.282387	P22314	P22314	Ubiquitin-like modifier-activating enzyme 1	UBA1
21.1882	23.6006	26.5809	22.4492	26.4125	23.1704				13	184640000	13	13	12	1	13	12	4	10	9	6	13	5	6	13	5	4	10	9	4	9	8	5	12	4	9232200	180420	906800	2203500	378910	5142000	205380	0.0378443	0.946973	0.220812	0.111556	P22626	P22626	Heterogeneous nuclear ribonucleoproteins A2/B1	HNRNPA2B1
25.1131	22.3959	22.9927	20.4242	18.6539	20.2021		+	SMC1A_500_HeLaK_500	5	36019000	5	5	5	1	5	5	5	3	2	1	0	0	1	0	0	5	3	2	5	3	2	1	0	0	766360	698100	28118	34617	5526.1	0	0	1.70385	0.00913636	-3.7405	-3.75989	P22735	P22735	Protein-glutamine gamma-glutamyltransferase K	TGM1
20.4019	21.696	20.8256	21.412	21.0461	20.9165				2	9253700	2	2	2	1	2	2	0	2	0	2	2	2	2	2	2	0	2	0	0	2	0	2	2	2	308460	0	59413	0	84821	127700	36522	0.135697	0.817007	0.150352	0.367811	P23246	P23246	Splicing factor, proline- and glutamine-rich	SFPQ
25.2688	26.1665	26.9949	27.1166	26.64	26.1975				14	824330000	14	14	14	1	14	14	12	12	12	14	13	13	14	13	13	12	12	12	12	12	12	14	13	13	43386000	2749000	2610900	2691600	8221500	8385500	6710900	0.377632	0.461541	0.508026	0.899698	P23396	P23396	40S ribosomal protein S3	RPS3
26.6381	29.0896	27.3104	27.7148	27.2729	27.592				10	1331600000	NaN	NaN	NaN	2	10	10	6	9	6	10	9	9	10	9	9	6	9	6	6	9	6	10	9	9	133160000	7955700	27943000	4452000	22273000	27203000	16566000	0.0720513	0.897155	-0.152798	-0.205622	P23528;Q9Y281	P23528	Cofilin-1	CFL1
23.111	23.612	23.0494	24.4524	24.5482	23.747				6	121810000	6	6	6	1	6	6	4	5	3	5	5	4	5	5	4	4	5	3	4	5	3	5	5	4	2768500	155890	187050	46525	646900	886450	548540	1.48626	0.0159643	0.991732	3.20837	P23921	P23921	Ribonucleoside-diphosphate reductase large subunit	RRM1
22.3982	22.6189	22.6488	23.6162	23.1345	24.0144		+	SMC1A_500_HeLaK_500	5	57848000	5	5	5	1	5	5	2	2	3	4	5	3	4	5	3	2	2	3	2	2	3	4	5	3	1134300	50401	49926	46934	268630	410190	209300	1.74791	0.00585366	1.03307	3.8782	P25205	P25205	DNA replication licensing factor MCM3	MCM3
20.6154	23.0214	22.5188	23.4005	21.55	22.2604				3	28625000	3	3	3	1	3	3	2	2	3	2	2	2	2	2	2	2	2	3	2	2	3	2	2	2	4089300	516710	616570	247120	1625800	610300	472720	0.143516	0.812945	0.351847	0.386808	P25398	P25398	40S ribosomal protein S12	RPS12
24.3253	24.8408	25.1347	26.4994	25.7697	25.7414				9	407040000	9	9	9	1	9	9	7	9	8	9	9	8	9	9	8	7	9	8	7	9	8	9	9	8	45227000	1975600	1829700	1357300	12148000	13411000	5786600	1.64572	0.0118367	1.23657	3.60738	P26373	P26373	60S ribosomal protein L13	RPL13
24.9966	25.8275	25.2743	26.7216	26.3214	26.8016		+	SMC1A_500_HeLaK_500	9	1232800000	NaN	NaN	NaN	2	9	9	8	8	7	8	8	7	8	8	7	8	8	7	8	8	7	8	8	7	154100000	5277200	3949600	2322600	18740000	21009000	12713000	1.92143	0.00512676	1.24868	4.3684	P27635;Q96L21	P27635	60S ribosomal protein L10	RPL10
23.6204	24.9597	23.7565	26.0418	24.823	25.4095				11	209220000	11	11	11	1	11	11	9	10	7	11	11	10	11	11	10	9	10	7	9	10	7	11	11	10	3269000	222910	239720	80262	927890	899910	706910	1.11773	0.0452911	1.31254	2.37679	P27816	P27816	Microtubule-associated protein 4	MAP4
20.8664	22.2197	22.4397	22.7842	21.7513	22.5924				2	53872000	2	2	2	1	2	2	1	2	2	2	2	2	2	2	2	1	2	2	1	2	2	2	2	2	2448700	107860	89408	67607	297670	242800	204060	0.383831	0.454975	0.533971	0.912329	P28799	P28799	Granulins;Acrogranin;Paragranulin;Granulin-1;Granulin-2;Granulin-3;Granulin-4;Granulin-5;Granulin-6;Granulin-7	GRN
22.135	22.1646	22.2988	23.4308	23.4654	23.8195		+	SMC1A_500_HeLaK_500	6	46929000	NaN	NaN	NaN	2	6	6	3	3	3	4	5	5	4	5	5	3	3	3	3	3	3	4	5	5	1618200	91970	68378	56297	379730	559980	461880	3.29024	0	1.37243	10.2405	P29353;P98077	P29353	SHC-transforming protein 1	SHC1
23.7408	24.028	24.5147	24.5127	24.7633	24.7828				6	129010000	6	6	6	1	6	6	4	6	6	6	6	6	6	6	6	4	6	6	4	6	6	6	6	6	8063300	428810	519660	492590	1699100	3122200	1453100	1.14985	0.04368	0.591782	2.44509	P29372	P29372	DNA-3-methyladenine glycosylase	MPG
23.5059	24.512	23.9664	23.5849	19.8099	21.3395				7	40442000	7	7	7	1	7	7	5	6	4	4	0	1	4	0	1	5	6	4	5	6	4	4	0	1	1617700	465430	460980	170550	416930	0	103780	0.999489	0.0680233	-2.41667	-2.1308	P29401	P29401	Transketolase	TKT
21.3932	23.192	22.4403	23.2104	20.4207	22.4822				2	31707000	2	2	2	1	2	2	1	1	1	1	2	1	1	2	1	1	1	1	1	1	1	1	2	1	2113800	134780	240250	131780	585500	639810	381660	0.111868	0.849597	-0.304085	-0.308762	P30041	P30041	Peroxiredoxin-6	PRDX6
24.002	25.177	25.1064	26.1706	25.9745	25.741				7	417360000	7	7	7	1	7	7	4	6	6	6	6	6	6	6	6	4	6	6	4	6	6	6	6	6	46373000	1682200	1991100	1335200	9430400	14679000	6003200	1.3982	0.0202623	1.20028	2.99913	P30050	P30050	60S ribosomal protein L12	RPL12
22.6863	20.0929	21.8567	23.3572	22.7332	23.1907				6	38962000	6	6	6	1	6	6	3	1	1	5	5	4	5	5	4	3	1	1	3	1	1	5	5	4	1256800	191000	52551	34550	373680	336820	203350	0.918826	0.0921556	1.54836	1.96723	P31040	P31040	Succinate dehydrogenase [ubiquinone] flavoprotein subunit, mitochondrial	SDHA
21.843	22.318	21.1913	22.6845	22.6333	23.0184				2	30321000	2	2	2	1	2	2	2	2	1	2	2	2	2	2	2	2	2	1	2	2	1	2	2	2	1684500	127480	120370	48788	403120	618180	366580	1.33647	0.0240299	0.994637	2.85672	P31153	P31153	S-adenosylmethionine synthase isoform type-2	MAT2A
20.252	22.1811	21.7454	22.3324	21.6613	22.5613				3	22990000	3	3	3	1	3	3	1	2	1	2	3	2	2	3	2	1	2	1	1	2	1	2	3	2	957900	37458	81556	37235	205690	313910	173930	0.543988	0.285163	0.792156	1.23097	P31930	P31930	Cytochrome b-c1 complex subunit 1, mitochondrial	UQCRC1
23.2952	23.6828	24.0224	24.1778	25.8854	24.5598				9	230180000	NaN	NaN	NaN	2	9	8	4	6	3	6	9	6	6	9	6	4	6	3	4	5	3	6	8	6	12788000	418770	421770	192190	1445000	7125900	1074500	1.01487	0.064538	1.20754	2.16235	P31943;P55795	P31943	Heterogeneous nuclear ribonucleoprotein H;Heterogeneous nuclear ribonucleoprotein H, N-terminally processed	HNRNPH1
26.9874	26.5862	22.7566	19.7802	21.0037	20.784				10	175500000	10	10	10	1	10	10	10	10	4	1	2	1	1	2	1	10	10	4	10	10	4	1	2	1	11700000	8063200	2966800	217350	47987	180370	18480	1.60973	0.0110476	-4.92079	-3.51492	P31944	P31944	Caspase-14;Caspase-14 subunit p19;Caspase-14 subunit p10	CASP14
23.1291	22.296	22.3832	19.5415	20.7792	19.3469		+	SMC1A_500_HeLaK_500	4	13477000	4	3	3	1	3	3	3	2	2	1	0	0	2	1	1	4	3	3	3	2	2	1	0	0	1036700	693180	117000	116190	110360	0	0	2.18958	0.00435088	-2.71355	-5.21201	P32119	P32119	Peroxiredoxin-2	PRDX2
23.9565	24.179	24.4881	25.1964	25.5477	25.2588		+	SMC1A_500_HeLaK_500	7	226670000	7	7	7	1	7	7	3	6	4	6	6	6	6	6	6	3	6	4	3	6	4	6	6	6	32382000	1061700	1500100	1033400	7003100	12437000	5188000	2.4059	0.00269565	1.12642	5.98125	P32320	P32320	Cytidine deaminase	CDA
23.7445	24.1595	23.8481	25.0159	24.2776	24.8519				4	117290000	4	4	4	1	4	4	4	4	3	4	4	4	4	4	4	4	4	3	4	4	3	4	4	4	6899600	818250	288650	298130	2064300	2107500	1322800	1.44677	0.0174017	0.797757	3.11363	P33316	P33316	Deoxyuridine 5-triphosphate nucleotidohydrolase, mitochondrial	DUT
26.8977	27.5147	28.2474	26.1391	25.1723	26.4777				9	670640000	9	9	9	1	9	9	7	9	8	4	6	5	4	6	5	7	9	8	7	9	8	4	6	5	37258000	5998000	6610000	6600100	4526500	3773800	4201400	1.37233	0.0210853	-1.62355	-2.93904	P35232	P35232	Prohibitin	PHB
20.7513	23.0539	21.771	22.716	22.3248	22.5276				6	27620000	NaN	NaN	NaN	2	6	5	2	5	2	5	6	5	5	6	5	2	5	2	2	4	2	4	5	4	265570	22967	39903	5121.6	61748	80837	43261	0.418666	0.414857	0.66402	0.982777	P35579;P35749	P35579	Myosin-9	MYH9
33.6731	31.3585	33.139	30.3631	31.0117	30.151				60	55505000000	NaN	NaN	NaN	3	60	1	52	46	51	44	48	42	44	48	42	52	46	51	1	1	1	1	1	1	1387600000	399010000	32405000	83202000	33872000	86544000	19051000	1.38513	0.020768	-2.21493	-2.9687	P35908;CON__Q6NXH9;P12036	P35908	Keratin, type II cytoskeletal 2 epidermal	KRT2
25.6306	26.0139	25.6188	28.0161	27.795	27.5359		+	SMC1A_500_HeLaK_500	17	1070200000	17	17	17	1	17	17	12	13	13	15	16	12	15	16	12	12	13	13	12	13	13	15	16	12	66889000	3804000	2769900	1801600	21055000	20180000	9955600	3.36018	0	2.02793	10.6742	P36578	P36578	60S ribosomal protein L4	RPL4
23.5751	24.6091	24.1326	24.5673	23.9407	24.2423				2	129100000	2	2	2	1	2	2	2	2	2	2	2	2	2	2	2	2	2	2	2	2	2	2	2	2	18443000	1281400	1785400	774050	3595900	4358400	1855700	0.154698	0.804309	0.144503	0.413677	P37108	P37108	Signal recognition particle 14 kDa protein	SRP14
19.7503	24.9251	21.1781	22.7221	22.077	22.8956				5	39462000	NaN	NaN	NaN	2	5	5	3	5	1	3	4	3	3	4	3	3	5	1	3	5	1	3	4	3	3035600	239290	1119700	40058	460190	748790	427580	0.145932	0.810832	0.61371	0.392644	P37802;Q9UI15	P37802	Transgelin-2	TAGLN2
22.5385	24.0067	22.8522	22.9265	23.3358	23.318				5	46781000	5	5	5	1	5	5	2	5	2	5	4	3	5	4	3	2	5	2	2	5	2	5	4	3	1231100	72770	238510	56046	277590	416680	169490	0.0446959	0.944027	0.0609748	0.130861	P38646	P38646	Stress-70 protein, mitochondrial	HSPA9
22.9602	23.8617	21.9368	24.4425	23.4917	24.4053				5	76905000	5	5	5	1	5	5	2	3	1	3	3	4	3	3	4	2	3	1	2	3	1	3	3	4	7690500	185630	670570	128590	2473300	2520100	1682800	0.871985	0.103829	1.19357	1.87353	P39019	P39019	40S ribosomal protein S19	RPS19
24.3056	24.6354	25.0082	26.6819	26.727	26.6231		+	SMC1A_500_HeLaK_500	14	460200000	NaN	NaN	NaN	2	14	14	8	9	9	14	12	13	14	12	13	8	9	9	8	9	9	14	12	13	24221000	960530	819420	606960	7922400	7679700	4017900	3.23058	0	2.02761	9.88356	P39023;Q92901	P39023	60S ribosomal protein L3	RPL3
24.361	21.2027	20.7604	25.8131	25.3309	25.3587				4	193400000	NaN	NaN	NaN	2	4	4	4	1	1	4	4	4	4	4	4	4	1	1	4	1	1	4	4	4	21489000	958240	146130	80016	7129600	9149700	3332800	1.38343	0.0206032	3.39288	2.96476	P40429;Q6NVV1	P40429	60S ribosomal protein L13a	RPL13A
19.9011	22.0379	22.013	22.4406	21.6859	21.6192				2	14927000	NaN	NaN	NaN	2	2	2	0	2	0	2	2	2	2	2	2	0	2	0	0	2	0	2	2	2	710830	0	116840	0	238350	255350	100290	0.325099	0.536677	0.597883	0.791305	Q2VIR3;P41091	Q2VIR3;P41091	Putative eukaryotic translation initiation factor 2 subunit 3-like protein;Eukaryotic translation initiation factor 2 subunit 3	EIF2S3L;EIF2S3
20.6952	21.7322	21.7179	22.2146	21.4664	21.9769				4	16576000	4	4	4	1	4	4	0	2	2	3	4	4	3	4	4	0	2	2	0	2	2	3	4	4	285790	0	18512	12539	87653	95504	71584	0.546243	0.284336	0.504234	1.23538	P41252	P41252	Isoleucine--tRNA ligase, cytoplasmic	IARS
24.9335	22.0218	23.0553	19.5002	18.4091	19.599		+	SMC1A_500_HeLaK_500	6	30327000	6	6	6	1	6	6	6	2	3	0	1	0	0	1	0	6	2	3	6	2	3	0	1	0	891960	763690	29256	87470	0	11550	0	1.95355	0.00535294	-4.16741	-4.46367	P42357	P42357	Histidine ammonia-lyase	HAL
19.726	21.6773	22.7294	21.9587	25.1279	21.5145				8	71136000	8	8	8	1	8	8	0	3	2	4	8	2	4	8	2	0	3	2	0	3	2	4	8	2	1922600	0	20494	76993	137570	1609500	42359	0.445058	0.383119	1.48946	1.03563	P43243	P43243	Matrin-3	MATR3
22.8881	23.2394	23.0569	24.2402	24.8465	22.7062				8	94925000	8	8	8	1	8	8	3	4	2	7	8	3	7	8	3	3	4	2	3	4	2	7	8	3	5932800	315640	302250	157290	1423500	3311100	141740	0.604002	0.239691	0.869494	1.34818	P45880	P45880	Voltage-dependent anion-selective channel protein 2	VDAC2
22.8733	21.5185	20.8792	24.0981	23.8314	23.5673				4	87577000	4	4	4	1	4	4	3	0	1	4	4	4	4	4	4	3	0	1	3	0	1	4	4	4	5473500	338870	0	66090	1125900	1721400	661820	1.57063	0.0116636	2.07531	3.4161	P46109	P46109	Crk-like protein	CRKL
23.2733	23.8274	23.5054	25.2752	24.1838	24.9755				3	156310000	3	3	3	1	3	3	2	1	1	3	3	1	3	3	1	2	1	1	2	1	1	3	3	1	26052000	1176600	752450	503450	9360600	8248400	2836500	1.60987	0.0111538	1.27614	3.51528	P46778	P46778	60S ribosomal protein L21	RPL21
24.032	24.2692	24.5037	26.0008	25.5868	25.7598		+	SMC1A_500_HeLaK_500	7	390950000	7	7	7	1	7	7	5	6	5	7	7	7	7	7	7	5	6	5	5	6	5	7	7	7	48869000	2201700	1799300	1498500	13119000	14266000	7786600	2.94716	0	1.51418	8.34063	P46779	P46779	60S ribosomal protein L28	RPL28
20.4015	20.1736	20.8586	23.5371	23.0758	23.1232		+	SMC1A_500_HeLaK_500	2	34782000	2	2	2	1	2	2	0	1	0	2	2	2	2	2	2	0	1	0	0	1	0	2	2	2	3162000	0	48593	0	1296200	1358200	458980	3.42826	0	2.76746	11.113	P46781	P46781	40S ribosomal protein S9	RPS9
24.2003	24.093	24.0005	26.3029	25.5273	25.6255		+	SMC1A_500_HeLaK_500	8	315120000	8	8	8	1	8	8	4	5	3	8	5	7	8	5	7	4	5	3	4	5	3	8	5	7	31512000	1991600	1016900	741360	8927500	4986000	3963300	2.62794	0.00375758	1.72066	6.86695	P46782	P46782	40S ribosomal protein S5;40S ribosomal protein S5, N-terminally processed	RPS5
23.1453	23.9381	25.3933	20.927	25.074	23.9518				3	104960000	NaN	NaN	NaN	2	3	3	2	3	3	1	3	2	1	3	2	2	3	3	2	3	3	1	3	2	13120000	792200	1184100	1563700	518110	6784600	1706600	0.235876	0.683771	-0.841295	-0.599853	P46783;Q9NQ39	P46783;Q9NQ39	40S ribosomal protein S10;Putative 40S ribosomal protein S10-like	RPS10;RPS10P5
25.8723	24.1389	22.651	20.6229	22.5899	20.2548				6	90390000	6	6	6	1	6	6	4	4	2	2	2	0	2	2	0	4	4	2	4	4	2	2	2	0	9039000	3747800	1680300	97383	211830	692090	0	1.22055	0.0340833	-3.06486	-2.59792	P47929	P47929	Galectin-7	LGALS7
22.2741	20.7392	20.289	23.1193	23.2788	23.2833				4	40475000	4	4	4	1	4	4	3	2	2	4	4	4	4	4	4	3	2	2	3	2	2	4	4	4	4047500	366490	139530	77830	992710	1564500	772140	1.6135	0.0112621	2.12636	3.52454	P48507	P48507	Glutamate--cysteine ligase regulatory subunit	GCLM
24.2852	25.169	25.3364	25.9983	25.4124	26.1632				5	361910000	5	5	5	1	5	5	3	3	3	4	4	3	4	4	3	3	3	3	3	3	3	4	4	3	60319000	2298300	2090800	1672300	17737000	16928000	11598000	1.09666	0.0483	0.927734	2.33234	P49207	P49207	60S ribosomal protein L34	RPL34
24.8361	25.4631	25.2376	26.6358	26.7482	26.7934		+	SMC1A_500_HeLaK_500	34	395870000	34	34	34	1	34	34	17	18	16	22	26	26	22	26	26	17	18	16	17	18	16	22	26	26	3167000	345880	277210	210780	660350	976950	583030	2.91348	0	1.54682	8.17279	P49327	P49327	Fatty acid synthase;[Acyl-carrier-protein] S-acetyltransferase;[Acyl-carrier-protein] S-malonyltransferase;3-oxoacyl-[acyl-carrier-protein] synthase;3-oxoacyl-[acyl-carrier-protein] reductase;3-hydroxyacyl-[acyl-carrier-protein] dehydratase;Enoyl-[acyl-carrier-protein] reductase;Oleoyl-[acyl-carrier-protein] hydrolase	FASN
21.4259	19.9692	21.1947	23.2322	23.2703	23.3113		+	SMC1A_500_HeLaK_500	6	37826000	6	6	6	1	6	6	1	1	0	6	4	2	6	4	2	1	1	0	1	1	0	6	4	2	900610	8817.9	31852	0	425340	387520	47085	2.22168	0.00442857	2.40801	5.32081	P49915	P49915	GMP synthase [glutamine-hydrolyzing]	GMPS
28.4165	29.4409	29.2599	30.0009	29.7743	29.7088				2	4177100000	NaN	NaN	NaN	2	2	2	1	2	1	1	1	1	1	1	1	1	2	1	1	2	1	1	1	1	149180000	9726300	8302300	5633000	28254000	36663000	23220000	1.13165	0.0441274	0.788879	2.40631	P50395;P31150	P50395;P31150	Rab GDP dissociation inhibitor beta;Rab GDP dissociation inhibitor alpha	GDI2;GDI1
21.251	21.0599	20.5647	21.932	23.0276	22.1593				4	24769000	4	4	4	1	4	4	2	1	1	3	4	2	3	4	2	2	1	1	2	1	1	3	4	2	2064100	108600	39441	33874	323860	1240200	318040	1.64779	0.0119588	1.41439	3.61276	P50402	P50402	Emerin	EMD
20.0642	21.6349	21.3725	22.4632	21.6026	23.0062				2	23148000	2	2	2	1	2	2	1	2	2	2	2	2	2	2	2	1	2	2	1	2	2	2	2	2	3306900	242080	189990	89433	982350	1072300	730690	0.98477	0.0698391	1.3335	2.10072	P51571	P51571	Translocon-associated protein subunit delta	SSR4
21.2767	20.427	20.2629	21.3677	21.528	21.8017				2	13145000	2	2	2	1	2	2	2	1	1	2	2	2	2	2	2	2	1	1	2	1	1	2	2	2	175270	21522	8507.1	4279.3	35164	62957	42841	1.26092	0.0304571	0.910248	2.68685	P51610	P51610	Host cell factor 1;HCF N-terminal chain 1;HCF N-terminal chain 2;HCF N-terminal chain 3;HCF N-terminal chain 4;HCF N-terminal chain 5;HCF N-terminal chain 6;HCF C-terminal chain 1;HCF C-terminal chain 2;HCF C-terminal chain 3;HCF C-terminal chain 4;HCF C-terminal chain 5;HCF C-terminal chain 6	HCFC1
20.1394	22.8537	20.7625	22.6013	22.6853	22.9041				3	27946000	3	3	3	1	3	3	1	2	0	2	2	3	2	2	3	1	2	0	1	2	0	2	2	3	1643900	29973	156080	0	300840	720850	436140	0.83001	0.115242	1.47842	1.79025	P51858	P51858	Hepatoma-derived growth factor	HDGF
22.3458	22.5949	23.0947	23.2025	26.1471	23.035				10	118440000	10	10	10	1	10	10	3	4	5	3	8	4	3	8	4	3	4	5	3	4	5	3	8	4	2520000	55308	94157	195180	234640	1733500	159140	0.631428	0.216	1.44971	1.40162	P52272	P52272	Heterogeneous nuclear ribonucleoprotein M	HNRNPM
22.624	22.8655	21.9318	23.6359	24.0033	23.3957		+	SMC1A_500_HeLaK_500	5	71287000	5	4	4	1	4	4	4	3	2	4	3	3	4	4	3	4	4	2	4	3	2	4	3	3	4752500	452250	267920	53829	1154800	1679800	459750	1.65827	0.00945833	1.20456	3.63999	P52597	P52597	Heterogeneous nuclear ribonucleoprotein F;Heterogeneous nuclear ribonucleoprotein F, N-terminally processed	HNRNPF
20.3754	23.7826	21.2067	23.1888	22.864	23.0932				3	31863000	NaN	NaN	NaN	2	3	3	1	3	1	3	3	2	3	3	2	1	3	1	1	3	1	3	3	2	2451000	39538	771830	22164	583850	785020	248570	0.540211	0.286807	1.26046	1.22357	P52907;P47755	P52907	F-actin-capping protein subunit alpha-1	CAPZA1
20.1674	20.9994	20.7473	22.3066	21.6517	22.4641		+	SMC1A_500_HeLaK_500	2	16369000	2	2	2	1	2	2	0	1	1	2	2	2	2	2	2	0	1	1	0	1	1	2	2	2	1818800	0	115980	39967	535890	639900	487070	1.89563	0.00657534	1.50278	4.29293	P52943	P52943	Cysteine-rich protein 2	CRIP2
21.2878	21.3419	21.0984	22.8276	22.7143	23.1085		+	SMC1A_500_HeLaK_500	2	31452000	2	2	2	1	2	2	2	2	1	2	2	1	2	2	1	2	2	1	2	2	1	2	2	1	1850100	143180	80506	53155	453090	725290	314160	3.53684	0	1.64079	11.8484	P53007	P53007	Tricarboxylate transport protein, mitochondrial	SLC25A1
20.9283	21.8231	21.8012	22.6892	21.5501	22.2904				3	23070000	3	3	3	1	3	3	2	2	2	3	3	2	3	3	2	2	2	2	2	2	2	3	3	2	1441900	76089	76636	51141	496220	443230	237190	0.671798	0.191961	0.659018	1.48024	P53701	P53701	Cytochrome c-type heme lyase	HCCS
20.3654	20.4718	20.712	20.7289	20.6566	21.6591				2	9100800	2	2	2	1	2	2	2	2	1	2	2	2	2	2	2	2	2	1	2	2	1	2	2	2	227520	23426	15888	4320.9	49793	79343	54749	0.667542	0.195288	0.498519	1.47195	P53992	P53992	Protein transport protein Sec24C	SEC24C
22.8201	24.5706	22.2092	23.2686	23.0556	23.3433				4	113140000	4	4	4	1	4	4	2	4	3	3	4	3	3	4	3	2	4	3	2	4	3	3	4	3	22629000	527670	2885100	238850	2272700	3503500	1391100	0.0104193	0.980571	0.0225366	0.0316142	P53999	P53999	Activated RNA polymerase II transcriptional coactivator p15	SUB1
21.0226	22.5538	21.5195	24.0809	23.4448	23.2929		+	SMC1A_500_HeLaK_500	11	51925000	11	11	11	1	11	11	2	3	1	7	10	7	7	10	7	2	3	1	2	3	1	7	10	7	1403400	32935	41220	24893	486170	606700	211450	1.69231	0.00893333	1.90758	3.72931	P54136	P54136	Arginine--tRNA ligase, cytoplasmic	RARS
24.2822	24.3551	21.2287	23.4285	22.958	23.3192				8	54560000	8	8	8	1	8	8	5	6	1	7	4	6	7	4	6	5	6	1	5	6	1	7	4	6	1212400	175450	269920	7255.9	390320	166550	202940	0.0170569	0.978913	-0.0534337	-0.0513799	P55072	P55072	Transitional endoplasmic reticulum ATPase	VCP
20.1623	20.5419	20.8111	22.8466	22.5812	22.9197		+	SMC1A_500_HeLaK_500	4	25877000	4	4	4	1	4	4	0	2	1	4	3	3	4	3	3	0	2	1	0	2	1	4	3	3	631140	0	37990	24341	207010	223070	138730	3.35157	0	2.27741	10.6198	P56192	P56192	Methionine--tRNA ligase, cytoplasmic	MARS
20.2338	23.8535	23.5164	23.5052	23.5399	23.5124				3	61594000	3	3	3	1	3	3	1	2	2	3	3	3	3	3	3	1	2	2	1	2	2	3	3	3	10266000	811110	1044200	446340	2458100	3083900	1795400	0.354759	0.493252	0.984605	0.852818	P58546	P58546	Myotrophin	MTPN
26.3744	27.6951	22.5614	20.7223	20.5531	20.9042				11	182200000	11	11	11	1	11	11	9	10	5	4	4	2	4	4	2	9	10	5	9	10	5	4	4	2	9110100	3451500	4458700	283380	377380	145760	78142	1.45074	0.0175517	-4.81711	-3.12308	P60174	P60174	Triosephosphate isomerase	TPI1
27.4369	27.8593	28.0974	28.241	28.0719	28.4772				4	1935200000	4	4	4	1	4	4	4	4	4	4	4	4	4	4	4	4	4	4	4	4	4	4	4	4	387030000	29955000	23215000	18557000	67834000	98968000	56421000	0.964309	0.0767232	0.465499	2.05908	P60866	P60866	40S ribosomal protein S20	RPS20
23.5538	24.0014	24.0319	24.3022	23.9672	24.4271				5	86382000	5	5	5	1	5	5	3	5	3	4	4	5	4	4	5	3	5	3	3	5	3	4	4	5	7852900	503440	1025500	311450	1987700	2348900	1675900	0.829384	0.114639	0.369817	1.78901	P60981	P60981	Destrin	DSTN
21.2778	24.2631	21.5712	22.6243	22.6428	22.1913				5	53868000	5	5	5	1	5	5	3	3	2	5	3	4	5	3	4	3	3	2	3	3	2	5	3	4	3168700	222890	205940	115670	977020	505180	359430	0.0408512	0.945736	0.115422	0.120059	P61247	P61247	40S ribosomal protein S3a	RPS3A
24.7757	26.1983	26.1233	26.5721	26.5739	26.7253				3	558130000	3	3	3	1	3	3	3	3	2	3	3	2	3	3	2	3	3	2	3	3	2	3	3	2	50739000	2415900	3206900	1910300	10843000	17525000	5564500	0.929477	0.0881788	0.924695	1.98866	P61313	P61313	60S ribosomal protein L15	RPL15
24.7752	24.0015	24.3382	27.1586	26.8584	26.9303		+	SMC1A_500_HeLaK_500	6	472140000	6	6	6	1	6	6	5	5	5	5	6	6	5	6	6	5	5	5	5	5	5	5	6	6	78690000	3202100	1647200	1334500	26419000	31094000	14994000	3.38129	0	2.61079	10.8084	P61353	P61353	60S ribosomal protein L27	RPL27
21.8428	21.5065	22.1108	24.0173	23.4154	23.3588		+	SMC1A_500_HeLaK_500	3	54591000	NaN	NaN	NaN	2	3	3	2	2	2	2	2	2	2	2	2	2	2	2	2	2	2	2	2	2	13648000	846090	365950	443810	4272500	4326700	1714000	2.53691	0.00335135	1.77714	6.49115	P61513;A6NKH3	P61513	60S ribosomal protein L37a	RPL37A
23.5127	23.9464	23.6412	24.4302	23.1542	23.9163				5	68284000	5	5	5	1	5	5	4	3	4	4	3	5	4	3	5	4	3	4	4	3	4	4	3	5	2968900	452470	317330	196680	1067200	314680	506600	0.124478	0.832171	0.133492	0.340234	P61978	P61978	Heterogeneous nuclear ribonucleoprotein K	HNRNPK
22.967	24.1581	22.8791	24.7051	24.1285	24.3886				6	131410000	6	6	6	1	6	6	3	6	2	6	6	5	6	6	5	3	6	2	3	6	2	6	6	5	14601000	553090	1027600	194210	3780200	4184400	2128500	1.13387	0.0446968	1.07266	2.41102	P62241	P62241	40S ribosomal protein S8	RPS8
23.0456	20.7414	23.6995	25.217	24.5738	24.7027				4	134590000	4	4	4	1	4	4	3	2	3	3	3	3	3	3	3	3	2	3	3	2	3	3	3	3	12236000	531980	216250	409780	3561200	3794500	1814300	1.19542	0.0376327	2.33563	2.54318	P62249	P62249	40S ribosomal protein S16	RPS16
22.8961	23.9853	24.4116	23.9088	24.7005	23.7463				7	112120000	7	7	7	1	7	7	5	4	7	6	7	6	6	7	6	5	4	7	5	4	7	6	7	6	28031000	1922000	1692000	2345600	4269300	11905000	3112100	0.262044	0.645023	0.354195	0.657172	P62263	P62263	40S ribosomal protein S14	RPS14
22.986	23.5041	24.1535	24.9087	24.3692	24.6442				4	212050000	4	4	4	1	4	4	2	2	3	3	3	3	3	3	3	2	2	3	2	2	3	3	3	3	35342000	659790	591490	968670	4954300	5486100	2963700	1.37197	0.0209231	1.09281	2.93821	P62266	P62266	40S ribosomal protein S23	RPS23
23.2544	23.8491	24.2591	25.4326	24.7529	25.0397		+	SMC1A_500_HeLaK_500	6	163420000	6	6	6	1	6	6	4	5	5	5	6	5	5	6	5	4	5	5	4	5	5	5	6	5	18158000	965940	810650	676260	5886300	5547300	3417300	1.66515	0.00955789	1.28753	3.65793	P62269	P62269	40S ribosomal protein S18	RPS18
23.5594	24.5087	24.5152	25.0498	24.7781	24.9588				6	231160000	6	6	6	1	6	6	3	3	3	4	5	4	4	5	4	3	3	3	3	3	3	4	5	4	23116000	1003000	513610	806840	4316400	5581300	2878100	1.05404	0.056	0.734457	2.24327	P62280	P62280	40S ribosomal protein S11	RPS11
26.3856	26.6342	26.6403	28.6284	28.4855	28.5149		+	SMC1A_500_HeLaK_500	16	1722400000	16	16	16	1	16	16	9	10	9	13	12	13	13	12	13	9	10	9	9	10	9	13	12	13	172240000	5018600	4421500	2439400	42609000	57890000	34625000	4.52065	0	1.98957	21.0413	P62424	P62424	60S ribosomal protein L7a	RPL7A
25.1871	25.615	25.9081	26.4911	25.6658	26.556				6	499200000	6	6	6	1	6	6	5	5	6	6	6	6	6	6	6	5	5	6	5	5	6	6	6	6	38400000	2593300	1949900	1723700	8862600	7794700	6163200	0.87589	0.103265	0.667577	1.88131	P62633	P62633	Cellular nucleic acid-binding protein	CNBP
23.9679	24.6777	25.8404	25.9283	25.6575	25.2632				14	372940000	NaN	NaN	NaN	3	14	14	9	8	8	10	11	9	10	11	9	9	8	8	9	8	8	10	11	9	23309000	878000	1006300	924550	3982200	6484900	2540000	0.610352	0.236183	0.78768	1.36056	P62701;P22090;Q8TD47	P62701	40S ribosomal protein S4, X isoform	RPS4X
20.4826	24.9418	21.0954	21.1212	20.856	21.1451				2	32084000	2	2	2	1	2	2	2	2	1	2	2	2	2	2	2	2	2	1	2	2	1	2	2	2	5347400	287930	1832700	34507	829120	987220	594300	0.333925	0.533414	-1.13245	-0.809703	P62750	P62750	60S ribosomal protein L23a	RPL23A
22.7852	23.0877	20.1357	23.7189	23.1656	23.0871				4	53277000	4	4	4	1	4	4	3	3	2	4	4	4	4	4	4	3	3	2	3	3	2	4	4	4	6659600	585950	592480	315800	1866100	1371500	930100	0.619389	0.229266	1.32098	1.37817	P62753	P62753	40S ribosomal protein S6	RPS6
25.6334	26.7511	26.2591	27.401	27.3871	27.8253		+	SMC1A_500_HeLaK_500	12	2013400000	12	12	12	1	12	12	5	7	6	8	7	8	8	7	8	5	7	6	5	7	6	8	7	8	223710000	7214800	6183900	5762600	35092000	41164000	27445000	1.69578	0.00903371	1.32322	3.7385	P62829	P62829	60S ribosomal protein L23	RPL23
22.7581	23.0227	22.9452	25.8074	25.0362	24.3629		+	SMC1A_500_HeLaK_500	5	143560000	5	5	5	1	5	5	3	3	3	5	5	4	5	5	4	3	3	3	3	3	3	5	5	4	28713000	690630	693580	488820	9961500	10740000	5306900	2.15212	0.00413333	2.1602	5.08724	P62851	P62851	40S ribosomal protein S25	RPS25
23.2468	23.2244	23.9414	24.1382	23.7935	23.6725				3	171120000	NaN	NaN	NaN	2	3	3	2	2	2	3	3	3	3	3	3	2	2	2	2	2	2	3	3	3	34223000	815880	478590	642540	3741600	5681600	1834000	0.657241	0.203925	0.397214	1.45189	P62854;Q5JNZ5	P62854;Q5JNZ5	40S ribosomal protein S26;Putative 40S ribosomal protein S26-like 1	RPS26;RPS26P11
21.8928	22.5355	21.7459	23.4745	23.2412	23.0935		+	SMC1A_500_HeLaK_500	4	49144000	4	4	4	1	4	4	2	2	0	2	4	4	2	4	4	2	2	0	2	2	0	2	4	4	16381000	962820	917530	0	3028900	7156900	2609100	1.98039	0.0056875	1.21163	4.54443	P62857	P62857	40S ribosomal protein S28	RPS28
25.889	26.0676	26.0324	27.7857	27.2016	27.8083		+	SMC1A_500_HeLaK_500	8	999860000	8	8	8	1	8	8	6	8	6	8	8	7	8	8	7	6	8	6	6	8	6	8	8	7	166640000	8079100	6550100	4297500	42391000	47638000	27755000	2.83217	0	1.60218	7.78012	P62888	P62888	60S ribosomal protein L30	RPL30
24.5834	24.8198	25.3151	27.3466	26.9705	27.282		+	SMC1A_500_HeLaK_500	5	662920000	5	5	5	1	5	5	5	5	4	5	5	5	5	5	5	5	5	4	5	5	4	5	5	5	66292000	2524200	1839900	1228900	17406000	20967000	11959000	3.14045	0	2.29357	9.36646	P62906	P62906	60S ribosomal protein L10a	RPL10A
22.6024	22.3849	20.4019	24.5629	23.1283	23.6258				4	70574000	4	4	4	1	4	4	2	2	1	4	4	4	4	4	4	2	2	1	2	2	1	4	4	4	10082000	475480	212970	110310	3026300	2974100	1826000	1.13781	0.044987	1.97592	2.4194	P62910	P62910	60S ribosomal protein L32	RPL32
25.1287	25.8203	25.7416	26.247	26.078	26.3997				5	484140000	5	5	5	1	5	5	5	4	5	5	5	4	5	5	4	5	4	5	5	4	5	5	5	4	48414000	2900200	2784300	1694100	8770900	12483000	7018400	1.33555	0.0238519	0.678016	2.85462	P62913	P62913	60S ribosomal protein L11	RPL11
25.4967	25.933	26.2087	27.1901	26.6044	27.2961		+	SMC1A_500_HeLaK_500	10	775920000	10	10	10	1	10	10	6	6	5	9	8	8	9	8	8	6	6	5	6	6	5	9	8	8	77592000	4424500	3002900	2015800	19885000	21366000	13766000	1.73844	0.00843373	1.15071	3.85256	P62917	P62917	60S ribosomal protein L8	RPL8
24.8063	27.213	24.5097	25.1073	25.0611	25.2697				8	280870000	NaN	NaN	NaN	6	8	8	7	8	6	6	6	7	6	6	7	7	8	6	7	8	6	6	6	7	28087000	4077400	7012300	1490700	4607400	4772900	3733000	0.158893	0.799483	-0.363628	-0.42367	P62937;Q9Y536;P0DN26;F5H284;A0A0B4J2A2;A0A075B759	P62937	Peptidyl-prolyl cis-trans isomerase A;Peptidyl-prolyl cis-trans isomerase A, N-terminally processed	PPIA
25.1991	25.1135	24.3466	26.7044	25.4931	26.7974				8	523200000	NaN	NaN	NaN	4	8	8	6	8	7	5	7	6	5	7	6	6	8	7	6	8	7	5	7	6	87199000	7187100	3447600	1781800	17335000	24513000	14647000	1.35129	0.0236947	1.44521	2.89061	P62979;P62987;P0CG47;P0CG48	P62979;P62987;P0CG47;P0CG48	Ubiquitin-40S ribosomal protein S27a;Ubiquitin;40S ribosomal protein S27a;Ubiquitin-60S ribosomal protein L40;Ubiquitin;60S ribosomal protein L40;Polyubiquitin-B;Ubiquitin;Polyubiquitin-C;Ubiquitin	RPS27A;UBA52;UBB;UBC
19.5917	21.6681	21.1703	21.3801	21.7701	21.4849				3	27740000	3	3	3	1	3	3	1	2	1	2	2	2	2	2	2	1	2	1	1	2	1	2	2	2	2311700	48851	131110	63077	196340	464730	204120	0.505046	0.321252	0.734999	1.1545	P62995	P62995	Transformer-2 protein homolog beta	TRA2B
25.4567	25.7496	26.2529	26.2654	26.462	27.1079				4	634510000	4	4	4	1	4	4	4	3	4	4	4	4	4	4	4	4	3	4	4	3	4	4	4	4	211500000	10300000	6698500	7768000	39841000	63081000	31070000	1.08023	0.0508571	0.792034	2.29789	P63173	P63173	60S ribosomal protein L38	RPL38
20.8889	22.6551	22.0038	22.8076	22.0298	22.6381				3	24870000	3	3	3	1	3	3	1	2	2	2	3	2	2	3	2	1	2	2	1	2	2	2	3	2	4974100	246460	655880	283590	1291200	1591200	905770	0.494084	0.329991	0.642549	1.13288	P63220	P63220	40S ribosomal protein S21	RPS21
21.9077	22.9855	20.5838	22.2968	21.4071	21.2337				3	16440000	NaN	NaN	NaN	3	3	3	2	3	1	1	2	2	1	2	2	2	3	1	2	3	1	1	2	2	2055100	241850	641130	34417	363420	435430	338830	0.0827262	0.878464	-0.179764	-0.233882	Q6IS14;P63241;Q9GZV4	Q6IS14;P63241;Q9GZV4	Eukaryotic translation initiation factor 5A-1-like;Eukaryotic translation initiation factor 5A-1;Eukaryotic translation initiation factor 5A-2	EIF5AL1;EIF5A;EIF5A2
23.0491	22.9798	22.6809	23.3003	22.7454	23.1786				5	45639000	5	5	5	1	5	5	4	2	4	3	4	3	3	4	3	4	2	4	4	2	4	3	4	3	2281900	436610	78803	135610	415470	944010	271420	0.351234	0.496661	0.171464	0.845552	P63244	P63244	Guanine nucleotide-binding protein subunit beta-2-like 1	GNB2L1
26.429	31.7916	26.7995	26.5544	28.7087	26.611				18	3395700000	18	18	1	1	18	1	14	17	12	14	16	13	14	16	13	14	17	12	1	1	1	1	1	1	169780000	7471300	83296000	2645300	7761400	54304000	5061500	0.218496	0.706174	-1.04862	-0.561138	P63261	P63261	Actin, cytoplasmic 2;Actin, cytoplasmic 2, N-terminally processed	ACTG1
22.9162	24.7661	24.9601	25.9519	24.5429	24.1816				10	221110000	NaN	NaN	NaN	2	10	7	4	7	7	9	9	5	9	9	5	4	7	7	2	5	5	6	6	3	17008000	447120	1473600	1139800	5744900	3645700	1183900	0.32988	0.530609	0.678008	0.801281	P67809;Q9Y2T7	P67809	Nuclease-sensitive element-binding protein 1	YBX1
22.6852	25.3137	22.7586	23.5735	23.3603	23.7249				5	175320000	NaN	NaN	NaN	4	5	2	3	5	2	4	4	3	4	4	3	3	5	2	1	2	0	1	1	1	11688000	361170	1219900	144280	924310	1224300	632070	0.01251	0.984682	-0.0329717	-0.0378706	P67936;P09493;P07951;CON__Q3SX28	P67936	Tropomyosin alpha-4 chain	TPM4
24.9133	25.8707	24.9767	25.2704	25.4164	25.3555				8	352880000	NaN	NaN	NaN	3	8	8	7	7	8	7	7	6	7	7	6	7	7	8	7	7	8	7	7	6	16804000	1094200	2528200	853730	3511000	3528200	1239400	0.10875	0.851099	0.0938803	0.300897	Q5VTE0;P68104;Q05639	Q5VTE0;P68104;Q05639	Putative elongation factor 1-alpha-like 3;Elongation factor 1-alpha 1;Elongation factor 1-alpha 2	EEF1A1P5;EEF1A1;EEF1A2
27.4273	26.9061	27.2397	28.8112	28.7929	28.8123		+	SMC1A_500_HeLaK_500	21	2832900000	NaN	NaN	NaN	5	21	5	15	17	16	20	20	20	20	20	20	15	17	16	3	4	3	5	5	5	141640000	8442300	4416400	3731700	24082000	40709000	16716000	3.34588	0	1.61445	10.5841	P68371;P04350;A6NNZ2;Q9H4B7;CON__ENSEMBL:ENSBTAP00000025008	P68371;P04350	Tubulin beta-4B chain;Tubulin beta-4A chain	TUBB4B;TUBB4A
23.1775	23.4011	23.6169	23.7559	23.8215	23.9545				14	73741000	14	14	14	1	14	14	4	3	6	12	12	8	12	12	8	4	3	6	4	3	6	12	12	8	335190	14193	13938	15011	99734	134130	58180	1.47852	0.0156842	0.445471	3.18969	P78527	P78527	DNA-dependent protein kinase catalytic subunit	PRKDC
22.2927	23.2474	21.656	21.8826	20.233	22.116				4	27009000	4	4	4	1	4	4	3	4	2	2	3	3	2	3	3	3	4	2	3	4	2	2	3	3	2077600	344450	466530	45325	190480	200300	291170	0.586752	0.250685	-0.988122	-1.31454	P80723	P80723	Brain acid soluble protein 1	BASP1
23.1189	21.4387	24.0345	22.0548	22.8427	23.2981				2	216860000	2	2	2	1	2	2	1	1	1	2	2	2	2	2	2	1	1	1	1	1	1	2	2	2	43373000	448730	117770	373050	1675600	2280200	1957500	0.054067	0.930877	-0.132149	-0.156874	P81605	P81605	Dermcidin;Survival-promoting peptide;DCD-1	DCD
23.8275	24.1759	24.1358	25.5677	24.6689	24.8644				4	251920000	4	4	4	1	4	4	4	3	2	4	4	3	4	4	3	4	3	2	4	3	2	4	4	3	31490000	1494600	980260	603100	6769700	6774700	3334800	1.5462	0.0113455	0.987303	3.35519	P83731	P83731	60S ribosomal protein L24	RPL24
24.8426	25.5936	26.529	26.3035	25.9211	25.2278				3	394380000	3	3	3	1	3	3	3	3	3	3	3	3	3	3	3	3	3	3	3	3	3	3	3	3	78876000	4842400	3721300	7083400	17974000	23735000	6097100	0.100428	0.855066	0.162401	0.279741	P84090	P84090	Enhancer of rudimentary homolog	ERH
23.3307	20.7766	23.9432	24.4549	23.337	23.7324				3	102070000	3	3	3	1	3	3	2	1	2	2	2	3	2	2	3	2	1	2	2	1	2	2	2	3	17012000	1080600	377490	1035900	3907200	3248700	2365000	0.493324	0.329517	1.15794	1.13139	P84098	P84098	60S ribosomal protein L19	RPL19
23.8361	25.584	25.1255	25.2303	25.0866	25.6197				7	463220000	7	7	6	1	7	6	4	5	5	6	6	7	6	6	7	4	5	5	3	5	5	5	5	6	66175000	1348200	3624000	2080400	7339000	11206000	6261800	0.352259	0.496713	0.463634	0.847666	P84103	P84103	Serine/arginine-rich splicing factor 3	SRSF3
24.3947	23.9032	24.4	24.6562	24.6565	25.0298				4	131440000	4	4	4	1	4	4	3	4	2	4	4	4	4	4	4	3	4	2	3	4	2	4	4	4	7302000	836260	428280	251460	1991500	2342900	1451700	1.24656	0.0311206	0.548224	2.65507	Q00325	Q00325	Phosphate carrier protein, mitochondrial	SLC25A3
22.5075	24.9707	23.7943	24.602	24.7236	23.5437				11	220790000	11	11	11	1	11	11	3	5	4	8	10	5	8	10	5	3	5	4	3	5	4	8	10	5	5967200	123650	740430	88563	1445600	1594500	427320	0.264296	0.642391	0.532255	0.662055	Q00839	Q00839	Heterogeneous nuclear ribonucleoprotein U	HNRNPU
20.6326	23.4569	21.2445	21.4135	21.155	21.9114				3	37636000	3	3	3	1	3	3	0	3	1	3	3	3	3	3	3	0	3	1	0	3	1	3	3	3	4181800	0	554620	30899	341390	599880	377490	0.116846	0.843504	-0.284655	-0.321249	Q01130	Q01130	Serine/arginine-rich splicing factor 2	SRSF2
22.665	23.8297	23.3568	24.8563	25.0147	23.7989				3	139990000	3	3	3	1	3	3	3	3	3	2	3	3	2	3	3	3	3	3	3	3	3	2	3	3	7777100	341530	417980	266390	1457200	3588300	714190	1.17365	0.0397568	1.27281	2.49614	Q01650	Q01650	Large neutral amino acids transporter small subunit 1	SLC7A5
27.5173	25.3019	25.6663	23.884	24.6301	23.9695				18	769600000	18	18	18	1	18	18	13	12	11	9	9	7	9	9	7	13	12	11	13	12	11	9	9	7	18771000	4130400	586500	576660	329370	1034800	220780	1.29311	0.0274203	-2.00064	-2.75864	Q02413	Q02413	Desmoglein-1	DSG1
23.3559	23.6718	23.389	25.3235	24.5828	25.0288		+	SMC1A_500_HeLaK_500	4	151020000	4	4	4	1	4	4	3	3	2	4	4	4	4	4	4	3	3	2	3	3	2	4	4	4	16780000	919380	771750	344280	4653900	4871200	3036100	2.49942	0.00288372	1.50608	6.34163	Q02543	Q02543	60S ribosomal protein L18a	RPL18A
25.6725	25.2779	24.7881	27.7584	26.4914	26.8326		+	SMC1A_500_HeLaK_500	14	721240000	14	14	14	1	14	14	9	13	12	13	13	12	13	13	12	9	13	12	9	13	12	13	13	12	55480000	3357500	2345100	1146000	13072000	20181000	11316000	1.75562	0.00592593	1.78129	3.89916	Q02878	Q02878	60S ribosomal protein L6	RPL6
27.1671	27.7879	27.6828	28.2793	28.0082	28.4816				16	1857600000	16	16	13	1	16	13	13	12	12	16	16	16	16	16	16	13	12	12	10	9	10	13	13	13	123840000	13885000	5209900	3696100	24162000	35914000	21730000	1.40404	0.0204298	0.710427	3.01279	Q06830	Q06830	Peroxiredoxin-1	PRDX1
25.3924	25.7084	26.2378	27.2747	26.6094	27.2358		+	SMC1A_500_HeLaK_500	8	613380000	8	8	8	1	8	8	3	4	4	7	8	4	7	8	4	3	4	4	3	4	4	7	8	4	87626000	4744400	3632500	3571000	22940000	25068000	15062000	1.73668	0.00833333	1.26043	3.84782	Q07020	Q07020	60S ribosomal protein L18	RPL18
20.783	21.0126	21.4905	22.1652	20.8724	21.0016				3	12250000	3	3	3	1	3	3	2	2	0	3	3	2	3	3	2	2	2	0	2	2	0	3	3	2	322360	29045	23002	0	133100	99980	37227	0.211174	0.714586	0.251036	0.544659	Q07065	Q07065	Cytoskeleton-associated protein 4	CKAP4
20.6998	24.1739	21.9361	22.4629	22.2787	22.8409				5	82439000	5	5	5	1	5	5	1	3	1	3	3	3	3	3	3	1	3	1	1	3	1	3	3	3	6341500	75158	1106400	43422	368490	570530	380210	0.0889187	0.872847	0.257575	0.250063	Q07955	Q07955	Serine/arginine-rich splicing factor 1	SRSF1
26.552	24.8407	22.8581	20.3439	20.5317	19.5526		+	SMC1A_500_HeLaK_500	14	105500000	14	14	14	1	14	14	11	10	6	1	3	0	1	3	0	11	10	6	11	10	6	1	3	0	2637600	1693100	529290	79295	18835	77767	0	1.84794	0.00631579	-4.60749	-4.15589	Q08188	Q08188	Protein-glutamine gamma-glutamyltransferase E;Protein-glutamine gamma-glutamyltransferase E 50 kDa catalytic chain;Protein-glutamine gamma-glutamyltransferase E 27 kDa non-catalytic chain	TGM3
27.471	22.9663	23.4638	22.6377	22.4517	19.0805				13	273310000	13	13	13	1	13	13	11	5	5	3	3	0	3	3	0	11	5	5	11	5	5	3	3	0	5693900	2895900	203590	191820	126790	181380	0	0.81828	0.117583	-3.24369	-1.76708	Q08554	Q08554	Desmocollin-1	DSC1
21.6486	21.645	21.4108	22.5782	22.7305	22.1893		+	SMC1A_500_HeLaK_500	5	27633000	5	5	5	1	5	5	4	2	2	5	5	4	5	5	4	4	2	2	4	2	2	5	5	4	628020	63439	21150	8138.9	157110	270290	107900	2.18377	0.00427586	0.931187	5.19247	Q08J23	Q08J23	tRNA (cytosine(34)-C(5))-methyltransferase	NSUN2
22.0278	22.3469	21.4607	21.9539	22.4586	22.0208				6	23599000	6	6	6	1	6	6	3	4	1	4	6	4	4	6	4	3	4	1	3	4	1	4	6	4	62763	7397.7	6083	682.13	12297	28719	7583.9	0.261616	0.642873	0.199279	0.656245	Q09666	Q09666	Neuroblast differentiation-associated protein AHNAK	AHNAK
19.9741	22.142	21.2881	22.4388	21.901	22.553				3	19839000	3	3	3	1	3	3	1	2	1	3	2	2	3	2	2	1	2	1	1	2	1	3	2	2	862570	32971	89277	13713	270870	270080	185650	0.813265	0.119299	1.16285	1.75718	Q12805	Q12805	EGF-containing fibulin-like extracellular matrix protein 1	EFEMP1
22.5799	22.5813	22.8057	23.2086	23.0378	22.989		+	SMC1A_500_HeLaK_500	6	43830000	6	6	6	1	6	6	2	3	2	6	6	6	6	6	6	2	3	2	2	3	2	6	6	6	2578200	95246	139120	70694	870900	930370	471880	1.86895	0.00648649	0.422851	4.21588	Q12904	Q12904	Aminoacyl tRNA synthase complex-interacting multifunctional protein 1;Endothelial monocyte-activating polypeptide 2	AIMP1
20.2572	20.8142	20.8053	21.6443	21.5202	21.7252		+	SMC1A_500_HeLaK_500	3	11134000	3	3	3	1	3	3	1	1	1	3	2	3	3	2	3	1	1	1	1	1	1	3	2	3	179580	4469.6	4441.8	4574	60293	62074	43727	2.18237	0.00420339	1.00437	5.18781	Q12986	Q12986	Transcriptional repressor NF-X1	NFX1
22.1132	22.0558	22.3188	22.6596	23.1795	22.7606		+	SMC1A_500_HeLaK_500	4	34250000	4	4	4	1	4	4	2	3	3	4	4	4	4	4	4	2	3	3	2	3	3	4	4	4	1556800	104450	72796	79911	367910	649540	282200	1.77549	0.006	0.703945	3.95348	Q13057	Q13057	Bifunctional coenzyme A synthase;Phosphopantetheine adenylyltransferase;Dephospho-CoA kinase	COASY
21.294	21.5074	20.9926	22.2395	22.2172	21.7256				3	20048000	3	3	3	1	3	3	2	2	1	3	3	3	3	3	3	2	2	1	2	2	1	3	3	3	1179300	60244	45209	23929	385680	474180	190030	1.62155	0.0114851	0.796071	3.54513	Q13155	Q13155	Aminoacyl tRNA synthase complex-interacting multifunctional protein 2	AIMP2
20.4924	20.8577	21.5758	23.9656	23.1893	23.008		+	SMC1A_500_HeLaK_500	3	83757000	NaN	NaN	NaN	3	3	3	2	2	1	2	2	2	2	2	2	2	2	1	2	2	1	2	2	2	5583800	100500	648350	27587	363560	619010	209360	2.29349	0.00496	2.41233	5.57077	Q13247;Q13243;Q08170	Q13247	Serine/arginine-rich splicing factor 6	SRSF6
23.8053	25.0001	24.8311	20.207	19.5714	23.8283				4	46185000	4	4	4	1	4	4	2	3	4	1	1	2	1	1	2	2	3	4	2	3	4	1	1	2	2099300	631060	623190	578660	96220	53183	117010	1.14152	0.043634	-3.34325	-2.42731	Q13283	Q13283	Ras GTPase-activating protein-binding protein 1	G3BP1
19.9085	21.7107	20.4137	22.7237	22.9956	22.0109				5	26317000	5	2	2	1	2	2	1	2	0	2	2	2	5	5	5	4	5	2	1	2	0	2	2	2	822390	40973	31365	0	314410	343720	91931	1.44283	0.0172542	1.89909	3.10426	Q13310	Q13310	Polyadenylate-binding protein 4	PABPC4
22.0914	22.4291	22.8135	23.261	22.9412	23.6419				10	47738000	10	10	10	1	10	10	2	4	2	9	6	6	9	6	6	2	4	2	2	4	2	9	6	6	757740	31742	22592	17980	232860	240830	180260	1.34563	0.0233383	0.836675	2.87764	Q13751	Q13751	Laminin subunit beta-3	LAMB3
24.3677	22.5745	23.465	20.519	21.2309	20.0071		+	SMC1A_500_HeLaK_500	4	51988000	4	4	4	1	4	4	4	2	2	1	1	0	1	1	0	4	2	2	4	2	2	1	1	0	1130200	381330	57793	88165	18382	21214	0	1.99685	0.00577778	-2.88346	-4.59448	Q13835	Q13835	Plakophilin-1	PKP1
25.7932	24.8763	23.902	21.7628	21.9042	20.4457		+	SMC1A_500_HeLaK_500	6	107240000	6	6	6	1	6	6	6	2	2	1	2	1	1	2	1	6	2	2	6	2	2	1	2	1	4124600	2094400	480370	184620	138020	220900	13695	2.08314	0.004	-3.48624	-4.86359	Q13867	Q13867	Bleomycin hydrolase	BLMH
22.5001	22.8386	23.0414	24.073	23.8087	24.433		+	SMC1A_500_HeLaK_500	2	75879000	2	2	2	1	2	2	2	2	2	2	2	2	2	2	2	2	2	2	2	2	2	2	2	2	18970000	1434000	1010500	788970	4203300	5619600	3695800	2.26255	0.00476923	1.31157	5.46192	Q14061	Q14061	Cytochrome c oxidase copper chaperone	COX17
22.113	21.961	20.5675	22.5943	22.8673	22.3818				4	29178000	4	4	4	1	4	4	4	2	1	4	4	3	4	4	3	4	2	1	4	2	1	4	4	3	1006100	127050	38489	23626	217310	414800	184860	0.977964	0.0708114	1.06735	2.08685	Q14157	Q14157	Ubiquitin-associated protein 2-like	UBAP2L
23.7903	23.3748	23.7291	25.0334	24.174	24.7852				8	180690000	8	8	8	1	8	8	2	3	3	5	4	3	5	4	3	2	3	3	2	3	3	5	4	3	10038000	409030	169230	177180	1876400	1665800	919960	1.6457	0.0117172	1.03282	3.60733	Q14192	Q14192	Four and a half LIM domains protein 2	FHL2
21.1296	22.1333	22.3517	23.4502	23.5484	23.7356		+	SMC1A_500_HeLaK_500	5	51460000	5	5	5	1	5	5	3	2	2	5	5	4	5	5	4	3	2	2	3	2	2	5	5	4	1715300	50741	50941	33142	473570	676760	365100	1.94125	0.0052	1.70657	4.427	Q14244	Q14244	Ensconsin	MAP7
20.4892	20.3328	20.7697	21.1722	20.9331	21.2054		+	SMC1A_500_HeLaK_500	3	7481200	3	3	3	1	3	3	0	0	0	2	3	2	2	3	2	0	0	0	0	0	0	2	3	2	241330	0	0	0	73773	109620	57933	1.68972	0.00883516	0.573044	3.72246	Q14258	Q14258	E3 ubiquitin/ISG15 ligase TRIM25	TRIM25
23.8353	23.814	24.2129	24.5968	24.3396	24.543				11	178270000	NaN	NaN	NaN	2	11	11	4	3	3	6	5	7	6	5	7	4	3	3	4	3	3	6	5	7	7428000	356690	188800	172500	802600	1021900	684590	1.6276	0.0116	0.539058	3.56067	Q14498;Q86U06	Q14498	RNA-binding protein 39	RBM39
25.1903	20.9847	24.9527	36.0052	34.9152	36.2461		+	SMC1A_500_HeLaK_500	174	219280000000	174	174	174	1	174	174	2	1	3	168	171	168	168	171	168	2	1	3	2	1	3	168	171	168	3045600000	820770	423120	403170	817770000	1044500000	702950000	2.96587	0	12.0129	8.43525	Q14683	Q14683	Structural maintenance of chromosomes protein 1A	SMC1A
20.6881	20.3633	21.2625	23.3131	22.4815	22.9604		+	SMC1A_500_HeLaK_500	4	31210000	4	4	4	1	4	4	1	1	1	4	4	2	4	4	2	1	1	1	1	1	1	4	4	2	1040300	45138	70251	17714	379370	373930	153920	2.41629	0.00281818	2.14706	6.02039	Q15046	Q15046	Lysine--tRNA ligase	KARS
24.6044	22.3922	21.1542	21.9723	27.9847	21.5438				73	698590000	73	73	69	1	73	69	15	17	4	12	71	9	12	71	9	15	17	4	12	15	4	11	67	9	2408900	75878	24267	3444.6	35016	1390500	14001	0.184266	0.754364	1.11667	0.483163	Q15149	Q15149	Plectin	PLEC
20.2693	21.853	21.3377	21.8476	21.5152	21.4286				3	13562000	3	3	3	1	3	3	0	3	0	3	3	2	3	3	2	0	3	0	0	3	0	3	3	2	645800	0	82508	0	221630	308690	32974	0.386571	0.452199	0.443851	0.917902	Q15233	Q15233	Non-POU domain-containing octamer-binding protein	NONO
24.7474	25.6444	25.4869	26.4274	26.3579	26.6355		+	SMC1A_500_HeLaK_500	7	506240000	7	7	6	1	7	6	6	6	7	7	7	7	7	7	7	6	6	7	5	5	6	6	6	6	29779000	1592400	955150	741120	6033600	9085300	5320000	1.82381	0.00607595	1.18064	4.0877	Q15365	Q15365	Poly(rC)-binding protein 1	PCBP1
20.596	23.8088	24.2799	25.1667	24.547	24.851				3	138600000	NaN	NaN	NaN	2	2	2	1	2	2	2	2	2	3	3	3	2	3	3	1	2	2	2	2	2	8153200	218420	353380	469060	2009800	2152100	1483500	0.77069	0.136303	1.95998	1.67344	Q15366;P57721	Q15366;P57721	Poly(rC)-binding protein 2;Poly(rC)-binding protein 3	PCBP2;PCBP3
22.6567	22.7606	20.6406	23.1437	22.761	23.1308				6	40132000	6	6	6	1	6	6	3	2	1	5	6	5	5	6	5	3	2	1	3	2	1	5	6	5	1911000	117970	83260	32042	465230	768770	443770	0.638446	0.215196	0.992558	1.41529	Q15654	Q15654	Thyroid receptor-interacting protein 6	TRIP6
24.2204	24.4475	24.5613	26.391	25.752	26.1765		+	SMC1A_500_HeLaK_500	8	294020000	8	8	8	1	8	8	8	8	7	8	8	7	8	8	7	8	8	7	8	8	7	8	8	7	26729000	2030700	1259000	947270	6989300	8296900	5840600	2.87256	0	1.69673	7.97297	Q16527	Q16527	Cysteine and glycine-rich protein 2	CSRP2
25.8103	22.417	22.9448	20.0498	21.5714	20.0536				5	49996000	5	5	5	1	5	5	4	3	3	1	2	1	1	2	1	4	3	3	4	3	3	1	2	1	1612800	906270	135220	290150	33788	71060	24121	1.26986	0.0298417	-3.16575	-2.7067	Q16610	Q16610	Extracellular matrix protein 1	ECM1
19.8848	22.0929	21.5244	22.9743	22.3454	23.2394				4	74957000	4	3	3	1	3	3	1	2	0	2	3	2	3	4	3	2	2	0	1	2	0	2	3	2	7495700	139840	201770	0	568270	842880	550120	1.1117	0.0464906	1.68567	2.36404	Q16629	Q16629	Serine/arginine-rich splicing factor 7	SRSF7
20.4604	20.8987	20.4953	23.7924	23.4924	24.3266		+	SMC1A_500_HeLaK_500	10	49376000	10	8	8	1	8	8	0	0	0	7	8	8	9	10	9	0	0	0	0	0	0	7	8	8	658350	0	0	0	174750	265990	217600	3.4936	0	3.25236	11.5502	Q29RF7	Q29RF7	Sister chromatid cohesion protein PDS5 homolog A	PDS5A
20.1907	20.4457	21.5565	23.9977	24.0352	23.453		+	SMC1A_500_HeLaK_500	6	109530000	6	2	2	1	2	2	0	1	1	2	2	2	6	6	5	2	4	4	0	1	1	2	2	2	5476500	0	132100	109510	1022900	1742600	451040	2.59777	0.00364706	3.09767	6.74039	Q3ZCM7	Q3ZCM7	Tubulin beta-8 chain	TUBB8
21.5179	21.6594	22.3979	21.9006	21.5445	22.3781				5	31393000	5	5	5	1	5	5	3	2	3	5	5	3	5	5	3	3	2	3	3	2	3	5	5	3	296160	12051	6080.8	16010	63884	94755	41282	0.080092	0.881807	0.0826899	0.226953	Q5JSZ5	Q5JSZ5	Protein PRRC2B	PRRC2B
20.2803	21.2829	21.1871	21.9417	21.2075	21.4221				3	11356000	3	3	3	1	3	3	0	1	2	3	3	3	3	3	3	0	1	2	0	1	2	3	3	3	391600	0	9371.7	17686	135370	135650	93529	0.717665	0.16869	0.607	1.56969	Q5T6F2	Q5T6F2	Ubiquitin-associated protein 2	UBAP2
29.7969	26.9362	28.0954	25.2701	25.898	25.4824				22	2283200000	22	22	22	1	22	22	20	16	17	9	13	10	9	13	10	20	16	17	20	16	17	9	13	10	91328000	36216000	3018400	4835300	1634700	4640400	1344400	1.48421	0.015823	-2.72598	-3.20342	Q5T749	Q5T749	Keratinocyte proline-rich protein	KPRP
24.3419	24.3385	24.9607	25.3258	25.1577	25.5812				5	271160000	5	5	5	1	5	5	4	4	5	5	5	5	5	5	5	4	4	5	4	4	5	5	5	5	13558000	653230	645330	635150	2074800	2955800	1805800	1.54666	0.0114495	0.807885	3.35633	Q66PJ3	Q66PJ3	ADP-ribosylation factor-like protein 6-interacting protein 4	ARL6IP4
22.0704	23.1385	21.9417	23.4933	22.9442	23.5964				3	45035000	3	3	3	1	3	3	2	2	1	3	3	3	3	3	3	2	2	1	2	2	1	3	3	3	2144500	139820	168000	100990	576980	671490	487220	1.05028	0.0577349	0.961082	2.23547	Q6FI81	Q6FI81	Anamorsin	CIAPIN1
24.8432	24.6857	23.341	22.719	22.4555	22.8861				4	176540000	4	4	4	1	4	4	2	4	3	2	2	2	2	2	2	2	4	3	2	4	3	2	2	2	5516800	820940	644720	111900	214080	340760	199310	1.50442	0.0139459	-1.60308	-3.25248	Q6UWP8	Q6UWP8	Suprabasin	SBSN
22.4503	22.9727	23.0153	19.3157	23.9458	23.6171				3	73146000	3	2	2	1	2	2	2	2	2	1	2	2	2	3	3	3	2	3	2	2	2	1	2	2	18286000	701310	771550	680850	3613500	5218800	3598000	0.126821	0.830557	-0.519946	-0.346025	Q71UM5	Q71UM5	40S ribosomal protein S27-like	RPS27L
19.2101	19.8334	21.4612	25.9545	26.2018	25.7462		+	SMC1A_500_HeLaK_500	15	246910000	15	15	15	1	15	15	1	0	0	13	15	12	13	15	12	1	0	0	1	0	0	13	15	12	3578400	3959.1	0	0	1187400	1402100	857990	2.9747	0	5.79926	8.48022	Q7Z5K2	Q7Z5K2	Wings apart-like protein homolog	WAPAL
20.3556	23.5049	22.6461	22.7617	23.5694	22.5561				3	42507000	3	3	3	1	3	3	0	3	2	3	3	3	3	3	3	0	3	2	0	3	2	3	3	3	3269800	0	510010	74561	573450	1627800	340280	0.330181	0.534295	0.793488	0.801909	Q86V81	Q86V81	THO complex subunit 4	ALYREF
25.4239	25.803	25.8826	27.1043	26.73	26.8754		+	SMC1A_500_HeLaK_500	22	651600000	22	22	22	1	22	22	10	12	11	20	19	19	20	19	19	10	12	11	10	12	11	20	19	19	19745000	1132800	722930	456160	4997400	6221600	3891100	2.59279	0.00354286	1.20005	6.71969	Q8IXB1	Q8IXB1	DnaJ homolog subfamily C member 10	DNAJC10
23.1727	23.3005	23.3835	24.0658	24.2633	23.6624		+	SMC1A_500_HeLaK_500	3	83700000	3	3	3	1	3	3	2	2	2	3	3	3	3	3	3	2	2	2	2	2	2	3	3	3	13950000	604540	393190	317110	5024700	5862900	1747600	1.71983	0.00945882	0.711616	3.80252	Q8IXL7	Q8IXL7	Methionine-R-sulfoxide reductase B3	MSRB3
22.4473	20.8488	20.7859	22.596	22.4086	22.8345				2	83974000	2	2	2	1	2	2	2	1	1	2	2	2	2	2	2	2	1	1	2	1	1	2	2	2	7634000	324120	96581	70544	719950	966510	683610	1.05571	0.0563415	1.25237	2.24675	Q8N129	Q8N129	Protein canopy homolog 4	CNPY4
20.7693	21.3457	20.5278	30.7705	30.5833	30.6456		+	SMC1A_500_HeLaK_500	55	8945300000	55	55	50	1	55	50	0	1	0	50	53	49	50	53	49	0	1	0	0	1	0	46	49	45	144280000	0	9399.3	0	38555000	52439000	29141000	5.60284	0	9.78556	39.3352	Q8N3U4	Q8N3U4	Cohesin subunit SA-2	STAG2
20.3783	20.8896	21.905	21.8249	21.7271	21.8705				3	15728000	NaN	NaN	NaN	2	3	3	1	1	2	3	3	3	3	3	3	1	1	2	1	1	2	3	3	3	925150	39729	31895	54314	207620	407670	183920	0.765838	0.137085	0.749844	1.66393	Q8N5F7;Q5M9Q1	Q8N5F7	NF-kappa-B-activating protein	NKAP
24.4554	26.1159	25.4423	26.5301	25.8869	26.8021				9	444140000	9	9	9	1	9	9	8	8	6	7	7	5	7	7	5	8	8	6	8	8	6	7	7	5	24675000	1059500	1937300	941460	6212600	6342200	4850900	0.900867	0.0961768	1.06852	1.9312	Q8NC51	Q8NC51	Plasminogen activator inhibitor 1 RNA-binding protein	SERBP1
20.2403	22.8782	22.8746	22.6646	22.4856	23.0074				4	38507000	4	4	4	1	4	4	1	2	2	3	4	4	3	4	4	1	2	2	1	2	2	3	4	4	2962100	142480	208840	148610	594450	874740	534590	0.333549	0.53128	0.721491	0.80892	Q8TA86	Q8TA86	Retinitis pigmentosa 9 protein	RP9
19.6669	20.9698	20.3172	27.4668	27.046	27.3305		+	SMC1A_500_HeLaK_500	27	739900000	27	23	23	1	23	23	0	0	0	20	21	21	24	25	25	0	0	0	0	0	0	20	21	21	12129000	0	0	0	3585700	4799700	2725900	4.21158	0	6.96314	17.5836	Q8WVM7	Q8WVM7	Cohesin subunit SA-1	STAG1
25.2433	23.2236	23.7123	19.9963	22.0451	20.2438		+	SMC1A_500_HeLaK_500	4	103250000	4	4	4	1	4	4	4	3	4	0	3	0	0	3	0	4	3	4	4	3	4	0	3	0	3824200	1234600	161190	186880	0	259450	0	1.68789	0.00873913	-3.29798	-3.71763	Q8WVV4	Q8WVV4	Protein POF1B	POF1B
23.3079	23.2459	24.1215	25.1112	25.3449	25.5122		+	SMC1A_500_HeLaK_500	16	167800000	16	16	16	1	16	16	6	4	3	14	14	14	14	14	14	6	4	3	6	4	3	14	14	14	2663400	107570	67176	55122	650280	1065400	635280	2.35206	0.00253061	1.76433	5.78166	Q8WX93	Q8WX93	Palladin	PALLD
22.3849	22.5942	22.488	23.83	24.62	23.1222				10	69813000	10	7	7	1	7	7	4	5	3	5	6	7	7	9	10	6	6	4	4	5	3	5	6	7	1886800	101360	95762	23824	308630	992460	364810	1.45478	0.0177043	1.36835	3.13273	Q92841	Q92841	Probable ATP-dependent RNA helicase DDX17	DDX17
23.0131	24.5249	23.6025	25.2011	24.7165	25.1225				11	154290000	11	11	11	1	11	11	9	6	6	9	10	8	9	10	8	9	6	6	9	6	6	9	10	8	4408400	301880	253610	154600	1278400	1249400	941320	1.30982	0.0244088	1.29985	2.79625	Q92945	Q92945	Far upstream element-binding protein 2	KHSRP
23.8068	24.2856	24.121	24.9572	24.9629	25.3198		+	SMC1A_500_HeLaK_500	6	172420000	NaN	NaN	NaN	2	6	6	4	5	5	6	6	6	6	6	6	4	5	5	4	5	5	6	6	6	19158000	1486700	1166500	859000	4074700	5989400	3960500	2.26266	0.00486275	1.00887	5.46234	Q96CP2;Q4VC44	Q96CP2	FLYWCH family member 2	FLYWCH2
21.6417	22.1691	20.6374	22.1102	22.1934	22.5047				4	23783000	4	4	4	1	4	4	2	2	1	4	4	4	4	4	4	2	2	1	2	2	1	4	4	4	1132500	46943	55677	29957	320690	425190	254060	0.780064	0.13449	0.786706	1.69184	Q96GM8	Q96GM8	Target of EGR1 protein 1	TOE1
23.1148	23.3639	22.929	24.5116	24.3822	24.5841		+	SMC1A_500_HeLaK_500	5	110390000	5	5	5	1	5	5	4	4	3	5	5	5	5	5	5	4	4	3	4	4	3	5	5	5	7885000	507860	410070	197070	1834800	2893200	1412000	3.20811	0	1.35679	9.75223	Q96H79	Q96H79	Zinc finger CCCH-type antiviral protein 1-like	ZC3HAV1L
28.2458	21.5561	20.2773	27.1535	26.5397	27.1961				3	1615700000	3	3	3	1	3	3	2	0	0	2	3	3	2	3	3	2	0	0	2	0	0	2	3	3	55715000	17634000	0	0	129070	1255700	994850	0.657847	0.204891	3.60338	1.45307	Q96LD4	Q96LD4	Tripartite motif-containing protein 47	TRIM47
20.9155	19.8898	21.4523	21.6671	24.1886	21.7784				6	40870000	6	6	6	1	6	6	2	1	0	3	6	2	3	6	2	2	1	0	2	1	0	3	6	2	1777000	32848	23700	0	141840	1470300	108220	0.886857	0.0999781	1.79218	1.90319	Q96PK6	Q96PK6	RNA-binding protein 14	RBM14
22.6564	22.909	22.9812	24.3242	23.5194	24.3393		+	SMC1A_500_HeLaK_500	6	91887000	NaN	NaN	NaN	2	6	6	3	5	4	5	6	5	5	6	5	3	5	4	3	5	4	5	6	5	7068200	348380	328850	211080	1720000	2394900	1498600	1.86568	0.0064	1.2121	4.20649	Q99439;Q15417	Q99439	Calponin-2	CNN2
24.0202	24.4232	23.8897	24.8067	24.8216	24.9576		+	SMC1A_500_HeLaK_500	7	188060000	7	7	7	1	7	7	4	4	4	6	7	6	6	7	6	4	4	4	4	4	4	6	7	6	15671000	995790	858110	483360	2958200	5766400	2508300	1.95939	0.00551515	0.750966	4.48116	Q99497	Q99497	Protein DJ-1	PARK7
25.1337	26.8483	27.4686	25.0188	24.1883	25.2389				5	359280000	5	5	5	1	5	5	5	5	5	5	4	3	5	4	3	5	5	5	5	5	5	5	4	3	16331000	2407300	2713500	2758300	1805300	1576900	1223100	1.01954	0.0640947	-1.66819	-2.17196	Q99623	Q99623	Prohibitin-2	PHB2
23.0568	21.136	20.7096	24.6726	25.1661	25.1384		+	SMC1A_500_HeLaK_500	8	169340000	8	8	8	1	8	8	2	0	1	7	8	8	7	8	8	2	0	1	2	0	1	7	8	8	12095000	69549	0	12020	3402300	5223900	2417000	1.97943	0.0056	3.35821	4.54151	Q99714	Q99714	3-hydroxyacyl-CoA dehydrogenase type-2	HSD17B10
26.5317	27.0281	27.4209	28.7195	28.5939	28.7251		+	SMC1A_500_HeLaK_500	20	2532000000	20	20	2	1	20	2	13	15	13	17	18	16	17	18	16	13	15	13	1	2	1	2	2	2	120570000	5351700	4556800	3143200	21449000	35935000	16917000	2.53018	0.00317949	1.68588	6.46411	Q9BQE3	Q9BQE3	Tubulin alpha-1C chain	TUBA1C
20.2453	20.6792	21.0651	21.3266	20.7645	21.4592				3	12160000	3	3	3	1	3	3	2	3	2	3	2	3	3	2	3	2	3	2	2	3	2	3	2	3	579050	26645	47829	23485	139990	120490	127290	0.750347	0.149214	0.520228	1.63358	Q9BRX2	Q9BRX2	Protein pelota homolog	PELO
22.5139	23.2691	23.6806	23.9202	23.3928	23.8985				7	174760000	7	7	7	1	7	7	4	5	5	6	5	6	6	5	6	4	5	5	4	5	5	6	5	6	11651000	286660	476790	379920	984500	1001300	772550	0.693636	0.177647	0.582663	1.5228	Q9BU76	Q9BU76	Multiple myeloma tumor-associated protein 2	MMTAG2
20.4555	21.1848	20.6942	22.2223	22.4268	22.7324		+	SMC1A_500_HeLaK_500	8	21642000	8	3	3	1	3	3	1	2	0	2	2	3	7	7	6	3	5	3	1	2	0	2	2	3	1082100	60318	47504	0	242790	462730	268740	2.52632	0.0031	1.6823	6.4486	Q9BUF5	Q9BUF5	Tubulin beta-6 chain	TUBB6
21.5955	21.9276	21.9028	22.3035	22.0513	22.8683				2	23860000	2	2	2	1	2	2	1	1	2	2	2	2	2	2	2	1	1	2	1	1	2	2	2	2	1403500	107090	94525	77054	353970	445990	324880	1.06614	0.0531534	0.599073	2.26845	Q9BY42	Q9BY42	Protein RTF2 homolog	RTFDC1
21.0142	20.4077	20.802	21.7848	21.4574	21.7239		+	SMC1A_500_HeLaK_500	2	13523000	2	2	2	1	2	2	2	1	0	2	2	2	2	2	2	2	1	0	2	1	0	2	2	2	795480	69074	46848	0	200390	304600	174570	1.95804	0.00543284	0.914034	4.4771	Q9BZG1	Q9BZG1	Ras-related protein Rab-34	RAB34
25.0944	25.6262	25.4796	26.0809	25.8028	26.3754				5	401450000	5	5	5	1	5	5	3	4	4	4	5	4	4	5	4	3	4	4	3	4	4	4	5	4	80290000	3383600	5439500	2454900	17649000	24426000	16768000	1.39675	0.0200976	0.686274	2.99576	Q9H3K6	Q9H3K6	BolA-like protein 2	BOLA2
20.3126	20.4484	21.0312	22.2525	21.4669	22.2072		+	SMC1A_500_HeLaK_500	2	13957000	2	2	2	1	2	2	1	0	1	2	2	2	2	2	2	1	0	1	1	0	1	2	2	2	1268800	0	0	59713	404270	451430	353410	1.82531	0.00615385	1.3782	4.09192	Q9H773	Q9H773	dCTP pyrophosphatase 1	DCTPP1
22.3591	22.9645	23.4375	23.132	22.4653	23.0873				7	74521000	7	7	7	1	7	7	4	2	2	5	4	5	5	4	5	4	2	2	4	2	2	5	4	5	7452100	421930	117360	133460	1058000	1019400	678550	0.0224622	0.972094	-0.0255013	-0.0672718	Q9NP64	Q9NP64	Nucleolar protein of 40 kDa	ZCCHC17
24.2241	24.8781	25.9072	25.8803	25.8228	26.2045				5	435580000	NaN	NaN	NaN	3	5	5	4	3	3	3	4	4	3	4	4	4	3	3	4	3	3	3	4	4	43558000	1780800	1503300	1583000	6875700	9510100	5661200	0.893542	0.0993407	0.966044	1.91655	Q9NRW3;Q8IUX4;Q96AK3	Q9NRW3	DNA dC->dU-editing enzyme APOBEC-3C	APOBEC3C
22.2966	21.0078	22.0111	22.9775	22.3911	22.9372				5	30920000	5	5	5	1	5	5	2	1	3	4	4	4	4	4	4	2	1	3	2	1	3	4	4	4	909420	83280	17421	28548	247030	336110	197020	1.0792	0.0505432	0.996731	2.29573	Q9NSD9	Q9NSD9	Phenylalanine--tRNA ligase beta subunit	FARSB
20.8256	20.6935	20.5437	27.4344	27.3362	27.8278		+	SMC1A_500_HeLaK_500	23	641370000	23	23	21	1	23	21	0	0	0	23	21	19	23	21	19	0	0	0	0	0	0	21	19	18	8667200	0	0	0	2621800	3507300	2384600	5.6347	0	6.84525	40.0646	Q9NTI5	Q9NTI5	Sister chromatid cohesion protein PDS5 homolog B	PDS5B
21.2401	21.4959	21.8213	21.6256	21.5062	21.7408				2	14367000	2	2	2	1	2	2	2	2	1	2	2	2	2	2	2	2	2	1	2	2	1	2	2	2	798190	89119	71087	20732	174930	274670	167650	0.226819	0.698525	0.105121	0.579745	Q9NUI1	Q9NUI1	Peroxisomal 2,4-dienoyl-CoA reductase	DECR2
23.7538	24.3327	24.7264	24.7687	24.4999	24.6744				3	172780000	3	3	3	1	3	3	2	2	2	2	2	2	2	2	2	2	2	2	2	2	2	2	2	2	15707000	401630	401410	419230	1465200	1817700	1119600	0.571536	0.268448	0.376734	1.28484	Q9NWB6	Q9NWB6	Arginine and glutamate-rich protein 1	ARGLU1
24.2884	25.1821	26.1445	25.7288	26.1163	24.9957				12	353750000	12	12	12	1	12	12	9	10	9	11	12	11	11	12	11	9	10	9	9	10	9	11	12	11	10107000	702820	703130	779140	2165300	3558600	941040	0.258711	0.648615	0.408581	0.649933	Q9NYF8	Q9NYF8	Bcl-2-associated transcription factor 1	BCLAF1
20.31	20.5627	20.9831	21.7602	21.6605	22.1657		+	SMC1A_500_HeLaK_500	3	24547000	3	3	3	1	3	3	2	2	2	3	3	3	3	3	3	2	2	2	2	2	2	3	3	3	430650	18651	18799	15398	73176	101740	63649	2.11873	0.00406557	1.24351	4.97802	Q9NZB2	Q9NZB2	Constitutive coactivator of PPAR-gamma-like protein 1	FAM120A
24.5082	30.0747	24.8824	22.9803	21.0353	19.8873				11	679080000	11	11	11	1	11	11	4	11	3	1	2	0	1	2	0	4	11	3	4	11	3	1	2	0	75454000	3969400	62687000	580510	474640	602060	0	1.21246	0.0338483	-5.18746	-2.58025	Q9NZT1	Q9NZT1	Calmodulin-like protein 5	CALML5
22.697	23.697	23.3412	24.2836	23.5881	24.633				11	80919000	11	11	11	1	11	11	7	7	5	11	10	9	11	10	9	7	7	5	7	7	5	11	10	9	2610300	171060	195130	66026	767910	781020	586460	1.02156	0.0637381	0.923138	2.17612	Q9NZT2	Q9NZT2	Opioid growth factor receptor	OGFR
24.1159	24.4107	23.9195	24.7629	24.5136	25.0737				6	122450000	6	6	6	1	6	6	5	5	5	4	6	5	4	6	5	5	5	5	5	5	5	4	6	5	4535200	501630	386040	187430	1010300	1475200	974620	1.37254	0.02125	0.634666	2.93954	Q9P258	Q9P258	Protein RCC2	RCC2
20.3905	21.0646	20.6112	21.9729	21.8344	22.1033		+	SMC1A_500_HeLaK_500	5	15888000	5	5	5	1	5	5	1	0	1	3	5	3	3	5	3	1	0	1	1	0	1	3	5	3	441320	13732	0	12882	80902	253340	80472	2.41456	0.00275556	1.28139	6.01386	Q9UBN7	Q9UBN7	Histone deacetylase 6	HDAC6
23.0065	23.2807	20.427	23.7569	23.5394	24.4283				3	75302000	3	3	3	1	3	3	2	2	2	2	2	2	2	2	2	2	2	2	2	2	2	2	2	2	6845600	458710	417130	194060	1678000	1950900	1298100	0.816024	0.118155	1.67014	1.76262	Q9UBR2	Q9UBR2	Cathepsin Z	CTSZ
24.1921	24.5644	24.046	24.2677	23.9759	24.9296				4	267080000	4	4	4	1	4	4	4	3	3	4	3	4	4	3	4	4	3	3	4	3	3	4	3	4	17806000	612230	756410	447330	1906300	2191900	2082900	0.142417	0.807451	0.123536	0.38415	Q9UBX3	Q9UBX3	Mitochondrial dicarboxylate carrier	SLC25A10
20.1584	21.0191	20.7574	21.9393	22.2873	22.4105		+	SMC1A_500_HeLaK_500	5	23215000	5	5	5	1	5	5	1	2	1	4	5	4	4	5	4	1	2	1	1	2	1	4	5	4	1450900	16115	37298	24237	319620	504460	320010	2.23964	0.00459259	1.56746	5.38248	Q9UHD1	Q9UHD1	Cysteine and histidine-rich domain-containing protein 1	CHORDC1
20.2792	20.8363	20.2502	22.2709	22.0308	22.8051		+	SMC1A_500_HeLaK_500	3	21166000	NaN	NaN	NaN	2	3	3	1	0	1	3	2	3	3	2	3	1	0	1	1	0	1	3	2	3	622540	20490	0	25891	169660	193320	149870	2.52026	0.00302439	1.91369	6.42437	Q9UJS0;O75746	Q9UJS0	Calcium-binding mitochondrial carrier protein Aralar2	SLC25A13
19.7066	21.7743	21.3032	21.7183	21.4662	21.5955				2	12348000	2	2	2	1	2	2	1	2	1	2	2	2	2	2	2	1	2	1	1	2	1	2	2	2	949850	32989	141360	33843	239080	305280	197300	0.455409	0.371863	0.665311	1.05626	Q9UL25	Q9UL25	Ras-related protein Rab-21	RAB21
20.2918	19.7912	20.9167	23.9499	23.0896	23.6512		+	SMC1A_500_HeLaK_500	5	48093000	5	5	5	1	5	5	1	2	1	5	5	4	5	5	4	1	2	1	1	2	1	5	5	4	1717600	5498.9	34062	36207	631780	585860	357840	2.84568	0	3.23029	7.84413	Q9UNF1	Q9UNF1	Melanoma-associated antigen D2	MAGED2
22.6801	23.6239	23.7112	23.9313	24.3255	24.3257				14	146230000	14	14	14	1	14	14	3	9	5	12	11	11	12	11	11	3	9	5	3	9	5	12	11	11	1218600	20441	62016	19978	186950	300870	215750	1.13267	0.0444103	0.855766	2.40847	Q9UQ35	Q9UQ35	Serine/arginine repetitive matrix protein 2	SRRM2
19.9147	20.3241	21.1372	34.9961	34.7274	35.2015		+	SMC1A_500_HeLaK_500	126	133910000000	126	126	126	1	126	126	0	0	1	118	122	118	118	122	118	0	0	1	0	0	1	118	122	118	2060100000	0	0	1265.2	544330000	732530000	467010000	5.5313	0	14.5163	37.7446	Q9UQE7	Q9UQE7	Structural maintenance of chromosomes protein 3	SMC3
23.2324	23.3799	23.2508	24.6245	24.2273	24.8103		+	SMC1A_500_HeLaK_500	4	88235000	4	4	4	1	4	4	3	2	2	3	2	2	3	2	2	3	2	2	3	2	2	3	2	2	3836300	388370	267690	164700	1116400	967890	931200	2.68454	0.00413333	1.26633	7.11003	Q9Y285	Q9Y285	Phenylalanine--tRNA ligase alpha subunit	FARSA
20.4832	22.9838	22.8964	23.7756	23.4598	23.7722				4	79038000	4	4	4	1	4	4	1	2	3	3	4	3	3	4	3	1	2	3	1	2	3	3	4	3	3436400	144450	123850	127450	722330	909740	529090	0.872293	0.104387	1.54808	1.87415	Q9Y2S7	Q9Y2S7	Polymerase delta-interacting protein 2	POLDIP2
24.706	25.5588	26.6555	26.7764	26.186	25.5268				17	504490000	17	17	17	1	17	17	12	16	15	17	16	11	17	16	11	12	16	15	12	16	15	17	16	11	12012000	576070	856710	913160	3205500	3813800	650940	0.320076	0.541145	0.522982	0.780799	Q9Y2W1	Q9Y2W1	Thyroid hormone receptor-associated protein 3	THRAP3
19.8576	19.6474	21.6462	22.6365	21.9581	23.1281				4	23662000	4	4	4	1	4	4	1	1	0	2	4	3	2	4	3	1	1	0	1	1	0	2	4	3	1391900	49629	85602	0	378620	543140	334890	1.41812	0.0196333	2.19043	3.04583	Q9Y314	Q9Y314	Nitric oxide synthase-interacting protein	NOSIP
23.0276	23.4855	23.1459	24.2636	23.2977	24.0092				5	113400000	5	5	3	1	5	3	4	3	5	5	5	5	5	5	5	4	3	5	3	1	3	3	3	3	6299700	348190	251980	195300	1230400	1112200	944090	0.930743	0.0886742	0.63715	1.99121	Q9Y383	Q9Y383	Putative RNA-binding protein Luc7-like 2	LUC7L2
23.9122	23.9054	24.2267	24.6779	24.7584	24.7125		+	SMC1A_500_HeLaK_500	3	131160000	3	3	3	1	3	3	2	3	2	3	3	3	3	3	3	2	3	2	2	3	2	3	3	3	43720000	1571800	1906900	959100	12670000	15505000	9710300	2.53038	0.00326316	0.701457	6.46492	Q9Y3U8	Q9Y3U8	60S ribosomal protein L36	RPL36
20.1364	20.4176	21.0204	21.4534	20.48	21.7102				2	8942600	2	2	2	1	2	2	1	1	1	2	2	2	2	2	2	1	1	1	1	1	1	2	2	2	638760	22858	35495	21638	192250	180270	186240	0.687548	0.182966	0.68973	1.51094	Q9Y508	Q9Y508	RING finger protein 114	RNF114
20.2773	21.2724	21.5605	28.9381	28.9829	29.1509		+	SMC1A_500_HeLaK_500	3	2139700000	3	3	3	1	3	3	2	0	1	2	2	2	2	2	2	2	0	1	2	0	1	2	2	2	125860000	13849000	0	9257300	39042000	38614000	25103000	4.45611	0	7.98728	20.268	Q9Y570	Q9Y570	Protein phosphatase methylesterase 1	PPME1
[truncated: 1 more columns]

## Sheet: ProtGroup_filtered+analysed100
LFQ.intensity.HeLaK_100_3	LFQ.intensity.HeLaK_100_2	LFQ.intensity.HeLaK_100_1	LFQ.intensity.SMC1A_100_3	LFQ.intensity.SMC1A_100_2	LFQ.intensity.SMC1A_100_1	Reverse	Student's T-test Significant SMC1A_100_HeLaK_100	Student's T-test significant	Peptides	Intensity	Peptide.counts..unique.	Peptide.counts..razor.unique.	Peptide.counts..all.	Unique.peptides	Razor...unique.peptides	Number.of.proteins	Peptides.HeLaK_100_3	Peptides.HeLaK_100_2	Peptides.HeLaK_100_1	Peptides.SMC1A_100_3	Peptides.SMC1A_100_2	Peptides.SMC1A_100_1	Razor...unique.peptides.HeLaK_100_3	Razor...unique.peptides.HeLaK_100_2	Razor...unique.peptides.HeLaK_100_1	Razor...unique.peptides.SMC1A_100_3	Razor...unique.peptides.SMC1A_100_2	Razor...unique.peptides.SMC1A_100_1	Unique.peptides.HeLaK_100_3	Unique.peptides.HeLaK_100_2	Unique.peptides.HeLaK_100_1	Unique.peptides.SMC1A_100_3	Unique.peptides.SMC1A_100_2	Unique.peptides.SMC1A_100_1	iBAQ.HeLaK_100_3	iBAQ.HeLaK_100_2	iBAQ.HeLaK_100_1	iBAQ	iBAQ.SMC1A_100_3	iBAQ.SMC1A_100_2	iBAQ.SMC1A_100_1	-Log Student's T-test p-value SMC1A_100_HeLaK_100	Student's T-test q-value SMC1A_100_HeLaK_100	Student's T-test Difference SMC1A_100_HeLaK_100	Student's T-test Test statistic SMC1A_100_HeLaK_100	Majority.protein.IDs	Protein.IDs	Fasta.headers	Gene.names
#!{Type}E	E	E	E	E	E	C	C	C	N	N	N	N	N	N	N	N	N	N	N	N	N	N	N	N	N	N	N	N	N	N	N	N	N	N	N	N	N	N	N	N	N	N	N	N	N	T	T	T	T
#!{C:Group1}HeLaK_100	HeLaK_100	HeLaK_100	SMC1A_100	SMC1A_100	SMC1A_100
22.3157	22.1885	23.2398	30.5836	30.3006	30.7114		+	SMC1A_100_HeLaK_100	42	23668000000	NaN	NaN	NaN	42	42	2	0	0	0	32	29	30	0	0	0	32	29	30	0	0	0	32	29	30	0	0	0	910310000	77187000	19034000	34029000	4.63908	0	7.95053	22.5366	O60216	O60216;Q9H4I0	>sp|O60216|RAD21_HUMAN Double-strand-break repair protein rad21 homolog OS=Homo sapiens GN=RAD21 PE=1 SV=2	RAD21
23.1586	23.47	24.1731	23.7755	23.3374	24.654				19	384010000	18	19	19	18	19	1	3	4	0	4	3	4	3	4	0	4	3	4	3	4	0	4	3	4	69345	102240	0	9366100	173660	60423	147890	0.261976	0.941257	0.321783	0.657026	P02545	P02545	>sp|P02545|LMNA_HUMAN Prelamin-A/C OS=Homo sapiens GN=LMNA PE=1 SV=1	LMNA
25.7432	24.7735	26.0768	24.4182	25.1772	25.3256				3	647660000	1	3	3	1	3	1	2	2	2	2	2	2	2	2	2	2	2	2	0	0	0	0	0	0	7740500	7527500	2814000	215890000	9991400	4372500	7150600	0.506845	0.891789	-0.557488	-1.15804	P02795	P02795	>sp|P02795|MT2_HUMAN Metallothionein-2 OS=Homo sapiens GN=MT2A PE=1 SV=1	MT2A
22.4598	22.7457	23.1418	22.8766	23.3679	22.3256				4	73954000	4	4	4	4	4	1	1	3	0	2	2	2	1	3	0	2	2	2	1	3	0	2	2	2	29518	139310	0	2550200	226030	95662	72191	0.0722963	0.974733	0.0742912	0.206275	P04040	P04040	>sp|P04040|CATA_HUMAN Catalase OS=Homo sapiens GN=CAT PE=1 SV=3	CAT
22.3328	23.4619	22.8258	24.8137	23.679	23.8905				23	1039300000	23	23	23	23	23	1	2	5	0	7	6	5	2	5	0	7	6	5	2	5	0	7	6	5	72017	565810	0	61138000	2146600	474330	470730	1.23322	0.5776	1.25423	2.62569	P04406	P04406	>sp|P04406|G3P_HUMAN Glyceraldehyde-3-phosphate dehydrogenase OS=Homo sapiens GN=GAPDH PE=1 SV=3	GAPDH
23.5479	23.0269	23.8892	24.1835	23.6259	23.9096				5	105740000	5	5	5	5	5	1	2	1	0	2	2	2	2	1	0	2	2	2	2	1	0	2	2	2	428270	289360	0	7553000	1599900	277280	610400	0.632669	0.778933	0.418333	1.40403	P04792	P04792	>sp|P04792|HSPB1_HUMAN Heat shock protein beta-1 OS=Homo sapiens GN=HSPB1 PE=1 SV=2	HSPB1
24.0981	23.9121	23.2741	23.3295	23.7085	23.277				4	67665000	4	4	4	4	4	1	2	3	1	4	4	4	2	3	1	4	4	4	2	3	1	4	4	4	239440	399700	29613	3980300	1256000	438690	304460	0.496249	0.838439	-0.323105	-1.13716	P05089	P05089	>sp|P05089|ARGI1_HUMAN Arginase-1 OS=Homo sapiens GN=ARG1 PE=1 SV=2	ARG1
22.7738	22.1032	23.529	22.7452	22.9876	24.9949				5	55191000	5	5	5	5	5	1	1	1	1	2	1	2	1	1	1	2	1	2	1	1	1	2	1	2	102010	113380	65112	18397000	1442700	262620	2789300	0.397438	0.894538	0.773906	0.939948	P06454	P06454	>sp|P06454|PTMA_HUMAN Prothymosin alpha OS=Homo sapiens GN=PTMA PE=1 SV=2	PTMA
26.2749	25.484	25.9968	25.3109	25.9848	26.3392				11	724640000	11	11	11	11	11	1	7	9	2	9	7	10	7	9	2	9	7	10	7	9	2	9	7	10	866950	1270200	118650	20704000	1983000	623350	1808200	0.0358295	0.973798	-0.0402425	-0.105831	P07237	P07237	>sp|P07237|PDIA1_HUMAN Protein disulfide-isomerase OS=Homo sapiens GN=P4HB PE=1 SV=3	P4HB
24.8169	25.0568	23.5038	25.1282	24.6834	24.6272				17	576770000	NaN	NaN	NaN	17	17	2	5	6	1	7	7	7	5	6	1	7	7	7	5	6	1	7	7	7	538970	1153700	39625	25077000	2117100	396420	706110	0.280182	0.941731	0.353738	0.696291	P07355;A6NMY6	P07355;A6NMY6	>sp|P07355|ANXA2_HUMAN Annexin A2 OS=Homo sapiens GN=ANXA2 PE=1 SV=2;>sp|A6NMY6|AXA2L_HUMAN Putative annexin A2-like protein OS=Homo sapiens GN=ANXA2P2 PE=5 SV=2	ANXA2;ANXA2P2
26.1786	26.0777	27.9001	26.7288	25.8752	26.7638				19	1346700000	6	7	19	6	7	1	13	14	7	15	11	15	4	5	2	5	3	5	3	4	1	4	2	4	1464900	2861500	1445700	67335000	6850600	1039500	3316900	0.148543	0.951775	-0.262855	-0.39893	P07437	P07437	>sp|P07437|TBB5_HUMAN Tubulin beta chain OS=Homo sapiens GN=TUBB PE=1 SV=2	TUBB
22.4107	22.1223	23.2351	23.1693	21.9043	23.802				27	331040000	27	27	27	27	27	1	1	1	0	4	2	3	1	1	0	4	2	3	1	1	0	4	2	3	5899.2	9649	0	4037100	109140	6707.7	38506	0.221595	0.980973	0.369211	0.568081	P07814	P07814	>sp|P07814|SYEP_HUMAN Bifunctional glutamate/proline--tRNA ligase OS=Homo sapiens GN=EPRS PE=1 SV=5	EPRS
24.6077	24.4615	22.3604	24.7145	24.734	25.1071				4	293950000	4	4	4	4	4	1	2	3	0	4	2	3	2	3	0	4	2	3	2	3	0	4	2	3	675170	1194200	0	32661000	2339600	487490	1157900	0.637574	0.856296	1.04199	1.41359	P09382	P09382	>sp|P09382|LEG1_HUMAN Galectin-1 OS=Homo sapiens GN=LGALS1 PE=1 SV=2	LGALS1
23.6933	23.2949	22.6193	23.5103	23.5894	23.9555				4	77088000	NaN	NaN	NaN	2	4	2	2	2	0	2	2	2	2	2	0	2	2	2	0	0	0	0	0	0	71502	88632	0	951700	159840	44448	107640	0.635988	0.825714	0.482588	1.4105	P0C0L5;P0C0L4	P0C0L5;P0C0L4	>sp|P0C0L5|CO4B_HUMAN Complement C4-B OS=Homo sapiens GN=C4B PE=1 SV=2;>sp|P0C0L4|CO4A_HUMAN Complement C4-A OS=Homo sapiens GN=C4A PE=1 SV=2	C4B;C4A
25.9734	25.9709	23.5933	27.0054	25.3069	26.6513				25	1074100000	NaN	NaN	NaN	15	23	2	10	13	0	14	11	11	9	12	0	13	10	10	4	7	0	7	5	5	786520	1747200	0	33564000	3519800	502890	1160000	0.531343	0.844541	1.142	1.20618	P0DMV9;P0DMV8	P0DMV9;P0DMV8	>sp|P0DMV9|HS71B_HUMAN Heat shock 70 kDa protein 1B OS=Homo sapiens GN=HSPA1B PE=1 SV=1;>sp|P0DMV8|HS71A_HUMAN Heat shock 70 kDa protein 1A OS=Homo sapiens GN=HSPA1A PE=1 SV=1
26.0181	25.3088	26.4301	25.1868	25.5252	25.4813				8	869370000	8	8	8	8	8	1	3	3	2	5	4	5	3	3	2	5	4	5	3	3	2	5	4	5	2622000	3087500	774860	124200000	6839100	1872800	3717600	0.689134	0.848167	-0.521212	-1.51403	P10599	P10599	>sp|P10599|THIO_HUMAN Thioredoxin OS=Homo sapiens GN=TXN PE=1 SV=3	TXN
22.3769	21.357	23.8602	24.5183	23.4167	24.9581				11	196380000	11	11	11	11	11	1	2	2	0	4	2	4	2	2	0	4	2	4	2	2	0	4	2	4	21136	10878	0	6136700	267330	35587	183790	0.962687	0.725067	1.76637	2.05579	P10809	P10809	>sp|P10809|CH60_HUMAN 60 kDa heat shock protein, mitochondrial OS=Homo sapiens GN=HSPD1 PE=1 SV=2	HSPD1
23.8509	24.4354	23.0396	25.3356	24.2598	25.5163				25	721760000	24	24	25	24	24	1	4	8	0	7	6	7	3	7	0	6	5	6	3	7	0	6	5	6	127300	356190	0	24059000	1000400	201510	447160	1.05212	0.628923	1.26195	2.23929	P11021	P11021	>sp|P11021|GRP78_HUMAN 78 kDa glucose-regulated protein OS=Homo sapiens GN=HSPA5 PE=1 SV=2	HSPA5
27.1266	27.3325	23.0699	28.011	26.8184	28.032				33	2374900000	NaN	NaN	NaN	28	33	2	19	22	1	23	17	22	19	22	1	23	17	22	15	18	1	19	13	18	1851000	4202900	6945	71967000	9175600	1221200	4093100	0.543678	0.845778	1.77741	1.23036	P11142	P11142;P54652	>sp|P11142|HSP7C_HUMAN Heat shock cognate 71 kDa protein OS=Homo sapiens GN=HSPA8 PE=1 SV=1	HSPA8
22.7318	24.3583	22.6291	25.11	24.1598	25.1538				22	336300000	NaN	NaN	NaN	22	22	2	1	3	0	6	2	4	1	3	0	6	2	4	1	3	0	6	2	4	17965	126550	0	10191000	517220	34993	97287	1.1395	0.609455	1.56813	2.42301	P14618	P14618;P30613	>sp|P14618|KPYM_HUMAN Pyruvate kinase PKM OS=Homo sapiens GN=PKM PE=1 SV=4	PKM
26.2215	26.356	25.274	26.4166	28.0334	26.661				23	1055700000	NaN	NaN	NaN	23	23	2	17	17	3	16	20	15	17	17	3	16	20	15	17	17	3	16	20	15	771510	1635200	56183	22951000	2868400	2637500	1151100	0.829051	0.7468	1.08651	1.78835	P14923	P14923;P35222	>sp|P14923|PLAK_HUMAN Junction plakoglobin OS=Homo sapiens GN=JUP PE=1 SV=3	JUP
24.9856	23.7422	23.3587	24.9832	24.0468	25.1134				8	298500000	8	8	8	8	8	1	3	4	0	4	3	2	3	4	0	4	3	2	3	4	0	4	3	2	516340	651820	0	16583000	1825500	247560	575620	0.503956	0.871179	0.685606	1.15235	P15880	P15880	>sp|P15880|RS2_HUMAN 40S ribosomal protein S2 OS=Homo sapiens GN=RPS2 PE=1 SV=2	RPS2
27.7581	27.6424	27.1855	27.7984	28.4006	27.5789				92	3050600000	92	92	92	92	92	1	33	38	12	41	42	40	33	38	12	41	42	40	33	38	12	41	42	40	509950	958740	92517	18715000	1491600	820080	664980	0.588514	0.850323	0.397336	1.31798	P15924	P15924	>sp|P15924|DESP_HUMAN Desmoplakin OS=Homo sapiens GN=DSP PE=1 SV=3	DSP
24.3943	23.3014	22.5105	23.9641	24.6771	25.1627				6	490260000	6	6	6	6	6	1	2	2	1	3	3	3	2	2	1	3	3	3	2	2	1	3	3	3	670030	541210	76663	40855000	1389100	535410	1409000	0.861008	0.812471	1.1992	1.8517	P18124	P18124	>sp|P18124|RL7_HUMAN 60S ribosomal protein L7 OS=Homo sapiens GN=RPL7 PE=1 SV=1	RPL7
25.0807	25.1278	23.0632	25.0227	24.9103	25.301				12	395970000	12	12	12	12	12	1	5	5	0	5	4	5	5	5	0	5	4	5	5	5	0	5	4	5	1129100	1340700	0	43997000	3126200	962550	1797500	0.40115	0.903843	0.654051	0.94746	P18621	P18621	>sp|P18621|RL17_HUMAN 60S ribosomal protein L17 OS=Homo sapiens GN=RPL17 PE=1 SV=3	RPL17
26.4598	26.2365	23.2742	26.6684	25.653	26.282				14	824330000	14	14	14	14	14	1	7	8	0	9	7	8	7	8	0	9	7	8	7	8	0	9	7	8	1460900	2139700	0	43386000	4925800	671340	2163600	0.339547	0.966143	0.877607	0.821379	P23396	P23396	>sp|P23396|RS3_HUMAN 40S ribosomal protein S3 OS=Homo sapiens GN=RPS3 PE=1 SV=2	RPS3
26.554	26.2041	22.6751	26.38	26.1482	26.692				10	1331600000	NaN	NaN	NaN	10	10	2	5	5	1	5	5	6	5	5	1	5	5	6	5	5	1	5	5	6	2177800	3244500	347180	133160000	13398000	1445900	6151900	0.432665	0.931022	1.26234	1.01086	P23528	P23528;Q9Y281	>sp|P23528|COF1_HUMAN Cofilin-1 OS=Homo sapiens GN=CFL1 PE=1 SV=3	CFL1
23.3932	22.7396	22.8671	23.5219	22.6914	23.4814				6	121810000	6	6	6	6	6	1	2	2	0	2	2	2	2	2	0	2	2	2	2	2	0	2	2	2	68567	38443	0	2768500	116540	22052	51511	0.276614	0.931588	0.23159	0.688631	P23921	P23921	>sp|P23921|RIR1_HUMAN Ribonucleoside-diphosphate reductase large subunit OS=Homo sapiens GN=RRM1 PE=1 SV=1	RRM1
25.1497	23.5629	23.4117	23.8236	24.611	24.9952				9	407040000	9	9	9	9	9	1	3	3	1	4	3	4	3	3	1	4	3	4	3	3	1	4	3	4	1326700	971180	215990	45227000	1794300	741900	1485400	0.265798	0.942841	0.435191	0.665308	P26373	P26373	>sp|P26373|RL13_HUMAN 60S ribosomal protein L13 OS=Homo sapiens GN=RPL13 PE=1 SV=4	RPL13
27.7177	26.9673	26.2443	26.6119	26.5003	27.6147				9	1232800000	NaN	NaN	NaN	9	9	2	6	6	3	7	7	8	6	6	3	7	7	8	6	6	3	7	7	8	14880000	18320000	1153100	154100000	16346000	5197800	17154000	0.0414924	0.988	-0.0674667	-0.121866	P27635	P27635;Q96L21	>sp|P27635|RL10_HUMAN 60S ribosomal protein L10 OS=Homo sapiens GN=RPL10 PE=1 SV=4	RPL10
22.2087	21.5674	23.106	22.0878	23.2903	23.5546				2	53872000	2	2	2	2	2	1	2	1	1	2	2	2	2	1	1	2	2	2	2	1	1	2	2	2	139360	106730	35653	2448700	213960	140860	247410	0.465815	0.878636	0.683524	1.07694	P28799	P28799	>sp|P28799|GRN_HUMAN Granulins OS=Homo sapiens GN=GRN PE=1 SV=2	GRN
24.5008	24.6346	23.7217	25.1315	23.3231	25.3127				7	417360000	7	7	7	7	7	1	3	5	0	4	4	5	3	5	0	4	4	5	3	5	0	4	4	5	730780	2067300	0	46373000	3071900	325350	1745500	0.164052	0.963812	0.303395	0.435895	P30050	P30050	>sp|P30050|RL12_HUMAN 60S ribosomal protein L12 OS=Homo sapiens GN=RPL12 PE=1 SV=1	RPL12
22.4316	22.303	23.0205	22.872	22.5571	22.1209				2	20292000	NaN	NaN	NaN	2	2	2	2	2	0	2	2	2	2	2	0	2	2	2	2	2	0	2	2	2	348440	435270	0	2536600	924690	296030	228000	0.0776043	0.980727	-0.0683613	-0.220382	P31025;Q5VSP4	P31025;Q5VSP4	>sp|P31025|LCN1_HUMAN Lipocalin-1 OS=Homo sapiens GN=LCN1 PE=1 SV=1;>sp|Q5VSP4|LC1L1_HUMAN Putative lipocalin 1-like protein 1 OS=Homo sapiens GN=LCN1P1 PE=5 SV=1	LCN1;LCN1P1
23.0011	23.7307	24.1093	24.3681	22.896	23.8307				9	230180000	NaN	NaN	NaN	8	9	2	2	4	0	3	2	3	2	4	0	3	2	3	2	4	0	3	2	3	124600	375950	0	12788000	954240	76010	298980	0.0540791	0.977057	0.0846036	0.156907	P31943	P31943;P55795	>sp|P31943|HNRH1_HUMAN Heterogeneous nuclear ribonucleoprotein H OS=Homo sapiens GN=HNRNPH1 PE=1 SV=4	HNRNPH1
25.5502	25.2701	27.654	24.605	26.1617	26.2406				9	670640000	9	9	9	9	9	1	2	3	2	2	2	3	2	3	2	2	2	3	2	3	2	2	2	3	720750	1073900	1418900	37258000	498810	639830	967350	0.20496	0.968667	-0.489058	-0.530591	P35232	P35232	>sp|P35232|PHB_HUMAN Prohibitin OS=Homo sapiens GN=PHB PE=1 SV=1	PHB
31.9199	32.8134	31.7887	32.5542	32.4785	31.5177				60	55505000000	NaN	NaN	NaN	1	60	3	44	45	21	49	47	43	44	45	21	49	47	43	1	1	0	1	1	1	37610000	118520000	10265000	1387600000	153460000	59575000	33470000	0.00670869	0.987221	0.00947571	0.02044	P35908	P35908;CON__Q6NXH9;P12036	>sp|P35908|K22E_HUMAN Keratin, type II cytoskeletal 2 epidermal OS=Homo sapiens GN=KRT2 PE=1 SV=2	KRT2
25.1824	24.5836	23.494	25.0224	23.8722	26.0438				17	1070200000	17	17	17	17	17	1	4	4	1	8	3	6	4	4	1	8	3	6	4	4	1	8	3	6	999320	1059400	190410	66889000	1801500	259650	1629800	0.282193	0.950667	0.55947	0.700599	P36578	P36578	>sp|P36578|RL4_HUMAN 60S ribosomal protein L4 OS=Homo sapiens GN=RPL4 PE=1 SV=5	RPL4
23.4245	22.8409	23.4613	23.3453	23.9196	24.448				14	460200000	NaN	NaN	NaN	14	14	2	2	2	0	3	2	4	2	2	0	3	2	4	2	2	0	3	2	4	157080	128310	0	24221000	330740	164470	488280	0.813878	0.721905	0.662093	1.75839	P39023	P39023;Q92901	>sp|P39023|RL3_HUMAN 60S ribosomal protein L3 OS=Homo sapiens GN=RPL3 PE=1 SV=2	RPL3
22.3458	22.3821	23.4732	22.9807	22.4997	23.9407				3	156310000	3	3	3	3	3	1	1	1	0	1	1	1	1	1	0	1	1	1	1	1	0	1	1	1	391160	536820	0	26052000	1082500	276490	887060	0.292763	0.951313	0.406657	0.723155	P46778	P46778	>sp|P46778|RL21_HUMAN 60S ribosomal protein L21 OS=Homo sapiens GN=RPL21 PE=1 SV=2	RPL21
25.5865	24.898	23.1854	24.2041	24.9796	25.2195				7	390950000	7	7	7	7	7	1	2	2	1	2	2	2	2	2	1	2	2	2	2	2	1	2	2	2	1273600	1207500	79962	48869000	1671600	670120	1303300	0.114213	0.977677	0.244432	0.314654	P46779	P46779	>sp|P46779|RL28_HUMAN 60S ribosomal protein L28 OS=Homo sapiens GN=RPL28 PE=1 SV=3	RPL28
25.6363	23.6033	25.1166	23.0828	24.6149	24.65				5	361910000	5	5	5	5	5	1	2	3	2	3	3	3	2	3	2	3	3	3	2	3	2	3	3	3	1141800	1490000	469240	60319000	1565400	1345100	1983500	0.347405	0.966545	-0.669483	-0.837648	P49207	P49207	>sp|P49207|RL34_HUMAN 60S ribosomal protein L34 OS=Homo sapiens GN=RPL34 PE=1 SV=3	RPL34
27.8777	21.3608	26.7748	26.6806	27.6642	27.7338				2	4177100000	NaN	NaN	NaN	2	2	2	1	1	1	1	1	1	1	1	1	1	1	1	1	1	1	1	1	1	3398600	2980700	258900	149180000	4360600	2450100	4141800	0.422227	0.903833	2.02176	0.989932	P50395;P31150	P50395;P31150	>sp|P50395|GDIB_HUMAN Rab GDP dissociation inhibitor beta OS=Homo sapiens GN=GDI2 PE=1 SV=2;>sp|P31150|GDIA_HUMAN Rab GDP dissociation inhibitor alpha OS=Homo sapiens GN=GDI1 PE=1 SV=2	GDI2;GDI1
22.341	22.7816	22.5961	22.6903	22.3784	22.3562				5	71287000	4	4	5	4	4	1	1	1	0	1	2	2	1	1	0	1	2	2	1	1	0	1	2	2	40524	63397	0	4752500	361480	94826	123890	0.229637	0.9915	-0.0979589	-0.586018	P52597	P52597	>sp|P52597|HNRPF_HUMAN Heterogeneous nuclear ribonucleoprotein F OS=Homo sapiens GN=HNRNPF PE=1 SV=3	HNRNPF
23.8996	23.6715	23.7792	23.7376	23.1293	24.4035				4	113140000	4	4	4	4	4	1	3	2	0	3	2	3	3	2	0	3	2	3	3	2	0	3	2	3	1721400	1317800	0	22629000	4308600	511300	2675400	0.0238209	0.974414	-0.0266279	-0.0712386	P53999	P53999	>sp|P53999|TCP4_HUMAN Activated RNA polymerase II transcriptional coactivator p15 OS=Homo sapiens GN=SUB1 PE=1 SV=3	SUB1
27.6303	26.8485	22.853	26.7773	26.9904	27.1512				4	1935200000	4	4	4	4	4	1	4	4	0	4	4	4	4	4	0	4	4	4	4	4	0	4	4	4	16848000	16743000	0	387030000	26312000	9236900	11929000	0.332166	0.930305	1.1957	0.806042	P60866	P60866	>sp|P60866|RS20_HUMAN 40S ribosomal protein S20 OS=Homo sapiens GN=RPS20 PE=1 SV=1	RPS20
24.7886	23.7768	22.474	24.4868	24.9974	25.4908				3	558130000	3	3	3	3	3	1	2	2	1	2	2	2	2	2	1	2	2	2	2	2	1	2	2	2	1133000	1076900	132610	50739000	2316900	1085400	2057800	0.833547	0.774105	1.31191	1.79725	P61313	P61313	>sp|P61313|RL15_HUMAN 60S ribosomal protein L15 OS=Homo sapiens GN=RPL15 PE=1 SV=2	RPL15
24.2751	24.5058	23.648	24.3795	23.5726	24.2218				4	212050000	4	4	4	4	4	1	2	3	0	3	2	2	2	3	0	3	2	2	2	3	0	3	2	2	1163900	2867100	0	35342000	6951100	575320	1466800	0.084582	0.99332	-0.0849628	-0.238748	P62266	P62266	>sp|P62266|RS23_HUMAN 40S ribosomal protein S23 OS=Homo sapiens GN=RPS23 PE=1 SV=3	RPS23
24.701	24.3514	23.3224	24.2402	24.2061	24.933				6	231160000	6	6	6	6	6	1	2	3	0	3	2	3	2	3	0	3	2	3	2	3	0	3	2	3	849670	1418400	0	23116000	2632700	431030	1576200	0.283029	0.963385	0.33486	0.702388	P62280	P62280	>sp|P62280|RS11_HUMAN 40S ribosomal protein S11 OS=Homo sapiens GN=RPS11 PE=1 SV=3	RPS11
25.706	25.2453	23.5964	25.7338	25.4684	26.4512				16	1722400000	16	16	16	16	16	1	3	5	1	7	4	6	3	5	1	7	4	6	3	5	1	7	4	6	4202400	4184800	169030	172240000	5546800	887030	6194300	0.666326	0.827385	1.03524	1.46959	P62424	P62424	>sp|P62424|RL7A_HUMAN 60S ribosomal protein L7a OS=Homo sapiens GN=RPL7A PE=1 SV=2	RPL7A
25.74	24.9671	25.9622	24.6523	25.5558	25.7364				6	499200000	6	6	6	6	6	1	4	4	2	5	4	5	4	4	2	5	4	5	4	4	2	5	4	5	1511800	1570000	216320	38400000	2280800	1184100	2074900	0.2072	0.973195	-0.241589	-0.535672	P62633	P62633	>sp|P62633|CNBP_HUMAN Cellular nucleic acid-binding protein OS=Homo sapiens GN=CNBP PE=1 SV=1	CNBP
25.5482	24.5446	24.7148	24.5011	24.8391	25.2805				14	372940000	NaN	NaN	NaN	14	14	3	4	4	2	6	3	5	4	4	2	6	3	5	4	4	2	6	3	5	1332500	890420	199780	23309000	2688900	339920	1463800	0.056107	0.984533	-0.0623105	-0.16248	P62701	P62701;P22090;Q8TD47	>sp|P62701|RS4X_HUMAN 40S ribosomal protein S4, X isoform OS=Homo sapiens GN=RPS4X PE=1 SV=2	RPS4X
28.1138	28.2682	22.9618	28.536	25.7278	28.3166				12	2013400000	12	12	12	12	12	1	7	8	1	9	7	5	7	8	1	9	7	5	7	8	1	9	7	5	6192100	12550000	210980	223710000	29910000	3415800	12575000	0.213375	0.975316	1.0789	0.549624	P62829	P62829	>sp|P62829|RL23_HUMAN 60S ribosomal protein L23 OS=Homo sapiens GN=RPL23 PE=1 SV=1	RPL23
24.7243	24.5648	22.7299	24.7711	23.3097	24.63				3	171120000	NaN	NaN	NaN	3	3	2	2	3	1	3	3	2	2	3	1	3	3	2	2	3	1	3	3	2	2607600	5058700	505580	34223000	5791100	849860	2447100	0.105013	0.982213	0.230584	0.291428	P62854;Q5JNZ5	P62854;Q5JNZ5	>sp|P62854|RS26_HUMAN 40S ribosomal protein S26 OS=Homo sapiens GN=RPS26 PE=1 SV=3;>sp|Q5JNZ5|RS26L_HUMAN Putative 40S ribosomal protein S26-like 1 OS=Homo sapiens GN=RPS26P11 PE=5 SV=1	RPS26;RPS26P11
26.0024	25.7442	22.839	25.2691	25.1523	25.7905				8	999860000	8	8	8	8	8	1	3	4	1	4	4	4	3	4	1	4	4	4	3	4	1	4	4	4	3928300	5834000	176420	166640000	7026700	2076900	4412400	0.202399	0.9498	0.542072	0.524772	P62888	P62888	>sp|P62888|RL30_HUMAN 60S ribosomal protein L30 OS=Homo sapiens GN=RPL30 PE=1 SV=2	RPL30
24.7489	24.9308	23.0926	24.4065	24.32	25.3718				5	662920000	5	5	5	5	5	1	5	3	0	4	3	4	5	3	0	4	3	4	5	3	0	4	3	4	867040	1577900	0	66292000	2367000	806510	2541600	0.260949	0.93138	0.441981	0.654796	P62906	P62906	>sp|P62906|RL10A_HUMAN 60S ribosomal protein L10a OS=Homo sapiens GN=RPL10A PE=1 SV=2	RPL10A
25.3012	24.6565	25.1781	24.7105	25.1266	25.5636				5	484140000	5	5	5	5	5	1	4	4	2	4	4	4	4	4	2	4	4	4	4	4	2	4	4	4	1842100	2094700	247060	48414000	3144100	1518800	2601700	0.100339	0.985179	0.0882613	0.279514	P62913	P62913	>sp|P62913|RL11_HUMAN 60S ribosomal protein L11 OS=Homo sapiens GN=RPL11 PE=1 SV=2	RPL11
25.5151	24.4404	23.0011	24.6085	25.4565	25.6085				10	775920000	10	10	10	10	10	1	5	3	1	6	5	6	5	3	1	6	5	6	5	3	1	6	5	6	2365500	1026400	179220	77592000	3035800	1217500	2960200	0.499468	0.8572	0.905603	1.1435	P62917	P62917	>sp|P62917|RL8_HUMAN 60S ribosomal protein L8 OS=Homo sapiens GN=RPL8 PE=1 SV=2	RPL8
25.6758	25.23	23.2253	25.4472	24.9768	26.2379				4	634510000	4	4	4	4	4	1	3	3	0	3	3	3	3	3	0	3	3	3	3	3	0	3	3	3	6480200	4700600	0	211500000	18026000	4559000	13314000	0.430229	0.92113	0.843637	1.00598	P63173	P63173	>sp|P63173|RL38_HUMAN 60S ribosomal protein L38 OS=Homo sapiens GN=RPL38 PE=1 SV=2	RPL38
25.7638	24.1257	24.9083	25.137	24.9074	25.5657				18	3395700000	1	18	18	1	18	1	6	6	2	8	4	6	6	6	2	8	4	6	1	1	1	1	1	1	1526600	1454600	195900	169780000	1897500	824480	1925000	0.204705	0.956405	0.27075	0.530013	P63261	P63261	>sp|P63261|ACTG_HUMAN Actin, cytoplasmic 2 OS=Homo sapiens GN=ACTG1 PE=1 SV=1	ACTG1
24.177	23.8853	23.5286	23.2856	23.7031	24.8972				10	221110000	NaN	NaN	NaN	7	10	2	4	3	0	4	3	5	4	3	0	4	3	5	3	2	0	3	2	4	602370	380200	0	17008000	656280	157650	879070	0.0661775	0.979146	0.0983524	0.189862	P67809	P67809;Q9Y2T7	>sp|P67809|YBOX1_HUMAN Nuclease-sensitive element-binding protein 1 OS=Homo sapiens GN=YBX1 PE=1 SV=3	YBX1
24.9176	24.7824	22.1787	25.7734	23.7466	24.989				8	352880000	NaN	NaN	NaN	8	8	3	4	5	0	4	2	5	4	5	0	4	2	5	4	5	0	4	2	5	389440	782780	0	16804000	1739500	66392	602100	0.33902	0.951228	0.876808	0.820287	Q5VTE0;P68104;Q05639	Q5VTE0;P68104;Q05639	>sp|Q5VTE0|EF1A3_HUMAN Putative elongation factor 1-alpha-like 3 OS=Homo sapiens GN=EEF1A1P5 PE=5 SV=1;>sp|P68104|EF1A1_HUMAN Elongation factor 1-alpha 1 OS=Homo sapiens GN=EEF1A1 PE=1 SV=1;>sp|Q05639|EF1A2_HUMAN Elongation factor 1-alpha 2 OS=Homo sapiens	EEF1A1P5;EEF1A1;EEF1A2
27.2064	27.6536	27.1111	28.4368	26.8399	27.9551				21	2832900000	NaN	NaN	NaN	5	21	5	11	12	6	15	11	15	11	12	6	15	11	15	1	2	0	4	2	4	3033700	7002900	538540	141640000	19909000	2328900	6595400	0.347454	0.984444	0.420231	0.837749	P68371;P04350	P68371;P04350;A6NNZ2;Q9H4B7;CON__ENSEMBL:ENSBTAP00000025008	>sp|P68371|TBB4B_HUMAN Tubulin beta-4B chain OS=Homo sapiens GN=TUBB4B PE=1 SV=1;>sp|P04350|TBB4A_HUMAN Tubulin beta-4A chain OS=Homo sapiens GN=TUBB4A PE=1 SV=2	TUBB4B;TUBB4A
26.28	25.6474	23.1122	25.8056	24.6794	24.2062				2	216860000	2	2	2	2	2	1	2	2	1	2	2	2	2	2	1	2	2	2	2	2	1	2	2	2	5840400	4985100	1695200	43373000	9259200	2229900	2158300	0.0365042	0.982	-0.11614	-0.107751	P81605	P81605	>sp|P81605|DCD_HUMAN Dermcidin OS=Homo sapiens GN=DCD PE=1 SV=2	DCD
24.7106	24.1672	23.7647	24.2209	24.2273	25.064				4	251920000	4	4	4	4	4	1	3	2	2	4	4	4	3	2	2	4	4	4	3	2	2	4	4	4	1455400	1107900	244110	31490000	2671200	1022800	2090000	0.300689	0.959548	0.289918	0.739974	P83731	P83731	>sp|P83731|RL24_HUMAN 60S ribosomal protein L24 OS=Homo sapiens GN=RPL24 PE=1 SV=1	RPL24
25.5915	24.5063	22.8776	24.805	24.1252	25.0362				3	394380000	3	3	3	3	3	1	3	3	0	3	3	3	3	3	0	3	3	3	3	3	0	3	3	3	3175500	2998400	0	78876000	5242500	1026800	2979700	0.147208	0.9432	0.330301	0.395719	P84090	P84090	>sp|P84090|ERH_HUMAN Enhancer of rudimentary homolog OS=Homo sapiens GN=ERH PE=1 SV=1	ERH
23.784	21.3172	22.6862	23.5511	23.2441	23.7364				3	102070000	3	3	3	3	3	1	2	1	0	2	2	2	2	1	0	2	2	2	2	1	0	2	2	2	869330	318020	0	17012000	1648500	424480	1005700	0.557185	0.856353	0.914741	1.25679	P84098	P84098	>sp|P84098|RL19_HUMAN 60S ribosomal protein L19 OS=Homo sapiens GN=RPL19 PE=1 SV=1	RPL19
25.551	25.3702	23.174	25.4092	25.2892	26.0047				7	463220000	6	7	7	6	7	1	3	4	1	4	5	5	3	4	1	4	5	5	2	3	1	3	4	4	2285200	3930200	110150	66175000	6045100	2660200	5502300	0.47389	0.897048	0.869296	1.09296	P84103	P84103	>sp|P84103|SRSF3_HUMAN Serine/arginine-rich splicing factor 3 OS=Homo sapiens GN=SRSF3 PE=1 SV=1	SRSF3
23.7601	21.3844	23.2725	24.731	22.7497	24.7202				11	220790000	11	11	11	11	11	1	3	1	0	6	3	4	3	1	0	6	3	4	3	1	0	6	3	4	114470	40563	0	5967200	651280	60751	294010	0.57327	0.859875	1.26129	1.28823	Q00839	Q00839	>sp|Q00839|HNRPU_HUMAN Heterogeneous nuclear ribonucleoprotein U OS=Homo sapiens GN=HNRNPU PE=1 SV=6	HNRNPU
22.8673	22.3688	22.7944	24.0323	25.2071	22.4396				10	231080000	NaN	NaN	NaN	10	10	2	2	1	0	6	4	2	2	1	0	6	4	2	2	1	0	6	4	2	501810	101530	0	28886000	2502400	1625400	419050	0.676201	0.83568	1.21618	1.48882	Q01469	Q01469;A8MUU1	>sp|Q01469|FABP5_HUMAN Fatty acid-binding protein, epidermal OS=Homo sapiens GN=FABP5 PE=1 SV=3	FABP5
21.9995	21.9515	23.0827	22.9052	23.0247	24.2738				3	139990000	3	3	3	3	3	1	1	2	0	2	2	2	1	2	0	2	2	2	1	2	0	2	2	2	27366	165750	0	7777100	298150	91764	408530	0.857759	0.781111	1.05668	1.84524	Q01650	Q01650	>sp|Q01650|LAT1_HUMAN Large neutral amino acids transporter small subunit 1 OS=Homo sapiens GN=SLC7A5 PE=1 SV=2	SLC7A5
26.2385	25.967	24.0779	25.8882	26.6315	25.0197				18	769600000	18	18	18	18	18	1	10	11	2	12	11	12	10	11	2	12	11	12	10	11	2	12	11	12	907570	1555100	49036	18771000	2284400	1327100	718170	0.19516	0.954914	0.41868	0.508245	Q02413	Q02413	>sp|Q02413|DSG1_HUMAN Desmoglein-1 OS=Homo sapiens GN=DSG1 PE=1 SV=2	DSG1
22.6944	22.6203	23.2657	22.9004	22.9814	23.623				4	151020000	4	4	4	4	4	1	1	2	0	2	2	2	1	2	0	2	2	2	1	2	0	2	2	2	114830	419720	0	16780000	738180	259980	650980	0.430221	0.901532	0.308123	1.00597	Q02543	Q02543	>sp|Q02543|RL18A_HUMAN 60S ribosomal protein L18a OS=Homo sapiens GN=RPL18A PE=1 SV=2	RPL18A
26.6385	26.7411	23.7881	26.9263	26.7794	27.0799				16	1857600000	13	16	16	13	16	1	8	6	0	9	7	7	8	6	0	9	7	7	6	4	0	7	5	5	2751000	3811300	0	123840000	8498500	1380500	2805000	0.549237	0.856686	1.20596	1.24124	Q06830	Q06830	>sp|Q06830|PRDX1_HUMAN Peroxiredoxin-1 OS=Homo sapiens GN=PRDX1 PE=1 SV=1	PRDX1
25.3155	24.1806	23.1171	24.0134	24.4378	22.7614				8	613380000	8	8	8	8	8	1	2	3	0	3	3	2	2	3	0	3	3	2	2	3	0	3	3	2	1244800	2727100	0	87626000	2883700	1479700	1781700	0.225294	0.988767	-0.46685	-0.576347	Q07020	Q07020	>sp|Q07020|RL18_HUMAN 60S ribosomal protein L18 OS=Homo sapiens GN=RPL18 PE=1 SV=2	RPL18
24.1485	23.7076	22.2875	23.6091	23.1393	24.1104				5	82439000	5	5	5	5	5	1	2	3	0	3	3	3	2	3	0	3	3	3	2	3	0	3	3	3	393400	641070	0	6341500	1088700	232760	581880	0.140677	0.942913	0.238438	0.379932	Q07955	Q07955	>sp|Q07955|SRSF1_HUMAN Serine/arginine-rich splicing factor 1 OS=Homo sapiens GN=SRSF1 PE=1 SV=2	SRSF1
22.6698	22.6054	22.6404	22.518	22.1494	23.49				14	105500000	14	14	14	14	14	1	0	1	1	4	3	2	0	1	1	4	3	2	0	1	1	4	3	2	0	18212	18619	2637600	108860	62653	30898	0.0704478	0.968275	0.0805874	0.201335	Q08188	Q08188	>sp|Q08188|TGM3_HUMAN Protein-glutamine gamma-glutamyltransferase E OS=Homo sapiens GN=TGM3 PE=1 SV=4	TGM3
21.8578	22.7316	22.7844	24.8118	24.5535	23.9793				13	273310000	13	13	13	13	13	1	1	4	1	7	4	3	1	4	1	7	4	3	1	4	1	7	4	3	43817	177760	11069	5693900	859590	217140	120160	2.16357	0.162667	1.99026	5.12511	Q08554	Q08554	>sp|Q08554|DSC1_HUMAN Desmocollin-1 OS=Homo sapiens GN=DSC1 PE=1 SV=2	DSC1
23.0532	21.6051	22.8776	23.0871	23.7921	24.0107				3	83757000	NaN	NaN	NaN	3	3	3	1	1	1	2	2	2	1	1	1	2	2	2	1	1	1	2	2	2	212860	183020	13830	5583800	444790	299090	467310	0.980084	0.735143	1.11798	2.09117	Q13247	Q13247;Q13243;Q08170	>sp|Q13247|SRSF6_HUMAN Serine/arginine-rich splicing factor 6 OS=Homo sapiens GN=SRSF6 PE=1 SV=2	SRSF6
22.9548	22.9406	23.1404	22.8556	24.3184	22.2579				6	107240000	6	6	6	6	6	1	1	2	0	2	2	2	1	2	0	2	2	2	1	2	0	2	2	2	133580	224180	0	4124600	291410	199600	84620	0.0753985	0.97496	0.13203	0.214535	Q13867	Q13867	>sp|Q13867|BLMH_HUMAN Bleomycin hydrolase OS=Homo sapiens GN=BLMH PE=1 SV=1	BLMH
23.9109	24.3504	23.2076	24.45	24.0694	25.1719				8	180690000	8	8	8	8	8	1	3	4	1	4	4	7	3	4	1	4	4	7	3	4	1	4	4	7	295190	734040	81958	10038000	1604100	329410	1638600	0.731394	0.831818	0.740805	1.5965	Q14192	Q14192	>sp|Q14192|FHL2_HUMAN Four and a half LIM domains protein 2 OS=Homo sapiens GN=FHL2 PE=1 SV=3	FHL2
24.6092	24.7781	22.0904	24.3185	24.0282	24.6162				11	178270000	NaN	NaN	NaN	11	11	2	6	5	1	7	4	5	6	5	1	7	4	5	6	5	1	7	4	5	625500	1077500	79777	7428000	1279100	246650	589710	0.217584	0.976747	0.495097	0.55909	Q14498	Q14498;Q86U06	>sp|Q14498|RBM39_HUMAN RNA-binding protein 39 OS=Homo sapiens GN=RBM39 PE=1 SV=2	RBM39
22.2884	25.643	23.3775	33.9956	33.3793	33.1677				174	219280000000	174	174	174	174	174	1	1	2	1	119	118	118	1	2	1	119	118	118	1	2	1	119	118	118	1316400	1256200	4671.2	3045600000	235720000	72191000	125140000	3.17559	0.031	9.74459	9.56502	Q14683	Q14683	>sp|Q14683|SMC1A_HUMAN Structural maintenance of chromosomes protein 1A OS=Homo sapiens GN=SMC1A PE=1 SV=2	SMC1A
24.5374	24.499	23.5198	25.2747	24.0955	25.5092				7	506240000	6	7	7	6	7	1	4	5	0	6	5	6	4	5	0	6	5	6	3	4	0	5	4	5	349260	966860	0	29779000	2556800	286400	1669600	0.635019	0.805793	0.774385	1.40861	Q15365	Q15365	>sp|Q15365|PCBP1_HUMAN Poly(rC)-binding protein 1 OS=Homo sapiens GN=PCBP1 PE=1 SV=2	PCBP1
21.9987	23.0255	22.87	22.4319	22.5861	23.4644				3	138600000	NaN	NaN	NaN	2	2	2	2	3	0	3	3	3	1	2	0	2	2	2	1	2	0	2	2	2	127900	401610	0	8153200	419290	128200	389930	0.162627	0.942989	0.196067	0.432525	Q15366;P57721	Q15366;P57721	>sp|Q15366|PCBP2_HUMAN Poly(rC)-binding protein 2 OS=Homo sapiens GN=PCBP2 PE=1 SV=1;>sp|P57721|PCBP3_HUMAN Poly(rC)-binding protein 3 OS=Homo sapiens GN=PCBP3 PE=2 SV=2	PCBP2;PCBP3
24.7586	24.6003	23.3217	25.9763	25.5219	24.7056				4	131270000	4	4	4	4	4	1	2	2	1	4	3	2	2	2	1	4	3	2	2	2	1	4	3	2	788870	812990	121280	8751200	4056500	1605100	717660	0.934622	0.75475	1.17435	1.99902	Q15517	Q15517	>sp|Q15517|CDSN_HUMAN Corneodesmosin OS=Homo sapiens GN=CDSN PE=1 SV=3	CDSN
22.8671	22.0995	21.9786	23.2842	23.1516	24.3595				8	294020000	8	8	8	8	8	1	2	1	0	3	2	3	2	1	0	3	2	3	2	1	0	3	2	3	190690	212760	0	26729000	427390	205220	329150	1.27288	0.638	1.28333	2.71341	Q16527	Q16527	>sp|Q16527|CSRP2_HUMAN Cysteine and glycine-rich protein 2 OS=Homo sapiens GN=CSRP2 PE=1 SV=3	CSRP2
23.8613	23.4228	23.3319	23.2032	22.4789	24.2211				4	74957000	3	3	4	3	3	1	3	3	0	3	3	3	2	2	0	2	2	2	2	2	0	2	2	2	613880	996930	0	7495700	1034800	203260	956630	0.168946	0.966952	-0.237624	-0.447428	Q16629	Q16629	>sp|Q16629|SRSF7_HUMAN Serine/arginine-rich splicing factor 7 OS=Homo sapiens GN=SRSF7 PE=1 SV=1	SRSF7
22.452	21.1558	23.8253	21.278	21.6683	22.4305				5	31393000	5	5	5	5	5	1	1	1	1	2	2	2	1	1	1	2	2	2	1	1	1	2	2	2	7774	4051.3	1639.2	296160	23526	7192.3	17916	0.33612	0.938966	-0.685415	-0.814266	Q5JSZ5	Q5JSZ5	>sp|Q5JSZ5|PRC2B_HUMAN Protein PRRC2B OS=Homo sapiens GN=PRRC2B PE=1 SV=2	PRRC2B
27.1152	27.258	26.2884	27.1477	27.5377	26.7928				22	2283200000	22	22	22	22	22	1	10	11	2	11	11	11	10	11	2	11	11	11	10	11	2	11	11	11	2201200	4698300	310000	91328000	6574300	3019700	2672700	0.297748	0.952889	0.27221	0.733742	Q5T749	Q5T749	>sp|Q5T749|KPRP_HUMAN Keratinocyte proline-rich protein OS=Homo sapiens GN=KPRP PE=1 SV=1	KPRP
25.0817	24.5678	22.3917	24.8489	24.3956	25.2816				5	271160000	5	5	5	5	5	1	4	4	1	4	4	4	4	4	1	4	4	4	4	4	1	4	4	4	752810	398050	95887	13558000	1507200	494140	975970	0.407117	0.90472	0.828304	0.959513	Q66PJ3	Q66PJ3	>sp|Q66PJ3|AR6P4_HUMAN ADP-ribosylation factor-like protein 6-interacting protein 4 OS=Homo sapiens GN=ARL6IP4 PE=1 SV=2	ARL6IP4
24.708	23.8483	21.8458	23.9538	24.7057	24.3201				4	176540000	4	4	4	4	4	1	2	2	0	2	2	2	2	2	0	2	2	2	2	2	0	2	2	2	391670	375780	0	5516800	639410	305070	343000	0.418077	0.889714	0.859166	0.981594	Q6UWP8	Q6UWP8	>sp|Q6UWP8|SBSN_HUMAN Suprabasin OS=Homo sapiens GN=SBSN PE=1 SV=2	SBSN
21.7963	22.0625	23.2201	22.3547	24.0184	23.9417				15	246910000	15	15	15	15	15	1	0	0	0	2	2	2	0	0	0	2	2	2	0	0	0	2	2	2	0	0	0	3578400	51129	32097	43823	0.706993	0.850435	1.07867	1.54886	Q7Z5K2	Q7Z5K2	>sp|Q7Z5K2|WAPL_HUMAN Wings apart-like protein homolog OS=Homo sapiens GN=WAPL PE=1 SV=1	WAPAL
25.2548	24.8564	24.566	25.1425	24.8049	25.0145				22	651600000	22	22	22	22	22	1	6	6	2	6	4	5	6	6	2	6	4	5	6	6	2	6	4	5	420060	529370	46044	19745000	839600	138560	349640	0.160036	0.938636	0.0949014	0.426383	Q8IXB1	Q8IXB1	>sp|Q8IXB1|DJC10_HUMAN DnaJ homolog subfamily C member 10 OS=Homo sapiens GN=DNAJC10 PE=1 SV=2	DNAJC10
23.8266	22.9078	23.5854	23.1104	23.3002	23.9378				2	83974000	2	2	2	2	2	1	2	2	0	2	2	2	2	2	0	2	2	2	2	2	0	2	2	2	425260	732720	0	7634000	936680	427230	803130	0.00841316	0.994929	0.00951258	0.0255843	Q8N129	Q8N129	>sp|Q8N129|CNPY4_HUMAN Protein canopy homolog 4 OS=Homo sapiens GN=CNPY4 PE=2 SV=1	CNPY4
22.6649	21.8716	22.7915	29.7835	27.8091	28.7511				55	8945300000	50	55	55	50	55	1	0	0	0	38	16	28	0	0	0	38	16	28	0	0	0	35	15	26	0	0	0	144280000	16976000	1829400	4590100	3.2374	0.0413333	6.33856	9.9238	Q8N3U4	Q8N3U4	>sp|Q8N3U4|STAG2_HUMAN Cohesin subunit SA-2 OS=Homo sapiens GN=STAG2 PE=1 SV=3	STAG2
22.9592	24.3766	23.6743	24.3068	25.079	25.3912				9	444140000	9	9	9	9	9	1	1	2	0	2	2	2	1	2	0	2	2	2	1	2	0	2	2	2	393890	546970	0	24675000	747920	534420	763720	1.13375	0.576333	1.25561	2.41077	Q8NC51	Q8NC51	>sp|Q8NC51|PAIRB_HUMAN Plasminogen activator inhibitor 1 RNA-binding protein OS=Homo sapiens GN=SERBP1 PE=1 SV=2	SERBP1
22.1306	21.4726	22.8722	25.6447	24.8631	25.5524				27	739900000	23	23	27	23	23	1	0	0	0	10	6	6	0	0	0	8	5	4	0	0	0	8	5	4	0	0	0	12129000	638530	131530	231110	2.59937	0.048	3.19492	6.74703	Q8WVM7	Q8WVM7	>sp|Q8WVM7|STAG1_HUMAN Cohesin subunit SA-1 OS=Homo sapiens GN=STAG1 PE=1 SV=3	STAG1
23.1195	21.6475	22.9201	22.148	22.4793	22.9145				11	154290000	11	11	11	11	11	1	2	2	1	2	2	2	2	2	1	2	2	2	2	2	1	2	2	2	45345	35076	5844.8	4408400	61922	32626	48413	0.0319098	0.9724	-0.0484231	-0.0946305	Q92945	Q92945	>sp|Q92945|FUBP2_HUMAN Far upstream element-binding protein 2 OS=Homo sapiens GN=KHSRP PE=1 SV=4	KHSRP
23.5218	22.4335	23.2314	22.6293	23.4232	23.735				6	172420000	NaN	NaN	NaN	6	6	2	2	2	0	2	2	2	2	2	0	2	2	2	2	2	0	2	2	2	320140	272720	0	19158000	442930	205100	380110	0.16271	0.953953	0.200265	0.432721	Q96CP2	Q96CP2;Q4VC44	>sp|Q96CP2|FWCH2_HUMAN FLYWCH family member 2 OS=Homo sapiens GN=FLYWCH2 PE=1 SV=1	FLYWCH2
22.2865	22.057	22.8983	22.5149	22.4041	23.0764				5	110390000	5	5	5	5	5	1	1	1	0	2	2	2	1	1	0	2	2	2	1	1	0	2	2	2	68190	59999	0	7885000	259340	79089	163360	0.315113	0.958333	0.251221	0.770388	Q96H79	Q96H79	>sp|Q96H79|ZCCHL_HUMAN Zinc finger CCCH-type antiviral protein 1-like OS=Homo sapiens GN=ZC3HAV1L PE=1 SV=2	ZC3HAV1L
24.8412	24.4461	27.7589	23.6417	24.8706	24.8968				5	359280000	5	5	5	5	5	1	3	2	3	2	2	2	3	2	3	2	2	2	3	2	3	2	2	2	569870	551270	1097400	16331000	458300	335950	512980	0.466811	0.895907	-1.21241	-1.07892	Q99623	Q99623	>sp|Q99623|PHB2_HUMAN Prohibitin-2 OS=Homo sapiens GN=PHB2 PE=1 SV=2	PHB2
22.639	21.5669	22.8692	24.4687	23.421	23.4179				8	169340000	8	8	8	8	8	1	0	1	0	3	1	2	0	1	0	3	1	2	0	1	0	3	1	2	0	21491	0	12095000	697740	34396	217050	1.24449	0.615556	1.41082	2.65049	Q99714	Q99714	>sp|Q99714|HCD2_HUMAN 3-hydroxyacyl-CoA dehydrogenase type-2 OS=Homo sapiens GN=HSD17B10 PE=1 SV=3	HSD17B10
26.704	26.6091	28.4156	27.933	26.7914	27.9721				20	2532000000	2	20	20	2	20	1	10	10	1	12	8	12	10	10	1	12	8	12	2	2	0	2	0	2	1949900	2947600	1397200	120570000	13872000	2402300	6445100	0.173782	0.967855	0.322613	0.45877	Q9BQE3	Q9BQE3	>sp|Q9BQE3|TBA1C_HUMAN Tubulin alpha-1C chain OS=Homo sapiens GN=TUBA1C PE=1 SV=1	TUBA1C
25.1459	24.5838	22.7323	23.7016	24.6142	25.1142				7	174760000	7	7	7	7	7	1	6	6	1	5	5	6	6	6	1	5	5	6	6	6	1	5	5	6	1275600	1383300	75553	11651000	1252400	776710	1171300	0.142731	0.948308	0.322657	0.384909	Q9BU76	Q9BU76	>sp|Q9BU76|MMTA2_HUMAN Multiple myeloma tumor-associated protein 2 OS=Homo sapiens GN=MMTAG2 PE=1 SV=1	MMTAG2
24.881	24.2468	23.2523	24.1629	24.801	24.8516				5	401450000	5	5	5	5	5	1	3	3	0	3	3	3	3	3	0	3	3	3	3	3	0	3	3	3	1064700	1285700	0	80290000	3247200	1746200	2824900	0.384875	0.893811	0.478467	0.914453	Q9H3K6	Q9H3K6	>sp|Q9H3K6|BOLA2_HUMAN BolA-like protein 2 OS=Homo sapiens GN=BOLA2 PE=1 SV=1	BOLA2
23.278	23.5784	22.4346	22.9906	23.1049	23.7918				7	74521000	7	7	7	7	7	1	4	4	0	6	4	5	4	4	0	6	4	5	4	4	0	6	4	5	471700	1018500	0	7452100	1331300	277270	924660	0.178043	0.973171	0.198758	0.468714	Q9NP64	Q9NP64	>sp|Q9NP64|NO40_HUMAN Nucleolar protein of 40 kDa OS=Homo sapiens GN=ZCCHC17 PE=1 SV=1	ZCCHC17
25.139	25.322	24.9862	25.0941	24.7027	25.4555				5	435580000	NaN	NaN	NaN	5	5	3	4	4	1	5	4	4	4	4	1	5	4	4	4	4	1	5	4	4	2135000	3909800	219210	43558000	5617900	724880	3012600	0.097826	0.981208	-0.065005	-0.273075	Q9NRW3	Q9NRW3;Q8IUX4;Q96AK3	>sp|Q9NRW3|ABC3C_HUMAN DNA dC->dU-editing enzyme APOBEC-3C OS=Homo sapiens GN=APOBEC3C PE=1 SV=2	APOBEC3C
25.4779	25.0549	25.7271	23.8161	24.5799	24.8389				3	172780000	3	3	3	3	3	1	3	3	3	3	3	3	3	3	3	3	3	3	3	3	3	3	3	3	2171100	2688500	1546800	15707000	1874700	673870	1127100	1.29704	0.660571	-1.00834	-2.76748	Q9NWB6	Q9NWB6	>sp|Q9NWB6|ARGL1_HUMAN Arginine and glutamate-rich protein 1 OS=Homo sapiens GN=ARGLU1 PE=1 SV=1	ARGLU1
25.2135	24.1278	23.5842	24.6376	24.448	24.9941				12	353750000	12	12	12	12	12	1	3	4	0	5	3	5	3	4	0	5	3	5	3	4	0	5	3	5	177430	217670	0	10107000	360250	106960	284150	0.311073	0.949049	0.384731	0.761894	Q9NYF8	Q9NYF8	>sp|Q9NYF8|BCLF1_HUMAN Bcl-2-associated transcription factor 1 OS=Homo sapiens GN=BCLAF1 PE=1 SV=2	BCLAF1
24.7633	22.0024	24.1033	24.8922	25.407	24.0567				11	679080000	11	11	11	11	11	1	1	1	0	1	1	1	1	1	0	1	1	1	1	1	0	1	1	1	346110	239920	0	75454000	2839500	490930	475620	0.560077	0.87103	1.16234	1.26245	Q9NZT1	Q9NZT1	>sp|Q9NZT1|CALL5_HUMAN Calmodulin-like protein 5 OS=Homo sapiens GN=CALML5 PE=1 SV=2	CALML5
22.3954	21.855	22.2976	33.1087	33.0171	33.3118		+	SMC1A_100_HeLaK_100	126	133910000000	126	126	126	126	126	1	0	0	0	92	83	85	0	0	0	92	83	85	0	0	0	92	83	85	0	0	0	2060100000	162830000	46362000	79128000	6.289	0	10.9632	58.4218	Q9UQE7	Q9UQE7	>sp|Q9UQE7|SMC3_HUMAN Structural maintenance of chromosomes protein 3 OS=Homo sapiens GN=SMC3 PE=1 SV=2	SMC3
25.7678	24.5728	24.6005	24.9207	24.7096	25.6576				17	504490000	17	17	17	17	17	1	8	6	2	8	5	6	8	6	2	8	5	6	8	6	2	8	5	6	542540	277440	21148	12012000	706680	137570	298740	0.0839565	0.984327	0.115585	0.237109	Q9Y2W1	Q9Y2W1	>sp|Q9Y2W1|TR150_HUMAN Thyroid hormone receptor-associated protein 3 OS=Homo sapiens GN=THRAP3 PE=1 SV=2	THRAP3
24.2827	23.3084	23.7353	23.948	23.3491	24.2268				5	113400000	3	5	5	3	5	1	4	4	0	4	4	4	4	4	0	4	4	4	2	2	0	3	2	3	407360	406190	0	6299700	789380	205310	409280	0.0595677	0.985731	0.0658226	0.171943	Q9Y383	Q9Y383	>sp|Q9Y383|LC7L2_HUMAN Putative RNA-binding protein Luc7-like 2 OS=Homo sapiens GN=LUC7L2 PE=1 SV=2	LUC7L2
[truncated: 1 more columns]

## Sheet: ProtGroup_filtered+analysed20
LFQ.intensity.SMC1A_20_3	LFQ.intensity.SMC1A_20_2	LFQ.intensity.SMC1A_20_1	LFQ.intensity.HeLaK_20_3	LFQ.intensity.HeLaK_20_2	LFQ.intensity.HeLaK_20_1	Reverse	Student's T-test Significant SMC1A_20_HeLaK_20	Student's T-test significant	Peptides	Intensity	Peptide.counts..all.	Peptide.counts..razor.unique.	Peptide.counts..unique.	Peptides.HeLaK_20_3	Peptides.HeLaK_20_2	Peptides.HeLaK_20_1	Peptides.SMC1A_20_3	Peptides.SMC1A_20_2	Peptides.SMC1A_20_1	Razor...unique.peptides.HeLaK_20_3	Razor...unique.peptides.HeLaK_20_2	Razor...unique.peptides.HeLaK_20_1	Razor...unique.peptides.SMC1A_20_3	Razor...unique.peptides.SMC1A_20_2	Razor...unique.peptides.SMC1A_20_1	Unique.peptides.HeLaK_20_3	Unique.peptides.HeLaK_20_2	Unique.peptides.HeLaK_20_1	Unique.peptides.SMC1A_20_3	Unique.peptides.SMC1A_20_2	Unique.peptides.SMC1A_20_1	iBAQ.HeLaK_20_3	iBAQ.HeLaK_20_2	iBAQ.HeLaK_20_1	iBAQ	iBAQ.SMC1A_20_3	iBAQ.SMC1A_20_2	iBAQ.SMC1A_20_1	-Log Student's T-test p-value SMC1A_20_HeLaK_20	Student's T-test q-value SMC1A_20_HeLaK_20	Student's T-test Difference SMC1A_20_HeLaK_20	Student's T-test Test statistic SMC1A_20_HeLaK_20	Protein.IDs	Majority.protein.IDs	Protein.names	Gene.names	Fasta.headers
#!{Type}E	E	E	E	E	E	C	C	C	N	N	N	N	N	N	N	N	N	N	N	N	N	N	N	N	N	N	N	N	N	N	N	N	N	N	N	N	N	N	N	N	N	N	T	T	T	T	T
#!{C:Group1}SMC1A_20	SMC1A_20	SMC1A_20	HeLaK_20	HeLaK_20	HeLaK_20
29.8775	29.5748	28.8505	22.2968	21.0497	21.754		+	SMC1A_20_HeLaK_20	42	23668000000	NaN	NaN	NaN	0	0	0	13	14	14	0	0	0	13	14	14	0	0	0	13	14	14	0	0	0	910310000	2307200	5075600	4419300	4.08893	0	7.7341	16.3715	O60216;Q9H4I0	O60216	Double-strand-break repair protein rad21 homolog	RAD21	>sp|O60216|RAD21_HUMAN Double-strand-break repair protein rad21 homolog OS=Homo sapiens GN=RAD21 PE=1 SV=2
21.6763	24.9644	23.1601	23.4882	22.5382	23.0023				23	1039300000	23	23	23	2	2	3	2	5	3	2	2	3	2	5	3	2	2	3	2	5	3	93098	248530	153110	61138000	24266	479860	138400	0.0927906	0.87507	0.257364	0.260103	P04406	P04406	Glyceraldehyde-3-phosphate dehydrogenase	GAPDH	>sp|P04406|G3P_HUMAN Glyceraldehyde-3-phosphate dehydrogenase OS=Homo sapiens GN=GAPDH PE=1 SV=3
25.5569	25.3608	26.1652	25.582	24.9384	24.4041				8	155270000	NaN	NaN	NaN	5	4	2	4	4	5	5	4	2	4	4	5	5	4	2	4	4	5	760980	729280	267030	11944000	292140	900950	1768400	0.795316	0.3535	0.719438	1.72182	P05388;Q8NHW5	P05388;Q8NHW5	60S acidic ribosomal protein P0;60S acidic ribosomal protein P0-like	RPLP0;RPLP0P6	>sp|P05388|RLA0_HUMAN 60S acidic ribosomal protein P0 OS=Homo sapiens GN=RPLP0 PE=1 SV=1;>sp|Q8NHW5|RLA0L_HUMAN 60S acidic ribosomal protein P0-like OS=Homo sapiens GN=RPLP0P6 PE=5 SV=1
27.2408	26.0099	26.3626	27.1027	25.6791	26.2944				11	724640000	11	11	11	4	5	4	5	6	6	4	5	4	5	6	6	4	5	4	5	6	6	434130	472810	449070	20704000	323480	504700	900530	0.118269	0.918359	0.179043	0.324804	P07237	P07237	Protein disulfide-isomerase	P4HB	>sp|P07237|PDIA1_HUMAN Protein disulfide-isomerase OS=Homo sapiens GN=P4HB PE=1 SV=3
24.6194	26.2624	26.1814	25.5254	24.6714	21.6468				19	1346700000	19	7	6	6	6	6	7	8	9	2	2	1	2	3	3	1	1	0	1	2	2	249350	322450	124370	67335000	86026	822000	1089300	0.602981	0.438727	1.73988	1.34619	P07437	P07437	Tubulin beta chain	TUBB	>sp|P07437|TBB5_HUMAN Tubulin beta chain OS=Homo sapiens GN=TUBB PE=1 SV=2
21.5086	24.6664	24.0618	22.7652	22.8839	22.5641				25	1074100000	NaN	NaN	NaN	3	4	3	2	5	5	2	3	2	1	4	4	1	2	1	1	2	2	22321	75487	35920	33564000	20374	126530	133890	0.279035	0.769032	0.674533	0.693829	P0DMV9;P0DMV8	P0DMV9;P0DMV8			>sp|P0DMV9|HS71B_HUMAN Heat shock 70 kDa protein 1B OS=Homo sapiens GN=HSPA1B PE=1 SV=1;>sp|P0DMV8|HS71A_HUMAN Heat shock 70 kDa protein 1A OS=Homo sapiens GN=HSPA1A PE=1 SV=1
26.3836	26.3472	25.4806	25.9425	24.9708	25.1482				33	2374900000	NaN	NaN	NaN	5	6	5	4	6	4	5	6	5	4	6	4	4	5	4	3	5	3	162990	261670	189590	71967000	160080	453290	282020	0.787466	0.332706	0.716602	1.70638	P11142;P54652	P11142	Heat shock cognate 71 kDa protein	HSPA8	>sp|P11142|HSP7C_HUMAN Heat shock cognate 71 kDa protein OS=Homo sapiens GN=HSPA8 PE=1 SV=1
26.8344	26.5285	27.3881	26.6213	27.0045	27.2074				23	1055700000	NaN	NaN	NaN	11	14	13	8	11	13	11	14	13	8	11	13	11	14	13	8	11	13	249960	1115400	816910	22951000	152880	477870	1115600	0.0302893	0.970182	-0.0274118	-0.0899743	P14923;P35222	P14923	Junction plakoglobin	JUP	>sp|P14923|PLAK_HUMAN Junction plakoglobin OS=Homo sapiens GN=JUP PE=1 SV=3
24.7698	25.2809	24.7185	25.0729	24.1602	24.5736				8	298500000	8	8	8	2	2	1	2	3	2	2	2	1	2	3	2	2	2	1	2	3	2	287950	369450	138630	16583000	92810	375730	388780	0.42986	0.547111	0.32081	1.00524	P15880	P15880	40S ribosomal protein S2	RPS2	>sp|P15880|RS2_HUMAN 40S ribosomal protein S2 OS=Homo sapiens GN=RPS2 PE=1 SV=2
27.8671	27.8258	27.7287	27.0529	28.6422	28.2489				92	3050600000	92	92	92	16	29	26	15	24	23	16	29	26	15	24	23	16	29	26	15	24	23	102930	861440	435160	18715000	67205	296460	350990	0.133693	0.914842	-0.17407	-0.362914	P15924	P15924	Desmoplakin	DSP	>sp|P15924|DESP_HUMAN Desmoplakin OS=Homo sapiens GN=DSP PE=1 SV=3
24.151	24.2259	26.2128	24.1972	24.0276	23.3418				9	202940000	9	9	9	3	3	2	2	4	5	3	3	2	2	4	5	3	3	2	2	4	5	87275	173000	72809	5798200	50049	114550	583430	0.626399	0.469263	1.00769	1.39182	P19338	P19338	Nucleolin	NCL	>sp|P19338|NUCL_HUMAN Nucleolin OS=Homo sapiens GN=NCL PE=1 SV=3
25.3913	24.8387	24.8077	24.6942	23.5302	23.6827				14	824330000	14	14	14	2	3	2	2	3	2	2	3	2	2	3	2	2	3	2	2	3	2	79835	111970	68232	43386000	67097	140970	186860	1.19198	0.0943333	1.04351	2.53572	P23396	P23396	40S ribosomal protein S3	RPS3	>sp|P23396|RS3_HUMAN 40S ribosomal protein S3 OS=Homo sapiens GN=RPS3 PE=1 SV=2
26.8093	26.9652	27.0503	26.367	25.5291	25.1597				9	1232800000	NaN	NaN	NaN	3	4	4	2	2	4	3	4	4	2	2	4	3	4	4	2	2	4	1722300	2017000	1847600	154100000	796320	2255500	5492300	1.58438	0.05	1.25634	3.45067	P27635;Q96L21	P27635	60S ribosomal protein L10	RPL10	>sp|P27635|RL10_HUMAN 60S ribosomal protein L10 OS=Homo sapiens GN=RPL10 PE=1 SV=4
24.1908	22.6799	23.3377	21.7659	22.9324	21.2042				2	53872000	2	2	2	1	2	1	2	2	2	1	2	1	2	2	2	1	2	1	2	2	2	44662	127700	74124	2448700	77233	68635	162970	1.00338	0.192267	1.43529	2.13877	P28799	P28799	Granulins;Acrogranin;Paragranulin;Granulin-1;Granulin-2;Granulin-3;Granulin-4;Granulin-5;Granulin-6;Granulin-7	GRN	>sp|P28799|GRN_HUMAN Granulins OS=Homo sapiens GN=GRN PE=1 SV=2
21.4006	23.0745	26.2958	23.5738	22.6816	22.7524				7	417360000	7	7	7	4	4	4	1	2	5	4	4	4	1	2	5	4	4	4	1	2	5	194000	270530	213640	46373000	31891	129990	2471100	0.149508	0.941	0.587725	0.401249	P30050	P30050	60S ribosomal protein L12	RPL12	>sp|P30050|RL12_HUMAN 60S ribosomal protein L12 OS=Homo sapiens GN=RPL12 PE=1 SV=1
32.0575	33.0177	32.554	32.6124	31.5073	32.3896				60	55505000000	NaN	NaN	NaN	28	33	33	31	38	40	28	33	33	31	38	40	1	1	1	1	1	1	18443000	36660000	34847000	1387600000	6685500	43831000	42258000	0.355733	0.662286	0.373299	0.854823	P35908;CON__Q6NXH9;P12036	P35908	Keratin, type II cytoskeletal 2 epidermal	KRT2	>sp|P35908|K22E_HUMAN Keratin, type II cytoskeletal 2 epidermal OS=Homo sapiens GN=KRT2 PE=1 SV=2
20.4975	24.2918	25.707	24.7841	23.6151	23.4302				17	1070200000	17	17	17	2	3	2	1	2	4	2	3	2	1	2	4	2	3	2	1	2	4	83569	162890	101780	66889000	28563	89298	916190	0.098841	0.892667	-0.44439	-0.275678	P36578	P36578	60S ribosomal protein L4	RPL4	>sp|P36578|RL4_HUMAN 60S ribosomal protein L4 OS=Homo sapiens GN=RPL4 PE=1 SV=5
26.4729	25.3224	25.4964	25.8859	24.8658	25.8057				4	1935200000	4	4	4	3	3	4	4	4	4	3	3	4	4	4	4	3	3	4	4	4	4	1211500	1799300	2093100	387030000	1119200	1937500	2443300	0.193521	0.911879	0.244788	0.504488	P60866	P60866	40S ribosomal protein S20	RPS20	>sp|P60866|RS20_HUMAN 40S ribosomal protein S20 OS=Homo sapiens GN=RPS20 PE=1 SV=1
24.3896	23.9883	23.893	24.1819	23.154	21.6623				6	131410000	6	6	6	2	2	0	2	2	2	2	2	0	2	2	2	2	2	0	2	2	2	269570	314660	0	14601000	171740	379190	488370	0.661483	0.458222	1.0909	1.46015	P62241	P62241	40S ribosomal protein S8	RPS8	>sp|P62241|RS8_HUMAN 40S ribosomal protein S8 OS=Homo sapiens GN=RPS8 PE=1 SV=2
24.8369	24.1388	24.6659	24.7539	23.6188	24.7913				4	212050000	4	4	4	2	3	3	2	2	2	2	3	3	2	2	2	2	3	3	2	2	2	597110	1083700	1525900	35342000	325220	671260	1161400	0.133811	0.936432	0.159209	0.363204	P62266	P62266	40S ribosomal protein S23	RPS23	>sp|P62266|RS23_HUMAN 40S ribosomal protein S23 OS=Homo sapiens GN=RPS23 PE=1 SV=3
24.5408	24.1322	21.9986	24.5629	24.3909	24.7834				4	50598000	4	4	4	1	1	1	1	1	1	1	1	1	1	1	1	1	1	1	1	1	1	333550	772300	906250	5622000	198290	491410	376680	0.570697	0.473043	-1.02185	-1.2832	P62277	P62277	40S ribosomal protein S13	RPS13	>sp|P62277|RS13_HUMAN 40S ribosomal protein S13 OS=Homo sapiens GN=RPS13 PE=1 SV=2
21.8859	24.6257	27.4027	23.8985	22.8898	23.7739				16	1722400000	16	16	16	2	2	2	0	4	4	2	2	2	0	4	4	2	2	2	0	4	4	254670	211960	220710	172240000	0	377930	2988600	0.276345	0.75175	1.11734	0.688055	P62424	P62424	60S ribosomal protein L7a	RPL7A	>sp|P62424|RL7A_HUMAN 60S ribosomal protein L7a OS=Homo sapiens GN=RPL7A PE=1 SV=2
27.1665	27.3959	27.7914	26.7107	25.4213	25.9716				12	2013400000	12	12	12	4	3	4	4	5	5	4	3	4	4	5	5	4	3	4	4	5	5	4213300	4613600	4489600	223710000	3217500	5644900	6494000	1.56731	0.0444444	1.41676	3.40779	P62829	P62829	60S ribosomal protein L23	RPL23	>sp|P62829|RL23_HUMAN 60S ribosomal protein L23 OS=Homo sapiens GN=RPL23 PE=1 SV=1
24.8354	24.6821	26.2777	25.195	23.5448	24.1327				8	999860000	8	8	8	3	2	3	3	3	3	3	2	3	3	3	3	3	2	3	3	3	3	621650	478510	587970	166640000	287160	781650	3720700	0.625265	0.4458	0.974246	1.38961	P62888	P62888	60S ribosomal protein L30	RPL30	>sp|P62888|RL30_HUMAN 60S ribosomal protein L30 OS=Homo sapiens GN=RPL30 PE=1 SV=2
25.4797	24.4364	25.3285	24.2558	23.8274	23.4904				8	523200000	NaN	NaN	NaN	2	2	2	2	2	2	2	2	2	2	2	2	2	2	2	2	2	2	292090	684350	312220	87199000	395730	685730	1176900	1.44447	0.0524	1.22364	3.10816	P62979;P62987;P0CG47;P0CG48	P62979;P62987;P0CG47;P0CG48	Ubiquitin-40S ribosomal protein S27a;Ubiquitin;40S ribosomal protein S27a;Ubiquitin-60S ribosomal protein L40;Ubiquitin;60S ribosomal protein L40;Polyubiquitin-B;Ubiquitin;Polyubiquitin-C;Ubiquitin	RPS27A;UBA52;UBB;UBC	>sp|P62979|RS27A_HUMAN Ubiquitin-40S ribosomal protein S27a OS=Homo sapiens GN=RPS27A PE=1 SV=2;>sp|P62987|RL40_HUMAN Ubiquitin-60S ribosomal protein L40 OS=Homo sapiens GN=UBA52 PE=1 SV=2;>sp|P0CG47|UBB_HUMAN Polyubiquitin-B OS=Homo sapiens GN=UBB PE=1 SV
24.2436	23.8153	24.4046	23.2381	22.5105	22.8264				4	634510000	4	4	4	2	3	2	2	3	3	2	3	2	2	3	3	2	3	2	2	3	3	346430	948880	646470	211500000	283930	1169000	2270900	2.03875	0.0274286	1.29617	4.72373	P63173	P63173	60S ribosomal protein L38	RPL38	>sp|P63173|RL38_HUMAN 60S ribosomal protein L38 OS=Homo sapiens GN=RPL38 PE=1 SV=2
23.7924	25.5588	23.6085	23.4814	24.2913	23.4611				18	3395700000	18	18	1	3	4	4	4	4	4	3	4	4	4	4	4	1	1	1	1	1	1	102690	420240	166280	169780000	72686	330340	271830	0.351971	0.639448	0.575304	0.847072	P63261	P63261	Actin, cytoplasmic 2;Actin, cytoplasmic 2, N-terminally processed	ACTG1	>sp|P63261|ACTG_HUMAN Actin, cytoplasmic 2 OS=Homo sapiens GN=ACTG1 PE=1 SV=1
23.8782	23.6714	24.7256	21.1425	20.8172	22.2348				10	221110000	NaN	NaN	NaN	0	1	1	2	2	3	0	1	1	2	2	3	0	1	1	2	2	3	0	55303	16820	17008000	67979	149530	407890	2.1319	0.0176	2.69361	5.0209	P67809;Q9Y2T7	P67809	Nuclease-sensitive element-binding protein 1	YBX1	>sp|P67809|YBOX1_HUMAN Nuclease-sensitive element-binding protein 1 OS=Homo sapiens GN=YBX1 PE=1 SV=3
26.2072	25.731	26.6698	24.8677	23.983	24.4218				21	2832900000	NaN	NaN	NaN	5	4	6	6	6	6	5	4	6	6	6	6	0	0	0	0	0	0	251520	305120	359420	141640000	325250	617850	1421100	2.05543	0.032	1.77848	4.77594	P68371;P04350;A6NNZ2;Q9H4B7;CON__ENSEMBL:ENSBTAP00000025008	P68371;P04350	Tubulin beta-4B chain;Tubulin beta-4A chain	TUBB4B;TUBB4A	>sp|P68371|TBB4B_HUMAN Tubulin beta-4B chain OS=Homo sapiens GN=TUBB4B PE=1 SV=1;>sp|P04350|TBB4A_HUMAN Tubulin beta-4A chain OS=Homo sapiens GN=TUBB4A PE=1 SV=2
23.6182	24.9083	25.5349	25.6677	23.3522	23.8816				2	216860000	2	2	2	1	2	2	2	2	2	1	2	2	2	2	2	1	2	2	2	2	2	465670	1464900	2017800	43373000	645600	1911300	3419800	0.161517	0.939657	0.386679	0.429896	P81605	P81605	Dermcidin;Survival-promoting peptide;DCD-1	DCD	>sp|P81605|DCD_HUMAN Dermcidin OS=Homo sapiens GN=DCD PE=1 SV=2
24.9119	23.7563	25.0577	21.7051	23.102	23.8072				4	251920000	4	4	4	1	2	2	2	2	2	1	2	2	2	2	2	1	2	2	2	2	2	37047	334920	432960	31490000	288390	327860	1054700	1.07904	0.152857	1.70384	2.29539	P83731	P83731	60S ribosomal protein L24	RPL24	>sp|P83731|RL24_HUMAN 60S ribosomal protein L24 OS=Homo sapiens GN=RPL24 PE=1 SV=1
26.2521	26.4597	26.024	26.0028	24.8979	24.6314				7	463220000	7	7	6	3	3	5	2	4	4	3	3	5	2	4	4	2	2	4	1	3	3	1217600	1654900	1043900	66175000	313770	3147900	3726000	1.14582	0.12	1.06786	2.43647	P84103	P84103	Serine/arginine-rich splicing factor 3	SRSF3	>sp|P84103|SRSF3_HUMAN Serine/arginine-rich splicing factor 3 OS=Homo sapiens GN=SRSF3 PE=1 SV=1
20.8098	22.5197	23.9137	22.2685	22.6232	23.1931				10	231080000	NaN	NaN	NaN	2	2	2	1	2	2	2	2	2	1	2	2	2	2	2	1	2	2	107420	619490	497170	28886000	66596	218710	586440	0.108149	0.893463	-0.280548	-0.299378	Q01469;A8MUU1	Q01469	Fatty acid-binding protein, epidermal	FABP5	>sp|Q01469|FABP5_HUMAN Fatty acid-binding protein, epidermal OS=Homo sapiens GN=FABP5 PE=1 SV=3
24.2585	25.9549	26.376	25.7616	27.3247	26.3389				18	769600000	18	18	18	5	10	7	3	10	9	5	10	7	3	10	9	5	10	7	3	10	9	105730	1595300	519990	18771000	23282	468210	788160	0.524978	0.502167	-0.94526	-1.19369	Q02413	Q02413	Desmoglein-1	DSG1	>sp|Q02413|DSG1_HUMAN Desmoglein-1 OS=Homo sapiens GN=DSG1 PE=1 SV=2
24.6331	24.6979	25.5495	26.495	25.4414	21.4739				14	721240000	14	14	14	2	3	0	3	3	5	2	3	0	3	3	5	2	3	0	3	3	5	456550	734220	0	55480000	106800	438930	1116500	0.114261	0.9009	0.490082	0.314776	Q02878	Q02878	60S ribosomal protein L6	RPL6	>sp|Q02878|RL6_HUMAN 60S ribosomal protein L6 OS=Homo sapiens GN=RPL6 PE=1 SV=3
23.235	23.8303	24.4579	22.9504	25.9519	24.9938				13	273310000	13	13	13	2	3	3	2	3	3	2	3	3	2	3	3	2	3	3	2	3	3	24577	285300	128080	5693900	16250	64299	146400	0.343699	0.636133	-0.790941	-0.829983	Q08554	Q08554	Desmocollin-1	DSC1	>sp|Q08554|DSC1_HUMAN Desmocollin-1 OS=Homo sapiens GN=DSC1 PE=1 SV=2
24.8034	21.5878	24.3894	24.4136	23.7654	24.0102				3	83757000	NaN	NaN	NaN	2	3	2	2	2	2	2	3	2	2	2	2	2	3	2	2	2	2	227880	466480	255120	5583800	212330	67163	524270	0.173017	0.937412	-0.469547	-0.45698	Q13247;Q13243;Q08170	Q13247	Serine/arginine-rich splicing factor 6	SRSF6	>sp|Q13247|SRSF6_HUMAN Serine/arginine-rich splicing factor 6 OS=Homo sapiens GN=SRSF6 PE=1 SV=2
32.8918	31.4447	31.0157	21.9359	20.9281	21.5864		+	SMC1A_20_HeLaK_20	174	219280000000	174	174	174	0	1	1	60	64	66	0	1	1	60	64	66	0	1	1	60	64	66	0	4168.3	4412.7	3045600000	9979800	15132000	16800000	4.06005	0	10.3006	16.0982	Q14683	Q14683	Structural maintenance of chromosomes protein 1A	SMC1A	>sp|Q14683|SMC1A_HUMAN Structural maintenance of chromosomes protein 1A OS=Homo sapiens GN=SMC1A PE=1 SV=2
28.138	27.2858	28.1916	27.9237	28.0292	27.7169				22	2283200000	22	22	22	8	12	11	8	10	11	8	12	11	8	10	11	8	12	11	8	10	11	1010700	3824200	2122300	91328000	631980	1411600	4040700	0.0196476	0.971644	-0.0181433	-0.0590189	Q5T749	Q5T749	Keratinocyte proline-rich protein	KPRP	>sp|Q5T749|KPRP_HUMAN Keratinocyte proline-rich protein OS=Homo sapiens GN=KPRP PE=1 SV=1
24.3213	24.5714	22.2687	24.7295	24.7467	24.6363				4	176540000	4	4	4	2	2	2	2	2	1	2	2	2	2	2	1	2	2	2	2	2	1	85933	352260	223450	5516800	32385	137410	69332	0.603397	0.459619	-0.983714	-1.347	Q6UWP8	Q6UWP8	Suprabasin	SBSN	>sp|Q6UWP8|SBSN_HUMAN Suprabasin OS=Homo sapiens GN=SBSN PE=1 SV=2
24.5361	23.3772	23.6192	24.0453	22.9312	22.8384				2	83974000	2	2	2	2	2	2	2	2	2	2	2	2	2	2	2	2	2	2	2	2	2	174350	229870	139600	7634000	146590	205110	310020	0.47337	0.54032	0.572547	1.09193	Q8N129	Q8N129	Protein canopy homolog 4	CNPY4	>sp|Q8N129|CNPY4_HUMAN Protein canopy homolog 4 OS=Homo sapiens GN=CNPY4 PE=2 SV=1
26.7888	26.6682	25.5734	22.8729	21.4811	21.1782		+	SMC1A_20_HeLaK_20	55	8945300000	55	55	50	0	0	0	4	9	5	0	0	0	4	9	5	0	0	0	4	8	5	0	0	0	144280000	111800	396770	231990	2.64242	0	4.49941	6.92845	Q8N3U4	Q8N3U4	Cohesin subunit SA-2	STAG2	>sp|Q8N3U4|STAG2_HUMAN Cohesin subunit SA-2 OS=Homo sapiens GN=STAG2 PE=1 SV=3
26.999	26.5144	26.6591	25.8656	24.9603	23.4495				20	2532000000	20	20	2	2	3	2	2	3	4	2	3	2	2	3	4	0	0	0	0	0	1	300740	447600	67366	120570000	364730	831540	1130400	1.28171	0.0916364	1.9657	2.73312	Q9BQE3	Q9BQE3	Tubulin alpha-1C chain	TUBA1C	>sp|Q9BQE3|TBA1C_HUMAN Tubulin alpha-1C chain OS=Homo sapiens GN=TUBA1C PE=1 SV=1
25.6746	24.2525	24.8695	24.7872	24.1003	24.4784				7	174760000	7	7	7	3	4	3	3	3	2	3	4	3	3	3	2	3	4	3	3	3	2	211590	491280	397180	11651000	217560	302740	193900	0.448903	0.552769	0.476929	1.0433	Q9BU76	Q9BU76	Multiple myeloma tumor-associated protein 2	MMTAG2	>sp|Q9BU76|MMTA2_HUMAN Multiple myeloma tumor-associated protein 2 OS=Homo sapiens GN=MMTAG2 PE=1 SV=1
32.3819	31.7052	31.2615	22.1645	21.8285	20.747		+	SMC1A_20_HeLaK_20	126	133910000000	126	126	126	0	0	0	46	57	50	0	0	0	46	57	50	0	0	0	46	57	50	0	0	0	2060100000	5641000	11976000	10141000	4.34295	0	10.2028	18.9792	Q9UQE7	Q9UQE7	Structural maintenance of chromosomes protein 3	SMC3	>sp|Q9UQE7|SMC3_HUMAN Structural maintenance of chromosomes protein 3 OS=Homo sapiens GN=SMC3 PE=1 SV=2

## Sheet: ProtGroup_filtered+analysed4
LFQ.intensity.HeLaK_4_3	LFQ.intensity.HeLaK_4_2	LFQ.intensity.HeLaK_4_1	LFQ.intensity.SMC1A_4_3	LFQ.intensity.SMC1A_4_2	LFQ.intensity.SMC1A_4_1	Reverse	Student's T-test Significant SMC1A_4_HeLaK_4	Student's T-test significant	Peptides	Intensity	Peptide.counts..razor.unique.	Peptide.counts..unique.	Peptides.HeLaK_4_1	Peptides.HeLaK_4_2	Peptides.HeLaK_4_3	Peptides.SMC1A_4_3	Peptides.SMC1A_4_2	Peptides.SMC1A_4_1	Razor...unique.peptides.HeLaK_4_3	Razor...unique.peptides.HeLaK_4_2	Razor...unique.peptides.HeLaK_4_1	Razor...unique.peptides.SMC1A_4_3	Razor...unique.peptides.SMC1A_4_2	Razor...unique.peptides.SMC1A_4_1	Unique.peptides.HeLaK_4_3	Unique.peptides.HeLaK_4_2	Unique.peptides.HeLaK_4_1	Unique.peptides.SMC1A_4_3	Unique.peptides.SMC1A_4_2	Unique.peptides.SMC1A_4_1	iBAQ.HeLaK_4_3	iBAQ.HeLaK_4_2	iBAQ.HeLaK_4_1	iBAQ	iBAQ.SMC1A_4_3	iBAQ.SMC1A_4_2	iBAQ.SMC1A_4_1	-Log Student's T-test p-value SMC1A_4_HeLaK_4	Student's T-test q-value SMC1A_4_HeLaK_4	Student's T-test Difference SMC1A_4_HeLaK_4	Student's T-test Test statistic SMC1A_4_HeLaK_4	Protein.IDs	Majority.protein.IDs	Protein.names	Gene.names	Fasta.headers
#!{Type}E	E	E	E	E	E	C	C	C	N	N	N	N	N	N	N	N	N	N	N	N	N	N	N	N	N	N	N	N	N	N	N	N	N	N	N	N	N	N	N	N	N	T	T	T	T	T
#!{C:Group1}HeLaK_4	HeLaK_4	HeLaK_4	SMC1A_4	SMC1A_4	SMC1A_4
22.7124	23.5939	22.5937	24.2078	22.7869	22.4941				4	73954000	4	4	2	3	2	3	3	1	2	3	2	3	3	1	2	3	2	3	3	1	46392	143360	49760	2550200	53612	25141	5163.4	0.115784	1	0.19629	0.318592	P04040	P04040	Catalase	CAT	>sp|P04040|CATA_HUMAN Catalase OS=Homo sapiens GN=CAT PE=1 SV=3
22.9802	23.4432	22.6553	23.6288	21.3317	21.1316				23	1039300000	23	23	3	2	3	3	2	1	3	2	3	3	2	1	3	2	3	3	2	1	197760	109940	229150	61138000	90879	15139	12095	0.525606	0.5765	-0.995506	-1.19492	P04406	P04406	Glyceraldehyde-3-phosphate dehydrogenase	GAPDH	>sp|P04406|G3P_HUMAN Glyceraldehyde-3-phosphate dehydrogenase OS=Homo sapiens GN=GAPDH PE=1 SV=3
25.8309	26.1484	25.5853	26.2313	26.8206	26.5615				11	724640000	11	11	7	7	2	6	3	3	2	7	7	6	3	3	2	7	7	6	3	3	115170	514560	446500	20704000	121250	117320	81076	1.3533	0.124	0.682922	2.89521	P07237	P07237	Protein disulfide-isomerase	P4HB	>sp|P07237|PDIA1_HUMAN Protein disulfide-isomerase OS=Homo sapiens GN=P4HB PE=1 SV=3
23.1634	24.4844	23.6218	25.0002	21.5743	21.7977				17	576770000	NaN	NaN	2	2	2	2	1	1	2	2	2	2	1	1	2	2	2	2	1	1	52997	133820	109080	25077000	71969	18455	16234	0.340699	0.766	-0.965803	-0.823768	P07355;A6NMY6	P07355;A6NMY6	Annexin A2;Putative annexin A2-like protein	ANXA2;ANXA2P2	>sp|P07355|ANXA2_HUMAN Annexin A2 OS=Homo sapiens GN=ANXA2 PE=1 SV=2;>sp|A6NMY6|AXA2L_HUMAN Putative annexin A2-like protein OS=Homo sapiens GN=ANXA2P2 PE=5 SV=2
24.4817	24.2113	20.9609	26.1017	24.0522	25.5044				8	869370000	8	8	1	2	2	2	2	2	2	2	1	2	2	2	2	2	1	2	2	2	356580	310040	150850	124200000	345830	76490	162120	0.711745	0.4	2.00146	1.55813	P10599	P10599	Thioredoxin	TXN	>sp|P10599|THIO_HUMAN Thioredoxin OS=Homo sapiens GN=TXN PE=1 SV=3
25.2245	26.9212	25.5256	27.1502	25.8481	26.0993				23	1055700000	NaN	NaN	9	10	10	9	9	8	10	10	9	9	9	8	10	10	9	9	9	8	169020	707040	393990	22951000	212680	101910	78064	0.292768	0.755273	0.475436	0.723165	P14923;P35222	P14923	Junction plakoglobin	JUP	>sp|P14923|PLAK_HUMAN Junction plakoglobin OS=Homo sapiens GN=JUP PE=1 SV=3
26.851	28.045	27.3934	28.5468	26.8839	27.2362				92	3050600000	92	92	19	20	18	19	14	12	18	20	19	19	14	12	18	20	19	19	14	12	157520	316360	250320	18715000	133900	56742	53276	0.0720033	1	0.125851	0.205493	P15924	P15924	Desmoplakin	DSP	>sp|P15924|DESP_HUMAN Desmoplakin OS=Homo sapiens GN=DSP PE=1 SV=3
32.3466	32.7994	31.9808	33.5003	31.6981	32.1853				60	55505000000	NaN	NaN	34	37	43	40	29	31	43	37	34	40	29	31	1	1	1	0	0	1	31564000	39732000	29497000	1387600000	22271000	7587900	7263700	0.050003	0.95775	0.085645	0.145647	P35908;CON__Q6NXH9;P12036	P35908	Keratin, type II cytoskeletal 2 epidermal	KRT2	>sp|P35908|K22E_HUMAN Keratin, type II cytoskeletal 2 epidermal OS=Homo sapiens GN=KRT2 PE=1 SV=2
25.6937	27.3325	27.4394	26.2608	26.1605	27.3323				12	2013400000	12	12	5	5	3	2	4	3	3	5	5	2	4	3	3	5	5	2	4	3	487130	2447400	3642500	223710000	194840	319050	229450	0.12843	1	-0.237308	-0.349994	P62829	P62829	60S ribosomal protein L23	RPL23	>sp|P62829|RL23_HUMAN 60S ribosomal protein L23 OS=Homo sapiens GN=RPL23 PE=1 SV=1
22.1883	23.9476	25.092	23.3518	22.1979	22.7473				21	2832900000	NaN	NaN	4	3	3	2	3	3	3	3	4	2	3	3	0	0	0	0	0	0	89456	227410	408680	141640000	59699	39632	31873	0.465433	0.586222	-0.976975	-1.07618	P68371;P04350;A6NNZ2;Q9H4B7;CON__ENSEMBL:ENSBTAP00000025008	P68371;P04350	Tubulin beta-4B chain;Tubulin beta-4A chain	TUBB4B;TUBB4A	>sp|P68371|TBB4B_HUMAN Tubulin beta-4B chain OS=Homo sapiens GN=TUBB4B PE=1 SV=1;>sp|P04350|TBB4A_HUMAN Tubulin beta-4A chain OS=Homo sapiens GN=TUBB4A PE=1 SV=2
24.4315	24.4028	24.4475	24.5293	24.3065	24.4115				7	463220000	7	6	2	2	2	2	2	2	2	2	2	2	2	2	2	2	2	2	2	2	544730	684320	751960	66175000	237280	261440	198930	0.0606116	0.997333	-0.0114778	-0.174786	P84103	P84103	Serine/arginine-rich splicing factor 3	SRSF3	>sp|P84103|SRSF3_HUMAN Serine/arginine-rich splicing factor 3 OS=Homo sapiens GN=SRSF3 PE=1 SV=1
25.7415	26.476	25.5954	27.0355	25.2284	25.5946				18	769600000	18	18	7	8	5	8	5	4	5	8	7	8	5	4	5	8	7	8	5	4	262500	555880	322390	18771000	257860	85269	66411	0.00812432	0.993882	0.0152035	0.0247139	Q02413	Q02413	Desmoglein-1	DSG1	>sp|Q02413|DSG1_HUMAN Desmoglein-1 OS=Homo sapiens GN=DSG1 PE=1 SV=2
20.4241	21.2897	19.7249	27.654	27.8777	28.0543		+	SMC1A_4_HeLaK_4	174	219280000000	174	174	0	0	0	17	15	15	0	0	0	17	15	15	0	0	0	17	15	15	0	0	0	3045600000	324310	488860	347590	4.02834	0	7.38242	15.8032	Q14683	Q14683	Structural maintenance of chromosomes protein 1A	SMC1A	>sp|Q14683|SMC1A_HUMAN Structural maintenance of chromosomes protein 1A OS=Homo sapiens GN=SMC1A PE=1 SV=2
27.3722	27.8303	26.8508	28.5976	27.5078	27.9552				22	2283200000	22	22	9	5	8	9	9	7	8	5	9	9	9	7	8	5	9	9	9	7	1765900	1330000	1712400	91328000	1072300	606550	633770	0.721255	0.466667	0.669095	1.5767	Q5T749	Q5T749	Keratinocyte proline-rich protein	KPRP	>sp|Q5T749|KPRP_HUMAN Keratinocyte proline-rich protein OS=Homo sapiens GN=KPRP PE=1 SV=1
23.8704	24.131	23.7017	22.5761	21.8329	22.0545				4	176540000	4	4	2	2	2	1	0	0	2	2	2	1	0	0	2	2	2	1	0	0	59031	82846	74450	5516800	13079	0	0	2.635	0.052	-1.74652	-6.89689	Q6UWP8	Q6UWP8	Suprabasin	SBSN	>sp|Q6UWP8|SBSN_HUMAN Suprabasin OS=Homo sapiens GN=SBSN PE=1 SV=2
22.9085	23.152	20.8	23.9671	23.2584	23.7865				4	103250000	4	4	1	2	2	2	2	2	2	2	1	2	2	2	2	2	1	2	2	2	61763	76556	19500	3824200	41015	28101	35115	0.826003	0.4488	1.38383	1.78233	Q8WVV4	Q8WVV4	Protein POF1B	POF1B	>sp|Q8WVV4|POF1B_HUMAN Protein POF1B OS=Homo sapiens GN=POF1B PE=1 SV=3
20.0011	22.9527	20.94	25.4858	25.2852	25.6851				126	133910000000	126	126	0	0	0	5	4	5	0	0	0	5	4	5	0	0	0	5	4	5	0	0	0	2060100000	55150	48625	49700	2.05286	0.0346667	4.18747	4.76786	Q9UQE7	Q9UQE7	Structural maintenance of chromosomes protein 3	SMC3	>sp|Q9UQE7|SMC3_HUMAN Structural maintenance of chromosomes protein 3 OS=Homo sapiens GN=SMC3 PE=1 SV=2

## Sheet: Stoichiometry
Peptides	iBAQ	iBAQ.HeLaK_500_1	iBAQ.HeLaK_500_2	iBAQ.HeLaK_500_3	iBAQ.SMC1A_500_1	iBAQ.SMC1A_500_2	iBAQ.SMC1A_500_3	Protein.ID	Gene.Names	Experiment
42	910310000	0	0	0	244650000	318020000	205390000	O60216	RAD21	500ug
174	3045600000	820770	423120	403170	817770000	1044500000	702950000	Q14683	SMC1A	500ug
31	9325550	0	0	0	2796550	3773290	2602200	Q9NTI5;Q29RF7	PDS5B;PDS5A	500ug
15	3578400	3959.1	0	0	1187400	1402100	857990	Q7Z5K2	WAPAL	500ug
78	156409000	0	9399.3	0	42140700	57238700	31866900	Q8N3U4;Q8WVM7	STAG2;STAG1	500ug
126	2060100000	0	0	1265.2	544330000	732530000	467010000	Q9UQE7	SMC3	500ug
Peptides	iBAQ.HeLaK_100_3	iBAQ.HeLaK_100_2	iBAQ.HeLaK_100_1	iBAQ	iBAQ.SMC1A_100_3	iBAQ.SMC1A_100_2	iBAQ.SMC1A_100_1	Protein.ID	Gene.Names	Experiment
42	0	0	0	910310000	77187000	19034000	34029000	O60216	RAD21	100ug
174	1316400	1256200	4671.2	3045600000	235720000	72191000	125140000	Q14683	SMC1A	100ug
15	0	0	0	3578400	51129	32097	43823	Q7Z5K2	WAPAL	100ug
78	0	0	0	156409000	17614530	1960930	4821210	Q8N3U4;Q8WVM7	STAG2;STAG1	100ug
126	0	0	0	2060100000	162830000	46362000	79128000	Q9UQE7	SMC3	100ug
Peptides	iBAQ.HeLaK_20_3	iBAQ.HeLaK_20_2	iBAQ.HeLaK_20_1	iBAQ	iBAQ.SMC1A_20_3	iBAQ.SMC1A_20_2	iBAQ.SMC1A_20_1	Protein.ID	Gene.Names	Experiment
42	0	0	0	910310000	2307200	5075600	4419300	NA	RAD21	20ug
174	0	4168.3	4412.7	3045600000	9979800	15132000	16800000	NA	SMC1A	20ug
55	0	0	0	144280000	111800	396770	231990	NA	STAG2	20ug
126	0	0	0	2060100000	5641000	11976000	10141000	NA	SMC3	20ug
Peptides	iBAQ.HeLaK_4_3	iBAQ.HeLaK_4_2	iBAQ.HeLaK_4_1	iBAQ	iBAQ.SMC1A_4_3	iBAQ.SMC1A_4_2	iBAQ.SMC1A_4_1	Protein.ID	Gene.Names	Experiment
174	0	0	0	3045600000	324310	488860	347590	Q14683	SMC1A	4ug
126	0	0	0	2060100000	55150	48625	49700	Q9UQE7	SMC3	4ug

## Sheet: Stoichiometry calculations
iBAQ.SMC1A_500_1	iBAQ.SMC1A_500_2	iBAQ.SMC1A_500_3	iBAQ.HeLaK_500_1	iBAQ.HeLaK_500_2	iBAQ.HeLaK_500_3	iBAQ WT mean	iBAQ.SMC1A_100_3	iBAQ.SMC1A_100_2	iBAQ.SMC1A_100_1	iBAQ.HeLaK_100_3	iBAQ.HeLaK_100_2	iBAQ.HeLaK_100_1	iBAQ A WT mean	Gene.Names	GFP1-WT	GFP2-WT	GFP3-WT	A GFP1-WT	A GFP2-WT	A GFP3-WT	GFP1-WT scale	GFP2-WT scale	GFP3-WT scale	A GFP1-WT scale	A GFP2-WT scale	A GFP3-WT scale	500_SMC1A scale mean	500_SMC1A scale SD	100_SMC1A GFP-WT scale mean	100_SMC1A GFP-WT scale SD	iBAQ.SMC1A_20_3	iBAQ.SMC1A_20_2	iBAQ.SMC1A_20_1	iBAQ.HeLaK_20_3	iBAQ.HeLaK_20_2	iBAQ.HeLaK_20_1	iBAQ WT mean	iBAQ.SMC1A_4_1	iBAQ.SMC1A_4_2	iBAQ.SMC1A_4_3	iBAQ.HeLaK_4_1	iBAQ.HeLaK_4_2	iBAQ.HeLaK_4_3	iBAQ A WT mean	Gene.Names	GFP1-WT	GFP2-WT	GFP3-WT	A GFP1-WT
244650000	318020000	205390000	0	0	0	0	77187000	19034000	34029000	0	0	0	0	RAD21	244650000	318020000	205390000	77187000	19034000	34029000	0.299368	0.304631	0.292411	0.32865	0.266837	0.273807	0.298804	0.00612946	0.289765	0.0338554	2307200	5075600	4419300	0	0	0	0	0	0	0	0	0	0	0	RAD21	2307200	5075600	4419300	0
817770000	1044500000	702950000	820770	423120	403170	549020	235720000	72191000	125140000	1316400	1256200	4671.2	859090	SMC1A	817220980	1043950980	702400980	2.34861e+08	7.13319e+07	1.24281e+08	1	1	1	1	1	1	1	0	1	0	9979800	15132000	16800000	0	4168.3	4412.7	2860.33	324310	488860	347590	0	0	0	0	SMC1A	9.97694e+06	1.51291e+07	1.67971e+07	324310
2796550	3773290	2602200	0	0	0	0	0	0	0	0	0	0	0	PDS5B;PDS5A	2796550	3773290	2602200	0	0	0	0.00342202	0.00361443	0.00370472	0	0	0	0.00358039	0.00014439	0	0	0	0	0	0	0	0	0	0	0	0	0	0	0	0	PDS5B;PDS5A	0	0	0	0
1187400	1402100	857990	3959.1	0	0	1319.7	51129	32097	43823	0	0	0	0	WAPAL	1.18608e+06	1.40078e+06	856670	51129	32097	43823	0.00145136	0.00134181	0.00121963	0.000217699	0.000449967	0.000352612	0.0013376	0.000115921	0.000340093	0.000116639	0	0	0	0	0	0	0	0	0	0	0	0	0	0	WAPAL	0	0	0	0
42140700	57238700	31866900	0	9399.3	0	3133.1	17614530	1960930	4821210	0	0	0	0	STAG2;STAG1	4.21376e+07	5.72356e+07	3.18638e+07	17614530	1960930	4821210	0.051562	0.0548259	0.0453641	0.0749998	0.0274902	0.0387928	0.050584	0.00480614	0.0470943	0.0248189	111800	396770	231990	0	0	0	0	0	0	0	0	0	0	0	STAG2	111800	396770	231990	0
544330000	732530000	467010000	0	0	1265.2	421.733	162830000	46362000	79128000	0	0	0	0	SMC3	5.4433e+08	7.3253e+08	4.6701e+08	162830000	46362000	79128000	0.666074	0.70169	0.664876	0.693304	0.649948	0.636687	0.677547	0.0209171	0.659979	0.0296118	5641000	11976000	10141000	0	0	0	0	55150	48625	49700	0	0	0	0	SMC3	5641000	11976000	10141000	55150
[truncated: 12 more columns]
