# Supplementary material for: Miniaturised interaction proteomics on a microfluidic platform with ultra-low input requirements
Source: Nat Commun. 2019 Apr 4;10:1525. doi: 10.1038/s41467-019-09533-y (PMC6449397; doi:10.1038/s41467-019-09533-y)
Supplement: Supplementary file 5 — Supplementary Data 2 [file 41467_2019_9533_MOESM5_ESM.xlsx]

## Sheet: ProtGroup
Protein IDs	Majority protein IDs	Peptide counts (all)	Peptide counts (razor+unique)	Peptide counts (unique)	Protein names	Gene names	Fasta headers	Number of proteins	Peptides	Razor + unique peptides	Unique peptides	Peptides HeLaK_4ug_1_1	Peptides HeLaK_4ug_1_2	Peptides HeLaK_4ug_1_3	Peptides HeLaK_4ug_2_1	Peptides HeLaK_4ug_2_2	Peptides HeLaK_4ug_2_3	Peptides SMC1A_4ug_1_1	Peptides SMC1A_4ug_1_2	Peptides SMC1A_4ug_1_3	Peptides SMC1A_4ug_2_1	Peptides SMC1A_4ug_2_2	Peptides SMC1A_4ug_2_3	Razor + unique peptides HeLaK_4ug_1_1	Razor + unique peptides HeLaK_4ug_1_2	Razor + unique peptides HeLaK_4ug_1_3	Razor + unique peptides HeLaK_4ug_2_1	Razor + unique peptides HeLaK_4ug_2_2	Razor + unique peptides HeLaK_4ug_2_3	Razor + unique peptides SMC1A_4ug_1_1	Razor + unique peptides SMC1A_4ug_1_2	Razor + unique peptides SMC1A_4ug_1_3	Razor + unique peptides SMC1A_4ug_2_1	Razor + unique peptides SMC1A_4ug_2_2	Razor + unique peptides SMC1A_4ug_2_3	Unique peptides HeLaK_4ug_1_1	Unique peptides HeLaK_4ug_1_2	Unique peptides HeLaK_4ug_1_3	Unique peptides HeLaK_4ug_2_1	Unique peptides HeLaK_4ug_2_2	Unique peptides HeLaK_4ug_2_3	Unique peptides SMC1A_4ug_1_1	Unique peptides SMC1A_4ug_1_2	Unique peptides SMC1A_4ug_1_3	Unique peptides SMC1A_4ug_2_1	Unique peptides SMC1A_4ug_2_2	Unique peptides SMC1A_4ug_2_3	Sequence coverage [%]	Unique + razor sequence coverage [%]
Q99613;B5ME19	Q99613;B5ME19	2;2	2;2	2;2	Eukaryotic translation initiation factor 3 subunit C;Eukaryotic translation initiation factor 3 subunit C-like protein	EIF3C;EIF3CL	>sp|Q99613|EIF3C_HUMAN Eukaryotic translation initiation factor 3 subunit C OS=Homo sapiens GN=EIF3C PE=1 SV=1;>sp|B5ME19|EIFCL_HUMAN Eukaryotic translation initiation factor 3 subunit C-like protein OS=Homo sapiens GN=EIF3CL PE=3 SV=1	2	2	2	2	0	1	0	1	1	1	0	1	0	1	1	1	0	1	0	1	1	1	0	1	0	1	1	1	0	1	0	1	1	1	0	1	0	1	1	1	2.1	2.1
CON__P00761	CON__P00761	6	6	6			>P00761 SWISS-PROT:P00761|TRYP_PIG Trypsin - Sus scrofa (Pig).	1	6	6	6	6	5	5	4	4	4	5	5	4	4	4	4	6	5	5	4	4	4	5	5	4	4	4	4	6	5	5	4	4	4	5	5	4	4	4	4	32.9	32.9
P02533;CON__P02533;CON__Q6IFX2;CON__Q61782;Q14525;CON__Q14525;Q15323;CON__Q9UE12;CON__Q15323;CON__A2A5Y0;Q14532;CON__Q14532;O76014;CON__A2AB72;O76015;CON__O76015;O76013;CON__O76013;Q7Z3Y9;CON__Q7Z3Y9;CON__O76014;CON__REFSEQ:XP_986630;Q99456;CON__Q99456	P02533;CON__P02533	15;15;7;1;1;1;1;1;1;1;1;1;1;1;1;1;1;1;1;1;1;1;1;1	8;8;4;1;0;0;0;0;0;0;0;0;0;0;0;0;0;0;0;0;0;0;0;0	5;5;3;1;0;0;0;0;0;0;0;0;0;0;0;0;0;0;0;0;0;0;0;0	Keratin, type I cytoskeletal 14	KRT14	>sp|P02533|K1C14_HUMAN Keratin, type I cytoskeletal 14 OS=Homo sapiens GN=KRT14 PE=1 SV=4;>P02533 SWISS-PROT:P02533 Tax_Id=9606 Gene_Symbol=KRT14 Keratin, type I cytoskeletal 14	24	15	8	5	7	7	15	7	7	7	12	11	12	5	6	6	4	4	8	3	3	3	6	5	5	2	3	3	3	2	5	2	2	2	3	4	4	1	2	2	35.4	20.6
P02538;CON__P02538	P02538;CON__P02538	25;25	3;3	1;1	Keratin, type II cytoskeletal 6A	KRT6A	>sp|P02538|K2C6A_HUMAN Keratin, type II cytoskeletal 6A OS=Homo sapiens GN=KRT6A PE=1 SV=3;>P02538 SWISS-PROT:P02538 Tax_Id=9606 Gene_Symbol=KRT6A Keratin, type II cytoskeletal 6A	2	25	3	1	7	14	21	7	7	7	8	13	9	8	8	8	1	3	3	0	0	0	0	2	0	0	0	0	0	1	1	0	0	0	0	1	0	0	0	0	40.4	6.6
CON__P02662	CON__P02662	2	2	2			>P02662 SWISS-PROT:P02662 Alpha-S1-casein - Bos taurus (Bovine).	1	2	2	2	0	0	0	2	0	1	0	0	0	2	0	1	0	0	0	2	0	1	0	0	0	2	0	1	0	0	0	2	0	1	0	0	0	2	0	1	11.1	11.1
CON__P02668	CON__P02668	1	1	1			>P02668 SWISS-PROT:P02668 Kappa-casein [Contains: Casoxin C; Casoxin 6; Casoxin A; Casoxin B; Casoplatelin] - Bos taurus (Bovine).	1	1	1	1	1	1	1	0	0	0	1	1	0	0	0	0	1	1	1	0	0	0	1	1	0	0	0	0	1	1	1	0	0	0	1	1	0	0	0	0	10.7	10.7
CON__P02754	CON__P02754	1	1	1			>P02754 SWISS-PROT:P02754 Beta-lactoglobulin - Bos taurus (Bovine).	1	1	1	1	1	0	0	0	0	0	0	0	0	0	0	0	1	0	0	0	0	0	0	0	0	0	0	0	1	0	0	0	0	0	0	0	0	0	0	0	12.3	12.3
CON__P02769	CON__P02769	12	12	12			>P02769 SWISS-PROT:P02769 (Bos taurus) Bovine serum albumin precursor	1	12	12	12	0	0	0	12	11	11	0	0	0	7	7	8	0	0	0	12	11	11	0	0	0	7	7	8	0	0	0	12	11	11	0	0	0	7	7	8	22.7	22.7
P05787;CON__P05787;CON__H-INV:HIT000292931;CON__Q9H552;Q9NSB2;CON__Q9NSB2;CON__Q6ISB0;CON__H-INV:HIT000016045;CON__REFSEQ:XP_092267	P05787;CON__P05787	29;29;13;7;4;4;4;3;3	26;26;13;6;2;2;2;2;3	22;22;11;5;0;0;0;2;3	Keratin, type II cytoskeletal 8	KRT8	>sp|P05787|K2C8_HUMAN Keratin, type II cytoskeletal 8 OS=Homo sapiens GN=KRT8 PE=1 SV=7;>P05787 SWISS-PROT:P05787 Tax_Id=9606 Gene_Symbol=KRT8 Keratin, type II cytoskeletal 8	9	29	26	22	23	22	23	23	23	23	24	25	24	25	24	25	22	21	22	21	21	21	23	23	22	23	22	23	18	17	18	17	17	17	19	19	19	19	18	19	48.4	44.5
Q8NHM4;P07478;P07477;CON__P07477	Q8NHM4;P07478;P07477;CON__P07477	1;1;1;1	1;1;1;1	1;1;1;1	Putative trypsin-6;Trypsin-2;Trypsin-1;Alpha-trypsin chain 1;Alpha-trypsin chain 2	TRY6;PRSS2;PRSS1	>sp|Q8NHM4|TRY6_HUMAN Putative trypsin-6 OS=Homo sapiens GN=PRSS3P2 PE=5 SV=2;>sp|P07478|TRY2_HUMAN Trypsin-2 OS=Homo sapiens GN=PRSS2 PE=1 SV=1;>sp|P07477|TRY1_HUMAN Trypsin-1 OS=Homo sapiens GN=PRSS1 PE=1 SV=1;>P07477 SWISS-PROT:P07477 Tax_Id=9606 Gene_S	4	1	1	1	1	0	0	1	1	1	0	1	0	1	1	1	1	0	0	1	1	1	0	1	0	1	1	1	1	0	0	1	1	1	0	1	0	1	1	1	8.1	8.1
P08729;CON__Q3KNV1;CON__P08729;CON__Q9DCV7	P08729;CON__Q3KNV1;CON__P08729	19;19;19;7	15;15;15;3	13;13;13;2	Keratin, type II cytoskeletal 7	KRT7	>sp|P08729|K2C7_HUMAN Keratin, type II cytoskeletal 7 OS=Homo sapiens GN=KRT7 PE=1 SV=5;>Q3KNV1 TREMBL:Q3KNV1;Q96GE1 Tax_Id=9606 Gene_Symbol=KRT7 keratin 7;>P08729 SWISS-PROT:P08729 Tax_Id=9606 Gene_Symbol=KRT7 Keratin, type II cytoskeletal 7	4	19	15	13	14	14	13	16	16	16	14	14	13	18	18	18	11	11	10	13	13	13	11	11	11	15	15	15	10	10	9	11	11	11	10	10	10	13	13	13	40.5	35.4
P08779;CON__P08779;CON__Q9Z2K1;CON__Q3ZAW8	P08779;CON__P08779	17;17;6;6	14;14;4;4	10;10;3;3	Keratin, type I cytoskeletal 16	KRT16	>sp|P08779|K1C16_HUMAN Keratin, type I cytoskeletal 16 OS=Homo sapiens GN=KRT16 PE=1 SV=4;>P08779 SWISS-PROT:P08779 Tax_Id=9606 Gene_Symbol=KRT16 Keratin, type I cytoskeletal 16	4	17	14	10	4	4	17	4	4	4	7	8	8	3	3	3	1	1	14	2	2	2	4	5	5	2	2	2	1	1	10	0	0	0	1	2	1	0	0	0	43.1	37.8
P13645;CON__P13645;CON__P02535-1;CON__P08730-1;Q7Z3Y7;CON__Q148H6;CON__Q7Z3Y7;Q2M2I5;CON__Q2M2I5;Q7Z3Z0;CON__Q7Z3Z0;Q7Z3Y8;CON__Q7Z3Y8	P13645;CON__P13645	24;24;8;5;4;4;4;3;3;2;2;2;2	24;24;8;5;4;4;4;3;3;2;2;2;2	18;18;3;0;1;1;1;0;0;1;1;1;1	Keratin, type I cytoskeletal 10	KRT10	>sp|P13645|K1C10_HUMAN Keratin, type I cytoskeletal 10 OS=Homo sapiens GN=KRT10 PE=1 SV=6;>P13645 SWISS-PROT:P13645 Tax_Id=9606 Gene_Symbol=KRT10 Keratin, type I cytoskeletal 10	13	24	24	18	17	17	18	20	19	19	16	19	22	19	19	19	17	17	18	20	19	19	16	19	22	19	19	19	13	13	14	17	16	16	12	15	16	17	17	17	43.3	43.3
P13647;CON__P13647;Q14CN4;CON__Q14CN4-1;CON__Q6IME9;Q8N1N4;CON__Q8N1N4-2;CON__Q7RTT2	P13647;CON__P13647	18;18;3;3;3;2;2;2	8;8;0;0;0;0;0;0	3;3;0;0;0;0;0;0	Keratin, type II cytoskeletal 5	KRT5	>sp|P13647|K2C5_HUMAN Keratin, type II cytoskeletal 5 OS=Homo sapiens GN=KRT5 PE=1 SV=3;>P13647 SWISS-PROT:P13647 Tax_Id=9606 Gene_Symbol=KRT5 Keratin, type II cytoskeletal 5	8	18	8	3	9	11	14	8	9	9	14	13	13	8	9	9	5	5	7	3	4	4	8	6	7	3	4	4	2	2	3	2	2	2	3	3	3	2	2	2	27.5	14.9
P35908;CON__P35908;CON__Q3TTY5;Q7RTS7;CON__Q7RTS7;Q86Y46;CON__Q32MB2;CON__Q9R0H5;Q7Z794;CON__Q7Z794;Q3SY84;CON__Q3SY84;P19013;CON__P19013	P35908;CON__P35908	30;30;8;4;4;4;4;3;3;3;2;2;2;2	28;28;8;4;4;4;4;2;2;2;2;2;2;2	20;20;3;0;0;0;0;0;0;0;0;0;0;0	Keratin, type II cytoskeletal 2 epidermal	KRT2	>sp|P35908|K22E_HUMAN Keratin, type II cytoskeletal 2 epidermal OS=Homo sapiens GN=KRT2 PE=1 SV=2;>P35908 SWISS-PROT:P35908 Tax_Id=9606 Gene_Symbol=KRT2 Keratin, type II cytoskeletal 2 epidermal	14	30	28	20	16	16	18	18	20	19	16	17	23	21	21	22	14	14	16	17	19	18	14	15	21	20	20	21	10	9	10	13	15	14	9	10	14	16	16	17	48	44.9
Q04695;CON__Q04695;CON__Q9QWL7;Q9C075;CON__Q9C075;CON__Q99PS0	Q04695;CON__Q04695;CON__Q9QWL7	10;10;9;1;1;1	4;4;4;1;1;1	4;4;4;1;1;1	Keratin, type I cytoskeletal 17	KRT17	>sp|Q04695|K1C17_HUMAN Keratin, type I cytoskeletal 17 OS=Homo sapiens GN=KRT17 PE=1 SV=2;>Q04695 SWISS-PROT:Q04695 Tax_Id=9606 Gene_Symbol=KRT17 Keratin, type I cytoskeletal 17;>Q9QWL7 SWISS-PROT:Q9QWL7 Tax_Id=10090 Gene_Symbol=Krt17 Keratin, type I cytos	6	10	4	4	3	5	8	6	6	5	7	5	5	3	3	3	0	1	2	3	3	2	1	1	1	1	1	1	0	1	2	3	3	2	1	1	1	1	1	1	26.2	13.4
Q5D862;CON__Q5D862	Q5D862;CON__Q5D862	2;2	2;2	2;2	Filaggrin-2	FLG2	>sp|Q5D862|FILA2_HUMAN Filaggrin-2 OS=Homo sapiens GN=FLG2 PE=1 SV=1;>Q5D862 SWISS-PROT:Q5D862 Tax_Id=9606 Gene_Symbol=FLG2 Filaggrin-2	2	2	2	2	2	0	1	1	1	1	2	1	1	1	1	1	2	0	1	1	1	1	2	1	1	1	1	1	2	0	1	1	1	1	2	1	1	1	1	1	1	1
Q86YZ3;CON__Q86YZ3	Q86YZ3;CON__Q86YZ3	10;10	10;10	10;10	Hornerin	HRNR	>sp|Q86YZ3|HORN_HUMAN Hornerin OS=Homo sapiens GN=HRNR PE=1 SV=2;>Q86YZ3 SWISS-PROT:Q86YZ3 Tax_Id=9606 Gene_Symbol=HRNR Hornerin	2	10	10	10	3	1	6	4	3	4	2	1	2	2	2	9	3	1	6	4	3	4	2	1	2	2	2	9	3	1	6	4	3	4	2	1	2	2	2	9	12.2	12.2
CON__Q8VED5	CON__Q8VED5	8	1	0			>Q8VED5 TREMBL:Q8VED5 Tax_Id=10090 Gene_Symbol=Krt79 Keratin 79	1	8	1	0	4	4	6	5	5	5	3	4	3	4	5	4	1	1	1	1	1	1	0	0	0	0	1	0	0	0	0	0	0	0	0	0	0	0	0	0	11.3	1.9
CON__Streptavidin	CON__Streptavidin	2	2	2			>Streptavidin (S.avidinii)	1	2	2	2	0	0	0	2	2	2	0	0	0	2	1	1	0	0	0	2	2	2	0	0	0	2	1	1	0	0	0	2	2	2	0	0	0	2	1	1	18.8	18.8
Q13765;E9PAV3	Q13765;E9PAV3	2;2	2;2	2;2	Nascent polypeptide-associated complex subunit alpha	NACA	>sp|Q13765|NACA_HUMAN Nascent polypeptide-associated complex subunit alpha OS=Homo sapiens GN=NACA PE=1 SV=1;>sp|E9PAV3|NACAM_HUMAN Nascent polypeptide-associated complex subunit alpha, muscle-specific form OS=Homo sapiens GN=NACA PE=1 SV=1	2	2	2	2	2	2	1	1	1	1	2	2	2	1	1	1	2	2	1	1	1	1	2	2	2	1	1	1	2	2	1	1	1	1	2	2	2	1	1	1	13.5	13.5
E9PRG8	E9PRG8	1	1	1		C11orf48	>sp|E9PRG8|CK098_HUMAN Uncharacterized protein C11orf98 OS=Homo sapiens GN=C11orf98 PE=4 SV=1	1	1	1	1	0	0	0	0	1	1	0	0	0	1	1	1	0	0	0	0	1	1	0	0	0	1	1	1	0	0	0	0	1	1	0	0	0	1	1	1	10.7	10.7
O00148;Q13838	O00148;Q13838	2;2	2;2	2;2	ATP-dependent RNA helicase DDX39A;Spliceosome RNA helicase DDX39B	DDX39A;DDX39B	>sp|O00148|DX39A_HUMAN ATP-dependent RNA helicase DDX39A OS=Homo sapiens GN=DDX39A PE=1 SV=2;>sp|Q13838|DX39B_HUMAN Spliceosome RNA helicase DDX39B OS=Homo sapiens GN=DDX39B PE=1 SV=1	2	2	2	2	0	1	0	0	0	0	0	2	2	0	0	0	0	1	0	0	0	0	0	2	2	0	0	0	0	1	0	0	0	0	0	2	2	0	0	0	5.6	5.6
O00159	O00159	22	22	22	Unconventional myosin-Ic	MYO1C	>sp|O00159|MYO1C_HUMAN Unconventional myosin-Ic OS=Homo sapiens GN=MYO1C PE=1 SV=4	1	22	22	22	20	20	19	6	8	7	18	21	19	6	7	7	20	20	19	6	8	7	18	21	19	6	7	7	20	20	19	6	8	7	18	21	19	6	7	7	26.4	26.4
O00299	O00299	2	2	2	Chloride intracellular channel protein 1	CLIC1	>sp|O00299|CLIC1_HUMAN Chloride intracellular channel protein 1 OS=Homo sapiens GN=CLIC1 PE=1 SV=4	1	2	2	2	0	1	1	1	1	1	0	1	1	1	1	1	0	1	1	1	1	1	0	1	1	1	1	1	0	1	1	1	1	1	0	1	1	1	1	1	12.4	12.4
O00303	O00303	1	1	1	Eukaryotic translation initiation factor 3 subunit F	EIF3F	>sp|O00303|EIF3F_HUMAN Eukaryotic translation initiation factor 3 subunit F OS=Homo sapiens GN=EIF3F PE=1 SV=1	1	1	1	1	1	1	1	0	1	1	1	1	1	1	0	1	1	1	1	0	1	1	1	1	1	1	0	1	1	1	1	0	1	1	1	1	1	1	0	1	4.8	4.8
O00410	O00410	1	1	1	Importin-5	IPO5	>sp|O00410|IPO5_HUMAN Importin-5 OS=Homo sapiens GN=IPO5 PE=1 SV=4	1	1	1	1	0	0	0	0	1	0	0	0	0	1	0	1	0	0	0	0	1	0	0	0	0	1	0	1	0	0	0	0	1	0	0	0	0	1	0	1	1.5	1.5
O00422	O00422	2	2	2	Histone deacetylase complex subunit SAP18	SAP18	>sp|O00422|SAP18_HUMAN Histone deacetylase complex subunit SAP18 OS=Homo sapiens GN=SAP18 PE=1 SV=1	1	2	2	2	1	1	1	2	2	2	1	1	1	2	2	2	1	1	1	2	2	2	1	1	1	2	2	2	1	1	1	2	2	2	1	1	1	2	2	2	15.7	15.7
O00541	O00541	3	3	3	Pescadillo homolog	PES1	>sp|O00541|PESC_HUMAN Pescadillo homolog OS=Homo sapiens GN=PES1 PE=1 SV=1	1	3	3	3	1	0	0	0	1	1	0	0	0	1	1	2	1	0	0	0	1	1	0	0	0	1	1	2	1	0	0	0	1	1	0	0	0	1	1	2	4.8	4.8
O00571;O15523;Q9NQI0	O00571;O15523	9;7;1	9;7;1	9;7;1	ATP-dependent RNA helicase DDX3X;ATP-dependent RNA helicase DDX3Y	DDX3X;DDX3Y	>sp|O00571|DDX3X_HUMAN ATP-dependent RNA helicase DDX3X OS=Homo sapiens GN=DDX3X PE=1 SV=3;>sp|O15523|DDX3Y_HUMAN ATP-dependent RNA helicase DDX3Y OS=Homo sapiens GN=DDX3Y PE=1 SV=2	3	9	9	9	8	8	6	3	4	4	6	8	7	6	6	7	8	8	6	3	4	4	6	8	7	6	6	7	8	8	6	3	4	4	6	8	7	6	6	7	16.2	16.2
O14818;Q8TAA3	O14818;Q8TAA3	2;2	2;2	2;2	Proteasome subunit alpha type-7;Proteasome subunit alpha type-7-like	PSMA7;PSMA8	>sp|O14818|PSA7_HUMAN Proteasome subunit alpha type-7 OS=Homo sapiens GN=PSMA7 PE=1 SV=1;>sp|Q8TAA3|PSA7L_HUMAN Proteasome subunit alpha type-7-like OS=Homo sapiens GN=PSMA8 PE=2 SV=3	2	2	2	2	0	0	0	0	2	1	0	0	0	1	1	2	0	0	0	0	2	1	0	0	0	1	1	2	0	0	0	0	2	1	0	0	0	1	1	2	10.1	10.1
P19105;O14950;P24844	P19105;O14950;P24844	7;7;4	7;7;4	7;7;4	Myosin regulatory light chain 12A;Myosin regulatory light chain 12B;Myosin regulatory light polypeptide 9	MYL12A;MYL12B;MYL9	>sp|P19105|ML12A_HUMAN Myosin regulatory light chain 12A OS=Homo sapiens GN=MYL12A PE=1 SV=2;>sp|O14950|ML12B_HUMAN Myosin regulatory light chain 12B OS=Homo sapiens GN=MYL12B PE=1 SV=2;>sp|P24844|MYL9_HUMAN Myosin regulatory light polypeptide 9 OS=Homo sa	3	7	7	7	6	6	6	4	4	4	6	6	6	3	3	4	6	6	6	4	4	4	6	6	6	3	3	4	6	6	6	4	4	4	6	6	6	3	3	4	52	52
O14979	O14979	3	3	3	Heterogeneous nuclear ribonucleoprotein D-like	HNRPDL	>sp|O14979|HNRDL_HUMAN Heterogeneous nuclear ribonucleoprotein D-like OS=Homo sapiens GN=HNRNPDL PE=1 SV=3	1	3	3	3	0	0	0	1	0	1	0	0	0	2	1	3	0	0	0	1	0	1	0	0	0	2	1	3	0	0	0	1	0	1	0	0	0	2	1	3	8.8	8.8
O15027	O15027	3	3	3	Protein transport protein Sec16A	SEC16A	>sp|O15027|SC16A_HUMAN Protein transport protein Sec16A OS=Homo sapiens GN=SEC16A PE=1 SV=3	1	3	3	3	3	3	2	2	2	2	3	3	3	2	2	2	3	3	2	2	2	2	3	3	3	2	2	2	3	3	2	2	2	2	3	3	3	2	2	2	1.4	1.4
O15143	O15143	1	1	1	Actin-related protein 2/3 complex subunit 1B	ARPC1B	>sp|O15143|ARC1B_HUMAN Actin-related protein 2/3 complex subunit 1B OS=Homo sapiens GN=ARPC1B PE=1 SV=3	1	1	1	1	1	1	1	0	0	0	1	1	1	0	0	0	1	1	1	0	0	0	1	1	1	0	0	0	1	1	1	0	0	0	1	1	1	0	0	0	3.5	3.5
O43143	O43143	7	7	7	Putative pre-mRNA-splicing factor ATP-dependent RNA helicase DHX15	DHX15	>sp|O43143|DHX15_HUMAN Pre-mRNA-splicing factor ATP-dependent RNA helicase DHX15 OS=Homo sapiens GN=DHX15 PE=1 SV=2	1	7	7	7	2	3	2	1	3	4	3	4	1	4	3	5	2	3	2	1	3	4	3	4	1	4	3	5	2	3	2	1	3	4	3	4	1	4	3	5	10.2	10.2
O43172	O43172	1	1	1	U4/U6 small nuclear ribonucleoprotein Prp4	PRPF4	>sp|O43172|PRP4_HUMAN U4/U6 small nuclear ribonucleoprotein Prp4 OS=Homo sapiens GN=PRPF4 PE=1 SV=2	1	1	1	1	0	0	0	0	1	1	0	0	0	1	0	1	0	0	0	0	1	1	0	0	0	1	0	1	0	0	0	0	1	1	0	0	0	1	0	1	3.1	3.1
O43175	O43175	10	10	10	D-3-phosphoglycerate dehydrogenase	PHGDH	>sp|O43175|SERA_HUMAN D-3-phosphoglycerate dehydrogenase OS=Homo sapiens GN=PHGDH PE=1 SV=4	1	10	10	10	8	6	7	5	7	8	7	7	7	7	8	8	8	6	7	5	7	8	7	7	7	7	8	8	8	6	7	5	7	8	7	7	7	7	8	8	23.6	23.6
O43390	O43390	2	1	1	Heterogeneous nuclear ribonucleoprotein R	HNRNPR	>sp|O43390|HNRPR_HUMAN Heterogeneous nuclear ribonucleoprotein R OS=Homo sapiens GN=HNRNPR PE=1 SV=1	1	2	1	1	1	2	2	1	2	2	1	2	2	2	1	2	0	1	1	0	1	1	0	1	1	1	0	1	0	1	1	0	1	1	0	1	1	1	0	1	3.9	2.1
O43395	O43395	4	4	4	U4/U6 small nuclear ribonucleoprotein Prp3	PRPF3	>sp|O43395|PRPF3_HUMAN U4/U6 small nuclear ribonucleoprotein Prp3 OS=Homo sapiens GN=PRPF3 PE=1 SV=2	1	4	4	4	1	1	1	2	3	3	1	1	0	2	3	3	1	1	1	2	3	3	1	1	0	2	3	3	1	1	1	2	3	3	1	1	0	2	3	3	6.3	6.3
O43592	O43592	1	1	1	Exportin-T	XPOT	>sp|O43592|XPOT_HUMAN Exportin-T OS=Homo sapiens GN=XPOT PE=1 SV=2	1	1	1	1	0	0	1	0	0	0	0	1	0	0	0	0	0	0	1	0	0	0	0	1	0	0	0	0	0	0	1	0	0	0	0	1	0	0	0	0	1.5	1.5
P12814;O43707	P12814;O43707	1;1	1;1	1;1	Alpha-actinin-1;Alpha-actinin-4	ACTN1;ACTN4	>sp|P12814|ACTN1_HUMAN Alpha-actinin-1 OS=Homo sapiens GN=ACTN1 PE=1 SV=2;>sp|O43707|ACTN4_HUMAN Alpha-actinin-4 OS=Homo sapiens GN=ACTN4 PE=1 SV=2	2	1	1	1	1	1	1	0	0	0	1	1	1	0	0	0	1	1	1	0	0	0	1	1	1	0	0	0	1	1	1	0	0	0	1	1	1	0	0	0	1.3	1.3
O43709	O43709	2	2	2	Uncharacterized methyltransferase WBSCR22	WBSCR22	>sp|O43709|BUD23_HUMAN Probable 18S rRNA (guanine-N(7))-methyltransferase OS=Homo sapiens GN=BUD23 PE=1 SV=2	1	2	2	2	0	1	1	0	0	0	0	1	1	0	0	2	0	1	1	0	0	0	0	1	1	0	0	2	0	1	1	0	0	0	0	1	1	0	0	2	13.5	13.5
O43795;Q9UBC5	O43795	15;3	15;3	15;3	Unconventional myosin-Ib	MYO1B	>sp|O43795|MYO1B_HUMAN Unconventional myosin-Ib OS=Homo sapiens GN=MYO1B PE=1 SV=3	2	15	15	15	13	13	12	4	5	5	13	15	14	5	4	4	13	13	12	4	5	5	13	15	14	5	4	4	13	13	12	4	5	5	13	15	14	5	4	4	15.7	15.7
O60216;Q9H4I0	O60216	22;2	22;2	22;2	Double-strand-break repair protein rad21 homolog	RAD21	>sp|O60216|RAD21_HUMAN Double-strand-break repair protein rad21 homolog OS=Homo sapiens GN=RAD21 PE=1 SV=2	2	22	22	22	0	0	0	0	0	0	16	18	15	15	15	16	0	0	0	0	0	0	16	18	15	15	15	16	0	0	0	0	0	0	16	18	15	15	15	16	38	38
O60264;P28370	O60264	5;2	5;2	5;2	SWI/SNF-related matrix-associated actin-dependent regulator of chromatin subfamily A member 5	SMARCA5	>sp|O60264|SMCA5_HUMAN SWI/SNF-related matrix-associated actin-dependent regulator of chromatin subfamily A member 5 OS=Homo sapiens GN=SMARCA5 PE=1 SV=1	2	5	5	5	1	1	1	3	3	4	1	1	1	2	2	3	1	1	1	3	3	4	1	1	1	2	2	3	1	1	1	3	3	4	1	1	1	2	2	3	5.5	5.5
O60506	O60506	3	3	2	Heterogeneous nuclear ribonucleoprotein Q	SYNCRIP	>sp|O60506|HNRPQ_HUMAN Heterogeneous nuclear ribonucleoprotein Q OS=Homo sapiens GN=SYNCRIP PE=1 SV=2	1	3	3	2	3	3	3	3	3	3	3	3	3	3	3	3	3	3	3	3	3	3	3	3	3	3	3	3	2	2	2	2	2	2	2	2	2	2	2	2	5.6	5.6
O60783	O60783	2	2	2	28S ribosomal protein S14, mitochondrial	MRPS14	>sp|O60783|RT14_HUMAN 28S ribosomal protein S14, mitochondrial OS=Homo sapiens GN=MRPS14 PE=1 SV=1	1	2	2	2	1	1	1	1	1	1	1	0	1	1	1	1	1	1	1	1	1	1	1	0	1	1	1	1	1	1	1	1	1	1	1	0	1	1	1	1	21.9	21.9
Q99880;Q99879;Q99877;Q93079;Q5QNW6;P62807;P58876;P57053;O60814;Q96A08	Q99880;Q99879;Q99877;Q93079;Q5QNW6;P62807;P58876;P57053;O60814;Q96A08	6;6;6;6;6;6;6;6;6;4	1;1;1;1;1;1;1;1;1;0	1;1;1;1;1;1;1;1;1;0	Histone H2B type 1-L;Histone H2B type 1-M;Histone H2B type 1-N;Histone H2B type 1-H;Histone H2B type 2-F;Histone H2B type 1-C/E/F/G/I;Histone H2B type 1-D;Histone H2B type F-S;Histone H2B type 1-K;Histone H2B type 1-A	HIST1H2BL;HIST1H2BM;HIST1H2BN;HIST1H2BH;HIST2H2BF;HIST1H2BC;HIST1H2BD;H2BFS;HIST1H2BK;HIST1H2BA	>sp|Q99880|H2B1L_HUMAN Histone H2B type 1-L OS=Homo sapiens GN=HIST1H2BL PE=1 SV=3;>sp|Q99879|H2B1M_HUMAN Histone H2B type 1-M OS=Homo sapiens GN=HIST1H2BM PE=1 SV=3;>sp|Q99877|H2B1N_HUMAN Histone H2B type 1-N OS=Homo sapiens GN=HIST1H2BN PE=1 SV=3;>sp|Q93	10	6	1	1	5	5	5	3	3	4	5	4	5	4	4	4	1	1	1	0	0	0	1	0	1	0	0	0	1	1	1	0	0	0	1	0	1	0	0	0	43.7	7.9
O75367	O75367	2	2	2	Core histone macro-H2A.1	H2AFY	>sp|O75367|H2AY_HUMAN Core histone macro-H2A.1 OS=Homo sapiens GN=H2AFY PE=1 SV=4	1	2	2	2	1	1	1	0	0	0	1	1	0	0	0	2	1	1	1	0	0	0	1	1	0	0	0	2	1	1	1	0	0	0	1	1	0	0	0	2	8.9	8.9
O75396	O75396	2	2	2	Vesicle-trafficking protein SEC22b	SEC22B	>sp|O75396|SC22B_HUMAN Vesicle-trafficking protein SEC22b OS=Homo sapiens GN=SEC22B PE=1 SV=4	1	2	2	2	2	2	2	1	1	1	2	2	2	1	1	1	2	2	2	1	1	1	2	2	2	1	1	1	2	2	2	1	1	1	2	2	2	1	1	1	11.2	11.2
O75400	O75400	8	8	8	Pre-mRNA-processing factor 40 homolog A	PRPF40A	>sp|O75400|PR40A_HUMAN Pre-mRNA-processing factor 40 homolog A OS=Homo sapiens GN=PRPF40A PE=1 SV=2	1	8	8	8	5	5	7	5	5	6	6	5	6	6	6	7	5	5	7	5	5	6	6	5	6	6	6	7	5	5	7	5	5	6	6	5	6	6	6	7	9.2	9.2
O75494;Q8WXF0	O75494	7;2	7;2	7;2	Serine/arginine-rich splicing factor 10	SRSF10	>sp|O75494|SRS10_HUMAN Serine/arginine-rich splicing factor 10 OS=Homo sapiens GN=SRSF10 PE=1 SV=1	2	7	7	7	3	3	6	4	5	5	5	6	4	4	5	4	3	3	6	4	5	5	5	6	4	4	5	4	3	3	6	4	5	5	5	6	4	4	5	4	24	24
O75531	O75531	1	1	1	Barrier-to-autointegration factor;Barrier-to-autointegration factor, N-terminally processed	BANF1	>sp|O75531|BAF_HUMAN Barrier-to-autointegration factor OS=Homo sapiens GN=BANF1 PE=1 SV=1	1	1	1	1	1	0	0	0	0	0	1	0	0	0	0	0	1	0	0	0	0	0	1	0	0	0	0	0	1	0	0	0	0	0	1	0	0	0	0	0	27	27
O75533	O75533	1	1	1	Splicing factor 3B subunit 1	SF3B1	>sp|O75533|SF3B1_HUMAN Splicing factor 3B subunit 1 OS=Homo sapiens GN=SF3B1 PE=1 SV=3	1	1	1	1	0	0	0	1	1	1	0	0	0	1	1	1	0	0	0	1	1	1	0	0	0	1	1	1	0	0	0	1	1	1	0	0	0	1	1	1	0.8	0.8
O75643	O75643	13	13	13	U5 small nuclear ribonucleoprotein 200 kDa helicase	SNRNP200	>sp|O75643|U520_HUMAN U5 small nuclear ribonucleoprotein 200 kDa helicase OS=Homo sapiens GN=SNRNP200 PE=1 SV=2	1	13	13	13	11	11	11	6	6	6	9	12	10	6	6	7	11	11	11	6	6	6	9	12	10	6	6	7	11	11	11	6	6	6	9	12	10	6	6	7	7.6	7.6
O75683	O75683	1	1	1	Surfeit locus protein 6	SURF6	>sp|O75683|SURF6_HUMAN Surfeit locus protein 6 OS=Homo sapiens GN=SURF6 PE=1 SV=3	1	1	1	1	0	0	0	0	0	0	0	0	0	0	0	1	0	0	0	0	0	0	0	0	0	0	0	1	0	0	0	0	0	0	0	0	0	0	0	1	6.6	6.6
O75934	O75934	1	1	1	Pre-mRNA-splicing factor SPF27	BCAS2	>sp|O75934|SPF27_HUMAN Pre-mRNA-splicing factor SPF27 OS=Homo sapiens GN=BCAS2 PE=1 SV=1	1	1	1	1	0	1	1	0	0	0	0	1	1	0	0	0	0	1	1	0	0	0	0	1	1	0	0	0	0	1	1	0	0	0	0	1	1	0	0	0	5.8	5.8
O76070	O76070	1	1	1	Gamma-synuclein	SNCG	>sp|O76070|SYUG_HUMAN Gamma-synuclein OS=Homo sapiens GN=SNCG PE=1 SV=2	1	1	1	1	1	1	1	0	0	0	1	1	1	0	0	0	1	1	1	0	0	0	1	1	1	0	0	0	1	1	1	0	0	0	1	1	1	0	0	0	12.6	12.6
O76094	O76094	2	2	2	Signal recognition particle subunit SRP72	SRP72	>sp|O76094|SRP72_HUMAN Signal recognition particle subunit SRP72 OS=Homo sapiens GN=SRP72 PE=1 SV=3	1	2	2	2	0	0	0	1	0	2	0	0	0	0	1	2	0	0	0	1	0	2	0	0	0	0	1	2	0	0	0	1	0	2	0	0	0	0	1	2	5.5	5.5
O94776	O94776	3	3	3	Metastasis-associated protein MTA2	MTA2	>sp|O94776|MTA2_HUMAN Metastasis-associated protein MTA2 OS=Homo sapiens GN=MTA2 PE=1 SV=1	1	3	3	3	0	0	0	3	3	3	0	0	0	1	1	1	0	0	0	3	3	3	0	0	0	1	1	1	0	0	0	3	3	3	0	0	0	1	1	1	6.6	6.6
O95218	O95218	3	3	3	Zinc finger Ran-binding domain-containing protein 2	ZRANB2	>sp|O95218|ZRAB2_HUMAN Zinc finger Ran-binding domain-containing protein 2 OS=Homo sapiens GN=ZRANB2 PE=1 SV=2	1	3	3	3	1	1	1	3	3	3	1	1	1	3	3	3	1	1	1	3	3	3	1	1	1	3	3	3	1	1	1	3	3	3	1	1	1	3	3	3	11.5	11.5
O95232	O95232	10	10	10	Luc7-like protein 3	LUC7L3	>sp|O95232|LC7L3_HUMAN Luc7-like protein 3 OS=Homo sapiens GN=LUC7L3 PE=1 SV=2	1	10	10	10	6	6	6	7	9	8	7	7	6	9	9	9	6	6	6	7	9	8	7	7	6	9	9	9	6	6	6	7	9	8	7	7	6	9	9	9	26.2	26.2
O95373;O15397	O95373	5;1	5;1	5;1	Importin-7	IPO7	>sp|O95373|IPO7_HUMAN Importin-7 OS=Homo sapiens GN=IPO7 PE=1 SV=1	2	5	5	5	1	2	2	1	3	4	1	3	3	4	4	4	1	2	2	1	3	4	1	3	3	4	4	4	1	2	2	1	3	4	1	3	3	4	4	4	5.4	5.4
O95816	O95816	4	4	4	BAG family molecular chaperone regulator 2	BAG2	>sp|O95816|BAG2_HUMAN BAG family molecular chaperone regulator 2 OS=Homo sapiens GN=BAG2 PE=1 SV=1	1	4	4	4	3	3	2	3	3	3	3	3	3	3	3	2	3	3	2	3	3	3	3	3	3	3	3	2	3	3	2	3	3	3	3	3	3	3	3	2	24.2	24.2
O95983	O95983	3	3	3	Methyl-CpG-binding domain protein 3	MBD3	>sp|O95983|MBD3_HUMAN Methyl-CpG-binding domain protein 3 OS=Homo sapiens GN=MBD3 PE=1 SV=1	1	3	3	3	0	0	0	3	3	3	0	0	0	1	2	1	0	0	0	3	3	3	0	0	0	1	2	1	0	0	0	3	3	3	0	0	0	1	2	1	10.3	10.3
O96000	O96000	3	3	3	NADH dehydrogenase [ubiquinone] 1 beta subcomplex subunit 10	NDUFB10	>sp|O96000|NDUBA_HUMAN NADH dehydrogenase [ubiquinone] 1 beta subcomplex subunit 10 OS=Homo sapiens GN=NDUFB10 PE=1 SV=3	1	3	3	3	1	0	0	0	2	1	0	0	0	2	2	2	1	0	0	0	2	1	0	0	0	2	2	2	1	0	0	0	2	1	0	0	0	2	2	2	20.9	20.9
P00338	P00338	7	6	6	L-lactate dehydrogenase A chain	LDHA	>sp|P00338|LDHA_HUMAN L-lactate dehydrogenase A chain OS=Homo sapiens GN=LDHA PE=1 SV=2	1	7	6	6	6	7	6	5	5	5	6	6	5	5	5	4	5	6	5	4	4	4	5	5	4	4	4	3	5	6	5	4	4	4	5	5	4	4	4	3	22.9	19.3
P00387	P00387	1	1	1	NADH-cytochrome b5 reductase 3;NADH-cytochrome b5 reductase 3 membrane-bound form;NADH-cytochrome b5 reductase 3 soluble form	CYB5R3	>sp|P00387|NB5R3_HUMAN NADH-cytochrome b5 reductase 3 OS=Homo sapiens GN=CYB5R3 PE=1 SV=3	1	1	1	1	1	1	1	0	0	0	1	1	1	0	0	0	1	1	1	0	0	0	1	1	1	0	0	0	1	1	1	0	0	0	1	1	1	0	0	0	3.7	3.7
P00558;P07205	P00558	14;1	14;1	14;1	Phosphoglycerate kinase 1	PGK1	>sp|P00558|PGK1_HUMAN Phosphoglycerate kinase 1 OS=Homo sapiens GN=PGK1 PE=1 SV=3	2	14	14	14	10	11	11	3	6	7	10	11	11	6	6	6	10	11	11	3	6	7	10	11	11	6	6	6	10	11	11	3	6	7	10	11	11	6	6	6	44.8	44.8
P00966	P00966	5	5	5	Argininosuccinate synthase	ASS1	>sp|P00966|ASSY_HUMAN Argininosuccinate synthase OS=Homo sapiens GN=ASS1 PE=1 SV=2	1	5	5	5	4	4	4	1	2	2	3	3	4	2	2	2	4	4	4	1	2	2	3	3	4	2	2	2	4	4	4	1	2	2	3	3	4	2	2	2	10.7	10.7
P02545	P02545	14	14	14	Prelamin-A/C;Lamin-A/C	LMNA	>sp|P02545|LMNA_HUMAN Prelamin-A/C OS=Homo sapiens GN=LMNA PE=1 SV=1	1	14	14	14	10	9	10	7	9	8	12	11	11	9	11	8	10	9	10	7	9	8	12	11	11	9	11	8	10	9	10	7	9	8	12	11	11	9	11	8	25.6	25.6
P02786	P02786	2	2	2	Transferrin receptor protein 1;Transferrin receptor protein 1, serum form	TFRC	>sp|P02786|TFR1_HUMAN Transferrin receptor protein 1 OS=Homo sapiens GN=TFRC PE=1 SV=2	1	2	2	2	2	2	2	1	1	1	2	2	2	1	1	1	2	2	2	1	1	1	2	2	2	1	1	1	2	2	2	1	1	1	2	2	2	1	1	1	3.7	3.7
P80297;P02795;P13640;Q8N339;P04732;CON__P67983;P80294;P04731	P80297;P02795;P13640;Q8N339;P04732;CON__P67983;P80294;P04731	2;2;2;1;1;1;1;1	2;2;2;1;1;1;1;1	2;2;2;1;1;1;1;1	Metallothionein-1X;Metallothionein-2;Metallothionein-1G;Metallothionein-1M;Metallothionein-1E;Metallothionein-1H;Metallothionein-1A	MT1X;MT2A;MT1G;MT1M;MT1E;MT1H;MT1A	>sp|P80297|MT1X_HUMAN Metallothionein-1X OS=Homo sapiens GN=MT1X PE=1 SV=1;>sp|P02795|MT2_HUMAN Metallothionein-2 OS=Homo sapiens GN=MT2A PE=1 SV=1;>sp|P13640|MT1G_HUMAN Metallothionein-1G OS=Homo sapiens GN=MT1G PE=1 SV=2;>sp|Q8N339|MT1M_HUMAN Metallothio	8	2	2	2	2	1	1	0	0	0	2	2	2	0	0	0	2	1	1	0	0	0	2	2	2	0	0	0	2	1	1	0	0	0	2	2	2	0	0	0	32.8	32.8
P04075	P04075	11	11	11	Fructose-bisphosphate aldolase A	ALDOA	>sp|P04075|ALDOA_HUMAN Fructose-bisphosphate aldolase A OS=Homo sapiens GN=ALDOA PE=1 SV=2	1	11	11	11	9	8	8	7	7	8	7	9	7	7	7	7	9	8	8	7	7	8	7	9	7	7	7	7	9	8	8	7	7	8	7	9	7	7	7	7	33.8	33.8
P04083	P04083	5	5	5	Annexin A1	ANXA1	>sp|P04083|ANXA1_HUMAN Annexin A1 OS=Homo sapiens GN=ANXA1 PE=1 SV=2	1	5	5	5	5	3	5	0	0	0	4	5	3	0	0	0	5	3	5	0	0	0	4	5	3	0	0	0	5	3	5	0	0	0	4	5	3	0	0	0	21.4	21.4
P04259	P04259	25	15	0	Keratin, type II cytoskeletal 6B	KRT6B	>sp|P04259|K2C6B_HUMAN Keratin, type II cytoskeletal 6B OS=Homo sapiens GN=KRT6B PE=1 SV=5	1	25	15	0	7	14	21	8	8	8	9	12	10	9	9	9	1	7	14	1	1	1	2	4	2	2	2	2	0	0	0	0	0	0	0	0	0	0	0	0	40.4	27.1
P04264;CON__P04264	P04264;CON__P04264	36;34	36;34	27;25	Keratin, type II cytoskeletal 1	KRT1	>sp|P04264|K2C1_HUMAN Keratin, type II cytoskeletal 1 OS=Homo sapiens GN=KRT1 PE=1 SV=6;>P04264 SWISS-PROT:P04264 Tax_Id=9606 Gene_Symbol=KRT1 Keratin, type II cytoskeletal 1	2	36	36	27	29	27	33	24	26	28	28	29	32	26	27	27	29	27	33	24	26	28	28	29	32	26	27	27	21	19	25	17	19	20	20	20	23	18	20	19	54.2	54.2
P04406	P04406	6	6	6	Glyceraldehyde-3-phosphate dehydrogenase	GAPDH	>sp|P04406|G3P_HUMAN Glyceraldehyde-3-phosphate dehydrogenase OS=Homo sapiens GN=GAPDH PE=1 SV=3	1	6	6	6	5	5	6	2	3	3	6	6	6	3	3	3	5	5	6	2	3	3	6	6	6	3	3	3	5	5	6	2	3	3	6	6	6	3	3	3	23.3	23.3
P04792	P04792	6	6	6	Heat shock protein beta-1	HSPB1	>sp|P04792|HSPB1_HUMAN Heat shock protein beta-1 OS=Homo sapiens GN=HSPB1 PE=1 SV=2	1	6	6	6	6	6	5	4	4	4	6	6	5	4	4	4	6	6	5	4	4	4	6	6	5	4	4	4	6	6	5	4	4	4	6	6	5	4	4	4	36.1	36.1
P04843	P04843	4	4	4	Dolichyl-diphosphooligosaccharide--protein glycosyltransferase subunit 1	RPN1	>sp|P04843|RPN1_HUMAN Dolichyl-diphosphooligosaccharide--protein glycosyltransferase subunit 1 OS=Homo sapiens GN=RPN1 PE=1 SV=1	1	4	4	4	1	2	2	2	2	2	3	4	3	2	2	2	1	2	2	2	2	2	3	4	3	2	2	2	1	2	2	2	2	2	3	4	3	2	2	2	8.6	8.6
P63096;P08754;P04899;P11488;P19087;P09471;A8MTJ3;P38405;P63092;Q5JWF2	P63096;P08754;P04899;P11488;P19087;P09471;A8MTJ3;P38405;P63092;Q5JWF2	2;2;2;1;1;1;1;1;1;1	2;2;2;1;1;1;1;1;1;1	2;2;2;1;1;1;1;1;1;1	Guanine nucleotide-binding protein G(i) subunit alpha-1;Guanine nucleotide-binding protein G(k) subunit alpha;Guanine nucleotide-binding protein G(i) subunit alpha-2;Guanine nucleotide-binding protein G(t) subunit alpha-1;Guanine nucleotide-binding protein G(t) subunit alpha-2;Guanine nucleotide-binding protein G(o) subunit alpha;Guanine nucleotide-binding protein G(t) subunit alpha-3;Guanine nuc…	GNAI1;GNAI3;GNAI2;GNAT1;GNAT2;GNAO1;GNAT3;GNAL;GNAS	>sp|P63096|GNAI1_HUMAN Guanine nucleotide-binding protein G(i) subunit alpha-1 OS=Homo sapiens GN=GNAI1 PE=1 SV=2;>sp|P08754|GNAI3_HUMAN Guanine nucleotide-binding protein G(k) subunit alpha OS=Homo sapiens GN=GNAI3 PE=1 SV=3;>sp|P04899|GNAI2_HUMAN Guanine	10	2	2	2	2	1	1	1	1	0	1	1	1	0	0	1	2	1	1	1	1	0	1	1	1	0	0	1	2	1	1	1	1	0	1	1	1	0	0	1	7.3	7.3
Q93077;Q7L7L0;P04908	Q93077;Q7L7L0;P04908	6;6;6	1;1;1	1;1;1	Histone H2A type 1-C;Histone H2A type 3;Histone H2A type 1-B/E	HIST1H2AC;HIST3H2A;HIST1H2AB	>sp|Q93077|H2A1C_HUMAN Histone H2A type 1-C OS=Homo sapiens GN=HIST1H2AC PE=1 SV=3;>sp|Q7L7L0|H2A3_HUMAN Histone H2A type 3 OS=Homo sapiens GN=HIST3H2A PE=1 SV=3;>sp|P04908|H2A1B_HUMAN Histone H2A type 1-B/E OS=Homo sapiens GN=HIST1H2AB PE=1 SV=2	3	6	1	1	5	5	6	5	4	5	6	6	6	5	5	5	1	1	1	1	1	1	1	1	1	1	1	1	1	1	1	1	1	1	1	1	1	1	1	1	35.4	8.5
P05023;P13637;P50993;Q13733;P20648;P54707	P05023;P13637	8;4;3;1;1;1	8;4;3;1;1;1	8;4;3;1;1;1	Sodium/potassium-transporting ATPase subunit alpha-1;Sodium/potassium-transporting ATPase subunit alpha-3	ATP1A1;ATP1A3	>sp|P05023|AT1A1_HUMAN Sodium/potassium-transporting ATPase subunit alpha-1 OS=Homo sapiens GN=ATP1A1 PE=1 SV=1;>sp|P13637|AT1A3_HUMAN Sodium/potassium-transporting ATPase subunit alpha-3 OS=Homo sapiens GN=ATP1A3 PE=1 SV=3	6	8	8	8	4	5	4	2	2	2	6	6	5	3	3	2	4	5	4	2	2	2	6	6	5	3	3	2	4	5	4	2	2	2	6	6	5	3	3	2	9.8	9.8
P05141	P05141	11	11	4	ADP/ATP translocase 2;ADP/ATP translocase 2, N-terminally processed	SLC25A5	>sp|P05141|ADT2_HUMAN ADP/ATP translocase 2 OS=Homo sapiens GN=SLC25A5 PE=1 SV=7	1	11	11	4	10	8	9	7	7	7	10	9	8	7	6	7	10	8	9	7	7	7	10	9	8	7	6	7	3	3	3	4	4	4	3	3	3	4	4	4	32.9	32.9
P05386	P05386	3	2	2	60S acidic ribosomal protein P1	RPLP1	>sp|P05386|RLA1_HUMAN 60S acidic ribosomal protein P1 OS=Homo sapiens GN=RPLP1 PE=1 SV=1	1	3	2	2	1	2	2	1	1	1	0	2	0	1	1	1	1	2	2	0	0	0	0	2	0	0	0	0	1	2	2	0	0	0	0	2	0	0	0	0	66.7	51.8
P05387	P05387	5	5	4	60S acidic ribosomal protein P2	RPLP2	>sp|P05387|RLA2_HUMAN 60S acidic ribosomal protein P2 OS=Homo sapiens GN=RPLP2 PE=1 SV=1	1	5	5	4	3	3	3	5	5	5	3	3	3	5	5	5	3	3	3	5	5	5	3	3	3	5	5	5	3	3	3	4	4	4	3	3	3	4	4	4	68.7	68.7
P05388;Q8NHW5	P05388;Q8NHW5	9;6	9;6	9;6	60S acidic ribosomal protein P0;60S acidic ribosomal protein P0-like	RPLP0;RPLP0P6	>sp|P05388|RLA0_HUMAN 60S acidic ribosomal protein P0 OS=Homo sapiens GN=RPLP0 PE=1 SV=1;>sp|Q8NHW5|RLA0L_HUMAN 60S acidic ribosomal protein P0-like OS=Homo sapiens GN=RPLP0P6 PE=5 SV=1	2	9	9	9	9	8	7	5	6	6	9	8	8	7	7	7	9	8	7	5	6	6	9	8	8	7	7	7	9	8	7	5	6	6	9	8	8	7	7	7	40.1	40.1
P05783;CON__P05784;CON__Q92764;Q92764;CON__Q497I4;CON__H-INV:HIT000015463	P05783	22;7;2;2;2;1	21;6;1;1;1;1	20;5;1;1;1;1	Keratin, type I cytoskeletal 18	KRT18	>sp|P05783|K1C18_HUMAN Keratin, type I cytoskeletal 18 OS=Homo sapiens GN=KRT18 PE=1 SV=2	6	22	21	20	14	14	16	13	13	14	14	16	16	12	13	13	13	13	15	13	13	14	13	15	15	12	13	13	12	12	14	13	12	13	12	14	14	11	12	12	52.8	51.2
P05976;P08590	P05976;P08590	2;2	2;2	2;2	Myosin light chain 1/3, skeletal muscle isoform;Myosin light chain 3	MYL1;MYL3	>sp|P05976|MYL1_HUMAN Myosin light chain 1/3, skeletal muscle isoform OS=Homo sapiens GN=MYL1 PE=2 SV=3;>sp|P08590|MYL3_HUMAN Myosin light chain 3 OS=Homo sapiens GN=MYL3 PE=1 SV=3	2	2	2	2	2	2	2	0	1	1	2	2	2	1	1	1	2	2	2	0	1	1	2	2	2	1	1	1	2	2	2	0	1	1	2	2	2	1	1	1	8.2	8.2
P06454	P06454	5	5	5	Prothymosin alpha;Prothymosin alpha, N-terminally processed;Thymosin alpha-1	PTMA	>sp|P06454|PTMA_HUMAN Prothymosin alpha OS=Homo sapiens GN=PTMA PE=1 SV=2	1	5	5	5	3	3	3	5	5	5	3	3	3	5	5	5	3	3	3	5	5	5	3	3	3	5	5	5	3	3	3	5	5	5	3	3	3	5	5	5	35.1	35.1
P06576	P06576	11	11	11	ATP synthase subunit beta, mitochondrial	ATP5B	>sp|P06576|ATPB_HUMAN ATP synthase subunit beta, mitochondrial OS=Homo sapiens GN=ATP5B PE=1 SV=3	1	11	11	11	8	8	9	2	6	7	8	9	6	6	3	7	8	8	9	2	6	7	8	9	6	6	3	7	8	8	9	2	6	7	8	9	6	6	3	7	28.2	28.2
P06733;P13929;P09104	P06733	13;1;1	13;1;1	13;1;1	Alpha-enolase	ENO1	>sp|P06733|ENOA_HUMAN Alpha-enolase OS=Homo sapiens GN=ENO1 PE=1 SV=2	3	13	13	13	11	12	13	7	7	8	12	12	12	8	8	8	11	12	13	7	7	8	12	12	12	8	8	8	11	12	13	7	7	8	12	12	12	8	8	8	32.3	32.3
P06744;Q8N196	P06744;Q8N196	2;1	2;1	2;1	Glucose-6-phosphate isomerase;Homeobox protein SIX5	GPI;SIX5	>sp|P06744|G6PI_HUMAN Glucose-6-phosphate isomerase OS=Homo sapiens GN=GPI PE=1 SV=4;>sp|Q8N196|SIX5_HUMAN Homeobox protein SIX5 OS=Homo sapiens GN=SIX5 PE=1 SV=3	2	2	2	2	2	2	1	0	0	1	1	2	2	0	0	1	2	2	1	0	0	1	1	2	2	0	0	1	2	2	1	0	0	1	1	2	2	0	0	1	4.3	4.3
P06748	P06748	2	2	2	Nucleophosmin	NPM1	>sp|P06748|NPM_HUMAN Nucleophosmin OS=Homo sapiens GN=NPM1 PE=1 SV=2	1	2	2	2	1	1	1	1	2	2	1	1	1	2	2	2	1	1	1	1	2	2	1	1	1	2	2	2	1	1	1	1	2	2	1	1	1	2	2	2	3.7	3.7
P06753;P09493;P07951;CON__Q3SX28	P06753;P09493;P07951;CON__Q3SX28	4;2;2;2	4;2;2;2	2;0;0;0	Tropomyosin alpha-3 chain;Tropomyosin alpha-1 chain;Tropomyosin beta chain	TPM3;TPM1;TPM2	>sp|P06753|TPM3_HUMAN Tropomyosin alpha-3 chain OS=Homo sapiens GN=TPM3 PE=1 SV=2;>sp|P09493|TPM1_HUMAN Tropomyosin alpha-1 chain OS=Homo sapiens GN=TPM1 PE=1 SV=2;>sp|P07951|TPM2_HUMAN Tropomyosin beta chain OS=Homo sapiens GN=TPM2 PE=1 SV=1;>Q3SX28 TREMB	4	4	4	2	3	3	4	2	2	2	2	4	4	2	2	2	3	3	4	2	2	2	2	4	4	2	2	2	2	2	2	0	0	0	1	2	2	0	0	0	18.6	18.6
Q16778;P33778;P23527;P06899;Q8N257;Q6DRA6;Q6DN03	Q16778;P33778;P23527;P06899;Q8N257	6;6;6;6;5;1;1	6;6;6;6;5;1;1	1;1;1;1;1;1;1	Histone H2B type 2-E;Histone H2B type 1-B;Histone H2B type 1-O;Histone H2B type 1-J;Histone H2B type 3-B	HIST2H2BE;HIST1H2BB;HIST1H2BO;HIST1H2BJ;HIST3H2BB	>sp|Q16778|H2B2E_HUMAN Histone H2B type 2-E OS=Homo sapiens GN=HIST2H2BE PE=1 SV=3;>sp|P33778|H2B1B_HUMAN Histone H2B type 1-B OS=Homo sapiens GN=HIST1H2BB PE=1 SV=2;>sp|P23527|H2B1O_HUMAN Histone H2B type 1-O OS=Homo sapiens GN=HIST1H2BO PE=1 SV=3;>sp|P06	7	6	6	1	4	4	4	3	3	5	4	4	4	5	5	5	4	4	4	3	3	5	4	4	4	5	5	5	0	0	0	0	0	1	0	0	0	1	1	1	43.7	43.7
P07195;Q6ZMR3;P07864	P07195	8;1;1	8;1;1	7;0;0	L-lactate dehydrogenase B chain	LDHB	>sp|P07195|LDHB_HUMAN L-lactate dehydrogenase B chain OS=Homo sapiens GN=LDHB PE=1 SV=2	3	8	8	7	8	7	6	5	4	5	7	8	7	5	5	5	8	7	6	5	4	5	7	8	7	5	5	5	7	6	5	4	3	4	6	7	6	4	4	4	26.6	26.6
P07237	P07237	2	2	2	Protein disulfide-isomerase	P4HB	>sp|P07237|PDIA1_HUMAN Protein disulfide-isomerase OS=Homo sapiens GN=P4HB PE=1 SV=3	1	2	2	2	2	2	2	1	2	2	2	2	2	2	2	1	2	2	2	1	2	2	2	2	2	2	2	1	2	2	2	1	2	2	2	2	2	2	2	1	5.5	5.5
P07355;A6NMY6	P07355;A6NMY6	6;4	6;4	6;4	Annexin A2;Putative annexin A2-like protein	ANXA2;ANXA2P2	>sp|P07355|ANXA2_HUMAN Annexin A2 OS=Homo sapiens GN=ANXA2 PE=1 SV=2;>sp|A6NMY6|AXA2L_HUMAN Putative annexin A2-like protein OS=Homo sapiens GN=ANXA2P2 PE=5 SV=2	2	6	6	6	5	5	5	2	3	4	5	5	5	5	4	5	5	5	5	2	3	4	5	5	5	5	4	5	5	5	5	2	3	4	5	5	5	5	4	5	20.9	20.9
P07437;Q9BVA1;Q13885	P07437;Q9BVA1;Q13885	15;11;11	3;1;1	2;0;0	Tubulin beta chain;Tubulin beta-2B chain;Tubulin beta-2A chain	TUBB;TUBB2B;TUBB2A	>sp|P07437|TBB5_HUMAN Tubulin beta chain OS=Homo sapiens GN=TUBB PE=1 SV=2;>sp|Q9BVA1|TBB2B_HUMAN Tubulin beta-2B chain OS=Homo sapiens GN=TUBB2B PE=1 SV=1;>sp|Q13885|TBB2A_HUMAN Tubulin beta-2A chain OS=Homo sapiens GN=TUBB2A PE=1 SV=1	3	15	3	2	13	14	14	11	11	12	14	14	12	11	12	12	3	3	3	3	3	3	3	3	3	3	3	3	2	2	2	2	2	2	2	2	2	2	2	2	36.9	9.5
P07737;CON__P02584	P07737	3;1	3;1	3;1	Profilin-1	PFN1	>sp|P07737|PROF1_HUMAN Profilin-1 OS=Homo sapiens GN=PFN1 PE=1 SV=2	2	3	3	3	3	3	3	2	2	2	3	3	3	2	2	2	3	3	3	2	2	2	3	3	3	2	2	2	3	3	3	2	2	2	3	3	3	2	2	2	30	30
P07814	P07814	6	6	6	Bifunctional glutamate/proline--tRNA ligase;Glutamate--tRNA ligase;Proline--tRNA ligase	EPRS	>sp|P07814|SYEP_HUMAN Bifunctional glutamate/proline--tRNA ligase OS=Homo sapiens GN=EPRS PE=1 SV=5	1	6	6	6	5	5	5	2	3	3	6	4	4	3	2	3	5	5	5	2	3	3	6	4	4	3	2	3	5	5	5	2	3	3	6	4	4	3	2	3	4.8	4.8
P07900;Q14568;Q58FF6;Q58FG0;Q58FG1	P07900	22;4;2;1;1	13;1;0;1;0	13;1;0;1;0	Heat shock protein HSP 90-alpha	HSP90AA1	>sp|P07900|HS90A_HUMAN Heat shock protein HSP 90-alpha OS=Homo sapiens GN=HSP90AA1 PE=1 SV=5	5	22	13	13	21	20	18	13	14	15	18	20	20	16	15	15	13	13	12	6	7	8	11	13	13	8	7	7	13	13	12	6	7	8	11	13	13	8	7	7	28.6	15.4
P07910;P0DMR1;O60812;B7ZW38;B2RXH8;Q86SE5	P07910	7;2;2;2;2;1	7;2;2;2;2;1	7;2;2;2;2;1	Heterogeneous nuclear ribonucleoproteins C1/C2	HNRNPC	>sp|P07910|HNRPC_HUMAN Heterogeneous nuclear ribonucleoproteins C1/C2 OS=Homo sapiens GN=HNRNPC PE=1 SV=4	6	7	7	7	6	6	6	4	3	4	6	6	6	4	3	5	6	6	6	4	3	4	6	6	6	4	3	5	6	6	6	4	3	4	6	6	6	4	3	5	26.5	26.5
P08195	P08195	8	8	8	4F2 cell-surface antigen heavy chain	SLC3A2	>sp|P08195|4F2_HUMAN 4F2 cell-surface antigen heavy chain OS=Homo sapiens GN=SLC3A2 PE=1 SV=3	1	8	8	8	6	7	7	3	5	5	6	7	7	4	5	4	6	7	7	3	5	5	6	7	7	4	5	4	6	7	7	3	5	5	6	7	7	4	5	4	14.6	14.6
P08237	P08237	2	1	1	6-phosphofructokinase, muscle type	PFKM	>sp|P08237|PFKAM_HUMAN ATP-dependent 6-phosphofructokinase, muscle type OS=Homo sapiens GN=PFKM PE=1 SV=2	1	2	1	1	2	2	2	0	1	2	2	2	2	2	2	1	1	1	1	0	1	1	1	1	1	1	1	0	1	1	1	0	1	1	1	1	1	1	1	0	2.7	1.5
P08238;Q58FF7	P08238	24;7	24;7	12;2	Heat shock protein HSP 90-beta	HSP90AB1	>sp|P08238|HS90B_HUMAN Heat shock protein HSP 90-beta OS=Homo sapiens GN=HSP90AB1 PE=1 SV=4	2	24	24	12	22	22	21	16	16	17	20	22	20	17	18	18	22	22	21	16	16	17	20	22	20	17	18	18	11	12	12	7	7	7	10	12	10	7	7	7	37	37
P08579	P08579	1	1	1	U2 small nuclear ribonucleoprotein B	SNRPB2	>sp|P08579|RU2B_HUMAN U2 small nuclear ribonucleoprotein B OS=Homo sapiens GN=SNRPB2 PE=1 SV=1	1	1	1	1	1	1	1	0	0	1	1	1	1	0	0	1	1	1	1	0	0	1	1	1	1	0	0	1	1	1	1	0	0	1	1	1	1	0	0	1	4.9	4.9
P08621	P08621	9	9	9	U1 small nuclear ribonucleoprotein 70 kDa	SNRNP70	>sp|P08621|RU17_HUMAN U1 small nuclear ribonucleoprotein 70 kDa OS=Homo sapiens GN=SNRNP70 PE=1 SV=2	1	9	9	9	8	9	9	4	4	4	6	9	8	4	4	4	8	9	9	4	4	4	6	9	8	4	4	4	8	9	9	4	4	4	6	9	8	4	4	4	22.7	22.7
P08670;P17661;P14136;P41219;CON__Q61726;O43790;CON__O43790;P78385;CON__Q6NT21;CON__P78385;Q16352;Q14533;CON__Q14533;P78386;CON__P78386;P07196;P07197	P08670	15;3;1;1;1;1;1;1;1;1;1;1;1;1;1;1;1	13;2;0;0;0;0;0;0;0;0;1;0;0;0;0;1;1	12;1;0;0;0;0;0;0;0;0;0;0;0;0;0;0;0	Vimentin	VIM	>sp|P08670|VIME_HUMAN Vimentin OS=Homo sapiens GN=VIM PE=1 SV=4	17	15	13	12	11	11	10	9	10	11	11	11	9	12	10	12	9	9	8	7	8	9	9	9	8	10	8	10	8	8	7	7	8	9	8	8	7	10	8	10	37.6	34.3
P08708	P08708	7	7	7	40S ribosomal protein S17	RPS17	>sp|P08708|RS17_HUMAN 40S ribosomal protein S17 OS=Homo sapiens GN=RPS17 PE=1 SV=2	1	7	7	7	6	6	6	6	7	7	5	5	5	7	6	7	6	6	6	6	7	7	5	5	5	7	6	7	6	6	6	6	7	7	5	5	5	7	6	7	29.6	29.6
P08865	P08865	9	9	9	40S ribosomal protein SA	RPSA	>sp|P08865|RSSA_HUMAN 40S ribosomal protein SA OS=Homo sapiens GN=RPSA PE=1 SV=4	1	9	9	9	9	8	9	5	6	6	8	9	7	6	6	6	9	8	9	5	6	6	8	9	7	6	6	6	9	8	9	5	6	6	8	9	7	6	6	6	34.9	34.9
P09382	P09382	2	2	2	Galectin-1	LGALS1	>sp|P09382|LEG1_HUMAN Galectin-1 OS=Homo sapiens GN=LGALS1 PE=1 SV=2	1	2	2	2	1	2	1	0	0	0	1	1	1	0	0	0	1	2	1	0	0	0	1	1	1	0	0	0	1	2	1	0	0	0	1	1	1	0	0	0	19.3	19.3
P09429;B2RPK0	P09429;B2RPK0	2;1	2;1	2;1	High mobility group protein B1;Putative high mobility group protein B1-like 1	HMGB1;HMGB1P1	>sp|P09429|HMGB1_HUMAN High mobility group protein B1 OS=Homo sapiens GN=HMGB1 PE=1 SV=3;>sp|B2RPK0|HGB1A_HUMAN Putative high mobility group protein B1-like 1 OS=Homo sapiens GN=HMGB1P1 PE=5 SV=1	2	2	2	2	2	2	1	1	1	1	1	2	2	1	1	1	2	2	1	1	1	1	1	2	2	1	1	1	2	2	1	1	1	1	1	2	2	1	1	1	13.5	13.5
P09488	P09488	1	1	1	Glutathione S-transferase Mu 1	GSTM1	>sp|P09488|GSTM1_HUMAN Glutathione S-transferase Mu 1 OS=Homo sapiens GN=GSTM1 PE=1 SV=3	1	1	1	1	0	0	0	1	1	1	0	0	0	0	1	1	0	0	0	1	1	1	0	0	0	0	1	1	0	0	0	1	1	1	0	0	0	0	1	1	5	5
P09651;Q32P51	P09651	6;2	6;2	6;2	Heterogeneous nuclear ribonucleoprotein A1	HNRNPA1	>sp|P09651|ROA1_HUMAN Heterogeneous nuclear ribonucleoprotein A1 OS=Homo sapiens GN=HNRNPA1 PE=1 SV=5	2	6	6	6	6	6	6	1	3	3	5	6	6	3	2	3	6	6	6	1	3	3	5	6	6	3	2	3	6	6	6	1	3	3	5	6	6	3	2	3	19.4	19.4
P09874	P09874	3	3	3	Poly [ADP-ribose] polymerase 1	PARP1	>sp|P09874|PARP1_HUMAN Poly [ADP-ribose] polymerase 1 OS=Homo sapiens GN=PARP1 PE=1 SV=4	1	3	3	3	3	3	3	0	0	1	2	3	3	1	1	1	3	3	3	0	0	1	2	3	3	1	1	1	3	3	3	0	0	1	2	3	3	1	1	1	4.2	4.2
Q71UI9;P0C0S5	Q71UI9;P0C0S5	4;4	2;2	2;2	Histone H2A.V;Histone H2A.Z	H2AFV;H2AFZ	>sp|Q71UI9|H2AV_HUMAN Histone H2A.V OS=Homo sapiens GN=H2AFV PE=1 SV=3;>sp|P0C0S5|H2AZ_HUMAN Histone H2A.Z OS=Homo sapiens GN=H2AFZ PE=1 SV=2	2	4	2	2	3	3	3	2	2	1	3	3	3	1	1	1	1	1	1	1	1	0	1	1	1	0	0	0	1	1	1	1	1	0	1	1	1	0	0	0	31.2	24.2
Q99878;Q96KK5;Q9BTM1;Q16777;Q6FI13;P20671;P0C0S8;Q96QV6;P16104;Q8IUE6;REV__Q8NB25	Q99878;Q96KK5;Q9BTM1;Q16777;Q6FI13;P20671;P0C0S8;Q96QV6;P16104	6;6;6;6;6;6;6;4;4;2;1	6;6;6;6;6;6;6;4;4;2;1	1;1;1;1;1;1;1;0;0;0;0	Histone H2A type 1-J;Histone H2A type 1-H;Histone H2A.J;Histone H2A type 2-C;Histone H2A type 2-A;Histone H2A type 1-D;Histone H2A type 1;Histone H2A type 1-A;Histone H2A.x	HIST1H2AJ;HIST1H2AH;H2AFJ;HIST2H2AC;HIST2H2AA3;HIST1H2AD;HIST1H2AG;HIST1H2AA;H2AFX	>sp|Q99878|H2A1J_HUMAN Histone H2A type 1-J OS=Homo sapiens GN=HIST1H2AJ PE=1 SV=3;>sp|Q96KK5|H2A1H_HUMAN Histone H2A type 1-H OS=Homo sapiens GN=HIST1H2AH PE=1 SV=3;>sp|Q9BTM1|H2AJ_HUMAN Histone H2A.J OS=Homo sapiens GN=H2AFJ PE=1 SV=1;>sp|Q16777|H2A2C_HU	11	6	6	1	5	5	6	5	4	5	6	6	6	5	5	5	5	5	6	5	4	5	6	6	6	5	5	5	1	1	1	1	1	1	1	1	1	1	1	1	35.9	35.9
Q01105;P0DME0	Q01105;P0DME0	2;2	2;2	2;2	Protein SET	SET	>sp|Q01105|SET_HUMAN Protein SET OS=Homo sapiens GN=SET PE=1 SV=3;>sp|P0DME0|SETLP_HUMAN Protein SETSIP OS=Homo sapiens GN=SETSIP PE=1 SV=1	2	2	2	2	2	2	2	2	2	2	2	2	2	2	2	1	2	2	2	2	2	2	2	2	2	2	2	1	2	2	2	2	2	2	2	2	2	2	2	1	7.9	7.9
P0DMV9;P0DMV8	P0DMV9;P0DMV8	23;23	23;23	11;11			>sp|P0DMV9|HS71B_HUMAN Heat shock 70 kDa protein 1B OS=Homo sapiens GN=HSPA1B PE=1 SV=1;>sp|P0DMV8|HS71A_HUMAN Heat shock 70 kDa protein 1A OS=Homo sapiens GN=HSPA1A PE=1 SV=1	2	23	23	11	21	22	22	13	14	15	20	21	22	15	15	15	21	22	22	13	14	15	20	21	22	15	15	15	10	10	11	4	5	7	9	10	10	6	6	6	39.8	39.8
Q01081;P0DN76;Q8WU68	Q01081;P0DN76;Q8WU68	6;6;4	6;6;4	6;6;4	Splicing factor U2AF 35 kDa subunit;Splicing factor U2AF 26 kDa subunit	U2AF1;U2AF1L4	>sp|Q01081|U2AF1_HUMAN Splicing factor U2AF 35 kDa subunit OS=Homo sapiens GN=U2AF1 PE=1 SV=3;>sp|P0DN76|U2AF5_HUMAN Splicing factor U2AF 35 kDa subunit-like protein OS=Homo sapiens GN=U2AF1L5 PE=1 SV=1;>sp|Q8WU68|U2AF4_HUMAN Splicing factor U2AF 26 kDa su	3	6	6	6	6	5	6	4	2	4	6	5	4	4	4	5	6	5	6	4	2	4	6	5	4	4	4	5	6	5	6	4	2	4	6	5	4	4	4	5	21.7	21.7
P0DP25;P0DP24;P0DP23	P0DP25;P0DP24;P0DP23	2;2;2	2;2;2	2;2;2			>sp|P0DP25|CALM3_HUMAN Calmodulin-3 OS=Homo sapiens GN=CALM3 PE=1 SV=1;>sp|P0DP24|CALM2_HUMAN Calmodulin-2 OS=Homo sapiens GN=CALM2 PE=1 SV=1;>sp|P0DP23|CALM1_HUMAN Calmodulin-1 OS=Homo sapiens GN=CALM1 PE=1 SV=1	3	2	2	2	2	2	2	1	1	1	2	2	1	1	0	1	2	2	2	1	1	1	2	2	1	1	0	1	2	2	2	1	1	1	2	2	1	1	0	1	19.5	19.5
P10412	P10412	5	1	1	Histone H1.4	HIST1H1E	>sp|P10412|H14_HUMAN Histone H1.4 OS=Homo sapiens GN=HIST1H1E PE=1 SV=2	1	5	1	1	1	1	1	3	5	5	1	1	1	5	5	5	0	0	0	0	1	1	0	0	0	1	1	1	0	0	0	0	1	1	0	0	0	1	1	1	24.2	9.1
P10599	P10599	2	2	2	Thioredoxin	TXN	>sp|P10599|THIO_HUMAN Thioredoxin OS=Homo sapiens GN=TXN PE=1 SV=3	1	2	2	2	2	2	2	0	0	0	2	2	2	0	0	0	2	2	2	0	0	0	2	2	2	0	0	0	2	2	2	0	0	0	2	2	2	0	0	0	19	19
P10809	P10809	17	17	17	60 kDa heat shock protein, mitochondrial	HSPD1	>sp|P10809|CH60_HUMAN 60 kDa heat shock protein, mitochondrial OS=Homo sapiens GN=HSPD1 PE=1 SV=2	1	17	17	17	15	13	14	9	10	10	13	14	13	11	10	11	15	13	14	9	10	10	13	14	13	11	10	11	15	13	14	9	10	10	13	14	13	11	10	11	33.9	33.9
P11021	P11021	17	16	16	78 kDa glucose-regulated protein	HSPA5	>sp|P11021|GRP78_HUMAN 78 kDa glucose-regulated protein OS=Homo sapiens GN=HSPA5 PE=1 SV=2	1	17	16	16	13	16	16	6	10	9	15	16	16	10	9	11	12	15	15	5	9	8	14	15	15	9	8	10	12	15	15	5	9	8	14	15	15	9	8	10	28.7	28.7
P11142;P54652	P11142	22;8	20;6	18;4	Heat shock cognate 71 kDa protein	HSPA8	>sp|P11142|HSP7C_HUMAN Heat shock cognate 71 kDa protein OS=Homo sapiens GN=HSPA8 PE=1 SV=1	2	22	20	18	21	20	20	17	19	20	20	20	21	21	20	20	19	18	18	15	17	18	18	18	19	19	18	18	17	16	16	13	15	16	16	16	17	17	16	16	34.5	31.1
P11310	P11310	1	1	1	Medium-chain specific acyl-CoA dehydrogenase, mitochondrial	ACADM	>sp|P11310|ACADM_HUMAN Medium-chain specific acyl-CoA dehydrogenase, mitochondrial OS=Homo sapiens GN=ACADM PE=1 SV=1	1	1	1	1	1	1	1	0	0	0	1	1	1	0	0	0	1	1	1	0	0	0	1	1	1	0	0	0	1	1	1	0	0	0	1	1	1	0	0	0	3.1	3.1
P11387	P11387	3	3	3	DNA topoisomerase 1	TOP1	>sp|P11387|TOP1_HUMAN DNA topoisomerase 1 OS=Homo sapiens GN=TOP1 PE=1 SV=2	1	3	3	3	3	3	2	1	2	1	1	3	2	2	1	2	3	3	2	1	2	1	1	3	2	2	1	2	3	3	2	1	2	1	1	3	2	2	1	2	5.5	5.5
P12004	P12004	4	4	4	Proliferating cell nuclear antigen	PCNA	>sp|P12004|PCNA_HUMAN Proliferating cell nuclear antigen OS=Homo sapiens GN=PCNA PE=1 SV=1	1	4	4	4	3	3	3	1	3	3	3	3	3	2	3	3	3	3	3	1	3	3	3	3	3	2	3	3	3	3	3	1	3	3	3	3	3	2	3	3	22.2	22.2
P12236;P12235;Q9H0C2	P12236;P12235	9;5;2	2;1;0	2;1;0	ADP/ATP translocase 3;ADP/ATP translocase 1	SLC25A6;SLC25A4	>sp|P12236|ADT3_HUMAN ADP/ATP translocase 3 OS=Homo sapiens GN=SLC25A6 PE=1 SV=4;>sp|P12235|ADT1_HUMAN ADP/ATP translocase 1 OS=Homo sapiens GN=SLC25A4 PE=1 SV=4	3	9	2	2	9	7	8	4	5	5	9	8	7	5	4	5	2	2	2	1	2	2	2	2	2	2	2	2	2	2	2	1	2	2	2	2	2	2	2	2	29.5	8.1
P12277	P12277	1	1	1	Creatine kinase B-type	CKB	>sp|P12277|KCRB_HUMAN Creatine kinase B-type OS=Homo sapiens GN=CKB PE=1 SV=1	1	1	1	1	1	1	1	0	1	1	1	1	0	1	1	1	1	1	1	0	1	1	1	1	0	1	1	1	1	1	1	0	1	1	1	1	0	1	1	1	4.2	4.2
P12956	P12956	5	5	5	X-ray repair cross-complementing protein 6	XRCC6	>sp|P12956|XRCC6_HUMAN X-ray repair cross-complementing protein 6 OS=Homo sapiens GN=XRCC6 PE=1 SV=2	1	5	5	5	3	3	3	1	3	3	2	3	3	3	2	3	3	3	3	1	3	3	2	3	3	3	2	3	3	3	3	1	3	3	2	3	3	3	2	3	10	10
P13639	P13639	11	11	10	Elongation factor 2	EEF2	>sp|P13639|EF2_HUMAN Elongation factor 2 OS=Homo sapiens GN=EEF2 PE=1 SV=4	1	11	11	10	10	10	9	7	7	7	10	10	9	9	8	8	10	10	9	7	7	7	10	10	9	9	8	8	9	9	8	6	7	7	9	9	8	8	7	7	13.8	13.8
P13804	P13804	1	1	1	Electron transfer flavoprotein subunit alpha, mitochondrial	ETFA	>sp|P13804|ETFA_HUMAN Electron transfer flavoprotein subunit alpha, mitochondrial OS=Homo sapiens GN=ETFA PE=1 SV=1	1	1	1	1	1	1	1	0	0	0	1	1	1	0	0	0	1	1	1	0	0	0	1	1	1	0	0	0	1	1	1	0	0	0	1	1	1	0	0	0	3.9	3.9
P14174	P14174	1	1	1	Macrophage migration inhibitory factor	MIF	>sp|P14174|MIF_HUMAN Macrophage migration inhibitory factor OS=Homo sapiens GN=MIF PE=1 SV=4	1	1	1	1	1	0	1	0	1	1	1	1	1	1	1	1	1	0	1	0	1	1	1	1	1	1	1	1	1	0	1	0	1	1	1	1	1	1	1	1	7.8	7.8
P14373	P14373	2	2	2	Zinc finger protein RFP	TRIM27	>sp|P14373|TRI27_HUMAN Zinc finger protein RFP OS=Homo sapiens GN=TRIM27 PE=1 SV=1	1	2	2	2	2	1	2	0	1	1	1	1	1	2	1	1	2	1	2	0	1	1	1	1	1	2	1	1	2	1	2	0	1	1	1	1	1	2	1	1	4.5	4.5
P14618;P30613	P14618	28;1	28;1	28;1	Pyruvate kinase PKM	PKM	>sp|P14618|KPYM_HUMAN Pyruvate kinase PKM OS=Homo sapiens GN=PKM PE=1 SV=4	2	28	28	28	21	22	21	14	17	19	21	22	22	20	19	18	21	22	21	14	17	19	21	22	22	20	19	18	21	22	21	14	17	19	21	22	22	20	19	18	52.9	52.9
P14625;Q58FF3	P14625	8;1	6;1	6;1	Endoplasmin	HSP90B1	>sp|P14625|ENPL_HUMAN Endoplasmin OS=Homo sapiens GN=HSP90B1 PE=1 SV=1	2	8	6	6	7	7	6	3	3	4	7	7	7	3	4	4	5	5	4	2	2	2	5	5	5	2	2	2	5	5	4	2	2	2	5	5	5	2	2	2	9.6	7.8
P14866;Q8WVV9	P14866	4;1	4;1	4;1	Heterogeneous nuclear ribonucleoprotein L	HNRNPL	>sp|P14866|HNRPL_HUMAN Heterogeneous nuclear ribonucleoprotein L OS=Homo sapiens GN=HNRNPL PE=1 SV=2	2	4	4	4	0	0	0	2	3	3	0	0	0	4	3	4	0	0	0	2	3	3	0	0	0	4	3	4	0	0	0	2	3	3	0	0	0	4	3	4	7.3	7.3
P14923	P14923	2	2	2	Junction plakoglobin	JUP	>sp|P14923|PLAK_HUMAN Junction plakoglobin OS=Homo sapiens GN=JUP PE=1 SV=3	1	2	2	2	0	0	2	0	0	0	1	1	1	0	0	0	0	0	2	0	0	0	1	1	1	0	0	0	0	0	2	0	0	0	1	1	1	0	0	0	3.5	3.5
P15259;P18669;Q8N0Y7	P15259;P18669	3;3;1	3;3;1	3;3;1	Phosphoglycerate mutase 2;Phosphoglycerate mutase 1	PGAM2;PGAM1	>sp|P15259|PGAM2_HUMAN Phosphoglycerate mutase 2 OS=Homo sapiens GN=PGAM2 PE=1 SV=3;>sp|P18669|PGAM1_HUMAN Phosphoglycerate mutase 1 OS=Homo sapiens GN=PGAM1 PE=1 SV=2	3	3	3	3	3	2	2	0	1	1	3	2	2	1	1	0	3	2	2	0	1	1	3	2	2	1	1	0	3	2	2	0	1	1	3	2	2	1	1	0	13.8	13.8
P15311;P26038;P35241	P15311	3;1;1	3;1;1	3;1;1	Ezrin	EZR	>sp|P15311|EZRI_HUMAN Ezrin OS=Homo sapiens GN=EZR PE=1 SV=4	3	3	3	3	0	0	0	1	2	1	1	0	0	2	0	2	0	0	0	1	2	1	1	0	0	2	0	2	0	0	0	1	2	1	1	0	0	2	0	2	5.3	5.3
P15531;P22392;O60361	P15531;P22392	5;4;2	5;4;2	5;4;2	Nucleoside diphosphate kinase A;Nucleoside diphosphate kinase B	NME1;NME2	>sp|P15531|NDKA_HUMAN Nucleoside diphosphate kinase A OS=Homo sapiens GN=NME1 PE=1 SV=1;>sp|P22392|NDKB_HUMAN Nucleoside diphosphate kinase B OS=Homo sapiens GN=NME2 PE=1 SV=1	3	5	5	5	3	4	4	2	4	4	4	4	3	4	4	4	3	4	4	2	4	4	4	4	3	4	4	4	3	4	4	2	4	4	4	4	3	4	4	4	39.5	39.5
P15880	P15880	12	12	12	40S ribosomal protein S2	RPS2	>sp|P15880|RS2_HUMAN 40S ribosomal protein S2 OS=Homo sapiens GN=RPS2 PE=1 SV=2	1	12	12	12	12	12	12	7	9	10	12	12	11	10	10	10	12	12	12	7	9	10	12	12	11	10	10	10	12	12	12	7	9	10	12	12	11	10	10	10	39.9	39.9
P15924	P15924	16	16	16	Desmoplakin	DSP	>sp|P15924|DESP_HUMAN Desmoplakin OS=Homo sapiens GN=DSP PE=1 SV=3	1	16	16	16	11	13	14	4	4	5	13	12	12	6	4	6	11	13	14	4	4	5	13	12	12	6	4	6	11	13	14	4	4	5	13	12	12	6	4	6	6	6
P16401	P16401	3	2	2	Histone H1.5	HIST1H1B	>sp|P16401|H15_HUMAN Histone H1.5 OS=Homo sapiens GN=HIST1H1B PE=1 SV=3	1	3	2	2	1	1	1	2	2	3	1	1	1	2	3	3	1	1	1	1	1	2	1	1	1	1	2	2	1	1	1	1	1	2	1	1	1	1	2	2	15.9	11.9
P16403;P16402;P22492;Q02539	P16403;P16402;P22492;Q02539	5;4;3;3	5;4;3;3	1;0;0;0	Histone H1.2;Histone H1.3;Histone H1t;Histone H1.1	HIST1H1C;HIST1H1D;HIST1H1T;HIST1H1A	>sp|P16403|H12_HUMAN Histone H1.2 OS=Homo sapiens GN=HIST1H1C PE=1 SV=2;>sp|P16402|H13_HUMAN Histone H1.3 OS=Homo sapiens GN=HIST1H1D PE=1 SV=2;>sp|P22492|H1T_HUMAN Histone H1t OS=Homo sapiens GN=HIST1H1T PE=2 SV=4;>sp|Q02539|H11_HUMAN Histone H1.1 OS=Homo	4	5	5	1	2	2	1	3	5	5	2	1	2	5	5	5	2	2	1	3	5	5	2	1	2	5	5	5	1	1	0	0	1	1	1	0	1	1	1	1	24.9	24.9
P16615;O14983;Q93084	P16615	3;1;1	3;1;1	3;1;1	Sarcoplasmic/endoplasmic reticulum calcium ATPase 2	ATP2A2	>sp|P16615|AT2A2_HUMAN Sarcoplasmic/endoplasmic reticulum calcium ATPase 2 OS=Homo sapiens GN=ATP2A2 PE=1 SV=1	3	3	3	3	1	2	1	2	2	2	2	1	2	2	2	3	1	2	1	2	2	2	2	1	2	2	2	3	1	2	1	2	2	2	2	1	2	2	2	3	3.6	3.6
P16949	P16949	2	2	2	Stathmin	STMN1	>sp|P16949|STMN1_HUMAN Stathmin OS=Homo sapiens GN=STMN1 PE=1 SV=3	1	2	2	2	1	2	2	0	0	0	1	2	2	0	0	0	1	2	2	0	0	0	1	2	2	0	0	0	1	2	2	0	0	0	1	2	2	0	0	0	14.1	14.1
P16989;Q9Y2T7	P16989;Q9Y2T7	5;3	1;0	1;0	Y-box-binding protein 3;Y-box-binding protein 2	YBX3;YBX2	>sp|P16989|YBOX3_HUMAN Y-box-binding protein 3 OS=Homo sapiens GN=YBX3 PE=1 SV=4;>sp|Q9Y2T7|YBOX2_HUMAN Y-box-binding protein 2 OS=Homo sapiens GN=YBX2 PE=1 SV=2	2	5	1	1	2	2	2	2	3	4	2	2	2	3	3	5	0	0	0	0	0	1	0	0	0	0	0	1	0	0	0	0	0	1	0	0	0	0	0	1	14	5.1
P17066;P48741	P17066;P48741	10;6	1;1	1;1	Heat shock 70 kDa protein 6;Putative heat shock 70 kDa protein 7	HSPA6;HSPA7	>sp|P17066|HSP76_HUMAN Heat shock 70 kDa protein 6 OS=Homo sapiens GN=HSPA6 PE=1 SV=2;>sp|P48741|HSP77_HUMAN Putative heat shock 70 kDa protein 7 OS=Homo sapiens GN=HSPA7 PE=5 SV=2	2	10	1	1	10	10	9	8	8	7	10	9	10	8	8	8	1	1	1	1	1	1	1	1	1	1	1	1	1	1	1	1	1	1	1	1	1	1	1	1	15.7	1.7
P17812;Q9NRF8	P17812	7;1	7;1	7;1	CTP synthase 1	CTPS1	>sp|P17812|PYRG1_HUMAN CTP synthase 1 OS=Homo sapiens GN=CTPS1 PE=1 SV=2	2	7	7	7	5	5	3	3	5	4	5	5	5	5	5	4	5	5	3	3	5	4	5	5	5	5	5	4	5	5	3	3	5	4	5	5	5	5	5	4	13.9	13.9
P17844	P17844	12	12	7	Probable ATP-dependent RNA helicase DDX5	DDX5	>sp|P17844|DDX5_HUMAN Probable ATP-dependent RNA helicase DDX5 OS=Homo sapiens GN=DDX5 PE=1 SV=1	1	12	12	7	9	8	8	9	10	10	9	9	8	9	10	10	9	8	8	9	10	10	9	9	8	9	10	10	6	5	5	4	5	5	6	6	5	4	5	5	21.2	21.2
P17987	P17987	9	9	9	T-complex protein 1 subunit alpha	TCP1	>sp|P17987|TCPA_HUMAN T-complex protein 1 subunit alpha OS=Homo sapiens GN=TCP1 PE=1 SV=1	1	9	9	9	8	9	8	4	6	6	9	7	7	6	6	6	8	9	8	4	6	6	9	7	7	6	6	6	8	9	8	4	6	6	9	7	7	6	6	6	19.8	19.8
P18077	P18077	4	4	4	60S ribosomal protein L35a	RPL35A	>sp|P18077|RL35A_HUMAN 60S ribosomal protein L35a OS=Homo sapiens GN=RPL35A PE=1 SV=2	1	4	4	4	2	2	2	1	2	2	2	2	2	3	3	2	2	2	2	1	2	2	2	2	2	3	3	2	2	2	2	1	2	2	2	2	2	3	3	2	26.4	26.4
P18085	P18085	2	2	1	ADP-ribosylation factor 4	ARF4	>sp|P18085|ARF4_HUMAN ADP-ribosylation factor 4 OS=Homo sapiens GN=ARF4 PE=1 SV=3	1	2	2	1	2	2	2	1	1	1	2	2	2	1	1	1	2	2	2	1	1	1	2	2	2	1	1	1	1	1	1	1	1	1	1	1	1	1	1	1	11.7	11.7
P18124	P18124	15	15	15	60S ribosomal protein L7	RPL7	>sp|P18124|RL7_HUMAN 60S ribosomal protein L7 OS=Homo sapiens GN=RPL7 PE=1 SV=1	1	15	15	15	11	10	10	10	12	12	11	11	9	11	11	12	11	10	10	10	12	12	11	11	9	11	11	12	11	10	10	10	12	12	11	11	9	11	11	12	45.6	45.6
P18583	P18583	10	10	10	Protein SON	SON	>sp|P18583|SON_HUMAN Protein SON OS=Homo sapiens GN=SON PE=1 SV=4	1	10	10	10	8	8	8	8	8	9	8	8	6	9	9	9	8	8	8	8	8	9	8	8	6	9	9	9	8	8	8	8	8	9	8	8	6	9	9	9	5.2	5.2
P18621	P18621	4	4	4	60S ribosomal protein L17	RPL17	>sp|P18621|RL17_HUMAN 60S ribosomal protein L17 OS=Homo sapiens GN=RPL17 PE=1 SV=3	1	4	4	4	4	4	4	3	4	4	4	4	4	4	4	4	4	4	4	3	4	4	4	4	4	4	4	4	4	4	4	3	4	4	4	4	4	4	4	4	23.9	23.9
P19338	P19338	13	13	13	Nucleolin	NCL	>sp|P19338|NUCL_HUMAN Nucleolin OS=Homo sapiens GN=NCL PE=1 SV=3	1	13	13	13	10	10	10	10	11	11	10	10	9	12	12	12	10	10	10	10	11	11	10	10	9	12	12	12	10	10	10	10	11	11	10	10	9	12	12	12	20	20
Q9NRW1;P20340;Q14964	Q9NRW1;P20340;Q14964	1;1;1	1;1;1	1;1;1	Ras-related protein Rab-6B;Ras-related protein Rab-6A;Ras-related protein Rab-39A	RAB6B;RAB6A;RAB39A	>sp|Q9NRW1|RAB6B_HUMAN Ras-related protein Rab-6B OS=Homo sapiens GN=RAB6B PE=1 SV=1;>sp|P20340|RAB6A_HUMAN Ras-related protein Rab-6A OS=Homo sapiens GN=RAB6A PE=1 SV=3;>sp|Q14964|RB39A_HUMAN Ras-related protein Rab-39A OS=Homo sapiens GN=RAB39A PE=1 SV=2	3	1	1	1	1	1	1	0	0	0	1	1	1	0	0	0	1	1	1	0	0	0	1	1	1	0	0	0	1	1	1	0	0	0	1	1	1	0	0	0	5.3	5.3
P20962	P20962	1	1	1	Parathymosin	PTMS	>sp|P20962|PTMS_HUMAN Parathymosin OS=Homo sapiens GN=PTMS PE=1 SV=2	1	1	1	1	0	1	1	0	0	0	1	1	0	0	0	0	0	1	1	0	0	0	1	1	0	0	0	0	0	1	1	0	0	0	1	1	0	0	0	0	10.8	10.8
P21333;O75369	P21333	9;1	9;1	9;1	Filamin-A	FLNA	>sp|P21333|FLNA_HUMAN Filamin-A OS=Homo sapiens GN=FLNA PE=1 SV=4	2	9	9	9	6	7	7	5	5	5	8	6	8	5	5	4	6	7	7	5	5	5	8	6	8	5	5	4	6	7	7	5	5	5	8	6	8	5	5	4	4.8	4.8
P21796	P21796	3	3	3	Voltage-dependent anion-selective channel protein 1	VDAC1	>sp|P21796|VDAC1_HUMAN Voltage-dependent anion-selective channel protein 1 OS=Homo sapiens GN=VDAC1 PE=1 SV=2	1	3	3	3	2	3	3	0	0	0	2	3	3	0	0	0	2	3	3	0	0	0	2	3	3	0	0	0	2	3	3	0	0	0	2	3	3	0	0	0	11.7	11.7
P22314	P22314	7	7	7	Ubiquitin-like modifier-activating enzyme 1	UBA1	>sp|P22314|UBA1_HUMAN Ubiquitin-like modifier-activating enzyme 1 OS=Homo sapiens GN=UBA1 PE=1 SV=3	1	7	7	7	7	5	5	1	1	1	6	5	5	1	1	1	7	5	5	1	1	1	6	5	5	1	1	1	7	5	5	1	1	1	6	5	5	1	1	1	10.3	10.3
P22626	P22626	7	7	7	Heterogeneous nuclear ribonucleoproteins A2/B1	HNRNPA2B1	>sp|P22626|ROA2_HUMAN Heterogeneous nuclear ribonucleoproteins A2/B1 OS=Homo sapiens GN=HNRNPA2B1 PE=1 SV=2	1	7	7	7	6	6	6	3	4	4	6	6	5	3	3	3	6	6	6	3	4	4	6	6	5	3	3	3	6	6	6	3	4	4	6	6	5	3	3	3	24.9	24.9
P23246	P23246	4	4	4	Splicing factor, proline- and glutamine-rich	SFPQ	>sp|P23246|SFPQ_HUMAN Splicing factor, proline- and glutamine-rich OS=Homo sapiens GN=SFPQ PE=1 SV=2	1	4	4	4	2	4	4	1	1	1	3	4	4	1	1	1	2	4	4	1	1	1	3	4	4	1	1	1	2	4	4	1	1	1	3	4	4	1	1	1	7.8	7.8
P23284	P23284	4	4	4	Peptidyl-prolyl cis-trans isomerase B	PPIB	>sp|P23284|PPIB_HUMAN Peptidyl-prolyl cis-trans isomerase B OS=Homo sapiens GN=PPIB PE=1 SV=2	1	4	4	4	1	2	2	3	3	3	2	3	3	3	3	3	1	2	2	3	3	3	2	3	3	3	3	3	1	2	2	3	3	3	2	3	3	3	3	3	22.7	22.7
P23396	P23396	21	21	21	40S ribosomal protein S3	RPS3	>sp|P23396|RS3_HUMAN 40S ribosomal protein S3 OS=Homo sapiens GN=RPS3 PE=1 SV=2	1	21	21	21	19	18	18	17	19	18	18	18	18	18	20	19	19	18	18	17	19	18	18	18	18	18	20	19	19	18	18	17	19	18	18	18	18	18	20	19	82.7	82.7
P23526	P23526	1	1	1	Adenosylhomocysteinase	AHCY	>sp|P23526|SAHH_HUMAN Adenosylhomocysteinase OS=Homo sapiens GN=AHCY PE=1 SV=4	1	1	1	1	0	1	1	0	0	0	1	1	1	0	0	0	0	1	1	0	0	0	1	1	1	0	0	0	0	1	1	0	0	0	1	1	1	0	0	0	2.8	2.8
P23528;Q9Y281	P23528	3;1	3;1	3;1	Cofilin-1	CFL1	>sp|P23528|COF1_HUMAN Cofilin-1 OS=Homo sapiens GN=CFL1 PE=1 SV=3	2	3	3	3	3	3	3	1	1	1	2	3	3	1	1	1	3	3	3	1	1	1	2	3	3	1	1	1	3	3	3	1	1	1	2	3	3	1	1	1	22.3	22.3
P24534	P24534	2	2	2	Elongation factor 1-beta	EEF1B2	>sp|P24534|EF1B_HUMAN Elongation factor 1-beta OS=Homo sapiens GN=EEF1B2 PE=1 SV=3	1	2	2	2	0	1	1	0	1	1	0	1	1	1	1	0	0	1	1	0	1	1	0	1	1	1	1	0	0	1	1	0	1	1	0	1	1	1	1	0	11.1	11.1
P25398	P25398	8	8	8	40S ribosomal protein S12	RPS12	>sp|P25398|RS12_HUMAN 40S ribosomal protein S12 OS=Homo sapiens GN=RPS12 PE=1 SV=3	1	8	8	8	8	7	7	7	8	7	7	7	7	8	8	8	8	7	7	7	8	7	7	7	7	8	8	8	8	7	7	7	8	7	7	7	7	8	8	8	74.2	74.2
P25705	P25705	10	10	10	ATP synthase subunit alpha, mitochondrial	ATP5A1	>sp|P25705|ATPA_HUMAN ATP synthase subunit alpha, mitochondrial OS=Homo sapiens GN=ATP5A1 PE=1 SV=1	1	10	10	10	9	9	9	7	10	9	9	9	9	9	10	10	9	9	9	7	10	9	9	9	9	9	10	10	9	9	9	7	10	9	9	9	9	9	10	10	20.4	20.4
P26368	P26368	4	4	4	Splicing factor U2AF 65 kDa subunit	U2AF2	>sp|P26368|U2AF2_HUMAN Splicing factor U2AF 65 kDa subunit OS=Homo sapiens GN=U2AF2 PE=1 SV=4	1	4	4	4	2	2	2	3	2	3	2	2	2	4	3	4	2	2	2	3	2	3	2	2	2	4	3	4	2	2	2	3	2	3	2	2	2	4	3	4	7.6	7.6
P26373	P26373	12	12	12	60S ribosomal protein L13	RPL13	>sp|P26373|RL13_HUMAN 60S ribosomal protein L13 OS=Homo sapiens GN=RPL13 PE=1 SV=4	1	12	12	12	10	11	11	11	11	11	11	11	9	10	10	10	10	11	11	11	11	11	11	11	9	10	10	10	10	11	11	11	11	11	11	11	9	10	10	10	45	45
P26447	P26447	2	2	2	Protein S100-A4	S100A4	>sp|P26447|S10A4_HUMAN Protein S100-A4 OS=Homo sapiens GN=S100A4 PE=1 SV=1	1	2	2	2	2	2	2	2	2	2	2	2	2	2	2	1	2	2	2	2	2	2	2	2	2	2	2	1	2	2	2	2	2	2	2	2	2	2	2	1	18.8	18.8
P26583	P26583	1	1	1	High mobility group protein B2	HMGB2	>sp|P26583|HMGB2_HUMAN High mobility group protein B2 OS=Homo sapiens GN=HMGB2 PE=1 SV=2	1	1	1	1	1	1	1	0	0	0	1	1	1	0	0	0	1	1	1	0	0	0	1	1	1	0	0	0	1	1	1	0	0	0	1	1	1	0	0	0	3.8	3.8
P26599	P26599	3	3	3	Polypyrimidine tract-binding protein 1	PTBP1	>sp|P26599|PTBP1_HUMAN Polypyrimidine tract-binding protein 1 OS=Homo sapiens GN=PTBP1 PE=1 SV=1	1	3	3	3	3	1	1	0	0	0	1	1	1	0	0	0	3	1	1	0	0	0	1	1	1	0	0	0	3	1	1	0	0	0	1	1	1	0	0	0	11.1	11.1
P26639	P26639	4	4	4	Threonine--tRNA ligase, cytoplasmic	TARS	>sp|P26639|SYTC_HUMAN Threonine--tRNA ligase, cytoplasmic OS=Homo sapiens GN=TARS PE=1 SV=3	1	4	4	4	4	3	4	0	1	1	4	3	4	1	1	1	4	3	4	0	1	1	4	3	4	1	1	1	4	3	4	0	1	1	4	3	4	1	1	1	5.9	5.9
P26641	P26641	6	6	6	Elongation factor 1-gamma	EEF1G	>sp|P26641|EF1G_HUMAN Elongation factor 1-gamma OS=Homo sapiens GN=EEF1G PE=1 SV=3	1	6	6	6	5	4	3	3	4	5	5	4	4	5	5	4	5	4	3	3	4	5	5	4	4	5	5	4	5	4	3	3	4	5	5	4	4	5	5	4	18.3	18.3
P27348;Q04917;P31946;P31947	P27348;Q04917;P31946;P31947	3;2;2;2	1;0;0;0	1;0;0;0	14-3-3 protein theta;14-3-3 protein eta;14-3-3 protein beta/alpha;14-3-3 protein beta/alpha, N-terminally processed;14-3-3 protein sigma	YWHAQ;YWHAH;YWHAB;SFN	>sp|P27348|1433T_HUMAN 14-3-3 protein theta OS=Homo sapiens GN=YWHAQ PE=1 SV=1;>sp|Q04917|1433F_HUMAN 14-3-3 protein eta OS=Homo sapiens GN=YWHAH PE=1 SV=4;>sp|P31946|1433B_HUMAN 14-3-3 protein beta/alpha OS=Homo sapiens GN=YWHAB PE=1 SV=3;>sp|P31947|1433S	4	3	1	1	3	2	1	1	2	2	1	1	1	2	2	2	1	1	1	1	1	1	1	1	1	1	1	1	1	1	1	1	1	1	1	1	1	1	1	1	12.7	5.7
P27635;Q96L21	P27635	5;1	5;1	5;1	60S ribosomal protein L10	RPL10	>sp|P27635|RL10_HUMAN 60S ribosomal protein L10 OS=Homo sapiens GN=RPL10 PE=1 SV=4	2	5	5	5	1	2	2	1	4	3	1	1	2	3	5	5	1	2	2	1	4	3	1	1	2	3	5	5	1	2	2	1	4	3	1	1	2	3	5	5	16.4	16.4
P27708	P27708	2	2	2	CAD protein;Glutamine-dependent carbamoyl-phosphate synthase;Aspartate carbamoyltransferase;Dihydroorotase	CAD	>sp|P27708|PYR1_HUMAN CAD protein OS=Homo sapiens GN=CAD PE=1 SV=3	1	2	2	2	0	0	0	0	0	0	2	1	1	0	0	0	0	0	0	0	0	0	2	1	1	0	0	0	0	0	0	0	0	0	2	1	1	0	0	0	1.1	1.1
P27797	P27797	5	5	5	Calreticulin	CALR	>sp|P27797|CALR_HUMAN Calreticulin OS=Homo sapiens GN=CALR PE=1 SV=1	1	5	5	5	3	4	5	3	3	3	4	5	5	3	2	3	3	4	5	3	3	3	4	5	5	3	2	3	3	4	5	3	3	3	4	5	5	3	2	3	13.2	13.2
P27824	P27824	2	2	2	Calnexin	CANX	>sp|P27824|CALX_HUMAN Calnexin OS=Homo sapiens GN=CANX PE=1 SV=2	1	2	2	2	2	2	2	0	0	0	2	2	1	0	0	0	2	2	2	0	0	0	2	2	1	0	0	0	2	2	2	0	0	0	2	2	1	0	0	0	4.2	4.2
P28066	P28066	1	1	1	Proteasome subunit alpha type-5	PSMA5	>sp|P28066|PSA5_HUMAN Proteasome subunit alpha type-5 OS=Homo sapiens GN=PSMA5 PE=1 SV=3	1	1	1	1	1	1	0	0	0	0	1	1	1	0	1	0	1	1	0	0	0	0	1	1	1	0	1	0	1	1	0	0	0	0	1	1	1	0	1	0	5	5
P28072	P28072	1	1	1	Proteasome subunit beta type-6	PSMB6	>sp|P28072|PSB6_HUMAN Proteasome subunit beta type-6 OS=Homo sapiens GN=PSMB6 PE=1 SV=4	1	1	1	1	1	1	1	1	1	1	1	1	1	1	1	1	1	1	1	1	1	1	1	1	1	1	1	1	1	1	1	1	1	1	1	1	1	1	1	1	4.6	4.6
P28074	P28074	2	2	2	Proteasome subunit beta type-5	PSMB5	>sp|P28074|PSB5_HUMAN Proteasome subunit beta type-5 OS=Homo sapiens GN=PSMB5 PE=1 SV=3	1	2	2	2	2	2	2	0	0	0	2	2	2	0	0	0	2	2	2	0	0	0	2	2	2	0	0	0	2	2	2	0	0	0	2	2	2	0	0	0	8.7	8.7
P28288	P28288	3	3	3	ATP-binding cassette sub-family D member 3	ABCD3	>sp|P28288|ABCD3_HUMAN ATP-binding cassette sub-family D member 3 OS=Homo sapiens GN=ABCD3 PE=1 SV=1	1	3	3	3	1	1	1	1	2	1	1	1	1	2	3	2	1	1	1	1	2	1	1	1	1	2	3	2	1	1	1	1	2	1	1	1	1	2	3	2	5.6	5.6
P29401	P29401	3	3	3	Transketolase	TKT	>sp|P29401|TKT_HUMAN Transketolase OS=Homo sapiens GN=TKT PE=1 SV=3	1	3	3	3	2	1	2	0	2	2	2	2	2	2	2	2	2	1	2	0	2	2	2	2	2	2	2	2	2	1	2	0	2	2	2	2	2	2	2	2	8	8
P29692	P29692	4	4	4	Elongation factor 1-delta	EEF1D	>sp|P29692|EF1D_HUMAN Elongation factor 1-delta OS=Homo sapiens GN=EEF1D PE=1 SV=5	1	4	4	4	3	3	3	2	2	3	3	3	3	3	3	3	3	3	3	2	2	3	3	3	3	3	3	3	3	3	3	2	2	3	3	3	3	3	3	3	20.3	20.3
P30041	P30041	4	4	4	Peroxiredoxin-6	PRDX6	>sp|P30041|PRDX6_HUMAN Peroxiredoxin-6 OS=Homo sapiens GN=PRDX6 PE=1 SV=3	1	4	4	4	3	4	4	0	0	0	3	4	4	0	0	0	3	4	4	0	0	0	3	4	4	0	0	0	3	4	4	0	0	0	3	4	4	0	0	0	23.2	23.2
P30048	P30048	2	2	2	Thioredoxin-dependent peroxide reductase, mitochondrial	PRDX3	>sp|P30048|PRDX3_HUMAN Thioredoxin-dependent peroxide reductase, mitochondrial OS=Homo sapiens GN=PRDX3 PE=1 SV=3	1	2	2	2	2	2	2	1	2	2	2	2	2	2	2	2	2	2	2	1	2	2	2	2	2	2	2	2	2	2	2	1	2	2	2	2	2	2	2	2	9	9
P30050	P30050	7	7	7	60S ribosomal protein L12	RPL12	>sp|P30050|RL12_HUMAN 60S ribosomal protein L12 OS=Homo sapiens GN=RPL12 PE=1 SV=1	1	7	7	7	6	6	6	7	7	6	6	7	7	7	7	7	6	6	6	7	7	6	6	7	7	7	7	7	6	6	6	7	7	6	6	7	7	7	7	7	60	60
Q86SG5;P31151	Q86SG5;P31151	2;2	2;2	2;2	Protein S100-A7A;Protein S100-A7	S100A7A;S100A7	>sp|Q86SG5|S1A7A_HUMAN Protein S100-A7A OS=Homo sapiens GN=S100A7A PE=1 SV=3;>sp|P31151|S10A7_HUMAN Protein S100-A7 OS=Homo sapiens GN=S100A7 PE=1 SV=4	2	2	2	2	0	0	1	1	1	0	0	1	0	0	0	0	0	0	1	1	1	0	0	1	0	0	0	0	0	0	1	1	1	0	0	1	0	0	0	0	18.8	18.8
P31327	P31327	13	13	13	Carbamoyl-phosphate synthase [ammonia], mitochondrial	CPS1	>sp|P31327|CPSM_HUMAN Carbamoyl-phosphate synthase [ammonia], mitochondrial OS=Homo sapiens GN=CPS1 PE=1 SV=2	1	13	13	13	7	8	9	5	7	7	8	9	9	7	7	7	7	8	9	5	7	7	8	9	9	7	7	7	7	8	9	5	7	7	8	9	9	7	7	7	10	10
P31943;P55795	P31943	7;3	7;3	5;2	Heterogeneous nuclear ribonucleoprotein H;Heterogeneous nuclear ribonucleoprotein H, N-terminally processed	HNRNPH1	>sp|P31943|HNRH1_HUMAN Heterogeneous nuclear ribonucleoprotein H OS=Homo sapiens GN=HNRNPH1 PE=1 SV=4	2	7	7	5	7	7	6	3	2	3	5	7	6	3	3	3	7	7	6	3	2	3	5	7	6	3	3	3	5	5	4	2	1	2	4	5	5	2	2	2	22.5	22.5
P31949	P31949	3	3	3	Protein S100-A11	S100A11	>sp|P31949|S10AB_HUMAN Protein S100-A11 OS=Homo sapiens GN=S100A11 PE=1 SV=2	1	3	3	3	2	2	2	2	2	2	1	2	2	2	2	2	2	2	2	2	2	2	1	2	2	2	2	2	2	2	2	2	2	2	1	2	2	2	2	2	28.6	28.6
P32119	P32119	3	2	2	Peroxiredoxin-2	PRDX2	>sp|P32119|PRDX2_HUMAN Peroxiredoxin-2 OS=Homo sapiens GN=PRDX2 PE=1 SV=5	1	3	2	2	3	1	1	1	1	0	1	1	1	1	0	0	2	0	0	0	0	0	0	0	0	0	0	0	2	0	0	0	0	0	0	0	0	0	0	0	19.2	13.6
P32969	P32969	3	3	3	60S ribosomal protein L9	RPL9	>sp|P32969|RL9_HUMAN 60S ribosomal protein L9 OS=Homo sapiens GN=RPL9 PE=1 SV=1	1	3	3	3	2	2	2	1	2	2	1	2	2	2	1	2	2	2	2	1	2	2	1	2	2	2	1	2	2	2	2	1	2	2	1	2	2	2	1	2	22.4	22.4
P34897	P34897	5	5	5	Serine hydroxymethyltransferase, mitochondrial	SHMT2	>sp|P34897|GLYM_HUMAN Serine hydroxymethyltransferase, mitochondrial OS=Homo sapiens GN=SHMT2 PE=1 SV=3	1	5	5	5	4	4	4	3	4	4	4	4	4	4	4	4	4	4	4	3	4	4	4	4	4	4	4	4	4	4	4	3	4	4	4	4	4	4	4	4	11.5	11.5
P34932	P34932	3	3	2	Heat shock 70 kDa protein 4	HSPA4	>sp|P34932|HSP74_HUMAN Heat shock 70 kDa protein 4 OS=Homo sapiens GN=HSPA4 PE=1 SV=4	1	3	3	2	2	2	2	0	0	0	2	2	2	0	0	0	2	2	2	0	0	0	2	2	2	0	0	0	2	1	1	0	0	0	1	1	1	0	0	0	4.9	4.9
P35030	P35030	1	1	1	Trypsin-3	PRSS3	>sp|P35030|TRY3_HUMAN Trypsin-3 OS=Homo sapiens GN=PRSS3 PE=1 SV=2	1	1	1	1	1	1	1	0	0	0	1	1	1	0	0	0	1	1	1	0	0	0	1	1	1	0	0	0	1	1	1	0	0	0	1	1	1	0	0	0	4.3	4.3
P35232	P35232	5	5	5	Prohibitin	PHB	>sp|P35232|PHB_HUMAN Prohibitin OS=Homo sapiens GN=PHB PE=1 SV=1	1	5	5	5	4	4	5	3	3	3	5	4	4	3	3	3	4	4	5	3	3	3	5	4	4	3	3	3	4	4	5	3	3	3	5	4	4	3	3	3	21.7	21.7
P35251	P35251	2	2	2	Replication factor C subunit 1	RFC1	>sp|P35251|RFC1_HUMAN Replication factor C subunit 1 OS=Homo sapiens GN=RFC1 PE=1 SV=4	1	2	2	2	2	1	1	0	1	1	1	1	1	1	1	1	2	1	1	0	1	1	1	1	1	1	1	1	2	1	1	0	1	1	1	1	1	1	1	1	2.1	2.1
P35268	P35268	3	3	3	60S ribosomal protein L22	RPL22	>sp|P35268|RL22_HUMAN 60S ribosomal protein L22 OS=Homo sapiens GN=RPL22 PE=1 SV=2	1	3	3	3	2	2	2	2	3	3	2	2	2	2	2	3	2	2	2	2	3	3	2	2	2	2	2	3	2	2	2	2	3	3	2	2	2	2	2	3	30.5	30.5
P35527;CON__P35527	P35527;CON__P35527	24;23	24;23	24;23	Keratin, type I cytoskeletal 9	KRT9	>sp|P35527|K1C9_HUMAN Keratin, type I cytoskeletal 9 OS=Homo sapiens GN=KRT9 PE=1 SV=3;>P35527 SWISS-PROT:P35527 Tax_Id=9606 Gene_Symbol=KRT9 Keratin, type I cytoskeletal 9	2	24	24	24	13	14	21	16	18	18	19	20	17	18	16	17	13	14	21	16	18	18	19	20	17	18	16	17	13	14	21	16	18	18	19	20	17	18	16	17	47.2	47.2
P35579;P35580;P35749;REV__Q9UKV3;P12883;P13535;Q9UKX3;Q9Y623;P13533;P11055;A7E2Y1	P35579	153;20;15;1;1;1;1;1;1;1;1	153;20;15;1;1;1;1;1;1;1;1	143;14;5;1;0;0;0;0;0;0;0	Myosin-9	MYH9	>sp|P35579|MYH9_HUMAN Myosin-9 OS=Homo sapiens GN=MYH9 PE=1 SV=4	11	153	153	143	145	141	142	52	52	52	137	142	138	50	47	45	145	141	142	52	52	52	137	142	138	50	47	45	135	131	132	46	46	46	127	132	128	45	43	40	61.6	61.6
P35637	P35637	1	1	1	RNA-binding protein FUS	FUS	>sp|P35637|FUS_HUMAN RNA-binding protein FUS OS=Homo sapiens GN=FUS PE=1 SV=1	1	1	1	1	1	1	1	0	0	0	0	0	1	0	0	0	1	1	1	0	0	0	0	0	1	0	0	0	1	1	1	0	0	0	0	0	1	0	0	0	3	3
P35659	P35659	2	2	2	Protein DEK	DEK	>sp|P35659|DEK_HUMAN Protein DEK OS=Homo sapiens GN=DEK PE=1 SV=1	1	2	2	2	0	1	0	1	2	2	1	1	1	2	2	2	0	1	0	1	2	2	1	1	1	2	2	2	0	1	0	1	2	2	1	1	1	2	2	2	6.1	6.1
P36542	P36542	5	5	5	ATP synthase subunit gamma, mitochondrial	ATP5C1	>sp|P36542|ATPG_HUMAN ATP synthase subunit gamma, mitochondrial OS=Homo sapiens GN=ATP5C1 PE=1 SV=1	1	5	5	5	2	3	4	2	3	4	2	3	3	3	3	3	2	3	4	2	3	4	2	3	3	3	3	3	2	3	4	2	3	4	2	3	3	3	3	3	19.1	19.1
P36578	P36578	22	22	22	60S ribosomal protein L4	RPL4	>sp|P36578|RL4_HUMAN 60S ribosomal protein L4 OS=Homo sapiens GN=RPL4 PE=1 SV=5	1	22	22	22	18	17	17	15	18	17	18	15	17	18	18	18	18	17	17	15	18	17	18	15	17	18	18	18	18	17	17	15	18	17	18	15	17	18	18	18	43.1	43.1
P37108	P37108	1	1	1	Signal recognition particle 14 kDa protein	SRP14	>sp|P37108|SRP14_HUMAN Signal recognition particle 14 kDa protein OS=Homo sapiens GN=SRP14 PE=1 SV=2	1	1	1	1	1	1	1	0	0	0	1	1	0	0	0	0	1	1	1	0	0	0	1	1	0	0	0	0	1	1	1	0	0	0	1	1	0	0	0	0	10.3	10.3
P37802;Q9UI15	P37802	3;1	3;1	3;1	Transgelin-2	TAGLN2	>sp|P37802|TAGL2_HUMAN Transgelin-2 OS=Homo sapiens GN=TAGLN2 PE=1 SV=3	2	3	3	3	3	3	3	2	2	2	2	3	3	2	2	2	3	3	3	2	2	2	2	3	3	2	2	2	3	3	3	2	2	2	2	3	3	2	2	2	18.1	18.1
P37837	P37837	4	4	4	Transaldolase	TALDO1	>sp|P37837|TALDO_HUMAN Transaldolase OS=Homo sapiens GN=TALDO1 PE=1 SV=2	1	4	4	4	3	3	3	1	2	2	3	3	3	2	1	1	3	3	3	1	2	2	3	3	3	2	1	1	3	3	3	1	2	2	3	3	3	2	1	1	12.2	12.2
P38159;Q96E39;O75526;Q8N7X1	P38159;Q96E39	13;8;3;1	13;8;3;1	13;8;3;1	RNA-binding motif protein, X chromosome;RNA-binding motif protein, X chromosome, N-terminally processed;RNA binding motif protein, X-linked-like-1	RBMX;RBMXL1	>sp|P38159|RBMX_HUMAN RNA-binding motif protein, X chromosome OS=Homo sapiens GN=RBMX PE=1 SV=3;>sp|Q96E39|RMXL1_HUMAN RNA binding motif protein, X-linked-like-1 OS=Homo sapiens GN=RBMXL1 PE=1 SV=1	4	13	13	13	9	9	8	11	11	11	9	10	9	13	13	12	9	9	8	11	11	11	9	10	9	13	13	12	9	9	8	11	11	11	9	10	9	13	13	12	32.2	32.2
P38646	P38646	13	13	13	Stress-70 protein, mitochondrial	HSPA9	>sp|P38646|GRP75_HUMAN Stress-70 protein, mitochondrial OS=Homo sapiens GN=HSPA9 PE=1 SV=2	1	13	13	13	10	10	9	8	10	10	11	11	11	8	8	9	10	10	9	8	10	10	11	11	11	8	8	9	10	10	9	8	10	10	11	11	11	8	8	9	25.9	25.9
P38919	P38919	7	6	6	Eukaryotic initiation factor 4A-III;Eukaryotic initiation factor 4A-III, N-terminally processed	EIF4A3	>sp|P38919|IF4A3_HUMAN Eukaryotic initiation factor 4A-III OS=Homo sapiens GN=EIF4A3 PE=1 SV=4	1	7	6	6	5	4	4	5	6	6	4	3	4	5	6	6	4	3	3	5	6	6	3	2	3	5	6	6	4	3	3	5	6	6	3	2	3	5	6	6	18	14.1
P39019	P39019	17	17	17	40S ribosomal protein S19	RPS19	>sp|P39019|RS19_HUMAN 40S ribosomal protein S19 OS=Homo sapiens GN=RPS19 PE=1 SV=2	1	17	17	17	12	13	13	9	12	12	12	13	13	13	12	11	12	13	13	9	12	12	12	13	13	13	12	11	12	13	13	9	12	12	12	13	13	13	12	11	77.2	77.2
P39023;Q92901	P39023	16;1	16;1	16;1	60S ribosomal protein L3	RPL3	>sp|P39023|RL3_HUMAN 60S ribosomal protein L3 OS=Homo sapiens GN=RPL3 PE=1 SV=2	2	16	16	16	12	11	12	10	11	13	10	12	11	12	12	12	12	11	12	10	11	13	10	12	11	12	12	12	12	11	12	10	11	13	10	12	11	12	12	12	38	38
P40227	P40227	4	4	4	T-complex protein 1 subunit zeta	CCT6A	>sp|P40227|TCPZ_HUMAN T-complex protein 1 subunit zeta OS=Homo sapiens GN=CCT6A PE=1 SV=3	1	4	4	4	2	3	3	1	3	3	3	2	3	3	3	2	2	3	3	1	3	3	3	2	3	3	3	2	2	3	3	1	3	3	3	2	3	3	3	2	9.2	9.2
P40429;Q6NVV1	P40429	8;3	8;3	8;3	60S ribosomal protein L13a	RPL13A	>sp|P40429|RL13A_HUMAN 60S ribosomal protein L13a OS=Homo sapiens GN=RPL13A PE=1 SV=2	2	8	8	8	5	5	5	7	8	7	6	5	5	7	7	8	5	5	5	7	8	7	6	5	5	7	7	8	5	5	5	7	8	7	6	5	5	7	7	8	35.5	35.5
P40926	P40926	1	1	1	Malate dehydrogenase, mitochondrial	MDH2	>sp|P40926|MDHM_HUMAN Malate dehydrogenase, mitochondrial OS=Homo sapiens GN=MDH2 PE=1 SV=3	1	1	1	1	1	1	1	0	0	0	1	1	1	0	0	0	1	1	1	0	0	0	1	1	1	0	0	0	1	1	1	0	0	0	1	1	1	0	0	0	3.3	3.3
Q2VIR3;P41091	Q2VIR3;P41091	3;3	3;3	3;3	Putative eukaryotic translation initiation factor 2 subunit 3-like protein;Eukaryotic translation initiation factor 2 subunit 3	EIF2S3L;EIF2S3	>sp|Q2VIR3|IF2GL_HUMAN Putative eukaryotic translation initiation factor 2 subunit 3-like protein OS=Homo sapiens GN=EIF2S3L PE=5 SV=2;>sp|P41091|IF2G_HUMAN Eukaryotic translation initiation factor 2 subunit 3 OS=Homo sapiens GN=EIF2S3 PE=1 SV=3	2	3	3	3	0	0	1	1	2	3	2	2	1	3	3	2	0	0	1	1	2	3	2	2	1	3	3	2	0	0	1	1	2	3	2	2	1	3	3	2	9.7	9.7
P41252	P41252	4	4	4	Isoleucine--tRNA ligase, cytoplasmic	IARS	>sp|P41252|SYIC_HUMAN Isoleucine--tRNA ligase, cytoplasmic OS=Homo sapiens GN=IARS PE=1 SV=2	1	4	4	4	2	1	2	0	1	1	2	2	2	1	0	1	2	1	2	0	1	1	2	2	2	1	0	1	2	1	2	0	1	1	2	2	2	1	0	1	3.7	3.7
P42677	P42677	5	5	3	40S ribosomal protein S27	RPS27	>sp|P42677|RS27_HUMAN 40S ribosomal protein S27 OS=Homo sapiens GN=RPS27 PE=1 SV=3	1	5	5	3	5	5	5	3	3	3	5	5	4	3	3	4	5	5	5	3	3	3	5	5	4	3	3	4	3	3	3	1	2	1	3	3	2	1	1	2	40.5	40.5
P42704	P42704	6	6	6	Leucine-rich PPR motif-containing protein, mitochondrial	LRPPRC	>sp|P42704|LPPRC_HUMAN Leucine-rich PPR motif-containing protein, mitochondrial OS=Homo sapiens GN=LRPPRC PE=1 SV=3	1	6	6	6	5	4	5	1	1	3	5	5	5	3	4	2	5	4	5	1	1	3	5	5	5	3	4	2	5	4	5	1	1	3	5	5	5	3	4	2	5.1	5.1
P42766	P42766	4	4	4	60S ribosomal protein L35	RPL35	>sp|P42766|RL35_HUMAN 60S ribosomal protein L35 OS=Homo sapiens GN=RPL35 PE=1 SV=2	1	4	4	4	2	2	2	2	3	3	2	2	2	3	3	3	2	2	2	2	3	3	2	2	2	3	3	3	2	2	2	2	3	3	2	2	2	3	3	3	33.3	33.3
P43243	P43243	7	7	7	Matrin-3	MATR3	>sp|P43243|MATR3_HUMAN Matrin-3 OS=Homo sapiens GN=MATR3 PE=1 SV=2	1	7	7	7	5	3	2	3	3	3	5	3	2	3	3	3	5	3	2	3	3	3	5	3	2	3	3	3	5	3	2	3	3	3	5	3	2	3	3	3	11.6	11.6
P46776	P46776	6	6	6	60S ribosomal protein L27a	RPL27A	>sp|P46776|RL27A_HUMAN 60S ribosomal protein L27a OS=Homo sapiens GN=RPL27A PE=1 SV=2	1	6	6	6	4	4	4	4	4	4	2	4	3	4	4	4	4	4	4	4	4	4	2	4	3	4	4	4	4	4	4	4	4	4	2	4	3	4	4	4	39.2	39.2
P46777	P46777	10	10	10	60S ribosomal protein L5	RPL5	>sp|P46777|RL5_HUMAN 60S ribosomal protein L5 OS=Homo sapiens GN=RPL5 PE=1 SV=3	1	10	10	10	4	4	4	6	9	8	4	3	3	10	10	10	4	4	4	6	9	8	4	3	3	10	10	10	4	4	4	6	9	8	4	3	3	10	10	10	29	29
P46778	P46778	4	4	4	60S ribosomal protein L21	RPL21	>sp|P46778|RL21_HUMAN 60S ribosomal protein L21 OS=Homo sapiens GN=RPL21 PE=1 SV=2	1	4	4	4	2	2	2	2	3	4	2	2	2	4	4	4	2	2	2	2	3	4	2	2	2	4	4	4	2	2	2	2	3	4	2	2	2	4	4	4	31.9	31.9
P46779	P46779	10	10	10	60S ribosomal protein L28	RPL28	>sp|P46779|RL28_HUMAN 60S ribosomal protein L28 OS=Homo sapiens GN=RPL28 PE=1 SV=3	1	10	10	10	9	8	9	8	9	8	9	9	7	7	9	9	9	8	9	8	9	8	9	9	7	7	9	9	9	8	9	8	9	8	9	9	7	7	9	9	52.6	52.6
P46781	P46781	13	13	13	40S ribosomal protein S9	RPS9	>sp|P46781|RS9_HUMAN 40S ribosomal protein S9 OS=Homo sapiens GN=RPS9 PE=1 SV=3	1	13	13	13	8	10	9	9	10	10	10	10	9	10	11	13	8	10	9	9	10	10	10	10	9	10	11	13	8	10	9	9	10	10	10	10	9	10	11	13	56.7	56.7
P46782	P46782	12	12	12	40S ribosomal protein S5;40S ribosomal protein S5, N-terminally processed	RPS5	>sp|P46782|RS5_HUMAN 40S ribosomal protein S5 OS=Homo sapiens GN=RPS5 PE=1 SV=4	1	12	12	12	11	11	11	9	10	10	11	11	10	10	10	10	11	11	11	9	10	10	11	11	10	10	10	10	11	11	11	9	10	10	11	11	10	10	10	10	46.1	46.1
P46783;Q9NQ39	P46783	9;4	9;4	9;4	40S ribosomal protein S10	RPS10	>sp|P46783|RS10_HUMAN 40S ribosomal protein S10 OS=Homo sapiens GN=RPS10 PE=1 SV=1	2	9	9	9	5	6	6	2	7	6	4	6	5	8	8	7	5	6	6	2	7	6	4	6	5	8	8	7	5	6	6	2	7	6	4	6	5	8	8	7	50.3	50.3
P46940	P46940	3	3	3	Ras GTPase-activating-like protein IQGAP1	IQGAP1	>sp|P46940|IQGA1_HUMAN Ras GTPase-activating-like protein IQGAP1 OS=Homo sapiens GN=IQGAP1 PE=1 SV=1	1	3	3	3	3	2	2	0	0	1	3	2	2	0	0	1	3	2	2	0	0	1	3	2	2	0	0	1	3	2	2	0	0	1	3	2	2	0	0	1	2.4	2.4
P47755	P47755	2	1	1	F-actin-capping protein subunit alpha-2	CAPZA2	>sp|P47755|CAZA2_HUMAN F-actin-capping protein subunit alpha-2 OS=Homo sapiens GN=CAPZA2 PE=1 SV=3	1	2	1	1	2	2	2	1	1	1	2	2	2	1	1	1	1	1	1	0	0	0	1	1	1	0	0	0	1	1	1	0	0	0	1	1	1	0	0	0	8.4	4.9
P47756	P47756	4	4	4	F-actin-capping protein subunit beta	CAPZB	>sp|P47756|CAPZB_HUMAN F-actin-capping protein subunit beta OS=Homo sapiens GN=CAPZB PE=1 SV=4	1	4	4	4	3	3	3	0	0	0	4	3	3	0	0	0	3	3	3	0	0	0	4	3	3	0	0	0	3	3	3	0	0	0	4	3	3	0	0	0	16.6	16.6
P47914	P47914	2	2	2	60S ribosomal protein L29	RPL29	>sp|P47914|RL29_HUMAN 60S ribosomal protein L29 OS=Homo sapiens GN=RPL29 PE=1 SV=2	1	2	2	2	2	2	2	2	2	2	2	2	2	2	2	2	2	2	2	2	2	2	2	2	2	2	2	2	2	2	2	2	2	2	2	2	2	2	2	2	14.5	14.5
P48047	P48047	5	5	5	ATP synthase subunit O, mitochondrial	ATP5O	>sp|P48047|ATPO_HUMAN ATP synthase subunit O, mitochondrial OS=Homo sapiens GN=ATP5O PE=1 SV=1	1	5	5	5	3	3	3	1	2	3	3	4	4	2	2	3	3	3	3	1	2	3	3	4	4	2	2	3	3	3	3	1	2	3	3	4	4	2	2	3	31	31
P48643	P48643	4	4	4	T-complex protein 1 subunit epsilon	CCT5	>sp|P48643|TCPE_HUMAN T-complex protein 1 subunit epsilon OS=Homo sapiens GN=CCT5 PE=1 SV=1	1	4	4	4	3	3	3	2	2	3	4	4	3	3	2	2	3	3	3	2	2	3	4	4	3	3	2	2	3	3	3	2	2	3	4	4	3	3	2	2	9.6	9.6
P49207	P49207	5	5	5	60S ribosomal protein L34	RPL34	>sp|P49207|RL34_HUMAN 60S ribosomal protein L34 OS=Homo sapiens GN=RPL34 PE=1 SV=3	1	5	5	5	5	5	5	4	4	4	5	5	5	4	4	4	5	5	5	4	4	4	5	5	5	4	4	4	5	5	5	4	4	4	5	5	5	4	4	4	30.8	30.8
P49321	P49321	2	2	2	Nuclear autoantigenic sperm protein	NASP	>sp|P49321|NASP_HUMAN Nuclear autoantigenic sperm protein OS=Homo sapiens GN=NASP PE=1 SV=2	1	2	2	2	1	1	1	1	1	1	1	1	1	1	1	1	1	1	1	1	1	1	1	1	1	1	1	1	1	1	1	1	1	1	1	1	1	1	1	1	3.6	3.6
P49327	P49327	22	22	22	Fatty acid synthase;[Acyl-carrier-protein] S-acetyltransferase;[Acyl-carrier-protein] S-malonyltransferase;3-oxoacyl-[acyl-carrier-protein] synthase;3-oxoacyl-[acyl-carrier-protein] reductase;3-hydroxyacyl-[acyl-carrier-protein] dehydratase;Enoyl-[acyl-carrier-protein] reductase;Oleoyl-[acyl-carrier-protein] hydrolase	FASN	>sp|P49327|FAS_HUMAN Fatty acid synthase OS=Homo sapiens GN=FASN PE=1 SV=3	1	22	22	22	17	15	15	7	8	10	15	18	18	9	8	8	17	15	15	7	8	10	15	18	18	9	8	8	17	15	15	7	8	10	15	18	18	9	8	8	11.4	11.4
P49368	P49368	8	8	8	T-complex protein 1 subunit gamma	CCT3	>sp|P49368|TCPG_HUMAN T-complex protein 1 subunit gamma OS=Homo sapiens GN=CCT3 PE=1 SV=4	1	8	8	8	6	6	6	1	2	2	8	6	6	3	2	2	6	6	6	1	2	2	8	6	6	3	2	2	6	6	6	1	2	2	8	6	6	3	2	2	16.9	16.9
P49411	P49411	7	7	7	Elongation factor Tu, mitochondrial	TUFM	>sp|P49411|EFTU_HUMAN Elongation factor Tu, mitochondrial OS=Homo sapiens GN=TUFM PE=1 SV=2	1	7	7	7	5	6	6	2	3	3	6	6	6	3	3	3	5	6	6	2	3	3	6	6	6	3	3	3	5	6	6	2	3	3	6	6	6	3	3	3	20.8	20.8
P49588	P49588	2	2	2	Alanine--tRNA ligase, cytoplasmic	AARS	>sp|P49588|SYAC_HUMAN Alanine--tRNA ligase, cytoplasmic OS=Homo sapiens GN=AARS PE=1 SV=2	1	2	2	2	2	2	2	0	0	0	2	2	2	0	0	0	2	2	2	0	0	0	2	2	2	0	0	0	2	2	2	0	0	0	2	2	2	0	0	0	2.6	2.6
P49756	P49756	10	10	10	RNA-binding protein 25	RBM25	>sp|P49756|RBM25_HUMAN RNA-binding protein 25 OS=Homo sapiens GN=RBM25 PE=1 SV=3	1	10	10	10	7	6	7	4	6	6	6	7	6	6	8	8	7	6	7	4	6	6	6	7	6	6	8	8	7	6	7	4	6	6	6	7	6	6	8	8	14.1	14.1
P50402	P50402	2	2	2	Emerin	EMD	>sp|P50402|EMD_HUMAN Emerin OS=Homo sapiens GN=EMD PE=1 SV=1	1	2	2	2	1	1	1	1	1	1	1	1	1	1	1	1	1	1	1	1	1	1	1	1	1	1	1	1	1	1	1	1	1	1	1	1	1	1	1	1	8.7	8.7
P50454	P50454	4	4	4	Serpin H1	SERPINH1	>sp|P50454|SERPH_HUMAN Serpin H1 OS=Homo sapiens GN=SERPINH1 PE=1 SV=2	1	4	4	4	4	2	3	2	2	2	3	3	2	2	2	2	4	2	3	2	2	2	3	3	2	2	2	2	4	2	3	2	2	2	3	3	2	2	2	2	14.4	14.4
Q8IZP2;P50502;Q8NFI4	Q8IZP2;P50502;Q8NFI4	2;2;1	2;2;1	2;2;1	Putative protein FAM10A4;Hsc70-interacting protein;Putative protein FAM10A5	ST13P4;ST13;ST13P5	>sp|Q8IZP2|ST134_HUMAN Putative protein FAM10A4 OS=Homo sapiens GN=ST13P4 PE=5 SV=1;>sp|P50502|F10A1_HUMAN Hsc70-interacting protein OS=Homo sapiens GN=ST13 PE=1 SV=2;>sp|Q8NFI4|F10A5_HUMAN Putative protein FAM10A5 OS=Homo sapiens GN=ST13P5 PE=5 SV=1	3	2	2	2	1	2	2	1	2	2	1	2	2	2	2	2	1	2	2	1	2	2	1	2	2	2	2	2	1	2	2	1	2	2	1	2	2	2	2	2	10	10
P50914	P50914	5	5	5	60S ribosomal protein L14	RPL14	>sp|P50914|RL14_HUMAN 60S ribosomal protein L14 OS=Homo sapiens GN=RPL14 PE=1 SV=4	1	5	5	5	3	3	3	3	4	4	3	3	3	4	4	5	3	3	3	3	4	4	3	3	3	4	4	5	3	3	3	3	4	4	3	3	3	4	4	5	24.2	24.2
P50990	P50990	8	8	8	T-complex protein 1 subunit theta	CCT8	>sp|P50990|TCPQ_HUMAN T-complex protein 1 subunit theta OS=Homo sapiens GN=CCT8 PE=1 SV=4	1	8	8	8	6	7	7	3	4	4	7	7	7	4	4	3	6	7	7	3	4	4	7	7	7	4	4	3	6	7	7	3	4	4	7	7	7	4	4	3	17.3	17.3
P50991	P50991	9	9	9	T-complex protein 1 subunit delta	CCT4	>sp|P50991|TCPD_HUMAN T-complex protein 1 subunit delta OS=Homo sapiens GN=CCT4 PE=1 SV=4	1	9	9	9	8	9	9	3	4	4	9	9	9	4	2	4	8	9	9	3	4	4	9	9	9	4	2	4	8	9	9	3	4	4	9	9	9	4	2	4	19.9	19.9
P51148;P61020;P20339	P51148;P61020;P20339	2;1;1	2;1;1	2;1;1	Ras-related protein Rab-5C;Ras-related protein Rab-5B;Ras-related protein Rab-5A	RAB5C;RAB5B;RAB5A	>sp|P51148|RAB5C_HUMAN Ras-related protein Rab-5C OS=Homo sapiens GN=RAB5C PE=1 SV=2;>sp|P61020|RAB5B_HUMAN Ras-related protein Rab-5B OS=Homo sapiens GN=RAB5B PE=1 SV=1;>sp|P20339|RAB5A_HUMAN Ras-related protein Rab-5A OS=Homo sapiens GN=RAB5A PE=1 SV=2	3	2	2	2	2	1	2	0	0	1	1	2	2	1	1	2	2	1	2	0	0	1	1	2	2	1	1	2	2	1	2	0	0	1	1	2	2	1	1	2	10.6	10.6
P51149	P51149	2	2	2	Ras-related protein Rab-7a	RAB7A	>sp|P51149|RAB7A_HUMAN Ras-related protein Rab-7a OS=Homo sapiens GN=RAB7A PE=1 SV=1	1	2	2	2	1	1	1	0	1	1	1	1	1	1	1	1	1	1	1	0	1	1	1	1	1	1	1	1	1	1	1	0	1	1	1	1	1	1	1	1	12.1	12.1
P51571	P51571	3	3	3	Translocon-associated protein subunit delta	SSR4	>sp|P51571|SSRD_HUMAN Translocon-associated protein subunit delta OS=Homo sapiens GN=SSR4 PE=1 SV=1	1	3	3	3	2	2	1	0	1	1	2	2	2	2	1	1	2	2	1	0	1	1	2	2	2	2	1	1	2	2	1	0	1	1	2	2	2	2	1	1	19.7	19.7
P52272	P52272	10	10	10	Heterogeneous nuclear ribonucleoprotein M	HNRNPM	>sp|P52272|HNRPM_HUMAN Heterogeneous nuclear ribonucleoprotein M OS=Homo sapiens GN=HNRNPM PE=1 SV=3	1	10	10	10	7	8	8	3	4	4	8	8	8	5	5	5	7	8	8	3	4	4	8	8	8	5	5	5	7	8	8	3	4	4	8	8	8	5	5	5	15.5	15.5
P52292	P52292	2	2	2	Importin subunit alpha-1	KPNA2	>sp|P52292|IMA1_HUMAN Importin subunit alpha-1 OS=Homo sapiens GN=KPNA2 PE=1 SV=1	1	2	2	2	1	1	2	1	1	1	1	1	1	1	1	1	1	1	2	1	1	1	1	1	1	1	1	1	1	1	2	1	1	1	1	1	1	1	1	1	6.2	6.2
P52597	P52597	4	2	2	Heterogeneous nuclear ribonucleoprotein F;Heterogeneous nuclear ribonucleoprotein F, N-terminally processed	HNRNPF	>sp|P52597|HNRPF_HUMAN Heterogeneous nuclear ribonucleoprotein F OS=Homo sapiens GN=HNRNPF PE=1 SV=3	1	4	2	2	4	4	4	3	3	3	3	4	3	3	3	3	2	2	2	2	2	2	2	2	2	2	2	2	2	2	2	2	2	2	2	2	2	2	2	2	14.5	8
P52701	P52701	2	2	2	DNA mismatch repair protein Msh6	MSH6	>sp|P52701|MSH6_HUMAN DNA mismatch repair protein Msh6 OS=Homo sapiens GN=MSH6 PE=1 SV=2	1	2	2	2	1	1	1	1	1	0	1	1	1	1	1	1	1	1	1	1	1	0	1	1	1	1	1	1	1	1	1	1	1	0	1	1	1	1	1	1	1.5	1.5
P52907	P52907	5	5	4	F-actin-capping protein subunit alpha-1	CAPZA1	>sp|P52907|CAZA1_HUMAN F-actin-capping protein subunit alpha-1 OS=Homo sapiens GN=CAPZA1 PE=1 SV=3	1	5	5	4	5	4	5	1	1	1	4	5	5	1	1	1	5	4	5	1	1	1	4	5	5	1	1	1	4	3	4	0	0	0	3	4	4	0	0	0	23.4	23.4
P53396	P53396	3	3	3	ATP-citrate synthase	ACLY	>sp|P53396|ACLY_HUMAN ATP-citrate synthase OS=Homo sapiens GN=ACLY PE=1 SV=3	1	3	3	3	2	2	3	1	1	1	2	3	3	1	1	1	2	2	3	1	1	1	2	3	3	1	1	1	2	2	3	1	1	1	2	3	3	1	1	1	3	3
P53999	P53999	1	1	1	Activated RNA polymerase II transcriptional coactivator p15	SUB1	>sp|P53999|TCP4_HUMAN Activated RNA polymerase II transcriptional coactivator p15 OS=Homo sapiens GN=SUB1 PE=1 SV=3	1	1	1	1	0	0	0	1	1	1	0	0	0	1	1	1	0	0	0	1	1	1	0	0	0	1	1	1	0	0	0	1	1	1	0	0	0	1	1	1	8.7	8.7
P55060	P55060	3	3	3	Exportin-2	CSE1L	>sp|P55060|XPO2_HUMAN Exportin-2 OS=Homo sapiens GN=CSE1L PE=1 SV=3	1	3	3	3	1	1	2	2	2	2	1	2	2	2	2	2	1	1	2	2	2	2	1	2	2	2	2	2	1	1	2	2	2	2	1	2	2	2	2	2	4.3	4.3
P55072	P55072	6	6	6	Transitional endoplasmic reticulum ATPase	VCP	>sp|P55072|TERA_HUMAN Transitional endoplasmic reticulum ATPase OS=Homo sapiens GN=VCP PE=1 SV=4	1	6	6	6	5	4	5	1	3	4	3	6	4	3	3	3	5	4	5	1	3	4	3	6	4	3	3	3	5	4	5	1	3	4	3	6	4	3	3	3	11.3	11.3
P55209	P55209	1	1	1	Nucleosome assembly protein 1-like 1	NAP1L1	>sp|P55209|NP1L1_HUMAN Nucleosome assembly protein 1-like 1 OS=Homo sapiens GN=NAP1L1 PE=1 SV=1	1	1	1	1	1	1	1	0	0	0	1	1	1	0	0	0	1	1	1	0	0	0	1	1	1	0	0	0	1	1	1	0	0	0	1	1	1	0	0	0	4.3	4.3
P55735	P55735	1	1	1	Protein SEC13 homolog	SEC13	>sp|P55735|SEC13_HUMAN Protein SEC13 homolog OS=Homo sapiens GN=SEC13 PE=1 SV=3	1	1	1	1	1	1	0	0	0	0	1	1	0	0	0	0	1	1	0	0	0	0	1	1	0	0	0	0	1	1	0	0	0	0	1	1	0	0	0	0	3.4	3.4
P56182	P56182	10	10	10	Ribosomal RNA processing protein 1 homolog A	RRP1	>sp|P56182|RRP1_HUMAN Ribosomal RNA processing protein 1 homolog A OS=Homo sapiens GN=RRP1 PE=1 SV=1	1	10	10	10	4	4	4	1	4	2	4	4	4	4	2	9	4	4	4	1	4	2	4	4	4	4	2	9	4	4	4	1	4	2	4	4	4	4	2	9	20.2	20.2
P56192	P56192	1	1	1	Methionine--tRNA ligase, cytoplasmic	MARS	>sp|P56192|SYMC_HUMAN Methionine--tRNA ligase, cytoplasmic OS=Homo sapiens GN=MARS PE=1 SV=2	1	1	1	1	1	1	1	0	1	1	1	1	1	1	0	1	1	1	1	0	1	1	1	1	1	1	0	1	1	1	1	0	1	1	1	1	1	1	0	1	1.3	1.3
P56385	P56385	1	1	1	ATP synthase subunit e, mitochondrial	ATP5I	>sp|P56385|ATP5I_HUMAN ATP synthase subunit e, mitochondrial OS=Homo sapiens GN=ATP5I PE=1 SV=2	1	1	1	1	1	1	1	1	1	1	1	1	1	1	1	1	1	1	1	1	1	1	1	1	1	1	1	1	1	1	1	1	1	1	1	1	1	1	1	1	14.5	14.5
P57088	P57088	2	2	2	Transmembrane protein 33	TMEM33	>sp|P57088|TMM33_HUMAN Transmembrane protein 33 OS=Homo sapiens GN=TMEM33 PE=1 SV=2	1	2	2	2	1	2	2	0	0	0	1	2	2	0	0	0	1	2	2	0	0	0	1	2	2	0	0	0	1	2	2	0	0	0	1	2	2	0	0	0	8.9	8.9
P58107	P58107	14	8	8	Epiplakin	EPPK1	>sp|P58107|EPIPL_HUMAN Epiplakin OS=Homo sapiens GN=EPPK1 PE=1 SV=2	1	14	8	8	13	9	10	5	6	6	11	10	10	6	6	5	7	4	4	3	4	4	6	4	5	4	4	3	7	4	4	3	4	4	6	4	5	4	4	3	17.4	10
P60174	P60174	1	1	1	Triosephosphate isomerase	TPI1	>sp|P60174|TPIS_HUMAN Triosephosphate isomerase OS=Homo sapiens GN=TPI1 PE=1 SV=3	1	1	1	1	0	1	0	0	0	0	1	1	1	0	0	0	0	1	0	0	0	0	1	1	1	0	0	0	0	1	0	0	0	0	1	1	1	0	0	0	4.2	4.2
P60660;P14649	P60660	9;2	9;2	9;2	Myosin light polypeptide 6	MYL6	>sp|P60660|MYL6_HUMAN Myosin light polypeptide 6 OS=Homo sapiens GN=MYL6 PE=1 SV=2	2	9	9	9	9	8	9	6	7	6	8	8	8	7	6	7	9	8	9	6	7	6	8	8	8	7	6	7	9	8	9	6	7	6	8	8	8	7	6	7	60.3	60.3
P60709	P60709	23	1	1	Actin, cytoplasmic 1;Actin, cytoplasmic 1, N-terminally processed	ACTB	>sp|P60709|ACTB_HUMAN Actin, cytoplasmic 1 OS=Homo sapiens GN=ACTB PE=1 SV=1	1	23	1	1	22	22	20	15	16	16	20	21	20	17	16	17	1	1	1	1	1	1	1	1	1	1	1	1	1	1	1	1	1	1	1	1	1	1	1	1	71.7	4.5
P60842;Q14240	P60842	7;3	7;3	6;2	Eukaryotic initiation factor 4A-I	EIF4A1	>sp|P60842|IF4A1_HUMAN Eukaryotic initiation factor 4A-I OS=Homo sapiens GN=EIF4A1 PE=1 SV=1	2	7	7	6	5	5	5	3	2	3	5	5	5	3	3	2	5	5	5	3	2	3	5	5	5	3	3	2	4	4	4	3	2	3	4	4	4	3	3	2	18.7	18.7
P60866	P60866	6	6	6	40S ribosomal protein S20	RPS20	>sp|P60866|RS20_HUMAN 40S ribosomal protein S20 OS=Homo sapiens GN=RPS20 PE=1 SV=1	1	6	6	6	4	4	4	6	6	6	4	3	4	4	5	6	4	4	4	6	6	6	4	3	4	4	5	6	4	4	4	6	6	6	4	3	4	4	5	6	31.1	31.1
P60900	P60900	1	1	1	Proteasome subunit alpha type-6	PSMA6	>sp|P60900|PSA6_HUMAN Proteasome subunit alpha type-6 OS=Homo sapiens GN=PSMA6 PE=1 SV=1	1	1	1	1	1	1	1	1	1	1	1	1	1	1	1	1	1	1	1	1	1	1	1	1	1	1	1	1	1	1	1	1	1	1	1	1	1	1	1	1	5.3	5.3
P60953;P84095;P17081;Q9H4E5	P60953;P84095;P17081;Q9H4E5	2;1;1;1	2;1;1;1	1;0;0;0	Cell division control protein 42 homolog;Rho-related GTP-binding protein RhoG;Rho-related GTP-binding protein RhoQ;Rho-related GTP-binding protein RhoJ	CDC42;RHOG;RHOQ;RHOJ	>sp|P60953|CDC42_HUMAN Cell division control protein 42 homolog OS=Homo sapiens GN=CDC42 PE=1 SV=2;>sp|P84095|RHOG_HUMAN Rho-related GTP-binding protein RhoG OS=Homo sapiens GN=RHOG PE=1 SV=1;>sp|P17081|RHOQ_HUMAN Rho-related GTP-binding protein RhoQ OS=Ho	4	2	2	1	2	2	2	1	1	1	2	2	2	1	1	1	2	2	2	1	1	1	2	2	2	1	1	1	1	1	1	1	1	1	1	1	1	1	1	1	11	11
P61158;Q9P1U1	P61158;Q9P1U1	2;1	2;1	2;1	Actin-related protein 3;Actin-related protein 3B	ACTR3;ACTR3B	>sp|P61158|ARP3_HUMAN Actin-related protein 3 OS=Homo sapiens GN=ACTR3 PE=1 SV=3;>sp|Q9P1U1|ARP3B_HUMAN Actin-related protein 3B OS=Homo sapiens GN=ACTR3B PE=2 SV=1	2	2	2	2	2	2	1	0	0	0	2	1	1	0	0	0	2	2	1	0	0	0	2	1	1	0	0	0	2	2	1	0	0	0	2	1	1	0	0	0	5.5	5.5
P61160	P61160	3	3	3	Actin-related protein 2	ACTR2	>sp|P61160|ARP2_HUMAN Actin-related protein 2 OS=Homo sapiens GN=ACTR2 PE=1 SV=1	1	3	3	3	3	3	2	0	0	0	3	3	2	0	0	0	3	3	2	0	0	0	3	3	2	0	0	0	3	3	2	0	0	0	3	3	2	0	0	0	9.4	9.4
P62834;P61224;A6NIZ1	P62834;P61224;A6NIZ1	2;2;1	2;2;1	2;2;1	Ras-related protein Rap-1A;Ras-related protein Rap-1b;Ras-related protein Rap-1b-like protein	RAP1A;RAP1B	>sp|P62834|RAP1A_HUMAN Ras-related protein Rap-1A OS=Homo sapiens GN=RAP1A PE=1 SV=1;>sp|P61224|RAP1B_HUMAN Ras-related protein Rap-1b OS=Homo sapiens GN=RAP1B PE=1 SV=1;>sp|A6NIZ1|RP1BL_HUMAN Ras-related protein Rap-1b-like protein OS=Homo sapiens PE=2 SV	3	2	2	2	1	1	1	0	1	1	1	1	1	1	0	0	1	1	1	0	1	1	1	1	1	1	0	0	1	1	1	0	1	1	1	1	1	1	0	0	10.3	10.3
P61247	P61247	16	16	16	40S ribosomal protein S3a	RPS3A	>sp|P61247|RS3A_HUMAN 40S ribosomal protein S3a OS=Homo sapiens GN=RPS3A PE=1 SV=2	1	16	16	16	12	13	14	9	9	11	13	14	13	10	9	10	12	13	14	9	9	11	13	14	13	10	9	10	12	13	14	9	9	11	13	14	13	10	9	10	53	53
Q9UNX3;P61254	Q9UNX3;P61254	2;2	2;2	2;2	60S ribosomal protein L26-like 1;60S ribosomal protein L26	RPL26L1;RPL26	>sp|Q9UNX3|RL26L_HUMAN 60S ribosomal protein L26-like 1 OS=Homo sapiens GN=RPL26L1 PE=1 SV=1;>sp|P61254|RL26_HUMAN 60S ribosomal protein L26 OS=Homo sapiens GN=RPL26 PE=1 SV=1	2	2	2	2	1	1	1	1	0	1	1	1	1	1	1	1	1	1	1	1	0	1	1	1	1	1	1	1	1	1	1	1	0	1	1	1	1	1	1	1	11.7	11.7
P61313	P61313	4	4	4	60S ribosomal protein L15	RPL15	>sp|P61313|RL15_HUMAN 60S ribosomal protein L15 OS=Homo sapiens GN=RPL15 PE=1 SV=2	1	4	4	4	3	4	4	2	2	3	2	4	3	2	3	3	3	4	4	2	2	3	2	4	3	2	3	3	3	4	4	2	2	3	2	4	3	2	3	3	20.1	20.1
P61353	P61353	6	6	6	60S ribosomal protein L27	RPL27	>sp|P61353|RL27_HUMAN 60S ribosomal protein L27 OS=Homo sapiens GN=RPL27 PE=1 SV=2	1	6	6	6	4	5	5	2	4	4	6	6	5	4	4	4	4	5	5	2	4	4	6	6	5	4	4	4	4	5	5	2	4	4	6	6	5	4	4	4	47.1	47.1
P61513;A6NKH3	P61513	3;1	3;1	3;1	60S ribosomal protein L37a	RPL37A	>sp|P61513|RL37A_HUMAN 60S ribosomal protein L37a OS=Homo sapiens GN=RPL37A PE=1 SV=2	2	3	3	3	3	3	3	2	2	2	3	3	3	2	2	1	3	3	3	2	2	2	3	3	3	2	2	1	3	3	3	2	2	2	3	3	3	2	2	1	31.5	31.5
P61604	P61604	2	2	2	10 kDa heat shock protein, mitochondrial	HSPE1	>sp|P61604|CH10_HUMAN 10 kDa heat shock protein, mitochondrial OS=Homo sapiens GN=HSPE1 PE=1 SV=2	1	2	2	2	2	2	2	2	2	2	2	2	2	2	2	2	2	2	2	2	2	2	2	2	2	2	2	2	2	2	2	2	2	2	2	2	2	2	2	2	23.5	23.5
P61619	P61619	1	1	1	Protein transport protein Sec61 subunit alpha isoform 1	SEC61A1	>sp|P61619|S61A1_HUMAN Protein transport protein Sec61 subunit alpha isoform 1 OS=Homo sapiens GN=SEC61A1 PE=1 SV=2	1	1	1	1	1	0	1	1	1	1	1	1	1	1	1	1	1	0	1	1	1	1	1	1	1	1	1	1	1	0	1	1	1	1	1	1	1	1	1	1	2.3	2.3
P61978	P61978	10	10	10	Heterogeneous nuclear ribonucleoprotein K	HNRNPK	>sp|P61978|HNRPK_HUMAN Heterogeneous nuclear ribonucleoprotein K OS=Homo sapiens GN=HNRNPK PE=1 SV=1	1	10	10	10	8	7	8	6	7	7	7	8	7	5	5	6	8	7	8	6	7	7	7	8	7	5	5	6	8	7	8	6	7	7	7	8	7	5	5	6	25.5	25.5
P61981	P61981	3	1	1	14-3-3 protein gamma;14-3-3 protein gamma, N-terminally processed	YWHAG	>sp|P61981|1433G_HUMAN 14-3-3 protein gamma OS=Homo sapiens GN=YWHAG PE=1 SV=2	1	3	1	1	3	2	1	1	2	2	1	1	1	2	2	2	1	1	1	1	1	1	1	1	1	1	1	1	1	1	1	1	1	1	1	1	1	1	1	1	12.6	5.7
P62081	P62081	4	4	4	40S ribosomal protein S7	RPS7	>sp|P62081|RS7_HUMAN 40S ribosomal protein S7 OS=Homo sapiens GN=RPS7 PE=1 SV=1	1	4	4	4	2	2	3	0	1	0	3	3	2	2	3	2	2	2	3	0	1	0	3	3	2	2	3	2	2	2	3	0	1	0	3	3	2	2	3	2	13.4	13.4
P62241	P62241	10	10	10	40S ribosomal protein S8	RPS8	>sp|P62241|RS8_HUMAN 40S ribosomal protein S8 OS=Homo sapiens GN=RPS8 PE=1 SV=2	1	10	10	10	7	6	7	9	9	9	7	7	5	10	10	10	7	6	7	9	9	9	7	7	5	10	10	10	7	6	7	9	9	9	7	7	5	10	10	10	46.6	46.6
P62244	P62244	4	4	4	40S ribosomal protein S15a	RPS15A	>sp|P62244|RS15A_HUMAN 40S ribosomal protein S15a OS=Homo sapiens GN=RPS15A PE=1 SV=2	1	4	4	4	3	3	4	2	3	3	3	4	4	2	3	2	3	3	4	2	3	3	3	4	4	2	3	2	3	3	4	2	3	3	3	4	4	2	3	2	31.5	31.5
P62249	P62249	12	12	12	40S ribosomal protein S16	RPS16	>sp|P62249|RS16_HUMAN 40S ribosomal protein S16 OS=Homo sapiens GN=RPS16 PE=1 SV=2	1	12	12	12	9	11	11	6	7	7	11	11	11	10	10	9	9	11	11	6	7	7	11	11	11	10	10	9	9	11	11	6	7	7	11	11	11	10	10	9	65.8	65.8
P62258	P62258	4	2	2	14-3-3 protein epsilon	YWHAE	>sp|P62258|1433E_HUMAN 14-3-3 protein epsilon OS=Homo sapiens GN=YWHAE PE=1 SV=1	1	4	2	2	4	3	2	1	3	3	2	2	2	2	2	2	2	2	2	1	2	2	2	2	2	1	1	1	2	2	2	1	2	2	2	2	2	1	1	1	15.7	9
P62263	P62263	9	9	9	40S ribosomal protein S14	RPS14	>sp|P62263|RS14_HUMAN 40S ribosomal protein S14 OS=Homo sapiens GN=RPS14 PE=1 SV=3	1	9	9	9	7	8	8	6	7	7	7	8	8	7	7	7	7	8	8	6	7	7	7	8	8	7	7	7	7	8	8	6	7	7	7	8	8	7	7	7	41.7	41.7
P62266	P62266	4	4	4	40S ribosomal protein S23	RPS23	>sp|P62266|RS23_HUMAN 40S ribosomal protein S23 OS=Homo sapiens GN=RPS23 PE=1 SV=3	1	4	4	4	2	4	4	3	3	3	3	4	4	3	2	3	2	4	4	3	3	3	3	4	4	3	2	3	2	4	4	3	3	3	3	4	4	3	2	3	30.1	30.1
P62269	P62269	17	17	17	40S ribosomal protein S18	RPS18	>sp|P62269|RS18_HUMAN 40S ribosomal protein S18 OS=Homo sapiens GN=RPS18 PE=1 SV=3	1	17	17	17	15	15	15	12	13	12	13	15	15	13	13	14	15	15	15	12	13	12	13	15	15	13	13	14	15	15	15	12	13	12	13	15	15	13	13	14	65.1	65.1
P62273	P62273	3	3	3	40S ribosomal protein S29	RPS29	>sp|P62273|RS29_HUMAN 40S ribosomal protein S29 OS=Homo sapiens GN=RPS29 PE=1 SV=2	1	3	3	3	3	3	3	2	2	2	2	3	3	2	2	2	3	3	3	2	2	2	2	3	3	2	2	2	3	3	3	2	2	2	2	3	3	2	2	2	46.4	46.4
P62277	P62277	7	7	7	40S ribosomal protein S13	RPS13	>sp|P62277|RS13_HUMAN 40S ribosomal protein S13 OS=Homo sapiens GN=RPS13 PE=1 SV=2	1	7	7	7	6	6	6	5	4	5	6	6	5	5	5	5	6	6	6	5	4	5	6	6	5	5	5	5	6	6	6	5	4	5	6	6	5	5	5	5	50.3	50.3
P62280	P62280	9	9	9	40S ribosomal protein S11	RPS11	>sp|P62280|RS11_HUMAN 40S ribosomal protein S11 OS=Homo sapiens GN=RPS11 PE=1 SV=3	1	9	9	9	6	6	6	6	6	7	6	6	5	8	7	8	6	6	6	6	6	7	6	6	5	8	7	8	6	6	6	6	6	7	6	6	5	8	7	8	47.5	47.5
P62304	P62304	1	1	1	Small nuclear ribonucleoprotein E	SNRPE	>sp|P62304|RUXE_HUMAN Small nuclear ribonucleoprotein E OS=Homo sapiens GN=SNRPE PE=1 SV=1	1	1	1	1	1	1	1	1	1	1	1	1	1	1	1	1	1	1	1	1	1	1	1	1	1	1	1	1	1	1	1	1	1	1	1	1	1	1	1	1	13	13
P62306	P62306	1	1	1	Small nuclear ribonucleoprotein F	SNRPF	>sp|P62306|RUXF_HUMAN Small nuclear ribonucleoprotein F OS=Homo sapiens GN=SNRPF PE=1 SV=1	1	1	1	1	0	0	0	1	1	1	0	0	0	1	1	1	0	0	0	1	1	1	0	0	0	1	1	1	0	0	0	1	1	1	0	0	0	1	1	1	15.1	15.1
P62316	P62316	4	4	4	Small nuclear ribonucleoprotein Sm D2	SNRPD2	>sp|P62316|SMD2_HUMAN Small nuclear ribonucleoprotein Sm D2 OS=Homo sapiens GN=SNRPD2 PE=1 SV=1	1	4	4	4	4	4	4	2	3	2	4	3	3	2	2	2	4	4	4	2	3	2	4	3	3	2	2	2	4	4	4	2	3	2	4	3	3	2	2	2	30.5	30.5
P62318	P62318	2	2	2	Small nuclear ribonucleoprotein Sm D3	SNRPD3	>sp|P62318|SMD3_HUMAN Small nuclear ribonucleoprotein Sm D3 OS=Homo sapiens GN=SNRPD3 PE=1 SV=1	1	2	2	2	1	2	2	0	1	1	1	2	2	1	1	1	1	2	2	0	1	1	1	2	2	1	1	1	1	2	2	0	1	1	1	2	2	1	1	1	15.1	15.1
P62328	P62328	1	1	1	Thymosin beta-4;Hematopoietic system regulatory peptide	TMSB4X	>sp|P62328|TYB4_HUMAN Thymosin beta-4 OS=Homo sapiens GN=TMSB4X PE=1 SV=2	1	1	1	1	1	0	1	1	1	0	1	1	1	1	1	1	1	0	1	1	1	0	1	1	1	1	1	1	1	0	1	1	1	0	1	1	1	1	1	1	31.8	31.8
P62424	P62424	9	9	9	60S ribosomal protein L7a	RPL7A	>sp|P62424|RL7A_HUMAN 60S ribosomal protein L7a OS=Homo sapiens GN=RPL7A PE=1 SV=2	1	9	9	9	7	7	7	5	8	7	6	7	6	8	8	8	7	7	7	5	8	7	6	7	6	8	8	8	7	7	7	5	8	7	6	7	6	8	8	8	31.6	31.6
P62701;P22090;Q8TD47	P62701	15;6;6	15;6;6	15;6;6	40S ribosomal protein S4, X isoform	RPS4X	>sp|P62701|RS4X_HUMAN 40S ribosomal protein S4, X isoform OS=Homo sapiens GN=RPS4X PE=1 SV=2	3	15	15	15	12	13	13	8	11	10	12	13	13	10	10	12	12	13	13	8	11	10	12	13	13	10	10	12	12	13	13	8	11	10	12	13	13	10	10	12	54.8	54.8
P62750	P62750	5	5	5	60S ribosomal protein L23a	RPL23A	>sp|P62750|RL23A_HUMAN 60S ribosomal protein L23a OS=Homo sapiens GN=RPL23A PE=1 SV=1	1	5	5	5	2	2	2	4	5	5	2	2	2	5	5	5	2	2	2	4	5	5	2	2	2	5	5	5	2	2	2	4	5	5	2	2	2	5	5	5	23.7	23.7
P62753	P62753	9	9	9	40S ribosomal protein S6	RPS6	>sp|P62753|RS6_HUMAN 40S ribosomal protein S6 OS=Homo sapiens GN=RPS6 PE=1 SV=1	1	9	9	9	5	5	5	7	8	8	5	5	5	8	8	9	5	5	5	7	8	8	5	5	5	8	8	9	5	5	5	7	8	8	5	5	5	8	8	9	28.5	28.5
P62805	P62805	9	9	9	Histone H4	HIST1H4A	>sp|P62805|H4_HUMAN Histone H4 OS=Homo sapiens GN=HIST1H4A PE=1 SV=2	1	9	9	9	7	7	7	5	5	8	7	7	7	7	5	8	7	7	7	5	5	8	7	7	7	7	5	8	7	7	7	5	5	8	7	7	7	7	5	8	63.1	63.1
Q9H0U4;Q92928;P62820	Q9H0U4;Q92928;P62820	1;1;1	1;1;1	1;1;1	Ras-related protein Rab-1B;Putative Ras-related protein Rab-1C;Ras-related protein Rab-1A	RAB1B;RAB1C;RAB1A	>sp|Q9H0U4|RAB1B_HUMAN Ras-related protein Rab-1B OS=Homo sapiens GN=RAB1B PE=1 SV=1;>sp|Q92928|RAB1C_HUMAN Putative Ras-related protein Rab-1C OS=Homo sapiens GN=RAB1C PE=5 SV=2;>sp|P62820|RAB1A_HUMAN Ras-related protein Rab-1A OS=Homo sapiens GN=RAB1A PE	3	1	1	1	1	0	0	0	0	0	1	0	0	0	0	0	1	0	0	0	0	0	1	0	0	0	0	0	1	0	0	0	0	0	1	0	0	0	0	0	8	8
P62826	P62826	7	7	7	GTP-binding nuclear protein Ran	RAN	>sp|P62826|RAN_HUMAN GTP-binding nuclear protein Ran OS=Homo sapiens GN=RAN PE=1 SV=3	1	7	7	7	6	6	5	4	4	5	6	6	6	5	5	5	6	6	5	4	4	5	6	6	6	5	5	5	6	6	5	4	4	5	6	6	6	5	5	5	30.1	30.1
P62829	P62829	5	5	5	60S ribosomal protein L23	RPL23	>sp|P62829|RL23_HUMAN 60S ribosomal protein L23 OS=Homo sapiens GN=RPL23 PE=1 SV=1	1	5	5	5	5	5	5	3	2	3	5	5	4	3	3	3	5	5	5	3	2	3	5	5	4	3	3	3	5	5	5	3	2	3	5	5	4	3	3	3	44.3	44.3
P62841	P62841	5	5	5	40S ribosomal protein S15	RPS15	>sp|P62841|RS15_HUMAN 40S ribosomal protein S15 OS=Homo sapiens GN=RPS15 PE=1 SV=2	1	5	5	5	4	4	5	4	3	4	4	5	4	4	3	4	4	4	5	4	3	4	4	5	4	4	3	4	4	4	5	4	3	4	4	5	4	4	3	4	35.9	35.9
P62847	P62847	5	5	5	40S ribosomal protein S24	RPS24	>sp|P62847|RS24_HUMAN 40S ribosomal protein S24 OS=Homo sapiens GN=RPS24 PE=1 SV=1	1	5	5	5	3	3	3	2	4	4	3	3	3	4	3	4	3	3	3	2	4	4	3	3	3	4	3	4	3	3	3	2	4	4	3	3	3	4	3	4	35.3	35.3
P62851	P62851	7	7	7	40S ribosomal protein S25	RPS25	>sp|P62851|RS25_HUMAN 40S ribosomal protein S25 OS=Homo sapiens GN=RPS25 PE=1 SV=1	1	7	7	7	6	6	6	4	5	6	6	4	4	6	7	6	6	6	6	4	5	6	6	4	4	6	7	6	6	6	6	4	5	6	6	4	4	6	7	6	41.6	41.6
P62854;Q5JNZ5	P62854;Q5JNZ5	4;3	4;3	4;3	40S ribosomal protein S26;Putative 40S ribosomal protein S26-like 1	RPS26;RPS26P11	>sp|P62854|RS26_HUMAN 40S ribosomal protein S26 OS=Homo sapiens GN=RPS26 PE=1 SV=3;>sp|Q5JNZ5|RS26L_HUMAN Putative 40S ribosomal protein S26-like 1 OS=Homo sapiens GN=RPS26P11 PE=5 SV=1	2	4	4	4	3	3	3	3	3	3	3	3	3	3	3	3	3	3	3	3	3	3	3	3	3	3	3	3	3	3	3	3	3	3	3	3	3	3	3	3	37.4	37.4
P62857	P62857	3	3	3	40S ribosomal protein S28	RPS28	>sp|P62857|RS28_HUMAN 40S ribosomal protein S28 OS=Homo sapiens GN=RPS28 PE=1 SV=1	1	3	3	3	2	2	2	3	3	3	1	2	2	3	3	3	2	2	2	3	3	3	1	2	2	3	3	3	2	2	2	3	3	3	1	2	2	3	3	3	46.4	46.4
P62861	P62861	1	1	1	40S ribosomal protein S30	FAU	>sp|P62861|RS30_HUMAN 40S ribosomal protein S30 OS=Homo sapiens GN=FAU PE=1 SV=1	1	1	1	1	0	1	1	0	1	1	1	1	1	1	1	1	0	1	1	0	1	1	1	1	1	1	1	1	0	1	1	0	1	1	1	1	1	1	1	1	16.9	16.9
P62888	P62888	5	5	5	60S ribosomal protein L30	RPL30	>sp|P62888|RL30_HUMAN 60S ribosomal protein L30 OS=Homo sapiens GN=RPL30 PE=1 SV=2	1	5	5	5	5	5	4	5	5	5	5	4	5	5	5	5	5	5	4	5	5	5	5	4	5	5	5	5	5	5	4	5	5	5	5	4	5	5	5	5	58.3	58.3
P62899	P62899	3	3	3	60S ribosomal protein L31	RPL31	>sp|P62899|RL31_HUMAN 60S ribosomal protein L31 OS=Homo sapiens GN=RPL31 PE=1 SV=1	1	3	3	3	2	2	2	1	3	3	2	2	2	1	3	3	2	2	2	1	3	3	2	2	2	1	3	3	2	2	2	1	3	3	2	2	2	1	3	3	21.6	21.6
P62906	P62906	8	8	8	60S ribosomal protein L10a	RPL10A	>sp|P62906|RL10A_HUMAN 60S ribosomal protein L10a OS=Homo sapiens GN=RPL10A PE=1 SV=2	1	8	8	8	7	7	7	3	4	5	6	7	6	5	5	5	7	7	7	3	4	5	6	7	6	5	5	5	7	7	7	3	4	5	6	7	6	5	5	5	39.2	39.2
P62910	P62910	5	5	5	60S ribosomal protein L32	RPL32	>sp|P62910|RL32_HUMAN 60S ribosomal protein L32 OS=Homo sapiens GN=RPL32 PE=1 SV=2	1	5	5	5	3	3	3	3	5	4	3	3	3	5	5	5	3	3	3	3	5	4	3	3	3	5	5	5	3	3	3	3	5	4	3	3	3	5	5	5	40	40
P62913	P62913	7	7	7	60S ribosomal protein L11	RPL11	>sp|P62913|RL11_HUMAN 60S ribosomal protein L11 OS=Homo sapiens GN=RPL11 PE=1 SV=2	1	7	7	7	3	3	2	6	6	5	3	4	4	6	5	6	3	3	2	6	6	5	3	4	4	6	5	6	3	3	2	6	6	5	3	4	4	6	5	6	37.1	37.1
P62917	P62917	10	10	10	60S ribosomal protein L8	RPL8	>sp|P62917|RL8_HUMAN 60S ribosomal protein L8 OS=Homo sapiens GN=RPL8 PE=1 SV=2	1	10	10	10	7	6	7	4	4	6	6	7	6	6	6	7	7	6	7	4	4	6	6	7	6	6	6	7	7	6	7	4	4	6	6	7	6	6	6	7	38.1	38.1
P62937	P62937	6	6	6	Peptidyl-prolyl cis-trans isomerase A;Peptidyl-prolyl cis-trans isomerase A, N-terminally processed	PPIA	>sp|P62937|PPIA_HUMAN Peptidyl-prolyl cis-trans isomerase A OS=Homo sapiens GN=PPIA PE=1 SV=2	1	6	6	6	4	5	5	1	2	2	4	5	6	2	2	2	4	5	5	1	2	2	4	5	6	2	2	2	4	5	5	1	2	2	4	5	6	2	2	2	30.9	30.9
P62979;P62987;P0CG47;P0CG48	P62979;P62987;P0CG47;P0CG48	5;3;3;3	5;3;3;3	5;3;3;3	Ubiquitin-40S ribosomal protein S27a;Ubiquitin;40S ribosomal protein S27a;Ubiquitin-60S ribosomal protein L40;Ubiquitin;60S ribosomal protein L40;Polyubiquitin-B;Ubiquitin;Polyubiquitin-C;Ubiquitin	RPS27A;UBA52;UBB;UBC	>sp|P62979|RS27A_HUMAN Ubiquitin-40S ribosomal protein S27a OS=Homo sapiens GN=RPS27A PE=1 SV=2;>sp|P62987|RL40_HUMAN Ubiquitin-60S ribosomal protein L40 OS=Homo sapiens GN=UBA52 PE=1 SV=2;>sp|P0CG47|UBB_HUMAN Polyubiquitin-B OS=Homo sapiens GN=UBB PE=1 SV	4	5	5	5	4	4	4	4	4	3	4	4	3	4	5	4	4	4	4	4	4	3	4	4	3	4	5	4	4	4	4	4	4	3	4	4	3	4	5	4	38.5	38.5
P62995	P62995	13	13	10	Transformer-2 protein homolog beta	TRA2B	>sp|P62995|TRA2B_HUMAN Transformer-2 protein homolog beta OS=Homo sapiens GN=TRA2B PE=1 SV=1	1	13	13	10	7	7	8	8	8	8	6	8	7	8	8	8	7	7	8	8	8	8	6	8	7	8	8	8	7	7	8	5	6	6	6	8	7	5	5	5	43.4	43.4
P63104	P63104	7	7	5	14-3-3 protein zeta/delta	YWHAZ	>sp|P63104|1433Z_HUMAN 14-3-3 protein zeta/delta OS=Homo sapiens GN=YWHAZ PE=1 SV=1	1	7	7	5	7	6	4	3	4	4	5	4	5	4	4	4	7	6	4	3	4	4	5	4	5	4	4	4	5	5	4	3	3	3	5	4	5	3	3	3	33.5	33.5
P63167;Q96FJ2	P63167;Q96FJ2	2;1	2;1	2;1	Dynein light chain 1, cytoplasmic;Dynein light chain 2, cytoplasmic	DYNLL1;DYNLL2	>sp|P63167|DYL1_HUMAN Dynein light chain 1, cytoplasmic OS=Homo sapiens GN=DYNLL1 PE=1 SV=1;>sp|Q96FJ2|DYL2_HUMAN Dynein light chain 2, cytoplasmic OS=Homo sapiens GN=DYNLL2 PE=1 SV=1	2	2	2	2	2	2	2	0	0	0	0	2	1	0	0	0	2	2	2	0	0	0	0	2	1	0	0	0	2	2	2	0	0	0	0	2	1	0	0	0	25.8	25.8
P63173	P63173	3	3	3	60S ribosomal protein L38	RPL38	>sp|P63173|RL38_HUMAN 60S ribosomal protein L38 OS=Homo sapiens GN=RPL38 PE=1 SV=2	1	3	3	3	2	1	2	0	0	0	2	3	3	0	0	2	2	1	2	0	0	0	2	3	3	0	0	2	2	1	2	0	0	0	2	3	3	0	0	2	35.7	35.7
P63241;Q9GZV4;Q6IS14	P63241;Q9GZV4	3;2;1	3;2;1	3;2;1	Eukaryotic translation initiation factor 5A-1;Eukaryotic translation initiation factor 5A-2	EIF5A;EIF5A2	>sp|P63241|IF5A1_HUMAN Eukaryotic translation initiation factor 5A-1 OS=Homo sapiens GN=EIF5A PE=1 SV=2;>sp|Q9GZV4|IF5A2_HUMAN Eukaryotic translation initiation factor 5A-2 OS=Homo sapiens GN=EIF5A2 PE=1 SV=3	3	3	3	3	3	3	3	0	2	2	3	2	2	2	2	1	3	3	3	0	2	2	3	2	2	2	2	1	3	3	3	0	2	2	3	2	2	2	2	1	24	24
P63244	P63244	14	14	14	Guanine nucleotide-binding protein subunit beta-2-like 1	GNB2L1	>sp|P63244|RACK1_HUMAN Receptor of activated protein C kinase 1 OS=Homo sapiens GN=RACK1 PE=1 SV=3	1	14	14	14	13	13	12	8	12	11	13	12	12	12	11	12	13	13	12	8	12	11	13	12	12	12	11	12	13	13	12	8	12	11	13	12	12	12	11	12	53.6	53.6
P63261;Q6S8J3;A5A3E0;P0CG38;Q9BYX7;P0CG39	P63261	23;8;7;6;4;4	23;8;7;6;4;4	1;0;0;0;0;0	Actin, cytoplasmic 2;Actin, cytoplasmic 2, N-terminally processed	ACTG1	>sp|P63261|ACTG_HUMAN Actin, cytoplasmic 2 OS=Homo sapiens GN=ACTG1 PE=1 SV=1	6	23	23	1	22	22	20	15	16	16	20	21	20	17	16	17	22	22	20	15	16	16	20	21	20	17	16	17	1	1	1	1	1	1	1	1	1	1	1	1	71.7	71.7
P63313	P63313	3	3	3	Thymosin beta-10	TMSB10	>sp|P63313|TYB10_HUMAN Thymosin beta-10 OS=Homo sapiens GN=TMSB10 PE=1 SV=2	1	3	3	3	2	2	2	1	2	2	2	2	2	1	2	2	2	2	2	1	2	2	2	2	2	1	2	2	2	2	2	1	2	2	2	2	2	1	2	2	68.2	68.2
P67809	P67809	12	12	8	Nuclease-sensitive element-binding protein 1	YBX1	>sp|P67809|YBOX1_HUMAN Nuclease-sensitive element-binding protein 1 OS=Homo sapiens GN=YBX1 PE=1 SV=3	1	12	12	8	4	3	3	5	7	8	3	4	4	8	7	12	4	3	3	5	7	8	3	4	4	8	7	12	2	1	1	3	4	5	1	2	2	5	4	8	50.9	50.9
P68133;P68032;P63267;P62736	P68133;P68032;P63267;P62736	14;14;13;13	1;1;1;1	1;1;1;1	Actin, alpha skeletal muscle;Actin, alpha cardiac muscle 1;Actin, gamma-enteric smooth muscle;Actin, aortic smooth muscle	ACTA1;ACTC1;ACTG2;ACTA2	>sp|P68133|ACTS_HUMAN Actin, alpha skeletal muscle OS=Homo sapiens GN=ACTA1 PE=1 SV=1;>sp|P68032|ACTC_HUMAN Actin, alpha cardiac muscle 1 OS=Homo sapiens GN=ACTC1 PE=1 SV=1;>sp|P63267|ACTH_HUMAN Actin, gamma-enteric smooth muscle OS=Homo sapiens GN=ACTG2 P	4	14	1	1	13	13	13	10	11	11	12	13	13	11	10	12	1	1	1	1	1	1	1	1	1	0	0	1	1	1	1	1	1	1	1	1	1	0	0	1	32.4	4.2
Q5VTE0;P68104;Q05639	Q5VTE0;P68104;Q05639	14;14;8	14;14;8	14;14;8	Putative elongation factor 1-alpha-like 3;Elongation factor 1-alpha 1;Elongation factor 1-alpha 2	EEF1A1P5;EEF1A1;EEF1A2	>sp|Q5VTE0|EF1A3_HUMAN Putative elongation factor 1-alpha-like 3 OS=Homo sapiens GN=EEF1A1P5 PE=5 SV=1;>sp|P68104|EF1A1_HUMAN Elongation factor 1-alpha 1 OS=Homo sapiens GN=EEF1A1 PE=1 SV=1;>sp|Q05639|EF1A2_HUMAN Elongation factor 1-alpha 2 OS=Homo sapiens	3	14	14	14	13	12	12	5	8	7	11	12	9	7	6	8	13	12	12	5	8	7	11	12	9	7	6	8	13	12	12	5	8	7	11	12	9	7	6	8	40.7	40.7
P68363	P68363	17	17	0	Tubulin alpha-1B chain	TUBA1B	>sp|P68363|TBA1B_HUMAN Tubulin alpha-1B chain OS=Homo sapiens GN=TUBA1B PE=1 SV=1	1	17	17	0	16	15	17	9	10	10	15	17	14	8	9	9	16	15	17	9	10	10	15	17	14	8	9	9	0	0	0	0	0	0	0	0	0	0	0	0	43.5	43.5
P68366;A6NHL2	P68366	16;4	3;0	3;0	Tubulin alpha-4A chain	TUBA4A	>sp|P68366|TBA4A_HUMAN Tubulin alpha-4A chain OS=Homo sapiens GN=TUBA4A PE=1 SV=1	2	16	3	3	13	13	15	7	7	9	12	15	12	7	7	8	1	2	2	2	1	3	1	2	2	3	2	3	1	2	2	2	1	3	1	2	2	3	2	3	41.7	10
P68371;P04350;A6NNZ2;Q9H4B7;CON__ENSEMBL:ENSBTAP00000025008	P68371;P04350	17;12;5;3;3	17;12;5;3;3	3;2;0;0;0	Tubulin beta-4B chain;Tubulin beta-4A chain	TUBB4B;TUBB4A	>sp|P68371|TBB4B_HUMAN Tubulin beta-4B chain OS=Homo sapiens GN=TUBB4B PE=1 SV=1;>sp|P04350|TBB4A_HUMAN Tubulin beta-4A chain OS=Homo sapiens GN=TUBB4A PE=1 SV=2	5	17	17	3	15	16	15	11	12	13	16	16	14	12	13	13	15	16	15	11	12	13	16	16	14	12	13	13	3	3	2	2	2	2	3	3	3	2	2	2	41.1	41.1
Q71DI3;Q16695;P84243;P68431;Q6NXT2	Q71DI3;Q16695;P84243;P68431;Q6NXT2	4;4;4;4;2	4;4;4;4;2	4;4;4;4;2	Histone H3.2;Histone H3.1t;Histone H3.3;Histone H3.1;Histone H3.3C	HIST2H3A;HIST3H3;H3F3A;HIST1H3A;H3F3C	>sp|Q71DI3|H32_HUMAN Histone H3.2 OS=Homo sapiens GN=HIST2H3A PE=1 SV=3;>sp|Q16695|H31T_HUMAN Histone H3.1t OS=Homo sapiens GN=HIST3H3 PE=1 SV=3;>sp|P84243|H33_HUMAN Histone H3.3 OS=Homo sapiens GN=H3F3A PE=1 SV=2;>sp|P68431|H31_HUMAN Histone H3.1 OS=Homo	5	4	4	4	3	4	4	3	3	3	4	4	4	3	3	3	3	4	4	3	3	3	4	4	4	3	3	3	3	4	4	3	3	3	4	4	4	3	3	3	19.9	19.9
P78316	P78316	5	5	5	Nucleolar protein 14	NOP14	>sp|P78316|NOP14_HUMAN Nucleolar protein 14 OS=Homo sapiens GN=NOP14 PE=1 SV=3	1	5	5	5	2	2	3	1	3	2	2	3	2	2	3	3	2	2	3	1	3	2	2	3	2	2	3	3	2	2	3	1	3	2	2	3	2	2	3	3	6.4	6.4
P78371	P78371	5	5	5	T-complex protein 1 subunit beta	CCT2	>sp|P78371|TCPB_HUMAN T-complex protein 1 subunit beta OS=Homo sapiens GN=CCT2 PE=1 SV=4	1	5	5	5	2	2	2	0	2	0	1	2	3	1	1	1	2	2	2	0	2	0	1	2	3	1	1	1	2	2	2	0	2	0	1	2	3	1	1	1	15	15
P78527	P78527	22	22	22	DNA-dependent protein kinase catalytic subunit	PRKDC	>sp|P78527|PRKDC_HUMAN DNA-dependent protein kinase catalytic subunit OS=Homo sapiens GN=PRKDC PE=1 SV=3	1	22	22	22	17	18	17	9	11	11	19	20	18	10	9	11	17	18	17	9	11	11	19	20	18	10	9	11	17	18	17	9	11	11	19	20	18	10	9	11	6.4	6.4
P80723	P80723	6	6	6	Brain acid soluble protein 1	BASP1	>sp|P80723|BASP1_HUMAN Brain acid soluble protein 1 OS=Homo sapiens GN=BASP1 PE=1 SV=2	1	6	6	6	6	5	6	2	4	4	6	6	6	4	4	3	6	5	6	2	4	4	6	6	6	4	4	3	6	5	6	2	4	4	6	6	6	4	4	3	50.7	50.7
P81605	P81605	7	7	7	Dermcidin;Survival-promoting peptide;DCD-1	DCD	>sp|P81605|DCD_HUMAN Dermcidin OS=Homo sapiens GN=DCD PE=1 SV=2	1	7	7	7	3	1	5	2	3	2	3	1	1	1	1	2	3	1	5	2	3	2	3	1	1	1	1	2	3	1	5	2	3	2	3	1	1	1	1	2	53.6	53.6
P82650	P82650	3	3	3	28S ribosomal protein S22, mitochondrial	MRPS22	>sp|P82650|RT22_HUMAN 28S ribosomal protein S22, mitochondrial OS=Homo sapiens GN=MRPS22 PE=1 SV=1	1	3	3	3	1	1	1	1	3	3	1	1	1	3	3	3	1	1	1	1	3	3	1	1	1	3	3	3	1	1	1	1	3	3	1	1	1	3	3	3	9.4	9.4
P82675	P82675	2	2	2	28S ribosomal protein S5, mitochondrial	MRPS5	>sp|P82675|RT05_HUMAN 28S ribosomal protein S5, mitochondrial OS=Homo sapiens GN=MRPS5 PE=1 SV=2	1	2	2	2	0	0	0	2	2	2	0	0	0	2	2	2	0	0	0	2	2	2	0	0	0	2	2	2	0	0	0	2	2	2	0	0	0	2	2	2	4.9	4.9
P82921	P82921	1	1	1	28S ribosomal protein S21, mitochondrial	MRPS21	>sp|P82921|RT21_HUMAN 28S ribosomal protein S21, mitochondrial OS=Homo sapiens GN=MRPS21 PE=1 SV=2	1	1	1	1	0	0	0	1	1	1	0	0	0	1	1	1	0	0	0	1	1	1	0	0	0	1	1	1	0	0	0	1	1	1	0	0	0	1	1	1	16.1	16.1
P82930	P82930	3	3	3	28S ribosomal protein S34, mitochondrial	MRPS34	>sp|P82930|RT34_HUMAN 28S ribosomal protein S34, mitochondrial OS=Homo sapiens GN=MRPS34 PE=1 SV=2	1	3	3	3	0	0	1	0	2	2	1	1	0	1	2	2	0	0	1	0	2	2	1	1	0	1	2	2	0	0	1	0	2	2	1	1	0	1	2	2	13.3	13.3
P82932	P82932	3	3	3	28S ribosomal protein S6, mitochondrial	MRPS6	>sp|P82932|RT06_HUMAN 28S ribosomal protein S6, mitochondrial OS=Homo sapiens GN=MRPS6 PE=1 SV=3	1	3	3	3	0	0	0	2	2	3	0	0	0	3	3	3	0	0	0	2	2	3	0	0	0	3	3	3	0	0	0	2	2	3	0	0	0	3	3	3	23.2	23.2
P83731	P83731	4	4	4	60S ribosomal protein L24	RPL24	>sp|P83731|RL24_HUMAN 60S ribosomal protein L24 OS=Homo sapiens GN=RPL24 PE=1 SV=1	1	4	4	4	3	3	2	2	3	3	3	3	3	3	3	3	3	3	2	2	3	3	3	3	3	3	3	3	3	3	2	2	3	3	3	3	3	3	3	3	24.2	24.2
P83881;Q969Q0	P83881;Q969Q0	2;1	2;1	2;1	60S ribosomal protein L36a;60S ribosomal protein L36a-like	RPL36A;RPL36AL	>sp|P83881|RL36A_HUMAN 60S ribosomal protein L36a OS=Homo sapiens GN=RPL36A PE=1 SV=2;>sp|Q969Q0|RL36L_HUMAN 60S ribosomal protein L36a-like OS=Homo sapiens GN=RPL36AL PE=1 SV=3	2	2	2	2	1	1	1	1	1	1	1	1	1	1	1	1	1	1	1	1	1	1	1	1	1	1	1	1	1	1	1	1	1	1	1	1	1	1	1	1	17.9	17.9
P84090	P84090	2	2	2	Enhancer of rudimentary homolog	ERH	>sp|P84090|ERH_HUMAN Enhancer of rudimentary homolog OS=Homo sapiens GN=ERH PE=1 SV=1	1	2	2	2	2	2	2	2	2	2	1	2	2	2	2	2	2	2	2	2	2	2	1	2	2	2	2	2	2	2	2	2	2	2	1	2	2	2	2	2	26.9	26.9
P84098	P84098	8	8	8	60S ribosomal protein L19	RPL19	>sp|P84098|RL19_HUMAN 60S ribosomal protein L19 OS=Homo sapiens GN=RPL19 PE=1 SV=1	1	8	8	8	5	5	5	3	3	4	5	4	5	4	5	7	5	5	5	3	3	4	5	4	5	4	5	7	5	5	5	3	3	4	5	4	5	4	5	7	32.7	32.7
P84103	P84103	6	5	5	Serine/arginine-rich splicing factor 3	SRSF3	>sp|P84103|SRSF3_HUMAN Serine/arginine-rich splicing factor 3 OS=Homo sapiens GN=SRSF3 PE=1 SV=1	1	6	5	5	4	5	6	5	5	5	6	5	5	5	5	5	4	4	5	4	4	4	5	5	4	4	4	4	4	4	5	4	4	4	5	5	4	4	4	4	33.5	33.5
Q00325	Q00325	1	1	1	Phosphate carrier protein, mitochondrial	SLC25A3	>sp|Q00325|MPCP_HUMAN Phosphate carrier protein, mitochondrial OS=Homo sapiens GN=SLC25A3 PE=1 SV=2	1	1	1	1	1	1	1	1	1	1	1	1	1	1	1	1	1	1	1	1	1	1	1	1	1	1	1	1	1	1	1	1	1	1	1	1	1	1	1	1	3.3	3.3
Q00610;P53675	Q00610	5;1	5;1	5;1	Clathrin heavy chain 1	CLTC	>sp|Q00610|CLH1_HUMAN Clathrin heavy chain 1 OS=Homo sapiens GN=CLTC PE=1 SV=5	2	5	5	5	4	3	3	1	1	1	5	3	3	1	1	1	4	3	3	1	1	1	5	3	3	1	1	1	4	3	3	1	1	1	5	3	3	1	1	1	4.2	4.2
Q00839	Q00839	20	20	20	Heterogeneous nuclear ribonucleoprotein U	HNRNPU	>sp|Q00839|HNRPU_HUMAN Heterogeneous nuclear ribonucleoprotein U OS=Homo sapiens GN=HNRNPU PE=1 SV=6	1	20	20	20	13	12	12	10	12	13	11	12	12	11	13	14	13	12	12	10	12	13	11	12	12	11	13	14	13	12	12	10	12	13	11	12	12	11	13	14	25.6	25.6
Q01130;Q9BRL6	Q01130;Q9BRL6	3;2	3;2	3;2	Serine/arginine-rich splicing factor 2;Serine/arginine-rich splicing factor 8	SRSF2;SRSF8	>sp|Q01130|SRSF2_HUMAN Serine/arginine-rich splicing factor 2 OS=Homo sapiens GN=SRSF2 PE=1 SV=4;>sp|Q9BRL6|SRSF8_HUMAN Serine/arginine-rich splicing factor 8 OS=Homo sapiens GN=SRSF8 PE=1 SV=1	2	3	3	3	2	2	2	2	2	2	2	2	2	2	2	2	2	2	2	2	2	2	2	2	2	2	2	2	2	2	2	2	2	2	2	2	2	2	2	2	14.5	14.5
Q01469	Q01469	1	1	1	Fatty acid-binding protein, epidermal	FABP5	>sp|Q01469|FABP5_HUMAN Fatty acid-binding protein, epidermal OS=Homo sapiens GN=FABP5 PE=1 SV=3	1	1	1	1	0	0	1	0	0	0	0	0	0	0	0	0	0	0	1	0	0	0	0	0	0	0	0	0	0	0	1	0	0	0	0	0	0	0	0	0	6.7	6.7
Q01650	Q01650	3	3	3	Large neutral amino acids transporter small subunit 1	SLC7A5	>sp|Q01650|LAT1_HUMAN Large neutral amino acids transporter small subunit 1 OS=Homo sapiens GN=SLC7A5 PE=1 SV=2	1	3	3	3	3	3	3	2	2	2	3	3	3	2	2	2	3	3	3	2	2	2	3	3	3	2	2	2	3	3	3	2	2	2	3	3	3	2	2	2	9.5	9.5
Q01813;P17858	Q01813	8;2	8;2	7;1	6-phosphofructokinase type C	PFKP	>sp|Q01813|PFKAP_HUMAN ATP-dependent 6-phosphofructokinase, platelet type OS=Homo sapiens GN=PFKP PE=1 SV=2	2	8	8	7	8	8	8	2	2	4	8	8	7	4	4	4	8	8	8	2	2	4	8	8	7	4	4	4	7	7	7	2	2	3	7	7	6	3	3	3	12.4	12.4
Q02040	Q02040	2	2	2	A-kinase anchor protein 17A	AKAP17A	>sp|Q02040|AK17A_HUMAN A-kinase anchor protein 17A OS=Homo sapiens GN=AKAP17A PE=1 SV=2	1	2	2	2	0	0	0	1	1	1	0	0	0	2	1	2	0	0	0	1	1	1	0	0	0	2	1	2	0	0	0	1	1	1	0	0	0	2	1	2	3.3	3.3
Q02543	Q02543	9	9	9	60S ribosomal protein L18a	RPL18A	>sp|Q02543|RL18A_HUMAN 60S ribosomal protein L18a OS=Homo sapiens GN=RPL18A PE=1 SV=2	1	9	9	9	8	8	9	6	6	8	8	9	8	7	7	7	8	8	9	6	6	8	8	9	8	7	7	7	8	8	9	6	6	8	8	9	8	7	7	7	40.9	40.9
Q02790	Q02790	2	2	2	Peptidyl-prolyl cis-trans isomerase FKBP4;Peptidyl-prolyl cis-trans isomerase FKBP4, N-terminally processed	FKBP4	>sp|Q02790|FKBP4_HUMAN Peptidyl-prolyl cis-trans isomerase FKBP4 OS=Homo sapiens GN=FKBP4 PE=1 SV=3	1	2	2	2	2	2	2	1	1	2	2	2	2	2	2	2	2	2	2	1	1	2	2	2	2	2	2	2	2	2	2	1	1	2	2	2	2	2	2	2	4.8	4.8
Q02878	Q02878	12	12	12	60S ribosomal protein L6	RPL6	>sp|Q02878|RL6_HUMAN 60S ribosomal protein L6 OS=Homo sapiens GN=RPL6 PE=1 SV=3	1	12	12	12	6	5	5	7	9	8	5	6	4	8	9	9	6	5	5	7	9	8	5	6	4	8	9	9	6	5	5	7	9	8	5	6	4	8	9	9	44.1	44.1
Q05519	Q05519	3	3	3	Serine/arginine-rich splicing factor 11	SRSF11	>sp|Q05519|SRS11_HUMAN Serine/arginine-rich splicing factor 11 OS=Homo sapiens GN=SRSF11 PE=1 SV=1	1	3	3	3	3	3	3	2	2	2	2	3	3	2	2	2	3	3	3	2	2	2	2	3	3	2	2	2	3	3	3	2	2	2	2	3	3	2	2	2	10.7	10.7
Q06710	Q06710	1	1	1	Paired box protein Pax-8	PAX8	>sp|Q06710|PAX8_HUMAN Paired box protein Pax-8 OS=Homo sapiens GN=PAX8 PE=1 SV=2	1	1	1	1	1	1	1	1	1	0	1	1	0	1	0	1	1	1	1	1	1	0	1	1	0	1	0	1	1	1	1	1	1	0	1	1	0	1	0	1	2.7	2.7
Q06830;Q13162	Q06830	7;1	7;1	6;1	Peroxiredoxin-1	PRDX1	>sp|Q06830|PRDX1_HUMAN Peroxiredoxin-1 OS=Homo sapiens GN=PRDX1 PE=1 SV=1	2	7	7	6	7	7	7	3	3	4	6	7	7	5	4	3	7	7	7	3	3	4	6	7	7	5	4	3	6	6	6	2	2	4	5	6	6	4	4	3	46.2	46.2
Q07020	Q07020	9	9	9	60S ribosomal protein L18	RPL18	>sp|Q07020|RL18_HUMAN 60S ribosomal protein L18 OS=Homo sapiens GN=RPL18 PE=1 SV=2	1	9	9	9	8	8	8	6	6	7	7	8	8	7	7	7	8	8	8	6	6	7	7	8	8	7	7	7	8	8	8	6	6	7	7	8	8	7	7	7	41	41
Q07021	Q07021	1	1	1	Complement component 1 Q subcomponent-binding protein, mitochondrial	C1QBP	>sp|Q07021|C1QBP_HUMAN Complement component 1 Q subcomponent-binding protein, mitochondrial OS=Homo sapiens GN=C1QBP PE=1 SV=1	1	1	1	1	1	1	1	0	0	0	1	1	1	0	0	0	1	1	1	0	0	0	1	1	1	0	0	0	1	1	1	0	0	0	1	1	1	0	0	0	7.1	7.1
Q07065	Q07065	3	3	3	Cytoskeleton-associated protein 4	CKAP4	>sp|Q07065|CKAP4_HUMAN Cytoskeleton-associated protein 4 OS=Homo sapiens GN=CKAP4 PE=1 SV=2	1	3	3	3	2	1	2	0	1	1	1	1	1	1	0	1	2	1	2	0	1	1	1	1	1	1	0	1	2	1	2	0	1	1	1	1	1	1	0	1	5.8	5.8
Q07955	Q07955	5	5	5	Serine/arginine-rich splicing factor 1	SRSF1	>sp|Q07955|SRSF1_HUMAN Serine/arginine-rich splicing factor 1 OS=Homo sapiens GN=SRSF1 PE=1 SV=2	1	5	5	5	5	5	5	5	5	4	5	5	5	5	5	5	5	5	5	5	5	4	5	5	5	5	5	5	5	5	5	5	5	4	5	5	5	5	5	5	20.6	20.6
Q08J23	Q08J23	6	6	6	tRNA (cytosine(34)-C(5))-methyltransferase	NSUN2	>sp|Q08J23|NSUN2_HUMAN tRNA (cytosine(34)-C(5))-methyltransferase OS=Homo sapiens GN=NSUN2 PE=1 SV=2	1	6	6	6	4	3	2	2	3	2	4	3	3	2	3	4	4	3	2	2	3	2	4	3	3	2	3	4	4	3	2	2	3	2	4	3	3	2	3	4	9.4	9.4
Q09028	Q09028	2	2	2	Histone-binding protein RBBP4	RBBP4	>sp|Q09028|RBBP4_HUMAN Histone-binding protein RBBP4 OS=Homo sapiens GN=RBBP4 PE=1 SV=3	1	2	2	2	0	0	0	2	2	2	0	0	0	1	0	1	0	0	0	2	2	2	0	0	0	1	0	1	0	0	0	2	2	2	0	0	0	1	0	1	10.6	10.6
Q09666	Q09666	3	3	3	Neuroblast differentiation-associated protein AHNAK	AHNAK	>sp|Q09666|AHNK_HUMAN Neuroblast differentiation-associated protein AHNAK OS=Homo sapiens GN=AHNAK PE=1 SV=2	1	3	3	3	3	3	2	0	0	0	3	3	3	0	0	0	3	3	2	0	0	0	3	3	3	0	0	0	3	3	2	0	0	0	3	3	3	0	0	0	3	3
Q12873	Q12873	2	1	1	Chromodomain-helicase-DNA-binding protein 3	CHD3	>sp|Q12873|CHD3_HUMAN Chromodomain-helicase-DNA-binding protein 3 OS=Homo sapiens GN=CHD3 PE=1 SV=3	1	2	1	1	0	0	0	2	2	2	0	0	0	0	0	0	0	0	0	1	1	1	0	0	0	0	0	0	0	0	0	1	1	1	0	0	0	0	0	0	2.4	1.6
Q12874	Q12874	2	2	2	Splicing factor 3A subunit 3	SF3A3	>sp|Q12874|SF3A3_HUMAN Splicing factor 3A subunit 3 OS=Homo sapiens GN=SF3A3 PE=1 SV=1	1	2	2	2	1	1	1	0	1	1	0	1	1	2	1	2	1	1	1	0	1	1	0	1	1	2	1	2	1	1	1	0	1	1	0	1	1	2	1	2	4.2	4.2
Q12905	Q12905	2	2	2	Interleukin enhancer-binding factor 2	ILF2	>sp|Q12905|ILF2_HUMAN Interleukin enhancer-binding factor 2 OS=Homo sapiens GN=ILF2 PE=1 SV=2	1	2	2	2	2	1	2	0	0	0	2	2	1	0	0	0	2	1	2	0	0	0	2	2	1	0	0	0	2	1	2	0	0	0	2	2	1	0	0	0	6.4	6.4
Q12906	Q12906	2	2	2	Interleukin enhancer-binding factor 3	ILF3	>sp|Q12906|ILF3_HUMAN Interleukin enhancer-binding factor 3 OS=Homo sapiens GN=ILF3 PE=1 SV=3	1	2	2	2	2	2	2	0	1	1	1	2	2	0	1	1	2	2	2	0	1	1	1	2	2	0	1	1	2	2	2	0	1	1	1	2	2	0	1	1	2.1	2.1
Q12931	Q12931	3	3	3	Heat shock protein 75 kDa, mitochondrial	TRAP1	>sp|Q12931|TRAP1_HUMAN Heat shock protein 75 kDa, mitochondrial OS=Homo sapiens GN=TRAP1 PE=1 SV=3	1	3	3	3	3	1	2	1	1	2	3	2	3	2	1	1	3	1	2	1	1	2	3	2	3	2	1	1	3	1	2	1	1	2	3	2	3	2	1	1	5.7	5.7
Q12965;O00160	Q12965	34;8	34;8	34;8	Unconventional myosin-Ie	MYO1E	>sp|Q12965|MYO1E_HUMAN Unconventional myosin-Ie OS=Homo sapiens GN=MYO1E PE=1 SV=2	2	34	34	34	29	32	31	15	19	20	30	31	27	20	20	21	29	32	31	15	19	20	30	31	27	20	20	21	29	32	31	15	19	20	30	31	27	20	20	21	33.7	33.7
Q13085;O00763	Q13085;O00763	2;1	2;1	2;1	Acetyl-CoA carboxylase 1;Biotin carboxylase;Acetyl-CoA carboxylase 2;Biotin carboxylase	ACACA;ACACB	>sp|Q13085|ACACA_HUMAN Acetyl-CoA carboxylase 1 OS=Homo sapiens GN=ACACA PE=1 SV=2;>sp|O00763|ACACB_HUMAN Acetyl-CoA carboxylase 2 OS=Homo sapiens GN=ACACB PE=1 SV=3	2	2	2	2	0	0	0	2	2	2	0	0	0	2	2	2	0	0	0	2	2	2	0	0	0	2	2	2	0	0	0	2	2	2	0	0	0	2	2	2	1.8	1.8
Q13242	Q13242	8	8	8	Serine/arginine-rich splicing factor 9	SRSF9	>sp|Q13242|SRSF9_HUMAN Serine/arginine-rich splicing factor 9 OS=Homo sapiens GN=SRSF9 PE=1 SV=1	1	8	8	8	8	8	8	6	7	7	8	8	7	7	7	6	8	8	8	6	7	7	8	8	7	7	7	6	8	8	8	6	7	7	8	8	7	7	7	6	38.5	38.5
Q13247;Q08170;Q13243	Q13247	8;3;1	8;3;1	8;3;1	Serine/arginine-rich splicing factor 6	SRSF6	>sp|Q13247|SRSF6_HUMAN Serine/arginine-rich splicing factor 6 OS=Homo sapiens GN=SRSF6 PE=1 SV=2	3	8	8	8	6	5	6	5	5	6	6	5	5	6	6	6	6	5	6	5	5	6	6	5	5	6	6	6	6	5	6	5	5	6	6	5	5	6	6	6	19.2	19.2
Q13283	Q13283	1	1	1	Ras GTPase-activating protein-binding protein 1	G3BP1	>sp|Q13283|G3BP1_HUMAN Ras GTPase-activating protein-binding protein 1 OS=Homo sapiens GN=G3BP1 PE=1 SV=1	1	1	1	1	1	1	1	0	0	0	1	1	1	0	0	0	1	1	1	0	0	0	1	1	1	0	0	0	1	1	1	0	0	0	1	1	1	0	0	0	2.4	2.4
Q13427	Q13427	4	4	4	Peptidyl-prolyl cis-trans isomerase G	PPIG	>sp|Q13427|PPIG_HUMAN Peptidyl-prolyl cis-trans isomerase G OS=Homo sapiens GN=PPIG PE=1 SV=2	1	4	4	4	3	3	2	0	2	3	1	3	2	2	2	1	3	3	2	0	2	3	1	3	2	2	2	1	3	3	2	0	2	3	1	3	2	2	2	1	5.8	5.8
Q13428	Q13428	1	1	1	Treacle protein	TCOF1	>sp|Q13428|TCOF_HUMAN Treacle protein OS=Homo sapiens GN=TCOF1 PE=1 SV=3	1	1	1	1	0	0	0	1	1	0	0	0	0	1	1	1	0	0	0	1	1	0	0	0	0	1	1	1	0	0	0	1	1	0	0	0	0	1	1	1	0.7	0.7
Q13501	Q13501	3	3	3	Sequestosome-1	SQSTM1	>sp|Q13501|SQSTM_HUMAN Sequestosome-1 OS=Homo sapiens GN=SQSTM1 PE=1 SV=1	1	3	3	3	2	2	2	0	2	3	2	2	1	3	3	3	2	2	2	0	2	3	2	2	1	3	3	3	2	2	2	0	2	3	2	2	1	3	3	3	11.8	11.8
Q13509	Q13509	11	1	0	Tubulin beta-3 chain	TUBB3	>sp|Q13509|TBB3_HUMAN Tubulin beta-3 chain OS=Homo sapiens GN=TUBB3 PE=1 SV=2	1	11	1	0	10	11	11	6	8	8	10	11	10	8	8	8	1	1	1	0	0	0	1	1	1	0	0	0	0	0	0	0	0	0	0	0	0	0	0	0	28	2.7
Q13523	Q13523	11	11	11	Serine/threonine-protein kinase PRP4 homolog	PRPF4B	>sp|Q13523|PRP4B_HUMAN Serine/threonine-protein kinase PRP4 homolog OS=Homo sapiens GN=PRPF4B PE=1 SV=3	1	11	11	11	5	5	5	7	9	10	5	5	3	10	11	11	5	5	5	7	9	10	5	5	3	10	11	11	5	5	5	7	9	10	5	5	3	10	11	11	12.5	12.5
Q13595	Q13595	9	6	6	Transformer-2 protein homolog alpha	TRA2A	>sp|Q13595|TRA2A_HUMAN Transformer-2 protein homolog alpha OS=Homo sapiens GN=TRA2A PE=1 SV=1	1	9	6	6	4	4	4	7	7	8	4	3	3	7	8	8	4	4	4	4	5	6	4	3	3	4	5	5	4	4	4	4	5	6	4	3	3	4	5	5	28	21.6
Q13829	Q13829	2	1	1	BTB/POZ domain-containing adapter for CUL3-mediated RhoA degradation protein 2	TNFAIP1	>sp|Q13829|BACD2_HUMAN BTB/POZ domain-containing adapter for CUL3-mediated RhoA degradation protein 2 OS=Homo sapiens GN=TNFAIP1 PE=1 SV=1	1	2	1	1	1	1	1	1	1	1	1	1	1	1	1	1	0	0	0	1	1	1	0	0	0	1	1	1	0	0	0	1	1	1	0	0	0	1	1	1	5.7	3.5
Q14103	Q14103	2	2	2	Heterogeneous nuclear ribonucleoprotein D0	HNRNPD	>sp|Q14103|HNRPD_HUMAN Heterogeneous nuclear ribonucleoprotein D0 OS=Homo sapiens GN=HNRNPD PE=1 SV=1	1	2	2	2	2	2	2	2	2	2	2	2	2	2	2	2	2	2	2	2	2	2	2	2	2	2	2	2	2	2	2	2	2	2	2	2	2	2	2	2	6.8	6.8
Q14257	Q14257	1	1	1	Reticulocalbin-2	RCN2	>sp|Q14257|RCN2_HUMAN Reticulocalbin-2 OS=Homo sapiens GN=RCN2 PE=1 SV=1	1	1	1	1	0	0	0	0	1	1	0	0	0	1	0	1	0	0	0	0	1	1	0	0	0	1	0	1	0	0	0	0	1	1	0	0	0	1	0	1	4.7	4.7
Q14444	Q14444	1	1	1	Caprin-1	CAPRIN1	>sp|Q14444|CAPR1_HUMAN Caprin-1 OS=Homo sapiens GN=CAPRIN1 PE=1 SV=2	1	1	1	1	1	1	1	0	0	0	1	1	1	0	0	0	1	1	1	0	0	0	1	1	1	0	0	0	1	1	1	0	0	0	1	1	1	0	0	0	1.6	1.6
Q14498;Q86U06	Q14498	16;3	16;3	16;3	RNA-binding protein 39	RBM39	>sp|Q14498|RBM39_HUMAN RNA-binding protein 39 OS=Homo sapiens GN=RBM39 PE=1 SV=2	2	16	16	16	10	10	11	8	10	14	9	10	8	14	13	14	10	10	11	8	10	14	9	10	8	14	13	14	10	10	11	8	10	14	9	10	8	14	13	14	34.3	34.3
Q14683	Q14683	89	89	89	Structural maintenance of chromosomes protein 1A	SMC1A	>sp|Q14683|SMC1A_HUMAN Structural maintenance of chromosomes protein 1A OS=Homo sapiens GN=SMC1A PE=1 SV=2	1	89	89	89	6	3	3	3	3	5	70	78	72	76	77	79	6	3	3	3	3	5	70	78	72	76	77	79	6	3	3	3	3	5	70	78	72	76	77	79	62.4	62.4
Q14684	Q14684	7	7	7	Ribosomal RNA processing protein 1 homolog B	RRP1B	>sp|Q14684|RRP1B_HUMAN Ribosomal RNA processing protein 1 homolog B OS=Homo sapiens GN=RRP1B PE=1 SV=3	1	7	7	7	0	0	0	1	2	3	0	0	0	4	5	7	0	0	0	1	2	3	0	0	0	4	5	7	0	0	0	1	2	3	0	0	0	4	5	7	10	10
Q14739	Q14739	1	1	1	Lamin-B receptor	LBR	>sp|Q14739|LBR_HUMAN Lamin-B receptor OS=Homo sapiens GN=LBR PE=1 SV=2	1	1	1	1	1	1	0	0	0	0	1	1	0	0	0	0	1	1	0	0	0	0	1	1	0	0	0	0	1	1	0	0	0	0	1	1	0	0	0	0	1.8	1.8
Q14839;Q8TDI0	Q14839;Q8TDI0	4;3	4;3	3;2	Chromodomain-helicase-DNA-binding protein 4;Chromodomain-helicase-DNA-binding protein 5	CHD4;CHD5	>sp|Q14839|CHD4_HUMAN Chromodomain-helicase-DNA-binding protein 4 OS=Homo sapiens GN=CHD4 PE=1 SV=2;>sp|Q8TDI0|CHD5_HUMAN Chromodomain-helicase-DNA-binding protein 5 OS=Homo sapiens GN=CHD5 PE=1 SV=1	2	4	4	3	0	0	0	3	3	3	0	0	0	2	0	1	0	0	0	3	3	3	0	0	0	2	0	1	0	0	0	2	2	2	0	0	0	2	0	1	3.8	3.8
Q14966	Q14966	1	1	1	Zinc finger protein 638	ZNF638	>sp|Q14966|ZN638_HUMAN Zinc finger protein 638 OS=Homo sapiens GN=ZNF638 PE=1 SV=2	1	1	1	1	0	0	0	0	0	0	0	0	0	1	1	1	0	0	0	0	0	0	0	0	0	1	1	1	0	0	0	0	0	0	0	0	0	1	1	1	0.6	0.6
Q14974	Q14974	5	5	5	Importin subunit beta-1	KPNB1	>sp|Q14974|IMB1_HUMAN Importin subunit beta-1 OS=Homo sapiens GN=KPNB1 PE=1 SV=2	1	5	5	5	4	5	5	1	2	2	4	5	5	2	2	2	4	5	5	1	2	2	4	5	5	2	2	2	4	5	5	1	2	2	4	5	5	2	2	2	7.6	7.6
Q14980	Q14980	19	19	19	Nuclear mitotic apparatus protein 1	NUMA1	>sp|Q14980|NUMA1_HUMAN Nuclear mitotic apparatus protein 1 OS=Homo sapiens GN=NUMA1 PE=1 SV=2	1	19	19	19	5	4	6	4	7	9	4	6	5	14	14	16	5	4	6	4	7	9	4	6	5	14	14	16	5	4	6	4	7	9	4	6	5	14	14	16	10.8	10.8
Q15029	Q15029	5	4	4	116 kDa U5 small nuclear ribonucleoprotein component	EFTUD2	>sp|Q15029|U5S1_HUMAN 116 kDa U5 small nuclear ribonucleoprotein component OS=Homo sapiens GN=EFTUD2 PE=1 SV=1	1	5	4	4	2	2	2	3	3	3	2	2	2	4	3	3	1	1	1	2	3	3	1	1	1	3	2	2	1	1	1	2	3	3	1	1	1	3	2	2	6	4.9
Q15084	Q15084	2	2	2	Protein disulfide-isomerase A6	PDIA6	>sp|Q15084|PDIA6_HUMAN Protein disulfide-isomerase A6 OS=Homo sapiens GN=PDIA6 PE=1 SV=1	1	2	2	2	2	2	2	0	1	1	1	1	1	0	1	2	2	2	2	0	1	1	1	1	1	0	1	2	2	2	2	0	1	1	1	1	1	0	1	2	6.6	6.6
Q15149	Q15149	205	205	198	Plectin	PLEC	>sp|Q15149|PLEC_HUMAN Plectin OS=Homo sapiens GN=PLEC PE=1 SV=3	1	205	205	198	167	165	166	109	119	109	160	160	153	119	119	114	167	165	166	109	119	109	160	160	153	119	119	114	160	159	159	106	116	106	154	153	147	116	116	111	47.4	47.4
Q15185	Q15185	1	1	1	Prostaglandin E synthase 3	PTGES3	>sp|Q15185|TEBP_HUMAN Prostaglandin E synthase 3 OS=Homo sapiens GN=PTGES3 PE=1 SV=1	1	1	1	1	1	1	1	0	1	1	1	0	1	1	0	1	1	1	1	0	1	1	1	0	1	1	0	1	1	1	1	0	1	1	1	0	1	1	0	1	8.1	8.1
Q15233	Q15233	5	5	5	Non-POU domain-containing octamer-binding protein	NONO	>sp|Q15233|NONO_HUMAN Non-POU domain-containing octamer-binding protein OS=Homo sapiens GN=NONO PE=1 SV=4	1	5	5	5	5	5	5	1	1	1	3	4	5	1	1	1	5	5	5	1	1	1	3	4	5	1	1	1	5	5	5	1	1	1	3	4	5	1	1	1	11	11
Q15287	Q15287	2	2	2	RNA-binding protein with serine-rich domain 1	RNPS1	>sp|Q15287|RNPS1_HUMAN RNA-binding protein with serine-rich domain 1 OS=Homo sapiens GN=RNPS1 PE=1 SV=1	1	2	2	2	2	1	1	1	1	1	1	1	1	1	1	1	2	1	1	1	1	1	1	1	1	1	1	1	2	1	1	1	1	1	1	1	1	1	1	1	8.9	8.9
Q15365	Q15365	6	6	4	Poly(rC)-binding protein 1	PCBP1	>sp|Q15365|PCBP1_HUMAN Poly(rC)-binding protein 1 OS=Homo sapiens GN=PCBP1 PE=1 SV=2	1	6	6	4	6	5	5	4	5	5	5	4	4	5	5	5	6	5	5	4	5	5	5	4	4	5	5	5	4	3	3	2	3	3	3	2	2	3	3	3	25	25
Q15366;P57721	Q15366;P57721	5;3	3;1	3;1	Poly(rC)-binding protein 2;Poly(rC)-binding protein 3	PCBP2;PCBP3	>sp|Q15366|PCBP2_HUMAN Poly(rC)-binding protein 2 OS=Homo sapiens GN=PCBP2 PE=1 SV=1;>sp|P57721|PCBP3_HUMAN Poly(rC)-binding protein 3 OS=Homo sapiens GN=PCBP3 PE=2 SV=2	2	5	3	3	3	4	4	3	3	3	2	4	4	3	3	3	1	2	2	1	1	1	0	2	2	1	1	1	1	2	2	1	1	1	0	2	2	1	1	1	20.3	11.8
Q15393	Q15393	2	2	2	Splicing factor 3B subunit 3	SF3B3	>sp|Q15393|SF3B3_HUMAN Splicing factor 3B subunit 3 OS=Homo sapiens GN=SF3B3 PE=1 SV=4	1	2	2	2	1	1	1	0	1	1	1	1	1	1	1	1	1	1	1	0	1	1	1	1	1	1	1	1	1	1	1	0	1	1	1	1	1	1	1	1	2.3	2.3
Q15645	Q15645	4	4	4	Pachytene checkpoint protein 2 homolog	TRIP13	>sp|Q15645|PCH2_HUMAN Pachytene checkpoint protein 2 homolog OS=Homo sapiens GN=TRIP13 PE=1 SV=2	1	4	4	4	4	3	4	1	1	2	4	3	4	2	1	2	4	3	4	1	1	2	4	3	4	2	1	2	4	3	4	1	1	2	4	3	4	2	1	2	10	10
Q16629	Q16629	10	10	9	Serine/arginine-rich splicing factor 7	SRSF7	>sp|Q16629|SRSF7_HUMAN Serine/arginine-rich splicing factor 7 OS=Homo sapiens GN=SRSF7 PE=1 SV=1	1	10	10	9	6	6	8	8	9	8	5	6	7	9	8	9	6	6	8	8	9	8	5	6	7	9	8	9	6	5	7	7	8	7	4	6	6	8	7	8	34.9	34.9
Q16643	Q16643	1	1	1	Drebrin	DBN1	>sp|Q16643|DREB_HUMAN Drebrin OS=Homo sapiens GN=DBN1 PE=1 SV=4	1	1	1	1	0	0	1	1	1	1	0	1	1	1	0	1	0	0	1	1	1	1	0	1	1	1	0	1	0	0	1	1	1	1	0	1	1	1	0	1	4.3	4.3
Q16658	Q16658	1	1	1	Fascin	FSCN1	>sp|Q16658|FSCN1_HUMAN Fascin OS=Homo sapiens GN=FSCN1 PE=1 SV=3	1	1	1	1	0	0	0	0	0	0	1	0	1	0	0	0	0	0	0	0	0	0	1	0	1	0	0	0	0	0	0	0	0	0	1	0	1	0	0	0	2	2
Q2NL82	Q2NL82	5	5	5	Pre-rRNA-processing protein TSR1 homolog	TSR1	>sp|Q2NL82|TSR1_HUMAN Pre-rRNA-processing protein TSR1 homolog OS=Homo sapiens GN=TSR1 PE=1 SV=1	1	5	5	5	0	0	0	1	1	2	0	0	0	1	3	5	0	0	0	1	1	2	0	0	0	1	3	5	0	0	0	1	1	2	0	0	0	1	3	5	7.8	7.8
Q3ZCM7	Q3ZCM7	7	1	1	Tubulin beta-8 chain	TUBB8	>sp|Q3ZCM7|TBB8_HUMAN Tubulin beta-8 chain OS=Homo sapiens GN=TUBB8 PE=1 SV=2	1	7	1	1	6	5	5	6	5	6	6	5	5	5	6	6	1	0	0	0	0	0	0	0	0	0	0	0	1	0	0	0	0	0	0	0	0	0	0	0	20.9	7.2
Q562R1	Q562R1	7	1	1	Beta-actin-like protein 2	ACTBL2	>sp|Q562R1|ACTBL_HUMAN Beta-actin-like protein 2 OS=Homo sapiens GN=ACTBL2 PE=1 SV=2	1	7	1	1	5	5	6	3	4	4	5	5	6	5	4	5	0	0	1	0	0	0	0	0	1	0	0	0	0	0	1	0	0	0	0	0	1	0	0	0	18.4	4.8
Q58FF8	Q58FF8	5	1	1	Putative heat shock protein HSP 90-beta 2	HSP90AB2P	>sp|Q58FF8|H90B2_HUMAN Putative heat shock protein HSP 90-beta 2 OS=Homo sapiens GN=HSP90AB2P PE=1 SV=2	1	5	1	1	4	4	5	4	4	4	4	5	4	4	4	4	0	0	1	0	0	0	0	1	0	0	0	0	0	0	1	0	0	0	0	1	0	0	0	0	15.7	3.9
Q5BKZ1	Q5BKZ1	2	2	2	DBIRD complex subunit ZNF326	ZNF326	>sp|Q5BKZ1|ZN326_HUMAN DBIRD complex subunit ZNF326 OS=Homo sapiens GN=ZNF326 PE=1 SV=2	1	2	2	2	1	1	1	2	2	2	1	1	0	2	1	2	1	1	1	2	2	2	1	1	0	2	1	2	1	1	1	2	2	2	1	1	0	2	1	2	4.5	4.5
Q5JTH9	Q5JTH9	9	9	9	RRP12-like protein	RRP12	>sp|Q5JTH9|RRP12_HUMAN RRP12-like protein OS=Homo sapiens GN=RRP12 PE=1 SV=2	1	9	9	9	3	2	2	7	8	7	2	2	2	8	7	8	3	2	2	7	8	7	2	2	2	8	7	8	3	2	2	7	8	7	2	2	2	8	7	8	8.2	8.2
Q5T3I0	Q5T3I0	2	2	2	G patch domain-containing protein 4	GPATCH4	>sp|Q5T3I0|GPTC4_HUMAN G patch domain-containing protein 4 OS=Homo sapiens GN=GPATCH4 PE=1 SV=2	1	2	2	2	2	2	2	0	2	2	2	2	1	1	2	2	2	2	2	0	2	2	2	2	1	1	2	2	2	2	2	0	2	2	2	2	1	1	2	2	6.3	6.3
Q5T8P6;Q9P2N5	Q5T8P6;Q9P2N5	1;1	1;1	1;1	RNA-binding protein 26;RNA-binding protein 27	RBM26;RBM27	>sp|Q5T8P6|RBM26_HUMAN RNA-binding protein 26 OS=Homo sapiens GN=RBM26 PE=1 SV=3;>sp|Q9P2N5|RBM27_HUMAN RNA-binding protein 27 OS=Homo sapiens GN=RBM27 PE=1 SV=2	2	1	1	1	0	0	0	0	0	0	0	0	0	0	0	1	0	0	0	0	0	0	0	0	0	0	0	1	0	0	0	0	0	0	0	0	0	0	0	1	1.2	1.2
Q66PJ3	Q66PJ3	5	5	5	ADP-ribosylation factor-like protein 6-interacting protein 4	ARL6IP4	>sp|Q66PJ3|AR6P4_HUMAN ADP-ribosylation factor-like protein 6-interacting protein 4 OS=Homo sapiens GN=ARL6IP4 PE=1 SV=2	1	5	5	5	5	5	5	1	4	4	4	5	5	4	4	4	5	5	5	1	4	4	4	5	5	4	4	4	5	5	5	1	4	4	4	5	5	4	4	4	14	14
Q6NVY1	Q6NVY1	1	1	1	3-hydroxyisobutyryl-CoA hydrolase, mitochondrial	HIBCH	>sp|Q6NVY1|HIBCH_HUMAN 3-hydroxyisobutyryl-CoA hydrolase, mitochondrial OS=Homo sapiens GN=HIBCH PE=1 SV=2	1	1	1	1	0	0	1	0	0	0	1	0	0	0	0	0	0	0	1	0	0	0	1	0	0	0	0	0	0	0	1	0	0	0	1	0	0	0	0	0	4.1	4.1
Q6NZI2	Q6NZI2	4	4	4	Polymerase I and transcript release factor	PTRF	>sp|Q6NZI2|PTRF_HUMAN Polymerase I and transcript release factor OS=Homo sapiens GN=PTRF PE=1 SV=1	1	4	4	4	2	2	2	0	2	3	2	1	1	2	2	4	2	2	2	0	2	3	2	1	1	2	2	4	2	2	2	0	2	3	2	1	1	2	2	4	15.6	15.6
Q6P2Q9	Q6P2Q9	1	1	1	Pre-mRNA-processing-splicing factor 8	PRPF8	>sp|Q6P2Q9|PRP8_HUMAN Pre-mRNA-processing-splicing factor 8 OS=Homo sapiens GN=PRPF8 PE=1 SV=2	1	1	1	1	0	0	0	1	1	1	0	0	0	1	1	1	0	0	0	1	1	1	0	0	0	1	1	1	0	0	0	1	1	1	0	0	0	1	1	1	0.5	0.5
Q6PKG0	Q6PKG0	2	2	2	La-related protein 1	LARP1	>sp|Q6PKG0|LARP1_HUMAN La-related protein 1 OS=Homo sapiens GN=LARP1 PE=1 SV=2	1	2	2	2	0	0	0	2	2	2	0	0	0	2	2	2	0	0	0	2	2	2	0	0	0	2	2	2	0	0	0	2	2	2	0	0	0	2	2	2	1.9	1.9
Q6UWP8	Q6UWP8	2	2	2	Suprabasin	SBSN	>sp|Q6UWP8|SBSN_HUMAN Suprabasin OS=Homo sapiens GN=SBSN PE=1 SV=2	1	2	2	2	0	0	2	0	0	0	0	0	1	0	0	0	0	0	2	0	0	0	0	0	1	0	0	0	0	0	2	0	0	0	0	0	1	0	0	0	15.3	15.3
Q6WCQ1	Q6WCQ1	9	9	9	Myosin phosphatase Rho-interacting protein	MPRIP	>sp|Q6WCQ1|MPRIP_HUMAN Myosin phosphatase Rho-interacting protein OS=Homo sapiens GN=MPRIP PE=1 SV=3	1	9	9	9	8	8	8	1	1	1	8	8	8	1	1	1	8	8	8	1	1	1	8	8	8	1	1	1	8	8	8	1	1	1	8	8	8	1	1	1	12.9	12.9
Q71U36;Q9BQE3;Q13748;Q6PEY2;Q9NY65	Q71U36;Q9BQE3;Q13748;Q6PEY2;Q9NY65	17;15;14;10;9	1;1;1;1;1	1;1;1;1;1	Tubulin alpha-1A chain;Tubulin alpha-1C chain;Tubulin alpha-3C/D chain;Tubulin alpha-3E chain;Tubulin alpha-8 chain	TUBA1A;TUBA1C;TUBA3C;TUBA3E;TUBA8	>sp|Q71U36|TBA1A_HUMAN Tubulin alpha-1A chain OS=Homo sapiens GN=TUBA1A PE=1 SV=1;>sp|Q9BQE3|TBA1C_HUMAN Tubulin alpha-1C chain OS=Homo sapiens GN=TUBA1C PE=1 SV=1;>sp|Q13748|TBA3C_HUMAN Tubulin alpha-3C/D chain OS=Homo sapiens GN=TUBA3C PE=1 SV=3;>sp|Q6PE	5	17	1	1	16	15	17	9	9	9	15	17	15	8	8	8	1	1	1	0	0	0	1	1	1	0	0	0	1	1	1	0	0	0	1	1	1	0	0	0	43.5	2.9
Q71UM5	Q71UM5	3	1	1	40S ribosomal protein S27-like	RPS27L	>sp|Q71UM5|RS27L_HUMAN 40S ribosomal protein S27-like OS=Homo sapiens GN=RPS27L PE=1 SV=3	1	3	1	1	3	3	3	3	2	3	3	3	3	3	3	3	1	1	1	1	1	1	1	1	1	1	1	1	1	1	1	1	1	1	1	1	1	1	1	1	40.5	15.5
Q7L014	Q7L014	20	20	20	Probable ATP-dependent RNA helicase DDX46	DDX46	>sp|Q7L014|DDX46_HUMAN Probable ATP-dependent RNA helicase DDX46 OS=Homo sapiens GN=DDX46 PE=1 SV=2	1	20	20	20	17	17	17	12	11	13	18	17	14	10	13	14	17	17	17	12	11	13	18	17	14	10	13	14	17	17	17	12	11	13	18	17	14	10	13	14	22.1	22.1
Q7Z406	Q7Z406	11	1	1	Myosin-14	MYH14	>sp|Q7Z406|MYH14_HUMAN Myosin-14 OS=Homo sapiens GN=MYH14 PE=1 SV=2	1	11	1	1	11	11	11	7	7	6	11	11	11	6	5	6	1	1	1	1	1	0	1	1	1	1	1	1	1	1	1	1	1	0	1	1	1	1	1	1	4.8	0.6
Q7Z6E9	Q7Z6E9	2	2	2	E3 ubiquitin-protein ligase RBBP6	RBBP6	>sp|Q7Z6E9|RBBP6_HUMAN E3 ubiquitin-protein ligase RBBP6 OS=Homo sapiens GN=RBBP6 PE=1 SV=1	1	2	2	2	1	1	1	0	0	0	0	1	0	0	0	1	1	1	1	0	0	0	0	1	0	0	0	1	1	1	1	0	0	0	0	1	0	0	0	1	1.6	1.6
Q86VP6	Q86VP6	1	1	1	Cullin-associated NEDD8-dissociated protein 1	CAND1	>sp|Q86VP6|CAND1_HUMAN Cullin-associated NEDD8-dissociated protein 1 OS=Homo sapiens GN=CAND1 PE=1 SV=2	1	1	1	1	0	0	0	0	0	0	1	0	0	0	0	0	0	0	0	0	0	0	1	0	0	0	0	0	0	0	0	0	0	0	1	0	0	0	0	0	0.7	0.7
Q86WX3	Q86WX3	1	1	1	Active regulator of SIRT1	RPS19BP1	>sp|Q86WX3|AROS_HUMAN Active regulator of SIRT1 OS=Homo sapiens GN=RPS19BP1 PE=1 SV=1	1	1	1	1	0	0	0	0	0	0	0	0	0	0	0	1	0	0	0	0	0	0	0	0	0	0	0	1	0	0	0	0	0	0	0	0	0	0	0	1	9.6	9.6
Q86YP4	Q86YP4	1	1	1	Transcriptional repressor p66-alpha	GATAD2A	>sp|Q86YP4|P66A_HUMAN Transcriptional repressor p66-alpha OS=Homo sapiens GN=GATAD2A PE=1 SV=1	1	1	1	1	0	0	0	1	1	1	0	0	0	0	0	0	0	0	0	1	1	1	0	0	0	0	0	0	0	0	0	1	1	1	0	0	0	0	0	0	2.5	2.5
Q8IWX8	Q8IWX8	1	1	1	Calcium homeostasis endoplasmic reticulum protein	CHERP	>sp|Q8IWX8|CHERP_HUMAN Calcium homeostasis endoplasmic reticulum protein OS=Homo sapiens GN=CHERP PE=1 SV=3	1	1	1	1	1	1	0	0	1	1	0	1	1	1	1	0	1	1	0	0	1	1	0	1	1	1	1	0	1	1	0	0	1	1	0	1	1	1	1	0	1.2	1.2
Q8IXT5	Q8IXT5	4	4	4	RNA-binding protein 12B	RBM12B	>sp|Q8IXT5|RB12B_HUMAN RNA-binding protein 12B OS=Homo sapiens GN=RBM12B PE=1 SV=2	1	4	4	4	2	1	1	2	2	2	1	2	0	2	2	2	2	1	1	2	2	2	1	2	0	2	2	2	2	1	1	2	2	2	1	2	0	2	2	2	8.2	8.2
Q8IYB3	Q8IYB3	6	6	6	Serine/arginine repetitive matrix protein 1	SRRM1	>sp|Q8IYB3|SRRM1_HUMAN Serine/arginine repetitive matrix protein 1 OS=Homo sapiens GN=SRRM1 PE=1 SV=2	1	6	6	6	5	4	4	4	4	4	4	4	4	4	4	4	5	4	4	4	4	4	4	4	4	4	4	4	5	4	4	4	4	4	4	4	4	4	4	4	11	11
Q8N0Z9	Q8N0Z9	1	1	1	V-set and immunoglobulin domain-containing protein 10	VSIG10	>sp|Q8N0Z9|VSI10_HUMAN V-set and immunoglobulin domain-containing protein 10 OS=Homo sapiens GN=VSIG10 PE=2 SV=1	1	1	1	1	1	1	1	1	1	0	1	1	1	1	0	0	1	1	1	1	1	0	1	1	1	1	0	0	1	1	1	1	1	0	1	1	1	1	0	0	2.6	2.6
Q8N3C0	Q8N3C0	1	1	1	Activating signal cointegrator 1 complex subunit 3	ASCC3	>sp|Q8N3C0|ASCC3_HUMAN Activating signal cointegrator 1 complex subunit 3 OS=Homo sapiens GN=ASCC3 PE=1 SV=3	1	1	1	1	1	0	0	0	0	0	1	0	0	0	0	0	1	0	0	0	0	0	1	0	0	0	0	0	1	0	0	0	0	0	1	0	0	0	0	0	0.5	0.5
Q8N3U4;Q9UJ98	Q8N3U4	29;1	29;1	24;1	Cohesin subunit SA-2	STAG2	>sp|Q8N3U4|STAG2_HUMAN Cohesin subunit SA-2 OS=Homo sapiens GN=STAG2 PE=1 SV=3	2	29	29	24	0	0	0	0	0	2	21	27	22	15	15	16	0	0	0	0	0	2	21	27	22	15	15	16	0	0	0	0	0	1	17	23	18	13	13	13	23.5	23.5
Q8N5F7;Q5M9Q1	Q8N5F7;Q5M9Q1	2;1	2;1	2;1	NF-kappa-B-activating protein;NKAP-like protein	NKAP;NKAPL	>sp|Q8N5F7|NKAP_HUMAN NF-kappa-B-activating protein OS=Homo sapiens GN=NKAP PE=1 SV=1;>sp|Q5M9Q1|NKAPL_HUMAN NKAP-like protein OS=Homo sapiens GN=NKAPL PE=2 SV=3	2	2	2	2	1	1	1	2	2	2	1	2	2	2	2	2	1	1	1	2	2	2	1	2	2	2	2	2	1	1	1	2	2	2	1	2	2	2	2	2	6.3	6.3
Q8N9Q2	Q8N9Q2	2	2	2	Protein SREK1IP1	SREK1IP1	>sp|Q8N9Q2|SR1IP_HUMAN Protein SREK1IP1 OS=Homo sapiens GN=SREK1IP1 PE=1 SV=1	1	2	2	2	0	1	0	2	2	2	0	1	0	2	2	2	0	1	0	2	2	2	0	1	0	2	2	2	0	1	0	2	2	2	0	1	0	2	2	2	11.6	11.6
Q8NAV1	Q8NAV1	2	2	2	Pre-mRNA-splicing factor 38A	PRPF38A	>sp|Q8NAV1|PR38A_HUMAN Pre-mRNA-splicing factor 38A OS=Homo sapiens GN=PRPF38A PE=1 SV=1	1	2	2	2	1	1	1	2	2	2	1	1	1	2	2	2	1	1	1	2	2	2	1	1	1	2	2	2	1	1	1	2	2	2	1	1	1	2	2	2	5.8	5.8
Q8NC51	Q8NC51	2	2	2	Plasminogen activator inhibitor 1 RNA-binding protein	SERBP1	>sp|Q8NC51|PAIRB_HUMAN Plasminogen activator inhibitor 1 RNA-binding protein OS=Homo sapiens GN=SERBP1 PE=1 SV=2	1	2	2	2	1	1	1	1	1	2	1	1	1	2	2	2	1	1	1	1	1	2	1	1	1	2	2	2	1	1	1	1	1	2	1	1	1	2	2	2	7.1	7.1
Q8NEY8	Q8NEY8	6	6	6	Periphilin-1	PPHLN1	>sp|Q8NEY8|PPHLN_HUMAN Periphilin-1 OS=Homo sapiens GN=PPHLN1 PE=1 SV=2	1	6	6	6	5	4	4	3	3	2	3	4	4	3	2	2	5	4	4	3	3	2	3	4	4	3	2	2	5	4	4	3	3	2	3	4	4	3	2	2	13.5	13.5
Q8TA86	Q8TA86	4	4	4	Retinitis pigmentosa 9 protein	RP9	>sp|Q8TA86|RP9_HUMAN Retinitis pigmentosa 9 protein OS=Homo sapiens GN=RP9 PE=1 SV=2	1	4	4	4	2	1	2	2	2	2	1	1	1	2	3	2	2	1	2	2	2	2	1	1	1	2	3	2	2	1	2	2	2	2	1	1	1	2	3	2	15.8	15.8
Q8TAB3	Q8TAB3	1	1	1	Protocadherin-19	PCDH19	>sp|Q8TAB3|PCD19_HUMAN Protocadherin-19 OS=Homo sapiens GN=PCDH19 PE=1 SV=3	1	1	1	1	1	1	1	0	0	0	1	1	1	0	0	0	1	1	1	0	0	0	1	1	1	0	0	0	1	1	1	0	0	0	1	1	1	0	0	0	0.9	0.9
Q8WUQ7	Q8WUQ7	1	1	1	Cactin	CACTIN	>sp|Q8WUQ7|CATIN_HUMAN Cactin OS=Homo sapiens GN=CACTIN PE=1 SV=3	1	1	1	1	1	1	1	1	1	1	1	1	1	1	1	1	1	1	1	1	1	1	1	1	1	1	1	1	1	1	1	1	1	1	1	1	1	1	1	1	2	2
Q8WVM7	Q8WVM7	18	13	13	Cohesin subunit SA-1	STAG1	>sp|Q8WVM7|STAG1_HUMAN Cohesin subunit SA-1 OS=Homo sapiens GN=STAG1 PE=1 SV=3	1	18	13	13	1	1	0	0	1	2	10	10	9	15	15	16	1	1	0	0	1	1	6	6	5	13	13	13	1	1	0	0	1	1	6	6	5	13	13	13	15.2	11.9
Q8WWI1	Q8WWI1	1	1	1	LIM domain only protein 7	LMO7	>sp|Q8WWI1|LMO7_HUMAN LIM domain only protein 7 OS=Homo sapiens GN=LMO7 PE=1 SV=3	1	1	1	1	1	1	1	0	0	0	1	1	1	0	0	0	1	1	1	0	0	0	1	1	1	0	0	0	1	1	1	0	0	0	1	1	1	0	0	0	0.9	0.9
Q8WXA9	Q8WXA9	1	1	1	Splicing regulatory glutamine/lysine-rich protein 1	SREK1	>sp|Q8WXA9|SREK1_HUMAN Splicing regulatory glutamine/lysine-rich protein 1 OS=Homo sapiens GN=SREK1 PE=1 SV=1	1	1	1	1	1	1	1	0	1	1	1	1	1	1	1	1	1	1	1	0	1	1	1	1	1	1	1	1	1	1	1	0	1	1	1	1	1	1	1	1	2.8	2.8
Q8WYP5	Q8WYP5	2	2	2	Protein ELYS	AHCTF1	>sp|Q8WYP5|ELYS_HUMAN Protein ELYS OS=Homo sapiens GN=AHCTF1 PE=1 SV=3	1	2	2	2	0	0	1	0	0	1	0	1	0	1	0	1	0	0	1	0	0	1	0	1	0	1	0	1	0	0	1	0	0	1	0	1	0	1	0	1	1	1
Q92552	Q92552	3	3	3	28S ribosomal protein S27, mitochondrial	MRPS27	>sp|Q92552|RT27_HUMAN 28S ribosomal protein S27, mitochondrial OS=Homo sapiens GN=MRPS27 PE=1 SV=3	1	3	3	3	2	0	0	2	3	3	1	1	0	3	3	3	2	0	0	2	3	3	1	1	0	3	3	3	2	0	0	2	3	3	1	1	0	3	3	3	12.1	12.1
Q92769;Q13547	Q92769	3;1	3;1	3;1	Histone deacetylase 2	HDAC2	>sp|Q92769|HDAC2_HUMAN Histone deacetylase 2 OS=Homo sapiens GN=HDAC2 PE=1 SV=2	2	3	3	3	0	0	0	3	3	3	0	0	0	2	1	0	0	0	0	3	3	3	0	0	0	2	1	0	0	0	0	3	3	3	0	0	0	2	1	0	14.3	14.3
Q92841	Q92841	8	3	3	Probable ATP-dependent RNA helicase DDX17	DDX17	>sp|Q92841|DDX17_HUMAN Probable ATP-dependent RNA helicase DDX17 OS=Homo sapiens GN=DDX17 PE=1 SV=2	1	8	3	3	5	5	5	7	7	7	5	4	5	7	7	7	2	2	2	2	2	2	2	1	2	2	2	2	2	2	2	2	2	2	2	1	2	2	2	2	13	5.6
Q92973	Q92973	1	1	1	Transportin-1	TNPO1	>sp|Q92973|TNPO1_HUMAN Transportin-1 OS=Homo sapiens GN=TNPO1 PE=1 SV=2	1	1	1	1	1	1	1	0	1	1	1	1	0	1	1	1	1	1	1	0	1	1	1	1	0	1	1	1	1	1	1	0	1	1	1	1	0	1	1	1	1.3	1.3
Q96A72	Q96A72	1	1	1	Protein mago nashi homolog 2	MAGOHB	>sp|Q96A72|MGN2_HUMAN Protein mago nashi homolog 2 OS=Homo sapiens GN=MAGOHB PE=1 SV=1	1	1	1	1	1	0	0	0	0	0	1	1	0	0	0	0	1	0	0	0	0	0	1	1	0	0	0	0	1	0	0	0	0	0	1	1	0	0	0	0	6.1	6.1
Q96AG4	Q96AG4	3	3	3	Leucine-rich repeat-containing protein 59	LRRC59	>sp|Q96AG4|LRC59_HUMAN Leucine-rich repeat-containing protein 59 OS=Homo sapiens GN=LRRC59 PE=1 SV=1	1	3	3	3	2	2	2	1	1	1	2	2	2	1	2	2	2	2	2	1	1	1	2	2	2	1	2	2	2	2	2	1	1	1	2	2	2	1	2	2	9.4	9.4
Q96CW5	Q96CW5	1	1	1	Gamma-tubulin complex component 3	TUBGCP3	>sp|Q96CW5|GCP3_HUMAN Gamma-tubulin complex component 3 OS=Homo sapiens GN=TUBGCP3 PE=1 SV=2	1	1	1	1	0	0	1	0	0	0	0	0	0	0	0	0	0	0	1	0	0	0	0	0	0	0	0	0	0	0	1	0	0	0	0	0	0	0	0	0	1.4	1.4
Q96DA6	Q96DA6	1	1	1	Mitochondrial import inner membrane translocase subunit TIM14	DNAJC19	>sp|Q96DA6|TIM14_HUMAN Mitochondrial import inner membrane translocase subunit TIM14 OS=Homo sapiens GN=DNAJC19 PE=1 SV=3	1	1	1	1	1	1	1	0	0	0	1	1	1	0	0	0	1	1	1	0	0	0	1	1	1	0	0	0	1	1	1	0	0	0	1	1	1	0	0	0	12.1	12.1
Q96EY7	Q96EY7	4	4	4	Pentatricopeptide repeat domain-containing protein 3, mitochondrial	PTCD3	>sp|Q96EY7|PTCD3_HUMAN Pentatricopeptide repeat domain-containing protein 3, mitochondrial OS=Homo sapiens GN=PTCD3 PE=1 SV=3	1	4	4	4	0	0	0	2	3	3	0	0	0	3	2	4	0	0	0	2	3	3	0	0	0	3	2	4	0	0	0	2	3	3	0	0	0	3	2	4	6.5	6.5
Q96HS1	Q96HS1	9	9	9	Serine/threonine-protein phosphatase PGAM5, mitochondrial	PGAM5	>sp|Q96HS1|PGAM5_HUMAN Serine/threonine-protein phosphatase PGAM5, mitochondrial OS=Homo sapiens GN=PGAM5 PE=1 SV=2	1	9	9	9	6	5	5	6	6	6	3	4	4	5	6	6	6	5	5	6	6	6	3	4	4	5	6	6	6	5	5	6	6	6	3	4	4	5	6	6	37.7	37.7
Q96IX5	Q96IX5	1	1	1	Up-regulated during skeletal muscle growth protein 5	USMG5	>sp|Q96IX5|USMG5_HUMAN Up-regulated during skeletal muscle growth protein 5 OS=Homo sapiens GN=USMG5 PE=1 SV=1	1	1	1	1	1	1	1	0	0	0	1	1	1	0	0	0	1	1	1	0	0	0	1	1	1	0	0	0	1	1	1	0	0	0	1	1	1	0	0	0	25.9	25.9
Q96IZ7	Q96IZ7	1	1	1	Serine/Arginine-related protein 53	RSRC1	>sp|Q96IZ7|RSRC1_HUMAN Serine/Arginine-related protein 53 OS=Homo sapiens GN=RSRC1 PE=1 SV=1	1	1	1	1	0	0	0	0	0	1	0	0	0	0	0	1	0	0	0	0	0	1	0	0	0	0	0	1	0	0	0	0	0	1	0	0	0	0	0	1	5.4	5.4
Q96JP5	Q96JP5	1	1	1	E3 ubiquitin-protein ligase ZFP91	ZFP91	>sp|Q96JP5|ZFP91_HUMAN E3 ubiquitin-protein ligase ZFP91 OS=Homo sapiens GN=ZFP91 PE=1 SV=1	1	1	1	1	0	0	0	0	1	0	0	0	0	0	0	1	0	0	0	0	1	0	0	0	0	0	0	1	0	0	0	0	1	0	0	0	0	0	0	1	2.1	2.1
Q96KM6	Q96KM6	5	5	5	Zinc finger protein 512B	ZNF512B	>sp|Q96KM6|Z512B_HUMAN Zinc finger protein 512B OS=Homo sapiens GN=ZNF512B PE=1 SV=1	1	5	5	5	0	0	0	5	5	4	0	0	0	2	3	3	0	0	0	5	5	4	0	0	0	2	3	3	0	0	0	5	5	4	0	0	0	2	3	3	9.1	9.1
Q96P70	Q96P70	1	1	1	Importin-9	IPO9	>sp|Q96P70|IPO9_HUMAN Importin-9 OS=Homo sapiens GN=IPO9 PE=1 SV=3	1	1	1	1	0	0	0	0	0	0	0	0	0	0	0	1	0	0	0	0	0	0	0	0	0	0	0	1	0	0	0	0	0	0	0	0	0	0	0	1	1.1	1.1
Q96PK6	Q96PK6	10	10	10	RNA-binding protein 14	RBM14	>sp|Q96PK6|RBM14_HUMAN RNA-binding protein 14 OS=Homo sapiens GN=RBM14 PE=1 SV=2	1	10	10	10	7	7	7	7	8	8	7	7	7	8	8	8	7	7	7	7	8	8	7	7	7	8	8	8	7	7	7	7	8	8	7	7	7	8	8	8	19.3	19.3
Q99459	Q99459	2	2	2	Cell division cycle 5-like protein	CDC5L	>sp|Q99459|CDC5L_HUMAN Cell division cycle 5-like protein OS=Homo sapiens GN=CDC5L PE=1 SV=2	1	2	2	2	0	0	0	0	1	2	0	0	0	0	2	2	0	0	0	0	1	2	0	0	0	0	2	2	0	0	0	0	1	2	0	0	0	0	2	2	2.6	2.6
Q99575	Q99575	7	7	7	Ribonucleases P/MRP protein subunit POP1	POP1	>sp|Q99575|POP1_HUMAN Ribonucleases P/MRP protein subunit POP1 OS=Homo sapiens GN=POP1 PE=1 SV=2	1	7	7	7	0	0	0	1	1	4	0	0	0	2	1	7	0	0	0	1	1	4	0	0	0	2	1	7	0	0	0	1	1	4	0	0	0	2	1	7	8.2	8.2
Q99590	Q99590	1	1	1	Protein SCAF11	SCAF11	>sp|Q99590|SCAFB_HUMAN Protein SCAF11 OS=Homo sapiens GN=SCAF11 PE=1 SV=2	1	1	1	1	0	0	0	0	1	0	0	0	0	1	1	1	0	0	0	0	1	0	0	0	0	1	1	1	0	0	0	0	1	0	0	0	0	1	1	1	1	1
Q99623	Q99623	5	5	5	Prohibitin-2	PHB2	>sp|Q99623|PHB2_HUMAN Prohibitin-2 OS=Homo sapiens GN=PHB2 PE=1 SV=2	1	5	5	5	2	3	4	2	3	3	3	3	3	3	3	3	2	3	4	2	3	3	3	3	3	3	3	3	2	3	4	2	3	3	3	3	3	3	3	3	18.7	18.7
Q99705	Q99705	1	1	1	Melanin-concentrating hormone receptor 1	MCHR1	>sp|Q99705|MCHR1_HUMAN Melanin-concentrating hormone receptor 1 OS=Homo sapiens GN=MCHR1 PE=1 SV=2	1	1	1	1	0	0	0	1	1	1	0	0	0	1	1	1	0	0	0	1	1	1	0	0	0	1	1	1	0	0	0	1	1	1	0	0	0	1	1	1	2.8	2.8
Q99714	Q99714	5	5	5	3-hydroxyacyl-CoA dehydrogenase type-2	HSD17B10	>sp|Q99714|HCD2_HUMAN 3-hydroxyacyl-CoA dehydrogenase type-2 OS=Homo sapiens GN=HSD17B10 PE=1 SV=3	1	5	5	5	2	2	3	0	2	1	4	5	5	4	4	4	2	2	3	0	2	1	4	5	5	4	4	4	2	2	3	0	2	1	4	5	5	4	4	4	33.3	33.3
Q99729	Q99729	1	1	1	Heterogeneous nuclear ribonucleoprotein A/B	HNRNPAB	>sp|Q99729|ROAA_HUMAN Heterogeneous nuclear ribonucleoprotein A/B OS=Homo sapiens GN=HNRNPAB PE=1 SV=2	1	1	1	1	0	0	0	1	1	1	0	0	0	1	1	1	0	0	0	1	1	1	0	0	0	1	1	1	0	0	0	1	1	1	0	0	0	1	1	1	3.9	3.9
Q99832	Q99832	7	7	7	T-complex protein 1 subunit eta	CCT7	>sp|Q99832|TCPH_HUMAN T-complex protein 1 subunit eta OS=Homo sapiens GN=CCT7 PE=1 SV=2	1	7	7	7	6	7	6	3	2	3	5	6	6	3	3	3	6	7	6	3	2	3	5	6	6	3	3	3	6	7	6	3	2	3	5	6	6	3	3	3	16	16
Q99873	Q99873	1	1	1	Protein arginine N-methyltransferase 1	PRMT1	>sp|Q99873|ANM1_HUMAN Protein arginine N-methyltransferase 1 OS=Homo sapiens GN=PRMT1 PE=1 SV=2	1	1	1	1	1	0	1	1	1	1	1	1	1	1	1	1	1	0	1	1	1	1	1	1	1	1	1	1	1	0	1	1	1	1	1	1	1	1	1	1	3	3
Q9BPX5	Q9BPX5	1	1	1	Actin-related protein 2/3 complex subunit 5-like protein	ARPC5L	>sp|Q9BPX5|ARP5L_HUMAN Actin-related protein 2/3 complex subunit 5-like protein OS=Homo sapiens GN=ARPC5L PE=1 SV=1	1	1	1	1	1	0	1	0	0	0	1	0	0	0	0	0	1	0	1	0	0	0	1	0	0	0	0	0	1	0	1	0	0	0	1	0	0	0	0	0	7.8	7.8
Q9BQ39	Q9BQ39	1	1	1	ATP-dependent RNA helicase DDX50	DDX50	>sp|Q9BQ39|DDX50_HUMAN ATP-dependent RNA helicase DDX50 OS=Homo sapiens GN=DDX50 PE=1 SV=1	1	1	1	1	0	1	1	0	0	0	1	1	1	0	0	0	0	1	1	0	0	0	1	1	1	0	0	0	0	1	1	0	0	0	1	1	1	0	0	0	1.6	1.6
Q9BQB6	Q9BQB6	1	1	1	Vitamin K epoxide reductase complex subunit 1	VKORC1	>sp|Q9BQB6|VKOR1_HUMAN Vitamin K epoxide reductase complex subunit 1 OS=Homo sapiens GN=VKORC1 PE=1 SV=1	1	1	1	1	1	1	1	1	1	1	1	1	1	1	1	1	1	1	1	1	1	1	1	1	1	1	1	1	1	1	1	1	1	1	1	1	1	1	1	1	8	8
Q9BQG0	Q9BQG0	10	10	10	Myb-binding protein 1A	MYBBP1A	>sp|Q9BQG0|MBB1A_HUMAN Myb-binding protein 1A OS=Homo sapiens GN=MYBBP1A PE=1 SV=2	1	10	10	10	4	3	5	4	6	5	3	5	3	6	4	7	4	3	5	4	6	5	3	5	3	6	4	7	4	3	5	4	6	5	3	5	3	6	4	7	8.6	8.6
Q9BU76	Q9BU76	3	3	3	Multiple myeloma tumor-associated protein 2	MMTAG2	>sp|Q9BU76|MMTA2_HUMAN Multiple myeloma tumor-associated protein 2 OS=Homo sapiens GN=MMTAG2 PE=1 SV=1	1	3	3	3	2	2	2	3	3	3	2	2	2	3	3	3	2	2	2	3	3	3	2	2	2	3	3	3	2	2	2	3	3	3	2	2	2	3	3	3	16.3	16.3
Q9BUF5	Q9BUF5	6	1	1	Tubulin beta-6 chain	TUBB6	>sp|Q9BUF5|TBB6_HUMAN Tubulin beta-6 chain OS=Homo sapiens GN=TUBB6 PE=1 SV=1	1	6	1	1	5	5	5	3	5	5	5	5	5	5	4	5	0	0	0	0	1	1	0	0	0	1	0	1	0	0	0	0	1	1	0	0	0	1	0	1	15.7	3.4
Q9BVP2	Q9BVP2	5	5	5	Guanine nucleotide-binding protein-like 3	GNL3	>sp|Q9BVP2|GNL3_HUMAN Guanine nucleotide-binding protein-like 3 OS=Homo sapiens GN=GNL3 PE=1 SV=2	1	5	5	5	3	3	3	2	3	3	3	3	3	3	3	3	3	3	3	2	3	3	3	3	3	3	3	3	3	3	3	2	3	3	3	3	3	3	3	3	12.9	12.9
Q9BY77	Q9BY77	4	4	4	Polymerase delta-interacting protein 3	POLDIP3	>sp|Q9BY77|PDIP3_HUMAN Polymerase delta-interacting protein 3 OS=Homo sapiens GN=POLDIP3 PE=1 SV=2	1	4	4	4	2	2	2	1	1	2	2	2	1	3	3	3	2	2	2	1	1	2	2	2	1	3	3	3	2	2	2	1	1	2	2	2	1	3	3	3	13.5	13.5
Q9BYG3	Q9BYG3	4	4	4	MKI67 FHA domain-interacting nucleolar phosphoprotein	MKI67IP	>sp|Q9BYG3|MK67I_HUMAN MKI67 FHA domain-interacting nucleolar phosphoprotein OS=Homo sapiens GN=NIFK PE=1 SV=1	1	4	4	4	0	0	0	0	0	2	0	0	0	2	2	4	0	0	0	0	0	2	0	0	0	2	2	4	0	0	0	0	0	2	0	0	0	2	2	4	18.8	18.8
Q9BZE1	Q9BZE1	2	2	2	39S ribosomal protein L37, mitochondrial	MRPL37	>sp|Q9BZE1|RM37_HUMAN 39S ribosomal protein L37, mitochondrial OS=Homo sapiens GN=MRPL37 PE=1 SV=2	1	2	2	2	0	0	0	1	1	1	0	0	0	2	1	2	0	0	0	1	1	1	0	0	0	2	1	2	0	0	0	1	1	1	0	0	0	2	1	2	5.9	5.9
Q9BZE4	Q9BZE4	3	3	3	Nucleolar GTP-binding protein 1	GTPBP4	>sp|Q9BZE4|NOG1_HUMAN Nucleolar GTP-binding protein 1 OS=Homo sapiens GN=GTPBP4 PE=1 SV=3	1	3	3	3	0	0	0	1	2	3	0	0	0	3	3	3	0	0	0	1	2	3	0	0	0	3	3	3	0	0	0	1	2	3	0	0	0	3	3	3	4.6	4.6
Q9GZT3	Q9GZT3	1	1	1	SRA stem-loop-interacting RNA-binding protein, mitochondrial	SLIRP	>sp|Q9GZT3|SLIRP_HUMAN SRA stem-loop-interacting RNA-binding protein, mitochondrial OS=Homo sapiens GN=SLIRP PE=1 SV=1	1	1	1	1	1	1	1	0	0	0	0	1	1	0	0	1	1	1	1	0	0	0	0	1	1	0	0	1	1	1	1	0	0	0	0	1	1	0	0	1	9.2	9.2
Q9H0A0	Q9H0A0	1	1	1	N-acetyltransferase 10	NAT10	>sp|Q9H0A0|NAT10_HUMAN RNA cytidine acetyltransferase OS=Homo sapiens GN=NAT10 PE=1 SV=2	1	1	1	1	0	0	0	1	1	1	0	0	0	0	0	0	0	0	0	1	1	1	0	0	0	0	0	0	0	0	0	1	1	1	0	0	0	0	0	0	1.6	1.6
Q9H307	Q9H307	6	6	6	Pinin	PNN	>sp|Q9H307|PININ_HUMAN Pinin OS=Homo sapiens GN=PNN PE=1 SV=4	1	6	6	6	5	5	5	3	3	3	5	5	4	2	3	3	5	5	5	3	3	3	5	5	4	2	3	3	5	5	5	3	3	3	5	5	4	2	3	3	8.2	8.2
Q9H3F6;Q8WZ19	Q9H3F6	3;1	3;1	2;0	BTB/POZ domain-containing adapter for CUL3-mediated RhoA degradation protein 3	KCTD10	>sp|Q9H3F6|BACD3_HUMAN BTB/POZ domain-containing adapter for CUL3-mediated RhoA degradation protein 3 OS=Homo sapiens GN=KCTD10 PE=1 SV=1	2	3	3	2	3	3	3	0	1	1	3	3	2	1	1	1	3	3	3	0	1	1	3	3	2	1	1	1	2	2	2	0	1	1	2	2	1	1	1	1	10.9	10.9
Q9H4L5	Q9H4L5	4	4	4	Oxysterol-binding protein-related protein 3	OSBPL3	>sp|Q9H4L5|OSBL3_HUMAN Oxysterol-binding protein-related protein 3 OS=Homo sapiens GN=OSBPL3 PE=1 SV=1	1	4	4	4	0	0	0	0	3	3	0	0	0	0	1	4	0	0	0	0	3	3	0	0	0	0	1	4	0	0	0	0	3	3	0	0	0	0	1	4	6.1	6.1
Q9H8G2	Q9H8G2	2	2	2	Caspase activity and apoptosis inhibitor 1	CAAP1	>sp|Q9H8G2|CAAP1_HUMAN Caspase activity and apoptosis inhibitor 1 OS=Homo sapiens GN=CAAP1 PE=1 SV=2	1	2	2	2	0	0	0	0	1	2	0	0	0	2	1	2	0	0	0	0	1	2	0	0	0	2	1	2	0	0	0	0	1	2	0	0	0	2	1	2	9.1	9.1
Q9H9B4	Q9H9B4	1	1	1	Sideroflexin-1	SFXN1	>sp|Q9H9B4|SFXN1_HUMAN Sideroflexin-1 OS=Homo sapiens GN=SFXN1 PE=1 SV=4	1	1	1	1	1	1	1	1	1	1	1	1	1	1	1	1	1	1	1	1	1	1	1	1	1	1	1	1	1	1	1	1	1	1	1	1	1	1	1	1	4	4
Q9HB71	Q9HB71	1	1	1	Calcyclin-binding protein	CACYBP	>sp|Q9HB71|CYBP_HUMAN Calcyclin-binding protein OS=Homo sapiens GN=CACYBP PE=1 SV=2	1	1	1	1	0	0	0	1	0	0	0	0	0	1	1	1	0	0	0	1	0	0	0	0	0	1	1	1	0	0	0	1	0	0	0	0	0	1	1	1	5.7	5.7
Q9HCD5	Q9HCD5	2	2	2	Nuclear receptor coactivator 5	NCOA5	>sp|Q9HCD5|NCOA5_HUMAN Nuclear receptor coactivator 5 OS=Homo sapiens GN=NCOA5 PE=1 SV=2	1	2	2	2	1	1	1	1	2	2	1	0	1	1	2	1	1	1	1	1	2	2	1	0	1	1	2	1	1	1	1	1	2	2	1	0	1	1	2	1	4.1	4.1
Q9HCM4	Q9HCM4	1	1	1	Band 4.1-like protein 5	EPB41L5	>sp|Q9HCM4|E41L5_HUMAN Band 4.1-like protein 5 OS=Homo sapiens GN=EPB41L5 PE=1 SV=3	1	1	1	1	0	0	0	0	0	0	0	0	0	0	0	1	0	0	0	0	0	0	0	0	0	0	0	1	0	0	0	0	0	0	0	0	0	0	0	1	2	2
Q9HDC5	Q9HDC5	4	4	4	Junctophilin-1	JPH1	>sp|Q9HDC5|JPH1_HUMAN Junctophilin-1 OS=Homo sapiens GN=JPH1 PE=1 SV=2	1	4	4	4	0	0	0	0	0	1	0	0	0	2	3	4	0	0	0	0	0	1	0	0	0	2	3	4	0	0	0	0	0	1	0	0	0	2	3	4	9.2	9.2
Q9NP64	Q9NP64	6	6	6	Nucleolar protein of 40 kDa	ZCCHC17	>sp|Q9NP64|NO40_HUMAN Nucleolar protein of 40 kDa OS=Homo sapiens GN=ZCCHC17 PE=1 SV=1	1	6	6	6	4	4	4	2	4	4	3	4	1	4	5	4	4	4	4	2	4	4	3	4	1	4	5	4	4	4	4	2	4	4	3	4	1	4	5	4	29.9	29.9
Q9NQ29	Q9NQ29	12	5	5	Putative RNA-binding protein Luc7-like 1	LUC7L	>sp|Q9NQ29|LUC7L_HUMAN Putative RNA-binding protein Luc7-like 1 OS=Homo sapiens GN=LUC7L PE=1 SV=1	1	12	5	5	10	9	9	6	9	10	8	9	6	9	10	11	3	3	3	1	2	3	2	3	2	3	3	4	3	3	3	1	2	3	2	3	2	3	3	4	34	20.5
Q9NQX4	Q9NQX4	6	3	3	Unconventional myosin-Vc	MYO5C	>sp|Q9NQX4|MYO5C_HUMAN Unconventional myosin-Vc OS=Homo sapiens GN=MYO5C PE=1 SV=2	1	6	3	3	5	5	5	3	3	3	5	5	4	3	3	3	2	2	2	0	0	0	2	2	1	0	0	0	2	2	2	0	0	0	2	2	1	0	0	0	3.8	2
Q9Y6B6;Q9NR31	Q9Y6B6;Q9NR31	1;1	1;1	1;1	GTP-binding protein SAR1b;GTP-binding protein SAR1a	SAR1B;SAR1A	>sp|Q9Y6B6|SAR1B_HUMAN GTP-binding protein SAR1b OS=Homo sapiens GN=SAR1B PE=1 SV=1;>sp|Q9NR31|SAR1A_HUMAN GTP-binding protein SAR1a OS=Homo sapiens GN=SAR1A PE=1 SV=1	2	1	1	1	1	0	1	0	0	1	1	1	1	1	1	1	1	0	1	0	0	1	1	1	1	1	1	1	1	0	1	0	0	1	1	1	1	1	1	1	5.6	5.6
Q9NV06	Q9NV06	2	2	2	DDB1- and CUL4-associated factor 13	DCAF13	>sp|Q9NV06|DCA13_HUMAN DDB1- and CUL4-associated factor 13 OS=Homo sapiens GN=DCAF13 PE=1 SV=2	1	2	2	2	0	0	0	0	1	1	0	0	0	1	1	2	0	0	0	0	1	1	0	0	0	1	1	2	0	0	0	0	1	1	0	0	0	1	1	2	5.4	5.4
Q9NVU7	Q9NVU7	2	2	2	Protein SDA1 homolog	SDAD1	>sp|Q9NVU7|SDA1_HUMAN Protein SDA1 homolog OS=Homo sapiens GN=SDAD1 PE=1 SV=3	1	2	2	2	0	0	0	0	0	0	0	0	0	0	0	2	0	0	0	0	0	0	0	0	0	0	0	2	0	0	0	0	0	0	0	0	0	0	0	2	2.8	2.8
Q9NWB6	Q9NWB6	10	10	10	Arginine and glutamate-rich protein 1	ARGLU1	>sp|Q9NWB6|ARGL1_HUMAN Arginine and glutamate-rich protein 1 OS=Homo sapiens GN=ARGLU1 PE=1 SV=1	1	10	10	10	6	6	6	8	9	9	4	5	3	8	9	9	6	6	6	8	9	9	4	5	3	8	9	9	6	6	6	8	9	9	4	5	3	8	9	9	24.9	24.9
Q9NWH9	Q9NWH9	5	5	5	SAFB-like transcription modulator	SLTM	>sp|Q9NWH9|SLTM_HUMAN SAFB-like transcription modulator OS=Homo sapiens GN=SLTM PE=1 SV=2	1	5	5	5	0	0	0	0	3	2	0	0	0	3	3	5	0	0	0	0	3	2	0	0	0	3	3	5	0	0	0	0	3	2	0	0	0	3	3	5	6.8	6.8
Q9NY93	Q9NY93	5	5	5	Probable ATP-dependent RNA helicase DDX56	DDX56	>sp|Q9NY93|DDX56_HUMAN Probable ATP-dependent RNA helicase DDX56 OS=Homo sapiens GN=DDX56 PE=1 SV=1	1	5	5	5	1	1	1	1	4	3	1	1	1	4	4	5	1	1	1	1	4	3	1	1	1	4	4	5	1	1	1	1	4	3	1	1	1	4	4	5	9.7	9.7
Q9NYF8	Q9NYF8	11	11	11	Bcl-2-associated transcription factor 1	BCLAF1	>sp|Q9NYF8|BCLF1_HUMAN Bcl-2-associated transcription factor 1 OS=Homo sapiens GN=BCLAF1 PE=1 SV=2	1	11	11	11	8	8	8	9	9	9	8	8	7	9	9	9	8	8	8	9	9	9	8	8	7	9	9	9	8	8	8	9	9	9	8	8	7	9	9	9	12.2	12.2
Q9NYL9;Q9NZR1	Q9NYL9	5;1	5;1	5;1	Tropomodulin-3	TMOD3	>sp|Q9NYL9|TMOD3_HUMAN Tropomodulin-3 OS=Homo sapiens GN=TMOD3 PE=1 SV=1	2	5	5	5	5	4	4	0	0	0	5	5	5	0	0	0	5	4	4	0	0	0	5	5	5	0	0	0	5	4	4	0	0	0	5	5	5	0	0	0	18.2	18.2
Q9NYV4	Q9NYV4	2	2	2	Cyclin-dependent kinase 12	CDK12	>sp|Q9NYV4|CDK12_HUMAN Cyclin-dependent kinase 12 OS=Homo sapiens GN=CDK12 PE=1 SV=2	1	2	2	2	0	0	0	0	0	0	0	0	0	1	0	2	0	0	0	0	0	0	0	0	0	1	0	2	0	0	0	0	0	0	0	0	0	1	0	2	1.9	1.9
Q9NZB2	Q9NZB2	3	3	3	Constitutive coactivator of PPAR-gamma-like protein 1	FAM120A	>sp|Q9NZB2|F120A_HUMAN Constitutive coactivator of PPAR-gamma-like protein 1 OS=Homo sapiens GN=FAM120A PE=1 SV=2	1	3	3	3	0	0	0	2	2	2	0	0	0	2	2	3	0	0	0	2	2	2	0	0	0	2	2	3	0	0	0	2	2	2	0	0	0	2	2	3	4.5	4.5
Q9NZT1	Q9NZT1	1	1	1	Calmodulin-like protein 5	CALML5	>sp|Q9NZT1|CALL5_HUMAN Calmodulin-like protein 5 OS=Homo sapiens GN=CALML5 PE=1 SV=2	1	1	1	1	1	1	0	0	1	0	1	1	1	0	0	1	1	1	0	0	1	0	1	1	1	0	0	1	1	1	0	0	1	0	1	1	1	0	0	1	9.6	9.6
Q9P0K7	Q9P0K7	8	8	8	Ankycorbin	RAI14	>sp|Q9P0K7|RAI14_HUMAN Ankycorbin OS=Homo sapiens GN=RAI14 PE=1 SV=2	1	8	8	8	7	5	6	0	0	0	8	6	6	0	0	0	7	5	6	0	0	0	8	6	6	0	0	0	7	5	6	0	0	0	8	6	6	0	0	0	11	11
Q9UHB9	Q9UHB9	7	7	7	Signal recognition particle subunit SRP68	SRP68	>sp|Q9UHB9|SRP68_HUMAN Signal recognition particle subunit SRP68 OS=Homo sapiens GN=SRP68 PE=1 SV=2	1	7	7	7	0	0	0	0	0	1	0	0	0	2	3	7	0	0	0	0	0	1	0	0	0	2	3	7	0	0	0	0	0	1	0	0	0	2	3	7	15.5	15.5
Q9UHX1	Q9UHX1	10	10	10	Poly(U)-binding-splicing factor PUF60	PUF60	>sp|Q9UHX1|PUF60_HUMAN Poly(U)-binding-splicing factor PUF60 OS=Homo sapiens GN=PUF60 PE=1 SV=1	1	10	10	10	5	4	5	6	7	9	4	4	4	9	9	9	5	4	5	6	7	9	4	4	4	9	9	9	5	4	5	6	7	9	4	4	4	9	9	9	21.8	21.8
Q9UI30	Q9UI30	4	4	4	tRNA methyltransferase 112 homolog	TRMT112	>sp|Q9UI30|TR112_HUMAN Multifunctional methyltransferase subunit TRM112-like protein OS=Homo sapiens GN=TRMT112 PE=1 SV=1	1	4	4	4	1	1	1	1	3	3	0	1	1	3	3	4	1	1	1	1	3	3	0	1	1	3	3	4	1	1	1	1	3	3	0	1	1	3	3	4	38.4	38.4
Q9UJV9	Q9UJV9	8	8	8	Probable ATP-dependent RNA helicase DDX41	DDX41	>sp|Q9UJV9|DDX41_HUMAN Probable ATP-dependent RNA helicase DDX41 OS=Homo sapiens GN=DDX41 PE=1 SV=2	1	8	8	8	3	3	3	3	5	5	3	3	3	5	5	6	3	3	3	3	5	5	3	3	3	5	5	6	3	3	3	3	5	5	3	3	3	5	5	6	15.6	15.6
Q9UK61	Q9UK61	4	4	4	Protein FAM208A	FAM208A	>sp|Q9UK61|TASOR_HUMAN Protein TASOR OS=Homo sapiens GN=FAM208A PE=1 SV=3	1	4	4	4	0	0	0	2	3	3	0	0	0	3	3	4	0	0	0	2	3	3	0	0	0	3	3	4	0	0	0	2	3	3	0	0	0	3	3	4	2.8	2.8
Q9UKJ3	Q9UKJ3	1	1	1	G patch domain-containing protein 8	GPATCH8	>sp|Q9UKJ3|GPTC8_HUMAN G patch domain-containing protein 8 OS=Homo sapiens GN=GPATCH8 PE=1 SV=2	1	1	1	1	0	0	0	1	1	1	0	0	0	1	1	1	0	0	0	1	1	1	0	0	0	1	1	1	0	0	0	1	1	1	0	0	0	1	1	1	1.2	1.2
Q9UMS4	Q9UMS4	5	5	5	Pre-mRNA-processing factor 19	PRPF19	>sp|Q9UMS4|PRP19_HUMAN Pre-mRNA-processing factor 19 OS=Homo sapiens GN=PRPF19 PE=1 SV=1	1	5	5	5	4	4	3	1	2	2	4	4	2	2	2	2	4	4	3	1	2	2	4	4	2	2	2	2	4	4	3	1	2	2	4	4	2	2	2	2	16.9	16.9
Q9UNL2	Q9UNL2	1	1	1	Translocon-associated protein subunit gamma	SSR3	>sp|Q9UNL2|SSRG_HUMAN Translocon-associated protein subunit gamma OS=Homo sapiens GN=SSR3 PE=1 SV=1	1	1	1	1	0	0	0	0	1	1	0	0	0	1	1	1	0	0	0	0	1	1	0	0	0	1	1	1	0	0	0	0	1	1	0	0	0	1	1	1	7.6	7.6
Q9UQ35	Q9UQ35	52	52	52	Serine/arginine repetitive matrix protein 2	SRRM2	>sp|Q9UQ35|SRRM2_HUMAN Serine/arginine repetitive matrix protein 2 OS=Homo sapiens GN=SRRM2 PE=1 SV=2	1	52	52	52	36	39	38	29	34	36	35	36	31	40	40	40	36	39	38	29	34	36	35	36	31	40	40	40	36	39	38	29	34	36	35	36	31	40	40	40	25.1	25.1
Q9UQ80	Q9UQ80	5	5	5	Proliferation-associated protein 2G4	PA2G4	>sp|Q9UQ80|PA2G4_HUMAN Proliferation-associated protein 2G4 OS=Homo sapiens GN=PA2G4 PE=1 SV=3	1	5	5	5	4	4	4	1	1	2	4	4	4	1	2	1	4	4	4	1	1	2	4	4	4	1	2	1	4	4	4	1	1	2	4	4	4	1	2	1	16.8	16.8
Q9UQE7	Q9UQE7	81	81	81	Structural maintenance of chromosomes protein 3	SMC3	>sp|Q9UQE7|SMC3_HUMAN Structural maintenance of chromosomes protein 3 OS=Homo sapiens GN=SMC3 PE=1 SV=2	1	81	81	81	2	2	1	0	1	2	66	70	65	67	68	68	2	2	1	0	1	2	66	70	65	67	68	68	2	2	1	0	1	2	66	70	65	67	68	68	59.1	59.1
Q9Y285	Q9Y285	1	1	1	Phenylalanine--tRNA ligase alpha subunit	FARSA	>sp|Q9Y285|SYFA_HUMAN Phenylalanine--tRNA ligase alpha subunit OS=Homo sapiens GN=FARSA PE=1 SV=3	1	1	1	1	1	1	1	0	0	0	1	1	1	1	0	1	1	1	1	0	0	0	1	1	1	1	0	1	1	1	1	0	0	0	1	1	1	1	0	1	2.2	2.2
Q9Y2R9	Q9Y2R9	2	2	2	28S ribosomal protein S7, mitochondrial	MRPS7	>sp|Q9Y2R9|RT07_HUMAN 28S ribosomal protein S7, mitochondrial OS=Homo sapiens GN=MRPS7 PE=1 SV=2	1	2	2	2	0	0	0	1	2	2	0	0	0	2	2	2	0	0	0	1	2	2	0	0	0	2	2	2	0	0	0	1	2	2	0	0	0	2	2	2	9.5	9.5
Q9Y2W1	Q9Y2W1	6	6	6	Thyroid hormone receptor-associated protein 3	THRAP3	>sp|Q9Y2W1|TR150_HUMAN Thyroid hormone receptor-associated protein 3 OS=Homo sapiens GN=THRAP3 PE=1 SV=2	1	6	6	6	4	4	4	4	5	5	4	4	4	5	5	5	4	4	4	4	5	5	4	4	4	5	5	5	4	4	4	4	5	5	4	4	4	5	5	5	9.1	9.1
Q9Y383	Q9Y383	17	17	10	Putative RNA-binding protein Luc7-like 2	LUC7L2	>sp|Q9Y383|LC7L2_HUMAN Putative RNA-binding protein Luc7-like 2 OS=Homo sapiens GN=LUC7L2 PE=1 SV=2	1	17	17	10	14	13	12	12	16	16	13	13	11	15	15	17	14	13	12	12	16	16	13	13	11	15	15	17	7	7	6	7	9	9	7	7	7	9	8	10	42.1	42.1
Q9Y388	Q9Y388	1	1	1	RNA-binding motif protein, X-linked 2	RBMX2	>sp|Q9Y388|RBMX2_HUMAN RNA-binding motif protein, X-linked 2 OS=Homo sapiens GN=RBMX2 PE=1 SV=2	1	1	1	1	0	0	0	1	1	1	0	0	0	1	1	1	0	0	0	1	1	1	0	0	0	1	1	1	0	0	0	1	1	1	0	0	0	1	1	1	3.1	3.1
Q9Y3D7	Q9Y3D7	1	1	1	Mitochondrial import inner membrane translocase subunit TIM16	PAM16	>sp|Q9Y3D7|TIM16_HUMAN Mitochondrial import inner membrane translocase subunit TIM16 OS=Homo sapiens GN=PAM16 PE=1 SV=2	1	1	1	1	1	0	0	0	0	0	0	0	0	0	0	0	1	0	0	0	0	0	0	0	0	0	0	0	1	0	0	0	0	0	0	0	0	0	0	0	18.4	18.4
Q9Y3D9	Q9Y3D9	4	4	4	28S ribosomal protein S23, mitochondrial	MRPS23	>sp|Q9Y3D9|RT23_HUMAN 28S ribosomal protein S23, mitochondrial OS=Homo sapiens GN=MRPS23 PE=1 SV=2	1	4	4	4	0	0	0	3	4	4	0	0	0	4	4	4	0	0	0	3	4	4	0	0	0	4	4	4	0	0	0	3	4	4	0	0	0	4	4	4	23.7	23.7
Q9Y3U8	Q9Y3U8	4	4	4	60S ribosomal protein L36	RPL36	>sp|Q9Y3U8|RL36_HUMAN 60S ribosomal protein L36 OS=Homo sapiens GN=RPL36 PE=1 SV=3	1	4	4	4	4	4	4	3	3	3	4	4	4	3	3	3	4	4	4	3	3	3	4	4	4	3	3	3	4	4	4	3	3	3	4	4	4	3	3	3	30.5	30.5
Q9Y3Y2	Q9Y3Y2	2	2	2	Chromatin target of PRMT1 protein	CHTOP	>sp|Q9Y3Y2|CHTOP_HUMAN Chromatin target of PRMT1 protein OS=Homo sapiens GN=CHTOP PE=1 SV=2	1	2	2	2	1	1	1	1	1	1	1	1	1	2	1	2	1	1	1	1	1	1	1	1	1	2	1	2	1	1	1	1	1	1	1	1	1	2	1	2	10.5	10.5
Q9Y4I1;Q9ULV0	Q9Y4I1	19;4	19;4	16;1	Unconventional myosin-Va	MYO5A	>sp|Q9Y4I1|MYO5A_HUMAN Unconventional myosin-Va OS=Homo sapiens GN=MYO5A PE=1 SV=2	2	19	19	16	18	17	16	5	6	6	17	17	16	6	4	5	18	17	16	5	6	6	17	17	16	6	4	5	15	14	13	2	3	3	14	14	13	3	1	2	12.4	12.4
Q9Y5B9	Q9Y5B9	1	1	1	FACT complex subunit SPT16	SUPT16H	>sp|Q9Y5B9|SP16H_HUMAN FACT complex subunit SPT16 OS=Homo sapiens GN=SUPT16H PE=1 SV=1	1	1	1	1	0	0	0	1	1	1	0	0	0	0	0	0	0	0	0	1	1	1	0	0	0	0	0	0	0	0	0	1	1	1	0	0	0	0	0	0	2.5	2.5
Q9Y676	Q9Y676	2	2	2	28S ribosomal protein S18b, mitochondrial	MRPS18B	>sp|Q9Y676|RT18B_HUMAN 28S ribosomal protein S18b, mitochondrial OS=Homo sapiens GN=MRPS18B PE=1 SV=1	1	2	2	2	0	0	0	2	2	2	0	0	0	2	2	2	0	0	0	2	2	2	0	0	0	2	2	2	0	0	0	2	2	2	0	0	0	2	2	2	7.8	7.8
Q9Y6A4	Q9Y6A4	1	1	1	UPF0468 protein C16orf80	C16orf80	>sp|Q9Y6A4|CFA20_HUMAN Cilia- and flagella-associated protein 20 OS=Homo sapiens GN=CFAP20 PE=1 SV=1	1	1	1	1	0	0	0	1	1	1	0	0	0	1	1	1	0	0	0	1	1	1	0	0	0	1	1	1	0	0	0	1	1	1	0	0	0	1	1	1	6.2	6.2
Q9Y6F6	Q9Y6F6	1	1	1	Protein MRVI1	MRVI1	>sp|Q9Y6F6|MRVI1_HUMAN Protein MRVI1 OS=Homo sapiens GN=MRVI1 PE=1 SV=2	1	1	1	1	0	0	1	0	1	0	0	1	1	1	1	1	0	0	1	0	1	0	0	1	1	1	1	1	0	0	1	0	1	0	0	1	1	1	1	1	1.8	1.8
REV__P46782	REV__P46782	1	1	1			>sp|P46782|RS5_HUMAN 40S ribosomal protein S5 OS=Homo sapiens GN=RPS5 PE=1 SV=4	1	1	1	1	1	1	1	0	0	0	1	1	1	0	0	0	1	1	1	0	0	0	1	1	1	0	0	0	1	1	1	0	0	0	1	1	1	0	0	0	0	0
REV__Q05707	REV__Q05707	1	1	1			>sp|Q05707|COEA1_HUMAN Collagen alpha-1(XIV) chain OS=Homo sapiens GN=COL14A1 PE=1 SV=3	1	1	1	1	1	1	1	1	1	1	1	1	1	1	1	1	1	1	1	1	1	1	1	1	1	1	1	1	1	1	1	1	1	1	1	1	1	1	1	1	0	0
REV__Q0VFX4	REV__Q0VFX4	1	1	1			>sp|Q0VFX4|YL016_HUMAN Putative uncharacterized protein LOC100128554 OS=Homo sapiens PE=2 SV=1	1	1	1	1	0	1	1	0	0	0	0	1	0	0	0	0	0	1	1	0	0	0	0	1	0	0	0	0	0	1	1	0	0	0	0	1	0	0	0	0	0	0
REV__Q93084	REV__Q93084	1	1	1			>sp|Q93084|AT2A3_HUMAN Sarcoplasmic/endoplasmic reticulum calcium ATPase 3 OS=Homo sapiens GN=ATP2A3 PE=1 SV=2	1	1	1	1	0	0	0	1	1	0	0	0	0	1	0	0	0	0	0	1	1	0	0	0	0	1	0	0	0	0	0	1	1	0	0	0	0	1	0	0	0	0
REV__Q9Y6X6	REV__Q9Y6X6	1	1	1			>sp|Q9Y6X6|MYO16_HUMAN Unconventional myosin-XVI OS=Homo sapiens GN=MYO16 PE=1 SV=3	1	1	1	1	1	1	1	0	0	0	1	1	1	0	0	0	1	1	1	0	0	0	1	1	1	0	0	0	1	1	1	0	0	0	1	1	1	0	0	0	0	0
[truncated: 95 more columns]

## Sheet: ProtGroup_filtered+analysed
LFQ.intensity.SMC1A_4ug_2_3	LFQ.intensity.SMC1A_4ug_2_2	LFQ.intensity.SMC1A_4ug_2_1	LFQ.intensity.SMC1A_4ug_1_3	LFQ.intensity.SMC1A_4ug_1_2	LFQ.intensity.SMC1A_4ug_1_1	LFQ.intensity.HeLaK_4ug_2_3	LFQ.intensity.HeLaK_4ug_2_2	LFQ.intensity.HeLaK_4ug_2_1	LFQ.intensity.HeLaK_4ug_1_3	LFQ.intensity.HeLaK_4ug_1_2	LFQ.intensity.HeLaK_4ug_1_1	Reverse	Student's T-test Significant SMC1A_4ug_HeLaK_4ug	Student's T-test significant	Peptides	Intensity	Peptide.counts..unique.	Peptide.counts..razor.unique.	Peptide.counts..all.	Unique.peptides.SMC1A_4ug_2_3	Unique.peptides.SMC1A_4ug_2_2	Unique.peptides.SMC1A_4ug_2_1	Unique.peptides.SMC1A_4ug_1_3	Unique.peptides.SMC1A_4ug_1_2	Unique.peptides.SMC1A_4ug_1_1	Unique.peptides.HeLaK_4ug_2_3	Unique.peptides.HeLaK_4ug_2_2	Unique.peptides.HeLaK_4ug_2_1	Unique.peptides.HeLaK_4ug_1_3	Unique.peptides.HeLaK_4ug_1_2	Unique.peptides.HeLaK_4ug_1_1	Razor...unique.peptides.SMC1A_4ug_2_3	Razor...unique.peptides.SMC1A_4ug_2_1	Razor...unique.peptides.SMC1A_4ug_2_2	Razor...unique.peptides.SMC1A_4ug_1_3	Razor...unique.peptides.SMC1A_4ug_1_2	Razor...unique.peptides.SMC1A_4ug_1_1	Razor...unique.peptides.HeLaK_4ug_2_3	Razor...unique.peptides.HeLaK_4ug_2_2	Razor...unique.peptides.HeLaK_4ug_2_1	Razor...unique.peptides.HeLaK_4ug_1_3	Razor...unique.peptides.HeLaK_4ug_1_2	Razor...unique.peptides.HeLaK_4ug_1_1	Peptides.SMC1A_4ug_2_3	Peptides.SMC1A_4ug_2_2	Peptides.SMC1A_4ug_2_1	Peptides.SMC1A_4ug_1_3	Peptides.SMC1A_4ug_1_2	Peptides.SMC1A_4ug_1_1
#!{Type}E	E	E	E	E	E	E	E	E	E	E	E	C	C	C	N	N	N	N	N	N	N	N	N	N	N	N	N	N	N	N	N	N	N	N	N	N	N	N	N	N	N	N	N	N	N	N	N	N	N
#!{C:Group1}SMC1A_4ug	SMC1A_4ug	SMC1A_4ug	SMC1A_4ug	SMC1A_4ug	SMC1A_4ug	HeLaK_4ug	HeLaK_4ug	HeLaK_4ug	HeLaK_4ug	HeLaK_4ug	HeLaK_4ug
23.0577	23.6754	23.8639	24.8457	24.9123	25.3359	24.544	24.5535	23.8281	25.1434	25.3337	25.1171				22	271390000	22	22	22	7	7	6	19	21	18	7	8	6	19	20	20	7	6	7	19	21	18	7	8	6	19	20	20	7	7	6	19	21	18
21.9111	22.3614	22.2675	22.9195	22.0152	22.5724	22.5879	22.6554	22.0516	22.2264	21.9164	21.8879				9	48361000	NaN	NaN	NaN	7	6	6	7	8	6	4	4	3	6	8	8	7	6	6	7	8	6	4	4	3	6	8	8	7	6	6	7	8	6
22.0861	22.4101	22.7925	26.3141	25.8073	26.4312	23.4641	23.7052	24.0654	26.0856	26.3143	26.0966				7	498820000	NaN	NaN	NaN	4	3	3	6	6	6	4	4	4	6	6	6	4	3	3	6	6	6	4	4	4	6	6	6	4	3	3	6	6	6
20.7992	21.1515	21.1023	20.704	20.8045	21.3652	20.9586	20.8673	21.1708	20.9109	21.1304	20.943				3	17552000	3	3	3	2	2	2	3	3	3	2	2	2	2	3	3	2	2	2	3	3	3	2	2	2	2	3	3	2	2	2	3	3	3
23.2259	23.6364	23.6866	23.8783	23.1645	23.8617	23.7212	23.6532	23.6068	23.4579	23.2876	23.6256				10	112150000	10	10	10	8	8	7	7	7	7	8	7	5	7	6	8	8	7	8	7	7	7	8	7	5	7	6	8	8	8	7	7	7	7
22.5041	22.5912	22.9006	23.6569	23.5471	23.952	23.3305	23.1655	22.8781	24.5349	24.4728	24.874				15	144420000	NaN	NaN	NaN	4	4	5	14	15	13	5	5	4	12	13	13	4	5	4	14	15	13	5	5	4	12	13	13	4	4	5	14	15	13
27.2348	27.3852	27.2175	26.2389	27.6808	27.1792	21.6156	19.2865	19.9374	19.0519	20.3378	20.5227		+	SMC1A_4ug_HeLaK_4ug	22	787060000	NaN	NaN	NaN	16	15	15	15	18	16	0	0	0	0	0	0	16	15	15	15	18	16	0	0	0	0	0	0	16	15	15	15	18	16
21.5004	21.1176	21.6622	21.8106	21.0682	21.6543	22.1364	21.8788	21.8521	21.3278	21.0457	21.5276				3	27645000	2	3	3	2	2	2	2	2	2	2	2	2	2	2	2	3	3	3	3	3	3	3	3	3	3	3	3	3	3	3	3	3	3
24.4423	25.0208	24.5546	23.4209	24.3819	23.7338	24.6704	24.6998	24.7412	24.1467	24.2927	24.2108				8	194320000	8	8	8	7	6	6	6	5	6	6	5	5	7	5	5	7	6	6	6	5	6	6	5	5	7	5	5	7	6	6	6	5	6
24.0585	24.7043	24.6367	23.6259	24.3498	24.2201	24.5762	24.4108	24.6535	24.277	24.1598	24.8771				7	185260000	NaN	NaN	NaN	4	5	4	4	6	5	5	5	4	6	3	3	4	4	5	4	6	5	5	5	4	6	3	3	4	5	4	4	6	5
22.7505	23.2057	23.0088	22.4171	22.6865	22.619	22.9849	23.117	23.1194	22.4593	22.437	22.9544				13	69803000	13	13	13	7	6	6	10	12	9	6	6	6	11	11	11	7	6	6	10	12	9	6	6	6	11	11	11	7	6	6	10	12	9
25.2568	24.8245	24.6049	23.4731	24.0275	23.5188	24.6808	24.682	24.8758	23.7644	23.8818	23.6702				10	192600000	10	10	10	9	9	9	6	7	7	8	9	7	6	6	6	9	9	9	6	7	7	8	9	7	6	6	6	9	9	9	6	7	7
22.5228	22.6895	23.4655	23.9349	22.8449	23.1849	23.1012	22.8958	22.9761	23.1543	23.294	23.6964				7	88202000	6	6	7	3	4	4	4	5	5	4	4	4	5	6	5	3	4	4	4	5	5	4	4	4	5	6	5	4	5	5	5	6	6
23.5471	23.0481	24.3813	24.3619	23.8426	23.5101	24.092	23.6821	23.4454	23.9167	23.6306	24.4158				14	150050000	NaN	NaN	NaN	6	6	6	11	11	10	7	6	3	11	11	10	6	6	6	11	11	10	7	6	3	11	11	10	6	6	6	11	11	10
23.0174	23.3069	23.8075	23.9627	23.3756	23.7648	23.5861	23.5434	23.6361	23.1404	23.8337	23.4731				14	110380000	14	14	14	8	11	9	11	11	12	8	9	7	10	9	10	8	9	11	11	11	12	8	9	7	10	9	10	8	11	9	11	11	12
23.5741	24.0414	24.4556	24.5359	24.0135	24.0502	24.8715	24.2635	24.3677	23.9292	24.0695	24.1238				11	168690000	11	11	11	7	7	7	7	9	7	8	7	7	8	8	9	7	7	7	7	9	7	8	7	7	8	8	9	7	7	7	7	9	7
22.8578	23.3359	23.2265	23.3991	23.1947	23.2037	23.0706	23.081	22.3578	23.4533	23.4716	23.4948				6	95462000	6	6	6	3	3	3	6	6	6	3	3	2	6	5	5	3	3	3	6	6	6	3	3	2	6	5	5	3	3	3	6	6	6
24.2959	23.8291	24.4071	24.3031	24.3032	24.493	24.2965	23.9288	22.5142	24.161	24.2832	24.5133				6	180940000	6	6	6	4	4	4	5	6	6	4	4	4	5	6	6	4	4	4	5	6	6	4	4	4	5	6	6	4	4	4	5	6	6
21.2888	20.5106	20.5831	20.6586	21.2093	20.9043	20.9206	20.923	20.6966	20.6439	20.407	20.1168				4	17219000	4	4	4	2	2	2	3	4	3	2	2	2	2	2	1	2	2	2	3	4	3	2	2	2	2	2	1	2	2	2	3	4	3
24.4237	21.8226	22.0577	21.6234	21.592	23.261	22.7848	22.3981	21.0442	21.1896	21.382	21.1552				6	53985000	NaN	NaN	NaN	1	1	1	1	1	1	1	1	1	1	1	1	1	1	1	1	1	1	1	1	1	1	1	1	5	5	5	6	6	6
24.4772	24.6068	24.6705	25.0365	24.8313	25.2591	24.6577	24.8492	24.8236	24.6202	24.7827	25.0933				11	285260000	4	11	11	4	4	4	3	3	3	4	4	4	3	3	3	7	7	6	8	9	10	7	7	7	9	8	10	7	6	7	8	9	10
24.8958	25.5179	25.5251	25.8799	24.9726	24.5528	25.6699	25.6756	24.7581	25.3925	25.1082	24.8981				5	355820000	4	5	5	4	4	4	3	3	3	4	4	4	3	3	3	5	5	5	3	3	3	5	5	5	3	3	3	5	5	5	3	3	3
26.4062	26.427	26.4692	26.0399	26.2998	25.7207	26.1893	26.4368	25.6945	25.7153	25.6955	25.94				9	683600000	NaN	NaN	NaN	7	7	7	8	8	9	6	6	5	7	8	9	7	7	7	8	8	9	6	6	5	7	8	9	7	7	7	8	8	9
25.6664	26.1146	26.2408	26.4432	25.8244	26.4129	26.3429	26.1091	26.3908	26.1321	26.4907	26.3146				22	722710000	NaN	NaN	NaN	12	12	11	14	14	12	13	12	13	14	12	12	13	12	13	15	15	13	14	13	13	15	13	13	13	13	12	16	16	14
23.1146	23.4953	24.2542	24.3472	23.4095	23.6167	24.1753	23.7582	24.088	23.4116	23.6699	23.6201				5	122660000	5	5	5	5	5	5	3	3	3	5	5	5	3	3	3	5	5	5	3	3	3	5	5	5	3	3	3	5	5	5	3	3	3
23.2763	22.7787	23.4079	23.6893	23.4174	23.4368	23.3725	23.2864	23.3247	22.9818	23.0905	23.4626				11	101030000	11	11	11	7	3	6	6	9	8	7	6	2	9	8	8	7	6	3	6	9	8	7	6	2	9	8	8	7	3	6	6	9	8
24.014	24.2528	24.6056	25.1973	24.6515	24.8261	25.0366	24.4353	24.3442	24.6079	24.5203	24.6449				13	239780000	NaN	NaN	NaN	8	8	8	12	12	12	8	7	7	13	12	11	8	8	8	12	12	12	8	7	7	13	12	11	8	8	8	12	12	12
28.655	26.7688	27.4467	26.2541	27.2429	27.7947	27.3719	27.4619	27.2664	27.2185	26.8423	26.8393				6	1619300000	NaN	NaN	NaN	1	1	1	0	0	0	1	0	0	0	0	0	5	5	5	4	4	4	5	3	3	4	4	4	5	5	5	4	4	4
23.845	24.1825	24.4681	24.9488	24.0832	24.2993	24.7117	24.2191	24.5342	24.2547	24.482	24.3811				8	201570000	NaN	NaN	NaN	4	4	4	6	7	6	4	3	4	5	6	7	5	5	5	7	8	7	5	4	5	6	7	8	5	5	5	7	8	7
22.4533	22.5265	23.12	22.896	23.23	22.9521	23.1337	22.5274	22.7069	23.1278	23.0586	23.2482				6	77252000	NaN	NaN	NaN	5	4	5	5	5	5	4	3	2	5	5	5	5	5	4	5	5	5	4	3	2	5	5	5	5	4	5	5	5	5
25.8619	25.1323	25.7644	25.5714	25.5614	26.0192	25.2096	25.3035	24.3909	25.1181	25.3226	25.9343				15	524230000	NaN	NaN	NaN	2	2	2	2	2	2	2	2	2	2	2	2	3	3	3	3	3	3	3	3	3	3	3	3	12	12	11	12	14	14
21.6201	21.8676	22.7985	22.5718	22.3585	22.2459	22.5879	22.3539	22.4052	22.6665	22.6138	22.6939				3	54078000	NaN	NaN	NaN	2	2	2	3	3	3	2	2	2	3	3	3	2	2	2	3	3	3	2	2	2	3	3	3	2	2	2	3	3	3
23.5716	23.9396	24.4143	24.8075	24.0198	24.0245	24.6991	24.5783	24.7461	23.9925	24.4744	24.3618				22	195920000	NaN	NaN	NaN	7	7	8	13	13	11	8	7	6	12	13	13	7	8	7	13	13	11	8	7	6	12	13	13	15	15	16	20	20	18
23.5367	23.7605	24.2203	23.9094	23.7372	23.9006	23.6296	23.7702	23.5876	23.6321	23.3301	23.4285				7	129810000	NaN	NaN	NaN	5	3	4	6	6	6	4	3	4	6	6	6	5	4	3	6	6	6	4	3	4	6	6	6	5	3	4	6	6	6
21.8969	22.0665	22.8508	23.373	22.5807	22.6469	22.7027	22.7895	22.0762	22.589	22.6242	22.7221				8	62014000	8	8	8	4	5	4	7	7	6	5	5	3	7	7	6	4	4	5	7	7	6	5	5	3	7	7	6	4	5	4	7	7	6
26.0714	26.4015	26.9857	27.256	26.5802	26.6959	27.2214	26.8913	26.9537	26.5728	27.0053	26.9569				24	1085500000	NaN	NaN	NaN	7	7	7	10	12	10	7	7	7	12	12	11	18	17	18	20	22	20	17	16	16	21	22	22	18	18	17	20	22	20
23.7971	24.091	23.8177	22.5467	23.1722	22.8778	23.7828	23.7043	23.5882	22.7882	22.9457	22.9099				9	101950000	9	9	9	4	4	4	8	9	6	4	4	4	9	9	8	4	4	4	8	9	6	4	4	4	9	9	8	4	4	4	8	9	6
24.8249	25.3876	25.3716	26.194	25.1489	25.4989	25.5369	25.9119	26.5153	25.0337	24.9547	24.9183				15	297740000	NaN	NaN	NaN	10	8	10	7	8	8	9	8	7	7	8	8	10	10	8	8	9	9	9	8	7	8	9	9	12	10	12	9	11	11
26.5993	26.2492	26.4068	25.7384	26.0851	24.7117	26.3315	26.5646	26.4696	25.7644	26.0021	26.1069				7	673000000	7	7	7	7	6	7	5	5	5	7	7	6	6	6	6	7	7	6	5	5	5	7	7	6	6	6	6	7	6	7	5	5	5
25.2134	25.4267	25.4343	25.2245	25.0633	24.5334	25.3242	25.3319	25.2838	25.1467	24.831	25.1781				9	373090000	9	9	9	6	6	6	7	9	8	6	6	5	9	8	9	6	6	6	7	9	8	6	6	5	9	8	9	6	6	6	7	9	8
22.7573	22.9371	23.4692	23.7319	22.8922	23.0724	23.5534	23.3834	20.8056	22.8094	23.1135	22.7313				6	82108000	NaN	NaN	NaN	3	2	3	6	6	5	3	3	1	6	6	6	3	3	2	6	6	5	3	3	1	6	6	6	3	2	3	6	6	5
27.6152	26.1	26.7958	26.4687	26.136	26.5207	26.5724	26.5127	25.7695	26.3303	26.2107	26.6421				6	960520000	NaN	NaN	NaN	1	1	1	1	1	1	1	1	1	1	1	1	5	5	5	6	6	6	5	4	5	6	5	5	5	5	5	6	6	6
25.5685	25.6661	26.1352	25.9706	25.6339	25.814	26.1959	26.045	25.7753	25.7544	25.7709	26.0762				23	566130000	NaN	NaN	NaN	6	6	6	10	10	9	7	5	4	11	10	10	15	15	15	22	21	20	15	14	13	22	22	21	15	15	15	22	21	20
24.1036	24.088	24.1444	23.1571	23.9474	22.8319	23.7406	23.7561	24.2326	23.29	22.9732	23.4203				6	123060000	NaN	NaN	NaN	5	4	4	4	5	6	4	2	4	6	5	6	5	4	4	4	5	6	4	2	4	6	5	6	5	4	4	4	5	6
24.4965	24.8444	25.1004	25.4765	24.7505	25.0414	25.3853	25.0629	25.4069	24.85	24.9993	25.1644				17	327330000	17	17	17	11	10	11	13	14	13	10	10	9	14	13	15	11	11	10	13	14	13	10	10	9	14	13	15	11	10	11	13	14	13
23.5391	23.3739	24.0419	24.2378	23.7431	24.2731	23.945	23.7839	23.7776	24.1542	24.0127	23.7633				17	157390000	16	16	17	10	8	9	15	15	14	8	9	5	15	15	12	10	9	8	15	15	14	8	9	5	15	15	12	11	9	10	16	16	15
26.5939	26.6491	26.9472	26.676	26.4343	26.439	26.9063	26.4806	26.5619	26.4747	26.4555	26.3644				22	975570000	NaN	NaN	NaN	16	16	17	17	16	16	16	15	13	16	16	17	18	19	18	19	18	18	18	17	15	18	18	19	20	20	21	21	20	20
21.8969	20.8744	21.4576	22.1411	22.2017	22.2075	21.7206	21.8822	20.8125	21.7834	22.3986	21.7598				9	35928000	NaN	NaN	NaN	2	2	2	2	2	2	2	2	1	2	2	2	2	2	2	2	2	2	2	2	1	2	2	2	5	4	5	7	8	9
23.6727	24.3889	24.5969	24.8501	24.2679	24.5396	24.4029	24.2837	24.6965	23.8766	24.2239	24.2179				11	200280000	10	11	11	7	7	8	8	9	9	7	7	6	8	9	9	8	9	8	9	10	10	7	7	7	9	10	10	8	8	9	9	10	10
25.9186	25.9076	26.482	26.8285	26.1639	26.2066	26.6013	26.304	26.3842	25.9797	26.2083	26.158				28	760840000	NaN	NaN	NaN	18	19	20	22	22	21	19	17	14	21	22	21	18	20	19	22	22	21	19	17	14	21	22	21	18	19	20	22	22	21
21.9573	22.1577	22.9265	23.6845	22.6572	23.2199	22.8835	22.4618	23.0021	22.8697	22.8554	22.6935				5	70307000	NaN	NaN	NaN	4	4	4	3	4	4	4	4	2	4	4	3	4	4	4	3	4	4	4	4	2	4	4	3	4	4	4	3	4	4
27.1641	27.3554	27.2379	26.8751	27.1882	26.7888	27.007	27.15	27.1466	26.9732	27.0406	26.9532				12	1308500000	12	12	12	10	10	10	11	12	12	10	9	7	12	12	12	10	10	10	11	12	12	10	9	7	12	12	12	10	10	10	11	12	12
22.311	21.7068	22.3189	22.4305	22.3514	23.2349	22.5883	22.2443	22.1582	23.7085	22.3588	21.9637				16	62307000	16	16	16	6	4	6	12	12	13	5	4	4	14	13	11	6	6	4	12	12	13	5	4	4	14	13	11	6	4	6	12	12	13
21.7746	21.6892	21.8454	21.8208	21.7986	22.1379	21.7186	21.6725	21.6566	21.3356	21.6057	21.4916				7	31633000	NaN	NaN	NaN	4	5	5	5	5	5	4	5	3	3	5	5	4	5	5	5	5	5	4	5	3	3	5	5	4	5	5	5	5	5
23.492	23.4482	23.8326	23.9639	23.3226	23.5529	24.1222	23.6031	23.3324	23.0827	23.3318	23.2279				12	108180000	7	12	12	5	5	4	5	6	6	5	5	4	5	5	6	10	9	10	8	9	9	10	10	9	8	8	9	10	10	9	8	9	9
22.3137	22.2123	22.5921	23.4445	23.0087	22.8395	22.9326	22.6124	22.7881	22.7162	22.5365	22.4483				9	66182000	9	9	9	6	6	6	7	7	9	6	6	4	8	9	8	6	6	6	7	7	9	6	6	4	8	9	8	6	6	6	7	7	9
27.9783	26.5175	26.3538	26.1332	26.3982	26.12	26.1207	26.1297	25.8738	26.22	26.5208	26.1837				15	939990000	15	15	15	12	11	11	9	11	11	12	12	10	10	10	11	12	11	11	9	11	11	12	12	10	10	10	11	12	11	11	9	11	11
23.329	23.9025	23.6241	22.3314	23.3181	23.5909	23.2568	23.5796	23.7542	23.0494	23.3545	23.3473				10	97215000	10	10	10	9	9	9	6	8	8	9	8	8	8	8	8	9	9	9	6	8	8	9	8	8	8	8	8	9	9	9	6	8	8
25.0537	24.216	24.0315	23.736	24.19	23.879	23.9542	23.804	24.1956	24.0661	24.1068	24.2831				4	176170000	4	4	4	4	4	4	4	4	4	4	4	3	4	4	4	4	4	4	4	4	4	4	4	3	4	4	4	4	4	4	4	4	4
25.4467	24.5626	25.0984	24.9739	24.436	24.5084	24.9258	24.8564	24.9256	24.4402	24.5262	24.3711				13	257710000	13	13	13	12	12	12	9	10	10	11	11	10	10	10	10	12	12	12	9	10	10	11	11	10	10	10	10	12	12	12	9	10	10
22.0663	22.2938	22.4773	22.9191	21.7651	22.5032	22.2954	22.0449	21.9141	21.5034	21.8931	21.7442				9	42223000	NaN	NaN	NaN	4	5	5	8	6	8	5	5	5	7	7	6	4	5	5	8	6	8	5	5	5	7	7	6	4	5	5	8	6	8
22.8306	24.0349	23.8881	24.0557	23.374	23.4836	24.0669	23.918	24.5048	23.2493	23.7076	23.6717				7	135470000	7	7	7	3	3	3	5	6	6	4	4	3	6	6	6	3	3	3	5	6	6	4	4	3	6	6	6	3	3	3	5	6	6
28.6465	28.8059	28.5859	28.0283	28.2528	28.0402	28.4714	28.6704	28.394	28.3081	28.4073	28.1799				21	3279700000	21	21	21	19	20	18	18	18	18	18	19	17	18	18	19	19	18	20	18	18	18	18	19	17	18	18	19	19	20	18	18	18	18
26.4015	26.6294	26.4331	26.1572	26.431	25.842	26.7046	26.511	26.1273	26.4564	26.0748	26.5659				8	830740000	8	8	8	8	8	8	7	7	7	7	8	7	7	7	8	8	8	8	7	7	7	7	8	7	7	7	8	8	8	8	7	7	7
23.4714	23.6545	24.0888	24.7184	23.9382	24.4201	23.9288	23.9032	23.894	23.9762	24.0483	24.0045				10	159290000	10	10	10	10	10	9	9	9	9	9	10	7	9	9	9	10	9	10	9	9	9	9	10	7	9	9	9	10	10	9	9	9	9
22.9127	22.4277	22.6113	22.1156	22.6987	21.4732	22.7752	20.1021	22.7166	22.5742	22.169	22.4028				4	57879000	4	4	4	4	3	4	2	2	2	3	2	3	2	2	2	4	4	3	2	2	2	3	2	3	2	2	2	4	3	4	2	2	2
28.8152	26.7372	26.6951	26.086	26.3293	26.2427	26.5062	26.6259	26.7532	26.088	25.898	25.9855				12	1197500000	12	12	12	10	10	10	9	11	11	11	11	11	11	11	10	10	10	10	9	11	11	11	11	11	11	11	10	10	10	10	9	11	11
19.9583	21.2016	22.4126	22.9925	21.3766	21.5726	22.4945	21.4297	21.3036	21.5583	21.8071	21.4644				2	36301000	2	2	2	1	2	2	2	2	2	2	2	2	2	2	2	1	2	2	2	2	2	2	2	2	2	2	2	1	2	2	2	2	2
22.5614	23.0657	23.5898	23.9377	23.3247	23.3196	23.558	23.3122	23.761	23.1552	23.8865	23.3416				6	102700000	6	6	6	4	5	5	4	4	5	5	4	3	3	4	5	4	5	5	4	4	5	5	4	3	3	4	5	4	5	5	4	4	5
21.1301	21.5533	22.3893	21.9975	21.996	21.6166	22.7906	22.4673	22.2768	22.0238	21.7698	21.477				5	38537000	5	5	5	3	2	3	5	5	4	3	3	3	5	4	3	3	3	2	5	5	4	3	3	3	5	4	3	3	2	3	5	5	4
22.2052	22.4802	22.1088	23.0883	22.0693	22.1944	22.7156	22.2302	22.4882	22.18	22.6458	22.7172				4	50925000	4	4	4	3	3	3	3	3	3	3	2	2	3	3	3	3	3	3	3	3	3	3	2	2	3	3	3	3	3	3	3	3	3
19.7937	20.1231	20.5304	21.1113	20.558	20.4296	20.5605	20.3086	21.4281	20.4106	20.6422	21.0648				2	13614000	2	2	2	2	2	2	2	2	2	2	2	1	2	2	2	2	2	2	2	2	2	2	2	1	2	2	2	2	2	2	2	2	2
26.4845	26.7316	26.5328	26.1795	26.3713	25.9304	25.9168	26.5516	26.1243	26.2461	26.3671	26.2294				7	749150000	7	7	7	7	7	7	7	7	6	6	7	7	6	6	6	7	7	7	7	7	6	6	7	7	6	6	6	7	7	7	7	7	6
22.4859	22.2407	22.656	22.8668	22.251	22.4884	22.81	22.7428	22.5058	22.5146	22.5844	22.8028				13	58309000	13	13	13	7	7	7	9	9	8	7	7	5	9	8	7	7	7	7	9	9	8	7	7	5	9	8	7	7	7	7	9	9	8
23.0036	22.8854	23.0377	22.8608	23.0391	23.21	23.2049	22.8875	22.9957	22.8072	23.1389	23.0636				7	80841000	NaN	NaN	NaN	2	2	2	5	5	4	2	1	2	4	5	5	3	3	3	6	7	5	3	2	3	6	7	7	3	3	3	6	7	5
21.9439	21.6996	22.0478	22.5149	21.9227	22.1409	22.2312	22.0504	22.0889	22.5063	22.454	22.7735				5	44282000	5	5	5	4	4	4	4	4	4	4	4	3	4	4	4	4	4	4	4	4	4	4	4	3	4	4	4	4	4	4	4	4	4
21.8818	22.2259	22.5349	22.8575	21.7665	22.1552	22.628	22.2018	22.7095	22.2358	22.1795	21.8007				5	45135000	5	5	5	3	3	3	4	4	5	3	3	3	5	4	4	3	3	3	4	4	5	3	3	3	5	4	4	3	3	3	4	4	5
22.9806	21.7752	21.9956	21.848	22.4204	22.1646	21.4284	21.7222	21.5611	21.4446	21.7957	21.8335				3	39886000	3	3	3	3	2	2	2	2	2	3	3	2	2	2	2	3	2	2	2	2	2	3	3	2	2	2	2	3	2	2	2	2	2
26.7108	27.0977	27.436	30.9197	30.5637	30.9977	28.3194	28.2596	28.7197	30.7056	30.9734	30.7436				153	12140000000	NaN	NaN	NaN	40	43	45	128	132	127	46	46	46	132	131	135	45	50	47	138	142	137	52	52	52	142	141	145	45	47	50	138	142	137
21.2655	21.2114	21.6092	21.9361	21.7073	22.0744	21.3817	21.2387	21.116	21.3421	21.5549	21.1425				5	27153000	5	5	5	3	3	3	3	3	2	4	3	2	4	3	2	3	3	3	3	3	2	4	3	2	4	3	2	3	3	3	3	3	2
27.9945	27.612	27.2931	26.6203	27.3433	26.9871	27.1073	27.2483	27.2584	27.0872	27.1043	27.1027				22	1581300000	22	22	22	18	18	18	17	15	18	17	18	15	17	17	18	18	18	18	17	15	18	17	18	15	17	17	18	18	18	18	17	15	18
20.756	21.2209	21.7882	22.3498	21.6605	20.956	22.0101	21.1871	21.2219	21.4438	21.6859	21.8861				3	28148000	NaN	NaN	NaN	2	2	2	3	3	2	2	2	2	3	3	3	2	2	2	3	3	2	2	2	2	3	3	3	2	2	2	3	3	2
25.3424	24.7688	25.3199	23.7071	24.6031	25.4189	25.1145	24.7551	24.275	23.8838	23.6496	23.9939				13	253940000	NaN	NaN	NaN	12	13	13	9	10	9	11	11	11	8	9	9	12	13	13	9	10	9	11	11	11	8	9	9	12	13	13	9	10	9
23.5845	24.4063	24.4989	24.5206	24.2084	23.9862	24.3827	24.1736	23.796	23.778	24.2191	24.3665				13	171960000	13	13	13	9	8	8	11	11	11	10	10	8	9	10	10	9	8	8	11	11	11	10	10	8	9	10	10	9	8	8	11	11	11
22.2037	23.2449	22.9781	21.9032	22.3494	22.316	23.2229	23.3095	23.093	22.1168	22.4471	22.3355				7	52825000	6	6	7	6	6	5	3	2	3	6	6	5	3	3	4	6	5	6	3	2	3	6	6	5	3	3	4	6	6	5	4	3	4
28.3286	28.0673	27.9838	27.0808	27.5073	27.4049	27.8946	28.1405	28.3007	27.362	27.5732	27.4482				17	2052700000	17	17	17	11	12	13	13	13	12	12	12	9	13	13	12	11	13	12	13	13	12	12	12	9	13	13	12	11	12	13	13	13	12
26.8853	25.7079	25.5303	25.2703	26.1721	25.3209	25.2774	25.6651	25.3441	25.5919	25.7548	25.6529				16	561710000	NaN	NaN	NaN	12	12	12	11	12	10	13	11	10	12	11	12	12	12	12	11	12	10	13	11	10	12	11	12	12	12	12	11	12	10
21.8973	21.3749	21.6652	22.3507	21.8426	21.7014	22.0963	21.8173	20.9339	21.6398	21.6062	22.0883				4	35302000	4	4	4	2	3	3	3	2	3	3	3	1	3	3	2	2	3	3	3	2	3	3	3	1	3	3	2	2	3	3	3	2	3
26.5551	25.8361	25.8376	25.5798	25.5967	25.6688	25.6741	25.9037	25.2378	25.8432	26.0432	25.7086				8	557870000	NaN	NaN	NaN	8	7	7	5	5	6	7	8	7	5	5	5	8	7	7	5	5	6	7	8	7	5	5	5	8	7	7	5	5	6
24.6677	24.8344	24.9857	24.2139	24.4772	24.5451	24.6414	24.8486	24.6816	24.1277	24.1962	24.178				5	244300000	3	5	5	2	1	1	2	3	3	1	2	1	3	3	3	4	3	3	4	5	5	3	3	3	5	5	5	4	3	3	4	5	5
21.3812	21.3014	21.5417	21.9067	20.9962	21.4206	21.6962	20.5107	20.9213	21.1083	21.5049	21.1815				6	23595000	6	6	6	2	4	3	5	5	5	3	1	1	5	4	5	2	3	4	5	5	5	3	1	1	5	4	5	2	4	3	5	5	5
25.9022	24.7886	24.6617	24.931	24.5406	24.878	24.595	24.6653	24.1524	24.8447	24.3324	24.5677				6	282990000	6	6	6	4	4	4	3	4	2	4	4	4	4	4	4	4	4	4	3	4	2	4	4	4	4	4	4	4	4	4	3	4	2
26.5028	23.7863	23.7012	23.7367	24.1928	23.8331	23.7653	24.2961	23.4687	23.0993	23.2491	23.0836				10	201540000	10	10	10	10	10	10	3	3	4	8	9	6	4	4	4	10	10	10	3	3	4	8	9	6	4	4	4	10	10	10	3	3	4
23.6608	22.4439	22.5994	22.9811	23.7729	22.7423	21.7705	22.4882	22.0949	23.214	23.2686	24.0464				4	83524000	4	4	4	4	4	4	2	2	2	4	3	2	2	2	2	4	4	4	2	2	2	4	3	2	2	2	2	4	4	4	2	2	2
27.025	26.5874	26.4899	25.7271	26.0324	25.9863	26.2956	26.2264	26.4989	25.6903	25.6795	25.6313				10	718720000	10	10	10	9	9	7	7	9	9	8	9	8	9	8	9	9	7	9	7	9	9	8	9	8	9	8	9	9	9	7	7	9	9
28.3138	26.4568	26.3288	26.2091	26.468	26.5949	26.2784	26.4986	26.4095	26.0997	26.0873	26.2014				13	1028800000	13	13	13	13	11	10	9	10	10	10	10	9	9	10	8	13	10	11	9	10	10	10	10	9	9	10	8	13	11	10	9	10	10
28.1432	28.5503	28.3935	27.6602	28.0026	27.7372	28.3009	28.3315	28.2768	27.7572	27.9709	28.0334				12	2958200000	12	12	12	10	10	10	10	11	11	10	10	9	11	11	11	10	10	10	10	11	11	10	10	9	11	11	11	10	10	10	10	11	11
25.5919	25.9988	26.0126	26.0364	27.0233	26.2191	25.6076	25.6782	25.8686	26.5885	26.1575	26.9077				9	736300000	NaN	NaN	NaN	7	8	8	5	6	4	6	7	2	6	6	5	7	8	8	5	6	4	6	7	2	6	6	5	7	8	8	5	6	4
25.1692	22.854	22.7819	22.5142	23.1185	22.7396	22.6231	22.4242	22.374	22.4991	22.2459	22.288				2	91614000	2	2	2	2	2	2	2	2	2	2	2	2	2	2	2	2	2	2	2	2	2	2	2	2	2	2	2	2	2	2	2	2	2
21.3665	20.8691	20.9563	21.3599	21.4612	21.3086	20.8993	20.931	20.3695	20.8657	20.8435	21.0865				5	22245000	5	5	5	3	2	2	4	4	3	3	2	1	3	3	3	3	2	2	4	4	3	3	2	1	3	3	3	3	2	2	4	4	3
21.0112	21.3629	21.366	22.2186	21.4367	21.7747	22.1218	21.3487	21.376	21.1667	21.5453	21.5993				4	27852000	4	4	4	2	2	3	3	4	4	3	2	2	3	3	3	2	3	2	3	4	4	3	2	2	3	3	3	2	2	3	3	4	4
25.6487	26.0328	25.7087	24.334	25.3629	24.9822	25.2936	25.405	25.6888	24.7827	24.9254	24.7558				5	372730000	5	5	5	4	4	4	5	5	5	4	4	4	5	5	5	4	4	4	5	5	5	4	4	4	5	5	5	4	4	4	5	5	5
23.0362	22.9412	23.4305	24.6078	23.9653	23.8935	24.1196	23.8948	23.502	24.0225	24.1594	24.0951				22	148970000	22	22	22	8	8	9	18	18	15	10	8	7	15	15	17	8	9	8	18	18	15	10	8	7	15	15	17	8	8	9	18	18	15
21.8193	22.4533	21.9386	22.5785	22.2039	22.216	22.2967	22.1856	20.8144	21.8974	22.2298	22.1307				8	44662000	8	8	8	2	2	3	6	6	8	2	2	1	6	6	6	2	3	2	6	6	8	2	2	1	6	6	6	2	2	3	6	6	8
22.5819	22.2576	22.4987	22.7302	22.7973	23.3896	22.7536	22.5584	22.6093	22.6033	22.7231	22.9451				7	65450000	7	7	7	3	3	3	6	6	6	3	3	2	6	6	5	3	3	3	6	6	6	3	3	2	6	6	5	3	3	3	6	6	6
23.8451	24.145	24.0732	23.2048	23.8526	23.2024	24.0174	23.9299	23.7777	23.1628	23.3757	23.6308				10	122770000	10	10	10	8	8	6	6	7	6	6	6	4	7	6	7	8	6	8	6	7	6	6	6	4	7	6	7	8	8	6	6	7	6
21.1984	21.1317	21.6465	22.015	21.435	21.9369	21.7326	21.4872	21.3741	21.3515	21.444	21.8764				4	29499000	4	4	4	2	2	2	2	3	3	2	2	2	3	2	4	2	2	2	2	3	3	2	2	2	3	2	4	2	2	2	2	3	3
26.0415	24.9573	24.8293	24.7705	25.5212	25.5535	24.5904	24.6536	23.8519	24.8892	24.8437	25.6643				5	356610000	5	5	5	5	4	4	3	3	3	4	4	3	3	3	3	5	4	4	3	3	3	4	4	3	3	3	3	5	4	4	3	3	3
21.6073	21.806	22.6909	23.4214	22.2589	22.9229	22.7331	22.7243	22.3625	22.6649	22.9656	22.4976				8	60602000	8	8	8	3	4	4	7	7	7	4	4	3	7	7	6	3	4	4	7	7	7	4	4	3	7	7	6	3	4	4	7	7	7
22.1094	22.4076	23.2218	23.9623	23.0053	23.2577	23.0728	23.1257	22.6182	23.1133	23.4289	23.1695				9	88947000	9	9	9	4	2	4	9	9	9	4	4	3	9	9	8	4	4	2	9	9	9	4	4	3	9	9	8	4	2	4	9	9	9
23.1466	23.0716	23.7919	23.5388	23.3754	23.8444	23.1502	23.163	23.2455	22.9821	23.0215	23.3063				10	100030000	10	10	10	5	5	5	8	8	8	4	4	3	8	8	7	5	5	5	8	8	8	4	4	3	8	8	7	5	5	5	8	8	8
20.801	20.4353	20.6386	20.6633	21.2057	21.0987	21.0057	21.269	21.8763	21.1089	20.9976	21.9817				4	20838000	2	2	4	2	2	2	2	2	2	2	2	2	2	2	2	2	2	2	2	2	2	2	2	2	2	2	2	3	3	3	3	4	3
21.6412	21.5221	21.8921	22.2411	21.706	21.5055	22.2009	21.891	20.982	21.5885	21.3015	21.0855				6	30750000	6	6	6	3	3	3	4	6	3	4	3	1	5	4	5	3	3	3	4	6	3	4	3	1	5	4	5	3	3	3	4	6	3
24.9633	20.8283	22.3137	21.0706	22.4317	21.8469	21.4384	21.2329	20.9058	22.3533	22.1314	21.922				10	66063000	10	10	10	9	2	4	4	4	4	2	4	1	4	4	4	9	4	2	4	4	4	2	4	1	4	4	4	9	2	4	4	4	4
21.8963	22.2632	22.7201	21.5084	21.3861	22.4134	22.5247	22.2687	22.8317	22.6295	22.7169	22.7727				14	50389000	8	8	14	3	4	4	5	4	6	4	4	3	4	4	7	3	4	4	5	4	6	4	4	3	4	4	7	5	6	6	10	10	11
23.6867	23.7714	24.3377	27.8343	27.4364	27.7179	24.8806	25.0284	25.2116	27.3695	27.5471	27.4256				9	1209100000	NaN	NaN	NaN	7	6	7	8	8	8	6	7	6	9	8	9	7	7	6	8	8	8	6	7	6	9	8	9	7	6	7	8	8	8
22.8249	22.4071	22.7202	23.4892	22.5954	22.552	23.0358	22.9679	22.5812	23.0963	22.8499	23.3094				7	75486000	NaN	NaN	NaN	2	3	3	4	4	4	3	2	3	4	4	4	2	3	3	5	5	5	3	2	3	5	5	5	2	3	3	5	5	5
26.0057	26.3305	26.3029	25.636	26.1076	25.5147	26.2646	26.2941	25.9425	25.6091	26.3351	26.0304				6	601850000	6	6	6	6	5	4	4	3	4	6	6	6	4	4	4	6	4	5	4	3	4	6	6	6	4	4	4	6	5	4	4	3	4
26.3666	25.7676	25.8014	25.187	25.3663	25.2299	25.3381	25.4525	25.4573	25.2596	24.9485	25.1089				16	446370000	16	16	16	10	9	10	13	14	13	11	9	9	14	13	12	10	10	9	13	14	13	11	9	9	14	13	12	10	9	10	13	14	13
24.2532	24.8651	24.4204	23.4512	24.5239	23.3416	24.2767	24.3355	24.6675	23.8046	24.1713	24.5101				4	181290000	4	4	4	3	3	2	3	4	2	3	2	2	4	4	3	3	2	3	3	4	2	3	2	2	4	4	3	3	3	2	3	4	2
24.9696	24.785	24.9358	24.9701	25.597	24.8669	24.6456	24.7889	24.7541	24.8988	25.1122	24.7669				6	305110000	6	6	6	4	4	4	5	6	6	4	4	2	5	5	4	4	4	4	5	6	6	4	4	2	5	5	4	4	4	4	5	6	6
25.0732	24.8337	24.8023	24.137	24.8015	23.4324	24.1508	24.4035	24.1469	24.3035	24.3079	24.2007				3	200690000	NaN	NaN	NaN	1	2	2	3	3	3	2	2	2	3	3	3	1	2	2	3	3	3	2	2	2	3	3	3	1	2	2	3	3	3
20.2979	20.9233	21.1394	21.7517	20.823	21.0997	21.4615	21.0481	21.4102	21.2155	21.7547	21.4981				2	22421000	2	2	2	2	2	2	2	2	2	2	2	2	2	2	2	2	2	2	2	2	2	2	2	2	2	2	2	2	2	2	2	2	2
23.1354	23.324	23.8431	24.0835	23.4785	23.5923	23.9612	23.7064	24.4147	23.4225	23.7432	23.8761				10	124800000	10	10	10	6	5	5	7	8	7	7	7	6	8	7	8	6	5	5	7	8	7	7	7	6	8	7	8	6	5	5	7	8	7
23.6538	23.4068	23.2881	23.0736	23.5651	23.1461	20.1907	20.3917	21.0025	22.8648	23.0029	23.1902				4	80248000	4	4	4	2	3	2	2	3	3	0	1	0	3	2	2	2	2	3	2	3	3	0	1	0	3	2	2	2	3	2	2	3	3
27.9084	25.8488	25.6425	25.4274	25.8784	25.8034	25.6881	25.8189	25.0848	25.3568	25.1866	25.2908				10	679720000	10	10	10	10	10	10	5	7	7	9	9	9	7	6	7	10	10	10	5	7	7	9	9	9	7	6	7	10	10	10	5	7	7
23.1047	23	23.6029	23.4501	23.2096	23.4559	22.97	23.3791	22.8333	23.2008	23.1835	22.6704				4	85395000	4	4	4	2	3	2	4	4	3	3	3	2	4	3	3	2	2	3	4	4	3	3	3	2	4	3	3	2	3	2	4	4	3
28.451	28.436	28.5538	28.0543	28.45	27.9469	28.1867	28.4572	27.3029	28.2587	28.5405	28.4868				12	3160700000	12	12	12	9	10	10	11	11	11	7	7	6	11	11	9	9	10	10	11	11	11	7	7	6	11	11	9	9	10	10	11	11	11
24.7789	24.7846	24.847	24.2765	24.6409	24.542	24.7036	24.7952	24.5324	24.1127	24.4194	24.1382				9	229410000	9	9	9	7	7	7	8	8	7	7	7	6	8	8	7	7	7	7	8	8	7	7	7	6	8	8	7	7	7	7	8	8	7
25.5139	23.946	23.6896	23.4339	24.5694	24.1334	23.777	23.8977	23.2554	24.2402	24.0026	24.2055				4	184350000	4	4	4	3	2	3	4	4	3	3	3	3	4	4	2	3	3	2	4	4	3	3	3	3	4	4	2	3	2	3	4	4	3
29.0971	29.4441	29.1624	28.17	28.5959	28.4779	29.239	29.2941	29.6591	28.4675	28.7238	28.6899				17	4762200000	17	17	17	14	13	13	15	15	13	12	13	12	15	15	15	14	13	13	15	15	13	12	13	12	15	15	15	14	13	13	15	15	13
25.494	24.4841	24.9273	24.8069	25.295	25.0696	24.7366	25.0313	24.8983	24.9214	25.2673	25.4302				3	347640000	3	3	3	2	2	2	3	3	2	2	2	2	3	3	3	2	2	2	3	3	2	2	2	2	3	3	3	2	2	2	3	3	2
26.7572	26.4777	26.1339	24.576	25.6432	25.3534	25.9628	25.9272	26.1288	24.9199	25.1386	25.3607				7	533530000	7	7	7	5	5	5	5	6	6	5	4	5	6	6	6	5	5	5	5	6	6	5	4	5	6	6	6	5	5	5	5	6	6
26.2606	25.7736	25.8074	24.9545	25.4761	25.7956	25.5857	25.5813	25.0776	25.0161	24.9922	24.8571				9	442120000	9	9	9	8	7	8	5	6	6	7	6	6	6	6	6	8	8	7	5	6	6	7	6	6	6	6	6	8	7	8	5	6	6
21.8602	22.3512	22.158	21.5591	21.976	21.3679	21.9051	21.9108	22.2594	21.6045	21.8501	21.8068				4	40864000	4	4	4	2	2	2	3	3	4	2	3	2	4	4	4	2	2	2	3	3	4	2	3	2	4	4	4	2	2	2	3	3	4
25.2854	25.6202	25.2628	24.3465	25.0954	24.4598	24.9911	25.4019	24.7524	24.5659	24.2996	24.8354				9	284310000	9	9	9	8	8	8	6	7	6	7	8	5	7	7	7	8	8	8	6	7	6	7	8	5	7	7	7	8	8	8	6	7	6
26.5996	26.41	26.1586	25.9654	26.5196	26.3099	26.1346	26.4459	25.9461	26.3994	26.1323	26.2313				15	834830000	NaN	NaN	NaN	12	10	10	13	13	12	10	11	8	13	13	12	12	10	10	13	13	12	10	11	8	13	13	12	12	10	10	13	13	12
24.5346	22.884	22.9473	21.9255	22.1782	22.5939	22.6815	22.5178	22.415	22.3647	22.2478	22.3278				5	65553000	5	5	5	5	5	5	2	2	2	5	5	4	2	2	2	5	5	5	2	2	2	5	5	4	2	2	2	5	5	5	2	2	2
26.9885	25.6359	25.3963	24.4954	24.9008	24.8709	25.3642	25.5582	25.4234	24.6604	24.6902	24.5382				9	417290000	9	9	9	9	8	8	5	5	5	8	8	7	5	5	5	9	8	8	5	5	5	8	8	7	5	5	5	9	8	8	5	5	5
28.5685	27.455	27.8114	26.9221	27.3833	28.5072	27.5995	27.5174	27.4041	27.05	27.4418	27.4597				9	2026800000	9	9	9	8	5	7	7	7	7	8	5	5	7	7	7	8	7	5	7	7	7	8	5	5	7	7	7	8	5	7	7	7	7
22.684	22.9608	23.3992	24.0246	22.965	23.4563	23.2757	22.6927	23.0947	23.0281	23.3253	23.1105				7	86447000	7	7	7	5	5	5	6	6	6	5	4	4	5	6	6	5	5	5	6	6	6	5	4	4	5	6	6	5	5	5	6	6	6
24.412	23.8113	23.872	23.9161	25.1484	25.0002	23.4253	24.4565	22.5112	24.4568	23.9843	24.7042				5	206800000	5	5	5	3	3	3	4	5	5	3	2	3	5	5	5	3	3	3	4	5	5	3	2	3	5	5	5	3	3	3	4	5	5
25.2836	25.9949	25.3809	24.6313	24.9756	24.3361	25.4364	25.4671	25.9282	24.822	24.7205	24.7833				5	360300000	5	5	5	4	3	4	4	5	4	4	3	4	5	4	4	4	4	3	4	5	4	4	3	4	5	4	4	4	3	4	4	5	4
23.0952	22.4765	21.5801	20.8702	22.5899	22.3164	21.2983	21.4859	21.2508	22.2134	21.2777	22.7127				5	54206000	5	5	5	4	3	4	3	3	3	4	4	2	3	3	3	4	4	3	3	3	3	4	4	2	3	3	3	4	3	4	3	3	3
28.5571	28.5482	27.7526	26.8306	27.1946	27.0865	27.8664	28.0645	27.7563	27.5215	27.3345	27.7365				7	2082800000	7	7	7	6	7	6	4	4	6	6	5	4	6	6	6	6	6	7	4	4	6	6	5	4	6	6	6	6	7	6	4	4	6
25.9023	25.3089	25.4558	24.3699	25.4675	24.9738	23.5972	24.9767	24.4227	24.8476	25.1721	25.1516				4	322990000	NaN	NaN	NaN	3	3	3	3	3	3	3	3	3	3	3	3	3	3	3	3	3	3	3	3	3	3	3	3	3	3	3	3	3	3
23.1685	22.3834	23.2714	22.2308	22.7673	21.1133	22.9251	22.6645	22.1869	22.3438	22.0443	22.3394				3	54126000	3	3	3	3	3	3	2	2	1	3	3	3	2	2	2	3	3	3	2	2	1	3	3	3	2	2	2	3	3	3	2	2	1
26.0763	25.723	25.7944	25.3341	26.1288	25.4405	25.6106	25.7204	24.4505	25.3772	25.5462	25.4644				5	483560000	5	5	5	5	5	5	5	4	5	5	5	5	4	5	5	5	5	5	5	4	5	5	5	5	4	5	5	5	5	5	5	4	5
25.3889	25.4276	25.0589	25.2271	25.5853	25.0991	24.8631	24.9348	24.3683	24.8211	25.3383	25.3017				8	367580000	8	8	8	5	5	5	6	7	6	5	4	3	7	7	7	5	5	5	6	7	6	5	4	3	7	7	7	5	5	5	6	7	6
26.0449	24.4602	24.7063	24.4334	24.7111	24.1703	24.3807	24.4707	24.2308	24.4154	24.2239	24.0972				5	273900000	5	5	5	5	5	5	3	3	3	4	5	3	3	3	3	5	5	5	3	3	3	4	5	3	3	3	3	5	5	5	3	3	3
25.0738	24.6238	24.399	23.5254	24.3598	23.8739	23.5908	24.0992	23.949	23.9474	24.3646	22.7497				7	167000000	7	7	7	6	5	6	4	4	3	5	6	6	2	3	3	6	6	5	4	4	3	5	6	6	2	3	3	6	5	6	4	4	3
25.6851	25.8517	25.5988	25.0096	25.6689	25.1009	25.3782	25.508	25.7582	25.258	25.4542	25.3085				10	429690000	10	10	10	7	6	6	6	7	6	6	4	4	7	6	7	7	6	6	6	7	6	6	4	4	7	6	7	7	6	6	6	7	6
22.7626	22.7898	23.1417	23.5352	23.1253	23.1378	23.3791	22.6756	20.1646	22.8599	22.4258	23.0162				6	76790000	6	6	6	2	2	2	6	5	4	2	2	1	5	5	4	2	2	2	6	5	4	2	2	1	5	5	4	2	2	2	6	5	4
24.6526	25.184	24.6807	23.7954	24.1908	23.328	25.0716	24.7742	25.3853	23.5994	23.814	23.7037				5	195950000	NaN	NaN	NaN	4	5	4	3	4	4	3	4	4	4	4	4	4	4	5	3	4	4	3	4	4	4	4	4	4	5	4	3	4	4
24.8804	25.5938	25.5303	23.4935	24.8675	23.8848	25.639	25.8807	25.9687	24.5178	24.5133	24.7066				13	308090000	10	13	13	5	5	5	7	8	6	6	6	5	8	7	7	8	8	8	7	8	6	8	8	8	8	7	7	8	8	8	7	8	6
22.6834	22.8872	23.7409	23.7171	23.2315	23.1729	23.5499	23.1167	23.4634	22.9621	23.366	23.3257				7	93991000	5	7	7	3	3	3	5	4	5	3	3	3	4	5	5	4	4	4	5	4	5	4	4	3	4	6	7	4	4	4	5	4	5
26.1081	26.5435	26.5257	26.1857	26.5071	26.2455	26.5475	26.6533	25.6385	26.5193	26.4319	26.6041				14	836480000	14	14	14	12	11	12	12	12	13	11	12	8	12	13	13	12	12	11	12	12	13	11	12	8	12	13	13	12	11	12	12	12	13
28.8916	29.1533	29.3485	30.4347	30.1818	30.5395	29.6138	29.6504	29.5899	30.2114	30.4363	30.2409				23	11233000000	NaN	NaN	NaN	1	1	1	1	1	1	1	1	1	1	1	1	17	17	16	20	21	20	16	16	15	20	22	22	17	16	17	20	21	20
25.3661	22.8414	22.8847	22.9452	22.9562	21.8908	23.6193	22.9514	22.682	21.9811	22.6119	23.1746				12	103350000	8	12	12	8	4	5	2	2	1	5	4	3	1	1	2	12	8	7	4	4	3	8	7	5	3	3	4	12	7	8	4	4	3
26.1453	26.7772	27.2218	28.0174	27.2899	27.6846	27.2413	26.9469	26.8225	27.2441	27.2837	27.2375				14	1523900000	NaN	NaN	NaN	8	6	7	9	12	11	7	8	5	12	12	13	8	7	6	9	12	11	7	8	5	12	12	13	8	6	7	9	12	11
25.8244	25.9697	26.0452	26.6623	26.517	26.8775	25.8542	25.8851	25.9289	26.4863	26.4695	26.5908				17	992720000	NaN	NaN	NaN	2	2	2	3	3	3	2	2	2	2	3	3	13	12	13	14	16	16	13	12	11	15	16	15	13	13	12	14	16	16
26.9892	26.2646	26.2437	25.2202	25.9065	26.4059	26.1692	25.7144	26.0429	25.4079	25.3376	25.9542				4	642340000	NaN	NaN	NaN	3	3	3	4	4	4	3	3	3	4	4	3	3	3	3	4	4	4	3	3	3	4	4	3	3	3	3	4	4	4
23.4307	23.3502	23.7239	23.7343	23.4873	23.9417	23.8278	23.7176	23.582	23.4549	23.5667	23.5269				22	120960000	22	22	22	11	9	10	18	20	19	11	11	9	17	18	17	11	10	9	18	20	19	11	11	9	17	18	17	11	9	10	18	20	19
22.6588	23.0053	23.5229	22.9009	22.8757	22.9255	23.2261	22.7016	23.1068	22.5143	22.5029	22.505				6	70250000	6	6	6	3	4	4	6	6	6	4	4	2	6	5	6	3	4	4	6	6	6	4	4	2	6	5	6	3	4	4	6	6	6
24.5091	23.0715	22.9281	23.1863	23.9689	23.8191	22.9339	23.2009	22.9468	23.2501	22.9947	23.172				4	118630000	4	4	4	3	3	3	3	3	3	3	3	2	2	3	3	3	3	3	3	3	3	3	3	2	2	3	3	3	3	3	3	3	3
22.5746	23.0066	22.7934	21.9467	22.4611	19.3175	23.1368	23.5608	22.9042	22.1952	21.9544	21.77				2	58402000	2	2	2	2	2	2	2	2	1	2	2	2	2	2	2	2	2	2	2	2	1	2	2	2	2	2	2	2	2	2	2	2	1
26.2686	24.482	24.3306	24.4206	24.9065	24.9023	24.2525	24.6027	24.0699	24.7858	24.3347	24.7963				8	297340000	8	8	8	7	5	4	5	4	5	4	3	3	5	5	5	7	4	5	5	4	5	4	3	3	5	5	5	7	5	4	5	4	5
23.3863	23.3065	23.2624	23.7893	23.8751	23.3322	23.4052	23.4131	23.1248	23.329	23.5657	23.4853				6	109110000	5	5	6	4	4	4	4	5	5	4	4	4	5	4	4	4	4	4	4	5	5	4	4	4	5	4	4	5	5	5	5	5	6
26.0769	25.5929	25.6076	25.2335	25.2405	24.9718	26.0168	25.9074	26.0713	24.9796	25.3944	25.1396				20	449770000	20	20	20	14	13	11	12	12	11	13	12	10	12	12	13	14	11	13	12	12	11	13	12	10	12	12	13	14	13	11	12	12	11
21.7405	22.1101	22.3082	22.2131	22.2865	22.4378	21.9872	21.7672	22.5143	21.8486	22.0542	21.6852				3	41237000	3	3	3	2	2	2	3	3	3	2	2	2	3	3	3	2	2	2	3	3	3	2	2	2	3	3	3	2	2	2	3	3	3
22.0531	21.6617	22.2779	22.3298	21.5325	22.1554	22.1744	22.112	21.6778	21.9696	21.9425	22.0072				8	41444000	NaN	NaN	NaN	3	3	3	6	7	7	3	2	2	7	7	7	4	4	4	7	8	8	4	2	2	8	8	8	4	4	4	7	8	8
26.8834	26.4564	26.3011	25.5716	26.0256	25.7022	26.0235	26.0966	25.8556	25.59	25.7934	25.8371				9	704060000	9	9	9	7	7	7	8	9	8	8	6	6	9	8	8	7	7	7	8	9	8	8	6	6	9	8	8	7	7	7	8	9	8
19.9995	20.6079	20.7801	21.4924	20.2924	20.8221	21.2582	20.2118	19.4485	20.7436	20.8499	21.112				2	15872000	2	2	2	2	2	2	2	2	2	2	1	1	2	2	2	2	2	2	2	2	2	2	1	1	2	2	2	2	2	2	2	2	2
26.2131	25.2871	25.1814	24.052	24.9788	24.4595	24.8363	24.6897	24.6175	24.1936	24.4723	24.3124				12	291550000	12	12	12	9	9	8	4	6	5	8	9	7	5	5	6	9	8	9	4	6	5	8	9	7	5	5	6	9	9	8	4	6	5
23.3079	22.9676	23.4138	22.6947	23.2352	22.4961	23.1727	23.2167	22.2475	23.2624	23.0955	22.8349				3	81682000	3	3	3	2	2	2	3	3	2	2	2	2	3	3	3	2	2	2	3	3	2	2	2	2	3	3	3	2	2	2	3	3	2
22.5694	22.7911	23.9331	24.4623	23.8129	24.0234	23.8991	23.7115	23.386	23.6074	23.6218	24.172				7	132310000	NaN	NaN	NaN	3	4	4	6	6	5	4	2	2	6	6	6	3	5	4	7	7	6	4	3	3	7	7	7	3	4	5	7	7	6
27.4628	27.2657	27.0128	26.6839	27.1419	26.8147	26.7633	27.0117	26.8525	26.6877	27.013	26.9563				9	1276200000	9	9	9	7	7	7	8	8	7	7	6	6	8	8	8	7	7	7	8	8	7	7	6	6	8	8	8	7	7	7	8	8	7
23.1879	23.3367	23.6085	23.3732	22.8135	22.7066	23.352	23.6129	23.6852	22.7601	22.8298	23.1035				5	87713000	5	5	5	5	5	5	5	5	5	4	5	5	5	5	5	5	5	5	5	5	5	4	5	5	5	5	5	5	5	5	5	5	5
25.6468	26.1922	26.153	26.8982	27.116	27.2046	26.6068	26.8603	27.0871	27.5246	27.8157	27.5607				34	1383300000	NaN	NaN	NaN	21	20	20	27	31	30	20	19	15	31	32	29	21	20	20	27	31	30	20	19	15	31	32	29	21	20	20	27	31	30
24.6352	24.9379	24.8842	22.9468	24.4436	24.3916	24.6627	24.7406	24.5774	24.1298	23.8934	24.1041				8	202170000	8	8	8	6	7	7	7	8	8	7	7	6	8	8	8	6	7	7	7	8	8	7	7	6	8	8	8	6	7	7	7	8	8
24.7653	25.0956	24.8258	24.1999	24.8064	24.5407	25.0639	25.1137	25.33	24.6039	24.8377	24.9116				8	269020000	NaN	NaN	NaN	6	6	6	5	5	6	6	5	5	6	5	6	6	6	6	5	5	6	6	5	5	6	5	6	6	6	6	5	5	6
23.7669	24.0004	23.7387	22.021	23.0332	22.693	23.9705	23.7214	23.8197	22.657	23.1739	22.8998				11	95342000	11	11	11	11	11	10	3	5	5	10	9	7	5	5	5	11	10	11	3	5	5	10	9	7	5	5	5	11	11	10	3	5	5
23.24	24.163	23.4882	22.4346	24.0218	22.8054	23.1823	23.1418	24.1806	23.4659	23.2775	23.1739				9	98662000	6	6	9	5	5	4	3	3	4	6	5	4	4	4	4	5	4	5	3	3	4	6	5	4	4	4	4	8	8	7	3	3	4
21.3931	21.6073	21.6223	22.4116	21.4347	21.5708	22.4417	21.6724	21.4045	21.3694	21.8714	21.8785				2	36976000	2	2	2	2	2	2	2	2	2	2	2	2	2	2	2	2	2	2	2	2	2	2	2	2	2	2	2	2	2	2	2	2	2
26.6146	26.2775	26.0305	25.2071	25.9239	25.8923	25.885	25.8769	25.2956	25.8436	25.3999	25.6798				16	594860000	NaN	NaN	NaN	14	13	14	8	10	9	14	10	8	11	10	10	14	14	13	8	10	9	14	10	8	11	10	10	14	13	14	8	10	9
30.0946	30.5102	30.8826	28.0413	30.1231	29.8328	19.3748	21.2485	21.3028	19.4759	19.1753	19.1327		+	SMC1A_4ug_HeLaK_4ug	89	5808500000	89	89	89	79	77	76	72	78	70	5	3	3	3	3	6	79	76	77	72	78	70	5	3	3	3	3	6	79	77	76	72	78	70
21.3434	21.3548	21.7979	21.2865	21.7021	20.8173	21.9606	21.5914	21.1156	21.1733	21.281	22.5713				5	30457000	5	5	5	2	2	2	5	5	4	2	2	1	5	5	4	2	2	2	5	5	4	2	2	1	5	5	4	2	2	2	5	5	4
24.4851	22.0423	22.2072	20.9956	21.9699	21.9825	21.4913	21.5358	20.8513	21.5442	20.7814	20.8961				19	46978000	19	19	19	16	14	14	5	6	4	9	7	4	6	4	5	16	14	14	5	6	4	9	7	4	6	4	5	16	14	14	5	6	4
27.9939	28.5547	28.474	28.4646	28.4149	28.9075	28.3802	28.4804	28.755	28.5489	28.775	28.6688				205	3645300000	198	205	205	111	116	116	147	153	154	106	116	106	159	159	160	114	119	119	153	160	160	109	119	109	166	165	167	114	119	119	153	160	160
23.6541	23.7305	23.8539	23.3535	23.2292	23.1594	23.46	23.4775	23.7064	23.0695	22.9124	23.1036				6	104920000	4	6	6	3	3	3	2	2	3	3	3	2	3	3	4	5	5	5	4	4	5	5	5	4	5	5	6	5	5	5	4	4	5
25.2586	25.8293	25.8141	25.4899	26.2172	25.9365	25.6641	25.7252	25.8067	26.3873	26.1095	26.3785				10	567840000	9	10	10	8	7	8	6	6	4	7	8	7	7	5	6	9	9	8	7	6	5	8	9	8	8	6	6	9	8	9	7	6	5
24.3443	22.6772	22.3031	22.4234	22.0616	21.7851	22.231	22.631	22.1379	21.3778	21.3646	22.3637				9	53150000	9	9	9	8	7	8	2	2	2	7	8	7	2	2	3	8	8	7	2	2	2	7	8	7	2	2	3	8	7	8	2	2	2
23.3393	22.9198	22.9821	21.8892	23.2497	21.9692	23.3765	23.0522	20.5345	22.5945	22.6254	22.1533				5	67151000	5	5	5	4	4	4	5	5	4	4	4	1	5	5	5	4	4	4	5	5	4	4	4	1	5	5	5	4	4	4	5	5	4
24.3063	24.7336	24.5341	24.4573	25.1774	24.5201	24.3773	24.0419	24.6001	24.5202	24.6726	24.6793				20	241070000	20	20	20	14	13	10	14	17	18	13	11	12	17	17	17	14	10	13	14	17	18	13	11	12	17	17	17	14	13	10	14	17	18
22.6354	24.3708	23.9142	21.6017	22.9634	22.2288	24.3486	24.6113	24.7943	23.3867	23.2547	23.3079				6	111570000	6	6	6	4	4	4	4	4	4	4	4	4	4	4	5	4	4	4	4	4	4	4	4	4	4	4	5	4	4	4	4	4	4
26.5125	27.5848	27.0843	25.8205	27.275	26.6792	20.7124	20.4648	19.9807	19.2626	19.9699	19.4783		+	SMC1A_4ug_HeLaK_4ug	29	670970000	NaN	NaN	NaN	13	13	13	18	23	17	1	0	0	0	0	0	16	15	15	22	27	21	2	0	0	0	0	0	16	15	15	22	27	21
21.7123	22.6134	22.0158	21.4728	21.8288	22.0651	22.4621	22.2922	22.474	21.9246	22.3174	22.196				6	42542000	6	6	6	2	2	3	4	4	3	2	3	3	4	4	5	2	3	2	4	4	3	2	3	3	4	4	5	2	2	3	4	4	3
24.3257	25.1991	24.9874	23.1181	24.652	24.1863	21.7587	21.2706	20.8557	20.9845	20.2272	21.5955		+	SMC1A_4ug_HeLaK_4ug	18	117420000	13	13	18	13	13	13	5	6	6	1	1	0	0	1	1	13	13	13	5	6	6	1	1	0	0	1	1	16	15	15	9	10	10
20.5443	20.3175	20.5054	20.7745	19.6693	20.6558	20.8155	20.9354	20.56	20.174	20.2453	20.3494				8	11938000	3	3	8	2	2	2	2	1	2	2	2	2	2	2	2	2	2	2	2	1	2	2	2	2	2	2	2	7	7	7	5	4	5
23.8251	24.2968	24.1354	22.8078	23.3704	23.3142	24.1324	24.07	24.4812	23.6311	24.0124	23.8467				9	127400000	9	9	9	6	6	5	4	4	3	6	6	6	5	5	6	6	5	6	4	4	3	6	6	6	5	5	6	6	6	5	4	4	3
23.9809	24.3879	24.2101	23.4955	23.166	23.864	23.7282	23.553	23.5326	23.0144	22.8251	22.9531				10	111640000	10	10	10	8	8	8	7	7	7	8	8	7	7	7	7	8	8	8	7	7	7	8	8	7	7	7	7	8	8	8	7	7	7
21.8738	21.7413	22.5573	22.4263	22.0493	22.0424	22.5051	22.6142	22.3976	21.9384	21.8893	22.0457				5	40551000	5	5	5	3	3	3	3	3	3	3	3	2	4	3	2	3	3	3	3	3	3	3	3	2	4	3	2	3	3	3	3	3	3
23.0478	22.608	23.3754	23.805	22.4194	23.4631	20.7006	20.4495	20.7264	20.2975	20.0954	20.2005		+	SMC1A_4ug_HeLaK_4ug	5	50903000	5	5	5	4	4	4	5	5	4	1	2	0	3	2	2	4	4	4	5	5	4	1	2	0	3	2	2	4	4	4	5	5	4
21.3844	21.7458	22.658	22.92	21.6553	21.8831	22.5714	21.8635	22.4651	21.7235	21.942	21.9571				7	42865000	7	7	7	3	3	3	6	6	5	3	2	3	6	7	6	3	3	3	6	6	5	3	2	3	6	7	6	3	3	3	6	6	5
23.2211	21.5955	21.6413	21.9543	22.6938	22.0148	21.5535	21.7175	21.5779	21.6877	21.5063	21.7938				10	40513000	10	10	10	7	4	6	3	5	3	5	6	4	5	3	4	7	6	4	3	5	3	5	6	4	5	3	4	7	4	6	3	5	3
22.9157	23.4759	23.5279	21.2899	22.264	21.877	23.2153	23.3187	23.1903	22.5156	22.5645	22.166				3	61134000	3	3	3	3	3	3	2	2	2	3	3	3	2	2	2	3	3	3	2	2	2	3	3	3	2	2	2	3	3	3	2	2	2
21.6021	21.4688	21.2784	20.889	21.2298	21.6242	21.0655	21.1637	21.0374	21.3784	21.1805	21.5253				5	24633000	5	5	5	3	3	3	3	3	3	3	3	2	3	3	3	3	3	3	3	3	3	3	3	2	3	3	3	3	3	3	3	3	3
21.4535	22.17	22.0189	21.5106	22.0397	21.5098	22.0172	22.6613	22.7531	21.4936	22.2673	22.2179				6	40761000	6	6	6	3	3	2	4	5	5	3	3	3	5	5	5	3	2	3	4	5	5	3	3	3	5	5	5	3	3	2	4	5	5
21.8062	21.9218	22.036	21.4822	22.0237	21.4688	21.5463	22.1459	21.7133	21.682	21.554	21.627				6	29518000	6	6	6	4	5	4	1	4	3	4	4	2	4	4	4	4	4	5	1	4	3	4	4	2	4	4	4	4	5	4	1	4	3
23.7644	21.3816	21.2548	21.0983	21.585	20.5026	21.4477	20.9843	20.5965	21.412	21.5627	21.1804				12	34645000	5	5	12	4	3	3	2	3	2	3	2	1	3	3	3	4	3	3	2	3	2	3	2	1	3	3	3	11	10	9	6	9	8
26.7693	27.5344	27.3237	25.1384	26.1501	25.6504	27.0582	27.0253	27.473	25.7272	25.7743	25.7755				10	842590000	10	10	10	9	9	8	3	5	4	9	9	8	6	6	6	9	8	9	3	5	4	9	9	8	6	6	6	9	9	8	3	5	4
24.1099	25.0425	24.7017	22.8711	23.9218	23.8012	24.6023	24.7069	24.887	23.3872	23.7044	23.7554				11	168920000	11	11	11	9	9	9	7	8	8	9	9	9	8	8	8	9	9	9	7	8	8	9	9	9	8	8	8	9	9	9	7	8	8
23.46	24.2307	23.901	23.0483	23.5255	23.0033	23.2522	23.4707	23.4672	23.2919	23.3576	23.4201				10	102920000	10	10	10	9	9	9	4	4	4	9	7	6	5	4	5	9	9	9	4	4	4	9	7	6	5	4	5	9	9	9	4	4	4
26.6425	27.5385	27.2854	25.8727	26.9184	26.9052	26.3205	26.4473	26.6802	26.7225	27.0122	27.1158				52	1106000000	52	52	52	40	40	40	31	36	35	36	34	29	38	39	36	40	40	40	31	36	35	36	34	29	38	39	36	40	40	40	31	36	35
29.6523	30.0149	30.7738	28.5176	29.8285	29.4889	21.3801	20.492	20.2862	19.8803	17.5963	17.2209		+	SMC1A_4ug_HeLaK_4ug	81	4841800000	81	81	81	68	68	67	65	70	66	2	1	0	1	2	2	68	67	68	65	70	66	2	1	0	1	2	2	68	68	67	65	70	66
22.525	23.521	22.8582	21.6821	22.5244	22.3877	23.1844	23.1737	23.6158	22.1529	22.3244	22.7528				6	58715000	6	6	6	5	5	5	4	4	4	5	5	4	4	4	4	5	5	5	4	4	4	5	5	4	4	4	4	5	5	5	4	4	4
26.7214	26.0073	25.779	25.2241	25.7101	25.0183	25.6199	25.6824	25.7644	25.1892	25.269	25.3336				17	519820000	10	17	17	10	8	9	7	7	7	9	9	7	6	7	7	17	15	15	11	13	13	16	16	12	12	13	14	17	15	15	11	13	13
24.5876	24.5916	24.3043	24.2124	24.3564	24.2142	24.3751	24.2368	24.1167	23.9524	24.325	24.4358				4	203640000	4	4	4	3	3	3	4	4	4	3	3	3	4	4	4	3	3	3	4	4	4	3	3	3	4	4	4	3	3	3	4	4	4
22.3297	23.0685	23.1393	23.9591	23.6962	24.0288	23.3087	23.477	23.7433	24.3492	24.5062	24.1924				19	142920000	NaN	NaN	NaN	2	1	3	13	14	14	3	3	2	13	14	15	5	6	4	16	17	17	6	6	5	16	17	18	5	4	6	16	17	17
[truncated: 31 more columns]

## Sheet: Stoichiometry
Peptides	iBAQ.SMC1A_4ug_2_3	iBAQ.SMC1A_4ug_2_2	iBAQ.SMC1A_4ug_2_1	iBAQ.SMC1A_4ug_1_3	iBAQ.SMC1A_4ug_1_2	iBAQ.SMC1A_4ug_1_1	iBAQ.HeLaK_4ug_2_3	iBAQ.HeLaK_4ug_2_2	iBAQ.HeLaK_4ug_2_1	iBAQ.HeLaK_4ug_1_3	iBAQ.HeLaK_4ug_1_2	iBAQ.HeLaK_4ug_1_1	iBAQ	Protein.ID	Gene.Names
22	7136100	4116700	3221800	2027400	8184300	5585400	0	0	0	0	0	0	30272000	O60216	RAD21
89	18191000	14676000	12239000	4991500	18703000	11463000	97253	86965	44178	83253	42607	56432	80673000	Q14683	SMC1A
42	2675090	2033470	1641860	693683	3643570	2043690	7409.9	1330.4	0	0	2841.7	3975.4	12746900	Q8N3U4;Q8WVM7	STAG2;STAG1
5	784910	365130	349990	552780	570060	691360	16268	38714	0	131220	57272	78236	3635900	Q99714	HSD17B10
81	16677000	12717000	11402000	4405200	16688000	12580000	5032.2	1802.2	0	3032.8	5515	5018.6	74489000	Q9UQE7	SMC3

## Sheet: Stoichiometry_calculations
iBAQ.SMC1A_4ug_2_3	iBAQ.SMC1A_4ug_2_2	iBAQ.SMC1A_4ug_2_1	iBAQ.SMC1A_4ug_1_3	iBAQ.SMC1A_4ug_1_2	iBAQ.SMC1A_4ug_1_1	iBAQ.HeLaK_4ug_2_3	iBAQ.HeLaK_4ug_2_2	iBAQ.HeLaK_4ug_2_1	iBAQ.HeLaK_4ug_1_3	iBAQ.HeLaK_4ug_1_2	iBAQ.HeLaK_4ug_1_1	iBAQ WT mean	Names	GFP1-WT	GFP2-WT	GFP3-WT	A GFP4-WT	A GFP5-WT	A GFP6-WT	GFP1-WT scale	GFP2-WT scale	GFP3-WT scale	A GFP4-WT scale	A GFP5-WT scale	A GFP6-WT scale	1 GFP-WT scale mean	GFP-WT scale SD
7136100	4116700	3221800	2027400	8184300	5585400	0	0	0	0	0	0	0	RAD21	7136100	4116700	3221800	2027400	8184300	5585400	0.393769	0.28182	0.264721	0.411818	0.4392	0.490182	0.380252	0.0891906	4ug
18191000	14676000	12239000	4991500	18703000	11463000	97253	86965	44178	83253	42607	56432	68448	SMC1A	18122552	14607552	12170552	4923052	18634552	11394552	1	1	1	1	1	1	1	0	4ug
2675090	2033470	1641860	693683	3643570	2043690	7409.9	1330.4	0	0	2841.7	3975.4	2592.9	STAG2;STAG1	2.6725e+06	2.03088e+06	1.63927e+06	691090	3.64098e+06	2.0411e+06	0.147468	0.139029	0.134691	0.140378	0.195388	0.179129	0.156014	0.0250811	4ug
16677000	12717000	11402000	4405200	16688000	12580000	5032.2	1802.2	0	3032.8	5515	5018.6	3400.13	SMC3	1.66736e+07	1.27136e+07	1.13986e+07	4.4018e+06	1.66846e+07	1.25766e+07	0.920047	0.870344	0.936572	0.89412	0.895358	1.10374	0.936697	0.0849756	4ug
