# Supplementary material for: Miniaturised interaction proteomics on a microfluidic platform with ultra-low input requirements
Source: Nat Commun. 2019 Apr 4;10:1525. doi: 10.1038/s41467-019-09533-y (PMC6449397; doi:10.1038/s41467-019-09533-y)
Supplement: Supplementary file 6 — Supplementary Data 3 [file 41467_2019_9533_MOESM6_ESM.xlsx]

## Sheet: ProtGroup
Protein IDs	Majority protein IDs	Peptide counts (all)	Peptide counts (razor+unique)	Peptide counts (unique)	Protein names	Gene names	Fasta headers	Number of proteins	Peptides	Razor + unique peptides	Unique peptides	Peptides HeLaK_1.5Mcells_4ug_1	Peptides HeLaK_1.5Mcells_4ug_2	Peptides HeLaK_1.5Mcells_4ug_3	Peptides HeLaK_300Kcells_4ug_1	Peptides HeLaK_300Kcells_4ug_2	Peptides HeLaK_300Kcells_4ug_3	Peptides HeLaK_60Kcells_4ug_1	Peptides HeLaK_60Kcells_4ug_2	Peptides HeLaK_60Kcells_4ug_3	Peptides SMC1A_1.5Mcells_4ug_1	Peptides SMC1A_1.5Mcells_4ug_2	Peptides SMC1A_1.5Mcells_4ug_3	Peptides SMC1A_300Kcells_4ug_1	Peptides SMC1A_300Kcells_4ug_2	Peptides SMC1A_300Kcells_4ug_3	Peptides SMC1A_60Kcells_4ug_1	Peptides SMC1A_60Kcells_4ug_2	Peptides SMC1A_60Kcells_4ug_3	Razor + unique peptides HeLaK_1.5Mcells_4ug_1	Razor + unique peptides HeLaK_1.5Mcells_4ug_2	Razor + unique peptides HeLaK_1.5Mcells_4ug_3	Razor + unique peptides HeLaK_300Kcells_4ug_1	Razor + unique peptides HeLaK_300Kcells_4ug_2	Razor + unique peptides HeLaK_300Kcells_4ug_3	Razor + unique peptides HeLaK_60Kcells_4ug_1	Razor + unique peptides HeLaK_60Kcells_4ug_2	Razor + unique peptides HeLaK_60Kcells_4ug_3	Razor + unique peptides SMC1A_1.5Mcells_4ug_1	Razor + unique peptides SMC1A_1.5Mcells_4ug_2	Razor + unique peptides SMC1A_1.5Mcells_4ug_3	Razor + unique peptides SMC1A_300Kcells_4ug_1	Razor + unique peptides SMC1A_300Kcells_4ug_2	Razor + unique peptides SMC1A_300Kcells_4ug_3	Razor + unique peptides SMC1A_60Kcells_4ug_1	Razor + unique peptides SMC1A_60Kcells_4ug_2	Razor + unique peptides SMC1A_60Kcells_4ug_3	Unique peptides HeLaK_1.5Mcells_4ug_1	Unique peptides HeLaK_1.5Mcells_4ug_2
P11488;P63096;P19087;P09471;P08754;A8MTJ3;P04899;P38405;P63092;Q5JWF2	P11488;P63096;P19087;P09471;P08754;A8MTJ3;P04899;P38405;P63092;Q5JWF2	1;1;1;1;1;1;1;1;1;1	1;1;1;1;1;1;1;1;1;1	1;1;1;1;1;1;1;1;1;1	Guanine nucleotide-binding protein G(t) subunit alpha-1;Guanine nucleotide-binding protein G(i) subunit alpha-1;Guanine nucleotide-binding protein G(t) subunit alpha-2;Guanine nucleotide-binding protein G(o) subunit alpha;Guanine nucleotide-binding protein G(k) subunit alpha;Guanine nucleotide-binding protein G(t) subunit alpha-3;Guanine nucleotide-binding protein G(i) subunit alpha-2;Guanine nuc…	GNAT1;GNAI1;GNAT2;GNAO1;GNAI3;GNAT3;GNAI2;GNAL;GNAS	>sp|P11488|GNAT1_HUMAN Guanine nucleotide-binding protein G(t) subunit alpha-1 OS=Homo sapiens GN=GNAT1 PE=1 SV=5;>sp|P63096|GNAI1_HUMAN Guanine nucleotide-binding protein G(i) subunit alpha-1 OS=Homo sapiens GN=GNAI1 PE=1 SV=2;>sp|P19087|GNAT2_HUMAN Guani	10	1	1	1	1	1	1	0	0	0	0	0	0	1	1	1	0	0	0	0	0	0	1	1	1	0	0	0	0	0	0	1	1	1	0	0	0	0	0	0	1	1
CON__P00761	CON__P00761	4	4	4			>P00761 SWISS-PROT:P00761|TRYP_PIG Trypsin - Sus scrofa (Pig).	1	4	4	4	4	4	4	2	2	2	2	2	2	4	4	4	2	2	2	2	2	2	4	4	4	2	2	2	2	2	2	4	4	4	2	2	2	2	2	2	4	4
P02533;CON__P02533;CON__Q6IFX2;P19012;CON__P19012;CON__A2A4G1;CON__Q9Z2K1;CON__Q3ZAW8;CON__Q61782;Q8N1A0;CON__Q8N1A0;P35900;CON__P35900;CON__Q9D312	P02533;CON__P02533	14;14;6;4;4;4;3;3;1;1;1;1;1;1	12;12;6;3;3;2;2;2;1;1;1;1;1;1	2;2;1;0;0;0;0;0;0;0;0;0;0;0	Keratin, type I cytoskeletal 14	KRT14	>sp|P02533|K1C14_HUMAN Keratin, type I cytoskeletal 14 OS=Homo sapiens GN=KRT14 PE=1 SV=4;>P02533 SWISS-PROT:P02533 Tax_Id=9606 Gene_Symbol=KRT14 Keratin, type I cytoskeletal 14	14	14	12	2	12	11	9	4	4	3	9	8	7	11	9	9	3	4	4	5	9	8	11	10	8	3	3	2	8	7	6	9	8	8	2	3	3	4	8	7	2	2
P02538;CON__P02538	P02538;CON__P02538	11;11	5;5	1;1	Keratin, type II cytoskeletal 6A	KRT6A	>sp|P02538|K2C6A_HUMAN Keratin, type II cytoskeletal 6A OS=Homo sapiens GN=KRT6A PE=1 SV=3;>P02538 SWISS-PROT:P02538 Tax_Id=9606 Gene_Symbol=KRT6A Keratin, type II cytoskeletal 6A	2	11	5	1	10	9	9	6	6	6	8	8	8	9	9	9	4	7	7	7	7	7	5	4	4	2	2	2	3	3	3	4	4	4	0	2	2	3	2	3	1	1
CON__P02769	CON__P02769	6	6	6			>P02769 SWISS-PROT:P02769 (Bos taurus) Bovine serum albumin precursor	1	6	6	6	5	5	5	0	0	0	1	1	1	4	4	3	0	0	0	0	1	0	5	5	5	0	0	0	1	1	1	4	4	3	0	0	0	0	1	0	5	5
P05787;CON__P05787;CON__H-INV:HIT000292931;CON__Q9H552;CON__REFSEQ:XP_092267;P41219;CON__Q61726;O43790;CON__O43790;P78385;CON__Q6NT21;CON__P78385;Q14533;CON__Q14533;P78386;CON__P78386	P05787;CON__P05787	18;18;8;5;2;1;1;1;1;1;1;1;1;1;1;1	18;18;8;5;2;1;1;1;1;1;1;1;1;1;1;1	14;14;6;4;2;0;0;0;0;0;0;0;0;0;0;0	Keratin, type II cytoskeletal 8	KRT8	>sp|P05787|K2C8_HUMAN Keratin, type II cytoskeletal 8 OS=Homo sapiens GN=KRT8 PE=1 SV=7;>P05787 SWISS-PROT:P05787 Tax_Id=9606 Gene_Symbol=KRT8 Keratin, type II cytoskeletal 8	16	18	18	14	13	14	15	10	11	7	10	10	9	15	14	15	6	10	12	7	10	8	13	14	15	10	11	7	10	10	9	15	14	15	6	10	12	7	10	8	9	10
CON__P07744	CON__P07744	3	1	1			>P07744 SWISS-PROT:P07744 Tax_Id=10090 Gene_Symbol=Krt4 Keratin, type II cytoskeletal 4	1	3	1	1	3	3	3	2	2	2	2	2	2	3	3	3	2	2	2	1	2	1	1	1	1	0	0	0	0	0	0	1	1	1	0	0	0	0	0	0	1	1
P08729;CON__Q3KNV1;CON__P08729;CON__Q9DCV7	P08729;CON__Q3KNV1;CON__P08729;CON__Q9DCV7	5;5;5;4	3;3;3;2	3;3;3;2	Keratin, type II cytoskeletal 7	KRT7	>sp|P08729|K2C7_HUMAN Keratin, type II cytoskeletal 7 OS=Homo sapiens GN=KRT7 PE=1 SV=5;>Q3KNV1 TREMBL:Q3KNV1;Q96GE1 Tax_Id=9606 Gene_Symbol=KRT7 keratin 7;>P08729 SWISS-PROT:P08729 Tax_Id=9606 Gene_Symbol=KRT7 Keratin, type II cytoskeletal 7;>Q9DCV7 SWISS	4	5	3	3	5	5	5	3	3	2	3	3	3	5	5	5	3	3	3	2	3	1	3	3	3	1	1	0	1	1	1	3	3	3	1	1	1	1	1	1	3	3
P08779;CON__P08779	P08779;CON__P08779	13;13	5;5	5;5	Keratin, type I cytoskeletal 16	KRT16	>sp|P08779|K1C16_HUMAN Keratin, type I cytoskeletal 16 OS=Homo sapiens GN=KRT16 PE=1 SV=4;>P08779 SWISS-PROT:P08779 Tax_Id=9606 Gene_Symbol=KRT16 Keratin, type I cytoskeletal 16	2	13	5	5	11	9	7	3	3	2	7	7	5	11	8	9	2	3	3	4	7	5	5	3	2	0	0	0	1	1	1	4	3	4	0	0	0	1	1	0	5	3
P13645;CON__P13645;CON__P02535-1;Q7Z3Z0;CON__Q7Z3Z0;Q7Z3Y8;CON__Q7Z3Y8;Q7Z3Y7;CON__Q148H6;CON__Q7Z3Y7;Q7Z3Y9;CON__Q7Z3Y9;Q99456;CON__Q99456;Q2M2I5;CON__Q2M2I5	P13645;CON__P13645	20;20;5;2;2;2;2;2;2;2;1;1;1;1;1;1	20;20;5;2;2;2;2;2;2;2;1;1;1;1;1;1	17;17;3;1;1;1;1;1;1;1;0;0;0;0;0;0	Keratin, type I cytoskeletal 10	KRT10	>sp|P13645|K1C10_HUMAN Keratin, type I cytoskeletal 10 OS=Homo sapiens GN=KRT10 PE=1 SV=6;>P13645 SWISS-PROT:P13645 Tax_Id=9606 Gene_Symbol=KRT10 Keratin, type I cytoskeletal 10	16	20	20	17	17	14	16	8	8	8	11	10	10	16	14	16	6	8	8	10	10	11	17	14	16	8	8	8	11	10	10	16	14	16	6	8	8	10	10	11	16	13
P13647;CON__P13647	P13647;CON__P13647	15;15	12;12	3;3	Keratin, type II cytoskeletal 5	KRT5	>sp|P13647|K2C5_HUMAN Keratin, type II cytoskeletal 5 OS=Homo sapiens GN=KRT5 PE=1 SV=3;>P13647 SWISS-PROT:P13647 Tax_Id=9606 Gene_Symbol=KRT5 Keratin, type II cytoskeletal 5	2	15	12	3	13	10	12	8	8	8	11	11	11	13	9	12	6	8	8	10	11	10	10	7	9	5	5	5	8	8	8	10	6	9	3	5	5	8	8	8	3	3
P35908;CON__P35908;CON__Q6NXH9;P19013;CON__P19013;P12036	P35908;CON__P35908	21;21;2;1;1;1	19;19;1;1;1;1	13;13;0;0;0;0	Keratin, type II cytoskeletal 2 epidermal	KRT2	>sp|P35908|K22E_HUMAN Keratin, type II cytoskeletal 2 epidermal OS=Homo sapiens GN=KRT2 PE=1 SV=2;>P35908 SWISS-PROT:P35908 Tax_Id=9606 Gene_Symbol=KRT2 Keratin, type II cytoskeletal 2 epidermal	6	21	19	13	19	18	18	18	18	15	19	19	20	19	18	18	14	14	17	19	18	19	17	16	16	16	16	13	17	17	18	17	16	16	12	13	16	17	16	17	12	11
P48668;CON__P48668;CON__P04259	P48668;CON__P48668;CON__P04259	11;11;10	1;1;1	0;0;0	Keratin, type II cytoskeletal 6C	KRT6C	>sp|P48668|K2C6C_HUMAN Keratin, type II cytoskeletal 6C OS=Homo sapiens GN=KRT6C PE=1 SV=3;>P48668 SWISS-PROT:P48668 Tax_Id=9606 Gene_Symbol=KRT6C Keratin, type II cytoskeletal 6C;>P04259 SWISS-PROT:P04259 Tax_Id=9606 Gene_Symbol=KRT6B Keratin, type II cyt	3	11	1	0	10	9	9	5	5	5	8	8	8	9	9	9	4	6	6	7	7	7	1	1	1	0	0	0	1	1	1	1	1	1	0	0	0	1	1	1	0	0
Q8N339;P80297;P04732;P02795;CON__P67983;P13640	Q8N339;P80297;P04732;P02795;CON__P67983;P13640	1;1;1;1;1;1	1;1;1;1;1;1	1;1;1;1;1;1	Metallothionein-1M;Metallothionein-1X;Metallothionein-1E;Metallothionein-2;Metallothionein-1G	MT1M;MT1X;MT1E;MT2A;MT1G	>sp|Q8N339|MT1M_HUMAN Metallothionein-1M OS=Homo sapiens GN=MT1M PE=3 SV=2;>sp|P80297|MT1X_HUMAN Metallothionein-1X OS=Homo sapiens GN=MT1X PE=1 SV=1;>sp|P04732|MT1E_HUMAN Metallothionein-1E OS=Homo sapiens GN=MT1E PE=1 SV=1;>sp|P02795|MT2_HUMAN Metallothi	6	1	1	1	1	1	1	1	1	0	1	1	1	1	0	1	1	1	1	1	1	1	1	1	1	1	1	0	1	1	1	1	0	1	1	1	1	1	1	1	1	1
Q04695;CON__Q04695;CON__Q9QWL7;Q9C075;CON__Q9C075;CON__Q99PS0	Q04695;CON__Q04695;CON__Q9QWL7	9;9;8;1;1;1	2;2;2;1;1;1	2;2;2;1;1;1	Keratin, type I cytoskeletal 17	KRT17	>sp|Q04695|K1C17_HUMAN Keratin, type I cytoskeletal 17 OS=Homo sapiens GN=KRT17 PE=1 SV=2;>Q04695 SWISS-PROT:Q04695 Tax_Id=9606 Gene_Symbol=KRT17 Keratin, type I cytoskeletal 17;>Q9QWL7 SWISS-PROT:Q9QWL7 Tax_Id=10090 Gene_Symbol=Krt17 Keratin, type I cytos	6	9	2	2	6	6	4	3	2	2	2	3	2	6	4	4	2	3	3	2	3	3	0	1	1	1	0	1	0	1	1	0	0	1	1	1	1	1	1	1	0	1
Q7RTS7;CON__Q7RTS7;Q86Y46;CON__Q32MB2;Q14CN4;CON__Q14CN4-1;CON__Q6IME9;Q3SY84;CON__Q3SY84	Q7RTS7;CON__Q7RTS7;Q86Y46;CON__Q32MB2;Q14CN4;CON__Q14CN4-1;CON__Q6IME9;Q3SY84;CON__Q3SY84	2;2;2;2;1;1;1;1;1	1;1;1;1;1;1;1;1;1	1;1;1;1;1;1;1;1;1	Keratin, type II cytoskeletal 74;Keratin, type II cytoskeletal 73;Keratin, type II cytoskeletal 72;Keratin, type II cytoskeletal 71	KRT74;KRT73;KRT72;KRT71	>sp|Q7RTS7|K2C74_HUMAN Keratin, type II cytoskeletal 74 OS=Homo sapiens GN=KRT74 PE=1 SV=2;>Q7RTS7 SWISS-PROT:Q7RTS7 Tax_Id=9606 Gene_Symbol=KRT74 Keratin, type II cytoskeletal 74;>sp|Q86Y46|K2C73_HUMAN Keratin, type II cytoskeletal 73 OS=Homo sapiens GN=K	9	2	1	1	1	1	1	1	1	1	2	2	1	1	1	1	1	1	1	2	1	1	0	0	0	0	0	0	1	1	0	0	0	0	0	0	0	1	0	0	0	0
CON__Q3SX14;P06396	CON__Q3SX14;P06396	1;1	1;1	1;1	Gelsolin	GSN	>Q3SX14 TREMBL:Q3SX14 (Bos taurus) Similar to Gelsolin;>sp|P06396|GELS_HUMAN Gelsolin OS=Homo sapiens GN=GSN PE=1 SV=1	2	1	1	1	1	0	0	0	0	0	0	0	0	1	1	1	0	0	0	0	0	0	1	0	0	0	0	0	0	0	0	1	1	1	0	0	0	0	0	0	1	0
Q5D862;CON__Q5D862	Q5D862;CON__Q5D862	1;1	1;1	1;1	Filaggrin-2	FLG2	>sp|Q5D862|FILA2_HUMAN Filaggrin-2 OS=Homo sapiens GN=FLG2 PE=1 SV=1;>Q5D862 SWISS-PROT:Q5D862 Tax_Id=9606 Gene_Symbol=FLG2 Filaggrin-2	2	1	1	1	0	1	1	1	1	1	1	1	1	1	1	1	1	1	1	1	1	1	0	1	1	1	1	1	1	1	1	1	1	1	1	1	1	1	1	1	0	1
Q5XKE5;CON__Q5XKE5;CON__Q8VED5	Q5XKE5;CON__Q5XKE5;CON__Q8VED5	4;4;3	1;1;1	1;1;1	Keratin, type II cytoskeletal 79	KRT79	>sp|Q5XKE5|K2C79_HUMAN Keratin, type II cytoskeletal 79 OS=Homo sapiens GN=KRT79 PE=1 SV=2;>Q5XKE5 SWISS-PROT:Q5XKE5 Tax_Id=9606 Gene_Symbol=KRT79 Keratin, type II cytoskeletal 79;>Q8VED5 TREMBL:Q8VED5 Tax_Id=10090 Gene_Symbol=Krt79 Keratin 79	3	4	1	1	3	3	3	2	2	2	3	3	4	2	2	3	2	2	2	3	3	1	1	1	1	0	0	0	0	0	1	0	0	1	0	0	0	1	0	0	1	1
Q86YZ3;CON__Q86YZ3	Q86YZ3;CON__Q86YZ3	4;4	4;4	4;4	Hornerin	HRNR	>sp|Q86YZ3|HORN_HUMAN Hornerin OS=Homo sapiens GN=HRNR PE=1 SV=2;>Q86YZ3 SWISS-PROT:Q86YZ3 Tax_Id=9606 Gene_Symbol=HRNR Hornerin	2	4	4	4	4	4	3	2	2	2	1	1	1	4	2	4	2	1	2	1	0	1	4	4	3	2	2	2	1	1	1	4	2	4	2	1	2	1	0	1	4	4
Q13765;E9PAV3	Q13765;E9PAV3	1;1	1;1	1;1	Nascent polypeptide-associated complex subunit alpha	NACA	>sp|Q13765|NACA_HUMAN Nascent polypeptide-associated complex subunit alpha OS=Homo sapiens GN=NACA PE=1 SV=1;>sp|E9PAV3|NACAM_HUMAN Nascent polypeptide-associated complex subunit alpha, muscle-specific form OS=Homo sapiens GN=NACA PE=1 SV=1	2	1	1	1	1	1	1	1	1	1	1	1	1	1	1	1	0	1	1	1	1	1	1	1	1	1	1	1	1	1	1	1	1	1	0	1	1	1	1	1	1	1
O00159	O00159	13	13	13	Unconventional myosin-Ic	MYO1C	>sp|O00159|MYO1C_HUMAN Unconventional myosin-Ic OS=Homo sapiens GN=MYO1C PE=1 SV=4	1	13	13	13	9	8	9	4	3	2	0	0	0	11	9	10	4	4	4	0	0	0	9	8	9	4	3	2	0	0	0	11	9	10	4	4	4	0	0	0	9	8
O00221	O00221	1	1	1	NF-kappa-B inhibitor epsilon	NFKBIE	>sp|O00221|IKBE_HUMAN NF-kappa-B inhibitor epsilon OS=Homo sapiens GN=NFKBIE PE=1 SV=3	1	1	1	1	0	0	0	0	0	0	0	0	0	1	0	0	0	0	0	0	0	0	0	0	0	0	0	0	0	0	0	1	0	0	0	0	0	0	0	0	0	0
O00231	O00231	2	2	2	26S proteasome non-ATPase regulatory subunit 11	PSMD11	>sp|O00231|PSD11_HUMAN 26S proteasome non-ATPase regulatory subunit 11 OS=Homo sapiens GN=PSMD11 PE=1 SV=3	1	2	2	2	1	2	2	1	1	1	0	0	0	2	2	2	0	1	1	1	1	0	1	2	2	1	1	1	0	0	0	2	2	2	0	1	1	1	1	0	1	2
O00299	O00299	3	3	3	Chloride intracellular channel protein 1	CLIC1	>sp|O00299|CLIC1_HUMAN Chloride intracellular channel protein 1 OS=Homo sapiens GN=CLIC1 PE=1 SV=4	1	3	3	3	2	2	2	1	1	1	1	1	2	2	1	2	1	1	1	2	2	2	2	2	2	1	1	1	1	1	2	2	1	2	1	1	1	2	2	2	2	2
O00303	O00303	1	1	1	Eukaryotic translation initiation factor 3 subunit F	EIF3F	>sp|O00303|EIF3F_HUMAN Eukaryotic translation initiation factor 3 subunit F OS=Homo sapiens GN=EIF3F PE=1 SV=1	1	1	1	1	1	1	1	0	0	0	0	0	0	1	1	1	0	0	0	0	0	0	1	1	1	0	0	0	0	0	0	1	1	1	0	0	0	0	0	0	1	1
O00487	O00487	1	1	1	26S proteasome non-ATPase regulatory subunit 14	PSMD14	>sp|O00487|PSDE_HUMAN 26S proteasome non-ATPase regulatory subunit 14 OS=Homo sapiens GN=PSMD14 PE=1 SV=1	1	1	1	1	1	1	1	1	1	0	0	0	0	1	1	1	0	1	1	0	0	0	1	1	1	1	1	0	0	0	0	1	1	1	0	1	1	0	0	0	1	1
O00541	O00541	1	1	1	Pescadillo homolog	PES1	>sp|O00541|PESC_HUMAN Pescadillo homolog OS=Homo sapiens GN=PES1 PE=1 SV=1	1	1	1	1	0	1	1	1	1	1	0	0	0	1	1	1	1	0	1	0	0	0	0	1	1	1	1	1	0	0	0	1	1	1	1	0	1	0	0	0	0	1
O15523;O00571	O15523;O00571	3;3	3;3	3;3	ATP-dependent RNA helicase DDX3Y;ATP-dependent RNA helicase DDX3X	DDX3Y;DDX3X	>sp|O15523|DDX3Y_HUMAN ATP-dependent RNA helicase DDX3Y OS=Homo sapiens GN=DDX3Y PE=1 SV=2;>sp|O00571|DDX3X_HUMAN ATP-dependent RNA helicase DDX3X OS=Homo sapiens GN=DDX3X PE=1 SV=3	2	3	3	3	3	3	3	1	1	1	0	1	1	3	3	3	1	1	1	1	1	1	3	3	3	1	1	1	0	1	1	3	3	3	1	1	1	1	1	1	3	3
O14737	O14737	1	1	1	Programmed cell death protein 5	PDCD5	>sp|O14737|PDCD5_HUMAN Programmed cell death protein 5 OS=Homo sapiens GN=PDCD5 PE=1 SV=3	1	1	1	1	0	0	1	0	0	0	0	0	0	0	0	1	0	0	0	0	0	0	0	0	1	0	0	0	0	0	0	0	0	1	0	0	0	0	0	0	0	0
O14818;Q8TAA3	O14818;Q8TAA3	2;2	2;2	2;2	Proteasome subunit alpha type-7;Proteasome subunit alpha type-7-like	PSMA7;PSMA8	>sp|O14818|PSA7_HUMAN Proteasome subunit alpha type-7 OS=Homo sapiens GN=PSMA7 PE=1 SV=1;>sp|Q8TAA3|PSA7L_HUMAN Proteasome subunit alpha type-7-like OS=Homo sapiens GN=PSMA8 PE=2 SV=3	2	2	2	2	2	2	2	0	0	0	0	0	0	2	2	2	0	0	0	0	0	0	2	2	2	0	0	0	0	0	0	2	2	2	0	0	0	0	0	0	2	2
P19105;O14950;P24844	P19105;O14950;P24844	6;6;4	6;6;4	6;6;4	Myosin regulatory light chain 12A;Myosin regulatory light chain 12B;Myosin regulatory light polypeptide 9	MYL12A;MYL12B;MYL9	>sp|P19105|ML12A_HUMAN Myosin regulatory light chain 12A OS=Homo sapiens GN=MYL12A PE=1 SV=2;>sp|O14950|ML12B_HUMAN Myosin regulatory light chain 12B OS=Homo sapiens GN=MYL12B PE=1 SV=2;>sp|P24844|MYL9_HUMAN Myosin regulatory light polypeptide 9 OS=Homo sa	3	6	6	6	6	6	5	3	3	2	0	0	0	6	6	6	3	3	3	0	0	0	6	6	5	3	3	2	0	0	0	6	6	6	3	3	3	0	0	0	6	6
O15027	O15027	3	3	3	Protein transport protein Sec16A	SEC16A	>sp|O15027|SC16A_HUMAN Protein transport protein Sec16A OS=Homo sapiens GN=SEC16A PE=1 SV=3	1	3	3	3	3	2	3	1	1	1	0	0	0	3	3	3	1	1	1	0	0	0	3	2	3	1	1	1	0	0	0	3	3	3	1	1	1	0	0	0	3	2
O15143	O15143	1	1	1	Actin-related protein 2/3 complex subunit 1B	ARPC1B	>sp|O15143|ARC1B_HUMAN Actin-related protein 2/3 complex subunit 1B OS=Homo sapiens GN=ARPC1B PE=1 SV=3	1	1	1	1	1	1	1	1	0	1	0	0	0	1	1	1	0	1	1	0	0	0	1	1	1	1	0	1	0	0	0	1	1	1	0	1	1	0	0	0	1	1
O15144	O15144	1	1	1	Actin-related protein 2/3 complex subunit 2	ARPC2	>sp|O15144|ARPC2_HUMAN Actin-related protein 2/3 complex subunit 2 OS=Homo sapiens GN=ARPC2 PE=1 SV=1	1	1	1	1	1	1	1	0	0	0	0	0	0	1	1	0	0	0	0	0	0	0	1	1	1	0	0	0	0	0	0	1	1	0	0	0	0	0	0	0	1	1
O15145	O15145	2	2	2	Actin-related protein 2/3 complex subunit 3	ARPC3	>sp|O15145|ARPC3_HUMAN Actin-related protein 2/3 complex subunit 3 OS=Homo sapiens GN=ARPC3 PE=1 SV=3	1	2	2	2	1	1	2	0	0	0	0	0	0	2	2	2	0	0	0	0	0	0	1	1	2	0	0	0	0	0	0	2	2	2	0	0	0	0	0	0	1	1
O43143	O43143	1	1	1	Putative pre-mRNA-splicing factor ATP-dependent RNA helicase DHX15	DHX15	>sp|O43143|DHX15_HUMAN Pre-mRNA-splicing factor ATP-dependent RNA helicase DHX15 OS=Homo sapiens GN=DHX15 PE=1 SV=2	1	1	1	1	1	0	1	1	0	1	0	0	0	1	1	0	0	0	1	0	0	0	1	0	1	1	0	1	0	0	0	1	1	0	0	0	1	0	0	0	1	0
O43175	O43175	8	8	8	D-3-phosphoglycerate dehydrogenase	PHGDH	>sp|O43175|SERA_HUMAN D-3-phosphoglycerate dehydrogenase OS=Homo sapiens GN=PHGDH PE=1 SV=4	1	8	8	8	8	7	8	5	4	5	5	5	5	8	7	8	2	5	5	5	5	5	8	7	8	5	4	5	5	5	5	8	7	8	2	5	5	5	5	5	8	7
O43187	O43187	1	1	1	Interleukin-1 receptor-associated kinase-like 2	IRAK2	>sp|O43187|IRAK2_HUMAN Interleukin-1 receptor-associated kinase-like 2 OS=Homo sapiens GN=IRAK2 PE=1 SV=2	1	1	1	1	0	0	0	1	0	0	0	0	0	0	0	0	0	1	1	0	0	0	0	0	0	1	0	0	0	0	0	0	0	0	0	1	1	0	0	0	0	0
O43301	O43301	1	1	1	Heat shock 70 kDa protein 12A	HSPA12A	>sp|O43301|HS12A_HUMAN Heat shock 70 kDa protein 12A OS=Homo sapiens GN=HSPA12A PE=1 SV=2	1	1	1	1	1	1	1	0	0	0	0	0	0	1	1	1	0	0	0	0	0	0	1	1	1	0	0	0	0	0	0	1	1	1	0	0	0	0	0	0	1	1
O43390;O60506	O43390;O60506	2;1	2;1	2;1	Heterogeneous nuclear ribonucleoprotein R;Heterogeneous nuclear ribonucleoprotein Q	HNRNPR;SYNCRIP	>sp|O43390|HNRPR_HUMAN Heterogeneous nuclear ribonucleoprotein R OS=Homo sapiens GN=HNRNPR PE=1 SV=1;>sp|O60506|HNRPQ_HUMAN Heterogeneous nuclear ribonucleoprotein Q OS=Homo sapiens GN=SYNCRIP PE=1 SV=2	2	2	2	2	2	2	2	0	0	0	0	1	1	2	2	2	0	0	0	0	1	1	2	2	2	0	0	0	0	1	1	2	2	2	0	0	0	0	1	1	2	2
O43684	O43684	1	1	1	Mitotic checkpoint protein BUB3	BUB3	>sp|O43684|BUB3_HUMAN Mitotic checkpoint protein BUB3 OS=Homo sapiens GN=BUB3 PE=1 SV=1	1	1	1	1	1	1	1	0	0	0	1	1	1	1	1	1	0	0	0	1	1	1	1	1	1	0	0	0	1	1	1	1	1	1	0	0	0	1	1	1	1	1
O43707;P12814;P35609;Q08043	O43707;P12814	3;2;1;1	3;2;1;1	3;2;1;1	Alpha-actinin-4;Alpha-actinin-1	ACTN4;ACTN1	>sp|O43707|ACTN4_HUMAN Alpha-actinin-4 OS=Homo sapiens GN=ACTN4 PE=1 SV=2;>sp|P12814|ACTN1_HUMAN Alpha-actinin-1 OS=Homo sapiens GN=ACTN1 PE=1 SV=2	4	3	3	3	2	2	2	1	1	0	1	1	1	2	2	2	1	1	1	1	1	1	2	2	2	1	1	0	1	1	1	2	2	2	1	1	1	1	1	1	2	2
O43776	O43776	1	1	1	Asparagine--tRNA ligase, cytoplasmic	NARS	>sp|O43776|SYNC_HUMAN Asparagine--tRNA ligase, cytoplasmic OS=Homo sapiens GN=NARS PE=1 SV=1	1	1	1	1	1	1	1	0	0	0	0	0	0	1	1	0	0	0	0	0	0	0	1	1	1	0	0	0	0	0	0	1	1	0	0	0	0	0	0	0	1	1
O43795	O43795	5	5	5	Unconventional myosin-Ib	MYO1B	>sp|O43795|MYO1B_HUMAN Unconventional myosin-Ib OS=Homo sapiens GN=MYO1B PE=1 SV=3	1	5	5	5	3	4	5	1	1	1	0	0	0	5	4	5	0	1	1	0	0	0	3	4	5	1	1	1	0	0	0	5	4	5	0	1	1	0	0	0	3	4
O43823	O43823	1	1	1	A-kinase anchor protein 8	AKAP8	>sp|O43823|AKAP8_HUMAN A-kinase anchor protein 8 OS=Homo sapiens GN=AKAP8 PE=1 SV=1	1	1	1	1	0	0	0	0	0	0	1	0	0	0	0	0	0	0	0	0	1	0	0	0	0	0	0	0	1	0	0	0	0	0	0	0	0	0	1	0	0	0
O60216;Q9H4I0	O60216	13;1	13;1	13;1	Double-strand-break repair protein rad21 homolog	RAD21	>sp|O60216|RAD21_HUMAN Double-strand-break repair protein rad21 homolog OS=Homo sapiens GN=RAD21 PE=1 SV=2	2	13	13	13	1	1	0	0	0	0	0	0	0	11	10	9	4	7	6	5	5	5	1	1	0	0	0	0	0	0	0	11	10	9	4	7	6	5	5	5	1	1
O60264;P28370	O60264;P28370	2;1	2;1	2;1	SWI/SNF-related matrix-associated actin-dependent regulator of chromatin subfamily A member 5;Probable global transcription activator SNF2L1	SMARCA5;SMARCA1	>sp|O60264|SMCA5_HUMAN SWI/SNF-related matrix-associated actin-dependent regulator of chromatin subfamily A member 5 OS=Homo sapiens GN=SMARCA5 PE=1 SV=1;>sp|P28370|SMCA1_HUMAN Probable global transcription activator SNF2L1 OS=Homo sapiens GN=SMARCA1 PE=1	2	2	2	2	2	2	2	0	0	0	0	0	0	2	2	2	0	0	0	0	0	0	2	2	2	0	0	0	0	0	0	2	2	2	0	0	0	0	0	0	2	2
O60281	O60281	1	1	1	Zinc finger protein 292	ZNF292	>sp|O60281|ZN292_HUMAN Zinc finger protein 292 OS=Homo sapiens GN=ZNF292 PE=1 SV=3	1	1	1	1	0	0	0	0	0	0	0	1	0	0	0	0	0	0	0	0	0	0	0	0	0	0	0	0	0	1	0	0	0	0	0	0	0	0	0	0	0	0
O60336	O60336	1	1	1	Mitogen-activated protein kinase-binding protein 1	MAPKBP1	>sp|O60336|MABP1_HUMAN Mitogen-activated protein kinase-binding protein 1 OS=Homo sapiens GN=MAPKBP1 PE=1 SV=4	1	1	1	1	1	1	1	0	0	0	0	0	0	1	1	1	0	0	0	0	0	0	1	1	1	0	0	0	0	0	0	1	1	1	0	0	0	0	0	0	1	1
O60664	O60664	2	2	2	Perilipin-3	PLIN3	>sp|O60664|PLIN3_HUMAN Perilipin-3 OS=Homo sapiens GN=PLIN3 PE=1 SV=3	1	2	2	2	2	2	2	0	0	0	0	0	0	2	2	2	0	0	0	0	0	0	2	2	2	0	0	0	0	0	0	2	2	2	0	0	0	0	0	0	2	2
Q99880;Q99879;Q99877;Q93079;Q5QNW6;Q16778;P62807;P58876;P57053;P33778;P23527;P06899;O60814;Q8N257;Q96A08	Q99880;Q99879;Q99877;Q93079;Q5QNW6;Q16778;P62807;P58876;P57053;P33778;P23527;P06899;O60814;Q8N257;Q96A08	5;5;5;5;5;5;5;5;5;5;5;5;5;4;4	5;5;5;5;5;5;5;5;5;5;5;5;5;4;4	5;5;5;5;5;5;5;5;5;5;5;5;5;4;4	Histone H2B type 1-L;Histone H2B type 1-M;Histone H2B type 1-N;Histone H2B type 1-H;Histone H2B type 2-F;Histone H2B type 2-E;Histone H2B type 1-C/E/F/G/I;Histone H2B type 1-D;Histone H2B type F-S;Histone H2B type 1-B;Histone H2B type 1-O;Histone H2B type 1-J;Histone H2B type 1-K;Histone H2B type 3-B;Histone H2B type 1-A	HIST1H2BL;HIST1H2BM;HIST1H2BN;HIST1H2BH;HIST2H2BF;HIST2H2BE;HIST1H2BC;HIST1H2BD;H2BFS;HIST1H2BB;HIST1H2BO;HIST1H2BJ;HIST1H2BK;HIST3H2BB;HIST1H2BA	>sp|Q99880|H2B1L_HUMAN Histone H2B type 1-L OS=Homo sapiens GN=HIST1H2BL PE=1 SV=3;>sp|Q99879|H2B1M_HUMAN Histone H2B type 1-M OS=Homo sapiens GN=HIST1H2BM PE=1 SV=3;>sp|Q99877|H2B1N_HUMAN Histone H2B type 1-N OS=Homo sapiens GN=HIST1H2BN PE=1 SV=3;>sp|Q93	15	5	5	5	3	3	3	2	3	3	2	2	2	3	3	2	2	3	2	1	1	2	3	3	3	2	3	3	2	2	2	3	3	2	2	3	2	1	1	2	3	3
O60884	O60884	1	1	1	DnaJ homolog subfamily A member 2	DNAJA2	>sp|O60884|DNJA2_HUMAN DnaJ homolog subfamily A member 2 OS=Homo sapiens GN=DNAJA2 PE=1 SV=1	1	1	1	1	1	1	1	1	1	0	0	0	0	1	1	1	1	1	1	0	0	0	1	1	1	1	1	0	0	0	0	1	1	1	1	1	1	0	0	0	1	1
O60902	O60902	1	1	1	Short stature homeobox protein 2	SHOX2	>sp|O60902|SHOX2_HUMAN Short stature homeobox protein 2 OS=Homo sapiens GN=SHOX2 PE=2 SV=4	1	1	1	1	1	1	1	0	0	0	0	0	0	1	1	1	0	0	0	0	0	0	1	1	1	0	0	0	0	0	0	1	1	1	0	0	0	0	0	0	1	1
O75170	O75170	1	1	1	Serine/threonine-protein phosphatase 6 regulatory subunit 2	PPP6R2	>sp|O75170|PP6R2_HUMAN Serine/threonine-protein phosphatase 6 regulatory subunit 2 OS=Homo sapiens GN=PPP6R2 PE=1 SV=2	1	1	1	1	0	0	0	1	1	1	0	1	1	0	0	0	1	1	1	0	1	1	0	0	0	1	1	1	0	1	1	0	0	0	1	1	1	0	1	1	0	0
O75367;Q9P0M6	O75367	3;1	3;1	3;1	Core histone macro-H2A.1	H2AFY	>sp|O75367|H2AY_HUMAN Core histone macro-H2A.1 OS=Homo sapiens GN=H2AFY PE=1 SV=4	2	3	3	3	3	3	2	0	0	0	1	1	1	3	2	2	0	0	0	1	0	1	3	3	2	0	0	0	1	1	1	3	2	2	0	0	0	1	0	1	3	3
O75390	O75390	2	2	2	Citrate synthase, mitochondrial	CS	>sp|O75390|CISY_HUMAN Citrate synthase, mitochondrial OS=Homo sapiens GN=CS PE=1 SV=2	1	2	2	2	1	1	1	0	0	0	1	1	0	1	1	1	0	0	0	1	1	1	1	1	1	0	0	0	1	1	0	1	1	1	0	0	0	1	1	1	1	1
O75396	O75396	2	2	2	Vesicle-trafficking protein SEC22b	SEC22B	>sp|O75396|SC22B_HUMAN Vesicle-trafficking protein SEC22b OS=Homo sapiens GN=SEC22B PE=1 SV=4	1	2	2	2	0	0	1	0	0	0	1	1	1	1	0	0	0	0	0	1	1	1	0	0	1	0	0	0	1	1	1	1	0	0	0	0	0	1	1	1	0	0
O75400	O75400	2	2	2	Pre-mRNA-processing factor 40 homolog A	PRPF40A	>sp|O75400|PR40A_HUMAN Pre-mRNA-processing factor 40 homolog A OS=Homo sapiens GN=PRPF40A PE=1 SV=2	1	2	2	2	2	2	2	0	0	0	1	1	1	2	2	2	0	0	0	1	1	1	2	2	2	0	0	0	1	1	1	2	2	2	0	0	0	1	1	1	2	2
O75494;Q8WXF0	O75494;Q8WXF0	2;1	2;1	2;1	Serine/arginine-rich splicing factor 10;Serine/arginine-rich splicing factor 12	SRSF10;SRSF12	>sp|O75494|SRS10_HUMAN Serine/arginine-rich splicing factor 10 OS=Homo sapiens GN=SRSF10 PE=1 SV=1;>sp|Q8WXF0|SRS12_HUMAN Serine/arginine-rich splicing factor 12 OS=Homo sapiens GN=SRSF12 PE=2 SV=1	2	2	2	2	2	2	2	0	0	0	0	0	0	2	2	2	0	0	0	0	0	0	2	2	2	0	0	0	0	0	0	2	2	2	0	0	0	0	0	0	2	2
O75533	O75533	3	3	3	Splicing factor 3B subunit 1	SF3B1	>sp|O75533|SF3B1_HUMAN Splicing factor 3B subunit 1 OS=Homo sapiens GN=SF3B1 PE=1 SV=3	1	3	3	3	2	2	2	1	1	0	0	0	0	2	2	2	0	1	1	0	0	0	2	2	2	1	1	0	0	0	0	2	2	2	0	1	1	0	0	0	2	2
O75607	O75607	1	1	1	Nucleoplasmin-3	NPM3	>sp|O75607|NPM3_HUMAN Nucleoplasmin-3 OS=Homo sapiens GN=NPM3 PE=1 SV=3	1	1	1	1	1	1	1	0	0	0	0	0	0	0	0	1	0	0	0	0	0	0	1	1	1	0	0	0	0	0	0	0	0	1	0	0	0	0	0	0	1	1
O75643	O75643	7	7	7	U5 small nuclear ribonucleoprotein 200 kDa helicase	SNRNP200	>sp|O75643|U520_HUMAN U5 small nuclear ribonucleoprotein 200 kDa helicase OS=Homo sapiens GN=SNRNP200 PE=1 SV=2	1	7	7	7	6	6	6	2	2	2	1	1	1	6	6	5	2	2	2	1	1	1	6	6	6	2	2	2	1	1	1	6	6	5	2	2	2	1	1	1	6	6
P16152;O75828	P16152;O75828	1;1	1;1	1;1	Carbonyl reductase [NADPH] 1;Carbonyl reductase [NADPH] 3	CBR1;CBR3	>sp|P16152|CBR1_HUMAN Carbonyl reductase [NADPH] 1 OS=Homo sapiens GN=CBR1 PE=1 SV=3;>sp|O75828|CBR3_HUMAN Carbonyl reductase [NADPH] 3 OS=Homo sapiens GN=CBR3 PE=1 SV=3	2	1	1	1	1	1	1	0	0	0	0	0	0	1	0	1	0	0	0	0	0	0	1	1	1	0	0	0	0	0	0	1	0	1	0	0	0	0	0	0	1	1
O75874	O75874	1	1	1	Isocitrate dehydrogenase [NADP] cytoplasmic	IDH1	>sp|O75874|IDHC_HUMAN Isocitrate dehydrogenase [NADP] cytoplasmic OS=Homo sapiens GN=IDH1 PE=1 SV=2	1	1	1	1	1	1	1	0	0	0	0	0	0	1	1	1	0	0	0	0	0	0	1	1	1	0	0	0	0	0	0	1	1	1	0	0	0	0	0	0	1	1
O75964	O75964	1	1	1	ATP synthase subunit g, mitochondrial	ATP5L	>sp|O75964|ATP5L_HUMAN ATP synthase subunit g, mitochondrial OS=Homo sapiens GN=ATP5L PE=1 SV=3	1	1	1	1	1	1	1	1	1	1	1	1	1	1	1	1	1	1	1	1	1	1	1	1	1	1	1	1	1	1	1	1	1	1	1	1	1	1	1	1	1	1
O76070	O76070	1	1	1	Gamma-synuclein	SNCG	>sp|O76070|SYUG_HUMAN Gamma-synuclein OS=Homo sapiens GN=SNCG PE=1 SV=2	1	1	1	1	1	1	1	0	0	0	0	0	0	0	0	0	0	0	0	0	0	0	1	1	1	0	0	0	0	0	0	0	0	0	0	0	0	0	0	0	1	1
O94906	O94906	1	1	1	Pre-mRNA-processing factor 6	PRPF6	>sp|O94906|PRP6_HUMAN Pre-mRNA-processing factor 6 OS=Homo sapiens GN=PRPF6 PE=1 SV=1	1	1	1	1	0	0	0	0	0	0	0	0	0	1	0	0	0	0	0	0	0	0	0	0	0	0	0	0	0	0	0	1	0	0	0	0	0	0	0	0	0	0
O95232	O95232	3	3	3	Luc7-like protein 3	LUC7L3	>sp|O95232|LC7L3_HUMAN Luc7-like protein 3 OS=Homo sapiens GN=LUC7L3 PE=1 SV=2	1	3	3	3	2	2	2	2	2	2	2	3	3	2	2	2	2	2	3	3	3	3	2	2	2	2	2	2	2	3	3	2	2	2	2	2	3	3	3	3	2	2
O95373;O15397	O95373	5;1	5;1	5;1	Importin-7	IPO7	>sp|O95373|IPO7_HUMAN Importin-7 OS=Homo sapiens GN=IPO7 PE=1 SV=1	2	5	5	5	4	5	5	1	0	1	0	1	1	5	4	5	0	1	1	1	1	1	4	5	5	1	0	1	0	1	1	5	4	5	0	1	1	1	1	1	4	5
O95456	O95456	1	1	1	Proteasome assembly chaperone 1	PSMG1	>sp|O95456|PSMG1_HUMAN Proteasome assembly chaperone 1 OS=Homo sapiens GN=PSMG1 PE=1 SV=1	1	1	1	1	1	0	1	1	1	1	0	0	0	1	1	1	0	1	1	0	0	0	1	0	1	1	1	1	0	0	0	1	1	1	0	1	1	0	0	0	1	0
O95831	O95831	2	2	2	Apoptosis-inducing factor 1, mitochondrial	AIFM1	>sp|O95831|AIFM1_HUMAN Apoptosis-inducing factor 1, mitochondrial OS=Homo sapiens GN=AIFM1 PE=1 SV=1	1	2	2	2	2	2	2	1	1	1	1	1	1	2	2	2	1	1	1	1	1	1	2	2	2	1	1	1	1	1	1	2	2	2	1	1	1	1	1	1	2	2
P00338;Q6ZMR3;P07864	P00338	4;1;1	3;0;0	3;0;0	L-lactate dehydrogenase A chain	LDHA	>sp|P00338|LDHA_HUMAN L-lactate dehydrogenase A chain OS=Homo sapiens GN=LDHA PE=1 SV=2	3	4	3	3	3	3	3	4	4	4	4	4	4	3	3	3	3	4	4	4	4	4	2	2	2	3	3	3	3	3	3	2	2	2	2	3	3	3	3	3	2	2
P00387	P00387	1	1	1	NADH-cytochrome b5 reductase 3;NADH-cytochrome b5 reductase 3 membrane-bound form;NADH-cytochrome b5 reductase 3 soluble form	CYB5R3	>sp|P00387|NB5R3_HUMAN NADH-cytochrome b5 reductase 3 OS=Homo sapiens GN=CYB5R3 PE=1 SV=3	1	1	1	1	1	1	1	0	0	0	0	0	0	1	1	1	0	0	0	0	0	0	1	1	1	0	0	0	0	0	0	1	1	1	0	0	0	0	0	0	1	1
P00403	P00403	1	1	1	Cytochrome c oxidase subunit 2	MT-CO2	>sp|P00403|COX2_HUMAN Cytochrome c oxidase subunit 2 OS=Homo sapiens GN=MT-CO2 PE=1 SV=1	1	1	1	1	1	1	1	0	0	0	0	0	0	1	1	1	0	0	0	0	0	0	1	1	1	0	0	0	0	0	0	1	1	1	0	0	0	0	0	0	1	1
P00558	P00558	6	6	6	Phosphoglycerate kinase 1	PGK1	>sp|P00558|PGK1_HUMAN Phosphoglycerate kinase 1 OS=Homo sapiens GN=PGK1 PE=1 SV=3	1	6	6	6	6	5	6	4	3	4	3	2	4	6	6	6	3	4	4	4	4	4	6	5	6	4	3	4	3	2	4	6	6	6	3	4	4	4	4	4	6	5
P00966	P00966	4	4	4	Argininosuccinate synthase	ASS1	>sp|P00966|ASSY_HUMAN Argininosuccinate synthase OS=Homo sapiens GN=ASS1 PE=1 SV=2	1	4	4	4	4	4	4	1	0	1	0	0	0	4	4	4	0	1	1	0	0	0	4	4	4	1	0	1	0	0	0	4	4	4	0	1	1	0	0	0	4	4
P02545;Q03252	P02545	14;1	14;1	13;0	Prelamin-A/C;Lamin-A/C	LMNA	>sp|P02545|LMNA_HUMAN Prelamin-A/C OS=Homo sapiens GN=LMNA PE=1 SV=1	2	14	14	13	11	9	9	7	4	6	6	6	5	12	9	8	4	8	8	6	6	6	11	9	9	7	4	6	6	6	5	12	9	8	4	8	8	6	6	6	10	8
P02786	P02786	2	2	2	Transferrin receptor protein 1;Transferrin receptor protein 1, serum form	TFRC	>sp|P02786|TFR1_HUMAN Transferrin receptor protein 1 OS=Homo sapiens GN=TFRC PE=1 SV=2	1	2	2	2	1	1	2	1	1	1	1	1	1	1	1	1	1	1	1	1	1	1	1	1	2	1	1	1	1	1	1	1	1	1	1	1	1	1	1	1	1	1
P04075	P04075	8	8	8	Fructose-bisphosphate aldolase A	ALDOA	>sp|P04075|ALDOA_HUMAN Fructose-bisphosphate aldolase A OS=Homo sapiens GN=ALDOA PE=1 SV=2	1	8	8	8	5	5	5	2	2	2	3	3	3	6	5	5	2	2	1	3	3	3	5	5	5	2	2	2	3	3	3	6	5	5	2	2	1	3	3	3	5	5
P04083	P04083	3	3	3	Annexin A1	ANXA1	>sp|P04083|ANXA1_HUMAN Annexin A1 OS=Homo sapiens GN=ANXA1 PE=1 SV=2	1	3	3	3	3	3	3	0	0	0	0	0	0	3	2	3	0	0	0	0	0	0	3	3	3	0	0	0	0	0	0	3	2	3	0	0	0	0	0	0	3	3
P04264;CON__P04264;CON__Q9R0H5	P04264;CON__P04264	30;29;1	30;29;1	21;20;0	Keratin, type II cytoskeletal 1	KRT1	>sp|P04264|K2C1_HUMAN Keratin, type II cytoskeletal 1 OS=Homo sapiens GN=KRT1 PE=1 SV=6;>P04264 SWISS-PROT:P04264 Tax_Id=9606 Gene_Symbol=KRT1 Keratin, type II cytoskeletal 1	3	30	30	21	27	26	27	19	17	19	24	23	22	27	24	26	13	15	17	21	21	20	27	26	27	19	17	19	24	23	22	27	24	26	13	15	17	21	21	20	19	19
P04406;O14556	P04406	7;1	7;1	7;1	Glyceraldehyde-3-phosphate dehydrogenase	GAPDH	>sp|P04406|G3P_HUMAN Glyceraldehyde-3-phosphate dehydrogenase OS=Homo sapiens GN=GAPDH PE=1 SV=3	2	7	7	7	5	6	5	3	3	2	3	3	4	5	4	3	1	3	3	3	4	4	5	6	5	3	3	2	3	3	4	5	4	3	1	3	3	3	4	4	5	6
P04792	P04792	6	6	6	Heat shock protein beta-1	HSPB1	>sp|P04792|HSPB1_HUMAN Heat shock protein beta-1 OS=Homo sapiens GN=HSPB1 PE=1 SV=2	1	6	6	6	6	6	6	3	3	3	3	3	3	6	6	6	3	3	3	3	3	2	6	6	6	3	3	3	3	3	3	6	6	6	3	3	3	3	3	2	6	6
P04843	P04843	5	5	5	Dolichyl-diphosphooligosaccharide--protein glycosyltransferase subunit 1	RPN1	>sp|P04843|RPN1_HUMAN Dolichyl-diphosphooligosaccharide--protein glycosyltransferase subunit 1 OS=Homo sapiens GN=RPN1 PE=1 SV=1	1	5	5	5	4	3	4	1	0	1	0	1	1	4	4	4	0	1	1	1	1	1	4	3	4	1	0	1	0	1	1	4	4	4	0	1	1	1	1	1	4	3
P05023;P13637;P50993;P20648	P05023	7;3;2;1	7;3;2;1	7;3;2;1	Sodium/potassium-transporting ATPase subunit alpha-1	ATP1A1	>sp|P05023|AT1A1_HUMAN Sodium/potassium-transporting ATPase subunit alpha-1 OS=Homo sapiens GN=ATP1A1 PE=1 SV=1	4	7	7	7	5	5	7	0	0	0	2	2	2	6	5	6	0	0	0	1	2	1	5	5	7	0	0	0	2	2	2	6	5	6	0	0	0	1	2	1	5	5
P05141;Q9H0C2	P05141	6;2	6;2	2;0	ADP/ATP translocase 2;ADP/ATP translocase 2, N-terminally processed	SLC25A5	>sp|P05141|ADT2_HUMAN ADP/ATP translocase 2 OS=Homo sapiens GN=SLC25A5 PE=1 SV=7	2	6	6	2	6	6	6	4	3	4	3	3	3	6	5	6	2	3	4	3	3	3	6	6	6	4	3	4	3	3	3	6	5	6	2	3	4	3	3	3	2	2
P05198	P05198	1	1	1	Eukaryotic translation initiation factor 2 subunit 1	EIF2S1	>sp|P05198|IF2A_HUMAN Eukaryotic translation initiation factor 2 subunit 1 OS=Homo sapiens GN=EIF2S1 PE=1 SV=3	1	1	1	1	1	1	1	0	0	0	0	0	0	0	1	0	0	0	0	0	0	0	1	1	1	0	0	0	0	0	0	0	1	0	0	0	0	0	0	0	1	1
P05387	P05387	2	2	2	60S acidic ribosomal protein P2	RPLP2	>sp|P05387|RLA2_HUMAN 60S acidic ribosomal protein P2 OS=Homo sapiens GN=RPLP2 PE=1 SV=1	1	2	2	2	2	2	2	2	2	2	2	2	2	2	2	2	2	2	2	2	2	2	2	2	2	2	2	2	2	2	2	2	2	2	2	2	2	2	2	2	2	2
P05388;Q8NHW5	P05388;Q8NHW5	9;6	9;6	9;6	60S acidic ribosomal protein P0;60S acidic ribosomal protein P0-like	RPLP0;RPLP0P6	>sp|P05388|RLA0_HUMAN 60S acidic ribosomal protein P0 OS=Homo sapiens GN=RPLP0 PE=1 SV=1;>sp|Q8NHW5|RLA0L_HUMAN 60S acidic ribosomal protein P0-like OS=Homo sapiens GN=RPLP0P6 PE=5 SV=1	2	9	9	9	9	9	8	4	4	3	3	3	4	9	9	9	3	4	5	5	5	3	9	9	8	4	4	3	3	3	4	9	9	9	3	4	5	5	5	3	9	9
P05455	P05455	1	1	1	Lupus La protein	SSB	>sp|P05455|LA_HUMAN Lupus La protein OS=Homo sapiens GN=SSB PE=1 SV=2	1	1	1	1	1	1	1	1	1	1	1	1	1	1	1	1	1	1	1	1	1	1	1	1	1	1	1	1	1	1	1	1	1	1	1	1	1	1	1	1	1	1
P05556	P05556	2	2	2	Integrin beta-1	ITGB1	>sp|P05556|ITB1_HUMAN Integrin beta-1 OS=Homo sapiens GN=ITGB1 PE=1 SV=2	1	2	2	2	2	1	2	1	1	1	1	1	1	2	2	2	1	1	1	1	1	1	2	1	2	1	1	1	1	1	1	2	2	2	1	1	1	1	1	1	2	1
P05783;CON__P05784;CON__H-INV:HIT000015463;CON__Q92764;Q92764;CON__Q497I4	P05783;CON__P05784	8;4;1;1;1;1	8;4;1;1;1;1	7;3;1;1;1;1	Keratin, type I cytoskeletal 18	KRT18	>sp|P05783|K1C18_HUMAN Keratin, type I cytoskeletal 18 OS=Homo sapiens GN=KRT18 PE=1 SV=2;>P05784 SWISS-PROT:P05784 Tax_Id=10090 Gene_Symbol=Krt18 Keratin, type I cytoskeletal 18	6	8	8	7	8	6	7	2	2	2	4	4	4	7	7	6	2	2	2	4	4	4	8	6	7	2	2	2	4	4	4	7	7	6	2	2	2	4	4	4	7	5
P05976;P08590	P05976;P08590	2;2	2;2	2;2	Myosin light chain 1/3, skeletal muscle isoform;Myosin light chain 3	MYL1;MYL3	>sp|P05976|MYL1_HUMAN Myosin light chain 1/3, skeletal muscle isoform OS=Homo sapiens GN=MYL1 PE=2 SV=3;>sp|P08590|MYL3_HUMAN Myosin light chain 3 OS=Homo sapiens GN=MYL3 PE=1 SV=3	2	2	2	2	2	1	2	1	0	1	0	0	0	2	2	2	1	1	1	0	0	0	2	1	2	1	0	1	0	0	0	2	2	2	1	1	1	0	0	0	2	1
P06454	P06454	4	4	4	Prothymosin alpha;Prothymosin alpha, N-terminally processed;Thymosin alpha-1	PTMA	>sp|P06454|PTMA_HUMAN Prothymosin alpha OS=Homo sapiens GN=PTMA PE=1 SV=2	1	4	4	4	4	3	3	4	4	3	3	3	3	4	3	3	3	3	3	3	3	3	4	3	3	4	4	3	3	3	3	4	3	3	3	3	3	3	3	3	4	3
P06493	P06493	1	1	1	Cyclin-dependent kinase 1	CDK1	>sp|P06493|CDK1_HUMAN Cyclin-dependent kinase 1 OS=Homo sapiens GN=CDK1 PE=1 SV=3	1	1	1	1	1	1	1	0	0	0	1	1	1	1	1	1	0	1	0	1	1	0	1	1	1	0	0	0	1	1	1	1	1	1	0	1	0	1	1	0	1	1
P06576	P06576	9	9	9	ATP synthase subunit beta, mitochondrial	ATP5B	>sp|P06576|ATPB_HUMAN ATP synthase subunit beta, mitochondrial OS=Homo sapiens GN=ATP5B PE=1 SV=3	1	9	9	9	7	8	7	2	3	3	3	3	4	9	6	7	2	2	3	4	4	4	7	8	7	2	3	3	3	3	4	9	6	7	2	2	3	4	4	4	7	8
P06703	P06703	2	2	2	Protein S100-A6	S100A6	>sp|P06703|S10A6_HUMAN Protein S100-A6 OS=Homo sapiens GN=S100A6 PE=1 SV=1	1	2	2	2	1	1	1	1	1	1	2	2	2	1	1	1	1	1	1	2	2	2	1	1	1	1	1	1	2	2	2	1	1	1	1	1	1	2	2	2	1	1
P06733;P13929;P09104	P06733	10;1;1	10;1;1	10;1;1	Alpha-enolase	ENO1	>sp|P06733|ENOA_HUMAN Alpha-enolase OS=Homo sapiens GN=ENO1 PE=1 SV=2	3	10	10	10	7	6	6	5	4	3	5	4	5	8	7	7	2	4	5	5	5	3	7	6	6	5	4	3	5	4	5	8	7	7	2	4	5	5	5	3	7	6
P06744;Q8N196	P06744	3;1	3;1	3;1	Glucose-6-phosphate isomerase	GPI	>sp|P06744|G6PI_HUMAN Glucose-6-phosphate isomerase OS=Homo sapiens GN=GPI PE=1 SV=4	2	3	3	3	2	2	2	2	1	2	0	0	0	2	1	1	0	1	2	0	0	0	2	2	2	2	1	2	0	0	0	2	1	1	0	1	2	0	0	0	2	2
P06748	P06748	2	2	2	Nucleophosmin	NPM1	>sp|P06748|NPM_HUMAN Nucleophosmin OS=Homo sapiens GN=NPM1 PE=1 SV=2	1	2	2	2	2	2	2	1	1	1	1	1	1	2	2	2	1	1	1	1	1	1	2	2	2	1	1	1	1	1	1	2	2	2	1	1	1	1	1	1	2	2
P06753;P09493;P07951;CON__Q3SX28	P06753	3;1;1;1	1;0;0;0	1;0;0;0	Tropomyosin alpha-3 chain	TPM3	>sp|P06753|TPM3_HUMAN Tropomyosin alpha-3 chain OS=Homo sapiens GN=TPM3 PE=1 SV=2	4	3	1	1	3	3	3	0	0	0	0	0	0	3	2	3	0	0	0	0	0	0	1	1	1	0	0	0	0	0	0	1	1	1	0	0	0	0	0	0	1	1
P07195	P07195	5	5	4	L-lactate dehydrogenase B chain	LDHB	>sp|P07195|LDHB_HUMAN L-lactate dehydrogenase B chain OS=Homo sapiens GN=LDHB PE=1 SV=2	1	5	5	4	5	5	5	3	2	3	4	4	4	5	5	5	1	3	3	3	4	4	5	5	5	3	2	3	4	4	4	5	5	5	1	3	3	3	4	4	4	4
P07237	P07237	2	2	2	Protein disulfide-isomerase	P4HB	>sp|P07237|PDIA1_HUMAN Protein disulfide-isomerase OS=Homo sapiens GN=P4HB PE=1 SV=3	1	2	2	2	2	2	2	1	1	1	1	1	1	2	2	2	1	1	1	1	2	1	2	2	2	1	1	1	1	1	1	2	2	2	1	1	1	1	2	1	2	2
P07355;A6NMY6	P07355;A6NMY6	5;3	5;3	5;3	Annexin A2;Putative annexin A2-like protein	ANXA2;ANXA2P2	>sp|P07355|ANXA2_HUMAN Annexin A2 OS=Homo sapiens GN=ANXA2 PE=1 SV=2;>sp|A6NMY6|AXA2L_HUMAN Putative annexin A2-like protein OS=Homo sapiens GN=ANXA2P2 PE=5 SV=2	2	5	5	5	5	5	5	2	2	2	2	2	2	5	5	4	1	1	2	2	2	2	5	5	5	2	2	2	2	2	2	5	5	4	1	1	2	2	2	2	5	5
P07437;Q9BVA1;Q13885;A6NNZ2;Q9H4B7;CON__ENSEMBL:ENSBTAP00000025008	P07437;Q9BVA1;Q13885	13;10;10;5;3;3	3;1;1;0;0;0	2;0;0;0;0;0	Tubulin beta chain;Tubulin beta-2B chain;Tubulin beta-2A chain	TUBB;TUBB2B;TUBB2A	>sp|P07437|TBB5_HUMAN Tubulin beta chain OS=Homo sapiens GN=TUBB PE=1 SV=2;>sp|Q9BVA1|TBB2B_HUMAN Tubulin beta-2B chain OS=Homo sapiens GN=TUBB2B PE=1 SV=1;>sp|Q13885|TBB2A_HUMAN Tubulin beta-2A chain OS=Homo sapiens GN=TUBB2A PE=1 SV=1	6	13	3	2	11	12	13	7	6	6	6	5	7	12	12	12	5	6	6	6	7	8	3	3	3	3	2	2	3	2	3	3	3	3	3	2	2	2	3	3	2	2
P07737	P07737	3	3	3	Profilin-1	PFN1	>sp|P07737|PROF1_HUMAN Profilin-1 OS=Homo sapiens GN=PFN1 PE=1 SV=2	1	3	3	3	3	3	3	2	2	1	1	1	2	3	3	2	2	1	2	2	2	2	3	3	3	2	2	1	1	1	2	3	3	2	2	1	2	2	2	2	3	3
P07814	P07814	7	7	7	Bifunctional glutamate/proline--tRNA ligase;Glutamate--tRNA ligase;Proline--tRNA ligase	EPRS	>sp|P07814|SYEP_HUMAN Bifunctional glutamate/proline--tRNA ligase OS=Homo sapiens GN=EPRS PE=1 SV=5	1	7	7	7	7	7	7	4	3	4	3	3	3	7	6	6	3	4	4	4	4	4	7	7	7	4	3	4	3	3	3	7	6	6	3	4	4	4	4	4	7	7
P07900;Q14568	P07900	13;3	8;1	8;1	Heat shock protein HSP 90-alpha	HSP90AA1	>sp|P07900|HS90A_HUMAN Heat shock protein HSP 90-alpha OS=Homo sapiens GN=HSP90AA1 PE=1 SV=5	2	13	8	8	12	12	11	6	6	6	6	5	6	12	11	10	5	5	5	5	5	6	7	7	6	3	3	3	3	2	3	7	6	5	2	2	3	2	2	3	7	7
P07910;P0DMR1;O60812;B7ZW38;B2RXH8;Q86SE5	P07910	8;3;3;3;3;1	8;3;3;3;3;1	8;3;3;3;3;1	Heterogeneous nuclear ribonucleoproteins C1/C2	HNRNPC	>sp|P07910|HNRPC_HUMAN Heterogeneous nuclear ribonucleoproteins C1/C2 OS=Homo sapiens GN=HNRNPC PE=1 SV=4	6	8	8	8	5	5	6	4	4	4	5	5	5	7	3	4	3	4	4	2	4	3	5	5	6	4	4	4	5	5	5	7	3	4	3	4	4	2	4	3	5	5
P61586;P08134	P61586;P08134	1;1	1;1	1;1	Transforming protein RhoA;Rho-related GTP-binding protein RhoC	RHOA;RHOC	>sp|P61586|RHOA_HUMAN Transforming protein RhoA OS=Homo sapiens GN=RHOA PE=1 SV=1;>sp|P08134|RHOC_HUMAN Rho-related GTP-binding protein RhoC OS=Homo sapiens GN=RHOC PE=1 SV=1	2	1	1	1	1	1	1	1	0	1	1	1	1	1	1	1	0	1	1	1	1	1	1	1	1	1	0	1	1	1	1	1	1	1	0	1	1	1	1	1	1	1
P08195	P08195	4	4	4	4F2 cell-surface antigen heavy chain	SLC3A2	>sp|P08195|4F2_HUMAN 4F2 cell-surface antigen heavy chain OS=Homo sapiens GN=SLC3A2 PE=1 SV=3	1	4	4	4	3	4	4	1	1	1	1	1	1	4	4	4	1	1	1	1	1	1	3	4	4	1	1	1	1	1	1	4	4	4	1	1	1	1	1	1	3	4
P08238;Q58FF7;Q58FF8;Q58FF6	P08238	16;5;4;1	16;5;4;1	9;3;1;0	Heat shock protein HSP 90-beta	HSP90AB1	>sp|P08238|HS90B_HUMAN Heat shock protein HSP 90-beta OS=Homo sapiens GN=HSP90AB1 PE=1 SV=4	4	16	16	9	14	14	14	8	8	7	10	10	10	14	14	14	6	8	7	10	9	10	14	14	14	8	8	7	10	10	10	14	14	14	6	8	7	10	9	10	7	7
P08579	P08579	1	1	1	U2 small nuclear ribonucleoprotein B	SNRPB2	>sp|P08579|RU2B_HUMAN U2 small nuclear ribonucleoprotein B OS=Homo sapiens GN=SNRPB2 PE=1 SV=1	1	1	1	1	1	1	1	1	1	1	1	1	1	1	1	1	1	1	0	1	1	1	1	1	1	1	1	1	1	1	1	1	1	1	1	1	0	1	1	1	1	1
P08621	P08621	3	3	3	U1 small nuclear ribonucleoprotein 70 kDa	SNRNP70	>sp|P08621|RU17_HUMAN U1 small nuclear ribonucleoprotein 70 kDa OS=Homo sapiens GN=SNRNP70 PE=1 SV=2	1	3	3	3	3	3	3	2	2	2	0	0	0	3	3	3	2	2	2	0	0	0	3	3	3	2	2	2	0	0	0	3	3	3	2	2	2	0	0	0	3	3
P08670;P17661;P14136	P08670	13;3;2	11;2;1	11;2;1	Vimentin	VIM	>sp|P08670|VIME_HUMAN Vimentin OS=Homo sapiens GN=VIM PE=1 SV=4	3	13	11	11	11	11	11	6	5	5	7	6	8	11	11	11	6	5	6	7	8	6	9	9	9	4	3	3	5	4	6	9	9	9	4	3	4	6	6	6	9	9
P08708	P08708	4	4	4	40S ribosomal protein S17	RPS17	>sp|P08708|RS17_HUMAN 40S ribosomal protein S17 OS=Homo sapiens GN=RPS17 PE=1 SV=2	1	4	4	4	4	4	4	2	2	2	2	1	2	4	4	4	1	2	2	1	1	1	4	4	4	2	2	2	2	1	2	4	4	4	1	2	2	1	1	1	4	4
P08865	P08865	7	7	7	40S ribosomal protein SA	RPSA	>sp|P08865|RSSA_HUMAN 40S ribosomal protein SA OS=Homo sapiens GN=RPSA PE=1 SV=4	1	7	7	7	5	6	7	5	3	5	3	3	3	7	6	7	3	5	5	3	3	3	5	6	7	5	3	5	3	3	3	7	6	7	3	5	5	3	3	3	5	6
P09234	P09234	1	1	1	U1 small nuclear ribonucleoprotein C	SNRPC	>sp|P09234|RU1C_HUMAN U1 small nuclear ribonucleoprotein C OS=Homo sapiens GN=SNRPC PE=1 SV=1	1	1	1	1	0	0	0	0	0	0	1	1	1	0	0	0	0	0	0	1	1	1	0	0	0	0	0	0	1	1	1	0	0	0	0	0	0	1	1	1	0	0
P09382	P09382	1	1	1	Galectin-1	LGALS1	>sp|P09382|LEG1_HUMAN Galectin-1 OS=Homo sapiens GN=LGALS1 PE=1 SV=2	1	1	1	1	1	1	1	0	0	0	0	0	0	1	0	1	0	0	0	0	0	0	1	1	1	0	0	0	0	0	0	1	0	1	0	0	0	0	0	0	1	1
P09496	P09496	1	1	1	Clathrin light chain A	CLTA	>sp|P09496|CLCA_HUMAN Clathrin light chain A OS=Homo sapiens GN=CLTA PE=1 SV=1	1	1	1	1	1	1	1	1	0	0	0	0	0	1	1	1	0	1	1	0	0	0	1	1	1	1	0	0	0	0	0	1	1	1	0	1	1	0	0	0	1	1
P09622	P09622	1	1	1	Dihydrolipoyl dehydrogenase, mitochondrial	DLD	>sp|P09622|DLDH_HUMAN Dihydrolipoyl dehydrogenase, mitochondrial OS=Homo sapiens GN=DLD PE=1 SV=2	1	1	1	1	0	0	0	1	1	1	0	0	0	0	0	0	1	1	1	0	0	0	0	0	0	1	1	1	0	0	0	0	0	0	1	1	1	0	0	0	0	0
P09651;Q32P51	P09651	5;2	5;2	5;2	Heterogeneous nuclear ribonucleoprotein A1	HNRNPA1	>sp|P09651|ROA1_HUMAN Heterogeneous nuclear ribonucleoprotein A1 OS=Homo sapiens GN=HNRNPA1 PE=1 SV=5	2	5	5	5	4	4	4	0	0	0	0	0	0	5	3	4	0	0	0	0	0	0	4	4	4	0	0	0	0	0	0	5	3	4	0	0	0	0	0	0	4	4
P09661	P09661	1	1	1	U2 small nuclear ribonucleoprotein A	SNRPA1	>sp|P09661|RU2A_HUMAN U2 small nuclear ribonucleoprotein A OS=Homo sapiens GN=SNRPA1 PE=1 SV=2	1	1	1	1	1	1	1	0	0	0	0	0	0	1	1	1	0	0	0	0	0	0	1	1	1	0	0	0	0	0	0	1	1	1	0	0	0	0	0	0	1	1
P09874	P09874	2	2	2	Poly [ADP-ribose] polymerase 1	PARP1	>sp|P09874|PARP1_HUMAN Poly [ADP-ribose] polymerase 1 OS=Homo sapiens GN=PARP1 PE=1 SV=4	1	2	2	2	2	2	2	0	0	0	0	0	0	2	2	2	0	0	0	0	0	0	2	2	2	0	0	0	0	0	0	2	2	2	0	0	0	0	0	0	2	2
Q71UI9;P0C0S5	Q71UI9;P0C0S5	2;2	1;1	1;1	Histone H2A.V;Histone H2A.Z	H2AFV;H2AFZ	>sp|Q71UI9|H2AV_HUMAN Histone H2A.V OS=Homo sapiens GN=H2AFV PE=1 SV=3;>sp|P0C0S5|H2AZ_HUMAN Histone H2A.Z OS=Homo sapiens GN=H2AFZ PE=1 SV=2	2	2	1	1	2	2	2	1	1	1	1	1	1	1	2	2	1	1	1	1	1	1	1	1	1	0	0	0	0	0	0	0	1	1	0	0	0	0	0	0	1	1
Q99878;Q96KK5;Q9BTM1;Q16777;Q6FI13;P20671;P0C0S8;Q93077;Q7L7L0;P04908;Q8IUE6;Q96QV6;P16104;REV__Q8NB25	Q99878;Q96KK5;Q9BTM1;Q16777;Q6FI13;P20671;P0C0S8;Q93077;Q7L7L0;P04908;Q8IUE6;Q96QV6;P16104	4;4;4;4;4;4;4;3;3;3;2;2;2;1	4;4;4;4;4;4;4;3;3;3;2;2;2;1	3;3;3;3;3;3;3;2;2;2;1;1;1;1	Histone H2A type 1-J;Histone H2A type 1-H;Histone H2A.J;Histone H2A type 2-C;Histone H2A type 2-A;Histone H2A type 1-D;Histone H2A type 1;Histone H2A type 1-C;Histone H2A type 3;Histone H2A type 1-B/E;Histone H2A type 2-B;Histone H2A type 1-A;Histone H2A.x	HIST1H2AJ;HIST1H2AH;H2AFJ;HIST2H2AC;HIST2H2AA3;HIST1H2AD;HIST1H2AG;HIST1H2AC;HIST3H2A;HIST1H2AB;HIST2H2AB;HIST1H2AA;H2AFX	>sp|Q99878|H2A1J_HUMAN Histone H2A type 1-J OS=Homo sapiens GN=HIST1H2AJ PE=1 SV=3;>sp|Q96KK5|H2A1H_HUMAN Histone H2A type 1-H OS=Homo sapiens GN=HIST1H2AH PE=1 SV=3;>sp|Q9BTM1|H2AJ_HUMAN Histone H2A.J OS=Homo sapiens GN=H2AFJ PE=1 SV=1;>sp|Q16777|H2A2C_HU	14	4	4	3	4	4	4	3	3	3	2	2	2	4	4	4	3	3	3	3	2	2	4	4	4	3	3	3	2	2	2	4	4	4	3	3	3	3	2	2	3	3
Q01105;P0DME0	Q01105;P0DME0	1;1	1;1	1;1	Protein SET	SET	>sp|Q01105|SET_HUMAN Protein SET OS=Homo sapiens GN=SET PE=1 SV=3;>sp|P0DME0|SETLP_HUMAN Protein SETSIP OS=Homo sapiens GN=SETSIP PE=1 SV=1	2	1	1	1	1	1	1	0	0	0	1	1	1	1	1	1	0	0	0	0	0	1	1	1	1	0	0	0	1	1	1	1	1	1	0	0	0	0	0	1	1	1
P0DMV9;P0DMV8	P0DMV9;P0DMV8	11;11	9;9	4;4			>sp|P0DMV9|HS71B_HUMAN Heat shock 70 kDa protein 1B OS=Homo sapiens GN=HSPA1B PE=1 SV=1;>sp|P0DMV8|HS71A_HUMAN Heat shock 70 kDa protein 1A OS=Homo sapiens GN=HSPA1A PE=1 SV=1	2	11	9	4	9	9	9	5	6	4	6	6	5	9	9	9	4	5	6	6	6	6	7	7	7	4	4	3	4	4	3	7	7	7	2	3	4	4	4	4	3	3
Q01081;P0DN76;Q8WU68	Q01081;P0DN76	3;3;1	3;3;1	3;3;1	Splicing factor U2AF 35 kDa subunit	U2AF1	>sp|Q01081|U2AF1_HUMAN Splicing factor U2AF 35 kDa subunit OS=Homo sapiens GN=U2AF1 PE=1 SV=3;>sp|P0DN76|U2AF5_HUMAN Splicing factor U2AF 35 kDa subunit-like protein OS=Homo sapiens GN=U2AF1L5 PE=1 SV=1	3	3	3	3	2	2	2	2	2	1	2	2	2	2	2	2	2	1	2	2	2	2	2	2	2	2	2	1	2	2	2	2	2	2	2	1	2	2	2	2	2	2
P0DP25;P0DP24;P0DP23;P27482;P02585	P0DP25;P0DP24;P0DP23;P27482;P02585	2;2;2;1;1	2;2;2;1;1	2;2;2;1;1	Calmodulin-like protein 3;Troponin C, skeletal muscle	CALML3;TNNC2	>sp|P0DP25|CALM3_HUMAN Calmodulin-3 OS=Homo sapiens GN=CALM3 PE=1 SV=1;>sp|P0DP24|CALM2_HUMAN Calmodulin-2 OS=Homo sapiens GN=CALM2 PE=1 SV=1;>sp|P0DP23|CALM1_HUMAN Calmodulin-1 OS=Homo sapiens GN=CALM1 PE=1 SV=1;>sp|P27482|CALL3_HUMAN Calmodulin-like prot	5	2	2	2	0	1	1	1	1	1	2	2	2	1	1	1	1	1	1	2	2	2	0	1	1	1	1	1	2	2	2	1	1	1	1	1	1	2	2	2	0	1
P10599	P10599	1	1	1	Thioredoxin	TXN	>sp|P10599|THIO_HUMAN Thioredoxin OS=Homo sapiens GN=TXN PE=1 SV=3	1	1	1	1	1	1	1	1	1	1	1	1	1	1	1	1	1	1	1	1	1	1	1	1	1	1	1	1	1	1	1	1	1	1	1	1	1	1	1	1	1	1
P10809	P10809	17	17	17	60 kDa heat shock protein, mitochondrial	HSPD1	>sp|P10809|CH60_HUMAN 60 kDa heat shock protein, mitochondrial OS=Homo sapiens GN=HSPD1 PE=1 SV=2	1	17	17	17	15	15	15	5	5	5	8	7	8	16	12	13	4	5	5	7	8	7	15	15	15	5	5	5	8	7	8	16	12	13	4	5	5	7	8	7	15	15
P11021	P11021	9	8	8	78 kDa glucose-regulated protein	HSPA5	>sp|P11021|GRP78_HUMAN 78 kDa glucose-regulated protein OS=Homo sapiens GN=HSPA5 PE=1 SV=2	1	9	8	8	9	9	9	4	4	2	2	2	2	9	9	7	2	3	4	2	2	1	8	8	8	3	3	2	2	2	2	8	8	6	1	2	3	2	2	1	8	8
P11142;P54652	P11142	15;6	15;6	11;2	Heat shock cognate 71 kDa protein	HSPA8	>sp|P11142|HSP7C_HUMAN Heat shock cognate 71 kDa protein OS=Homo sapiens GN=HSPA8 PE=1 SV=1	2	15	15	11	14	14	14	6	7	6	6	6	5	14	13	14	6	8	9	6	6	6	14	14	14	6	7	6	6	6	5	14	13	14	6	8	9	6	6	6	10	10
P11177	P11177	1	1	1	Pyruvate dehydrogenase E1 component subunit beta, mitochondrial	PDHB	>sp|P11177|ODPB_HUMAN Pyruvate dehydrogenase E1 component subunit beta, mitochondrial OS=Homo sapiens GN=PDHB PE=1 SV=3	1	1	1	1	1	1	1	0	0	0	0	0	0	1	0	1	0	0	0	0	0	0	1	1	1	0	0	0	0	0	0	1	0	1	0	0	0	0	0	0	1	1
P11279	P11279	1	1	1	Lysosome-associated membrane glycoprotein 1	LAMP1	>sp|P11279|LAMP1_HUMAN Lysosome-associated membrane glycoprotein 1 OS=Homo sapiens GN=LAMP1 PE=1 SV=3	1	1	1	1	1	1	1	0	0	0	0	0	0	1	1	1	0	0	0	0	0	0	1	1	1	0	0	0	0	0	0	1	1	1	0	0	0	0	0	0	1	1
P11310	P11310	1	1	1	Medium-chain specific acyl-CoA dehydrogenase, mitochondrial	ACADM	>sp|P11310|ACADM_HUMAN Medium-chain specific acyl-CoA dehydrogenase, mitochondrial OS=Homo sapiens GN=ACADM PE=1 SV=1	1	1	1	1	1	1	1	0	0	0	0	0	0	1	1	1	0	0	0	0	0	0	1	1	1	0	0	0	0	0	0	1	1	1	0	0	0	0	0	0	1	1
P11586	P11586	3	3	3	C-1-tetrahydrofolate synthase, cytoplasmic;Methylenetetrahydrofolate dehydrogenase;Methenyltetrahydrofolate cyclohydrolase;Formyltetrahydrofolate synthetase;C-1-tetrahydrofolate synthase, cytoplasmic, N-terminally processed	MTHFD1	>sp|P11586|C1TC_HUMAN C-1-tetrahydrofolate synthase, cytoplasmic OS=Homo sapiens GN=MTHFD1 PE=1 SV=3	1	3	3	3	3	3	3	0	0	0	0	0	0	3	3	3	0	0	0	0	0	0	3	3	3	0	0	0	0	0	0	3	3	3	0	0	0	0	0	0	3	3
P11940;Q13310;Q4VXU2;Q9H361	P11940;Q13310;Q4VXU2;Q9H361	2;2;1;1	2;2;1;1	2;2;1;1	Polyadenylate-binding protein 1;Polyadenylate-binding protein 4;Polyadenylate-binding protein 1-like;Polyadenylate-binding protein 3	PABPC1;PABPC4;PABPC1L;PABPC3	>sp|P11940|PABP1_HUMAN Polyadenylate-binding protein 1 OS=Homo sapiens GN=PABPC1 PE=1 SV=2;>sp|Q13310|PABP4_HUMAN Polyadenylate-binding protein 4 OS=Homo sapiens GN=PABPC4 PE=1 SV=1;>sp|Q4VXU2|PAP1L_HUMAN Polyadenylate-binding protein 1-like OS=Homo sapien	4	2	2	2	2	2	2	0	1	1	0	0	0	1	1	2	0	1	0	0	0	0	2	2	2	0	1	1	0	0	0	1	1	2	0	1	0	0	0	0	2	2
P12004	P12004	2	2	2	Proliferating cell nuclear antigen	PCNA	>sp|P12004|PCNA_HUMAN Proliferating cell nuclear antigen OS=Homo sapiens GN=PCNA PE=1 SV=1	1	2	2	2	2	2	2	1	1	1	0	0	0	2	2	1	0	1	1	0	0	0	2	2	2	1	1	1	0	0	0	2	2	1	0	1	1	0	0	0	2	2
P12236;P12235	P12236;P12235	6;4	2;1	2;1	ADP/ATP translocase 3;ADP/ATP translocase 1	SLC25A6;SLC25A4	>sp|P12236|ADT3_HUMAN ADP/ATP translocase 3 OS=Homo sapiens GN=SLC25A6 PE=1 SV=4;>sp|P12235|ADT1_HUMAN ADP/ATP translocase 1 OS=Homo sapiens GN=SLC25A4 PE=1 SV=4	2	6	2	2	6	6	6	2	1	2	2	2	2	6	5	6	0	2	2	2	2	2	2	2	2	0	0	0	0	0	0	2	2	2	0	0	0	0	0	0	2	2
P12270	P12270	1	1	1	Nucleoprotein TPR	TPR	>sp|P12270|TPR_HUMAN Nucleoprotein TPR OS=Homo sapiens GN=TPR PE=1 SV=3	1	1	1	1	1	1	1	1	1	1	1	1	1	1	1	1	0	0	1	1	0	1	1	1	1	1	1	1	1	1	1	1	1	1	0	0	1	1	0	1	1	1
P12277	P12277	3	3	3	Creatine kinase B-type	CKB	>sp|P12277|KCRB_HUMAN Creatine kinase B-type OS=Homo sapiens GN=CKB PE=1 SV=1	1	3	3	3	3	3	3	0	0	0	0	0	0	3	3	3	0	0	0	0	0	0	3	3	3	0	0	0	0	0	0	3	3	3	0	0	0	0	0	0	3	3
P12956	P12956	2	2	2	X-ray repair cross-complementing protein 6	XRCC6	>sp|P12956|XRCC6_HUMAN X-ray repair cross-complementing protein 6 OS=Homo sapiens GN=XRCC6 PE=1 SV=2	1	2	2	2	1	1	1	0	0	0	1	1	0	1	1	1	0	0	0	1	0	1	1	1	1	0	0	0	1	1	0	1	1	1	0	0	0	1	0	1	1	1
P13010	P13010	1	1	1	X-ray repair cross-complementing protein 5	XRCC5	>sp|P13010|XRCC5_HUMAN X-ray repair cross-complementing protein 5 OS=Homo sapiens GN=XRCC5 PE=1 SV=3	1	1	1	1	0	0	0	0	0	0	1	1	1	0	0	0	0	0	0	1	1	1	0	0	0	0	0	0	1	1	1	0	0	0	0	0	0	1	1	1	0	0
P13521	P13521	1	1	1	Secretogranin-2;Secretoneurin	SCG2	>sp|P13521|SCG2_HUMAN Secretogranin-2 OS=Homo sapiens GN=SCG2 PE=1 SV=2	1	1	1	1	1	1	0	0	0	0	0	0	0	0	1	0	0	0	0	0	0	0	1	1	0	0	0	0	0	0	0	0	1	0	0	0	0	0	0	0	1	1
P13639	P13639	10	10	9	Elongation factor 2	EEF2	>sp|P13639|EF2_HUMAN Elongation factor 2 OS=Homo sapiens GN=EEF2 PE=1 SV=4	1	10	10	9	8	8	8	7	7	7	7	8	7	8	8	8	4	7	7	7	7	7	8	8	8	7	7	7	7	8	7	8	8	8	4	7	7	7	7	7	8	8
P13667	P13667	2	2	2	Protein disulfide-isomerase A4	PDIA4	>sp|P13667|PDIA4_HUMAN Protein disulfide-isomerase A4 OS=Homo sapiens GN=PDIA4 PE=1 SV=2	1	2	2	2	1	1	1	1	1	1	0	0	0	1	0	1	0	1	1	0	0	0	1	1	1	1	1	1	0	0	0	1	0	1	0	1	1	0	0	0	1	1
P13674	P13674	1	1	1	Prolyl 4-hydroxylase subunit alpha-1	P4HA1	>sp|P13674|P4HA1_HUMAN Prolyl 4-hydroxylase subunit alpha-1 OS=Homo sapiens GN=P4HA1 PE=1 SV=2	1	1	1	1	1	1	1	0	0	0	0	0	0	1	1	1	0	0	0	0	0	0	1	1	1	0	0	0	0	0	0	1	1	1	0	0	0	0	0	0	1	1
P13796;P13797	P13796;P13797	1;1	1;1	1;1	Plastin-2;Plastin-3	LCP1;PLS3	>sp|P13796|PLSL_HUMAN Plastin-2 OS=Homo sapiens GN=LCP1 PE=1 SV=6;>sp|P13797|PLST_HUMAN Plastin-3 OS=Homo sapiens GN=PLS3 PE=1 SV=4	2	1	1	1	1	1	1	0	0	0	1	1	1	1	0	1	0	0	0	1	1	1	1	1	1	0	0	0	1	1	1	1	0	1	0	0	0	1	1	1	1	1
P13804	P13804	1	1	1	Electron transfer flavoprotein subunit alpha, mitochondrial	ETFA	>sp|P13804|ETFA_HUMAN Electron transfer flavoprotein subunit alpha, mitochondrial OS=Homo sapiens GN=ETFA PE=1 SV=1	1	1	1	1	1	1	1	0	0	0	0	0	0	1	1	1	0	0	0	0	0	0	1	1	1	0	0	0	0	0	0	1	1	1	0	0	0	0	0	0	1	1
P14174	P14174	1	1	1	Macrophage migration inhibitory factor	MIF	>sp|P14174|MIF_HUMAN Macrophage migration inhibitory factor OS=Homo sapiens GN=MIF PE=1 SV=4	1	1	1	1	1	1	1	0	0	0	0	0	0	1	1	1	0	0	0	0	0	0	1	1	1	0	0	0	0	0	0	1	1	1	0	0	0	0	0	0	1	1
P14324	P14324	1	1	1	Farnesyl pyrophosphate synthase	FDPS	>sp|P14324|FPPS_HUMAN Farnesyl pyrophosphate synthase OS=Homo sapiens GN=FDPS PE=1 SV=4	1	1	1	1	1	1	1	0	0	0	0	0	0	1	1	1	0	0	0	0	0	0	1	1	1	0	0	0	0	0	0	1	1	1	0	0	0	0	0	0	1	1
P14618;P30613	P14618	17;1	17;1	17;1	Pyruvate kinase PKM	PKM	>sp|P14618|KPYM_HUMAN Pyruvate kinase PKM OS=Homo sapiens GN=PKM PE=1 SV=4	2	17	17	17	17	15	16	12	13	13	12	10	11	15	15	16	7	11	13	8	12	12	17	15	16	12	13	13	12	10	11	15	15	16	7	11	13	8	12	12	17	15
P14625;Q58FF3	P14625	7;1	5;1	5;1	Endoplasmin	HSP90B1	>sp|P14625|ENPL_HUMAN Endoplasmin OS=Homo sapiens GN=HSP90B1 PE=1 SV=1	2	7	5	5	7	7	7	1	1	1	2	2	2	7	6	6	0	1	1	1	2	2	5	5	5	0	0	0	1	1	1	5	4	4	0	0	0	0	1	1	5	5
P14866	P14866	2	2	2	Heterogeneous nuclear ribonucleoprotein L	HNRNPL	>sp|P14866|HNRPL_HUMAN Heterogeneous nuclear ribonucleoprotein L OS=Homo sapiens GN=HNRNPL PE=1 SV=2	1	2	2	2	2	2	2	1	1	1	1	1	1	2	2	1	1	1	1	1	1	1	2	2	2	1	1	1	1	1	1	2	2	1	1	1	1	1	1	1	2	2
P14923	P14923	4	4	4	Junction plakoglobin	JUP	>sp|P14923|PLAK_HUMAN Junction plakoglobin OS=Homo sapiens GN=JUP PE=1 SV=3	1	4	4	4	0	0	0	4	3	4	1	1	1	0	0	0	1	2	4	0	1	1	0	0	0	4	3	4	1	1	1	0	0	0	1	2	4	0	1	1	0	0
P15056	P15056	1	1	1	Serine/threonine-protein kinase B-raf	BRAF	>sp|P15056|BRAF_HUMAN Serine/threonine-protein kinase B-raf OS=Homo sapiens GN=BRAF PE=1 SV=4	1	1	1	1	1	0	0	0	0	0	0	0	0	0	1	0	0	0	0	0	0	0	1	0	0	0	0	0	0	0	0	0	1	0	0	0	0	0	0	0	1	0
P15259;P18669	P15259;P18669	2;2	2;2	2;2	Phosphoglycerate mutase 2;Phosphoglycerate mutase 1	PGAM2;PGAM1	>sp|P15259|PGAM2_HUMAN Phosphoglycerate mutase 2 OS=Homo sapiens GN=PGAM2 PE=1 SV=3;>sp|P18669|PGAM1_HUMAN Phosphoglycerate mutase 1 OS=Homo sapiens GN=PGAM1 PE=1 SV=2	2	2	2	2	1	1	2	1	1	1	1	1	1	1	2	2	1	1	1	1	1	1	1	1	2	1	1	1	1	1	1	1	2	2	1	1	1	1	1	1	1	1
P15531;P22392;O60361	P15531;P22392	5;3;2	5;3;2	5;3;2	Nucleoside diphosphate kinase A;Nucleoside diphosphate kinase B	NME1;NME2	>sp|P15531|NDKA_HUMAN Nucleoside diphosphate kinase A OS=Homo sapiens GN=NME1 PE=1 SV=1;>sp|P22392|NDKB_HUMAN Nucleoside diphosphate kinase B OS=Homo sapiens GN=NME2 PE=1 SV=1	3	5	5	5	5	5	5	1	1	1	1	1	1	4	4	4	0	1	1	1	1	1	5	5	5	1	1	1	1	1	1	4	4	4	0	1	1	1	1	1	5	5
P15880	P15880	9	9	9	40S ribosomal protein S2	RPS2	>sp|P15880|RS2_HUMAN 40S ribosomal protein S2 OS=Homo sapiens GN=RPS2 PE=1 SV=2	1	9	9	9	7	8	7	5	5	5	4	4	4	7	8	8	4	4	5	4	4	3	7	8	7	5	5	5	4	4	4	7	8	8	4	4	5	4	4	3	7	8
P15924	P15924	22	22	22	Desmoplakin	DSP	>sp|P15924|DESP_HUMAN Desmoplakin OS=Homo sapiens GN=DSP PE=1 SV=3	1	22	22	22	14	15	15	15	14	12	10	9	8	14	11	13	12	11	13	8	8	8	14	15	15	15	14	12	10	9	8	14	11	13	12	11	13	8	8	8	14	15
P16403;P10412;P16402;P22492;Q02539;P16401	P16403;P10412;P16402;P22492;Q02539	4;3;3;2;2;1	4;3;3;2;2;1	4;3;3;2;2;1	Histone H1.2;Histone H1.4;Histone H1.3;Histone H1t;Histone H1.1	HIST1H1C;HIST1H1E;HIST1H1D;HIST1H1T;HIST1H1A	>sp|P16403|H12_HUMAN Histone H1.2 OS=Homo sapiens GN=HIST1H1C PE=1 SV=2;>sp|P10412|H14_HUMAN Histone H1.4 OS=Homo sapiens GN=HIST1H1E PE=1 SV=2;>sp|P16402|H13_HUMAN Histone H1.3 OS=Homo sapiens GN=HIST1H1D PE=1 SV=2;>sp|P22492|H1T_HUMAN Histone H1t OS=Homo	6	4	4	4	4	4	3	2	2	2	4	4	4	3	4	3	2	2	2	3	3	3	4	4	3	2	2	2	4	4	4	3	4	3	2	2	2	3	3	3	4	4
P16615;Q93084;O14983	P16615;Q93084	5;3;2	5;3;2	5;3;2	Sarcoplasmic/endoplasmic reticulum calcium ATPase 2;Sarcoplasmic/endoplasmic reticulum calcium ATPase 3	ATP2A2;ATP2A3	>sp|P16615|AT2A2_HUMAN Sarcoplasmic/endoplasmic reticulum calcium ATPase 2 OS=Homo sapiens GN=ATP2A2 PE=1 SV=1;>sp|Q93084|AT2A3_HUMAN Sarcoplasmic/endoplasmic reticulum calcium ATPase 3 OS=Homo sapiens GN=ATP2A3 PE=1 SV=2	3	5	5	5	3	4	4	2	1	1	1	1	1	4	3	3	1	2	1	1	1	1	3	4	4	2	1	1	1	1	1	4	3	3	1	2	1	1	1	1	3	4
P16949	P16949	1	1	1	Stathmin	STMN1	>sp|P16949|STMN1_HUMAN Stathmin OS=Homo sapiens GN=STMN1 PE=1 SV=3	1	1	1	1	0	1	1	0	0	0	0	0	0	1	1	0	0	0	0	0	0	0	0	1	1	0	0	0	0	0	0	1	1	0	0	0	0	0	0	0	0	1
P17066;P48741	P17066	6;2	1;1	1;1	Heat shock 70 kDa protein 6	HSPA6	>sp|P17066|HSP76_HUMAN Heat shock 70 kDa protein 6 OS=Homo sapiens GN=HSPA6 PE=1 SV=2	2	6	1	1	5	5	5	4	5	3	4	4	4	5	5	5	4	4	5	4	4	4	1	1	1	1	1	1	1	1	1	1	1	1	1	1	1	1	1	1	1	1
P17812	P17812	3	3	3	CTP synthase 1	CTPS1	>sp|P17812|PYRG1_HUMAN CTP synthase 1 OS=Homo sapiens GN=CTPS1 PE=1 SV=2	1	3	3	3	3	3	3	0	0	0	0	0	0	3	3	3	0	0	0	0	0	0	3	3	3	0	0	0	0	0	0	3	3	3	0	0	0	0	0	0	3	3
P17844	P17844	5	2	2	Probable ATP-dependent RNA helicase DDX5	DDX5	>sp|P17844|DDX5_HUMAN Probable ATP-dependent RNA helicase DDX5 OS=Homo sapiens GN=DDX5 PE=1 SV=1	1	5	2	2	5	4	5	2	2	2	3	4	4	5	5	5	1	2	2	3	4	4	2	2	2	1	1	1	2	2	2	2	2	2	1	1	1	1	2	2	2	2
P17987	P17987	5	5	5	T-complex protein 1 subunit alpha	TCP1	>sp|P17987|TCPA_HUMAN T-complex protein 1 subunit alpha OS=Homo sapiens GN=TCP1 PE=1 SV=1	1	5	5	5	4	3	4	2	0	1	0	0	1	5	5	5	0	1	2	1	1	1	4	3	4	2	0	1	0	0	1	5	5	5	0	1	2	1	1	1	4	3
P18077	P18077	4	4	4	60S ribosomal protein L35a	RPL35A	>sp|P18077|RL35A_HUMAN 60S ribosomal protein L35a OS=Homo sapiens GN=RPL35A PE=1 SV=2	1	4	4	4	4	4	4	1	1	1	1	1	1	4	4	4	1	1	1	0	1	1	4	4	4	1	1	1	1	1	1	4	4	4	1	1	1	0	1	1	4	4
P18085;P84085;P84077;P61204	P18085;P84085;P84077;P61204	2;1;1;1	2;1;1;1	2;1;1;1	ADP-ribosylation factor 4;ADP-ribosylation factor 5;ADP-ribosylation factor 1;ADP-ribosylation factor 3	ARF4;ARF5;ARF1;ARF3	>sp|P18085|ARF4_HUMAN ADP-ribosylation factor 4 OS=Homo sapiens GN=ARF4 PE=1 SV=3;>sp|P84085|ARF5_HUMAN ADP-ribosylation factor 5 OS=Homo sapiens GN=ARF5 PE=1 SV=2;>sp|P84077|ARF1_HUMAN ADP-ribosylation factor 1 OS=Homo sapiens GN=ARF1 PE=1 SV=2;>sp|P61204	4	2	2	2	2	2	2	1	2	1	1	1	0	2	2	2	0	2	1	0	1	1	2	2	2	1	2	1	1	1	0	2	2	2	0	2	1	0	1	1	2	2
P18124	P18124	7	7	7	60S ribosomal protein L7	RPL7	>sp|P18124|RL7_HUMAN 60S ribosomal protein L7 OS=Homo sapiens GN=RPL7 PE=1 SV=1	1	7	7	7	5	6	6	3	3	3	1	2	2	5	6	6	3	3	3	2	2	1	5	6	6	3	3	3	1	2	2	5	6	6	3	3	3	2	2	1	5	6
P18206	P18206	2	2	2	Vinculin	VCL	>sp|P18206|VINC_HUMAN Vinculin OS=Homo sapiens GN=VCL PE=1 SV=4	1	2	2	2	2	2	2	0	0	0	0	0	0	2	2	2	0	0	0	0	0	0	2	2	2	0	0	0	0	0	0	2	2	2	0	0	0	0	0	0	2	2
P18583	P18583	4	4	4	Protein SON	SON	>sp|P18583|SON_HUMAN Protein SON OS=Homo sapiens GN=SON PE=1 SV=4	1	4	4	4	2	2	2	3	2	3	0	0	0	2	2	2	3	2	3	0	0	0	2	2	2	3	2	3	0	0	0	2	2	2	3	2	3	0	0	0	2	2
P18621	P18621	2	2	2	60S ribosomal protein L17	RPL17	>sp|P18621|RL17_HUMAN 60S ribosomal protein L17 OS=Homo sapiens GN=RPL17 PE=1 SV=3	1	2	2	2	2	2	2	2	2	2	2	2	2	2	2	2	1	2	2	2	2	2	2	2	2	2	2	2	2	2	2	2	2	2	1	2	2	2	2	2	2	2
P19338	P19338	8	8	8	Nucleolin	NCL	>sp|P19338|NUCL_HUMAN Nucleolin OS=Homo sapiens GN=NCL PE=1 SV=3	1	8	8	8	6	6	6	3	3	3	4	4	4	6	5	6	2	3	3	4	4	4	6	6	6	3	3	3	4	4	4	6	5	6	2	3	3	4	4	4	6	6
P20700	P20700	2	1	1	Lamin-B1	LMNB1	>sp|P20700|LMNB1_HUMAN Lamin-B1 OS=Homo sapiens GN=LMNB1 PE=1 SV=2	1	2	1	1	1	1	0	1	1	1	1	1	1	1	1	1	1	2	2	2	2	2	0	0	0	1	1	1	0	0	0	0	0	0	1	1	1	1	1	1	0	0
P20962	P20962	2	2	2	Parathymosin	PTMS	>sp|P20962|PTMS_HUMAN Parathymosin OS=Homo sapiens GN=PTMS PE=1 SV=2	1	2	2	2	2	1	2	1	1	1	1	1	1	2	2	1	1	1	1	1	1	1	2	1	2	1	1	1	1	1	1	2	2	1	1	1	1	1	1	1	2	1
P21266;P46439;P28161	P21266;P46439;P28161	2;1;1	2;1;1	2;1;1	Glutathione S-transferase Mu 3;Glutathione S-transferase Mu 5;Glutathione S-transferase Mu 2	GSTM3;GSTM5;GSTM2	>sp|P21266|GSTM3_HUMAN Glutathione S-transferase Mu 3 OS=Homo sapiens GN=GSTM3 PE=1 SV=3;>sp|P46439|GSTM5_HUMAN Glutathione S-transferase Mu 5 OS=Homo sapiens GN=GSTM5 PE=1 SV=3;>sp|P28161|GSTM2_HUMAN Glutathione S-transferase Mu 2 OS=Homo sapiens GN=GSTM2	3	2	2	2	2	2	2	1	1	1	1	1	1	2	2	2	1	1	1	1	1	1	2	2	2	1	1	1	1	1	1	2	2	2	1	1	1	1	1	1	2	2
P21291	P21291	1	1	1	Cysteine and glycine-rich protein 1	CSRP1	>sp|P21291|CSRP1_HUMAN Cysteine and glycine-rich protein 1 OS=Homo sapiens GN=CSRP1 PE=1 SV=3	1	1	1	1	1	1	1	0	0	0	0	0	0	1	0	1	0	0	0	0	0	0	1	1	1	0	0	0	0	0	0	1	0	1	0	0	0	0	0	0	1	1
P21333;O75369	P21333	16;1	16;1	16;1	Filamin-A	FLNA	>sp|P21333|FLNA_HUMAN Filamin-A OS=Homo sapiens GN=FLNA PE=1 SV=4	2	16	16	16	13	12	13	5	5	5	3	5	5	13	12	10	2	4	5	5	4	5	13	12	13	5	5	5	3	5	5	13	12	10	2	4	5	5	4	5	13	12
P21796	P21796	3	3	3	Voltage-dependent anion-selective channel protein 1	VDAC1	>sp|P21796|VDAC1_HUMAN Voltage-dependent anion-selective channel protein 1 OS=Homo sapiens GN=VDAC1 PE=1 SV=2	1	3	3	3	3	3	3	0	0	0	0	0	0	3	3	3	0	0	0	0	0	0	3	3	3	0	0	0	0	0	0	3	3	3	0	0	0	0	0	0	3	3
P22102	P22102	2	2	2	Trifunctional purine biosynthetic protein adenosine-3;Phosphoribosylamine--glycine ligase;Phosphoribosylformylglycinamidine cyclo-ligase;Phosphoribosylglycinamide formyltransferase	GART	>sp|P22102|PUR2_HUMAN Trifunctional purine biosynthetic protein adenosine-3 OS=Homo sapiens GN=GART PE=1 SV=1	1	2	2	2	2	2	2	1	1	1	0	0	0	2	2	2	0	1	1	0	0	0	2	2	2	1	1	1	0	0	0	2	2	2	0	1	1	0	0	0	2	2
P22234	P22234	2	2	2	Multifunctional protein ADE2;Phosphoribosylaminoimidazole-succinocarboxamide synthase;Phosphoribosylaminoimidazole carboxylase	PAICS	>sp|P22234|PUR6_HUMAN Multifunctional protein ADE2 OS=Homo sapiens GN=PAICS PE=1 SV=3	1	2	2	2	2	2	2	2	2	2	1	2	2	2	2	2	1	2	2	2	2	2	2	2	2	2	2	2	1	2	2	2	2	2	1	2	2	2	2	2	2	2
P22314	P22314	7	7	7	Ubiquitin-like modifier-activating enzyme 1	UBA1	>sp|P22314|UBA1_HUMAN Ubiquitin-like modifier-activating enzyme 1 OS=Homo sapiens GN=UBA1 PE=1 SV=3	1	7	7	7	6	6	7	0	0	0	1	1	1	6	6	6	0	0	0	1	1	1	6	6	7	0	0	0	1	1	1	6	6	6	0	0	0	1	1	1	6	6
P22612	P22612	1	1	1	cAMP-dependent protein kinase catalytic subunit gamma	PRKACG	>sp|P22612|KAPCG_HUMAN cAMP-dependent protein kinase catalytic subunit gamma OS=Homo sapiens GN=PRKACG PE=1 SV=3	1	1	1	1	1	1	1	0	0	0	0	0	0	1	1	1	0	0	0	0	0	0	1	1	1	0	0	0	0	0	0	1	1	1	0	0	0	0	0	0	1	1
P22626	P22626	5	5	5	Heterogeneous nuclear ribonucleoproteins A2/B1	HNRNPA2B1	>sp|P22626|ROA2_HUMAN Heterogeneous nuclear ribonucleoproteins A2/B1 OS=Homo sapiens GN=HNRNPA2B1 PE=1 SV=2	1	5	5	5	4	4	4	1	1	2	2	2	3	4	4	4	1	1	1	3	3	3	4	4	4	1	1	2	2	2	3	4	4	4	1	1	1	3	3	3	4	4
P22695	P22695	1	1	1	Cytochrome b-c1 complex subunit 2, mitochondrial	UQCRC2	>sp|P22695|QCR2_HUMAN Cytochrome b-c1 complex subunit 2, mitochondrial OS=Homo sapiens GN=UQCRC2 PE=1 SV=3	1	1	1	1	1	1	1	1	1	1	1	1	1	1	1	1	0	1	1	1	1	1	1	1	1	1	1	1	1	1	1	1	1	1	0	1	1	1	1	1	1	1
P23246	P23246	4	4	4	Splicing factor, proline- and glutamine-rich	SFPQ	>sp|P23246|SFPQ_HUMAN Splicing factor, proline- and glutamine-rich OS=Homo sapiens GN=SFPQ PE=1 SV=2	1	4	4	4	3	3	3	1	1	1	1	2	1	2	3	2	1	1	1	1	2	2	3	3	3	1	1	1	1	2	1	2	3	2	1	1	1	1	2	2	3	3
P23284	P23284	2	2	2	Peptidyl-prolyl cis-trans isomerase B	PPIB	>sp|P23284|PPIB_HUMAN Peptidyl-prolyl cis-trans isomerase B OS=Homo sapiens GN=PPIB PE=1 SV=2	1	2	2	2	2	2	2	1	1	1	1	1	1	2	2	2	1	1	1	1	1	1	2	2	2	1	1	1	1	1	1	2	2	2	1	1	1	1	1	1	2	2
P23396	P23396	14	14	14	40S ribosomal protein S3	RPS3	>sp|P23396|RS3_HUMAN 40S ribosomal protein S3 OS=Homo sapiens GN=RPS3 PE=1 SV=2	1	14	14	14	13	13	13	10	8	9	10	9	10	12	13	12	8	10	10	10	9	10	13	13	13	10	8	9	10	9	10	12	13	12	8	10	10	10	9	10	13	13
P23526	P23526	1	1	1	Adenosylhomocysteinase	AHCY	>sp|P23526|SAHH_HUMAN Adenosylhomocysteinase OS=Homo sapiens GN=AHCY PE=1 SV=4	1	1	1	1	1	1	1	0	0	0	0	0	0	0	0	1	0	0	0	0	0	0	1	1	1	0	0	0	0	0	0	0	0	1	0	0	0	0	0	0	1	1
P23528;Q9Y281	P23528;Q9Y281	2;1	2;1	2;1	Cofilin-1;Cofilin-2	CFL1;CFL2	>sp|P23528|COF1_HUMAN Cofilin-1 OS=Homo sapiens GN=CFL1 PE=1 SV=3;>sp|Q9Y281|COF2_HUMAN Cofilin-2 OS=Homo sapiens GN=CFL2 PE=1 SV=1	2	2	2	2	2	2	2	1	1	1	1	1	1	2	2	2	1	1	1	1	1	1	2	2	2	1	1	1	1	1	1	2	2	2	1	1	1	1	1	1	2	2
P23588	P23588	2	2	2	Eukaryotic translation initiation factor 4B	EIF4B	>sp|P23588|IF4B_HUMAN Eukaryotic translation initiation factor 4B OS=Homo sapiens GN=EIF4B PE=1 SV=2	1	2	2	2	2	2	2	0	0	0	0	1	1	2	1	1	0	0	0	0	1	1	2	2	2	0	0	0	0	1	1	2	1	1	0	0	0	0	1	1	2	2
P23921	P23921	2	2	2	Ribonucleoside-diphosphate reductase large subunit	RRM1	>sp|P23921|RIR1_HUMAN Ribonucleoside-diphosphate reductase large subunit OS=Homo sapiens GN=RRM1 PE=1 SV=1	1	2	2	2	1	1	1	0	0	0	1	1	1	1	1	1	0	0	0	1	1	1	1	1	1	0	0	0	1	1	1	1	1	1	0	0	0	1	1	1	1	1
P24534	P24534	1	1	1	Elongation factor 1-beta	EEF1B2	>sp|P24534|EF1B_HUMAN Elongation factor 1-beta OS=Homo sapiens GN=EEF1B2 PE=1 SV=3	1	1	1	1	1	1	1	0	0	0	0	0	0	1	1	1	0	0	0	0	0	0	1	1	1	0	0	0	0	0	0	1	1	1	0	0	0	0	0	0	1	1
P25205	P25205	1	1	1	DNA replication licensing factor MCM3	MCM3	>sp|P25205|MCM3_HUMAN DNA replication licensing factor MCM3 OS=Homo sapiens GN=MCM3 PE=1 SV=3	1	1	1	1	1	1	1	1	1	1	1	1	1	1	1	1	1	1	1	1	1	1	1	1	1	1	1	1	1	1	1	1	1	1	1	1	1	1	1	1	1	1
P25398	P25398	5	5	5	40S ribosomal protein S12	RPS12	>sp|P25398|RS12_HUMAN 40S ribosomal protein S12 OS=Homo sapiens GN=RPS12 PE=1 SV=3	1	5	5	5	4	4	4	2	1	1	0	0	0	3	3	3	1	2	2	0	0	0	4	4	4	2	1	1	0	0	0	3	3	3	1	2	2	0	0	0	4	4
P25705	P25705	10	10	10	ATP synthase subunit alpha, mitochondrial	ATP5A1	>sp|P25705|ATPA_HUMAN ATP synthase subunit alpha, mitochondrial OS=Homo sapiens GN=ATP5A1 PE=1 SV=1	1	10	10	10	9	9	8	6	5	6	5	5	5	9	9	9	1	6	6	5	5	5	9	9	8	6	5	6	5	5	5	9	9	9	1	6	6	5	5	5	9	9
P26038	P26038	4	4	4	Moesin	MSN	>sp|P26038|MOES_HUMAN Moesin OS=Homo sapiens GN=MSN PE=1 SV=3	1	4	4	4	1	1	1	1	1	0	2	1	2	1	0	1	1	1	1	3	3	2	1	1	1	1	1	0	2	1	2	1	0	1	1	1	1	3	3	2	1	1
P26368	P26368	1	1	1	Splicing factor U2AF 65 kDa subunit	U2AF2	>sp|P26368|U2AF2_HUMAN Splicing factor U2AF 65 kDa subunit OS=Homo sapiens GN=U2AF2 PE=1 SV=4	1	1	1	1	0	0	0	1	1	1	1	1	1	0	0	0	1	1	1	1	1	1	0	0	0	1	1	1	1	1	1	0	0	0	1	1	1	1	1	1	0	0
P26373	P26373	10	10	10	60S ribosomal protein L13	RPL13	>sp|P26373|RL13_HUMAN 60S ribosomal protein L13 OS=Homo sapiens GN=RPL13 PE=1 SV=4	1	10	10	10	7	9	9	7	6	7	6	5	6	10	10	10	6	7	7	6	6	5	7	9	9	7	6	7	6	5	6	10	10	10	6	7	7	6	6	5	7	9
P26447	P26447	2	2	2	Protein S100-A4	S100A4	>sp|P26447|S10A4_HUMAN Protein S100-A4 OS=Homo sapiens GN=S100A4 PE=1 SV=1	1	2	2	2	1	1	1	1	1	1	1	1	1	2	2	2	1	1	1	1	1	1	1	1	1	1	1	1	1	1	1	2	2	2	1	1	1	1	1	1	1	1
P26599;O95758	P26599	3;1	3;1	3;1	Polypyrimidine tract-binding protein 1	PTBP1	>sp|P26599|PTBP1_HUMAN Polypyrimidine tract-binding protein 1 OS=Homo sapiens GN=PTBP1 PE=1 SV=1	2	3	3	3	1	1	1	0	0	0	1	1	1	2	1	2	0	1	1	1	1	1	1	1	1	0	0	0	1	1	1	2	1	2	0	1	1	1	1	1	1	1
P26639	P26639	4	4	4	Threonine--tRNA ligase, cytoplasmic	TARS	>sp|P26639|SYTC_HUMAN Threonine--tRNA ligase, cytoplasmic OS=Homo sapiens GN=TARS PE=1 SV=3	1	4	4	4	2	2	2	2	1	2	1	1	1	2	2	1	2	2	2	1	1	1	2	2	2	2	1	2	1	1	1	2	2	1	2	2	2	1	1	1	2	2
P26640	P26640	2	2	2	Valine--tRNA ligase	VARS	>sp|P26640|SYVC_HUMAN Valine--tRNA ligase OS=Homo sapiens GN=VARS PE=1 SV=4	1	2	2	2	2	2	2	0	1	1	0	0	0	2	2	2	0	1	1	0	0	0	2	2	2	0	1	1	0	0	0	2	2	2	0	1	1	0	0	0	2	2
P26641	P26641	3	3	3	Elongation factor 1-gamma	EEF1G	>sp|P26641|EF1G_HUMAN Elongation factor 1-gamma OS=Homo sapiens GN=EEF1G PE=1 SV=3	1	3	3	3	2	2	2	1	2	2	2	2	2	2	2	2	1	2	2	2	2	2	2	2	2	1	2	2	2	2	2	2	2	2	1	2	2	2	2	2	2	2
P27348	P27348	4	1	1	14-3-3 protein theta	YWHAQ	>sp|P27348|1433T_HUMAN 14-3-3 protein theta OS=Homo sapiens GN=YWHAQ PE=1 SV=1	1	4	1	1	3	4	4	3	3	3	3	3	3	4	3	3	3	3	3	3	3	3	1	1	1	1	1	1	1	1	1	1	1	1	1	1	1	1	1	1	1	1
Q96L21;P27635	Q96L21;P27635	2;2	2;2	2;2	60S ribosomal protein L10-like;60S ribosomal protein L10	RPL10L;RPL10	>sp|Q96L21|RL10L_HUMAN 60S ribosomal protein L10-like OS=Homo sapiens GN=RPL10L PE=1 SV=3;>sp|P27635|RL10_HUMAN 60S ribosomal protein L10 OS=Homo sapiens GN=RPL10 PE=1 SV=4	2	2	2	2	2	2	2	1	1	1	1	1	1	2	2	2	1	1	1	1	1	1	2	2	2	1	1	1	1	1	1	2	2	2	1	1	1	1	1	1	2	2
P27708	P27708	1	1	1	CAD protein;Glutamine-dependent carbamoyl-phosphate synthase;Aspartate carbamoyltransferase;Dihydroorotase	CAD	>sp|P27708|PYR1_HUMAN CAD protein OS=Homo sapiens GN=CAD PE=1 SV=3	1	1	1	1	1	1	1	1	1	0	1	1	1	1	1	1	0	0	1	1	1	1	1	1	1	1	1	0	1	1	1	1	1	1	0	0	1	1	1	1	1	1
P27797	P27797	1	1	1	Calreticulin	CALR	>sp|P27797|CALR_HUMAN Calreticulin OS=Homo sapiens GN=CALR PE=1 SV=1	1	1	1	1	0	0	0	0	0	0	1	1	1	0	0	0	0	0	0	0	1	1	0	0	0	0	0	0	1	1	1	0	0	0	0	0	0	0	1	1	0	0
P27816	P27816	4	4	4	Microtubule-associated protein 4	MAP4	>sp|P27816|MAP4_HUMAN Microtubule-associated protein 4 OS=Homo sapiens GN=MAP4 PE=1 SV=3	1	4	4	4	3	3	3	2	1	2	0	0	0	3	2	2	1	2	2	0	0	0	3	3	3	2	1	2	0	0	0	3	2	2	1	2	2	0	0	0	3	3
P27824	P27824	2	2	2	Calnexin	CANX	>sp|P27824|CALX_HUMAN Calnexin OS=Homo sapiens GN=CANX PE=1 SV=2	1	2	2	2	2	2	2	0	0	0	1	1	1	2	1	2	0	0	0	1	1	1	2	2	2	0	0	0	1	1	1	2	1	2	0	0	0	1	1	1	2	2
P28066	P28066	2	2	2	Proteasome subunit alpha type-5	PSMA5	>sp|P28066|PSA5_HUMAN Proteasome subunit alpha type-5 OS=Homo sapiens GN=PSMA5 PE=1 SV=3	1	2	2	2	2	2	2	0	0	0	1	1	1	2	2	2	0	0	0	1	1	1	2	2	2	0	0	0	1	1	1	2	2	2	0	0	0	1	1	1	2	2
P28072	P28072	2	2	2	Proteasome subunit beta type-6	PSMB6	>sp|P28072|PSB6_HUMAN Proteasome subunit beta type-6 OS=Homo sapiens GN=PSMB6 PE=1 SV=4	1	2	2	2	2	2	2	1	1	1	1	1	1	2	2	2	0	1	1	1	1	1	2	2	2	1	1	1	1	1	1	2	2	2	0	1	1	1	1	1	2	2
P29401	P29401	4	4	4	Transketolase	TKT	>sp|P29401|TKT_HUMAN Transketolase OS=Homo sapiens GN=TKT PE=1 SV=3	1	4	4	4	2	2	2	1	1	1	2	2	2	2	1	1	2	2	2	2	2	2	2	2	2	1	1	1	2	2	2	2	1	1	2	2	2	2	2	2	2	2
P29590	P29590	1	1	1	Protein PML	PML	>sp|P29590|PML_HUMAN Protein PML OS=Homo sapiens GN=PML PE=1 SV=3	1	1	1	1	0	0	0	0	0	0	0	0	0	1	0	0	0	0	0	0	0	0	0	0	0	0	0	0	0	0	0	1	0	0	0	0	0	0	0	0	0	0
P29692	P29692	2	2	2	Elongation factor 1-delta	EEF1D	>sp|P29692|EF1D_HUMAN Elongation factor 1-delta OS=Homo sapiens GN=EEF1D PE=1 SV=5	1	2	2	2	2	2	2	1	1	1	1	1	1	2	2	2	0	1	1	1	1	1	2	2	2	1	1	1	1	1	1	2	2	2	0	1	1	1	1	1	2	2
P29966	P29966	1	1	1	Myristoylated alanine-rich C-kinase substrate	MARCKS	>sp|P29966|MARCS_HUMAN Myristoylated alanine-rich C-kinase substrate OS=Homo sapiens GN=MARCKS PE=1 SV=4	1	1	1	1	0	0	0	0	1	1	0	0	0	0	0	0	1	1	1	0	0	0	0	0	0	0	1	1	0	0	0	0	0	0	1	1	1	0	0	0	0	0
P30041	P30041	3	3	3	Peroxiredoxin-6	PRDX6	>sp|P30041|PRDX6_HUMAN Peroxiredoxin-6 OS=Homo sapiens GN=PRDX6 PE=1 SV=3	1	3	3	3	2	3	3	0	0	0	0	0	1	3	2	3	0	0	0	0	1	0	2	3	3	0	0	0	0	0	1	3	2	3	0	0	0	0	1	0	2	3
P30048	P30048	1	1	1	Thioredoxin-dependent peroxide reductase, mitochondrial	PRDX3	>sp|P30048|PRDX3_HUMAN Thioredoxin-dependent peroxide reductase, mitochondrial OS=Homo sapiens GN=PRDX3 PE=1 SV=3	1	1	1	1	1	1	1	0	0	0	0	0	0	1	0	1	0	0	0	0	0	0	1	1	1	0	0	0	0	0	0	1	0	1	0	0	0	0	0	0	1	1
P30050	P30050	6	6	6	60S ribosomal protein L12	RPL12	>sp|P30050|RL12_HUMAN 60S ribosomal protein L12 OS=Homo sapiens GN=RPL12 PE=1 SV=1	1	6	6	6	6	6	6	5	5	5	4	4	4	6	5	6	3	5	5	4	4	4	6	6	6	5	5	5	4	4	4	6	5	6	3	5	5	4	4	4	6	6
P30086	P30086	1	1	1	Phosphatidylethanolamine-binding protein 1;Hippocampal cholinergic neurostimulating peptide	PEBP1	>sp|P30086|PEBP1_HUMAN Phosphatidylethanolamine-binding protein 1 OS=Homo sapiens GN=PEBP1 PE=1 SV=3	1	1	1	1	1	0	1	0	0	0	0	0	0	1	1	1	0	0	0	0	0	0	1	0	1	0	0	0	0	0	0	1	1	1	0	0	0	0	0	0	1	0
P30101	P30101	2	2	2	Protein disulfide-isomerase A3	PDIA3	>sp|P30101|PDIA3_HUMAN Protein disulfide-isomerase A3 OS=Homo sapiens GN=PDIA3 PE=1 SV=4	1	2	2	2	1	1	1	0	0	0	0	0	0	1	1	1	0	0	0	1	1	0	1	1	1	0	0	0	0	0	0	1	1	1	0	0	0	1	1	0	1	1
P31040	P31040	1	1	1	Succinate dehydrogenase [ubiquinone] flavoprotein subunit, mitochondrial	SDHA	>sp|P31040|SDHA_HUMAN Succinate dehydrogenase [ubiquinone] flavoprotein subunit, mitochondrial OS=Homo sapiens GN=SDHA PE=1 SV=2	1	1	1	1	1	1	1	1	0	0	1	1	1	1	1	1	1	1	1	1	1	1	1	1	1	1	0	0	1	1	1	1	1	1	1	1	1	1	1	1	1	1
P31153	P31153	1	1	1	S-adenosylmethionine synthase isoform type-2	MAT2A	>sp|P31153|METK2_HUMAN S-adenosylmethionine synthase isoform type-2 OS=Homo sapiens GN=MAT2A PE=1 SV=1	1	1	1	1	1	1	1	0	0	0	0	0	0	1	1	1	0	0	0	0	0	0	1	1	1	0	0	0	0	0	0	1	1	1	0	0	0	0	0	0	1	1
P31327	P31327	13	13	13	Carbamoyl-phosphate synthase [ammonia], mitochondrial	CPS1	>sp|P31327|CPSM_HUMAN Carbamoyl-phosphate synthase [ammonia], mitochondrial OS=Homo sapiens GN=CPS1 PE=1 SV=2	1	13	13	13	11	10	11	5	3	4	3	2	3	11	11	10	2	5	5	3	3	2	11	10	11	5	3	4	3	2	3	11	11	10	2	5	5	3	3	2	11	10
P31689	P31689	1	1	1	DnaJ homolog subfamily A member 1	DNAJA1	>sp|P31689|DNJA1_HUMAN DnaJ homolog subfamily A member 1 OS=Homo sapiens GN=DNAJA1 PE=1 SV=2	1	1	1	1	1	0	0	0	0	0	0	0	0	1	1	1	0	0	0	0	0	0	1	0	0	0	0	0	0	0	0	1	1	1	0	0	0	0	0	0	1	0
P31930	P31930	2	2	2	Cytochrome b-c1 complex subunit 1, mitochondrial	UQCRC1	>sp|P31930|QCR1_HUMAN Cytochrome b-c1 complex subunit 1, mitochondrial OS=Homo sapiens GN=UQCRC1 PE=1 SV=3	1	2	2	2	2	2	2	2	0	2	2	2	2	2	2	2	1	2	2	1	2	1	2	2	2	2	0	2	2	2	2	2	2	2	1	2	2	1	2	1	2	2
P31942	P31942	2	2	2	Heterogeneous nuclear ribonucleoprotein H3	HNRNPH3	>sp|P31942|HNRH3_HUMAN Heterogeneous nuclear ribonucleoprotein H3 OS=Homo sapiens GN=HNRNPH3 PE=1 SV=2	1	2	2	2	2	2	2	0	0	0	0	0	0	2	2	2	0	0	0	0	0	0	2	2	2	0	0	0	0	0	0	2	2	2	0	0	0	0	0	0	2	2
P31943;P55795	P31943	5;1	5;1	4;1	Heterogeneous nuclear ribonucleoprotein H;Heterogeneous nuclear ribonucleoprotein H, N-terminally processed	HNRNPH1	>sp|P31943|HNRH1_HUMAN Heterogeneous nuclear ribonucleoprotein H OS=Homo sapiens GN=HNRNPH1 PE=1 SV=4	2	5	5	4	3	3	4	1	1	1	1	1	1	3	3	3	1	1	1	1	1	1	3	3	4	1	1	1	1	1	1	3	3	3	1	1	1	1	1	1	3	3
P31946	P31946	4	1	1	14-3-3 protein beta/alpha;14-3-3 protein beta/alpha, N-terminally processed	YWHAB	>sp|P31946|1433B_HUMAN 14-3-3 protein beta/alpha OS=Homo sapiens GN=YWHAB PE=1 SV=3	1	4	1	1	3	4	4	2	2	2	2	2	2	4	3	3	2	2	2	2	2	2	1	1	1	0	0	0	0	0	0	1	1	1	0	0	0	0	0	0	1	1
P31949	P31949	2	2	2	Protein S100-A11	S100A11	>sp|P31949|S10AB_HUMAN Protein S100-A11 OS=Homo sapiens GN=S100A11 PE=1 SV=2	1	2	2	2	1	1	1	0	0	0	1	1	1	1	1	1	0	0	0	1	1	1	1	1	1	0	0	0	1	1	1	1	1	1	0	0	0	1	1	1	1	1
P32119	P32119	2	1	1	Peroxiredoxin-2	PRDX2	>sp|P32119|PRDX2_HUMAN Peroxiredoxin-2 OS=Homo sapiens GN=PRDX2 PE=1 SV=5	1	2	1	1	2	2	2	1	1	1	1	1	1	2	1	1	1	1	1	1	0	1	1	1	1	0	0	0	0	0	0	1	0	0	0	0	0	0	0	0	1	1
P32322	P32322	1	1	1	Pyrroline-5-carboxylate reductase 1, mitochondrial	PYCR1	>sp|P32322|P5CR1_HUMAN Pyrroline-5-carboxylate reductase 1, mitochondrial OS=Homo sapiens GN=PYCR1 PE=1 SV=2	1	1	1	1	1	1	1	0	0	0	0	0	0	1	0	1	0	0	0	0	0	0	1	1	1	0	0	0	0	0	0	1	0	1	0	0	0	0	0	0	1	1
P32754	P32754	1	1	1	4-hydroxyphenylpyruvate dioxygenase	HPD	>sp|P32754|HPPD_HUMAN 4-hydroxyphenylpyruvate dioxygenase OS=Homo sapiens GN=HPD PE=1 SV=2	1	1	1	1	1	1	1	0	0	0	0	0	0	1	1	1	0	0	0	0	0	0	1	1	1	0	0	0	0	0	0	1	1	1	0	0	0	0	0	0	1	1
P32969	P32969	3	3	3	60S ribosomal protein L9	RPL9	>sp|P32969|RL9_HUMAN 60S ribosomal protein L9 OS=Homo sapiens GN=RPL9 PE=1 SV=1	1	3	3	3	3	3	3	0	0	0	0	0	0	3	3	3	0	0	0	0	0	0	3	3	3	0	0	0	0	0	0	3	3	3	0	0	0	0	0	0	3	3
P33316	P33316	2	2	2	Deoxyuridine 5-triphosphate nucleotidohydrolase, mitochondrial	DUT	>sp|P33316|DUT_HUMAN Deoxyuridine 5-triphosphate nucleotidohydrolase, mitochondrial OS=Homo sapiens GN=DUT PE=1 SV=4	1	2	2	2	2	2	2	0	0	0	0	0	0	1	0	1	0	0	0	0	0	0	2	2	2	0	0	0	0	0	0	1	0	1	0	0	0	0	0	0	2	2
P34897	P34897	5	5	5	Serine hydroxymethyltransferase, mitochondrial	SHMT2	>sp|P34897|GLYM_HUMAN Serine hydroxymethyltransferase, mitochondrial OS=Homo sapiens GN=SHMT2 PE=1 SV=3	1	5	5	5	4	4	4	2	1	1	2	2	2	4	4	4	0	2	2	2	2	2	4	4	4	2	1	1	2	2	2	4	4	4	0	2	2	2	2	2	4	4
P34932	P34932	3	3	2	Heat shock 70 kDa protein 4	HSPA4	>sp|P34932|HSP74_HUMAN Heat shock 70 kDa protein 4 OS=Homo sapiens GN=HSPA4 PE=1 SV=4	1	3	3	2	3	3	3	1	0	0	0	0	0	3	2	3	0	0	1	0	0	0	3	3	3	1	0	0	0	0	0	3	2	3	0	0	1	0	0	0	2	2
P35232	P35232	6	6	6	Prohibitin	PHB	>sp|P35232|PHB_HUMAN Prohibitin OS=Homo sapiens GN=PHB PE=1 SV=1	1	6	6	6	4	4	4	3	3	2	6	6	6	4	3	4	2	2	3	6	6	6	4	4	4	3	3	2	6	6	6	4	3	4	2	2	3	6	6	6	4	4
P35250	P35250	1	1	1	Replication factor C subunit 2	RFC2	>sp|P35250|RFC2_HUMAN Replication factor C subunit 2 OS=Homo sapiens GN=RFC2 PE=1 SV=3	1	1	1	1	1	1	1	0	0	0	0	0	0	1	1	1	0	0	0	0	0	0	1	1	1	0	0	0	0	0	0	1	1	1	0	0	0	0	0	0	1	1
P35268	P35268	2	2	2	60S ribosomal protein L22	RPL22	>sp|P35268|RL22_HUMAN 60S ribosomal protein L22 OS=Homo sapiens GN=RPL22 PE=1 SV=2	1	2	2	2	2	2	2	2	2	1	2	2	2	2	2	2	1	2	2	2	2	2	2	2	2	2	2	1	2	2	2	2	2	2	1	2	2	2	2	2	2	2
P35527;CON__P35527	P35527;CON__P35527	18;17	18;17	18;17	Keratin, type I cytoskeletal 9	KRT9	>sp|P35527|K1C9_HUMAN Keratin, type I cytoskeletal 9 OS=Homo sapiens GN=KRT9 PE=1 SV=3;>P35527 SWISS-PROT:P35527 Tax_Id=9606 Gene_Symbol=KRT9 Keratin, type I cytoskeletal 9	2	18	18	18	16	16	15	10	9	10	13	14	11	15	14	15	9	8	8	9	9	11	16	16	15	10	9	10	13	14	11	15	14	15	9	8	8	9	9	11	16	16
P35579;P35749;REV__Q9UKV3;P12883;P13535;Q9UKX3;Q9Y623;P13533;P12882;P11055;Q9UKX2;A7E2Y1	P35579	119;16;1;1;1;1;1;1;1;1;1;1	119;16;1;1;1;1;1;1;1;1;1;1	101;4;1;0;0;0;0;0;0;0;0;0	Myosin-9	MYH9	>sp|P35579|MYH9_HUMAN Myosin-9 OS=Homo sapiens GN=MYH9 PE=1 SV=4	12	119	119	101	107	107	112	42	39	39	4	4	4	113	110	107	27	37	37	4	3	3	107	107	112	42	39	39	4	4	4	113	110	107	27	37	37	4	3	3	89	90
P35580	P35580	22	8	8	Myosin-10	MYH10	>sp|P35580|MYH10_HUMAN Myosin-10 OS=Homo sapiens GN=MYH10 PE=1 SV=3	1	22	8	8	19	18	19	4	3	3	0	0	0	22	19	17	1	4	4	0	0	0	5	5	6	0	0	0	0	0	0	8	7	5	0	0	0	0	0	0	5	5
P35998	P35998	2	2	2	26S protease regulatory subunit 7	PSMC2	>sp|P35998|PRS7_HUMAN 26S protease regulatory subunit 7 OS=Homo sapiens GN=PSMC2 PE=1 SV=3	1	2	2	2	2	2	2	0	0	0	0	1	1	2	2	2	0	0	0	1	1	1	2	2	2	0	0	0	0	1	1	2	2	2	0	0	0	1	1	1	2	2
P36542	P36542	1	1	1	ATP synthase subunit gamma, mitochondrial	ATP5C1	>sp|P36542|ATPG_HUMAN ATP synthase subunit gamma, mitochondrial OS=Homo sapiens GN=ATP5C1 PE=1 SV=1	1	1	1	1	1	1	1	1	1	1	1	1	1	1	1	1	1	1	1	1	1	1	1	1	1	1	1	1	1	1	1	1	1	1	1	1	1	1	1	1	1	1
P36578	P36578	13	13	13	60S ribosomal protein L4	RPL4	>sp|P36578|RL4_HUMAN 60S ribosomal protein L4 OS=Homo sapiens GN=RPL4 PE=1 SV=5	1	13	13	13	12	11	13	4	6	6	3	5	5	12	13	12	5	5	6	5	5	5	12	11	13	4	6	6	3	5	5	12	13	12	5	5	6	5	5	5	12	11
P36776	P36776	2	2	1	Lon protease homolog, mitochondrial	LONP1	>sp|P36776|LONM_HUMAN Lon protease homolog, mitochondrial OS=Homo sapiens GN=LONP1 PE=1 SV=2	1	2	2	1	0	0	0	0	0	0	0	0	0	0	0	0	0	0	0	0	1	1	0	0	0	0	0	0	0	0	0	0	0	0	0	0	0	0	1	1	0	0
P37108	P37108	1	1	1	Signal recognition particle 14 kDa protein	SRP14	>sp|P37108|SRP14_HUMAN Signal recognition particle 14 kDa protein OS=Homo sapiens GN=SRP14 PE=1 SV=2	1	1	1	1	1	0	1	0	0	0	0	0	0	1	1	1	0	0	0	0	0	0	1	0	1	0	0	0	0	0	0	1	1	1	0	0	0	0	0	0	1	0
P37802	P37802	4	4	4	Transgelin-2	TAGLN2	>sp|P37802|TAGL2_HUMAN Transgelin-2 OS=Homo sapiens GN=TAGLN2 PE=1 SV=3	1	4	4	4	2	3	3	2	2	1	1	1	1	4	3	4	2	2	2	1	1	1	2	3	3	2	2	1	1	1	1	4	3	4	2	2	2	1	1	1	2	3
P37837	P37837	3	3	3	Transaldolase	TALDO1	>sp|P37837|TALDO_HUMAN Transaldolase OS=Homo sapiens GN=TALDO1 PE=1 SV=2	1	3	3	3	2	2	1	2	1	2	1	1	1	2	2	1	2	2	2	1	1	1	2	2	1	2	1	2	1	1	1	2	2	1	2	2	2	1	1	1	2	2
P38159;Q96E39;O75526;Q8N7X1	P38159;Q96E39	9;5;3;1	9;5;3;1	9;5;3;1	RNA-binding motif protein, X chromosome;RNA-binding motif protein, X chromosome, N-terminally processed;RNA binding motif protein, X-linked-like-1	RBMX;RBMXL1	>sp|P38159|RBMX_HUMAN RNA-binding motif protein, X chromosome OS=Homo sapiens GN=RBMX PE=1 SV=3;>sp|Q96E39|RMXL1_HUMAN RNA binding motif protein, X-linked-like-1 OS=Homo sapiens GN=RBMXL1 PE=1 SV=1	4	9	9	9	8	9	8	1	0	0	1	1	1	8	8	8	0	1	1	1	1	1	8	9	8	1	0	0	1	1	1	8	8	8	0	1	1	1	1	1	8	9
P38646	P38646	10	10	10	Stress-70 protein, mitochondrial	HSPA9	>sp|P38646|GRP75_HUMAN Stress-70 protein, mitochondrial OS=Homo sapiens GN=HSPA9 PE=1 SV=2	1	10	10	10	10	10	10	4	5	5	3	4	4	10	10	10	2	5	5	4	3	3	10	10	10	4	5	5	3	4	4	10	10	10	2	5	5	4	3	3	10	10
P38919	P38919	3	3	3	Eukaryotic initiation factor 4A-III;Eukaryotic initiation factor 4A-III, N-terminally processed	EIF4A3	>sp|P38919|IF4A3_HUMAN Eukaryotic initiation factor 4A-III OS=Homo sapiens GN=EIF4A3 PE=1 SV=4	1	3	3	3	3	3	3	2	2	2	2	2	2	3	3	3	1	1	2	2	2	2	3	3	3	2	2	2	2	2	2	3	3	3	1	1	2	2	2	2	3	3
P39019	P39019	9	9	9	40S ribosomal protein S19	RPS19	>sp|P39019|RS19_HUMAN 40S ribosomal protein S19 OS=Homo sapiens GN=RPS19 PE=1 SV=2	1	9	9	9	7	7	8	6	6	5	4	4	4	8	7	8	4	6	6	4	4	4	7	7	8	6	6	5	4	4	4	8	7	8	4	6	6	4	4	4	7	7
P39023	P39023	7	7	7	60S ribosomal protein L3	RPL3	>sp|P39023|RL3_HUMAN 60S ribosomal protein L3 OS=Homo sapiens GN=RPL3 PE=1 SV=2	1	7	7	7	5	6	6	2	2	2	3	2	2	6	6	6	3	4	3	3	3	3	5	6	6	2	2	2	3	2	2	6	6	6	3	4	3	3	3	3	5	6
P39687;O43423	P39687;O43423	2;1	2;1	2;1	Acidic leucine-rich nuclear phosphoprotein 32 family member A;Acidic leucine-rich nuclear phosphoprotein 32 family member C	ANP32A;ANP32C	>sp|P39687|AN32A_HUMAN Acidic leucine-rich nuclear phosphoprotein 32 family member A OS=Homo sapiens GN=ANP32A PE=1 SV=1;>sp|O43423|AN32C_HUMAN Acidic leucine-rich nuclear phosphoprotein 32 family member C OS=Homo sapiens GN=ANP32C PE=2 SV=1	2	2	2	2	1	1	1	1	1	1	1	1	1	1	1	1	0	1	1	1	1	1	1	1	1	1	1	1	1	1	1	1	1	1	0	1	1	1	1	1	1	1
P39748	P39748	2	2	2	Flap endonuclease 1	FEN1	>sp|P39748|FEN1_HUMAN Flap endonuclease 1 OS=Homo sapiens GN=FEN1 PE=1 SV=1	1	2	2	2	2	2	2	2	2	2	1	1	1	2	2	2	1	2	2	0	1	1	2	2	2	2	2	2	1	1	1	2	2	2	1	2	2	0	1	1	2	2
P40121	P40121	1	1	1	Macrophage-capping protein	CAPG	>sp|P40121|CAPG_HUMAN Macrophage-capping protein OS=Homo sapiens GN=CAPG PE=1 SV=2	1	1	1	1	0	0	0	0	0	0	1	1	1	0	0	0	0	0	0	1	1	1	0	0	0	0	0	0	1	1	1	0	0	0	0	0	0	1	1	1	0	0
P40227;Q92526	P40227	4;1	4;1	4;1	T-complex protein 1 subunit zeta	CCT6A	>sp|P40227|TCPZ_HUMAN T-complex protein 1 subunit zeta OS=Homo sapiens GN=CCT6A PE=1 SV=3	2	4	4	4	3	3	3	1	1	2	0	1	1	3	3	3	2	2	2	1	1	1	3	3	3	1	1	2	0	1	1	3	3	3	2	2	2	1	1	1	3	3
P40429;Q6NVV1	P40429;Q6NVV1	4;2	4;2	4;2	60S ribosomal protein L13a;Putative 60S ribosomal protein L13a-like MGC87657	RPL13A	>sp|P40429|RL13A_HUMAN 60S ribosomal protein L13a OS=Homo sapiens GN=RPL13A PE=1 SV=2;>sp|Q6NVV1|R13P3_HUMAN Putative 60S ribosomal protein L13a protein RPL13AP3 OS=Homo sapiens GN=RPL13AP3 PE=5 SV=1	2	4	4	4	3	3	3	3	3	3	3	3	3	3	3	3	2	3	3	3	3	3	3	3	3	3	3	3	3	3	3	3	3	3	2	3	3	3	3	3	3	3
P40925	P40925	1	1	1	Malate dehydrogenase, cytoplasmic	MDH1	>sp|P40925|MDHC_HUMAN Malate dehydrogenase, cytoplasmic OS=Homo sapiens GN=MDH1 PE=1 SV=4	1	1	1	1	1	1	1	0	0	0	0	0	0	1	1	1	0	0	0	0	0	0	1	1	1	0	0	0	0	0	0	1	1	1	0	0	0	0	0	0	1	1
P40926	P40926	1	1	1	Malate dehydrogenase, mitochondrial	MDH2	>sp|P40926|MDHM_HUMAN Malate dehydrogenase, mitochondrial OS=Homo sapiens GN=MDH2 PE=1 SV=3	1	1	1	1	0	0	0	0	0	0	0	0	0	0	0	0	0	0	0	0	1	0	0	0	0	0	0	0	0	0	0	0	0	0	0	0	0	0	1	0	0	0
P40938	P40938	2	2	2	Replication factor C subunit 3	RFC3	>sp|P40938|RFC3_HUMAN Replication factor C subunit 3 OS=Homo sapiens GN=RFC3 PE=1 SV=2	1	2	2	2	2	2	2	1	1	0	0	0	0	2	2	2	1	1	1	0	0	0	2	2	2	1	1	0	0	0	0	2	2	2	1	1	1	0	0	0	2	2
Q2VIR3;P41091	Q2VIR3;P41091	5;5	5;5	5;5	Putative eukaryotic translation initiation factor 2 subunit 3-like protein;Eukaryotic translation initiation factor 2 subunit 3	EIF2S3L;EIF2S3	>sp|Q2VIR3|IF2GL_HUMAN Putative eukaryotic translation initiation factor 2 subunit 3-like protein OS=Homo sapiens GN=EIF2S3L PE=5 SV=2;>sp|P41091|IF2G_HUMAN Eukaryotic translation initiation factor 2 subunit 3 OS=Homo sapiens GN=EIF2S3 PE=1 SV=3	2	5	5	5	4	3	3	1	1	1	3	3	4	4	3	2	0	1	1	3	3	2	4	3	3	1	1	1	3	3	4	4	3	2	0	1	1	3	3	2	4	3
P41252	P41252	3	3	3	Isoleucine--tRNA ligase, cytoplasmic	IARS	>sp|P41252|SYIC_HUMAN Isoleucine--tRNA ligase, cytoplasmic OS=Homo sapiens GN=IARS PE=1 SV=2	1	3	3	3	3	2	3	0	0	0	0	0	0	3	2	3	0	0	0	0	0	0	3	2	3	0	0	0	0	0	0	3	2	3	0	0	0	0	0	0	3	2
P42167;P42166	P42167;P42166	1;1	1;1	1;1	Lamina-associated polypeptide 2, isoforms beta/gamma;Thymopoietin;Thymopentin;Lamina-associated polypeptide 2, isoform alpha;Thymopoietin;Thymopentin	TMPO	>sp|P42167|LAP2B_HUMAN Lamina-associated polypeptide 2, isoforms beta/gamma OS=Homo sapiens GN=TMPO PE=1 SV=2;>sp|P42166|LAP2A_HUMAN Lamina-associated polypeptide 2, isoform alpha OS=Homo sapiens GN=TMPO PE=1 SV=2	2	1	1	1	0	0	0	1	1	1	0	0	0	0	0	0	0	1	1	0	0	0	0	0	0	1	1	1	0	0	0	0	0	0	0	1	1	0	0	0	0	0
P42345	P42345	1	1	1	Serine/threonine-protein kinase mTOR	MTOR	>sp|P42345|MTOR_HUMAN Serine/threonine-protein kinase mTOR OS=Homo sapiens GN=MTOR PE=1 SV=1	1	1	1	1	0	1	0	0	0	0	0	0	0	0	0	0	0	0	0	0	0	0	0	1	0	0	0	0	0	0	0	0	0	0	0	0	0	0	0	0	0	1
P42677;Q71UM5	P42677;Q71UM5	3;2	3;2	3;2	40S ribosomal protein S27;40S ribosomal protein S27-like	RPS27;RPS27L	>sp|P42677|RS27_HUMAN 40S ribosomal protein S27 OS=Homo sapiens GN=RPS27 PE=1 SV=3;>sp|Q71UM5|RS27L_HUMAN 40S ribosomal protein S27-like OS=Homo sapiens GN=RPS27L PE=1 SV=3	2	3	3	3	3	2	3	1	2	2	1	1	1	3	3	3	1	1	2	1	1	1	3	2	3	1	2	2	1	1	1	3	3	3	1	1	2	1	1	1	3	2
P42704	P42704	6	6	6	Leucine-rich PPR motif-containing protein, mitochondrial	LRPPRC	>sp|P42704|LPPRC_HUMAN Leucine-rich PPR motif-containing protein, mitochondrial OS=Homo sapiens GN=LRPPRC PE=1 SV=3	1	6	6	6	6	6	6	2	2	2	1	1	1	6	6	6	1	2	2	1	1	1	6	6	6	2	2	2	1	1	1	6	6	6	1	2	2	1	1	1	6	6
P42766	P42766	2	2	2	60S ribosomal protein L35	RPL35	>sp|P42766|RL35_HUMAN 60S ribosomal protein L35 OS=Homo sapiens GN=RPL35 PE=1 SV=2	1	2	2	2	2	2	2	1	1	1	1	1	1	2	2	2	0	1	1	1	1	1	2	2	2	1	1	1	1	1	1	2	2	2	0	1	1	1	1	1	2	2
P43243	P43243	4	4	4	Matrin-3	MATR3	>sp|P43243|MATR3_HUMAN Matrin-3 OS=Homo sapiens GN=MATR3 PE=1 SV=2	1	4	4	4	4	3	4	0	0	0	0	0	0	4	3	4	0	0	0	0	0	0	4	3	4	0	0	0	0	0	0	4	3	4	0	0	0	0	0	0	4	3
P43686	P43686	1	1	1	26S protease regulatory subunit 6B	PSMC4	>sp|P43686|PRS6B_HUMAN 26S protease regulatory subunit 6B OS=Homo sapiens GN=PSMC4 PE=1 SV=2	1	1	1	1	1	1	1	0	0	0	0	0	0	1	1	1	0	0	0	0	0	0	1	1	1	0	0	0	0	0	0	1	1	1	0	0	0	0	0	0	1	1
P45880	P45880	2	2	2	Voltage-dependent anion-selective channel protein 2	VDAC2	>sp|P45880|VDAC2_HUMAN Voltage-dependent anion-selective channel protein 2 OS=Homo sapiens GN=VDAC2 PE=1 SV=2	1	2	2	2	2	2	2	1	1	1	1	1	1	2	1	1	0	1	1	1	1	1	2	2	2	1	1	1	1	1	1	2	1	1	0	1	1	1	1	1	2	2
P46776	P46776	3	3	3	60S ribosomal protein L27a	RPL27A	>sp|P46776|RL27A_HUMAN 60S ribosomal protein L27a OS=Homo sapiens GN=RPL27A PE=1 SV=2	1	3	3	3	2	2	2	3	2	1	2	2	2	2	2	2	0	2	2	2	2	2	2	2	2	3	2	1	2	2	2	2	2	2	0	2	2	2	2	2	2	2
P46777	P46777	2	2	2	60S ribosomal protein L5	RPL5	>sp|P46777|RL5_HUMAN 60S ribosomal protein L5 OS=Homo sapiens GN=RPL5 PE=1 SV=3	1	2	2	2	1	1	2	0	0	0	0	0	0	2	2	2	0	0	0	0	0	0	1	1	2	0	0	0	0	0	0	2	2	2	0	0	0	0	0	0	1	1
P46778	P46778	2	2	2	60S ribosomal protein L21	RPL21	>sp|P46778|RL21_HUMAN 60S ribosomal protein L21 OS=Homo sapiens GN=RPL21 PE=1 SV=2	1	2	2	2	2	2	2	0	1	1	0	0	0	2	2	2	1	1	1	0	0	0	2	2	2	0	1	1	0	0	0	2	2	2	1	1	1	0	0	0	2	2
P46779	P46779	6	6	6	60S ribosomal protein L28	RPL28	>sp|P46779|RL28_HUMAN 60S ribosomal protein L28 OS=Homo sapiens GN=RPL28 PE=1 SV=3	1	6	6	6	6	6	6	3	3	3	2	2	2	6	6	6	2	3	3	2	2	2	6	6	6	3	3	3	2	2	2	6	6	6	2	3	3	2	2	2	6	6
P46781	P46781	7	7	7	40S ribosomal protein S9	RPS9	>sp|P46781|RS9_HUMAN 40S ribosomal protein S9 OS=Homo sapiens GN=RPS9 PE=1 SV=3	1	7	7	7	6	6	6	3	3	1	3	3	3	6	6	6	2	3	2	2	3	3	6	6	6	3	3	1	3	3	3	6	6	6	2	3	2	2	3	3	6	6
P46782	P46782	10	10	10	40S ribosomal protein S5;40S ribosomal protein S5, N-terminally processed	RPS5	>sp|P46782|RS5_HUMAN 40S ribosomal protein S5 OS=Homo sapiens GN=RPS5 PE=1 SV=4	1	10	10	10	10	10	10	2	2	2	2	2	2	10	10	10	2	2	2	2	2	2	10	10	10	2	2	2	2	2	2	10	10	10	2	2	2	2	2	2	10	10
P46783;Q9NQ39	P46783;Q9NQ39	7;4	7;4	7;4	40S ribosomal protein S10;Putative 40S ribosomal protein S10-like	RPS10;RPS10P5	>sp|P46783|RS10_HUMAN 40S ribosomal protein S10 OS=Homo sapiens GN=RPS10 PE=1 SV=1;>sp|Q9NQ39|RS10L_HUMAN Putative 40S ribosomal protein S10-like OS=Homo sapiens GN=RPS10P5 PE=5 SV=1	2	7	7	7	6	7	7	4	4	3	1	2	3	6	7	7	5	2	2	3	3	2	6	7	7	4	4	3	1	2	3	6	7	7	5	2	2	3	3	2	6	7
P46940;Q86VI3	P46940	6;1	6;1	6;1	Ras GTPase-activating-like protein IQGAP1	IQGAP1	>sp|P46940|IQGA1_HUMAN Ras GTPase-activating-like protein IQGAP1 OS=Homo sapiens GN=IQGAP1 PE=1 SV=1	2	6	6	6	4	4	2	1	1	1	1	1	1	4	4	3	1	1	3	1	1	0	4	4	2	1	1	1	1	1	1	4	4	3	1	1	3	1	1	0	4	4
P47756	P47756	3	3	3	F-actin-capping protein subunit beta	CAPZB	>sp|P47756|CAPZB_HUMAN F-actin-capping protein subunit beta OS=Homo sapiens GN=CAPZB PE=1 SV=4	1	3	3	3	2	2	3	1	1	1	0	0	0	3	2	3	1	1	0	0	0	0	2	2	3	1	1	1	0	0	0	3	2	3	1	1	0	0	0	0	2	2
P47914	P47914	2	2	2	60S ribosomal protein L29	RPL29	>sp|P47914|RL29_HUMAN 60S ribosomal protein L29 OS=Homo sapiens GN=RPL29 PE=1 SV=2	1	2	2	2	2	2	2	1	0	1	1	1	1	2	2	2	1	1	1	1	1	1	2	2	2	1	0	1	1	1	1	2	2	2	1	1	1	1	1	1	2	2
P48047	P48047	4	4	4	ATP synthase subunit O, mitochondrial	ATP5O	>sp|P48047|ATPO_HUMAN ATP synthase subunit O, mitochondrial OS=Homo sapiens GN=ATP5O PE=1 SV=1	1	4	4	4	4	4	4	0	0	0	0	0	0	4	4	4	0	0	0	0	0	0	4	4	4	0	0	0	0	0	0	4	4	4	0	0	0	0	0	0	4	4
P48444	P48444	1	1	1	Coatomer subunit delta	ARCN1	>sp|P48444|COPD_HUMAN Coatomer subunit delta OS=Homo sapiens GN=ARCN1 PE=1 SV=1	1	1	1	1	0	0	0	1	1	1	0	0	0	0	0	0	0	1	1	0	0	0	0	0	0	1	1	1	0	0	0	0	0	0	0	1	1	0	0	0	0	0
P48643	P48643	1	1	1	T-complex protein 1 subunit epsilon	CCT5	>sp|P48643|TCPE_HUMAN T-complex protein 1 subunit epsilon OS=Homo sapiens GN=CCT5 PE=1 SV=1	1	1	1	1	1	1	1	1	1	1	0	0	0	0	1	1	1	1	1	1	1	1	1	1	1	1	1	1	0	0	0	0	1	1	1	1	1	1	1	1	1	1
P49006	P49006	1	1	1	MARCKS-related protein	MARCKSL1	>sp|P49006|MRP_HUMAN MARCKS-related protein OS=Homo sapiens GN=MARCKSL1 PE=1 SV=2	1	1	1	1	0	0	0	1	1	1	1	1	1	0	0	0	1	1	1	1	1	1	0	0	0	1	1	1	1	1	1	0	0	0	1	1	1	1	1	1	0	0
P49207	P49207	5	5	5	60S ribosomal protein L34	RPL34	>sp|P49207|RL34_HUMAN 60S ribosomal protein L34 OS=Homo sapiens GN=RPL34 PE=1 SV=3	1	5	5	5	5	5	5	4	4	4	2	3	3	5	5	5	3	4	4	3	3	3	5	5	5	4	4	4	2	3	3	5	5	5	3	4	4	3	3	3	5	5
P49327	P49327	22	22	22	Fatty acid synthase;[Acyl-carrier-protein] S-acetyltransferase;[Acyl-carrier-protein] S-malonyltransferase;3-oxoacyl-[acyl-carrier-protein] synthase;3-oxoacyl-[acyl-carrier-protein] reductase;3-hydroxyacyl-[acyl-carrier-protein] dehydratase;Enoyl-[acyl-carrier-protein] reductase;Oleoyl-[acyl-carrier-protein] hydrolase	FASN	>sp|P49327|FAS_HUMAN Fatty acid synthase OS=Homo sapiens GN=FASN PE=1 SV=3	1	22	22	22	20	19	19	9	7	6	9	10	11	19	14	18	3	7	9	11	11	11	20	19	19	9	7	6	9	10	11	19	14	18	3	7	9	11	11	11	20	19
P49368	P49368	6	6	6	T-complex protein 1 subunit gamma	CCT3	>sp|P49368|TCPG_HUMAN T-complex protein 1 subunit gamma OS=Homo sapiens GN=CCT3 PE=1 SV=4	1	6	6	6	4	4	3	2	0	2	2	2	2	5	5	5	1	2	3	2	2	2	4	4	3	2	0	2	2	2	2	5	5	5	1	2	3	2	2	2	4	4
P49411	P49411	4	4	4	Elongation factor Tu, mitochondrial	TUFM	>sp|P49411|EFTU_HUMAN Elongation factor Tu, mitochondrial OS=Homo sapiens GN=TUFM PE=1 SV=2	1	4	4	4	4	4	4	1	1	1	1	1	1	4	4	4	1	1	1	1	1	1	4	4	4	1	1	1	1	1	1	4	4	4	1	1	1	1	1	1	4	4
P49588	P49588	1	1	1	Alanine--tRNA ligase, cytoplasmic	AARS	>sp|P49588|SYAC_HUMAN Alanine--tRNA ligase, cytoplasmic OS=Homo sapiens GN=AARS PE=1 SV=2	1	1	1	1	0	0	0	1	1	1	1	1	1	0	0	0	1	1	1	1	1	1	0	0	0	1	1	1	1	1	1	0	0	0	1	1	1	1	1	1	0	0
P49756	P49756	1	1	1	RNA-binding protein 25	RBM25	>sp|P49756|RBM25_HUMAN RNA-binding protein 25 OS=Homo sapiens GN=RBM25 PE=1 SV=3	1	1	1	1	1	1	1	1	1	1	1	1	1	1	1	1	1	1	1	1	1	1	1	1	1	1	1	1	1	1	1	1	1	1	1	1	1	1	1	1	1	1
P50402	P50402	2	2	2	Emerin	EMD	>sp|P50402|EMD_HUMAN Emerin OS=Homo sapiens GN=EMD PE=1 SV=1	1	2	2	2	1	1	1	1	1	0	1	1	1	2	2	2	1	1	1	1	1	0	1	1	1	1	1	0	1	1	1	2	2	2	1	1	1	1	1	0	1	1
P50454	P50454	2	2	2	Serpin H1	SERPINH1	>sp|P50454|SERPH_HUMAN Serpin H1 OS=Homo sapiens GN=SERPINH1 PE=1 SV=2	1	2	2	2	2	2	2	0	0	0	0	0	0	2	2	2	0	0	0	0	0	0	2	2	2	0	0	0	0	0	0	2	2	2	0	0	0	0	0	0	2	2
Q8IZP2;P50502;Q8NFI4	Q8IZP2;P50502;Q8NFI4	3;3;2	3;3;2	3;3;2	Putative protein FAM10A4;Hsc70-interacting protein;Putative protein FAM10A5	ST13P4;ST13;ST13P5	>sp|Q8IZP2|ST134_HUMAN Putative protein FAM10A4 OS=Homo sapiens GN=ST13P4 PE=5 SV=1;>sp|P50502|F10A1_HUMAN Hsc70-interacting protein OS=Homo sapiens GN=ST13 PE=1 SV=2;>sp|Q8NFI4|F10A5_HUMAN Putative protein FAM10A5 OS=Homo sapiens GN=ST13P5 PE=5 SV=1	3	3	3	3	3	3	3	1	0	1	0	0	0	3	2	3	0	1	1	0	0	0	3	3	3	1	0	1	0	0	0	3	2	3	0	1	1	0	0	0	3	3
P50914	P50914	5	5	5	60S ribosomal protein L14	RPL14	>sp|P50914|RL14_HUMAN 60S ribosomal protein L14 OS=Homo sapiens GN=RPL14 PE=1 SV=4	1	5	5	5	3	3	2	4	4	3	3	3	3	3	3	4	4	3	4	3	3	3	3	3	2	4	4	3	3	3	3	3	3	4	4	3	4	3	3	3	3	3
P50990	P50990	7	7	7	T-complex protein 1 subunit theta	CCT8	>sp|P50990|TCPQ_HUMAN T-complex protein 1 subunit theta OS=Homo sapiens GN=CCT8 PE=1 SV=4	1	7	7	7	6	6	6	2	1	2	3	3	3	7	6	6	1	2	2	3	3	3	6	6	6	2	1	2	3	3	3	7	6	6	1	2	2	3	3	3	6	6
P50991	P50991	9	9	9	T-complex protein 1 subunit delta	CCT4	>sp|P50991|TCPD_HUMAN T-complex protein 1 subunit delta OS=Homo sapiens GN=CCT4 PE=1 SV=4	1	9	9	9	9	9	9	3	3	4	3	3	4	9	9	8	1	4	4	4	4	3	9	9	9	3	3	4	3	3	4	9	9	8	1	4	4	4	4	3	9	9
P51148;P61020;P20339	P51148;P61020;P20339	2;1;1	2;1;1	2;1;1	Ras-related protein Rab-5C;Ras-related protein Rab-5B;Ras-related protein Rab-5A	RAB5C;RAB5B;RAB5A	>sp|P51148|RAB5C_HUMAN Ras-related protein Rab-5C OS=Homo sapiens GN=RAB5C PE=1 SV=2;>sp|P61020|RAB5B_HUMAN Ras-related protein Rab-5B OS=Homo sapiens GN=RAB5B PE=1 SV=1;>sp|P20339|RAB5A_HUMAN Ras-related protein Rab-5A OS=Homo sapiens GN=RAB5A PE=1 SV=2	3	2	2	2	2	2	2	2	2	2	2	2	2	2	2	2	0	2	2	2	2	2	2	2	2	2	2	2	2	2	2	2	2	2	0	2	2	2	2	2	2	2
P51149	P51149	1	1	1	Ras-related protein Rab-7a	RAB7A	>sp|P51149|RAB7A_HUMAN Ras-related protein Rab-7a OS=Homo sapiens GN=RAB7A PE=1 SV=1	1	1	1	1	1	1	1	1	1	1	1	1	1	1	1	1	0	1	1	1	1	1	1	1	1	1	1	1	1	1	1	1	1	1	0	1	1	1	1	1	1	1
P51398	P51398	1	1	1	28S ribosomal protein S29, mitochondrial	DAP3	>sp|P51398|RT29_HUMAN 28S ribosomal protein S29, mitochondrial OS=Homo sapiens GN=DAP3 PE=1 SV=1	1	1	1	1	0	0	1	0	0	0	0	0	0	1	1	1	0	0	0	0	0	0	0	0	1	0	0	0	0	0	0	1	1	1	0	0	0	0	0	0	0	0
P51858	P51858	3	3	3	Hepatoma-derived growth factor	HDGF	>sp|P51858|HDGF_HUMAN Hepatoma-derived growth factor OS=Homo sapiens GN=HDGF PE=1 SV=1	1	3	3	3	2	2	2	2	2	2	2	2	2	2	1	2	2	2	2	2	2	2	2	2	2	2	2	2	2	2	2	2	1	2	2	2	2	2	2	2	2	2
P52272	P52272	11	11	11	Heterogeneous nuclear ribonucleoprotein M	HNRNPM	>sp|P52272|HNRPM_HUMAN Heterogeneous nuclear ribonucleoprotein M OS=Homo sapiens GN=HNRNPM PE=1 SV=3	1	11	11	11	9	9	8	5	6	6	2	2	3	8	9	6	5	8	7	5	3	2	9	9	8	5	6	6	2	2	3	8	9	6	5	8	7	5	3	2	9	9
P52292	P52292	3	3	3	Importin subunit alpha-1	KPNA2	>sp|P52292|IMA1_HUMAN Importin subunit alpha-1 OS=Homo sapiens GN=KPNA2 PE=1 SV=1	1	3	3	3	3	2	2	1	0	1	1	1	1	3	2	2	0	1	1	1	1	1	3	2	2	1	0	1	1	1	1	3	2	2	0	1	1	1	1	1	3	2
P52597	P52597	3	2	2	Heterogeneous nuclear ribonucleoprotein F;Heterogeneous nuclear ribonucleoprotein F, N-terminally processed	HNRNPF	>sp|P52597|HNRPF_HUMAN Heterogeneous nuclear ribonucleoprotein F OS=Homo sapiens GN=HNRNPF PE=1 SV=3	1	3	2	2	0	1	3	0	0	0	1	1	1	2	1	2	0	0	0	1	1	1	0	1	2	0	0	0	1	1	1	2	1	2	0	0	0	1	1	1	0	1
P52907;P47755	P52907	3;1	3;1	3;1	F-actin-capping protein subunit alpha-1	CAPZA1	>sp|P52907|CAZA1_HUMAN F-actin-capping protein subunit alpha-1 OS=Homo sapiens GN=CAPZA1 PE=1 SV=3	2	3	3	3	3	3	3	1	1	1	0	0	0	3	3	3	1	1	1	0	0	0	3	3	3	1	1	1	0	0	0	3	3	3	1	1	1	0	0	0	3	3
P53007	P53007	1	1	1	Tricarboxylate transport protein, mitochondrial	SLC25A1	>sp|P53007|TXTP_HUMAN Tricarboxylate transport protein, mitochondrial OS=Homo sapiens GN=SLC25A1 PE=1 SV=2	1	1	1	1	1	1	1	0	0	0	0	0	0	1	1	1	0	0	0	0	0	0	1	1	1	0	0	0	0	0	0	1	1	1	0	0	0	0	0	0	1	1
P53396	P53396	3	3	3	ATP-citrate synthase	ACLY	>sp|P53396|ACLY_HUMAN ATP-citrate synthase OS=Homo sapiens GN=ACLY PE=1 SV=3	1	3	3	3	2	3	3	2	2	1	2	2	2	3	2	3	1	2	2	2	2	2	2	3	3	2	2	1	2	2	2	3	2	3	1	2	2	2	2	2	2	3
P53999	P53999	1	1	1	Activated RNA polymerase II transcriptional coactivator p15	SUB1	>sp|P53999|TCP4_HUMAN Activated RNA polymerase II transcriptional coactivator p15 OS=Homo sapiens GN=SUB1 PE=1 SV=3	1	1	1	1	1	1	1	0	0	0	0	0	0	1	1	1	0	0	0	0	0	0	1	1	1	0	0	0	0	0	0	1	1	1	0	0	0	0	0	0	1	1
P54819	P54819	1	1	1	Adenylate kinase 2, mitochondrial;Adenylate kinase 2, mitochondrial, N-terminally processed	AK2	>sp|P54819|KAD2_HUMAN Adenylate kinase 2, mitochondrial OS=Homo sapiens GN=AK2 PE=1 SV=2	1	1	1	1	1	1	1	0	0	0	1	1	1	1	0	1	0	0	0	1	1	1	1	1	1	0	0	0	1	1	1	1	0	1	0	0	0	1	1	1	1	1
P55060	P55060	3	3	3	Exportin-2	CSE1L	>sp|P55060|XPO2_HUMAN Exportin-2 OS=Homo sapiens GN=CSE1L PE=1 SV=3	1	3	3	3	3	3	3	0	0	0	0	0	0	2	2	3	0	0	0	0	0	0	3	3	3	0	0	0	0	0	0	2	2	3	0	0	0	0	0	0	3	3
P55072	P55072	5	5	5	Transitional endoplasmic reticulum ATPase	VCP	>sp|P55072|TERA_HUMAN Transitional endoplasmic reticulum ATPase OS=Homo sapiens GN=VCP PE=1 SV=4	1	5	5	5	4	4	4	2	2	1	2	2	2	4	4	4	1	2	1	2	1	1	4	4	4	2	2	1	2	2	2	4	4	4	1	2	1	2	1	1	4	4
P55209	P55209	1	1	1	Nucleosome assembly protein 1-like 1	NAP1L1	>sp|P55209|NP1L1_HUMAN Nucleosome assembly protein 1-like 1 OS=Homo sapiens GN=NAP1L1 PE=1 SV=1	1	1	1	1	1	1	1	0	0	0	0	0	0	1	1	1	0	0	0	0	0	0	1	1	1	0	0	0	0	0	0	1	1	1	0	0	0	0	0	0	1	1
P55327	P55327	2	2	2	Tumor protein D52	TPD52	>sp|P55327|TPD52_HUMAN Tumor protein D52 OS=Homo sapiens GN=TPD52 PE=1 SV=2	1	2	2	2	0	1	1	1	1	1	0	0	0	1	1	1	1	1	1	0	0	0	0	1	1	1	1	1	0	0	0	1	1	1	1	1	1	0	0	0	0	1
P55809	P55809	1	1	1	Succinyl-CoA:3-ketoacid coenzyme A transferase 1, mitochondrial	OXCT1	>sp|P55809|SCOT1_HUMAN Succinyl-CoA:3-ketoacid coenzyme A transferase 1, mitochondrial OS=Homo sapiens GN=OXCT1 PE=1 SV=1	1	1	1	1	1	1	1	0	0	0	0	0	0	1	1	1	0	0	0	0	0	0	1	1	1	0	0	0	0	0	0	1	1	1	0	0	0	0	0	0	1	1
P55884	P55884	1	1	1	Eukaryotic translation initiation factor 3 subunit B	EIF3B	>sp|P55884|EIF3B_HUMAN Eukaryotic translation initiation factor 3 subunit B OS=Homo sapiens GN=EIF3B PE=1 SV=3	1	1	1	1	0	0	0	1	1	1	0	0	0	0	0	0	1	1	0	0	0	0	0	0	0	1	1	1	0	0	0	0	0	0	1	1	0	0	0	0	0	0
P56182	P56182	5	5	5	Ribosomal RNA processing protein 1 homolog A	RRP1	>sp|P56182|RRP1_HUMAN Ribosomal RNA processing protein 1 homolog A OS=Homo sapiens GN=RRP1 PE=1 SV=1	1	5	5	5	0	1	2	4	5	3	4	4	4	2	2	2	5	5	4	3	3	2	0	1	2	4	5	3	4	4	4	2	2	2	5	5	4	3	3	2	0	1
P56192	P56192	1	1	1	Methionine--tRNA ligase, cytoplasmic	MARS	>sp|P56192|SYMC_HUMAN Methionine--tRNA ligase, cytoplasmic OS=Homo sapiens GN=MARS PE=1 SV=2	1	1	1	1	0	0	0	0	0	0	0	0	0	1	1	1	0	0	0	0	0	0	0	0	0	0	0	0	0	0	0	1	1	1	0	0	0	0	0	0	0	0
P56385	P56385	1	1	1	ATP synthase subunit e, mitochondrial	ATP5I	>sp|P56385|ATP5I_HUMAN ATP synthase subunit e, mitochondrial OS=Homo sapiens GN=ATP5I PE=1 SV=2	1	1	1	1	1	1	1	0	0	0	0	0	0	1	1	1	0	0	0	0	0	0	1	1	1	0	0	0	0	0	0	1	1	1	0	0	0	0	0	0	1	1
P57088	P57088	2	2	2	Transmembrane protein 33	TMEM33	>sp|P57088|TMM33_HUMAN Transmembrane protein 33 OS=Homo sapiens GN=TMEM33 PE=1 SV=2	1	2	2	2	2	2	2	1	0	1	0	0	0	2	2	2	0	1	1	0	0	0	2	2	2	1	0	1	0	0	0	2	2	2	0	1	1	0	0	0	2	2
P59998	P59998	1	1	1	Actin-related protein 2/3 complex subunit 4	ARPC4	>sp|P59998|ARPC4_HUMAN Actin-related protein 2/3 complex subunit 4 OS=Homo sapiens GN=ARPC4 PE=1 SV=3	1	1	1	1	1	1	1	0	0	0	0	0	0	1	1	1	0	0	0	0	0	0	1	1	1	0	0	0	0	0	0	1	1	1	0	0	0	0	0	0	1	1
P60174	P60174	1	1	1	Triosephosphate isomerase	TPI1	>sp|P60174|TPIS_HUMAN Triosephosphate isomerase OS=Homo sapiens GN=TPI1 PE=1 SV=3	1	1	1	1	1	1	1	1	1	1	1	1	0	1	1	1	1	1	1	1	1	1	1	1	1	1	1	1	1	1	0	1	1	1	1	1	1	1	1	1	1	1
P60660;P14649	P60660	5;2	5;2	5;2	Myosin light polypeptide 6	MYL6	>sp|P60660|MYL6_HUMAN Myosin light polypeptide 6 OS=Homo sapiens GN=MYL6 PE=1 SV=2	2	5	5	5	5	5	5	3	3	3	1	1	1	5	5	5	2	3	3	1	1	1	5	5	5	3	3	3	1	1	1	5	5	5	2	3	3	1	1	1	5	5
P60709;P63267;P68133;P68032;P62736;Q6S8J3;A5A3E0;P0CG38;Q9BYX7;P0CG39	P60709;P63267;P68133;P68032;P62736	16;10;10;10;10;4;4;3;2;2	1;0;0;0;0;0;0;0;0;0	1;0;0;0;0;0;0;0;0;0	Actin, cytoplasmic 1;Actin, cytoplasmic 1, N-terminally processed;Actin, gamma-enteric smooth muscle;Actin, alpha skeletal muscle;Actin, alpha cardiac muscle 1;Actin, aortic smooth muscle	ACTB;ACTG2;ACTA1;ACTC1;ACTA2	>sp|P60709|ACTB_HUMAN Actin, cytoplasmic 1 OS=Homo sapiens GN=ACTB PE=1 SV=1;>sp|P63267|ACTH_HUMAN Actin, gamma-enteric smooth muscle OS=Homo sapiens GN=ACTG2 PE=1 SV=1;>sp|P68133|ACTS_HUMAN Actin, alpha skeletal muscle OS=Homo sapiens GN=ACTA1 PE=1 SV=1;>	10	16	1	1	14	15	14	9	10	7	12	12	12	13	14	14	7	9	10	10	9	11	1	1	1	1	1	0	1	1	1	1	1	1	1	1	1	1	1	1	1	1
P60842;Q14240	P60842;Q14240	3;3	3;3	3;3	Eukaryotic initiation factor 4A-I;Eukaryotic initiation factor 4A-II	EIF4A1;EIF4A2	>sp|P60842|IF4A1_HUMAN Eukaryotic initiation factor 4A-I OS=Homo sapiens GN=EIF4A1 PE=1 SV=1;>sp|Q14240|IF4A2_HUMAN Eukaryotic initiation factor 4A-II OS=Homo sapiens GN=EIF4A2 PE=1 SV=2	2	3	3	3	3	3	2	2	3	2	2	2	2	3	2	2	2	2	2	1	1	1	3	3	2	2	3	2	2	2	2	3	2	2	2	2	2	1	1	1	3	3
P60866	P60866	5	5	5	40S ribosomal protein S20	RPS20	>sp|P60866|RS20_HUMAN 40S ribosomal protein S20 OS=Homo sapiens GN=RPS20 PE=1 SV=1	1	5	5	5	4	4	5	0	0	0	1	1	1	5	5	5	0	0	0	1	1	1	4	4	5	0	0	0	1	1	1	5	5	5	0	0	0	1	1	1	4	4
P60900	P60900	1	1	1	Proteasome subunit alpha type-6	PSMA6	>sp|P60900|PSA6_HUMAN Proteasome subunit alpha type-6 OS=Homo sapiens GN=PSMA6 PE=1 SV=1	1	1	1	1	1	1	1	1	1	1	1	1	1	1	1	1	0	1	1	1	1	1	1	1	1	1	1	1	1	1	1	1	1	1	0	1	1	1	1	1	1	1
P60953;P84095;P63000;P60763;P15153;P17081;Q9H4E5	P60953;P84095;P63000;P60763;P15153;P17081;Q9H4E5	2;1;1;1;1;1;1	2;1;1;1;1;1;1	2;1;1;1;1;1;1	Cell division control protein 42 homolog;Rho-related GTP-binding protein RhoG;Ras-related C3 botulinum toxin substrate 1;Ras-related C3 botulinum toxin substrate 3;Ras-related C3 botulinum toxin substrate 2;Rho-related GTP-binding protein RhoQ;Rho-related GTP-binding protein RhoJ	CDC42;RHOG;RAC1;RAC3;RAC2;RHOQ;RHOJ	>sp|P60953|CDC42_HUMAN Cell division control protein 42 homolog OS=Homo sapiens GN=CDC42 PE=1 SV=2;>sp|P84095|RHOG_HUMAN Rho-related GTP-binding protein RhoG OS=Homo sapiens GN=RHOG PE=1 SV=1;>sp|P63000|RAC1_HUMAN Ras-related C3 botulinum toxin substrate 1	7	2	2	2	2	2	2	0	0	0	1	1	1	2	2	2	0	0	0	1	1	1	2	2	2	0	0	0	1	1	1	2	2	2	0	0	0	1	1	1	2	2
P61019	P61019	1	1	1	Ras-related protein Rab-2A	RAB2A	>sp|P61019|RAB2A_HUMAN Ras-related protein Rab-2A OS=Homo sapiens GN=RAB2A PE=1 SV=1	1	1	1	1	1	1	1	1	1	1	0	0	0	1	1	1	0	1	1	0	1	0	1	1	1	1	1	1	0	0	0	1	1	1	0	1	1	0	1	0	1	1
P61088;Q5JXB2	P61088;Q5JXB2	1;1	1;1	1;1	Ubiquitin-conjugating enzyme E2 N;Putative ubiquitin-conjugating enzyme E2 N-like	UBE2N;UBE2NL	>sp|P61088|UBE2N_HUMAN Ubiquitin-conjugating enzyme E2 N OS=Homo sapiens GN=UBE2N PE=1 SV=1;>sp|Q5JXB2|UE2NL_HUMAN Putative ubiquitin-conjugating enzyme E2 N-like OS=Homo sapiens GN=UBE2NL PE=1 SV=1	2	1	1	1	1	1	1	0	0	0	1	1	1	1	1	1	0	0	0	1	1	1	1	1	1	0	0	0	1	1	1	1	1	1	0	0	0	1	1	1	1	1
P61158;Q9P1U1	P61158	5;1	5;1	5;1	Actin-related protein 3	ACTR3	>sp|P61158|ARP3_HUMAN Actin-related protein 3 OS=Homo sapiens GN=ACTR3 PE=1 SV=3	2	5	5	5	3	3	3	1	1	1	0	0	0	4	3	3	2	1	1	0	0	0	3	3	3	1	1	1	0	0	0	4	3	3	2	1	1	0	0	0	3	3
P61160	P61160	2	2	2	Actin-related protein 2	ACTR2	>sp|P61160|ARP2_HUMAN Actin-related protein 2 OS=Homo sapiens GN=ACTR2 PE=1 SV=1	1	2	2	2	2	2	2	0	0	0	0	0	0	2	2	2	0	0	0	0	0	0	2	2	2	0	0	0	0	0	0	2	2	2	0	0	0	0	0	0	2	2
P62834;P61224	P62834;P61224	1;1	1;1	1;1	Ras-related protein Rap-1A;Ras-related protein Rap-1b	RAP1A;RAP1B	>sp|P62834|RAP1A_HUMAN Ras-related protein Rap-1A OS=Homo sapiens GN=RAP1A PE=1 SV=1;>sp|P61224|RAP1B_HUMAN Ras-related protein Rap-1b OS=Homo sapiens GN=RAP1B PE=1 SV=1	2	1	1	1	1	1	1	1	1	1	1	1	1	1	1	1	0	1	1	1	1	1	1	1	1	1	1	1	1	1	1	1	1	1	0	1	1	1	1	1	1	1
P61247	P61247	10	10	10	40S ribosomal protein S3a	RPS3A	>sp|P61247|RS3A_HUMAN 40S ribosomal protein S3a OS=Homo sapiens GN=RPS3A PE=1 SV=2	1	10	10	10	9	9	9	4	4	3	5	6	6	9	9	9	4	3	2	5	6	5	9	9	9	4	4	3	5	6	6	9	9	9	4	3	2	5	6	5	9	9
Q9UNX3;P61254	Q9UNX3;P61254	3;3	3;3	3;3	60S ribosomal protein L26-like 1;60S ribosomal protein L26	RPL26L1;RPL26	>sp|Q9UNX3|RL26L_HUMAN 60S ribosomal protein L26-like 1 OS=Homo sapiens GN=RPL26L1 PE=1 SV=1;>sp|P61254|RL26_HUMAN 60S ribosomal protein L26 OS=Homo sapiens GN=RPL26 PE=1 SV=1	2	3	3	3	3	3	3	1	1	1	1	1	1	3	3	3	1	1	1	1	1	1	3	3	3	1	1	1	1	1	1	3	3	3	1	1	1	1	1	1	3	3
P61313	P61313	2	2	2	60S ribosomal protein L15	RPL15	>sp|P61313|RL15_HUMAN 60S ribosomal protein L15 OS=Homo sapiens GN=RPL15 PE=1 SV=2	1	2	2	2	2	2	2	1	1	1	1	1	1	2	2	2	1	1	1	1	1	1	2	2	2	1	1	1	1	1	1	2	2	2	1	1	1	1	1	1	2	2
P61353	P61353	2	2	2	60S ribosomal protein L27	RPL27	>sp|P61353|RL27_HUMAN 60S ribosomal protein L27 OS=Homo sapiens GN=RPL27 PE=1 SV=2	1	2	2	2	2	2	2	2	2	1	1	1	2	2	2	2	1	2	2	2	2	2	2	2	2	2	2	1	1	1	2	2	2	2	1	2	2	2	2	2	2	2
P61513;A6NKH3	P61513;A6NKH3	3;2	3;2	3;2	60S ribosomal protein L37a;Putative 60S ribosomal protein L37a-like	RPL37A;RPL37L	>sp|P61513|RL37A_HUMAN 60S ribosomal protein L37a OS=Homo sapiens GN=RPL37A PE=1 SV=2;>sp|A6NKH3|RL37L_HUMAN Putative 60S ribosomal protein L37a-like protein OS=Homo sapiens GN=RPL37AP8 PE=5 SV=2	2	3	3	3	3	3	3	1	1	1	1	1	1	3	3	3	1	1	1	1	1	1	3	3	3	1	1	1	1	1	1	3	3	3	1	1	1	1	1	1	3	3
P61604	P61604	5	5	5	10 kDa heat shock protein, mitochondrial	HSPE1	>sp|P61604|CH10_HUMAN 10 kDa heat shock protein, mitochondrial OS=Homo sapiens GN=HSPE1 PE=1 SV=2	1	5	5	5	4	3	4	3	3	3	4	4	4	4	3	4	2	3	2	4	4	4	4	3	4	3	3	3	4	4	4	4	3	4	2	3	2	4	4	4	4	3
P61619	P61619	1	1	1	Protein transport protein Sec61 subunit alpha isoform 1	SEC61A1	>sp|P61619|S61A1_HUMAN Protein transport protein Sec61 subunit alpha isoform 1 OS=Homo sapiens GN=SEC61A1 PE=1 SV=2	1	1	1	1	1	1	1	1	1	1	1	1	1	1	1	0	0	1	1	1	1	1	1	1	1	1	1	1	1	1	1	1	1	0	0	1	1	1	1	1	1	1
P61626	P61626	1	1	1	Lysozyme C	LYZ	>sp|P61626|LYSC_HUMAN Lysozyme C OS=Homo sapiens GN=LYZ PE=1 SV=1	1	1	1	1	0	0	1	0	1	0	0	0	0	1	1	0	0	0	0	0	0	0	0	0	1	0	1	0	0	0	0	1	1	0	0	0	0	0	0	0	0	0
P61956;Q6EEV6;P55854	P61956;Q6EEV6;P55854	2;1;1	2;1;1	2;1;1	Small ubiquitin-related modifier 2;Small ubiquitin-related modifier 4;Small ubiquitin-related modifier 3	SUMO2;SUMO4;SUMO3	>sp|P61956|SUMO2_HUMAN Small ubiquitin-related modifier 2 OS=Homo sapiens GN=SUMO2 PE=1 SV=3;>sp|Q6EEV6|SUMO4_HUMAN Small ubiquitin-related modifier 4 OS=Homo sapiens GN=SUMO4 PE=1 SV=2;>sp|P55854|SUMO3_HUMAN Small ubiquitin-related modifier 3 OS=Homo sapi	3	2	2	2	1	1	1	1	1	1	2	2	2	1	1	1	0	1	1	2	2	2	1	1	1	1	1	1	2	2	2	1	1	1	0	1	1	2	2	2	1	1
P61978	P61978	9	9	9	Heterogeneous nuclear ribonucleoprotein K	HNRNPK	>sp|P61978|HNRPK_HUMAN Heterogeneous nuclear ribonucleoprotein K OS=Homo sapiens GN=HNRNPK PE=1 SV=1	1	9	9	9	7	8	8	3	3	3	5	5	4	8	6	6	3	3	3	5	5	5	7	8	8	3	3	3	5	5	4	8	6	6	3	3	3	5	5	5	7	8
P61981	P61981	3	1	1	14-3-3 protein gamma;14-3-3 protein gamma, N-terminally processed	YWHAG	>sp|P61981|1433G_HUMAN 14-3-3 protein gamma OS=Homo sapiens GN=YWHAG PE=1 SV=2	1	3	1	1	2	3	3	2	2	2	1	1	1	3	2	2	1	2	2	1	1	1	1	1	1	1	1	1	0	0	0	1	1	1	0	1	1	0	0	0	1	1
P62081	P62081	5	5	5	40S ribosomal protein S7	RPS7	>sp|P62081|RS7_HUMAN 40S ribosomal protein S7 OS=Homo sapiens GN=RPS7 PE=1 SV=1	1	5	5	5	4	5	5	0	0	0	0	0	0	5	5	5	0	0	0	0	0	0	4	5	5	0	0	0	0	0	0	5	5	5	0	0	0	0	0	0	4	5
P62191	P62191	2	2	2	26S protease regulatory subunit 4	PSMC1	>sp|P62191|PRS4_HUMAN 26S protease regulatory subunit 4 OS=Homo sapiens GN=PSMC1 PE=1 SV=1	1	2	2	2	1	2	2	0	0	0	0	0	0	2	1	1	0	0	0	0	0	0	1	2	2	0	0	0	0	0	0	2	1	1	0	0	0	0	0	0	1	2
P62195	P62195	1	1	1	26S protease regulatory subunit 8	PSMC5	>sp|P62195|PRS8_HUMAN 26S protease regulatory subunit 8 OS=Homo sapiens GN=PSMC5 PE=1 SV=1	1	1	1	1	0	0	0	1	1	0	1	1	1	1	1	0	1	0	1	0	0	0	0	0	0	1	1	0	1	1	1	1	1	0	1	0	1	0	0	0	0	0
P62241	P62241	6	6	6	40S ribosomal protein S8	RPS8	>sp|P62241|RS8_HUMAN 40S ribosomal protein S8 OS=Homo sapiens GN=RPS8 PE=1 SV=2	1	6	6	6	6	6	6	5	4	4	4	4	4	4	6	6	3	5	6	5	2	3	6	6	6	5	4	4	4	4	4	4	6	6	3	5	6	5	2	3	6	6
P62244	P62244	3	3	3	40S ribosomal protein S15a	RPS15A	>sp|P62244|RS15A_HUMAN 40S ribosomal protein S15a OS=Homo sapiens GN=RPS15A PE=1 SV=2	1	3	3	3	2	3	3	1	1	0	1	2	2	2	3	3	0	1	0	2	1	1	2	3	3	1	1	0	1	2	2	2	3	3	0	1	0	2	1	1	2	3
P62249	P62249	9	9	9	40S ribosomal protein S16	RPS16	>sp|P62249|RS16_HUMAN 40S ribosomal protein S16 OS=Homo sapiens GN=RPS16 PE=1 SV=2	1	9	9	9	7	6	8	5	3	3	3	4	4	8	8	6	2	5	5	3	4	4	7	6	8	5	3	3	3	4	4	8	8	6	2	5	5	3	4	4	7	6
P62258;Q04917;P31947	P62258	5;2;2	3;0;0	3;0;0	14-3-3 protein epsilon	YWHAE	>sp|P62258|1433E_HUMAN 14-3-3 protein epsilon OS=Homo sapiens GN=YWHAE PE=1 SV=1	3	5	3	3	3	3	3	2	2	2	2	2	2	4	3	3	2	2	2	2	2	2	2	1	1	1	1	1	1	1	1	2	2	2	1	1	1	1	1	1	2	1
P62263	P62263	5	5	5	40S ribosomal protein S14	RPS14	>sp|P62263|RS14_HUMAN 40S ribosomal protein S14 OS=Homo sapiens GN=RPS14 PE=1 SV=3	1	5	5	5	2	2	2	2	2	2	2	2	2	3	3	3	2	2	2	2	2	1	2	2	2	2	2	2	2	2	2	3	3	3	2	2	2	2	2	1	2	2
P62266	P62266	3	3	3	40S ribosomal protein S23	RPS23	>sp|P62266|RS23_HUMAN 40S ribosomal protein S23 OS=Homo sapiens GN=RPS23 PE=1 SV=3	1	3	3	3	3	3	3	0	0	0	0	0	0	3	3	3	0	0	0	0	0	0	3	3	3	0	0	0	0	0	0	3	3	3	0	0	0	0	0	0	3	3
P62269	P62269	10	10	10	40S ribosomal protein S18	RPS18	>sp|P62269|RS18_HUMAN 40S ribosomal protein S18 OS=Homo sapiens GN=RPS18 PE=1 SV=3	1	10	10	10	9	8	8	5	5	5	5	5	5	9	10	10	4	5	5	5	5	5	9	8	8	5	5	5	5	5	5	9	10	10	4	5	5	5	5	5	9	8
P62273	P62273	2	2	2	40S ribosomal protein S29	RPS29	>sp|P62273|RS29_HUMAN 40S ribosomal protein S29 OS=Homo sapiens GN=RPS29 PE=1 SV=2	1	2	2	2	2	2	2	1	1	1	0	1	1	2	2	2	1	0	0	0	1	0	2	2	2	1	1	1	0	1	1	2	2	2	1	0	0	0	1	0	2	2
P62277	P62277	4	4	4	40S ribosomal protein S13	RPS13	>sp|P62277|RS13_HUMAN 40S ribosomal protein S13 OS=Homo sapiens GN=RPS13 PE=1 SV=2	1	4	4	4	3	3	3	4	3	4	1	1	1	3	2	3	3	3	4	1	1	1	3	3	3	4	3	4	1	1	1	3	2	3	3	3	4	1	1	1	3	3
P62280	P62280	8	8	8	40S ribosomal protein S11	RPS11	>sp|P62280|RS11_HUMAN 40S ribosomal protein S11 OS=Homo sapiens GN=RPS11 PE=1 SV=3	1	8	8	8	5	7	7	3	3	3	1	1	1	6	7	7	1	3	3	1	1	1	5	7	7	3	3	3	1	1	1	6	7	7	1	3	3	1	1	1	5	7
P62304	P62304	1	1	1	Small nuclear ribonucleoprotein E	SNRPE	>sp|P62304|RUXE_HUMAN Small nuclear ribonucleoprotein E OS=Homo sapiens GN=SNRPE PE=1 SV=1	1	1	1	1	0	0	0	1	1	1	1	1	1	0	0	0	1	1	1	1	1	1	0	0	0	1	1	1	1	1	1	0	0	0	1	1	1	1	1	1	0	0
P62306	P62306	1	1	1	Small nuclear ribonucleoprotein F	SNRPF	>sp|P62306|RUXF_HUMAN Small nuclear ribonucleoprotein F OS=Homo sapiens GN=SNRPF PE=1 SV=1	1	1	1	1	1	1	1	1	1	1	1	1	1	1	0	1	1	1	1	1	1	1	1	1	1	1	1	1	1	1	1	1	0	1	1	1	1	1	1	1	1	1
P62316	P62316	3	3	3	Small nuclear ribonucleoprotein Sm D2	SNRPD2	>sp|P62316|SMD2_HUMAN Small nuclear ribonucleoprotein Sm D2 OS=Homo sapiens GN=SNRPD2 PE=1 SV=1	1	3	3	3	3	2	3	3	2	3	2	2	2	3	3	3	2	3	2	2	1	2	3	2	3	3	2	3	2	2	2	3	3	3	2	3	2	2	1	2	3	2
P62318	P62318	1	1	1	Small nuclear ribonucleoprotein Sm D3	SNRPD3	>sp|P62318|SMD3_HUMAN Small nuclear ribonucleoprotein Sm D3 OS=Homo sapiens GN=SNRPD3 PE=1 SV=1	1	1	1	1	1	1	1	0	0	0	0	0	0	1	1	1	0	0	0	0	0	0	1	1	1	0	0	0	0	0	0	1	1	1	0	0	0	0	0	0	1	1
P62424	P62424	5	5	5	60S ribosomal protein L7a	RPL7A	>sp|P62424|RL7A_HUMAN 60S ribosomal protein L7a OS=Homo sapiens GN=RPL7A PE=1 SV=2	1	5	5	5	4	4	4	3	2	3	2	2	2	4	4	4	2	3	3	2	2	2	4	4	4	3	2	3	2	2	2	4	4	4	2	3	3	2	2	2	4	4
P62491;Q15907	P62491;Q15907	1;1	1;1	1;1	Ras-related protein Rab-11A;Ras-related protein Rab-11B	RAB11A;RAB11B	>sp|P62491|RB11A_HUMAN Ras-related protein Rab-11A OS=Homo sapiens GN=RAB11A PE=1 SV=3;>sp|Q15907|RB11B_HUMAN Ras-related protein Rab-11B OS=Homo sapiens GN=RAB11B PE=1 SV=4	2	1	1	1	1	1	1	0	0	0	0	0	0	1	1	1	0	0	0	0	0	0	1	1	1	0	0	0	0	0	0	1	1	1	0	0	0	0	0	0	1	1
P62701;Q8TD47;P22090	P62701;Q8TD47	10;5;3	10;5;3	10;5;3	40S ribosomal protein S4, X isoform;40S ribosomal protein S4, Y isoform 2	RPS4X;RPS4Y2	>sp|P62701|RS4X_HUMAN 40S ribosomal protein S4, X isoform OS=Homo sapiens GN=RPS4X PE=1 SV=2;>sp|Q8TD47|RS4Y2_HUMAN 40S ribosomal protein S4, Y isoform 2 OS=Homo sapiens GN=RPS4Y2 PE=2 SV=3	3	10	10	10	9	9	9	2	3	2	4	4	5	9	9	9	2	3	4	5	3	5	9	9	9	2	3	2	4	4	5	9	9	9	2	3	4	5	3	5	9	9
P62750	P62750	5	5	5	60S ribosomal protein L23a	RPL23A	>sp|P62750|RL23A_HUMAN 60S ribosomal protein L23a OS=Homo sapiens GN=RPL23A PE=1 SV=1	1	5	5	5	5	5	5	1	1	1	1	1	1	5	5	5	1	1	1	1	1	1	5	5	5	1	1	1	1	1	1	5	5	5	1	1	1	1	1	1	5	5
P62753	P62753	4	4	4	40S ribosomal protein S6	RPS6	>sp|P62753|RS6_HUMAN 40S ribosomal protein S6 OS=Homo sapiens GN=RPS6 PE=1 SV=1	1	4	4	4	4	4	4	1	1	1	1	1	1	4	4	4	1	1	1	1	1	1	4	4	4	1	1	1	1	1	1	4	4	4	1	1	1	1	1	1	4	4
P62805	P62805	5	5	5	Histone H4	HIST1H4A	>sp|P62805|H4_HUMAN Histone H4 OS=Homo sapiens GN=HIST1H4A PE=1 SV=2	1	5	5	5	5	5	5	4	5	5	4	4	4	5	5	5	3	5	4	4	4	4	5	5	5	4	5	5	4	4	4	5	5	5	3	5	4	4	4	4	5	5
P62826	P62826	4	4	4	GTP-binding nuclear protein Ran	RAN	>sp|P62826|RAN_HUMAN GTP-binding nuclear protein Ran OS=Homo sapiens GN=RAN PE=1 SV=3	1	4	4	4	4	4	3	2	1	1	3	2	3	3	4	3	1	2	0	2	3	2	4	4	3	2	1	1	3	2	3	3	4	3	1	2	0	2	3	2	4	4
P62829	P62829	3	3	3	60S ribosomal protein L23	RPL23	>sp|P62829|RL23_HUMAN 60S ribosomal protein L23 OS=Homo sapiens GN=RPL23 PE=1 SV=1	1	3	3	3	3	3	3	2	2	1	2	1	2	2	2	3	1	2	1	2	2	1	3	3	3	2	2	1	2	1	2	2	2	3	1	2	1	2	2	1	3	3
P62841	P62841	4	4	4	40S ribosomal protein S15	RPS15	>sp|P62841|RS15_HUMAN 40S ribosomal protein S15 OS=Homo sapiens GN=RPS15 PE=1 SV=2	1	4	4	4	4	4	3	2	2	1	2	2	2	4	3	4	2	2	2	2	2	1	4	4	3	2	2	1	2	2	2	4	3	4	2	2	2	2	2	1	4	4
P62847	P62847	3	3	3	40S ribosomal protein S24	RPS24	>sp|P62847|RS24_HUMAN 40S ribosomal protein S24 OS=Homo sapiens GN=RPS24 PE=1 SV=1	1	3	3	3	3	3	3	1	1	1	1	1	1	3	3	2	1	1	1	1	1	1	3	3	3	1	1	1	1	1	1	3	3	2	1	1	1	1	1	1	3	3
P62851	P62851	8	8	8	40S ribosomal protein S25	RPS25	>sp|P62851|RS25_HUMAN 40S ribosomal protein S25 OS=Homo sapiens GN=RPS25 PE=1 SV=1	1	8	8	8	7	7	7	5	5	5	3	3	3	7	7	6	5	4	4	2	2	2	7	7	7	5	5	5	3	3	3	7	7	6	5	4	4	2	2	2	7	7
P62854;Q5JNZ5	P62854;Q5JNZ5	3;2	3;2	3;2	40S ribosomal protein S26;Putative 40S ribosomal protein S26-like 1	RPS26;RPS26P11	>sp|P62854|RS26_HUMAN 40S ribosomal protein S26 OS=Homo sapiens GN=RPS26 PE=1 SV=3;>sp|Q5JNZ5|RS26L_HUMAN Putative 40S ribosomal protein S26-like 1 OS=Homo sapiens GN=RPS26P11 PE=5 SV=1	2	3	3	3	3	3	3	2	2	2	3	3	3	2	3	3	2	2	2	3	3	2	3	3	3	2	2	2	3	3	3	2	3	3	2	2	2	3	3	2	3	3
P62857	P62857	3	3	3	40S ribosomal protein S28	RPS28	>sp|P62857|RS28_HUMAN 40S ribosomal protein S28 OS=Homo sapiens GN=RPS28 PE=1 SV=1	1	3	3	3	3	3	3	2	2	2	1	1	1	3	3	3	2	2	2	1	1	1	3	3	3	2	2	2	1	1	1	3	3	3	2	2	2	1	1	1	3	3
P62861	P62861	1	1	1	40S ribosomal protein S30	FAU	>sp|P62861|RS30_HUMAN 40S ribosomal protein S30 OS=Homo sapiens GN=FAU PE=1 SV=1	1	1	1	1	1	1	1	1	1	1	0	0	0	1	1	1	0	1	1	0	0	0	1	1	1	1	1	1	0	0	0	1	1	1	0	1	1	0	0	0	1	1
Q9HAV0;P62879;P62873;P16520	Q9HAV0;P62879;P62873;P16520	2;2;2;1	2;2;2;1	2;2;2;1	Guanine nucleotide-binding protein subunit beta-4;Guanine nucleotide-binding protein G(I)/G(S)/G(T) subunit beta-2;Guanine nucleotide-binding protein G(I)/G(S)/G(T) subunit beta-1;Guanine nucleotide-binding protein G(I)/G(S)/G(T) subunit beta-3	GNB4;GNB2;GNB1;GNB3	>sp|Q9HAV0|GBB4_HUMAN Guanine nucleotide-binding protein subunit beta-4 OS=Homo sapiens GN=GNB4 PE=1 SV=3;>sp|P62879|GBB2_HUMAN Guanine nucleotide-binding protein G(I)/G(S)/G(T) subunit beta-2 OS=Homo sapiens GN=GNB2 PE=1 SV=3;>sp|P62873|GBB1_HUMAN Guanine	4	2	2	2	2	2	2	0	0	0	0	0	0	2	2	2	0	0	0	0	0	0	2	2	2	0	0	0	0	0	0	2	2	2	0	0	0	0	0	0	2	2
P62888	P62888	4	4	4	60S ribosomal protein L30	RPL30	>sp|P62888|RL30_HUMAN 60S ribosomal protein L30 OS=Homo sapiens GN=RPL30 PE=1 SV=2	1	4	4	4	2	2	2	3	2	2	1	1	1	2	2	2	3	1	3	1	1	1	2	2	2	3	2	2	1	1	1	2	2	2	3	1	3	1	1	1	2	2
P62899	P62899	2	2	2	60S ribosomal protein L31	RPL31	>sp|P62899|RL31_HUMAN 60S ribosomal protein L31 OS=Homo sapiens GN=RPL31 PE=1 SV=1	1	2	2	2	1	1	2	2	1	2	2	2	2	1	2	2	1	2	1	2	2	2	1	1	2	2	1	2	2	2	2	1	2	2	1	2	1	2	2	2	1	1
P62906	P62906	2	2	2	60S ribosomal protein L10a	RPL10A	>sp|P62906|RL10A_HUMAN 60S ribosomal protein L10a OS=Homo sapiens GN=RPL10A PE=1 SV=2	1	2	2	2	1	1	1	0	0	0	1	2	2	1	1	1	0	1	0	1	2	1	1	1	1	0	0	0	1	2	2	1	1	1	0	1	0	1	2	1	1	1
P62910	P62910	3	3	3	60S ribosomal protein L32	RPL32	>sp|P62910|RL32_HUMAN 60S ribosomal protein L32 OS=Homo sapiens GN=RPL32 PE=1 SV=2	1	3	3	3	3	2	3	0	0	0	0	0	0	2	2	2	0	0	0	0	0	0	3	2	3	0	0	0	0	0	0	2	2	2	0	0	0	0	0	0	3	2
P62913	P62913	4	4	4	60S ribosomal protein L11	RPL11	>sp|P62913|RL11_HUMAN 60S ribosomal protein L11 OS=Homo sapiens GN=RPL11 PE=1 SV=2	1	4	4	4	3	3	3	3	2	3	4	3	3	3	3	3	2	2	3	4	4	3	3	3	3	3	2	3	4	3	3	3	3	3	2	2	3	4	4	3	3	3
P62917	P62917	4	4	4	60S ribosomal protein L8	RPL8	>sp|P62917|RL8_HUMAN 60S ribosomal protein L8 OS=Homo sapiens GN=RPL8 PE=1 SV=2	1	4	4	4	3	3	3	2	2	2	2	2	2	2	3	2	2	2	2	2	2	2	3	3	3	2	2	2	2	2	2	2	3	2	2	2	2	2	2	2	3	3
P62937	P62937	4	4	4	Peptidyl-prolyl cis-trans isomerase A;Peptidyl-prolyl cis-trans isomerase A, N-terminally processed	PPIA	>sp|P62937|PPIA_HUMAN Peptidyl-prolyl cis-trans isomerase A OS=Homo sapiens GN=PPIA PE=1 SV=2	1	4	4	4	4	3	4	2	2	1	2	2	2	4	4	4	0	1	2	2	2	2	4	3	4	2	2	1	2	2	2	4	4	4	0	1	2	2	2	2	4	3
P62942	P62942	1	1	1	Peptidyl-prolyl cis-trans isomerase FKBP1A	FKBP1A	>sp|P62942|FKB1A_HUMAN Peptidyl-prolyl cis-trans isomerase FKBP1A OS=Homo sapiens GN=FKBP1A PE=1 SV=2	1	1	1	1	1	0	1	0	0	0	0	0	0	1	0	1	0	0	0	0	0	0	1	0	1	0	0	0	0	0	0	1	0	1	0	0	0	0	0	0	1	0
P62979;P62987;P0CG47;P0CG48	P62979;P62987;P0CG47;P0CG48	4;3;3;3	4;3;3;3	4;3;3;3	Ubiquitin-40S ribosomal protein S27a;Ubiquitin;40S ribosomal protein S27a;Ubiquitin-60S ribosomal protein L40;Ubiquitin;60S ribosomal protein L40;Polyubiquitin-B;Ubiquitin;Polyubiquitin-C;Ubiquitin	RPS27A;UBA52;UBB;UBC	>sp|P62979|RS27A_HUMAN Ubiquitin-40S ribosomal protein S27a OS=Homo sapiens GN=RPS27A PE=1 SV=2;>sp|P62987|RL40_HUMAN Ubiquitin-60S ribosomal protein L40 OS=Homo sapiens GN=UBA52 PE=1 SV=2;>sp|P0CG47|UBB_HUMAN Polyubiquitin-B OS=Homo sapiens GN=UBB PE=1 SV	4	4	4	4	3	2	2	2	2	2	1	1	1	3	3	2	0	2	2	1	1	1	3	2	2	2	2	2	1	1	1	3	3	2	0	2	2	1	1	1	3	2
P62995	P62995	4	4	3	Transformer-2 protein homolog beta	TRA2B	>sp|P62995|TRA2B_HUMAN Transformer-2 protein homolog beta OS=Homo sapiens GN=TRA2B PE=1 SV=1	1	4	4	3	4	4	4	2	2	2	1	2	2	4	4	4	2	2	2	2	2	2	4	4	4	2	2	2	1	2	2	4	4	4	2	2	2	2	2	2	3	3
P63104	P63104	7	7	4	14-3-3 protein zeta/delta	YWHAZ	>sp|P63104|1433Z_HUMAN 14-3-3 protein zeta/delta OS=Homo sapiens GN=YWHAZ PE=1 SV=1	1	7	7	4	5	6	7	4	4	3	3	4	4	7	5	6	4	4	4	4	4	3	5	6	7	4	4	3	3	4	4	7	5	6	4	4	4	4	4	3	3	3
Q9GZV4;P63241	Q9GZV4;P63241	1;1	1;1	1;1	Eukaryotic translation initiation factor 5A-2;Eukaryotic translation initiation factor 5A-1	EIF5A2;EIF5A	>sp|Q9GZV4|IF5A2_HUMAN Eukaryotic translation initiation factor 5A-2 OS=Homo sapiens GN=EIF5A2 PE=1 SV=3;>sp|P63241|IF5A1_HUMAN Eukaryotic translation initiation factor 5A-1 OS=Homo sapiens GN=EIF5A PE=1 SV=2	2	1	1	1	1	1	1	0	0	0	1	1	1	1	0	1	0	0	0	0	1	1	1	1	1	0	0	0	1	1	1	1	0	1	0	0	0	0	1	1	1	1
P63244	P63244	4	4	4	Guanine nucleotide-binding protein subunit beta-2-like 1	GNB2L1	>sp|P63244|RACK1_HUMAN Receptor of activated protein C kinase 1 OS=Homo sapiens GN=RACK1 PE=1 SV=3	1	4	4	4	3	3	3	1	1	1	0	0	0	3	3	3	1	0	1	0	0	0	3	3	3	1	1	1	0	0	0	3	3	3	1	0	1	0	0	0	3	3
P63261	P63261	16	16	1	Actin, cytoplasmic 2;Actin, cytoplasmic 2, N-terminally processed	ACTG1	>sp|P63261|ACTG_HUMAN Actin, cytoplasmic 2 OS=Homo sapiens GN=ACTG1 PE=1 SV=1	1	16	16	1	14	15	14	9	10	8	12	12	12	13	14	14	7	9	10	10	9	11	14	15	14	9	10	8	12	12	12	13	14	14	7	9	10	10	9	11	1	1
P63313	P63313	2	2	2	Thymosin beta-10	TMSB10	>sp|P63313|TYB10_HUMAN Thymosin beta-10 OS=Homo sapiens GN=TMSB10 PE=1 SV=2	1	2	2	2	2	1	1	1	1	1	0	0	0	1	0	2	0	1	0	0	0	0	2	1	1	1	1	1	0	0	0	1	0	2	0	1	0	0	0	0	2	1
P67809	P67809	3	3	3	Nuclease-sensitive element-binding protein 1	YBX1	>sp|P67809|YBOX1_HUMAN Nuclease-sensitive element-binding protein 1 OS=Homo sapiens GN=YBX1 PE=1 SV=3	1	3	3	3	1	1	1	1	1	1	3	3	3	1	1	1	1	1	1	3	3	3	1	1	1	1	1	1	3	3	3	1	1	1	1	1	1	3	3	3	1	1
P67936	P67936	3	3	1	Tropomyosin alpha-4 chain	TPM4	>sp|P67936|TPM4_HUMAN Tropomyosin alpha-4 chain OS=Homo sapiens GN=TPM4 PE=1 SV=3	1	3	3	1	3	3	3	0	0	1	0	0	0	3	2	3	0	0	1	0	0	0	3	3	3	0	0	1	0	0	0	3	2	3	0	0	1	0	0	0	1	1
Q5VTE0;P68104;Q05639	Q5VTE0;P68104;Q05639	4;4;3	4;4;3	4;4;3	Putative elongation factor 1-alpha-like 3;Elongation factor 1-alpha 1;Elongation factor 1-alpha 2	EEF1A1P5;EEF1A1;EEF1A2	>sp|Q5VTE0|EF1A3_HUMAN Putative elongation factor 1-alpha-like 3 OS=Homo sapiens GN=EEF1A1P5 PE=5 SV=1;>sp|P68104|EF1A1_HUMAN Elongation factor 1-alpha 1 OS=Homo sapiens GN=EEF1A1 PE=1 SV=1;>sp|Q05639|EF1A2_HUMAN Elongation factor 1-alpha 2 OS=Homo sapiens	3	4	4	4	4	4	4	2	2	3	2	2	2	4	4	4	1	3	3	2	2	2	4	4	4	2	2	3	2	2	2	4	4	4	1	3	3	2	2	2	4	4
P68363;Q9BQE3;Q71U36;Q13748;Q6PEY2	P68363;Q9BQE3;Q71U36;Q13748	12;11;11;7;5	12;11;11;7;5	4;4;4;2;2	Tubulin alpha-1B chain;Tubulin alpha-1C chain;Tubulin alpha-1A chain;Tubulin alpha-3C/D chain	TUBA1B;TUBA1C;TUBA1A;TUBA3C	>sp|P68363|TBA1B_HUMAN Tubulin alpha-1B chain OS=Homo sapiens GN=TUBA1B PE=1 SV=1;>sp|Q9BQE3|TBA1C_HUMAN Tubulin alpha-1C chain OS=Homo sapiens GN=TUBA1C PE=1 SV=1;>sp|Q71U36|TBA1A_HUMAN Tubulin alpha-1A chain OS=Homo sapiens GN=TUBA1A PE=1 SV=1;>sp|Q13748	5	12	12	4	10	10	12	5	5	5	3	3	4	11	11	12	3	5	3	4	4	4	10	10	12	5	5	5	3	3	4	11	11	12	3	5	3	4	4	4	4	4
P68366;Q9NY65;A6NHL2	P68366	10;4;3	2;0;0	2;0;0	Tubulin alpha-4A chain	TUBA4A	>sp|P68366|TBA4A_HUMAN Tubulin alpha-4A chain OS=Homo sapiens GN=TUBA4A PE=1 SV=1	3	10	2	2	8	8	10	4	4	4	3	3	4	9	9	10	2	4	4	4	4	4	2	2	2	1	1	1	1	1	2	2	2	2	0	1	2	2	2	2	2	2
P68371;P04350;Q3ZCM7	P68371;P04350	14;10;6	14;10;6	3;2;1	Tubulin beta-4B chain;Tubulin beta-4A chain	TUBB4B;TUBB4A	>sp|P68371|TBB4B_HUMAN Tubulin beta-4B chain OS=Homo sapiens GN=TUBB4B PE=1 SV=1;>sp|P04350|TBB4A_HUMAN Tubulin beta-4A chain OS=Homo sapiens GN=TUBB4A PE=1 SV=2	3	14	14	3	11	13	14	5	4	5	4	4	5	13	13	12	2	5	5	5	5	6	11	13	14	5	4	5	4	4	5	13	13	12	2	5	5	5	5	6	3	3
Q71DI3;Q16695;P84243;P68431;Q6NXT2	Q71DI3;Q16695;P84243;P68431;Q6NXT2	4;4;4;4;2	4;4;4;4;2	4;4;4;4;2	Histone H3.2;Histone H3.1t;Histone H3.3;Histone H3.1;Histone H3.3C	HIST2H3A;HIST3H3;H3F3A;HIST1H3A;H3F3C	>sp|Q71DI3|H32_HUMAN Histone H3.2 OS=Homo sapiens GN=HIST2H3A PE=1 SV=3;>sp|Q16695|H31T_HUMAN Histone H3.1t OS=Homo sapiens GN=HIST3H3 PE=1 SV=3;>sp|P84243|H33_HUMAN Histone H3.3 OS=Homo sapiens GN=H3F3A PE=1 SV=2;>sp|P68431|H31_HUMAN Histone H3.1 OS=Homo	5	4	4	4	3	3	3	1	1	1	2	2	2	4	2	3	0	1	1	2	2	1	3	3	3	1	1	1	2	2	2	4	2	3	0	1	1	2	2	1	3	3
P78316	P78316	3	3	3	Nucleolar protein 14	NOP14	>sp|P78316|NOP14_HUMAN Nucleolar protein 14 OS=Homo sapiens GN=NOP14 PE=1 SV=3	1	3	3	3	3	3	3	0	0	0	0	0	0	3	2	3	0	0	0	0	0	0	3	3	3	0	0	0	0	0	0	3	2	3	0	0	0	0	0	0	3	3
P78371	P78371	7	7	7	T-complex protein 1 subunit beta	CCT2	>sp|P78371|TCPB_HUMAN T-complex protein 1 subunit beta OS=Homo sapiens GN=CCT2 PE=1 SV=4	1	7	7	7	5	6	5	2	1	2	3	1	2	5	5	4	0	2	1	2	1	1	5	6	5	2	1	2	3	1	2	5	5	4	0	2	1	2	1	1	5	6
P78527	P78527	19	19	19	DNA-dependent protein kinase catalytic subunit	PRKDC	>sp|P78527|PRKDC_HUMAN DNA-dependent protein kinase catalytic subunit OS=Homo sapiens GN=PRKDC PE=1 SV=3	1	19	19	19	17	17	17	9	8	8	2	2	2	17	17	15	4	9	9	2	2	1	17	17	17	9	8	8	2	2	2	17	17	15	4	9	9	2	2	1	17	17
P80723	P80723	5	5	5	Brain acid soluble protein 1	BASP1	>sp|P80723|BASP1_HUMAN Brain acid soluble protein 1 OS=Homo sapiens GN=BASP1 PE=1 SV=2	1	5	5	5	4	4	4	3	3	3	4	3	4	4	4	4	3	3	3	4	4	4	4	4	4	3	3	3	4	3	4	4	4	4	3	3	3	4	4	4	4	4
P81605	P81605	2	2	2	Dermcidin;Survival-promoting peptide;DCD-1	DCD	>sp|P81605|DCD_HUMAN Dermcidin OS=Homo sapiens GN=DCD PE=1 SV=2	1	2	2	2	1	1	1	2	1	2	1	1	1	1	1	1	1	2	2	1	1	1	1	1	1	2	1	2	1	1	1	1	1	1	1	2	2	1	1	1	1	1
P82675	P82675	2	2	2	28S ribosomal protein S5, mitochondrial	MRPS5	>sp|P82675|RT05_HUMAN 28S ribosomal protein S5, mitochondrial OS=Homo sapiens GN=MRPS5 PE=1 SV=2	1	2	2	2	2	2	2	1	1	1	0	1	1	2	2	2	1	1	1	1	1	1	2	2	2	1	1	1	0	1	1	2	2	2	1	1	1	1	1	1	2	2
P82932	P82932	4	4	4	28S ribosomal protein S6, mitochondrial	MRPS6	>sp|P82932|RT06_HUMAN 28S ribosomal protein S6, mitochondrial OS=Homo sapiens GN=MRPS6 PE=1 SV=3	1	4	4	4	2	3	3	1	1	1	0	1	1	2	2	2	0	1	1	1	1	1	2	3	3	1	1	1	0	1	1	2	2	2	0	1	1	1	1	1	2	3
P83105	P83105	1	1	1	Serine protease HTRA4	HTRA4	>sp|P83105|HTRA4_HUMAN Serine protease HTRA4 OS=Homo sapiens GN=HTRA4 PE=2 SV=1	1	1	1	1	0	0	0	1	1	0	0	0	0	0	0	0	1	0	1	0	0	0	0	0	0	1	1	0	0	0	0	0	0	0	1	0	1	0	0	0	0	0
P83731	P83731	4	4	4	60S ribosomal protein L24	RPL24	>sp|P83731|RL24_HUMAN 60S ribosomal protein L24 OS=Homo sapiens GN=RPL24 PE=1 SV=1	1	4	4	4	3	3	3	2	1	1	3	4	4	3	3	3	1	1	2	4	3	3	3	3	3	2	1	1	3	4	4	3	3	3	1	1	2	4	3	3	3	3
Q969Q0;P83881	Q969Q0;P83881	1;1	1;1	1;1	60S ribosomal protein L36a-like;60S ribosomal protein L36a	RPL36AL;RPL36A	>sp|Q969Q0|RL36L_HUMAN 60S ribosomal protein L36a-like OS=Homo sapiens GN=RPL36AL PE=1 SV=3;>sp|P83881|RL36A_HUMAN 60S ribosomal protein L36a OS=Homo sapiens GN=RPL36A PE=1 SV=2	2	1	1	1	1	1	1	1	1	1	1	1	1	1	1	1	1	1	1	1	1	1	1	1	1	1	1	1	1	1	1	1	1	1	1	1	1	1	1	1	1	1
P84090	P84090	1	1	1	Enhancer of rudimentary homolog	ERH	>sp|P84090|ERH_HUMAN Enhancer of rudimentary homolog OS=Homo sapiens GN=ERH PE=1 SV=1	1	1	1	1	1	1	1	0	1	1	1	1	1	1	1	1	0	1	1	1	1	1	1	1	1	0	1	1	1	1	1	1	1	1	0	1	1	1	1	1	1	1
P84098	P84098	3	3	3	60S ribosomal protein L19	RPL19	>sp|P84098|RL19_HUMAN 60S ribosomal protein L19 OS=Homo sapiens GN=RPL19 PE=1 SV=1	1	3	3	3	2	2	2	2	2	2	1	1	1	2	2	1	2	2	2	1	1	1	2	2	2	2	2	2	1	1	1	2	2	1	2	2	2	1	1	1	2	2
P84103	P84103	3	3	3	Serine/arginine-rich splicing factor 3	SRSF3	>sp|P84103|SRSF3_HUMAN Serine/arginine-rich splicing factor 3 OS=Homo sapiens GN=SRSF3 PE=1 SV=1	1	3	3	3	3	3	3	0	0	0	1	1	1	3	3	3	0	0	0	1	1	1	3	3	3	0	0	0	1	1	1	3	3	3	0	0	0	1	1	1	3	3
P98198	P98198	1	1	1	Probable phospholipid-transporting ATPase ID	ATP8B2	>sp|P98198|AT8B2_HUMAN Phospholipid-transporting ATPase ID OS=Homo sapiens GN=ATP8B2 PE=1 SV=2	1	1	1	1	0	0	1	0	0	0	1	1	1	0	1	1	0	0	0	1	1	1	0	0	1	0	0	0	1	1	1	0	1	1	0	0	0	1	1	1	0	0
P99999	P99999	1	1	1	Cytochrome c	CYCS	>sp|P99999|CYC_HUMAN Cytochrome c OS=Homo sapiens GN=CYCS PE=1 SV=2	1	1	1	1	1	1	1	0	0	0	0	0	0	1	1	1	0	0	0	0	0	0	1	1	1	0	0	0	0	0	0	1	1	1	0	0	0	0	0	0	1	1
Q00325	Q00325	1	1	1	Phosphate carrier protein, mitochondrial	SLC25A3	>sp|Q00325|MPCP_HUMAN Phosphate carrier protein, mitochondrial OS=Homo sapiens GN=SLC25A3 PE=1 SV=2	1	1	1	1	1	1	1	1	1	1	1	1	1	1	1	1	1	1	1	1	1	1	1	1	1	1	1	1	1	1	1	1	1	1	1	1	1	1	1	1	1	1
Q00341	Q00341	1	1	1	Vigilin	HDLBP	>sp|Q00341|VIGLN_HUMAN Vigilin OS=Homo sapiens GN=HDLBP PE=1 SV=2	1	1	1	1	1	1	1	0	0	0	0	0	0	1	1	1	0	0	0	0	0	0	1	1	1	0	0	0	0	0	0	1	1	1	0	0	0	0	0	0	1	1
Q00610;P53675	Q00610	5;2	5;2	5;2	Clathrin heavy chain 1	CLTC	>sp|Q00610|CLH1_HUMAN Clathrin heavy chain 1 OS=Homo sapiens GN=CLTC PE=1 SV=5	2	5	5	5	4	3	5	1	0	0	1	1	1	5	4	5	0	1	1	1	1	1	4	3	5	1	0	0	1	1	1	5	4	5	0	1	1	1	1	1	4	3
Q00839	Q00839	10	10	10	Heterogeneous nuclear ribonucleoprotein U	HNRNPU	>sp|Q00839|HNRPU_HUMAN Heterogeneous nuclear ribonucleoprotein U OS=Homo sapiens GN=HNRNPU PE=1 SV=6	1	10	10	10	5	5	5	4	5	4	8	7	8	4	3	6	4	5	4	8	7	6	5	5	5	4	5	4	8	7	8	4	3	6	4	5	4	8	7	6	5	5
Q01518	Q01518	1	1	1	Adenylyl cyclase-associated protein 1	CAP1	>sp|Q01518|CAP1_HUMAN Adenylyl cyclase-associated protein 1 OS=Homo sapiens GN=CAP1 PE=1 SV=5	1	1	1	1	1	1	1	0	0	0	0	0	0	1	1	1	0	0	0	0	0	0	1	1	1	0	0	0	0	0	0	1	1	1	0	0	0	0	0	0	1	1
Q01546;CON__Q01546;P12035;CON__P12035	Q01546;CON__Q01546	5;4;2;2	1;1;0;0	1;1;0;0	Keratin, type II cytoskeletal 2 oral	KRT76	>sp|Q01546|K22O_HUMAN Keratin, type II cytoskeletal 2 oral OS=Homo sapiens GN=KRT76 PE=1 SV=2;>Q01546 SWISS-PROT:Q01546 Tax_Id=9606 Gene_Symbol=KRT76 Keratin, type II cytoskeletal 2 oral	4	5	1	1	3	3	3	3	4	3	4	4	4	3	3	3	3	3	3	3	4	2	0	0	0	0	1	0	0	0	0	0	0	0	0	0	0	0	0	0	0	0
Q01650	Q01650	3	3	3	Large neutral amino acids transporter small subunit 1	SLC7A5	>sp|Q01650|LAT1_HUMAN Large neutral amino acids transporter small subunit 1 OS=Homo sapiens GN=SLC7A5 PE=1 SV=2	1	3	3	3	3	3	3	1	1	1	1	1	1	3	3	3	0	1	1	1	1	1	3	3	3	1	1	1	1	1	1	3	3	3	0	1	1	1	1	1	3	3
Q01813;P17858	Q01813;P17858	2;1	2;1	2;1	6-phosphofructokinase type C;6-phosphofructokinase, liver type	PFKP;PFKL	>sp|Q01813|PFKAP_HUMAN ATP-dependent 6-phosphofructokinase, platelet type OS=Homo sapiens GN=PFKP PE=1 SV=2;>sp|P17858|PFKAL_HUMAN ATP-dependent 6-phosphofructokinase, liver type OS=Homo sapiens GN=PFKL PE=1 SV=6	2	2	2	2	2	2	2	0	0	0	1	1	1	2	2	2	0	0	0	1	1	1	2	2	2	0	0	0	1	1	1	2	2	2	0	0	0	1	1	1	2	2
Q02413	Q02413	1	1	1	Desmoglein-1	DSG1	>sp|Q02413|DSG1_HUMAN Desmoglein-1 OS=Homo sapiens GN=DSG1 PE=1 SV=2	1	1	1	1	0	0	0	1	1	0	1	1	1	0	0	0	1	1	1	0	1	1	0	0	0	1	1	0	1	1	1	0	0	0	1	1	1	0	1	1	0	0
Q02543	Q02543	3	3	3	60S ribosomal protein L18a	RPL18A	>sp|Q02543|RL18A_HUMAN 60S ribosomal protein L18a OS=Homo sapiens GN=RPL18A PE=1 SV=2	1	3	3	3	3	3	3	2	2	1	1	1	1	3	3	3	1	2	2	1	1	1	3	3	3	2	2	1	1	1	1	3	3	3	1	2	2	1	1	1	3	3
Q02790	Q02790	6	6	6	Peptidyl-prolyl cis-trans isomerase FKBP4;Peptidyl-prolyl cis-trans isomerase FKBP4, N-terminally processed	FKBP4	>sp|Q02790|FKBP4_HUMAN Peptidyl-prolyl cis-trans isomerase FKBP4 OS=Homo sapiens GN=FKBP4 PE=1 SV=3	1	6	6	6	6	6	6	3	2	3	4	4	4	6	6	6	2	3	3	4	4	4	6	6	6	3	2	3	4	4	4	6	6	6	2	3	3	4	4	4	6	6
Q02878	Q02878	6	6	6	60S ribosomal protein L6	RPL6	>sp|Q02878|RL6_HUMAN 60S ribosomal protein L6 OS=Homo sapiens GN=RPL6 PE=1 SV=3	1	6	6	6	5	5	6	0	0	0	0	1	1	6	5	6	0	0	0	2	2	1	5	5	6	0	0	0	0	1	1	6	5	6	0	0	0	2	2	1	5	5
Q02978	Q02978	1	1	1	Mitochondrial 2-oxoglutarate/malate carrier protein	SLC25A11	>sp|Q02978|M2OM_HUMAN Mitochondrial 2-oxoglutarate/malate carrier protein OS=Homo sapiens GN=SLC25A11 PE=1 SV=3	1	1	1	1	0	0	1	1	1	1	1	0	1	1	1	1	1	1	1	1	1	0	0	0	1	1	1	1	1	0	1	1	1	1	1	1	1	1	1	0	0	0
Q05469	Q05469	1	1	1	Hormone-sensitive lipase	LIPE	>sp|Q05469|LIPS_HUMAN Hormone-sensitive lipase OS=Homo sapiens GN=LIPE PE=1 SV=4	1	1	1	1	0	0	0	0	0	0	0	0	0	0	0	0	0	0	0	0	0	1	0	0	0	0	0	0	0	0	0	0	0	0	0	0	0	0	0	1	0	0
Q05519	Q05519	1	1	1	Serine/arginine-rich splicing factor 11	SRSF11	>sp|Q05519|SRS11_HUMAN Serine/arginine-rich splicing factor 11 OS=Homo sapiens GN=SRSF11 PE=1 SV=1	1	1	1	1	1	1	1	0	0	0	0	0	0	1	1	1	0	0	0	0	0	0	1	1	1	0	0	0	0	0	0	1	1	1	0	0	0	0	0	0	1	1
Q06830;Q13162	Q06830	7;1	7;1	6;1	Peroxiredoxin-1	PRDX1	>sp|Q06830|PRDX1_HUMAN Peroxiredoxin-1 OS=Homo sapiens GN=PRDX1 PE=1 SV=1	2	7	7	6	5	5	5	3	4	4	5	3	5	5	5	5	3	5	3	5	3	4	5	5	5	3	4	4	5	3	5	5	5	5	3	5	3	5	3	4	4	4
Q07020	Q07020	5	5	5	60S ribosomal protein L18	RPL18	>sp|Q07020|RL18_HUMAN 60S ribosomal protein L18 OS=Homo sapiens GN=RPL18 PE=1 SV=2	1	5	5	5	5	5	4	4	4	4	4	4	4	5	5	5	4	4	4	4	4	4	5	5	4	4	4	4	4	4	4	5	5	5	4	4	4	4	4	4	5	5
Q07065	Q07065	2	2	2	Cytoskeleton-associated protein 4	CKAP4	>sp|Q07065|CKAP4_HUMAN Cytoskeleton-associated protein 4 OS=Homo sapiens GN=CKAP4 PE=1 SV=2	1	2	2	2	2	2	2	0	0	0	0	0	0	2	1	1	0	0	0	0	0	0	2	2	2	0	0	0	0	0	0	2	1	1	0	0	0	0	0	0	2	2
Q07955	Q07955	4	4	4	Serine/arginine-rich splicing factor 1	SRSF1	>sp|Q07955|SRSF1_HUMAN Serine/arginine-rich splicing factor 1 OS=Homo sapiens GN=SRSF1 PE=1 SV=2	1	4	4	4	3	3	4	0	0	0	0	0	0	3	2	2	0	0	0	0	0	0	3	3	4	0	0	0	0	0	0	3	2	2	0	0	0	0	0	0	3	3
Q08J23	Q08J23	4	4	4	tRNA (cytosine(34)-C(5))-methyltransferase	NSUN2	>sp|Q08J23|NSUN2_HUMAN tRNA (cytosine(34)-C(5))-methyltransferase OS=Homo sapiens GN=NSUN2 PE=1 SV=2	1	4	4	4	4	3	3	2	2	2	1	2	2	3	3	3	1	2	1	2	2	1	4	3	3	2	2	2	1	2	2	3	3	3	1	2	1	2	2	1	4	3
Q09028	Q09028	1	1	1	Histone-binding protein RBBP4	RBBP4	>sp|Q09028|RBBP4_HUMAN Histone-binding protein RBBP4 OS=Homo sapiens GN=RBBP4 PE=1 SV=3	1	1	1	1	1	0	1	0	0	0	0	0	0	1	1	1	0	0	0	0	0	0	1	0	1	0	0	0	0	0	0	1	1	1	0	0	0	0	0	0	1	0
Q09666	Q09666	5	5	5	Neuroblast differentiation-associated protein AHNAK	AHNAK	>sp|Q09666|AHNK_HUMAN Neuroblast differentiation-associated protein AHNAK OS=Homo sapiens GN=AHNAK PE=1 SV=2	1	5	5	5	4	4	3	2	2	2	1	1	1	4	4	4	1	2	2	1	1	1	4	4	3	2	2	2	1	1	1	4	4	4	1	2	2	1	1	1	4	4
Q10589	Q10589	1	1	1	Bone marrow stromal antigen 2	BST2	>sp|Q10589|BST2_HUMAN Bone marrow stromal antigen 2 OS=Homo sapiens GN=BST2 PE=1 SV=1	1	1	1	1	0	0	0	1	1	1	1	1	1	0	0	0	1	1	1	1	1	1	0	0	0	1	1	1	1	1	1	0	0	0	1	1	1	1	1	1	0	0
Q12905	Q12905	1	1	1	Interleukin enhancer-binding factor 2	ILF2	>sp|Q12905|ILF2_HUMAN Interleukin enhancer-binding factor 2 OS=Homo sapiens GN=ILF2 PE=1 SV=2	1	1	1	1	1	1	0	0	0	0	0	0	0	1	0	0	0	0	0	0	0	0	1	1	0	0	0	0	0	0	0	1	0	0	0	0	0	0	0	0	1	1
Q12906	Q12906	3	3	3	Interleukin enhancer-binding factor 3	ILF3	>sp|Q12906|ILF3_HUMAN Interleukin enhancer-binding factor 3 OS=Homo sapiens GN=ILF3 PE=1 SV=3	1	3	3	3	3	2	2	0	0	0	0	0	0	3	2	2	0	0	0	0	0	0	3	2	2	0	0	0	0	0	0	3	2	2	0	0	0	0	0	0	3	2
Q12931	Q12931	3	3	3	Heat shock protein 75 kDa, mitochondrial	TRAP1	>sp|Q12931|TRAP1_HUMAN Heat shock protein 75 kDa, mitochondrial OS=Homo sapiens GN=TRAP1 PE=1 SV=3	1	3	3	3	3	3	3	0	0	0	0	0	0	3	3	3	0	0	0	0	0	0	3	3	3	0	0	0	0	0	0	3	3	3	0	0	0	0	0	0	3	3
Q12965;O00160	Q12965	17;3	17;3	17;3	Unconventional myosin-Ie	MYO1E	>sp|Q12965|MYO1E_HUMAN Unconventional myosin-Ie OS=Homo sapiens GN=MYO1E PE=1 SV=2	2	17	17	17	16	16	16	5	1	4	0	0	0	15	15	15	0	5	4	0	0	0	16	16	16	5	1	4	0	0	0	15	15	15	0	5	4	0	0	0	16	16
Q13155	Q13155	1	1	1	Aminoacyl tRNA synthase complex-interacting multifunctional protein 2	AIMP2	>sp|Q13155|AIMP2_HUMAN Aminoacyl tRNA synthase complex-interacting multifunctional protein 2 OS=Homo sapiens GN=AIMP2 PE=1 SV=2	1	1	1	1	1	1	1	0	0	0	0	0	0	0	1	1	0	0	0	0	0	0	1	1	1	0	0	0	0	0	0	0	1	1	0	0	0	0	0	0	1	1
Q13200	Q13200	1	1	1	26S proteasome non-ATPase regulatory subunit 2	PSMD2	>sp|Q13200|PSMD2_HUMAN 26S proteasome non-ATPase regulatory subunit 2 OS=Homo sapiens GN=PSMD2 PE=1 SV=3	1	1	1	1	1	1	1	1	1	1	1	1	1	1	1	1	1	1	1	1	1	1	1	1	1	1	1	1	1	1	1	1	1	1	1	1	1	1	1	1	1	1
Q13242	Q13242	4	4	4	Serine/arginine-rich splicing factor 9	SRSF9	>sp|Q13242|SRSF9_HUMAN Serine/arginine-rich splicing factor 9 OS=Homo sapiens GN=SRSF9 PE=1 SV=1	1	4	4	4	4	4	4	0	0	0	0	0	0	4	4	4	0	0	0	0	0	0	4	4	4	0	0	0	0	0	0	4	4	4	0	0	0	0	0	0	4	4
Q13247;Q08170;Q13243	Q13247;Q08170	5;3;1	5;3;1	5;3;1	Serine/arginine-rich splicing factor 6;Serine/arginine-rich splicing factor 4	SRSF6;SRSF4	>sp|Q13247|SRSF6_HUMAN Serine/arginine-rich splicing factor 6 OS=Homo sapiens GN=SRSF6 PE=1 SV=2;>sp|Q08170|SRSF4_HUMAN Serine/arginine-rich splicing factor 4 OS=Homo sapiens GN=SRSF4 PE=1 SV=2	3	5	5	5	5	5	5	1	2	2	2	2	2	5	4	5	0	2	1	2	2	2	5	5	5	1	2	2	2	2	2	5	4	5	0	2	1	2	2	2	5	5
Q13263	Q13263	1	1	1	Transcription intermediary factor 1-beta	TRIM28	>sp|Q13263|TIF1B_HUMAN Transcription intermediary factor 1-beta OS=Homo sapiens GN=TRIM28 PE=1 SV=5	1	1	1	1	1	1	1	0	0	0	0	0	0	1	1	1	0	0	0	0	0	0	1	1	1	0	0	0	0	0	0	1	1	1	0	0	0	0	0	0	1	1
Q13283	Q13283	1	1	1	Ras GTPase-activating protein-binding protein 1	G3BP1	>sp|Q13283|G3BP1_HUMAN Ras GTPase-activating protein-binding protein 1 OS=Homo sapiens GN=G3BP1 PE=1 SV=1	1	1	1	1	0	1	1	1	1	1	1	1	1	1	1	0	1	1	1	1	1	0	0	1	1	1	1	1	1	1	1	1	1	0	1	1	1	1	1	0	0	1
Q13435	Q13435	1	1	1	Splicing factor 3B subunit 2	SF3B2	>sp|Q13435|SF3B2_HUMAN Splicing factor 3B subunit 2 OS=Homo sapiens GN=SF3B2 PE=1 SV=2	1	1	1	1	0	0	1	0	0	0	0	0	0	0	1	1	0	0	0	0	0	0	0	0	1	0	0	0	0	0	0	0	1	1	0	0	0	0	0	0	0	0
Q13509	Q13509	9	1	0	Tubulin beta-3 chain	TUBB3	>sp|Q13509|TBB3_HUMAN Tubulin beta-3 chain OS=Homo sapiens GN=TUBB3 PE=1 SV=2	1	9	1	0	7	8	9	4	4	4	2	2	3	9	8	8	2	4	3	3	4	4	1	1	1	0	0	0	0	0	0	1	1	1	0	0	0	0	0	0	0	0
Q13523	Q13523	1	1	1	Serine/threonine-protein kinase PRP4 homolog	PRPF4B	>sp|Q13523|PRP4B_HUMAN Serine/threonine-protein kinase PRP4 homolog OS=Homo sapiens GN=PRPF4B PE=1 SV=3	1	1	1	1	1	1	1	1	0	1	1	1	1	1	1	1	0	1	1	1	1	1	1	1	1	1	0	1	1	1	1	1	1	1	0	1	1	1	1	1	1	1
Q13595	Q13595	4	3	3	Transformer-2 protein homolog alpha	TRA2A	>sp|Q13595|TRA2A_HUMAN Transformer-2 protein homolog alpha OS=Homo sapiens GN=TRA2A PE=1 SV=1	1	4	3	3	3	3	3	3	3	3	1	3	3	3	3	3	2	3	2	2	2	3	2	2	2	2	2	2	1	2	2	2	2	2	1	2	1	1	1	2	2	2
Q13829	Q13829	1	1	1	BTB/POZ domain-containing adapter for CUL3-mediated RhoA degradation protein 2	TNFAIP1	>sp|Q13829|BACD2_HUMAN BTB/POZ domain-containing adapter for CUL3-mediated RhoA degradation protein 2 OS=Homo sapiens GN=TNFAIP1 PE=1 SV=1	1	1	1	1	1	1	1	0	0	0	0	0	0	1	1	1	0	0	0	0	0	0	1	1	1	0	0	0	0	0	0	1	1	1	0	0	0	0	0	0	1	1
Q14103	Q14103	2	2	2	Heterogeneous nuclear ribonucleoprotein D0	HNRNPD	>sp|Q14103|HNRPD_HUMAN Heterogeneous nuclear ribonucleoprotein D0 OS=Homo sapiens GN=HNRNPD PE=1 SV=1	1	2	2	2	2	2	2	2	1	2	2	2	2	2	2	2	0	2	2	2	2	2	2	2	2	2	1	2	2	2	2	2	2	2	0	2	2	2	2	2	2	2
Q14152	Q14152	1	1	1	Eukaryotic translation initiation factor 3 subunit A	EIF3A	>sp|Q14152|EIF3A_HUMAN Eukaryotic translation initiation factor 3 subunit A OS=Homo sapiens GN=EIF3A PE=1 SV=1	1	1	1	1	0	0	0	1	1	1	0	0	0	0	0	0	1	1	1	0	0	0	0	0	0	1	1	1	0	0	0	0	0	0	1	1	1	0	0	0	0	0
Q14444	Q14444	1	1	1	Caprin-1	CAPRIN1	>sp|Q14444|CAPR1_HUMAN Caprin-1 OS=Homo sapiens GN=CAPRIN1 PE=1 SV=2	1	1	1	1	1	1	1	1	1	1	0	0	0	1	1	1	0	1	1	0	0	0	1	1	1	1	1	1	0	0	0	1	1	1	0	1	1	0	0	0	1	1
Q14498	Q14498	7	7	7	RNA-binding protein 39	RBM39	>sp|Q14498|RBM39_HUMAN RNA-binding protein 39 OS=Homo sapiens GN=RBM39 PE=1 SV=2	1	7	7	7	6	7	6	5	4	5	4	5	5	7	6	6	5	5	5	5	5	5	6	7	6	5	4	5	4	5	5	7	6	6	5	5	5	5	5	5	6	7
Q14683	Q14683	70	70	70	Structural maintenance of chromosomes protein 1A	SMC1A	>sp|Q14683|SMC1A_HUMAN Structural maintenance of chromosomes protein 1A OS=Homo sapiens GN=SMC1A PE=1 SV=2	1	70	70	70	7	2	6	6	2	1	4	2	3	66	62	61	17	25	24	23	27	24	7	2	6	6	2	1	4	2	3	66	62	61	17	25	24	23	27	24	7	2
Q14697	Q14697	1	1	1	Neutral alpha-glucosidase AB	GANAB	>sp|Q14697|GANAB_HUMAN Neutral alpha-glucosidase AB OS=Homo sapiens GN=GANAB PE=1 SV=3	1	1	1	1	1	1	1	0	0	0	0	0	0	1	1	1	0	0	0	0	0	0	1	1	1	0	0	0	0	0	0	1	1	1	0	0	0	0	0	0	1	1
Q14739	Q14739	1	1	1	Lamin-B receptor	LBR	>sp|Q14739|LBR_HUMAN Lamin-B receptor OS=Homo sapiens GN=LBR PE=1 SV=2	1	1	1	1	1	1	1	0	0	0	0	0	0	1	0	1	0	0	0	0	0	0	1	1	1	0	0	0	0	0	0	1	0	1	0	0	0	0	0	0	1	1
Q14974	Q14974	5	5	5	Importin subunit beta-1	KPNB1	>sp|Q14974|IMB1_HUMAN Importin subunit beta-1 OS=Homo sapiens GN=KPNB1 PE=1 SV=2	1	5	5	5	3	4	4	3	2	1	2	1	2	4	3	4	1	3	3	1	1	2	3	4	4	3	2	1	2	1	2	4	3	4	1	3	3	1	1	2	3	4
Q149N8	Q149N8	1	1	1	E3 ubiquitin-protein ligase SHPRH	SHPRH	>sp|Q149N8|SHPRH_HUMAN E3 ubiquitin-protein ligase SHPRH OS=Homo sapiens GN=SHPRH PE=1 SV=2	1	1	1	1	0	0	0	0	0	0	0	0	0	1	0	0	0	0	0	0	0	0	0	0	0	0	0	0	0	0	0	1	0	0	0	0	0	0	0	0	0	0
Q14BN4	Q14BN4	1	1	1	Sarcolemmal membrane-associated protein	SLMAP	>sp|Q14BN4|SLMAP_HUMAN Sarcolemmal membrane-associated protein OS=Homo sapiens GN=SLMAP PE=1 SV=1	1	1	1	1	1	1	1	0	0	0	0	0	0	1	1	1	0	0	0	0	0	0	1	1	1	0	0	0	0	0	0	1	1	1	0	0	0	0	0	0	1	1
Q15029	Q15029	2	1	1	116 kDa U5 small nuclear ribonucleoprotein component	EFTUD2	>sp|Q15029|U5S1_HUMAN 116 kDa U5 small nuclear ribonucleoprotein component OS=Homo sapiens GN=EFTUD2 PE=1 SV=1	1	2	1	1	1	1	1	1	1	0	1	1	1	1	1	1	0	0	0	1	1	1	1	1	1	1	1	0	0	0	0	1	1	1	0	0	0	0	0	0	1	1
Q15046	Q15046	2	2	2	Lysine--tRNA ligase	KARS	>sp|Q15046|SYK_HUMAN Lysine--tRNA ligase OS=Homo sapiens GN=KARS PE=1 SV=3	1	2	2	2	1	2	2	0	0	0	0	0	0	2	2	2	0	0	0	0	0	0	1	2	2	0	0	0	0	0	0	2	2	2	0	0	0	0	0	0	1	2
Q15084	Q15084	2	2	2	Protein disulfide-isomerase A6	PDIA6	>sp|Q15084|PDIA6_HUMAN Protein disulfide-isomerase A6 OS=Homo sapiens GN=PDIA6 PE=1 SV=1	1	2	2	2	1	1	1	0	0	0	0	1	2	1	1	1	0	0	0	1	2	1	1	1	1	0	0	0	0	1	2	1	1	1	0	0	0	1	2	1	1	1
Q15149;P58107;Q9UPN3	Q15149	86;2;1	86;2;1	86;2;1	Plectin	PLEC	>sp|Q15149|PLEC_HUMAN Plectin OS=Homo sapiens GN=PLEC PE=1 SV=3	3	86	86	86	65	62	67	44	38	41	25	29	29	68	65	64	29	37	41	25	29	30	65	62	67	44	38	41	25	29	29	68	65	64	29	37	41	25	29	30	65	62
Q15185	Q15185	1	1	1	Prostaglandin E synthase 3	PTGES3	>sp|Q15185|TEBP_HUMAN Prostaglandin E synthase 3 OS=Homo sapiens GN=PTGES3 PE=1 SV=1	1	1	1	1	1	1	1	0	0	0	0	0	0	1	1	1	0	0	0	0	0	0	1	1	1	0	0	0	0	0	0	1	1	1	0	0	0	0	0	0	1	1
Q15233	Q15233	3	3	3	Non-POU domain-containing octamer-binding protein	NONO	>sp|Q15233|NONO_HUMAN Non-POU domain-containing octamer-binding protein OS=Homo sapiens GN=NONO PE=1 SV=4	1	3	3	3	2	2	3	0	0	0	0	0	0	3	2	1	0	0	0	0	0	0	2	2	3	0	0	0	0	0	0	3	2	1	0	0	0	0	0	0	2	2
Q15365;P57723	Q15365	7;1	7;1	4;0	Poly(rC)-binding protein 1	PCBP1	>sp|Q15365|PCBP1_HUMAN Poly(rC)-binding protein 1 OS=Homo sapiens GN=PCBP1 PE=1 SV=2	2	7	7	4	6	6	6	2	3	4	3	4	5	6	6	5	2	5	5	4	4	5	6	6	6	2	3	4	3	4	5	6	6	5	2	5	5	4	4	5	4	4
Q15366;P57721	Q15366;P57721	7;4	4;1	4;1	Poly(rC)-binding protein 2;Poly(rC)-binding protein 3	PCBP2;PCBP3	>sp|Q15366|PCBP2_HUMAN Poly(rC)-binding protein 2 OS=Homo sapiens GN=PCBP2 PE=1 SV=1;>sp|P57721|PCBP3_HUMAN Poly(rC)-binding protein 3 OS=Homo sapiens GN=PCBP3 PE=2 SV=2	2	7	4	4	5	5	6	2	2	2	3	4	5	6	4	4	1	2	2	4	4	5	3	3	4	1	1	1	2	2	2	4	2	3	0	1	1	2	2	2	3	3
Q15388	Q15388	1	1	1	Mitochondrial import receptor subunit TOM20 homolog	TOMM20	>sp|Q15388|TOM20_HUMAN Mitochondrial import receptor subunit TOM20 homolog OS=Homo sapiens GN=TOMM20 PE=1 SV=1	1	1	1	1	1	1	1	1	1	1	1	1	1	1	1	1	1	1	1	0	0	1	1	1	1	1	1	1	1	1	1	1	1	1	1	1	1	0	0	1	1	1
Q15428	Q15428	1	1	1	Splicing factor 3A subunit 2	SF3A2	>sp|Q15428|SF3A2_HUMAN Splicing factor 3A subunit 2 OS=Homo sapiens GN=SF3A2 PE=1 SV=2	1	1	1	1	1	1	1	1	1	1	0	0	0	1	1	0	1	1	1	0	0	0	1	1	1	1	1	1	0	0	0	1	1	0	1	1	1	0	0	0	1	1
Q15459	Q15459	1	1	1	Splicing factor 3A subunit 1	SF3A1	>sp|Q15459|SF3A1_HUMAN Splicing factor 3A subunit 1 OS=Homo sapiens GN=SF3A1 PE=1 SV=1	1	1	1	1	1	1	1	0	0	0	0	0	0	1	0	1	0	0	0	0	0	0	1	1	1	0	0	0	0	0	0	1	0	1	0	0	0	0	0	0	1	1
Q15645	Q15645	2	2	2	Pachytene checkpoint protein 2 homolog	TRIP13	>sp|Q15645|PCH2_HUMAN Pachytene checkpoint protein 2 homolog OS=Homo sapiens GN=TRIP13 PE=1 SV=2	1	2	2	2	2	2	2	1	1	1	0	0	0	2	2	2	0	0	1	0	0	0	2	2	2	1	1	1	0	0	0	2	2	2	0	0	1	0	0	0	2	2
Q15758	Q15758	1	1	1	Neutral amino acid transporter B(0)	SLC1A5	>sp|Q15758|AAAT_HUMAN Neutral amino acid transporter B(0) OS=Homo sapiens GN=SLC1A5 PE=1 SV=2	1	1	1	1	1	1	1	0	0	0	0	0	0	1	0	1	0	0	0	0	0	0	1	1	1	0	0	0	0	0	0	1	0	1	0	0	0	0	0	0	1	1
Q16401	Q16401	1	1	1	26S proteasome non-ATPase regulatory subunit 5	PSMD5	>sp|Q16401|PSMD5_HUMAN 26S proteasome non-ATPase regulatory subunit 5 OS=Homo sapiens GN=PSMD5 PE=1 SV=3	1	1	1	1	1	1	1	1	0	1	0	0	0	1	1	1	0	1	1	0	0	0	1	1	1	1	0	1	0	0	0	1	1	1	0	1	1	0	0	0	1	1
Q16576	Q16576	1	1	1	Histone-binding protein RBBP7	RBBP7	>sp|Q16576|RBBP7_HUMAN Histone-binding protein RBBP7 OS=Homo sapiens GN=RBBP7 PE=1 SV=1	1	1	1	1	1	1	1	0	0	0	0	0	0	1	0	1	0	0	0	0	0	0	1	1	1	0	0	0	0	0	0	1	0	1	0	0	0	0	0	0	1	1
Q16629	Q16629	5	5	5	Serine/arginine-rich splicing factor 7	SRSF7	>sp|Q16629|SRSF7_HUMAN Serine/arginine-rich splicing factor 7 OS=Homo sapiens GN=SRSF7 PE=1 SV=1	1	5	5	5	4	4	5	1	1	1	1	1	1	4	5	5	1	1	1	1	1	1	4	4	5	1	1	1	1	1	1	4	5	5	1	1	1	1	1	1	4	4
Q16650	Q16650	1	1	1	T-box brain protein 1	TBR1	>sp|Q16650|TBR1_HUMAN T-box brain protein 1 OS=Homo sapiens GN=TBR1 PE=1 SV=1	1	1	1	1	0	0	0	0	0	1	0	0	0	0	0	0	1	0	0	0	0	0	0	0	0	0	0	1	0	0	0	0	0	0	1	0	0	0	0	0	0	0
Q16658	Q16658	3	3	3	Fascin	FSCN1	>sp|Q16658|FSCN1_HUMAN Fascin OS=Homo sapiens GN=FSCN1 PE=1 SV=3	1	3	3	3	3	3	3	1	1	1	0	0	0	2	3	3	0	1	1	0	0	0	3	3	3	1	1	1	0	0	0	2	3	3	0	1	1	0	0	0	3	3
Q16891	Q16891	3	3	3	Mitochondrial inner membrane protein	IMMT	>sp|Q16891|MIC60_HUMAN MICOS complex subunit MIC60 OS=Homo sapiens GN=IMMT PE=1 SV=1	1	3	3	3	3	3	3	0	0	0	0	0	0	3	3	3	0	0	0	0	0	0	3	3	3	0	0	0	0	0	0	3	3	3	0	0	0	0	0	0	3	3
Q3ZCQ8	Q3ZCQ8	2	2	2	Mitochondrial import inner membrane translocase subunit TIM50	TIMM50	>sp|Q3ZCQ8|TIM50_HUMAN Mitochondrial import inner membrane translocase subunit TIM50 OS=Homo sapiens GN=TIMM50 PE=1 SV=2	1	2	2	2	2	2	2	0	0	0	1	1	1	2	2	2	0	0	0	0	1	1	2	2	2	0	0	0	1	1	1	2	2	2	0	0	0	0	1	1	2	2
Q562R1	Q562R1	6	1	1	Beta-actin-like protein 2	ACTBL2	>sp|Q562R1|ACTBL_HUMAN Beta-actin-like protein 2 OS=Homo sapiens GN=ACTBL2 PE=1 SV=2	1	6	1	1	4	4	4	2	2	2	5	5	5	3	4	4	2	2	2	4	3	4	0	0	0	0	0	0	0	0	0	0	1	0	0	0	0	0	0	0	0	0
Q5JTH9	Q5JTH9	4	4	4	RRP12-like protein	RRP12	>sp|Q5JTH9|RRP12_HUMAN RRP12-like protein OS=Homo sapiens GN=RRP12 PE=1 SV=2	1	4	4	4	4	2	4	2	2	2	0	1	1	3	4	4	2	2	2	0	1	0	4	2	4	2	2	2	0	1	1	3	4	4	2	2	2	0	1	0	4	2
Q5VU43	Q5VU43	1	1	1	Myomegalin	PDE4DIP	>sp|Q5VU43|MYOME_HUMAN Myomegalin OS=Homo sapiens GN=PDE4DIP PE=1 SV=1	1	1	1	1	0	1	1	0	0	0	0	0	0	1	0	1	0	0	0	0	0	0	0	1	1	0	0	0	0	0	0	1	0	1	0	0	0	0	0	0	0	1
Q66PJ3	Q66PJ3	1	1	1	ADP-ribosylation factor-like protein 6-interacting protein 4	ARL6IP4	>sp|Q66PJ3|AR6P4_HUMAN ADP-ribosylation factor-like protein 6-interacting protein 4 OS=Homo sapiens GN=ARL6IP4 PE=1 SV=2	1	1	1	1	1	1	1	1	1	1	1	1	1	1	1	1	1	1	1	1	1	1	1	1	1	1	1	1	1	1	1	1	1	1	1	1	1	1	1	1	1	1
Q6P2Q9	Q6P2Q9	1	1	1	Pre-mRNA-processing-splicing factor 8	PRPF8	>sp|Q6P2Q9|PRP8_HUMAN Pre-mRNA-processing-splicing factor 8 OS=Homo sapiens GN=PRPF8 PE=1 SV=2	1	1	1	1	1	1	1	0	0	0	1	1	1	1	1	1	0	0	0	1	0	0	1	1	1	0	0	0	1	1	1	1	1	1	0	0	0	1	0	0	1	1
Q6PKG0	Q6PKG0	3	3	3	La-related protein 1	LARP1	>sp|Q6PKG0|LARP1_HUMAN La-related protein 1 OS=Homo sapiens GN=LARP1 PE=1 SV=2	1	3	3	3	3	1	2	0	0	0	0	0	0	3	2	3	0	0	0	0	0	0	3	1	2	0	0	0	0	0	0	3	2	3	0	0	0	0	0	0	3	1
Q6WCQ1	Q6WCQ1	2	2	2	Myosin phosphatase Rho-interacting protein	MPRIP	>sp|Q6WCQ1|MPRIP_HUMAN Myosin phosphatase Rho-interacting protein OS=Homo sapiens GN=MPRIP PE=1 SV=3	1	2	2	2	2	2	1	1	0	1	0	0	0	2	2	2	0	1	0	0	0	0	2	2	1	1	0	1	0	0	0	2	2	2	0	1	0	0	0	0	2	2
Q6ZRS2	Q6ZRS2	1	1	1	Helicase SRCAP	SRCAP	>sp|Q6ZRS2|SRCAP_HUMAN Helicase SRCAP OS=Homo sapiens GN=SRCAP PE=1 SV=3	1	1	1	1	0	0	0	0	0	0	1	1	1	0	0	0	0	0	0	1	1	0	0	0	0	0	0	0	1	1	1	0	0	0	0	0	0	1	1	0	0	0
Q7KZF4	Q7KZF4	3	3	3	Staphylococcal nuclease domain-containing protein 1	SND1	>sp|Q7KZF4|SND1_HUMAN Staphylococcal nuclease domain-containing protein 1 OS=Homo sapiens GN=SND1 PE=1 SV=1	1	3	3	3	2	2	2	1	1	1	1	1	1	2	2	2	1	1	1	1	1	1	2	2	2	1	1	1	1	1	1	2	2	2	1	1	1	1	1	1	2	2
Q7L014	Q7L014	4	4	4	Probable ATP-dependent RNA helicase DDX46	DDX46	>sp|Q7L014|DDX46_HUMAN Probable ATP-dependent RNA helicase DDX46 OS=Homo sapiens GN=DDX46 PE=1 SV=2	1	4	4	4	4	3	3	1	1	1	0	0	0	4	3	3	1	1	1	1	0	1	4	3	3	1	1	1	0	0	0	4	3	3	1	1	1	1	0	1	4	3
Q7L0X2	Q7L0X2	1	1	1	Protein FAM194A	FAM194A	>sp|Q7L0X2|ERIP6_HUMAN Glutamate-rich protein 6 OS=Homo sapiens GN=ERICH6 PE=2 SV=1	1	1	1	1	1	1	0	0	0	1	0	0	0	1	1	1	1	1	0	0	0	0	1	1	0	0	0	1	0	0	0	1	1	1	1	1	0	0	0	0	1	1
Q7L1Q6	Q7L1Q6	1	1	1	Basic leucine zipper and W2 domain-containing protein 1	BZW1	>sp|Q7L1Q6|BZW1_HUMAN Basic leucine zipper and W2 domain-containing protein 1 OS=Homo sapiens GN=BZW1 PE=1 SV=1	1	1	1	1	1	1	1	0	0	0	0	0	0	1	1	1	0	0	0	0	0	0	1	1	1	0	0	0	0	0	0	1	1	1	0	0	0	0	0	0	1	1
Q7Z406	Q7Z406	11	1	1	Myosin-14	MYH14	>sp|Q7Z406|MYH14_HUMAN Myosin-14 OS=Homo sapiens GN=MYH14 PE=1 SV=2	1	11	1	1	11	10	10	7	6	6	0	0	0	11	10	10	4	7	6	0	0	0	1	1	1	1	1	1	0	0	0	1	1	1	1	1	0	0	0	0	1	1
Q86U42	Q86U42	1	1	1	Polyadenylate-binding protein 2	PABPN1	>sp|Q86U42|PABP2_HUMAN Polyadenylate-binding protein 2 OS=Homo sapiens GN=PABPN1 PE=1 SV=3	1	1	1	1	1	1	1	0	0	0	0	0	0	1	1	1	0	0	0	0	0	0	1	1	1	0	0	0	0	0	0	1	1	1	0	0	0	0	0	0	1	1
Q86UA6	Q86UA6	1	1	1	RPA-interacting protein	RPAIN	>sp|Q86UA6|RIP_HUMAN RPA-interacting protein OS=Homo sapiens GN=RPAIN PE=1 SV=1	1	1	1	1	0	0	0	1	1	1	0	0	0	0	0	0	1	1	1	0	0	0	0	0	0	1	1	1	0	0	0	0	0	0	1	1	1	0	0	0	0	0
Q86VP6	Q86VP6	3	3	3	Cullin-associated NEDD8-dissociated protein 1	CAND1	>sp|Q86VP6|CAND1_HUMAN Cullin-associated NEDD8-dissociated protein 1 OS=Homo sapiens GN=CAND1 PE=1 SV=2	1	3	3	3	2	2	2	0	0	0	0	0	0	3	1	2	0	0	0	0	0	0	2	2	2	0	0	0	0	0	0	3	1	2	0	0	0	0	0	0	2	2
Q8IYB3	Q8IYB3	2	2	2	Serine/arginine repetitive matrix protein 1	SRRM1	>sp|Q8IYB3|SRRM1_HUMAN Serine/arginine repetitive matrix protein 1 OS=Homo sapiens GN=SRRM1 PE=1 SV=2	1	2	2	2	2	2	2	0	0	0	0	0	0	2	1	0	0	0	0	0	0	0	2	2	2	0	0	0	0	0	0	2	1	0	0	0	0	0	0	0	2	2
Q8IYT4	Q8IYT4	1	1	1	Katanin p60 ATPase-containing subunit A-like 2	KATNAL2	>sp|Q8IYT4|KATL2_HUMAN Katanin p60 ATPase-containing subunit A-like 2 OS=Homo sapiens GN=KATNAL2 PE=1 SV=3	1	1	1	1	1	1	1	0	0	0	0	0	0	1	0	1	0	0	0	0	0	0	1	1	1	0	0	0	0	0	0	1	0	1	0	0	0	0	0	0	1	1
Q8N1F7	Q8N1F7	1	1	1	Nuclear pore complex protein Nup93	NUP93	>sp|Q8N1F7|NUP93_HUMAN Nuclear pore complex protein Nup93 OS=Homo sapiens GN=NUP93 PE=1 SV=2	1	1	1	1	1	1	1	0	0	0	0	0	0	1	1	1	0	0	0	0	0	0	1	1	1	0	0	0	0	0	0	1	1	1	0	0	0	0	0	0	1	1
Q8N201	Q8N201	1	1	1	Integrator complex subunit 1	INTS1	>sp|Q8N201|INT1_HUMAN Integrator complex subunit 1 OS=Homo sapiens GN=INTS1 PE=1 SV=2	1	1	1	1	0	0	0	1	1	1	0	0	0	0	0	0	1	1	1	0	0	0	0	0	0	1	1	1	0	0	0	0	0	0	1	1	1	0	0	0	0	0
Q8N3U4	Q8N3U4	17	13	13	Cohesin subunit SA-2	STAG2	>sp|Q8N3U4|STAG2_HUMAN Cohesin subunit SA-2 OS=Homo sapiens GN=STAG2 PE=1 SV=3	1	17	13	13	0	0	0	0	0	0	0	0	0	16	15	14	3	4	4	4	4	5	0	0	0	0	0	0	0	0	0	13	12	12	2	2	2	3	3	4	0	0
Q8N684	Q8N684	1	1	1	Cleavage and polyadenylation specificity factor subunit 7	CPSF7	>sp|Q8N684|CPSF7_HUMAN Cleavage and polyadenylation specificity factor subunit 7 OS=Homo sapiens GN=CPSF7 PE=1 SV=1	1	1	1	1	0	0	0	0	0	1	0	0	0	0	0	0	0	1	0	0	1	0	0	0	0	0	0	1	0	0	0	0	0	0	0	1	0	0	1	0	0	0
Q8N983	Q8N983	1	1	1	39S ribosomal protein L43, mitochondrial	MRPL43	>sp|Q8N983|RM43_HUMAN 39S ribosomal protein L43, mitochondrial OS=Homo sapiens GN=MRPL43 PE=1 SV=1	1	1	1	1	1	1	1	0	0	0	0	0	0	1	1	1	0	0	0	0	0	0	1	1	1	0	0	0	0	0	0	1	1	1	0	0	0	0	0	0	1	1
Q8NBQ5	Q8NBQ5	2	2	2	Estradiol 17-beta-dehydrogenase 11	HSD17B11	>sp|Q8NBQ5|DHB11_HUMAN Estradiol 17-beta-dehydrogenase 11 OS=Homo sapiens GN=HSD17B11 PE=1 SV=3	1	2	2	2	2	2	2	0	0	0	0	0	0	2	1	2	0	0	0	0	0	0	2	2	2	0	0	0	0	0	0	2	1	2	0	0	0	0	0	0	2	2
Q8NC51	Q8NC51	2	2	2	Plasminogen activator inhibitor 1 RNA-binding protein	SERBP1	>sp|Q8NC51|PAIRB_HUMAN Plasminogen activator inhibitor 1 RNA-binding protein OS=Homo sapiens GN=SERBP1 PE=1 SV=2	1	2	2	2	2	2	2	2	2	2	2	2	2	2	2	2	2	2	2	2	2	2	2	2	2	2	2	2	2	2	2	2	2	2	2	2	2	2	2	2	2	2
Q8NEY8	Q8NEY8	1	1	1	Periphilin-1	PPHLN1	>sp|Q8NEY8|PPHLN_HUMAN Periphilin-1 OS=Homo sapiens GN=PPHLN1 PE=1 SV=2	1	1	1	1	1	1	1	0	1	1	0	0	0	1	1	1	1	1	1	0	0	0	1	1	1	0	1	1	0	0	0	1	1	1	1	1	1	0	0	0	1	1
Q8NF37	Q8NF37	1	1	1	Lysophosphatidylcholine acyltransferase 1	LPCAT1	>sp|Q8NF37|PCAT1_HUMAN Lysophosphatidylcholine acyltransferase 1 OS=Homo sapiens GN=LPCAT1 PE=1 SV=2	1	1	1	1	1	1	1	1	1	1	0	0	0	1	1	1	1	1	1	0	0	0	1	1	1	1	1	1	0	0	0	1	1	1	1	1	1	0	0	0	1	1
Q8NF91	Q8NF91	1	1	1	Nesprin-1	SYNE1	>sp|Q8NF91|SYNE1_HUMAN Nesprin-1 OS=Homo sapiens GN=SYNE1 PE=1 SV=4	1	1	1	1	0	1	0	0	0	0	0	0	0	0	0	0	0	0	0	0	0	0	0	1	0	0	0	0	0	0	0	0	0	0	0	0	0	0	0	0	0	1
Q8TEX9	Q8TEX9	1	1	1	Importin-4	IPO4	>sp|Q8TEX9|IPO4_HUMAN Importin-4 OS=Homo sapiens GN=IPO4 PE=1 SV=2	1	1	1	1	0	0	0	0	0	0	0	0	0	1	0	0	0	0	0	0	0	0	0	0	0	0	0	0	0	0	0	1	0	0	0	0	0	0	0	0	0	0
Q8WUM4	Q8WUM4	1	1	1	Programmed cell death 6-interacting protein	PDCD6IP	>sp|Q8WUM4|PDC6I_HUMAN Programmed cell death 6-interacting protein OS=Homo sapiens GN=PDCD6IP PE=1 SV=1	1	1	1	1	1	1	1	0	0	0	0	0	0	1	0	1	0	0	0	0	0	0	1	1	1	0	0	0	0	0	0	1	0	1	0	0	0	0	0	0	1	1
Q8WUX9	Q8WUX9	1	1	1	Charged multivesicular body protein 7	CHMP7	>sp|Q8WUX9|CHMP7_HUMAN Charged multivesicular body protein 7 OS=Homo sapiens GN=CHMP7 PE=1 SV=1	1	1	1	1	1	1	1	0	0	0	0	0	0	1	1	1	0	0	0	0	0	0	1	1	1	0	0	0	0	0	0	1	1	1	0	0	0	0	0	0	1	1
Q8WVM7;Q9UJ98	Q8WVM7	18;1	18;1	14;0	Cohesin subunit SA-1	STAG1	>sp|Q8WVM7|STAG1_HUMAN Cohesin subunit SA-1 OS=Homo sapiens GN=STAG1 PE=1 SV=3	2	18	18	14	0	0	1	1	1	1	1	1	1	16	15	15	7	8	8	7	7	7	0	0	1	1	1	1	1	1	1	16	15	15	7	8	8	7	7	7	0	0
Q8WZ42	Q8WZ42	2	2	2	Titin	TTN	>sp|Q8WZ42|TITIN_HUMAN Titin OS=Homo sapiens GN=TTN PE=1 SV=4	1	2	2	2	1	1	1	0	0	0	0	0	0	0	0	1	0	1	0	0	0	0	1	1	1	0	0	0	0	0	0	0	0	1	0	1	0	0	0	0	1	1
Q92529	Q92529	1	1	1	SHC-transforming protein 3	SHC3	>sp|Q92529|SHC3_HUMAN SHC-transforming protein 3 OS=Homo sapiens GN=SHC3 PE=1 SV=1	1	1	1	1	0	0	0	1	1	0	0	0	0	0	0	0	1	1	1	0	0	0	0	0	0	1	1	0	0	0	0	0	0	0	1	1	1	0	0	0	0	0
Q92598;O95757	Q92598;O95757	3;2	2;1	2;1	Heat shock protein 105 kDa;Heat shock 70 kDa protein 4L	HSPH1;HSPA4L	>sp|Q92598|HS105_HUMAN Heat shock protein 105 kDa OS=Homo sapiens GN=HSPH1 PE=1 SV=1;>sp|O95757|HS74L_HUMAN Heat shock 70 kDa protein 4L OS=Homo sapiens GN=HSPA4L PE=1 SV=3	2	3	2	2	2	2	2	1	0	1	0	0	0	2	1	2	0	1	1	0	0	0	1	1	1	1	0	1	0	0	0	1	1	1	0	1	1	0	0	0	1	1
Q92621	Q92621	1	1	1	Nuclear pore complex protein Nup205	NUP205	>sp|Q92621|NU205_HUMAN Nuclear pore complex protein Nup205 OS=Homo sapiens GN=NUP205 PE=1 SV=3	1	1	1	1	1	1	1	0	0	0	0	0	0	1	1	1	0	0	0	0	0	0	1	1	1	0	0	0	0	0	0	1	1	1	0	0	0	0	0	0	1	1
Q92841	Q92841	7	7	4	Probable ATP-dependent RNA helicase DDX17	DDX17	>sp|Q92841|DDX17_HUMAN Probable ATP-dependent RNA helicase DDX17 OS=Homo sapiens GN=DDX17 PE=1 SV=2	1	7	7	4	6	5	6	3	3	3	2	2	2	6	6	6	1	3	2	2	3	3	6	5	6	3	3	3	2	2	2	6	6	6	1	3	2	2	3	3	3	3
Q92945	Q92945	3	3	2	Far upstream element-binding protein 2	KHSRP	>sp|Q92945|FUBP2_HUMAN Far upstream element-binding protein 2 OS=Homo sapiens GN=KHSRP PE=1 SV=4	1	3	3	2	2	2	2	1	1	0	1	1	1	2	1	2	0	0	0	2	2	1	2	2	2	1	1	0	1	1	1	2	1	2	0	0	0	2	2	1	2	2
Q92973	Q92973	3	3	3	Transportin-1	TNPO1	>sp|Q92973|TNPO1_HUMAN Transportin-1 OS=Homo sapiens GN=TNPO1 PE=1 SV=2	1	3	3	3	2	2	2	0	0	0	1	1	1	2	2	2	0	0	0	1	1	1	2	2	2	0	0	0	1	1	1	2	2	2	0	0	0	1	1	1	2	2
Q93045	Q93045	1	1	1	Stathmin-2	STMN2	>sp|Q93045|STMN2_HUMAN Stathmin-2 OS=Homo sapiens GN=STMN2 PE=1 SV=3	1	1	1	1	1	1	1	1	1	1	1	1	1	1	1	1	1	1	1	1	1	1	1	1	1	1	1	1	1	1	1	1	1	1	1	1	1	1	1	1	1	1
Q96A72;P61326	Q96A72;P61326	2;1	2;1	2;1	Protein mago nashi homolog 2;Protein mago nashi homolog	MAGOHB;MAGOH	>sp|Q96A72|MGN2_HUMAN Protein mago nashi homolog 2 OS=Homo sapiens GN=MAGOHB PE=1 SV=1;>sp|P61326|MGN_HUMAN Protein mago nashi homolog OS=Homo sapiens GN=MAGOH PE=1 SV=1	2	2	2	2	2	2	2	1	0	0	0	0	0	2	2	1	0	0	0	0	0	0	2	2	2	1	0	0	0	0	0	2	2	1	0	0	0	0	0	0	2	2
Q96AE4;Q96I24	Q96AE4;Q96I24	2;1	1;0	1;0	Far upstream element-binding protein 1;Far upstream element-binding protein 3	FUBP1;FUBP3	>sp|Q96AE4|FUBP1_HUMAN Far upstream element-binding protein 1 OS=Homo sapiens GN=FUBP1 PE=1 SV=3;>sp|Q96I24|FUBP3_HUMAN Far upstream element-binding protein 3 OS=Homo sapiens GN=FUBP3 PE=1 SV=2	2	2	1	1	0	0	0	2	2	1	0	0	0	0	0	0	0	1	1	1	1	0	0	0	0	1	1	1	0	0	0	0	0	0	0	1	1	0	0	0	0	0
Q96AG4	Q96AG4	4	4	4	Leucine-rich repeat-containing protein 59	LRRC59	>sp|Q96AG4|LRC59_HUMAN Leucine-rich repeat-containing protein 59 OS=Homo sapiens GN=LRRC59 PE=1 SV=1	1	4	4	4	4	4	4	1	1	2	3	3	3	4	3	4	0	1	2	3	3	3	4	4	4	1	1	2	3	3	3	4	3	4	0	1	2	3	3	3	4	4
Q96HS1	Q96HS1	4	4	4	Serine/threonine-protein phosphatase PGAM5, mitochondrial	PGAM5	>sp|Q96HS1|PGAM5_HUMAN Serine/threonine-protein phosphatase PGAM5, mitochondrial OS=Homo sapiens GN=PGAM5 PE=1 SV=2	1	4	4	4	3	3	3	3	3	3	3	3	3	3	2	2	1	3	2	3	3	2	3	3	3	3	3	3	3	3	3	3	2	2	1	3	2	3	3	2	3	3
Q96IX5	Q96IX5	1	1	1	Up-regulated during skeletal muscle growth protein 5	USMG5	>sp|Q96IX5|USMG5_HUMAN Up-regulated during skeletal muscle growth protein 5 OS=Homo sapiens GN=USMG5 PE=1 SV=1	1	1	1	1	1	1	1	0	0	0	0	0	0	1	1	1	0	0	0	0	0	0	1	1	1	0	0	0	0	0	0	1	1	1	0	0	0	0	0	0	1	1
Q96PK6	Q96PK6	3	3	3	RNA-binding protein 14	RBM14	>sp|Q96PK6|RBM14_HUMAN RNA-binding protein 14 OS=Homo sapiens GN=RBM14 PE=1 SV=2	1	3	3	3	2	2	2	2	1	2	2	2	1	2	2	2	0	2	2	2	1	2	2	2	2	2	1	2	2	2	1	2	2	2	0	2	2	2	1	2	2	2
Q96Q06	Q96Q06	1	1	1	Perilipin-4	PLIN4	>sp|Q96Q06|PLIN4_HUMAN Perilipin-4 OS=Homo sapiens GN=PLIN4 PE=1 SV=2	1	1	1	1	0	0	0	1	1	1	0	0	0	0	0	0	1	1	1	0	0	0	0	0	0	1	1	1	0	0	0	0	0	0	1	1	1	0	0	0	0	0
Q96T58	Q96T58	1	1	1	Msx2-interacting protein	SPEN	>sp|Q96T58|MINT_HUMAN Msx2-interacting protein OS=Homo sapiens GN=SPEN PE=1 SV=1	1	1	1	1	0	0	1	0	0	0	0	0	0	0	0	0	0	0	0	0	0	0	0	0	1	0	0	0	0	0	0	0	0	0	0	0	0	0	0	0	0	0
Q99459	Q99459	1	1	1	Cell division cycle 5-like protein	CDC5L	>sp|Q99459|CDC5L_HUMAN Cell division cycle 5-like protein OS=Homo sapiens GN=CDC5L PE=1 SV=2	1	1	1	1	0	0	0	1	1	0	1	1	1	0	0	0	1	1	1	1	1	1	0	0	0	1	1	0	1	1	1	0	0	0	1	1	1	1	1	1	0	0
Q99497	Q99497	2	2	2	Protein DJ-1	PARK7	>sp|Q99497|PARK7_HUMAN Protein DJ-1 OS=Homo sapiens GN=PARK7 PE=1 SV=2	1	2	2	2	2	2	2	0	0	0	0	0	0	2	1	1	0	0	0	0	0	0	2	2	2	0	0	0	0	0	0	2	1	1	0	0	0	0	0	0	2	2
Q99623	Q99623	4	4	4	Prohibitin-2	PHB2	>sp|Q99623|PHB2_HUMAN Prohibitin-2 OS=Homo sapiens GN=PHB2 PE=1 SV=2	1	4	4	4	3	3	3	2	2	3	2	2	2	3	2	2	2	3	3	1	2	2	3	3	3	2	2	3	2	2	2	3	2	2	2	3	3	1	2	2	3	3
Q99714	Q99714	5	5	5	3-hydroxyacyl-CoA dehydrogenase type-2	HSD17B10	>sp|Q99714|HCD2_HUMAN 3-hydroxyacyl-CoA dehydrogenase type-2 OS=Homo sapiens GN=HSD17B10 PE=1 SV=3	1	5	5	5	4	4	4	1	2	1	1	2	3	3	4	4	2	3	4	3	4	3	4	4	4	1	2	1	1	2	3	3	4	4	2	3	4	3	4	3	4	4
Q99729	Q99729	1	1	1	Heterogeneous nuclear ribonucleoprotein A/B	HNRNPAB	>sp|Q99729|ROAA_HUMAN Heterogeneous nuclear ribonucleoprotein A/B OS=Homo sapiens GN=HNRNPAB PE=1 SV=2	1	1	1	1	1	1	1	0	0	0	0	0	0	1	1	1	0	0	0	0	0	0	1	1	1	0	0	0	0	0	0	1	1	1	0	0	0	0	0	0	1	1
Q99733	Q99733	1	1	1	Nucleosome assembly protein 1-like 4	NAP1L4	>sp|Q99733|NP1L4_HUMAN Nucleosome assembly protein 1-like 4 OS=Homo sapiens GN=NAP1L4 PE=1 SV=1	1	1	1	1	1	1	1	0	0	0	0	0	0	1	1	1	0	0	0	0	0	0	1	1	1	0	0	0	0	0	0	1	1	1	0	0	0	0	0	0	1	1
Q99832	Q99832	8	8	8	T-complex protein 1 subunit eta	CCT7	>sp|Q99832|TCPH_HUMAN T-complex protein 1 subunit eta OS=Homo sapiens GN=CCT7 PE=1 SV=2	1	8	8	8	7	7	6	1	2	2	2	2	2	7	7	6	2	2	2	2	2	1	7	7	6	1	2	2	2	2	2	7	7	6	2	2	2	2	2	1	7	7
Q99873	Q99873	2	2	2	Protein arginine N-methyltransferase 1	PRMT1	>sp|Q99873|ANM1_HUMAN Protein arginine N-methyltransferase 1 OS=Homo sapiens GN=PRMT1 PE=1 SV=2	1	2	2	2	2	2	2	0	0	0	0	0	0	2	1	2	0	0	0	0	0	0	2	2	2	0	0	0	0	0	0	2	1	2	0	0	0	0	0	0	2	2
Q9BQB6	Q9BQB6	1	1	1	Vitamin K epoxide reductase complex subunit 1	VKORC1	>sp|Q9BQB6|VKOR1_HUMAN Vitamin K epoxide reductase complex subunit 1 OS=Homo sapiens GN=VKORC1 PE=1 SV=1	1	1	1	1	1	1	1	1	0	1	1	1	1	1	1	1	0	1	1	1	1	1	1	1	1	1	0	1	1	1	1	1	1	1	0	1	1	1	1	1	1	1
Q9BQG0	Q9BQG0	6	6	6	Myb-binding protein 1A	MYBBP1A	>sp|Q9BQG0|MBB1A_HUMAN Myb-binding protein 1A OS=Homo sapiens GN=MYBBP1A PE=1 SV=2	1	6	6	6	6	6	6	1	1	1	1	2	2	6	6	6	1	1	1	1	2	2	6	6	6	1	1	1	1	2	2	6	6	6	1	1	1	1	2	2	6	6
Q9BU76	Q9BU76	2	2	2	Multiple myeloma tumor-associated protein 2	MMTAG2	>sp|Q9BU76|MMTA2_HUMAN Multiple myeloma tumor-associated protein 2 OS=Homo sapiens GN=MMTAG2 PE=1 SV=1	1	2	2	2	1	1	1	1	1	1	1	2	2	1	1	1	1	1	1	2	2	2	1	1	1	1	1	1	1	2	2	1	1	1	1	1	1	2	2	2	1	1
Q9BUF5	Q9BUF5	6	1	1	Tubulin beta-6 chain	TUBB6	>sp|Q9BUF5|TBB6_HUMAN Tubulin beta-6 chain OS=Homo sapiens GN=TUBB6 PE=1 SV=1	1	6	1	1	5	5	6	2	2	2	1	2	2	6	5	5	1	2	2	2	2	2	1	1	1	0	0	0	0	0	0	1	1	0	0	0	0	0	0	0	1	1
Q9BVK6	Q9BVK6	1	1	1	Transmembrane emp24 domain-containing protein 9	TMED9	>sp|Q9BVK6|TMED9_HUMAN Transmembrane emp24 domain-containing protein 9 OS=Homo sapiens GN=TMED9 PE=1 SV=2	1	1	1	1	1	1	1	0	0	0	0	0	0	1	1	1	0	0	0	0	0	0	1	1	1	0	0	0	0	0	0	1	1	1	0	0	0	0	0	0	1	1
Q9BVP2	Q9BVP2	3	3	3	Guanine nucleotide-binding protein-like 3	GNL3	>sp|Q9BVP2|GNL3_HUMAN Guanine nucleotide-binding protein-like 3 OS=Homo sapiens GN=GNL3 PE=1 SV=2	1	3	3	3	2	3	3	1	0	1	0	0	0	3	3	3	0	1	1	0	0	0	2	3	3	1	0	1	0	0	0	3	3	3	0	1	1	0	0	0	2	3
Q9BZE1	Q9BZE1	1	1	1	39S ribosomal protein L37, mitochondrial	MRPL37	>sp|Q9BZE1|RM37_HUMAN 39S ribosomal protein L37, mitochondrial OS=Homo sapiens GN=MRPL37 PE=1 SV=2	1	1	1	1	1	1	1	0	0	0	0	0	0	1	1	1	0	0	0	0	0	0	1	1	1	0	0	0	0	0	0	1	1	1	0	0	0	0	0	0	1	1
Q9GZT3	Q9GZT3	1	1	1	SRA stem-loop-interacting RNA-binding protein, mitochondrial	SLIRP	>sp|Q9GZT3|SLIRP_HUMAN SRA stem-loop-interacting RNA-binding protein, mitochondrial OS=Homo sapiens GN=SLIRP PE=1 SV=1	1	1	1	1	1	1	1	0	0	0	1	1	1	1	1	1	0	0	0	1	0	1	1	1	1	0	0	0	1	1	1	1	1	1	0	0	0	1	0	1	1	1
Q9H013	Q9H013	1	1	1	Disintegrin and metalloproteinase domain-containing protein 19	ADAM19	>sp|Q9H013|ADA19_HUMAN Disintegrin and metalloproteinase domain-containing protein 19 OS=Homo sapiens GN=ADAM19 PE=1 SV=3	1	1	1	1	1	0	0	0	0	0	0	0	0	1	0	0	0	0	0	0	0	0	1	0	0	0	0	0	0	0	0	1	0	0	0	0	0	0	0	0	1	0
Q9H307	Q9H307	3	3	3	Pinin	PNN	>sp|Q9H307|PININ_HUMAN Pinin OS=Homo sapiens GN=PNN PE=1 SV=4	1	3	3	3	3	3	3	1	1	1	0	0	0	3	3	3	1	1	1	0	0	0	3	3	3	1	1	1	0	0	0	3	3	3	1	1	1	0	0	0	3	3
Q9H3F6	Q9H3F6	3	3	3	BTB/POZ domain-containing adapter for CUL3-mediated RhoA degradation protein 3	KCTD10	>sp|Q9H3F6|BACD3_HUMAN BTB/POZ domain-containing adapter for CUL3-mediated RhoA degradation protein 3 OS=Homo sapiens GN=KCTD10 PE=1 SV=1	1	3	3	3	2	2	2	1	1	0	0	0	0	3	3	2	1	1	1	0	0	0	2	2	2	1	1	0	0	0	0	3	3	2	1	1	1	0	0	0	2	2
Q9H3R1	Q9H3R1	1	1	1	Bifunctional heparan sulfate N-deacetylase/N-sulfotransferase 4;Heparan sulfate N-deacetylase 4;Heparan sulfate N-sulfotransferase 4	NDST4	>sp|Q9H3R1|NDST4_HUMAN Bifunctional heparan sulfate N-deacetylase/N-sulfotransferase 4 OS=Homo sapiens GN=NDST4 PE=2 SV=1	1	1	1	1	0	1	0	0	0	0	0	0	0	0	0	0	0	0	0	0	0	0	0	1	0	0	0	0	0	0	0	0	0	0	0	0	0	0	0	0	0	1
Q9H8H3	Q9H8H3	2	2	2	Methyltransferase-like protein 7A	METTL7A	>sp|Q9H8H3|MET7A_HUMAN Methyltransferase-like protein 7A OS=Homo sapiens GN=METTL7A PE=1 SV=1	1	2	2	2	2	1	1	0	0	0	0	0	0	1	2	2	0	0	0	0	0	0	2	1	1	0	0	0	0	0	0	1	2	2	0	0	0	0	0	0	2	1
Q9H9B4	Q9H9B4	2	2	2	Sideroflexin-1	SFXN1	>sp|Q9H9B4|SFXN1_HUMAN Sideroflexin-1 OS=Homo sapiens GN=SFXN1 PE=1 SV=4	1	2	2	2	2	2	2	0	0	0	0	0	0	2	2	2	0	0	0	0	0	0	2	2	2	0	0	0	0	0	0	2	2	2	0	0	0	0	0	0	2	2
Q9HB71	Q9HB71	2	2	2	Calcyclin-binding protein	CACYBP	>sp|Q9HB71|CYBP_HUMAN Calcyclin-binding protein OS=Homo sapiens GN=CACYBP PE=1 SV=2	1	2	2	2	2	2	2	0	0	0	0	0	0	2	2	2	0	0	1	0	0	0	2	2	2	0	0	0	0	0	0	2	2	2	0	0	1	0	0	0	2	2
Q9NQ29	Q9NQ29	8	3	3	Putative RNA-binding protein Luc7-like 1	LUC7L	>sp|Q9NQ29|LUC7L_HUMAN Putative RNA-binding protein Luc7-like 1 OS=Homo sapiens GN=LUC7L PE=1 SV=1	1	8	3	3	6	7	7	5	4	4	4	4	4	6	7	7	5	5	5	4	4	4	1	2	2	2	1	1	1	1	1	2	2	2	2	2	2	1	1	1	1	2
Q9NQX4	Q9NQX4	5	2	2	Unconventional myosin-Vc	MYO5C	>sp|Q9NQX4|MYO5C_HUMAN Unconventional myosin-Vc OS=Homo sapiens GN=MYO5C PE=1 SV=2	1	5	2	2	4	3	4	3	3	3	0	0	0	4	4	4	3	3	3	0	0	0	1	1	1	1	1	1	0	0	0	1	1	1	1	1	1	0	0	0	1	1
Q9Y6B6;Q9NR31	Q9Y6B6;Q9NR31	1;1	1;1	1;1	GTP-binding protein SAR1b;GTP-binding protein SAR1a	SAR1B;SAR1A	>sp|Q9Y6B6|SAR1B_HUMAN GTP-binding protein SAR1b OS=Homo sapiens GN=SAR1B PE=1 SV=1;>sp|Q9NR31|SAR1A_HUMAN GTP-binding protein SAR1a OS=Homo sapiens GN=SAR1A PE=1 SV=1	2	1	1	1	1	1	1	1	0	1	0	0	0	1	1	1	1	1	1	0	0	0	1	1	1	1	0	1	0	0	0	1	1	1	1	1	1	0	0	0	1	1
Q9NS69	Q9NS69	2	2	2	Mitochondrial import receptor subunit TOM22 homolog	TOMM22	>sp|Q9NS69|TOM22_HUMAN Mitochondrial import receptor subunit TOM22 homolog OS=Homo sapiens GN=TOMM22 PE=1 SV=3	1	2	2	2	2	2	2	0	0	0	1	1	1	2	2	2	0	1	1	1	1	1	2	2	2	0	0	0	1	1	1	2	2	2	0	1	1	1	1	1	2	2
Q9NTJ3	Q9NTJ3	2	2	2	Structural maintenance of chromosomes protein 4	SMC4	>sp|Q9NTJ3|SMC4_HUMAN Structural maintenance of chromosomes protein 4 OS=Homo sapiens GN=SMC4 PE=1 SV=2	1	2	2	2	2	1	2	0	0	0	0	0	0	2	2	2	0	0	0	0	0	0	2	1	2	0	0	0	0	0	0	2	2	2	0	0	0	0	0	0	2	1
Q9NVI7;Q5T9A4	Q9NVI7	5;2	5;2	5;2	ATPase family AAA domain-containing protein 3A	ATAD3A	>sp|Q9NVI7|ATD3A_HUMAN ATPase family AAA domain-containing protein 3A OS=Homo sapiens GN=ATAD3A PE=1 SV=2	2	5	5	5	3	4	3	2	2	2	0	0	0	4	3	3	2	2	2	0	0	0	3	4	3	2	2	2	0	0	0	4	3	3	2	2	2	0	0	0	3	4
Q9NVU7	Q9NVU7	1	1	1	Protein SDA1 homolog	SDAD1	>sp|Q9NVU7|SDA1_HUMAN Protein SDA1 homolog OS=Homo sapiens GN=SDAD1 PE=1 SV=3	1	1	1	1	0	0	1	0	0	0	0	0	0	0	0	0	0	0	0	0	0	0	0	0	1	0	0	0	0	0	0	0	0	0	0	0	0	0	0	0	0	0
Q9NWB6	Q9NWB6	7	7	7	Arginine and glutamate-rich protein 1	ARGLU1	>sp|Q9NWB6|ARGL1_HUMAN Arginine and glutamate-rich protein 1 OS=Homo sapiens GN=ARGLU1 PE=1 SV=1	1	7	7	7	4	4	4	4	4	4	3	3	3	5	5	4	4	4	4	3	3	3	4	4	4	4	4	4	3	3	3	5	5	4	4	4	4	3	3	3	4	4
Q9NY93	Q9NY93	1	1	1	Probable ATP-dependent RNA helicase DDX56	DDX56	>sp|Q9NY93|DDX56_HUMAN Probable ATP-dependent RNA helicase DDX56 OS=Homo sapiens GN=DDX56 PE=1 SV=1	1	1	1	1	1	1	1	1	0	0	0	0	0	1	1	1	1	1	1	0	0	0	1	1	1	1	0	0	0	0	0	1	1	1	1	1	1	0	0	0	1	1
Q9NYF8	Q9NYF8	10	10	10	Bcl-2-associated transcription factor 1	BCLAF1	>sp|Q9NYF8|BCLF1_HUMAN Bcl-2-associated transcription factor 1 OS=Homo sapiens GN=BCLAF1 PE=1 SV=2	1	10	10	10	10	10	10	2	2	2	2	2	2	9	9	8	2	2	1	3	2	2	10	10	10	2	2	2	2	2	2	9	9	8	2	2	1	3	2	2	10	10
Q9NYL9;Q9NZR1	Q9NYL9	4;1	4;1	4;1	Tropomodulin-3	TMOD3	>sp|Q9NYL9|TMOD3_HUMAN Tropomodulin-3 OS=Homo sapiens GN=TMOD3 PE=1 SV=1	2	4	4	4	4	3	4	1	1	0	0	0	0	4	4	4	1	1	1	0	0	0	4	3	4	1	1	0	0	0	0	4	4	4	1	1	1	0	0	0	4	3
Q9NZB2	Q9NZB2	2	2	2	Constitutive coactivator of PPAR-gamma-like protein 1	FAM120A	>sp|Q9NZB2|F120A_HUMAN Constitutive coactivator of PPAR-gamma-like protein 1 OS=Homo sapiens GN=FAM120A PE=1 SV=2	1	2	2	2	1	2	2	1	1	1	0	0	0	2	2	2	1	1	1	0	0	0	1	2	2	1	1	1	0	0	0	2	2	2	1	1	1	0	0	0	1	2
Q9NZT1	Q9NZT1	1	1	1	Calmodulin-like protein 5	CALML5	>sp|Q9NZT1|CALL5_HUMAN Calmodulin-like protein 5 OS=Homo sapiens GN=CALML5 PE=1 SV=2	1	1	1	1	1	1	0	1	0	0	0	0	0	1	1	1	0	0	1	0	0	0	1	1	0	1	0	0	0	0	0	1	1	1	0	0	1	0	0	0	1	1
Q9P0K7	Q9P0K7	4	4	4	Ankycorbin	RAI14	>sp|Q9P0K7|RAI14_HUMAN Ankycorbin OS=Homo sapiens GN=RAI14 PE=1 SV=2	1	4	4	4	2	1	2	1	1	0	0	0	0	3	2	3	1	1	1	0	0	0	2	1	2	1	1	0	0	0	0	3	2	3	1	1	1	0	0	0	2	1
Q9P289	Q9P289	1	1	1	Serine/threonine-protein kinase MST4	MST4	>sp|Q9P289|STK26_HUMAN Serine/threonine-protein kinase 26 OS=Homo sapiens GN=STK26 PE=1 SV=2	1	1	1	1	1	1	1	0	0	0	0	0	0	1	1	1	0	0	0	0	0	0	1	1	1	0	0	0	0	0	0	1	1	1	0	0	0	0	0	0	1	1
Q9P2J5	Q9P2J5	1	1	1	Leucine--tRNA ligase, cytoplasmic	LARS	>sp|Q9P2J5|SYLC_HUMAN Leucine--tRNA ligase, cytoplasmic OS=Homo sapiens GN=LARS PE=1 SV=2	1	1	1	1	1	1	1	0	0	0	0	0	0	1	1	1	0	0	0	0	0	0	1	1	1	0	0	0	0	0	0	1	1	1	0	0	0	0	0	0	1	1
Q9UBB4	Q9UBB4	2	2	2	Ataxin-10	ATXN10	>sp|Q9UBB4|ATX10_HUMAN Ataxin-10 OS=Homo sapiens GN=ATXN10 PE=1 SV=1	1	2	2	2	2	2	2	0	0	0	0	0	0	2	1	2	0	0	0	0	0	0	2	2	2	0	0	0	0	0	0	2	1	2	0	0	0	0	0	0	2	2
Q9UGI0	Q9UGI0	1	1	1	Ubiquitin thioesterase ZRANB1	ZRANB1	>sp|Q9UGI0|ZRAN1_HUMAN Ubiquitin thioesterase ZRANB1 OS=Homo sapiens GN=ZRANB1 PE=1 SV=2	1	1	1	1	1	0	1	0	0	0	0	0	0	1	1	1	0	0	0	0	0	0	1	0	1	0	0	0	0	0	0	1	1	1	0	0	0	0	0	0	1	0
Q9UI30	Q9UI30	2	2	2	tRNA methyltransferase 112 homolog	TRMT112	>sp|Q9UI30|TR112_HUMAN Multifunctional methyltransferase subunit TRM112-like protein OS=Homo sapiens GN=TRMT112 PE=1 SV=1	1	2	2	2	1	1	1	0	0	0	1	1	1	1	0	1	0	0	0	1	1	1	1	1	1	0	0	0	1	1	1	1	0	1	0	0	0	1	1	1	1	1
Q9UJV9	Q9UJV9	1	1	1	Probable ATP-dependent RNA helicase DDX41	DDX41	>sp|Q9UJV9|DDX41_HUMAN Probable ATP-dependent RNA helicase DDX41 OS=Homo sapiens GN=DDX41 PE=1 SV=2	1	1	1	1	1	1	1	0	0	0	1	1	1	1	1	1	0	0	0	1	1	1	1	1	1	0	0	0	1	1	1	1	1	1	0	0	0	1	1	1	1	1
Q9UMS4	Q9UMS4	3	3	3	Pre-mRNA-processing factor 19	PRPF19	>sp|Q9UMS4|PRP19_HUMAN Pre-mRNA-processing factor 19 OS=Homo sapiens GN=PRPF19 PE=1 SV=1	1	3	3	3	2	2	2	1	1	1	2	2	2	2	2	2	0	1	1	1	1	1	2	2	2	1	1	1	2	2	2	2	2	2	0	1	1	1	1	1	2	2
Q9UNF1	Q9UNF1	1	1	1	Melanoma-associated antigen D2	MAGED2	>sp|Q9UNF1|MAGD2_HUMAN Melanoma-associated antigen D2 OS=Homo sapiens GN=MAGED2 PE=1 SV=2	1	1	1	1	0	0	0	1	1	1	1	1	1	0	0	0	1	1	1	1	1	1	0	0	0	1	1	1	1	1	1	0	0	0	1	1	1	1	1	1	0	0
Q9UQ35	Q9UQ35	38	38	38	Serine/arginine repetitive matrix protein 2	SRRM2	>sp|Q9UQ35|SRRM2_HUMAN Serine/arginine repetitive matrix protein 2 OS=Homo sapiens GN=SRRM2 PE=1 SV=2	1	38	38	38	37	38	35	16	15	13	9	14	14	33	36	35	10	14	14	11	13	14	37	38	35	16	15	13	9	14	14	33	36	35	10	14	14	11	13	14	37	38
Q9UQ80	Q9UQ80	3	3	3	Proliferation-associated protein 2G4	PA2G4	>sp|Q9UQ80|PA2G4_HUMAN Proliferation-associated protein 2G4 OS=Homo sapiens GN=PA2G4 PE=1 SV=3	1	3	3	3	3	3	3	2	2	2	2	2	2	3	3	3	2	2	2	2	2	2	3	3	3	2	2	2	2	2	2	3	3	3	2	2	2	2	2	2	3	3
Q9UQE7	Q9UQE7	56	56	56	Structural maintenance of chromosomes protein 3	SMC3	>sp|Q9UQE7|SMC3_HUMAN Structural maintenance of chromosomes protein 3 OS=Homo sapiens GN=SMC3 PE=1 SV=2	1	56	56	56	9	5	7	9	5	2	6	4	4	51	48	50	23	26	27	29	29	30	9	5	7	9	5	2	6	4	4	51	48	50	23	26	27	29	29	30	9	5
Q9Y230	Q9Y230	1	1	1	RuvB-like 2	RUVBL2	>sp|Q9Y230|RUVB2_HUMAN RuvB-like 2 OS=Homo sapiens GN=RUVBL2 PE=1 SV=3	1	1	1	1	1	1	1	0	0	0	0	0	0	1	1	0	0	0	0	0	0	0	1	1	1	0	0	0	0	0	0	1	1	0	0	0	0	0	0	0	1	1
Q9Y262	Q9Y262	2	2	2	Eukaryotic translation initiation factor 3 subunit L	EIF3L	>sp|Q9Y262|EIF3L_HUMAN Eukaryotic translation initiation factor 3 subunit L OS=Homo sapiens GN=EIF3L PE=1 SV=1	1	2	2	2	2	1	2	0	0	0	0	0	0	2	1	1	0	0	0	0	0	0	2	1	2	0	0	0	0	0	0	2	1	1	0	0	0	0	0	0	2	1
Q9Y265	Q9Y265	5	5	5	RuvB-like 1	RUVBL1	>sp|Q9Y265|RUVB1_HUMAN RuvB-like 1 OS=Homo sapiens GN=RUVBL1 PE=1 SV=1	1	5	5	5	3	2	3	2	2	2	1	1	1	3	2	4	1	2	2	1	1	1	3	2	3	2	2	2	1	1	1	3	2	4	1	2	2	1	1	1	3	2
Q9Y266	Q9Y266	1	1	1	Nuclear migration protein nudC	NUDC	>sp|Q9Y266|NUDC_HUMAN Nuclear migration protein nudC OS=Homo sapiens GN=NUDC PE=1 SV=1	1	1	1	1	1	1	1	0	0	0	1	1	1	0	0	1	0	0	0	1	1	1	1	1	1	0	0	0	1	1	1	0	0	1	0	0	0	1	1	1	1	1
Q9Y285	Q9Y285	1	1	1	Phenylalanine--tRNA ligase alpha subunit	FARSA	>sp|Q9Y285|SYFA_HUMAN Phenylalanine--tRNA ligase alpha subunit OS=Homo sapiens GN=FARSA PE=1 SV=3	1	1	1	1	1	1	1	1	1	1	1	1	0	1	1	1	1	1	1	1	1	1	1	1	1	1	1	1	1	1	0	1	1	1	1	1	1	1	1	1	1	1
Q9Y2Q3	Q9Y2Q3	1	1	1	Glutathione S-transferase kappa 1	GSTK1	>sp|Q9Y2Q3|GSTK1_HUMAN Glutathione S-transferase kappa 1 OS=Homo sapiens GN=GSTK1 PE=1 SV=3	1	1	1	1	1	1	1	0	0	0	0	0	0	1	1	1	0	0	0	0	0	0	1	1	1	0	0	0	0	0	0	1	1	1	0	0	0	0	0	0	1	1
Q9Y2W1	Q9Y2W1	3	3	3	Thyroid hormone receptor-associated protein 3	THRAP3	>sp|Q9Y2W1|TR150_HUMAN Thyroid hormone receptor-associated protein 3 OS=Homo sapiens GN=THRAP3 PE=1 SV=2	1	3	3	3	3	3	3	3	2	3	3	3	3	3	3	3	1	3	3	3	3	3	3	3	3	3	2	3	3	3	3	3	3	3	1	3	3	3	3	3	3	3
Q9Y2Z0	Q9Y2Z0	1	1	1	Suppressor of G2 allele of SKP1 homolog	SUGT1	>sp|Q9Y2Z0|SGT1_HUMAN Protein SGT1 homolog OS=Homo sapiens GN=SUGT1 PE=1 SV=3	1	1	1	1	1	1	1	1	1	1	0	0	0	1	1	1	1	1	1	0	0	0	1	1	1	1	1	1	0	0	0	1	1	1	1	1	1	0	0	0	1	1
Q9Y328	Q9Y328	1	1	1	Neuron-specific protein family member 2	NSG2	>sp|Q9Y328|NSG2_HUMAN Neuron-specific protein family member 2 OS=Homo sapiens GN=NSG2 PE=2 SV=1	1	1	1	1	1	0	1	0	0	0	0	0	0	0	1	1	0	0	0	0	0	0	1	0	1	0	0	0	0	0	0	0	1	1	0	0	0	0	0	0	1	0
Q9Y383	Q9Y383	11	11	6	Putative RNA-binding protein Luc7-like 2	LUC7L2	>sp|Q9Y383|LC7L2_HUMAN Putative RNA-binding protein Luc7-like 2 OS=Homo sapiens GN=LUC7L2 PE=1 SV=2	1	11	11	6	9	9	9	6	6	6	7	7	7	9	10	10	5	6	6	7	7	6	9	9	9	6	6	6	7	7	7	9	10	10	5	6	6	7	7	6	4	4
Q9Y3D9	Q9Y3D9	2	2	2	28S ribosomal protein S23, mitochondrial	MRPS23	>sp|Q9Y3D9|RT23_HUMAN 28S ribosomal protein S23, mitochondrial OS=Homo sapiens GN=MRPS23 PE=1 SV=2	1	2	2	2	2	2	2	0	0	0	0	0	0	2	2	2	0	0	0	0	0	0	2	2	2	0	0	0	0	0	0	2	2	2	0	0	0	0	0	0	2	2
Q9Y3U8	Q9Y3U8	3	3	3	60S ribosomal protein L36	RPL36	>sp|Q9Y3U8|RL36_HUMAN 60S ribosomal protein L36 OS=Homo sapiens GN=RPL36 PE=1 SV=3	1	3	3	3	3	3	3	0	0	1	0	0	0	3	3	3	0	1	1	0	0	0	3	3	3	0	0	1	0	0	0	3	3	3	0	1	1	0	0	0	3	3
Q9Y3Y2	Q9Y3Y2	1	1	1	Chromatin target of PRMT1 protein	CHTOP	>sp|Q9Y3Y2|CHTOP_HUMAN Chromatin target of PRMT1 protein OS=Homo sapiens GN=CHTOP PE=1 SV=2	1	1	1	1	0	1	1	1	1	1	1	1	1	1	1	1	1	1	1	1	1	1	0	1	1	1	1	1	1	1	1	1	1	1	1	1	1	1	1	1	0	1
Q9Y490	Q9Y490	2	2	2	Talin-1	TLN1	>sp|Q9Y490|TLN1_HUMAN Talin-1 OS=Homo sapiens GN=TLN1 PE=1 SV=3	1	2	2	2	2	1	2	1	1	0	0	0	0	2	1	2	1	0	1	0	0	0	2	1	2	1	1	0	0	0	0	2	1	2	1	0	1	0	0	0	2	1
Q9Y4I1;Q9ULV0	Q9Y4I1	9;3	9;3	6;0	Unconventional myosin-Va	MYO5A	>sp|Q9Y4I1|MYO5A_HUMAN Unconventional myosin-Va OS=Homo sapiens GN=MYO5A PE=1 SV=2	2	9	9	6	7	7	8	4	4	4	0	0	0	8	8	8	3	4	4	0	0	0	7	7	8	4	4	4	0	0	0	8	8	8	3	4	4	0	0	0	4	5
Q9Y678;Q9UBF2	Q9Y678;Q9UBF2	2;1	2;1	2;1	Coatomer subunit gamma-1;Coatomer subunit gamma-2	COPG1;COPG2	>sp|Q9Y678|COPG1_HUMAN Coatomer subunit gamma-1 OS=Homo sapiens GN=COPG1 PE=1 SV=1;>sp|Q9UBF2|COPG2_HUMAN Coatomer subunit gamma-2 OS=Homo sapiens GN=COPG2 PE=1 SV=1	2	2	2	2	0	0	0	1	1	1	1	1	1	0	0	0	1	1	1	1	1	1	0	0	0	1	1	1	1	1	1	0	0	0	1	1	1	1	1	1	0	0
Q9Y679	Q9Y679	1	1	1	Ancient ubiquitous protein 1	AUP1	>sp|Q9Y679|AUP1_HUMAN Ancient ubiquitous protein 1 OS=Homo sapiens GN=AUP1 PE=1 SV=1	1	1	1	1	1	1	1	1	1	0	0	0	0	1	1	1	1	1	1	0	0	0	1	1	1	1	1	0	0	0	0	1	1	1	1	1	1	0	0	0	1	1
REV__O94966	REV__O94966	1	1	1			>sp|O94966|UBP19_HUMAN Ubiquitin carboxyl-terminal hydrolase 19 OS=Homo sapiens GN=USP19 PE=1 SV=2	1	1	1	1	0	0	1	1	1	1	0	0	0	1	1	1	0	0	1	1	1	1	0	0	1	1	1	1	0	0	0	1	1	1	0	0	1	1	1	1	0	0
REV__Q05707	REV__Q05707	1	1	1			>sp|Q05707|COEA1_HUMAN Collagen alpha-1(XIV) chain OS=Homo sapiens GN=COL14A1 PE=1 SV=3	1	1	1	1	1	1	1	0	0	0	0	0	0	1	1	1	0	0	0	0	0	0	1	1	1	0	0	0	0	0	0	1	1	1	0	0	0	0	0	0	1	1
REV__Q09666	REV__Q09666	1	1	1			>sp|Q09666|AHNK_HUMAN Neuroblast differentiation-associated protein AHNAK OS=Homo sapiens GN=AHNAK PE=1 SV=2	1	1	1	1	1	1	1	1	1	1	0	0	0	1	1	1	1	1	1	0	0	0	1	1	1	1	1	1	0	0	0	1	1	1	1	1	1	0	0	0	1	1
REV__Q13418	REV__Q13418	1	1	1			>sp|Q13418|ILK_HUMAN Integrin-linked protein kinase OS=Homo sapiens GN=ILK PE=1 SV=2	1	1	1	1	0	0	0	0	0	0	1	1	1	0	0	0	0	0	0	0	1	1	0	0	0	0	0	0	1	1	1	0	0	0	0	0	0	0	1	1	0	0
REV__Q14593	REV__Q14593	1	1	1			>sp|Q14593|ZN273_HUMAN Zinc finger protein 273 OS=Homo sapiens GN=ZNF273 PE=1 SV=3	1	1	1	1	0	0	0	0	0	0	1	1	1	0	0	0	0	0	0	1	1	1	0	0	0	0	0	0	1	1	1	0	0	0	0	0	0	1	1	1	0	0
REV__Q6NY19	REV__Q6NY19	1	1	1			>sp|Q6NY19|KANK3_HUMAN KN motif and ankyrin repeat domain-containing protein 3 OS=Homo sapiens GN=KANK3 PE=1 SV=1	1	1	1	1	0	0	0	0	0	0	0	0	0	0	0	1	0	0	0	0	0	0	0	0	0	0	0	0	0	0	0	0	0	1	0	0	0	0	0	0	0	0
REV__Q99996	REV__Q99996	1	1	1			>sp|Q99996|AKAP9_HUMAN A-kinase anchor protein 9 OS=Homo sapiens GN=AKAP9 PE=1 SV=3	1	1	1	1	0	1	1	0	0	0	0	0	0	0	1	1	0	0	0	0	0	0	0	1	1	0	0	0	0	0	0	0	1	1	0	0	0	0	0	0	0	1
REV__Q9Y6X6	REV__Q9Y6X6	1	1	1			>sp|Q9Y6X6|MYO16_HUMAN Unconventional myosin-XVI OS=Homo sapiens GN=MYO16 PE=1 SV=3	1	1	1	1	1	1	1	0	0	0	1	1	1	1	1	1	0	0	0	1	1	1	1	1	1	0	0	0	1	1	1	1	1	1	0	0	0	1	1	1	1	1
[truncated: 150 more columns]

## Sheet: ProtGroup_filtered+analysed1.5m
LFQ.intensity.HeLaK_1.5Mcells_4ug_1	LFQ.intensity.HeLaK_1.5Mcells_4ug_2	LFQ.intensity.HeLaK_1.5Mcells_4ug_3	LFQ.intensity.SMC1A_1.5Mcells_4ug_1	LFQ.intensity.SMC1A_1.5Mcells_4ug_2	LFQ.intensity.SMC1A_1.5Mcells_4ug_3	Reverse	Student's T-test Significant SMC1A_1.5Mcells_4ug_HeLaK_1.5Mcells_4ug	Student's T-test significant	Peptides	Intensity	Peptide.counts..all.	Peptide.counts..razor.unique.	Peptide.counts..unique.	Number.of.proteins	Razor...unique.peptides	Unique.peptides	Peptides.HeLaK_1.5Mcells_4ug_1	Peptides.HeLaK_1.5Mcells_4ug_2	Peptides.HeLaK_1.5Mcells_4ug_3	Peptides.SMC1A_1.5Mcells_4ug_1	Peptides.SMC1A_1.5Mcells_4ug_2	Peptides.SMC1A_1.5Mcells_4ug_3	Razor...unique.peptides.HeLaK_1.5Mcells_4ug_1	Razor...unique.peptides.HeLaK_1.5Mcells_4ug_2	Razor...unique.peptides.HeLaK_1.5Mcells_4ug_3	Razor...unique.peptides.SMC1A_1.5Mcells_4ug_1	Razor...unique.peptides.SMC1A_1.5Mcells_4ug_2	Razor...unique.peptides.SMC1A_1.5Mcells_4ug_3	Unique.peptides.HeLaK_1.5Mcells_4ug_1	Unique.peptides.HeLaK_1.5Mcells_4ug_2	Unique.peptides.HeLaK_1.5Mcells_4ug_3	Unique.peptides.SMC1A_1.5Mcells_4ug_1	Unique.peptides.SMC1A_1.5Mcells_4ug_2	Unique.peptides.SMC1A_1.5Mcells_4ug_3	iBAQ	iBAQ.HeLaK_1.5Mcells_4ug_1	iBAQ.HeLaK_1.5Mcells_4ug_2	iBAQ.HeLaK_1.5Mcells_4ug_3	iBAQ.SMC1A_1.5Mcells_4ug_1	iBAQ.SMC1A_1.5Mcells_4ug_2	iBAQ.SMC1A_1.5Mcells_4ug_3	-Log Student's T-test p-value SMC1A_1.5Mcells_4ug_HeLaK_1.5Mcells_4ug	Student's T-test q-value SMC1A_1.5Mcells_4ug_HeLaK_1.5Mcells_4ug	Student's T-test Difference SMC1A_1.5Mcells_4ug_HeLaK_1.5Mcells_4ug	Student's T-test Test statistic SMC1A_1.5Mcells_4ug_HeLaK_1.5Mcells_4ug	Fasta.headers	Majority.protein.IDs	Protein.IDs	Protein.names
#!{Type}E	E	E	E	E	E	C	C	C	N	N	N	N	N	N	N	N	N	N	N	N	N	N	N	N	N	N	N	N	N	N	N	N	N	N	N	N	N	N	N	N	N	N	N	N	N	T	T	T	T
#!{C:Group1}HeLaK_1.5Mcells_4ug	HeLaK_1.5Mcells_4ug	HeLaK_1.5Mcells_4ug	SMC1A_1.5Mcells_4ug	SMC1A_1.5Mcells_4ug	SMC1A_1.5Mcells_4ug
20.0938	20.2945	20.9352	22.0723	21.6644	21.5345				13	67266000	13	13	13	1	13	13	9	8	9	11	9	10	9	8	9	11	9	10	9	8	9	11	9	10	1201200	85811	58732	147680	392890	154330	191170	1.92247	0.175529	1.31592	4.37147	>sp|O00159|MYO1C_HUMAN Unconventional myosin-Ic OS=Homo sapiens GN=MYO1C PE=1 SV=4	O00159	O00159	Unconventional myosin-Ic
17.0982	17.6742	17.8497	17.3132	17.686	17.3345				2	5534200	2	2	2	1	2	2	1	2	2	2	2	2	1	2	2	2	2	2	1	2	2	2	2	2	204970	14541	16539	36550	34492	15717	13740	0.138206	0.786938	-0.0961558	-0.373927	>sp|O00231|PSD11_HUMAN 26S proteasome non-ATPase regulatory subunit 11 OS=Homo sapiens GN=PSMD11 PE=1 SV=3	O00231	O00231	26S proteasome non-ATPase regulatory subunit 11
18.5095	18.3275	18.3361	18.391	16.9206	17.9309				3	13143000	3	3	3	1	3	3	2	2	2	2	1	2	2	2	2	2	1	2	2	2	2	2	1	2	876170	89367	42950	82983	122530	15937	38970	0.665695	0.346849	-0.643559	-1.46836	>sp|O00299|CLIC1_HUMAN Chloride intracellular channel protein 1 OS=Homo sapiens GN=CLIC1 PE=1 SV=4	O00299	O00299	Chloride intracellular channel protein 1
19.6136	19.7794	19.424	19.5164	19.5434	19.4453				3	26732000	NaN	NaN	NaN	2	3	3	3	3	3	3	3	3	3	3	3	3	3	3	3	3	3	3	3	3	651990	59240	47473	68264	95496	36533	47814	0.414021	0.50199	-0.103933	-0.973432	>sp|O15523|DDX3Y_HUMAN ATP-dependent RNA helicase DDX3Y OS=Homo sapiens GN=DDX3Y PE=1 SV=2;>sp|O00571|DDX3X_HUMAN ATP-dependent RNA helicase DDX3X OS=Homo sapiens GN=DDX3X PE=1 SV=3	O15523;O00571	O15523;O00571	ATP-dependent RNA helicase DDX3Y;ATP-dependent RNA helicase DDX3X
18.4334	18.5375	18.4282	18.2932	18.2243	18.0942				2	6334900	NaN	NaN	NaN	2	2	2	2	2	2	2	2	2	2	2	2	2	2	2	2	2	2	2	2	2	452490	76348	65494	93523	125150	39351	52621	1.7337	0.172593	-0.262466	-3.83978	>sp|O14818|PSA7_HUMAN Proteasome subunit alpha type-7 OS=Homo sapiens GN=PSMA7 PE=1 SV=1;>sp|Q8TAA3|PSA7L_HUMAN Proteasome subunit alpha type-7-like OS=Homo sapiens GN=PSMA8 PE=2 SV=3	O14818;Q8TAA3	O14818;Q8TAA3	Proteasome subunit alpha type-7;Proteasome subunit alpha type-7-like
23.6967	23.5693	23.6768	23.9257	24.4851	22.9301				6	348140000	NaN	NaN	NaN	3	6	6	6	6	5	6	6	6	6	6	5	6	6	6	6	6	5	6	6	6	38682000	5026600	4052600	6579600	10149000	4796600	3140700	0.104725	0.828178	0.132695	0.290695	>sp|P19105|ML12A_HUMAN Myosin regulatory light chain 12A OS=Homo sapiens GN=MYL12A PE=1 SV=2;>sp|O14950|ML12B_HUMAN Myosin regulatory light chain 12B OS=Homo sapiens GN=MYL12B PE=1 SV=2;>sp|P24844|MYL9_HUMAN Myosin regulatory light polypeptide 9 OS=Homo sa	P19105;O14950;P24844	P19105;O14950;P24844	Myosin regulatory light chain 12A;Myosin regulatory light chain 12B;Myosin regulatory light polypeptide 9
19.6343	19.519	19.68	19.7824	20.54	20.3327				3	25628000	3	3	3	1	3	3	3	2	3	3	3	3	3	2	3	3	3	3	3	2	3	3	3	3	324410	31930	16062	46623	69242	35798	47078	1.23433	0.222138	0.607262	2.62812	>sp|O15027|SC16A_HUMAN Protein transport protein Sec16A OS=Homo sapiens GN=SEC16A PE=1 SV=3	O15027	O15027	Protein transport protein Sec16A
21.601	21.4744	21.5538	21.6256	21.4038	21.3806				8	111690000	8	8	8	1	8	8	8	7	8	8	7	8	8	7	8	8	7	8	8	7	8	8	7	8	4653900	442800	291460	515220	928440	281520	366860	0.351138	0.557232	-0.0730152	-0.845354	>sp|O43175|SERA_HUMAN D-3-phosphoglycerate dehydrogenase OS=Homo sapiens GN=PHGDH PE=1 SV=4	O43175	O43175	D-3-phosphoglycerate dehydrogenase
18.7479	18.7351	18.6738	18.6674	18.2628	18.2339				2	8990800	NaN	NaN	NaN	2	2	2	2	2	2	2	2	2	2	2	2	2	2	2	2	2	2	2	2	2	264430	43023	30834	43608	73349	14966	20460	1.09719	0.254806	-0.330893	-2.33346	>sp|O43390|HNRPR_HUMAN Heterogeneous nuclear ribonucleoprotein R OS=Homo sapiens GN=HNRNPR PE=1 SV=1;>sp|O60506|HNRPQ_HUMAN Heterogeneous nuclear ribonucleoprotein Q OS=Homo sapiens GN=SYNCRIP PE=1 SV=2	O43390;O60506	O43390;O60506	Heterogeneous nuclear ribonucleoprotein R;Heterogeneous nuclear ribonucleoprotein Q
19.3789	19.4935	19.6034	20.0947	20.7266	20.0154				5	21248000	5	5	5	1	5	5	3	4	5	5	4	5	3	4	5	5	4	5	3	4	5	5	4	5	342710	29809	27119	56346	106020	50204	47414	1.54839	0.203333	0.786967	3.36061	>sp|O43795|MYO1B_HUMAN Unconventional myosin-Ib OS=Homo sapiens GN=MYO1B PE=1 SV=3	O43795	O43795	Unconventional myosin-Ib
17.5522	18.5551	17.4123	24.4568	24.9077	24.4722		+	SMC1A_1.5Mcells_4ug_HeLaK_1.5Mcells_4ug	13	390510000	NaN	NaN	NaN	2	13	13	1	1	0	11	10	9	1	1	0	11	10	9	1	1	0	11	10	9	15020000	2714.7	3274.3	0	4745100	2017000	2223900	4.1943	0	6.77234	17.4076	>sp|O60216|RAD21_HUMAN Double-strand-break repair protein rad21 homolog OS=Homo sapiens GN=RAD21 PE=1 SV=2	O60216	O60216;Q9H4I0	Double-strand-break repair protein rad21 homolog
18.4542	18.6709	18.2712	18.7879	19.0178	18.8166				2	7964000	NaN	NaN	NaN	2	2	2	2	2	2	2	2	2	2	2	2	2	2	2	2	2	2	2	2	2	144800	15343	14275	22812	45087	22533	24750	1.39784	0.209488	0.408653	2.99829	>sp|O60264|SMCA5_HUMAN SWI/SNF-related matrix-associated actin-dependent regulator of chromatin subfamily A member 5 OS=Homo sapiens GN=SMARCA5 PE=1 SV=1;>sp|P28370|SMCA1_HUMAN Probable global transcription activator SNF2L1 OS=Homo sapiens GN=SMARCA1 PE=1	O60264;P28370	O60264;P28370	SWI/SNF-related matrix-associated actin-dependent regulator of chromatin subfamily A member 5;Probable global transcription activator SNF2L1
17.8227	17.4516	17.6767	18.3426	17.2568	17.6059				2	4521800	2	2	2	1	2	2	2	2	2	2	2	2	2	2	2	2	2	2	2	2	2	2	2	2	173920	32016	13701	32666	62741	9920.7	22871	0.0892674	0.845036	0.0847658	0.250969	>sp|O60664|PLIN3_HUMAN Perilipin-3 OS=Homo sapiens GN=PLIN3 PE=1 SV=3	O60664	O60664	Perilipin-3
24.8414	25.4692	25.3828	26.2211	25.3817	26.1203				5	1740900000	NaN	NaN	NaN	15	5	5	3	3	3	3	3	2	3	3	3	3	3	2	3	3	3	3	3	2	248700000	12941000	14709000	23282000	62727000	12392000	29321000	0.961213	0.272326	0.676545	2.0528	>sp|Q99880|H2B1L_HUMAN Histone H2B type 1-L OS=Homo sapiens GN=HIST1H2BL PE=1 SV=3;>sp|Q99879|H2B1M_HUMAN Histone H2B type 1-M OS=Homo sapiens GN=HIST1H2BM PE=1 SV=3;>sp|Q99877|H2B1N_HUMAN Histone H2B type 1-N OS=Homo sapiens GN=HIST1H2BN PE=1 SV=3;>sp|Q93	Q99880;Q99879;Q99877;Q93079;Q5QNW6;Q16778;P62807;P58876;P57053;P33778;P23527;P06899;O60814;Q8N257;Q96A08	Q99880;Q99879;Q99877;Q93079;Q5QNW6;Q16778;P62807;P58876;P57053;P33778;P23527;P06899;O60814;Q8N257;Q96A08	Histone H2B type 1-L;Histone H2B type 1-M;Histone H2B type 1-N;Histone H2B type 1-H;Histone H2B type 2-F;Histone H2B type 2-E;Histone H2B type 1-C/E/F/G/I;Histone H2B type 1-D;Histone H2B type F-S;Histone H2B type 1-B;Histone H2B type 1-O;Histone H2B type 1-J;Histone H2B type 1-K;Histone H2B type 3-B;Histone H2B type 1-A
19.1515	19.2607	19.1906	19.6655	19.5755	15.8369				3	14695000	NaN	NaN	NaN	2	3	3	3	3	2	3	2	2	3	3	2	3	2	2	3	3	2	3	2	2	816370	86440	72161	116730	295390	84755	103800	0.266538	0.645086	-0.841552	-0.66691	>sp|O75367|H2AY_HUMAN Core histone macro-H2A.1 OS=Homo sapiens GN=H2AFY PE=1 SV=4	O75367	O75367;Q9P0M6	Core histone macro-H2A.1
19.9344	20.1371	19.8395	19.7895	20.8065	20.4536				2	26426000	2	2	2	1	2	2	2	2	2	2	2	2	2	2	2	2	2	2	2	2	2	2	2	2	800780	100350	85444	109130	150370	98996	113990	0.539079	0.422929	0.379549	1.22135	>sp|O75400|PR40A_HUMAN Pre-mRNA-processing factor 40 homolog A OS=Homo sapiens GN=PRPF40A PE=1 SV=2	O75400	O75400	Pre-mRNA-processing factor 40 homolog A
18.106	18.0638	18.0694	17.835	17.8283	17.8534				3	6652300	3	3	3	1	3	3	2	2	2	2	2	2	2	2	2	2	2	2	2	2	2	2	2	2	107300	14248	9789.6	17440	21196	6565.2	10062	4.03051	0.031	-0.240833	-15.8233	>sp|O75533|SF3B1_HUMAN Splicing factor 3B subunit 1 OS=Homo sapiens GN=SF3B1 PE=1 SV=3	O75533	O75533	Splicing factor 3B subunit 1
19.7466	19.8915	20.0224	19.5321	19.7938	19.7897				7	25576000	7	7	7	1	7	7	6	6	6	6	6	5	6	6	6	6	6	5	6	6	6	6	6	5	216750	21349	18261	33411	38089	15720	19959	0.704646	0.332759	-0.181648	-1.54428	>sp|O75643|U520_HUMAN U5 small nuclear ribonucleoprotein 200 kDa helicase OS=Homo sapiens GN=SNRNP200 PE=1 SV=2	O75643	O75643	U5 small nuclear ribonucleoprotein 200 kDa helicase
18.8621	19.3865	19.6234	19.323	19.5532	19.5855				3	32484000	3	3	3	1	3	3	2	2	2	2	2	2	2	2	2	2	2	2	2	2	2	2	2	2	1709700	49706	56155	117270	145620	60154	99117	0.338996	0.560595	0.196559	0.820236	>sp|O95232|LC7L3_HUMAN Luc7-like protein 3 OS=Homo sapiens GN=LUC7L3 PE=1 SV=2	O95232	O95232	Luc7-like protein 3
19.5006	19.7146	19.2909	19.7372	19.716	19.4106				5	19822000	NaN	NaN	NaN	2	5	5	4	5	5	5	4	5	4	5	5	5	4	5	4	5	5	5	4	5	471960	45038	44984	69918	126460	31171	50758	0.299736	0.597804	0.119212	0.737957	>sp|O95373|IPO7_HUMAN Importin-7 OS=Homo sapiens GN=IPO7 PE=1 SV=1	O95373	O95373;O15397	Importin-7
18.9253	18.4008	18.6359	16.5043	18.7647	17.0613				2	15907000	2	2	2	1	2	2	2	2	2	2	2	2	2	2	2	2	2	2	2	2	2	2	2	2	513120	43217	21530	52941	82726	31238	33669	0.803365	0.297	-1.21052	-1.73767	>sp|O95831|AIFM1_HUMAN Apoptosis-inducing factor 1, mitochondrial OS=Homo sapiens GN=AIFM1 PE=1 SV=1	O95831	O95831	Apoptosis-inducing factor 1, mitochondrial
21.3266	20.7548	20.848	20.6223	20.1739	20.3736				4	73713000	NaN	NaN	NaN	3	3	3	3	3	3	3	3	3	2	2	2	2	2	2	2	2	2	2	2	2	4095200	328600	170290	300800	380940	99148	159900	1.25411	0.230222	-0.58655	-2.67174	>sp|P00338|LDHA_HUMAN L-lactate dehydrogenase A chain OS=Homo sapiens GN=LDHA PE=1 SV=2	P00338	P00338;Q6ZMR3;P07864	L-lactate dehydrogenase A chain
21.8165	20.8852	21.9887	21.548	20.2834	21.1234				6	130370000	6	6	6	1	6	6	6	5	6	6	6	6	6	5	6	6	6	6	6	5	6	6	6	6	4828600	463970	187080	582540	653340	114460	253120	0.499973	0.447706	-0.578542	-1.1445	>sp|P00558|PGK1_HUMAN Phosphoglycerate kinase 1 OS=Homo sapiens GN=PGK1 PE=1 SV=3	P00558	P00558	Phosphoglycerate kinase 1
21.6313	21.2103	21.8961	21.7407	21.0391	20.9815				4	59023000	4	4	4	1	4	4	4	4	4	4	4	4	4	4	4	4	4	4	4	4	4	4	4	4	2810600	547910	258560	661040	814100	196780	268340	0.443284	0.477705	-0.325452	-1.03209	>sp|P00966|ASSY_HUMAN Argininosuccinate synthase OS=Homo sapiens GN=ASS1 PE=1 SV=2	P00966	P00966	Argininosuccinate synthase
21.3924	21.1146	21.2401	21.6481	20.9783	21.0714				14	124080000	NaN	NaN	NaN	2	14	13	11	9	9	12	9	8	11	9	9	12	9	8	10	8	9	11	8	7	3026500	266540	147210	260070	603340	134950	178580	0.0244957	0.942411	-0.0164216	-0.0732047	>sp|P02545|LMNA_HUMAN Prelamin-A/C OS=Homo sapiens GN=LMNA PE=1 SV=1	P02545	P02545;Q03252	Prelamin-A/C;Lamin-A/C
19.0374	18.3186	19.2361	18.7236	18.0659	18.1601				3	8381200	3	3	3	1	3	3	3	3	3	3	2	3	3	3	3	3	2	3	3	3	3	3	2	3	419060	93007	39511	105840	120650	18763	41292	0.723814	0.323429	-0.547497	-1.58169	>sp|P04083|ANXA1_HUMAN Annexin A1 OS=Homo sapiens GN=ANXA1 PE=1 SV=2	P04083	P04083	Annexin A1
21.3013	21.1892	21.3954	21.4555	20.5258	20.9786				7	110260000	NaN	NaN	NaN	2	7	7	5	6	5	5	4	3	5	6	5	5	4	3	5	6	5	5	4	3	6485900	501610	465710	786920	1040400	168180	327180	0.488913	0.447867	-0.308664	-1.12268	>sp|P04406|G3P_HUMAN Glyceraldehyde-3-phosphate dehydrogenase OS=Homo sapiens GN=GAPDH PE=1 SV=3	P04406	P04406;O14556	Glyceraldehyde-3-phosphate dehydrogenase
22.3069	22.3078	22.0847	21.7984	21.7691	21.7477				6	168720000	6	6	6	1	6	6	6	6	6	6	6	6	6	6	6	6	6	6	6	6	6	6	6	6	12051000	1529600	806300	1538900	2076400	557480	795660	2.43673	0.111111	-0.461418	-6.09807	>sp|P04792|HSPB1_HUMAN Heat shock protein beta-1 OS=Homo sapiens GN=HSPB1 PE=1 SV=2	P04792	P04792	Heat shock protein beta-1
19.9312	20.0742	20.047	20.0757	20.0474	19.754				5	23403000	5	5	5	1	5	5	4	3	4	4	4	4	4	3	4	4	4	4	4	3	4	4	4	4	632520	87722	54534	112140	170190	64253	59385	0.201484	0.720658	-0.0584405	-0.522688	>sp|P04843|RPN1_HUMAN Dolichyl-diphosphooligosaccharide--protein glycosyltransferase subunit 1 OS=Homo sapiens GN=RPN1 PE=1 SV=1	P04843	P04843	Dolichyl-diphosphooligosaccharide--protein glycosyltransferase subunit 1
19.4886	19.1086	19.2928	19.3265	19.1377	19.0217				7	19765000	NaN	NaN	NaN	4	7	7	5	5	7	6	5	6	5	5	7	6	5	6	5	5	7	6	5	6	439220	56728	32141	80556	129880	29367	52014	0.404473	0.508804	-0.134682	-0.954176	>sp|P05023|AT1A1_HUMAN Sodium/potassium-transporting ATPase subunit alpha-1 OS=Homo sapiens GN=ATP1A1 PE=1 SV=1	P05023	P05023;P13637;P50993;P20648	Sodium/potassium-transporting ATPase subunit alpha-1
22.1775	22.3457	22.1602	22.7836	22.9161	22.4814				6	212540000	NaN	NaN	NaN	2	6	2	6	6	6	6	5	6	6	6	6	6	5	6	2	2	2	2	2	2	11186000	1065100	787430	1227100	2471500	955390	1077100	1.61387	0.186061	0.49921	3.52548	>sp|P05141|ADT2_HUMAN ADP/ATP translocase 2 OS=Homo sapiens GN=SLC25A5 PE=1 SV=7	P05141	P05141;Q9H0C2	ADP/ATP translocase 2;ADP/ATP translocase 2, N-terminally processed
21.4106	21.8045	21.8122	21.998	22.8114	21.9157				2	157230000	2	2	2	1	2	2	2	2	2	2	2	2	2	2	2	2	2	2	2	2	2	2	2	2	31446000	1834000	1910300	2692000	4762400	3517300	2814500	0.832855	0.292185	0.565864	1.79588	>sp|P05387|RLA2_HUMAN 60S acidic ribosomal protein P2 OS=Homo sapiens GN=RPLP2 PE=1 SV=1	P05387	P05387	60S acidic ribosomal protein P2
21.9043	22.7417	22.2084	22.7994	23.4157	23.0444				9	232830000	NaN	NaN	NaN	2	9	9	9	9	8	9	9	9	9	9	8	9	9	9	9	9	8	9	9	9	17910000	910860	1746900	1695900	3175900	2313400	1998100	1.24119	0.234255	0.801714	2.64323	>sp|P05388|RLA0_HUMAN 60S acidic ribosomal protein P0 OS=Homo sapiens GN=RPLP0 PE=1 SV=1;>sp|Q8NHW5|RLA0L_HUMAN 60S acidic ribosomal protein P0-like OS=Homo sapiens GN=RPLP0P6 PE=5 SV=1	P05388;Q8NHW5	P05388;Q8NHW5	60S acidic ribosomal protein P0;60S acidic ribosomal protein P0-like
21.254	21.5346	21.5938	21.5709	22.0265	21.0177				2	61579000	NaN	NaN	NaN	2	2	2	2	1	2	2	2	2	2	1	2	2	2	2	2	1	2	2	2	2	5131600	732480	560260	1164200	1666900	683980	145080	0.0889583	0.842909	0.0775375	0.250166	>sp|P05976|MYL1_HUMAN Myosin light chain 1/3, skeletal muscle isoform OS=Homo sapiens GN=MYL1 PE=2 SV=3;>sp|P08590|MYL3_HUMAN Myosin light chain 3 OS=Homo sapiens GN=MYL3 PE=1 SV=3	P05976;P08590	P05976;P08590	Myosin light chain 1/3, skeletal muscle isoform;Myosin light chain 3
21.786	21.5696	21.7671	21.3512	20.8998	20.6747				4	132240000	4	4	4	1	4	4	4	3	3	4	3	3	4	3	3	4	3	3	4	3	3	4	3	3	44080000	6083100	2165600	4171400	7601300	1267700	1755400	1.595	0.178057	-0.732324	-3.4775	>sp|P06454|PTMA_HUMAN Prothymosin alpha OS=Homo sapiens GN=PTMA PE=1 SV=2	P06454	P06454	Prothymosin alpha;Prothymosin alpha, N-terminally processed;Thymosin alpha-1
20.7552	20.9572	20.729	21.0612	20.1906	20.313				9	65492000	9	9	9	1	9	9	7	8	7	9	6	7	7	8	7	9	6	7	7	8	7	9	6	7	2258300	272860	208130	259100	571890	89994	197320	0.446242	0.478413	-0.29218	-1.038	>sp|P06576|ATPB_HUMAN ATP synthase subunit beta, mitochondrial OS=Homo sapiens GN=ATP5B PE=1 SV=3	P06576	P06576	ATP synthase subunit beta, mitochondrial
22.426	22.5571	22.4803	21.9109	21.6054	22.0897				10	170120000	NaN	NaN	NaN	3	10	10	7	6	6	8	7	7	7	6	6	8	7	7	7	6	6	8	7	7	7732600	801970	412500	823480	1088400	275730	437120	1.87325	0.1604	-0.619096	-4.22823	>sp|P06733|ENOA_HUMAN Alpha-enolase OS=Homo sapiens GN=ENO1 PE=1 SV=2	P06733	P06733;P13929;P09104	Alpha-enolase
18.4438	18.2386	18.4822	18.5247	17.1604	16.6432				3	9841900	NaN	NaN	NaN	2	3	3	2	2	2	2	1	1	2	2	2	2	1	1	2	2	2	2	1	1	378530	47025	22197	52987	75822	12106	17519	0.76874	0.310667	-0.945429	-1.66962	>sp|P06744|G6PI_HUMAN Glucose-6-phosphate isomerase OS=Homo sapiens GN=GPI PE=1 SV=4	P06744	P06744;Q8N196	Glucose-6-phosphate isomerase
20.0632	19.7217	19.8492	20.1025	19.2626	19.6015				2	37640000	2	2	2	1	2	2	2	2	2	2	2	2	2	2	2	2	2	2	2	2	2	2	2	2	3136700	319800	152720	302100	477720	99969	162830	0.350595	0.555509	-0.222476	-0.844235	>sp|P06748|NPM_HUMAN Nucleophosmin OS=Homo sapiens GN=NPM1 PE=1 SV=2	P06748	P06748	Nucleophosmin
22.2331	21.8946	21.6828	21.4622	21.2216	21.1009				5	149320000	5	5	4	1	5	4	5	5	5	5	5	5	5	5	5	5	5	5	4	4	4	4	4	4	8783300	951680	529320	831600	1078100	296340	410050	1.60877	0.183294	-0.675264	-3.51249	>sp|P07195|LDHB_HUMAN L-lactate dehydrogenase B chain OS=Homo sapiens GN=LDHB PE=1 SV=2	P07195	P07195	L-lactate dehydrogenase B chain
18.6255	18.539	18.7097	19.0253	18.0886	18.1531				2	14331000	2	2	2	1	2	2	2	2	2	2	2	2	2	2	2	2	2	2	2	2	2	2	2	2	409450	43345	27429	60977	76780	13614	20839	0.264	0.641949	-0.202414	-0.661414	>sp|P07237|PDIA1_HUMAN Protein disulfide-isomerase OS=Homo sapiens GN=P4HB PE=1 SV=3	P07237	P07237	Protein disulfide-isomerase
20.5601	20.2	20.9916	20.697	19.3663	20.8763				5	54216000	NaN	NaN	NaN	2	5	5	5	5	5	5	5	4	5	5	5	5	5	4	5	5	5	5	5	4	2357200	246880	137460	373690	477890	81312	236620	0.196927	0.729197	-0.27068	-0.512289	>sp|P07355|ANXA2_HUMAN Annexin A2 OS=Homo sapiens GN=ANXA2 PE=1 SV=2;>sp|A6NMY6|AXA2L_HUMAN Putative annexin A2-like protein OS=Homo sapiens GN=ANXA2P2 PE=5 SV=2	P07355;A6NMY6	P07355;A6NMY6	Annexin A2;Putative annexin A2-like protein
23.0224	21.6553	23.6145	23.7691	23.4846	23.1889				13	261120000	NaN	NaN	NaN	6	3	2	11	12	13	12	12	12	3	3	3	3	3	3	2	2	2	2	2	2	13056000	1365700	569460	2216500	3695700	1210000	1514600	0.521641	0.433163	0.716834	1.18714	>sp|P07437|TBB5_HUMAN Tubulin beta chain OS=Homo sapiens GN=TUBB PE=1 SV=2;>sp|Q9BVA1|TBB2B_HUMAN Tubulin beta-2B chain OS=Homo sapiens GN=TUBB2B PE=1 SV=1;>sp|Q13885|TBB2A_HUMAN Tubulin beta-2A chain OS=Homo sapiens GN=TUBB2A PE=1 SV=1	P07437;Q9BVA1;Q13885	P07437;Q9BVA1;Q13885;A6NNZ2;Q9H4B7;CON__ENSEMBL:ENSBTAP00000025008	Tubulin beta chain;Tubulin beta-2B chain;Tubulin beta-2A chain
20.2939	20.062	20.9931	20.3178	19.1724	19.6216				3	51983000	3	3	3	1	3	3	3	3	3	3	3	2	3	3	3	3	3	2	3	3	3	3	3	2	5775900	629680	268850	752340	884010	160370	261930	0.791223	0.301424	-0.745721	-1.71377	>sp|P07737|PROF1_HUMAN Profilin-1 OS=Homo sapiens GN=PFN1 PE=1 SV=2	P07737	P07737	Profilin-1
20.6884	20.0592	19.9837	20.1917	20.2687	19.8626				7	58742000	7	7	7	1	7	7	7	7	7	7	6	6	7	7	7	7	6	6	7	7	7	7	6	6	716370	71240	43262	67625	113420	39238	46653	0.205666	0.716893	-0.136105	-0.532194	>sp|P07814|SYEP_HUMAN Bifunctional glutamate/proline--tRNA ligase OS=Homo sapiens GN=EPRS PE=1 SV=5	P07814	P07814	Bifunctional glutamate/proline--tRNA ligase;Glutamate--tRNA ligase;Proline--tRNA ligase
21.4088	21.259	20.901	21.1983	20.6842	20.5176				13	96136000	NaN	NaN	NaN	2	8	8	12	12	11	12	11	10	7	7	6	7	6	5	7	7	6	7	6	5	2913200	418090	263880	349400	615170	148260	180720	0.698453	0.331712	-0.389598	-1.5322	>sp|P07900|HS90A_HUMAN Heat shock protein HSP 90-alpha OS=Homo sapiens GN=HSP90AA1 PE=1 SV=5	P07900	P07900;Q14568	Heat shock protein HSP 90-alpha
22.3668	22.3406	21.9795	22.0857	22.1713	21.66				8	170360000	NaN	NaN	NaN	6	8	8	5	5	6	7	3	4	5	5	6	7	3	4	5	5	6	7	3	4	10021000	1069300	653880	836040	1573900	305630	387160	0.565692	0.418228	-0.256636	-1.27343	>sp|P07910|HNRPC_HUMAN Heterogeneous nuclear ribonucleoproteins C1/C2 OS=Homo sapiens GN=HNRNPC PE=1 SV=4	P07910	P07910;P0DMR1;O60812;B7ZW38;B2RXH8;Q86SE5	Heterogeneous nuclear ribonucleoproteins C1/C2
20.3848	20.1073	20.4598	19.8778	19.6615	19.5283				4	31557000	4	4	4	1	4	4	3	4	4	4	4	4	3	4	4	4	4	4	3	4	4	4	4	4	1088200	107910	87444	203850	206090	53932	77875	1.8799	0.168842	-0.62807	-4.24738	>sp|P08195|4F2_HUMAN 4F2 cell-surface antigen heavy chain OS=Homo sapiens GN=SLC3A2 PE=1 SV=3	P08195	P08195	4F2 cell-surface antigen heavy chain
24.8726	24.4681	24.4423	24.4485	24.0001	23.7617				16	801930000	NaN	NaN	NaN	4	16	9	14	14	14	14	14	14	14	14	14	14	14	14	7	7	7	7	7	7	24301000	3166100	1817500	3294100	4589800	1157700	1446800	1.00449	0.262025	-0.524235	-2.14105	>sp|P08238|HS90B_HUMAN Heat shock protein HSP 90-beta OS=Homo sapiens GN=HSP90AB1 PE=1 SV=4	P08238	P08238;Q58FF7;Q58FF8;Q58FF6	Heat shock protein HSP 90-beta
19.9172	19.9536	19.9073	19.8177	20.4956	20.0136				3	31983000	3	3	3	1	3	3	3	3	3	3	3	3	3	3	3	3	3	3	3	3	3	3	3	3	1881300	182030	138230	221970	290640	175270	193380	0.380738	0.525546	0.182941	0.906029	>sp|P08621|RU17_HUMAN U1 small nuclear ribonucleoprotein 70 kDa OS=Homo sapiens GN=SNRNP70 PE=1 SV=2	P08621	P08621	U1 small nuclear ribonucleoprotein 70 kDa
21.9549	22.0004	21.7639	22.0789	22.0736	21.6626				13	134080000	NaN	NaN	NaN	3	11	11	11	11	11	11	11	11	9	9	9	9	9	9	9	9	9	9	9	9	3943600	367240	250560	372520	638510	226250	241530	0.0718553	0.868849	0.0319462	0.205098	>sp|P08670|VIME_HUMAN Vimentin OS=Homo sapiens GN=VIM PE=1 SV=4	P08670	P08670;P17661;P14136	Vimentin
21.3559	22.1979	22.0527	22.0862	22.3695	22.9616				4	150010000	4	4	4	1	4	4	4	4	4	4	4	4	4	4	4	4	4	4	4	4	4	4	4	4	30001000	1995300	2593800	4568700	5781700	2488900	5099900	0.758035	0.307339	0.603603	1.64863	>sp|P08708|RS17_HUMAN 40S ribosomal protein S17 OS=Homo sapiens GN=RPS17 PE=1 SV=2	P08708	P08708	40S ribosomal protein S17
21.4489	22.4143	22.1057	22.5043	22.6313	22.6089				7	170390000	7	7	7	1	7	7	5	6	7	7	6	7	5	6	7	7	6	7	5	6	7	7	6	7	13107000	731710	907790	1444700	2917600	1026400	1514600	0.964801	0.270259	0.591896	2.06008	>sp|P08865|RSSA_HUMAN 40S ribosomal protein SA OS=Homo sapiens GN=RPSA PE=1 SV=4	P08865	P08865	40S ribosomal protein SA
22.2392	21.9298	21.977	21.4423	20.8161	20.5584				5	62311000	NaN	NaN	NaN	2	5	5	4	4	4	5	3	4	4	4	4	5	3	4	4	4	4	5	3	4	3461700	810190	460170	829130	878710	209920	273620	1.78149	0.172696	-1.10973	-3.96999	>sp|P09651|ROA1_HUMAN Heterogeneous nuclear ribonucleoprotein A1 OS=Homo sapiens GN=HNRNPA1 PE=1 SV=5	P09651	P09651;Q32P51	Heterogeneous nuclear ribonucleoprotein A1
22.7369	23.5606	23.5075	24.5528	22.7128	24.7678				4	589490000	NaN	NaN	NaN	14	4	3	4	4	4	4	4	4	4	4	4	4	4	4	3	3	3	3	3	3	117900000	5206600	6490000	11068000	31714000	3951500	15202000	0.454577	0.476409	0.742818	1.0546	>sp|Q99878|H2A1J_HUMAN Histone H2A type 1-J OS=Homo sapiens GN=HIST1H2AJ PE=1 SV=3;>sp|Q96KK5|H2A1H_HUMAN Histone H2A type 1-H OS=Homo sapiens GN=HIST1H2AH PE=1 SV=3;>sp|Q9BTM1|H2AJ_HUMAN Histone H2A.J OS=Homo sapiens GN=H2AFJ PE=1 SV=1;>sp|Q16777|H2A2C_HU	Q99878;Q96KK5;Q9BTM1;Q16777;Q6FI13;P20671;P0C0S8;Q93077;Q7L7L0;P04908;Q8IUE6;Q96QV6;P16104	Q99878;Q96KK5;Q9BTM1;Q16777;Q6FI13;P20671;P0C0S8;Q93077;Q7L7L0;P04908;Q8IUE6;Q96QV6;P16104;REV__Q8NB25	Histone H2A type 1-J;Histone H2A type 1-H;Histone H2A.J;Histone H2A type 2-C;Histone H2A type 2-A;Histone H2A type 1-D;Histone H2A type 1;Histone H2A type 1-C;Histone H2A type 3;Histone H2A type 1-B/E;Histone H2A type 2-B;Histone H2A type 1-A;Histone H2A.x
21.7174	21.2887	21.6388	21.3199	20.9112	20.9026				11	91753000	NaN	NaN	NaN	2	9	4	9	9	9	9	9	9	7	7	7	7	7	7	3	3	3	3	3	3	2867300	439240	233720	443650	529440	171300	220740	1.24116	0.230071	-0.503744	-2.64316	>sp|P0DMV9|HS71B_HUMAN Heat shock 70 kDa protein 1B OS=Homo sapiens GN=HSPA1B PE=1 SV=1;>sp|P0DMV8|HS71A_HUMAN Heat shock 70 kDa protein 1A OS=Homo sapiens GN=HSPA1A PE=1 SV=1	P0DMV9;P0DMV8	P0DMV9;P0DMV8
19.7236	19.8109	20.3481	19.6797	20.2364	20.5222				3	54310000	NaN	NaN	NaN	3	3	3	2	2	2	2	2	2	2	2	2	2	2	2	2	2	2	2	2	2	4937300	257780	181040	425180	449830	211810	357950	0.230496	0.685774	0.185273	0.587926	>sp|Q01081|U2AF1_HUMAN Splicing factor U2AF 35 kDa subunit OS=Homo sapiens GN=U2AF1 PE=1 SV=3;>sp|P0DN76|U2AF5_HUMAN Splicing factor U2AF 35 kDa subunit-like protein OS=Homo sapiens GN=U2AF1L5 PE=1 SV=1	Q01081;P0DN76	Q01081;P0DN76;Q8WU68	Splicing factor U2AF 35 kDa subunit
22.6396	22.4773	22.5468	22.4558	21.9259	21.7274				17	278620000	17	17	17	1	17	17	15	15	15	16	12	13	15	15	15	16	12	13	15	15	15	16	12	13	8706800	984620	743550	1161400	1346800	337710	475920	1.09543	0.252706	-0.518188	-2.32976	>sp|P10809|CH60_HUMAN 60 kDa heat shock protein, mitochondrial OS=Homo sapiens GN=HSPD1 PE=1 SV=2	P10809	P10809	60 kDa heat shock protein, mitochondrial
21.5315	21.0262	21.121	21.1833	20.7453	20.5356				9	79175000	9	8	8	1	8	8	9	9	9	9	9	7	8	8	8	8	8	6	8	8	8	8	8	6	2639200	378830	217740	371060	519020	159140	182540	0.757038	0.30675	-0.404879	-1.64668	>sp|P11021|GRP78_HUMAN 78 kDa glucose-regulated protein OS=Homo sapiens GN=HSPA5 PE=1 SV=2	P11021	P11021	78 kDa glucose-regulated protein
23.885	23.6676	23.8202	23.8571	23.7122	23.5997				15	473420000	NaN	NaN	NaN	2	15	11	14	14	14	14	13	14	14	14	14	14	13	14	10	10	10	10	9	10	14346000	1808200	1099400	2070200	2986500	1059300	1363800	0.277167	0.630638	-0.0679474	-0.689821	>sp|P11142|HSP7C_HUMAN Heat shock cognate 71 kDa protein OS=Homo sapiens GN=HSPA8 PE=1 SV=1	P11142	P11142;P54652	Heat shock cognate 71 kDa protein
18.9881	18.7283	18.9561	18.8211	18.5786	18.347				3	8546700	3	3	3	1	3	3	3	3	3	3	3	3	3	3	3	3	3	3	3	3	3	3	3	3	164360	28492	19990	36454	46868	15158	17398	0.902903	0.288387	-0.308571	-1.93528	>sp|P11586|C1TC_HUMAN C-1-tetrahydrofolate synthase, cytoplasmic OS=Homo sapiens GN=MTHFD1 PE=1 SV=3	P11586	P11586	C-1-tetrahydrofolate synthase, cytoplasmic;Methylenetetrahydrofolate dehydrogenase;Methenyltetrahydrofolate cyclohydrolase;Formyltetrahydrofolate synthetase;C-1-tetrahydrofolate synthase, cytoplasmic, N-terminally processed
19.1029	18.5004	19.1036	19.028	18.1602	17.5772				2	10441000	2	2	2	1	2	2	2	2	2	2	2	1	2	2	2	2	2	1	2	2	2	2	2	1	652560	100560	54012	129150	183140	36388	39938	0.62338	0.368575	-0.647172	-1.38594	>sp|P12004|PCNA_HUMAN Proliferating cell nuclear antigen OS=Homo sapiens GN=PCNA PE=1 SV=1	P12004	P12004	Proliferating cell nuclear antigen
18.9157	19.2353	19.0349	19.124	19.2017	18.8162				6	10357000	NaN	NaN	NaN	2	2	2	6	6	6	6	5	6	2	2	2	2	2	2	2	2	2	2	2	2	517830	64204	74242	107170	152820	62799	56593	0.0329827	0.942539	-0.0146694	-0.097705	>sp|P12236|ADT3_HUMAN ADP/ATP translocase 3 OS=Homo sapiens GN=SLC25A6 PE=1 SV=4;>sp|P12235|ADT1_HUMAN ADP/ATP translocase 1 OS=Homo sapiens GN=SLC25A4 PE=1 SV=4	P12236;P12235	P12236;P12235	ADP/ATP translocase 3;ADP/ATP translocase 1
22.6898	22.2382	22.5444	22.5877	22.0628	22.187				10	243270000	10	10	9	1	10	9	8	8	8	8	8	8	8	8	8	8	8	8	8	8	8	8	8	8	5406000	446030	229340	489050	887270	180400	303510	0.438707	0.483351	-0.211617	-1.02295	>sp|P13639|EF2_HUMAN Elongation factor 2 OS=Homo sapiens GN=EEF2 PE=1 SV=4	P13639	P13639	Elongation factor 2
24.2092	23.8762	24.0377	24.0461	23.5244	23.4811				17	580210000	NaN	NaN	NaN	2	17	17	17	15	16	15	15	16	17	15	16	15	15	16	17	15	16	15	15	16	17582000	1852400	1111700	2127300	3276000	770790	1165800	0.803841	0.299583	-0.357141	-1.73861	>sp|P14618|KPYM_HUMAN Pyruvate kinase PKM OS=Homo sapiens GN=PKM PE=1 SV=4	P14618	P14618;P30613	Pyruvate kinase PKM
20.4666	19.7688	20.3671	20.2841	19.8709	19.7664				7	27412000	NaN	NaN	NaN	2	5	5	7	7	7	7	6	6	5	5	5	5	4	4	5	5	5	5	4	4	685300	115020	56591	132310	179200	36359	54054	0.350215	0.55339	-0.227062	-0.84345	>sp|P14625|ENPL_HUMAN Endoplasmin OS=Homo sapiens GN=HSP90B1 PE=1 SV=1	P14625	P14625;Q58FF3	Endoplasmin
18.898	18.7365	19.1214	18.5556	18.4813	15.8588				2	17820000	2	2	2	1	2	2	2	2	2	2	2	1	2	2	2	2	2	1	2	2	2	2	2	1	891010	78974	51583	98501	104210	32202	45369	0.650924	0.350358	-1.28671	-1.43959	>sp|P14866|HNRPL_HUMAN Heterogeneous nuclear ribonucleoprotein L OS=Homo sapiens GN=HNRNPL PE=1 SV=2	P14866	P14866	Heterogeneous nuclear ribonucleoprotein L
21.8468	21.0042	21.503	21.3995	20.4223	20.3167				5	52123000	NaN	NaN	NaN	3	5	5	5	5	5	4	4	4	5	5	5	4	4	4	5	5	5	4	4	4	5791400	1222700	633650	1140600	1821400	331990	225430	0.808225	0.298596	-0.738471	-1.74725	>sp|P15531|NDKA_HUMAN Nucleoside diphosphate kinase A OS=Homo sapiens GN=NME1 PE=1 SV=1;>sp|P22392|NDKB_HUMAN Nucleoside diphosphate kinase B OS=Homo sapiens GN=NME2 PE=1 SV=1	P15531;P22392	P15531;P22392;O60361	Nucleoside diphosphate kinase A;Nucleoside diphosphate kinase B
23.5807	24.0466	24.0025	24.1769	24.5718	24.6053				9	667040000	9	9	9	1	9	9	7	8	7	7	8	8	7	8	7	7	8	8	7	8	7	7	8	8	37058000	2573500	2504600	3968500	7338200	2829800	4765900	1.32891	0.225417	0.574731	2.83951	>sp|P15880|RS2_HUMAN 40S ribosomal protein S2 OS=Homo sapiens GN=RPS2 PE=1 SV=2	P15880	P15880	40S ribosomal protein S2
22.2373	22.1184	21.8626	21.9745	22.1947	22.2293				22	194230000	22	22	22	1	22	22	14	15	15	14	11	13	14	15	15	14	11	13	14	15	15	14	11	13	1191600	90647	62508	94674	139180	45825	75855	0.166029	0.769719	0.0600624	0.44056	>sp|P15924|DESP_HUMAN Desmoplakin OS=Homo sapiens GN=DSP PE=1 SV=3	P15924	P15924	Desmoplakin
19.9307	19.9287	20.7656	19.9998	19.8903	21.0777				4	49739000	NaN	NaN	NaN	6	4	4	4	4	3	3	4	3	4	4	3	3	4	3	4	4	3	3	4	3	5526500	367310	276970	656780	347730	262200	369860	0.0861795	0.848522	0.114248	0.242924	>sp|P16403|H12_HUMAN Histone H1.2 OS=Homo sapiens GN=HIST1H1C PE=1 SV=2;>sp|P10412|H14_HUMAN Histone H1.4 OS=Homo sapiens GN=HIST1H1E PE=1 SV=2;>sp|P16402|H13_HUMAN Histone H1.3 OS=Homo sapiens GN=HIST1H1D PE=1 SV=2;>sp|P22492|H1T_HUMAN Histone H1t OS=Homo	P16403;P10412;P16402;P22492;Q02539	P16403;P10412;P16402;P22492;Q02539;P16401	Histone H1.2;Histone H1.4;Histone H1.3;Histone H1t;Histone H1.1
19.2504	19.2884	19.1235	19.2706	19.2869	18.8148				5	17849000	NaN	NaN	NaN	3	5	5	3	4	4	4	3	3	3	4	4	4	3	3	3	4	4	4	3	3	388020	37529	31128	48655	82497	26191	26201	0.233609	0.685261	-0.0966937	-0.594833	>sp|P16615|AT2A2_HUMAN Sarcoplasmic/endoplasmic reticulum calcium ATPase 2 OS=Homo sapiens GN=ATP2A2 PE=1 SV=1;>sp|Q93084|AT2A3_HUMAN Sarcoplasmic/endoplasmic reticulum calcium ATPase 3 OS=Homo sapiens GN=ATP2A3 PE=1 SV=2	P16615;Q93084	P16615;Q93084;O14983	Sarcoplasmic/endoplasmic reticulum calcium ATPase 2;Sarcoplasmic/endoplasmic reticulum calcium ATPase 3
19.1756	16.8577	16.9645	19.1924	19.6703	19.6097				5	24590000	5	2	2	1	2	2	5	4	5	5	5	5	2	2	2	2	2	2	2	2	2	2	2	2	768450	53354	17162	21321	93291	44156	55038	1.11413	0.246121	1.82487	2.36917	>sp|P17844|DDX5_HUMAN Probable ATP-dependent RNA helicase DDX5 OS=Homo sapiens GN=DDX5 PE=1 SV=1	P17844	P17844	Probable ATP-dependent RNA helicase DDX5
19.8429	19.7922	19.6506	19.7512	19.1995	19.3505				5	24659000	5	5	5	1	5	5	4	3	4	5	5	5	4	3	4	5	5	5	4	3	4	5	5	5	795450	86540	47926	142960	227430	46014	70794	0.876316	0.284566	-0.328187	-1.88216	>sp|P17987|TCPA_HUMAN T-complex protein 1 subunit alpha OS=Homo sapiens GN=TCP1 PE=1 SV=1	P17987	P17987	T-complex protein 1 subunit alpha
21.3818	21.9545	21.9974	22.0526	22.5633	22.8501				4	208390000	4	4	4	1	4	4	4	4	4	4	4	4	4	4	4	4	4	4	4	4	4	4	4	4	29770000	1531000	1754100	2960400	5155600	2545800	4186700	1.09148	0.243324	0.710801	2.32146	>sp|P18077|RL35A_HUMAN 60S ribosomal protein L35a OS=Homo sapiens GN=RPL35A PE=1 SV=2	P18077	P18077	60S ribosomal protein L35a
19.3589	19.2946	19.1216	19.226	19.2253	19.0534				2	17353000	NaN	NaN	NaN	4	2	2	2	2	2	2	2	2	2	2	2	2	2	2	2	2	2	2	2	2	1577600	190880	133040	190940	322810	114210	134880	0.421416	0.492592	-0.0901216	-0.988303	>sp|P18085|ARF4_HUMAN ADP-ribosylation factor 4 OS=Homo sapiens GN=ARF4 PE=1 SV=3;>sp|P84085|ARF5_HUMAN ADP-ribosylation factor 5 OS=Homo sapiens GN=ARF5 PE=1 SV=2;>sp|P84077|ARF1_HUMAN ADP-ribosylation factor 1 OS=Homo sapiens GN=ARF1 PE=1 SV=2;>sp|P61204	P18085;P84085;P84077;P61204	P18085;P84085;P84077;P61204	ADP-ribosylation factor 4;ADP-ribosylation factor 5;ADP-ribosylation factor 1;ADP-ribosylation factor 3
21.41	22.0369	22.7364	22.4958	22.7379	23.2921				7	222120000	7	7	7	1	7	7	5	6	6	5	6	6	5	6	6	5	6	6	5	6	6	5	6	6	18510000	568990	1337300	3351700	2688500	1921700	3795000	0.802477	0.295419	0.780791	1.73592	>sp|P18124|RL7_HUMAN 60S ribosomal protein L7 OS=Homo sapiens GN=RPL7 PE=1 SV=1	P18124	P18124	60S ribosomal protein L7
17.5406	17.3998	17.3133	17.3816	17.1296	17.0494				2	3143600	2	2	2	1	2	2	2	2	2	2	2	2	2	2	2	2	2	2	2	2	2	2	2	2	41915	8763.5	5159	8065.1	12143	3567.1	4217.4	0.897605	0.284674	-0.230989	-1.92467	>sp|P18206|VINC_HUMAN Vinculin OS=Homo sapiens GN=VCL PE=1 SV=4	P18206	P18206	Vinculin
21.621	21.902	22.1518	21.8714	22.0639	22.5957				2	177350000	2	2	2	1	2	2	2	2	2	2	2	2	2	2	2	2	2	2	2	2	2	2	2	2	19705000	827910	768740	1716700	2048400	880310	1857500	0.46516	0.469158	0.285426	1.07564	>sp|P18621|RL17_HUMAN 60S ribosomal protein L17 OS=Homo sapiens GN=RPL17 PE=1 SV=3	P18621	P18621	60S ribosomal protein L17
21.5749	21.597	21.4721	22.3251	21.9549	21.3033				8	174020000	8	8	8	1	8	8	6	6	6	6	5	6	6	6	6	6	5	6	6	6	6	6	5	6	4972000	387910	274450	415450	1039100	141640	253480	0.447128	0.479872	0.313106	1.03976	>sp|P19338|NUCL_HUMAN Nucleolin OS=Homo sapiens GN=NCL PE=1 SV=3	P19338	P19338	Nucleolin
20.451	19.5849	20.5424	20.0329	19.1752	19.6443				2	43757000	2	2	2	1	2	2	2	1	2	2	2	1	2	1	2	2	2	1	2	1	2	2	2	1	14586000	1515900	534490	1788600	1929300	388760	796500	0.663129	0.345757	-0.575293	-1.46336	>sp|P20962|PTMS_HUMAN Parathymosin OS=Homo sapiens GN=PTMS PE=1 SV=2	P20962	P20962	Parathymosin
18.7939	18.4356	18.2649	18.6805	18.3114	18.2285				2	13436000	NaN	NaN	NaN	3	2	2	2	2	2	2	2	2	2	2	2	2	2	2	2	2	2	2	2	2	790360	74249	45775	68358	136090	39930	52650	0.16476	0.765689	-0.0913677	-0.437567	>sp|P21266|GSTM3_HUMAN Glutathione S-transferase Mu 3 OS=Homo sapiens GN=GSTM3 PE=1 SV=3;>sp|P46439|GSTM5_HUMAN Glutathione S-transferase Mu 5 OS=Homo sapiens GN=GSTM5 PE=1 SV=3;>sp|P28161|GSTM2_HUMAN Glutathione S-transferase Mu 2 OS=Homo sapiens GN=GSTM2	P21266;P46439;P28161	P21266;P46439;P28161	Glutathione S-transferase Mu 3;Glutathione S-transferase Mu 5;Glutathione S-transferase Mu 2
20.9652	20.9852	20.7197	20.7083	20.6179	20.5571				16	80796000	NaN	NaN	NaN	2	16	16	13	12	13	13	12	10	13	12	13	13	12	10	13	12	13	13	12	10	602950	75183	47449	88320	124610	36735	41632	1.28086	0.235294	-0.262227	-2.73122	>sp|P21333|FLNA_HUMAN Filamin-A OS=Homo sapiens GN=FLNA PE=1 SV=4	P21333	P21333;O75369	Filamin-A
19.5281	19.5777	19.4139	19.4916	19.1073	18.8222				3	12874000	3	3	3	1	3	3	3	3	3	3	3	3	3	3	3	3	3	3	3	3	3	3	3	3	757300	144290	108190	149450	221990	58744	74646	0.85101	0.289846	-0.366227	-1.83184	>sp|P21796|VDAC1_HUMAN Voltage-dependent anion-selective channel protein 1 OS=Homo sapiens GN=VDAC1 PE=1 SV=2	P21796	P21796	Voltage-dependent anion-selective channel protein 1
18.7188	18.5132	18.5905	19.1882	18.33	18.3154				2	10536000	2	2	2	1	2	2	2	2	2	2	2	2	2	2	2	2	2	2	2	2	2	2	2	2	219500	31160	16946	33283	63895	12194	17233	0.00415181	0.988581	0.0037384	0.0126862	>sp|P22102|PUR2_HUMAN Trifunctional purine biosynthetic protein adenosine-3 OS=Homo sapiens GN=GART PE=1 SV=1	P22102	P22102	Trifunctional purine biosynthetic protein adenosine-3;Phosphoribosylamine--glycine ligase;Phosphoribosylformylglycinamidine cyclo-ligase;Phosphoribosylglycinamide formyltransferase
19.7115	19.4288	19.4168	19.1775	18.8054	18.8237				2	28074000	2	2	2	1	2	2	2	2	2	2	2	2	2	2	2	2	2	2	2	2	2	2	2	2	1477600	112950	70067	128240	155130	39368	61325	1.70798	0.165379	-0.583494	-3.77089	>sp|P22234|PUR6_HUMAN Multifunctional protein ADE2 OS=Homo sapiens GN=PAICS PE=1 SV=3	P22234	P22234	Multifunctional protein ADE2;Phosphoribosylaminoimidazole-succinocarboxamide synthase;Phosphoribosylaminoimidazole carboxylase
20.2391	19.867	20.4119	20.1963	19.415	19.4737				7	22635000	7	7	7	1	7	7	6	6	7	6	6	6	6	6	7	6	6	6	6	6	7	6	6	6	419170	64239	42282	104950	108330	25753	36852	0.733969	0.324885	-0.477679	-1.60154	>sp|P22314|UBA1_HUMAN Ubiquitin-like modifier-activating enzyme 1 OS=Homo sapiens GN=UBA1 PE=1 SV=3	P22314	P22314	Ubiquitin-like modifier-activating enzyme 1
23.0962	22.3668	22.7199	22.5892	21.7676	21.7913				5	212090000	5	5	5	1	5	5	4	4	4	4	4	4	4	4	4	4	4	4	4	4	4	4	4	4	10605000	1486600	768610	1632600	2055500	425800	583210	0.925494	0.280044	-0.678227	-1.98064	>sp|P22626|ROA2_HUMAN Heterogeneous nuclear ribonucleoproteins A2/B1 OS=Homo sapiens GN=HNRNPA2B1 PE=1 SV=2	P22626	P22626	Heterogeneous nuclear ribonucleoproteins A2/B1
19.8099	19.7082	19.8005	19.8513	19.4804	19.3363				4	27620000	4	4	4	1	4	4	3	3	3	2	3	2	3	3	3	2	3	2	3	3	3	2	3	2	920680	96702	72148	119970	154920	48425	47213	0.622086	0.366909	-0.21689	-1.38342	>sp|P23246|SFPQ_HUMAN Splicing factor, proline- and glutamine-rich OS=Homo sapiens GN=SFPQ PE=1 SV=2	P23246	P23246	Splicing factor, proline- and glutamine-rich
19.5852	19.393	19.5694	19.3883	19.258	19.0411				2	22288000	2	2	2	1	2	2	2	2	2	2	2	2	2	2	2	2	2	2	2	2	2	2	2	2	1857400	217750	140510	230220	318750	89711	108660	1.13771	0.254033	-0.286699	-2.41918	>sp|P23284|PPIB_HUMAN Peptidyl-prolyl cis-trans isomerase B OS=Homo sapiens GN=PPIB PE=1 SV=2	P23284	P23284	Peptidyl-prolyl cis-trans isomerase B
25.1183	25.6184	25.5223	25.2567	25.9617	26.0533				14	1248000000	14	14	14	1	14	14	13	13	13	12	13	12	13	13	13	12	13	12	13	13	13	12	13	12	65682000	4370600	4647600	8232000	9595400	6577700	8513400	0.500666	0.4485	0.337587	1.14587	>sp|P23396|RS3_HUMAN 40S ribosomal protein S3 OS=Homo sapiens GN=RPS3 PE=1 SV=2	P23396	P23396	40S ribosomal protein S3
21.2886	19.9195	21.4027	20.9209	19.3916	19.6962				2	69630000	NaN	NaN	NaN	2	2	2	2	2	2	2	2	2	2	2	2	2	2	2	2	2	2	2	2	2	6963000	696140	236930	992920	1034100	148140	314840	0.579104	0.406064	-0.867406	-1.29962	>sp|P23528|COF1_HUMAN Cofilin-1 OS=Homo sapiens GN=CFL1 PE=1 SV=3;>sp|Q9Y281|COF2_HUMAN Cofilin-2 OS=Homo sapiens GN=CFL2 PE=1 SV=1	P23528;Q9Y281	P23528;Q9Y281	Cofilin-1;Cofilin-2
18.307	17.9335	18.1442	18.4089	16.9155	17.3144				2	6301700	2	2	2	1	2	2	2	2	2	2	1	1	2	2	2	2	1	1	2	2	2	2	1	1	233400	39549	17164	41396	68648	4854.7	10071	0.562457	0.412571	-0.581991	-1.2671	>sp|P23588|IF4B_HUMAN Eukaryotic translation initiation factor 4B OS=Homo sapiens GN=EIF4B PE=1 SV=2	P23588	P23588	Eukaryotic translation initiation factor 4B
20.2954	20.678	20.2485	20.3997	20.3562	20.125				5	31332000	5	5	5	1	5	5	4	4	4	3	3	3	4	4	4	3	3	3	4	4	4	3	3	3	4476000	577830	498510	687200	1131500	376980	419070	0.285729	0.620263	-0.113686	-0.70816	>sp|P25398|RS12_HUMAN 40S ribosomal protein S12 OS=Homo sapiens GN=RPS12 PE=1 SV=3	P25398	P25398	40S ribosomal protein S12
21.6942	21.4613	21.2401	21.4707	21.5994	21.0999				10	108290000	10	10	10	1	10	10	9	9	8	9	9	9	9	9	8	9	9	9	9	9	8	9	9	9	3493300	388970	263160	353730	629020	235930	255580	0.139807	0.788587	-0.0751966	-0.377821	>sp|P25705|ATPA_HUMAN ATP synthase subunit alpha, mitochondrial OS=Homo sapiens GN=ATP5A1 PE=1 SV=1	P25705	P25705	ATP synthase subunit alpha, mitochondrial
22.6641	23.6789	24.1878	23.4248	23.9262	24.6651				10	651750000	10	10	10	1	10	10	7	9	9	10	10	10	7	9	9	10	10	10	7	9	9	10	10	10	72417000	2485000	3850600	9603500	9644800	4734400	10781000	0.358997	0.547752	0.49516	0.861539	>sp|P26373|RL13_HUMAN 60S ribosomal protein L13 OS=Homo sapiens GN=RPL13 PE=1 SV=4	P26373	P26373	60S ribosomal protein L13
18.3034	18.1927	18.144	18.3922	18.2743	17.9833				2	7115200	2	2	2	1	2	2	2	2	2	2	2	2	2	2	2	2	2	2	2	2	2	2	2	2	120600	17353	11517	17600	30800	10795	11647	0.00811139	0.976306	0.00321643	0.0246749	>sp|P26640|SYVC_HUMAN Valine--tRNA ligase OS=Homo sapiens GN=VARS PE=1 SV=4	P26640	P26640	Valine--tRNA ligase
19.7649	20.1269	20.252	20.476	20.4575	20.667				2	45230000	NaN	NaN	NaN	2	2	2	2	2	2	2	2	2	2	2	2	2	2	2	2	2	2	2	2	2	5025600	193900	244630	483630	934610	326460	654400	1.40796	0.2201	0.485571	3.02197	>sp|Q96L21|RL10L_HUMAN 60S ribosomal protein L10-like OS=Homo sapiens GN=RPL10L PE=1 SV=3;>sp|P27635|RL10_HUMAN 60S ribosomal protein L10 OS=Homo sapiens GN=RPL10 PE=1 SV=4	Q96L21;P27635	Q96L21;P27635	60S ribosomal protein L10-like;60S ribosomal protein L10
18.5114	18.3026	18.5849	18.7082	18.0315	17.8322				4	10550000	4	4	4	1	4	4	3	3	3	3	2	2	3	3	3	3	2	2	3	3	3	3	2	2	164840	22692	12433	25128	36118	5885.8	5229.7	0.422598	0.493928	-0.275672	-0.990679	>sp|P27816|MAP4_HUMAN Microtubule-associated protein 4 OS=Homo sapiens GN=MAP4 PE=1 SV=3	P27816	P27816	Microtubule-associated protein 4
18.2948	18.3279	18.2191	18.2293	16.0679	17.9122				2	7122200	2	2	2	1	2	2	2	2	2	2	1	2	2	2	2	2	1	2	2	2	2	2	1	2	222570	31732	23469	35978	52428	7148.3	18062	0.579623	0.407949	-0.877451	-1.30063	>sp|P27824|CALX_HUMAN Calnexin OS=Homo sapiens GN=CANX PE=1 SV=2	P27824	P27824	Calnexin
19.2711	19.567	20.0065	19.744	18.977	19.4068				2	24076000	2	2	2	1	2	2	2	2	2	2	2	2	2	2	2	2	2	2	2	2	2	2	2	2	1504700	151910	114820	209650	272470	64790	117670	0.317535	0.573683	-0.238894	-0.775473	>sp|P29692|EF1D_HUMAN Elongation factor 1-delta OS=Homo sapiens GN=EEF1D PE=1 SV=5	P29692	P29692	Elongation factor 1-delta
18.2566	17.5591	18.5503	18.6187	17.9006	17.4752				3	6882800	3	3	3	1	3	3	2	3	3	3	2	3	2	3	3	3	2	3	2	3	3	3	2	3	458850	46219	41927	94827	165180	19123	41649	0.0998957	0.836487	-0.12379	-0.278379	>sp|P30041|PRDX6_HUMAN Peroxiredoxin-6 OS=Homo sapiens GN=PRDX6 PE=1 SV=3	P30041	P30041	Peroxiredoxin-6
23.1475	23.8039	23.3372	23.5448	24.2917	24.0581				6	440580000	6	6	6	1	6	6	6	6	6	6	5	6	6	6	6	6	5	6	6	6	6	6	5	6	48953000	3926800	4406300	5231200	9366300	5105900	6777900	0.844004	0.288566	0.535292	1.81795	>sp|P30050|RL12_HUMAN 60S ribosomal protein L12 OS=Homo sapiens GN=RPL12 PE=1 SV=1	P30050	P30050	60S ribosomal protein L12
20.7695	20.5601	20.9704	21.3024	20.604	20.1946				13	69895000	13	13	13	1	13	13	11	10	11	11	11	10	11	10	11	11	11	10	11	10	11	11	11	10	907730	93353	59203	132910	212090	55938	60232	0.067202	0.875211	-0.0663408	-0.192622	>sp|P31327|CPSM_HUMAN Carbamoyl-phosphate synthase [ammonia], mitochondrial OS=Homo sapiens GN=CPS1 PE=1 SV=2	P31327	P31327	Carbamoyl-phosphate synthase [ammonia], mitochondrial
19.0657	18.5437	18.6464	18.5229	18.2487	18.4157				2	15134000	2	2	2	1	2	2	2	2	2	2	2	2	2	2	2	2	2	2	2	2	2	2	2	2	630590	62374	32866	62283	83899	23209	37072	0.932706	0.282787	-0.356142	-1.99516	>sp|P31930|QCR1_HUMAN Cytochrome b-c1 complex subunit 1, mitochondrial OS=Homo sapiens GN=UQCRC1 PE=1 SV=3	P31930	P31930	Cytochrome b-c1 complex subunit 1, mitochondrial
18.3329	18.2301	18.6797	18.1459	18.086	18.3341				2	6258700	2	2	2	1	2	2	2	2	2	2	2	2	2	2	2	2	2	2	2	2	2	2	2	2	417250	72590	43550	98859	100590	33208	68452	0.658025	0.345147	-0.225563	-1.45342	>sp|P31942|HNRH3_HUMAN Heterogeneous nuclear ribonucleoprotein H3 OS=Homo sapiens GN=HNRNPH3 PE=1 SV=2	P31942	P31942	Heterogeneous nuclear ribonucleoprotein H3
19.0501	19.1388	19.2848	19.3875	18.9852	19.1451				5	23114000	NaN	NaN	NaN	2	5	4	3	3	4	3	3	3	3	3	4	3	3	3	3	3	3	3	3	3	1284100	83251	68260	158490	197510	52865	91190	0.0367536	0.934363	0.0146961	0.10846	>sp|P31943|HNRH1_HUMAN Heterogeneous nuclear ribonucleoprotein H OS=Homo sapiens GN=HNRNPH1 PE=1 SV=4	P31943	P31943;P55795	Heterogeneous nuclear ribonucleoprotein H;Heterogeneous nuclear ribonucleoprotein H, N-terminally processed
19.0728	18.5844	18.9211	18.7222	18.3366	18.2493				3	9206600	3	3	2	1	3	2	3	3	3	3	2	3	3	3	3	3	2	3	2	2	2	2	2	2	184130	31301	19081	39368	47825	9395.4	19553	0.968547	0.267333	-0.4234	-2.06769	>sp|P34932|HSP74_HUMAN Heat shock 70 kDa protein 4 OS=Homo sapiens GN=HSPA4 PE=1 SV=4	P34932	P34932	Heat shock 70 kDa protein 4
21.1141	20.6292	20.8307	20.5372	20.2915	20.2842				6	78395000	6	6	6	1	6	6	4	4	4	4	3	4	4	4	4	4	3	4	4	4	4	4	3	4	4355300	395210	195890	447920	487400	166420	220170	1.39032	0.211818	-0.487018	-2.98077	>sp|P35232|PHB_HUMAN Prohibitin OS=Homo sapiens GN=PHB PE=1 SV=1	P35232	P35232	Prohibitin
19.3488	19.5071	19.6126	20.0577	19.8648	20.1941				2	34832000	2	2	2	1	2	2	2	2	2	2	2	2	2	2	2	2	2	2	2	2	2	2	2	2	8708000	489980	409080	829650	1382300	511830	996110	1.96076	0.16025	0.549393	4.48526	>sp|P35268|RL22_HUMAN 60S ribosomal protein L22 OS=Homo sapiens GN=RPL22 PE=1 SV=2	P35268	P35268	60S ribosomal protein L22
28.5242	28.4656	28.4844	28.6453	29.2127	27.9031				119	10103000000	NaN	NaN	NaN	12	119	101	107	107	112	113	110	107	107	107	112	113	110	107	89	90	95	95	94	91	97143000	12577000	9087500	16204000	25789000	13519000	7910300	0.0896294	0.847795	0.0956154	0.25191	>sp|P35579|MYH9_HUMAN Myosin-9 OS=Homo sapiens GN=MYH9 PE=1 SV=4	P35579	P35579;P35749;REV__Q9UKV3;P12883;P13535;Q9UKX3;Q9Y623;P13533;P12882;P11055;Q9UKX2;A7E2Y1	Myosin-9
18.7789	18.7565	18.8142	20.6626	19.6811	19.0905				22	18279000	22	8	8	1	8	8	19	18	19	22	19	17	5	5	6	8	7	5	5	5	6	8	7	5	179210	11219	6223.2	15193	101480	28573	16517	1.05305	0.263278	1.02821	2.24122	>sp|P35580|MYH10_HUMAN Myosin-10 OS=Homo sapiens GN=MYH10 PE=1 SV=3	P35580	P35580	Myosin-10
18.1764	18.1369	18.2537	18.3007	18.1825	18.1514				2	7325200	2	2	2	1	2	2	2	2	2	2	2	2	2	2	2	2	2	2	2	2	2	2	2	2	261610	30784	20770	43376	62942	21186	30760	0.147264	0.784643	0.022555	0.395854	>sp|P35998|PRS7_HUMAN 26S protease regulatory subunit 7 OS=Homo sapiens GN=PSMC2 PE=1 SV=3	P35998	P35998	26S protease regulatory subunit 7
23.1143	23.6018	24.0213	23.7952	24.4002	24.9002				13	774060000	13	13	13	1	13	13	12	11	13	12	13	12	12	11	13	12	13	12	12	11	13	12	13	12	48379000	2435500	2480200	6344100	7737300	3902700	7642000	0.886422	0.280327	0.786035	1.90232	>sp|P36578|RL4_HUMAN 60S ribosomal protein L4 OS=Homo sapiens GN=RPL4 PE=1 SV=5	P36578	P36578	60S ribosomal protein L4
20.1528	19.6239	20.3093	19.9559	18.7678	19.2378				4	35701000	4	4	4	1	4	4	2	3	3	4	3	4	2	3	3	4	3	4	2	3	3	4	3	4	2746200	224290	126610	319460	537080	68612	179280	0.813497	0.304216	-0.708181	-1.75764	>sp|P37802|TAGL2_HUMAN Transgelin-2 OS=Homo sapiens GN=TAGLN2 PE=1 SV=3	P37802	P37802	Transgelin-2
21.9602	22.4036	22.3669	21.5238	21.2096	22.551				9	91097000	NaN	NaN	NaN	4	9	9	8	9	8	8	8	8	8	9	8	8	8	8	8	9	8	8	8	8	3643900	423840	456570	882150	708460	193730	699560	0.489199	0.450356	-0.482136	-1.12324	>sp|P38159|RBMX_HUMAN RNA-binding motif protein, X chromosome OS=Homo sapiens GN=RBMX PE=1 SV=3;>sp|Q96E39|RMXL1_HUMAN RNA binding motif protein, X-linked-like-1 OS=Homo sapiens GN=RBMXL1 PE=1 SV=1	P38159;Q96E39	P38159;Q96E39;O75526;Q8N7X1	RNA-binding motif protein, X chromosome;RNA-binding motif protein, X chromosome, N-terminally processed;RNA binding motif protein, X-linked-like-1
22.0289	21.5975	22.1417	21.8522	21.1898	21.451				10	132010000	10	10	10	1	10	10	10	10	10	10	10	10	10	10	10	10	10	10	10	10	10	10	10	10	3473900	423010	258930	536930	689180	180270	259540	0.770073	0.312492	-0.425036	-1.67223	>sp|P38646|GRP75_HUMAN Stress-70 protein, mitochondrial OS=Homo sapiens GN=HSPA9 PE=1 SV=2	P38646	P38646	Stress-70 protein, mitochondrial
20.4871	20.3101	20.1438	19.7654	20.0043	20.0385				3	53925000	3	3	3	1	3	3	3	3	3	3	3	3	3	3	3	3	3	3	3	3	3	3	3	3	2344600	293480	213490	332880	348860	147260	228790	1.3464	0.22087	-0.377605	-2.87941	>sp|P38919|IF4A3_HUMAN Eukaryotic initiation factor 4A-III OS=Homo sapiens GN=EIF4A3 PE=1 SV=4	P38919	P38919	Eukaryotic initiation factor 4A-III;Eukaryotic initiation factor 4A-III, N-terminally processed
24.0126	25.1731	24.8021	24.5904	25.3501	25.3415				9	1282100000	9	9	9	1	9	9	7	7	8	8	7	8	7	7	8	8	7	8	7	7	8	8	7	8	128210000	5319400	8087700	11904000	14203000	8897700	13214000	0.434937	0.482694	0.431403	1.01541	>sp|P39019|RS19_HUMAN 40S ribosomal protein S19 OS=Homo sapiens GN=RPS19 PE=1 SV=2	P39019	P39019	40S ribosomal protein S19
21.271	22.0551	22.7082	22.4271	22.6585	23.3002				7	206450000	7	7	7	1	7	7	5	6	6	6	6	6	5	6	6	6	6	6	5	6	6	6	6	6	10866000	380530	607040	1497000	1779300	769000	1670500	0.731789	0.324242	0.783809	1.59728	>sp|P39023|RL3_HUMAN 60S ribosomal protein L3 OS=Homo sapiens GN=RPL3 PE=1 SV=2	P39023	P39023	60S ribosomal protein L3
18.761	18.7649	18.5705	18.9237	18.5234	18.4179				2	14032000	2	2	2	1	2	2	2	2	2	2	2	2	2	2	2	2	2	2	2	2	2	2	2	2	701600	68555	45918	70299	131720	37078	44359	0.175244	0.765012	-0.0771275	-0.462187	>sp|P39748|FEN1_HUMAN Flap endonuclease 1 OS=Homo sapiens GN=FEN1 PE=1 SV=1	P39748	P39748	Flap endonuclease 1
19.9484	19.6554	20.2078	19.9843	19.2116	19.1024				4	24879000	NaN	NaN	NaN	2	4	4	3	3	3	3	3	3	3	3	3	3	3	3	3	3	3	3	3	3	956890	113720	75961	167620	200170	45303	68956	0.720649	0.320178	-0.504377	-1.57551	>sp|P40227|TCPZ_HUMAN T-complex protein 1 subunit zeta OS=Homo sapiens GN=CCT6A PE=1 SV=3	P40227	P40227;Q92526	T-complex protein 1 subunit zeta
22.5084	23.0965	23.5204	22.9571	23.7447	24.006				4	300920000	NaN	NaN	NaN	2	4	4	3	3	3	3	3	3	3	3	3	3	3	3	3	3	3	3	3	3	33435000	1417400	1825700	3783800	3622800	2412100	4559500	0.540877	0.425422	0.52749	1.22487	>sp|P40429|RL13A_HUMAN 60S ribosomal protein L13a OS=Homo sapiens GN=RPL13A PE=1 SV=2;>sp|Q6NVV1|R13P3_HUMAN Putative 60S ribosomal protein L13a protein RPL13AP3 OS=Homo sapiens GN=RPL13AP3 PE=5 SV=1	P40429;Q6NVV1	P40429;Q6NVV1	60S ribosomal protein L13a;Putative 60S ribosomal protein L13a-like MGC87657
18.2897	18.4189	18.1698	18.235	18.6196	18.4818				2	9157300	2	2	2	1	2	2	2	2	2	2	2	2	2	2	2	2	2	2	2	2	2	2	2	2	436060	42830	34856	45067	80060	42239	53195	0.499406	0.445191	0.152667	1.14338	>sp|P40938|RFC3_HUMAN Replication factor C subunit 3 OS=Homo sapiens GN=RFC3 PE=1 SV=2	P40938	P40938	Replication factor C subunit 3
19.799	19.7318	19.7023	19.6973	19.7631	19.5206				5	25801000	NaN	NaN	NaN	2	5	5	4	3	3	4	3	2	4	3	3	4	3	2	4	3	3	4	3	2	1228600	183540	92344	163600	276270	80703	62494	0.46685	0.470374	-0.0839933	-1.079	>sp|Q2VIR3|IF2GL_HUMAN Putative eukaryotic translation initiation factor 2 subunit 3-like protein OS=Homo sapiens GN=EIF2S3L PE=5 SV=2;>sp|P41091|IF2G_HUMAN Eukaryotic translation initiation factor 2 subunit 3 OS=Homo sapiens GN=EIF2S3 PE=1 SV=3	Q2VIR3;P41091	Q2VIR3;P41091	Putative eukaryotic translation initiation factor 2 subunit 3-like protein;Eukaryotic translation initiation factor 2 subunit 3
18.6702	18.3566	18.8439	18.4112	18.1621	18.2325				3	7210000	3	3	3	1	3	3	3	2	3	3	2	3	3	2	3	3	2	3	3	2	3	3	2	3	124310	28895	10480	28073	34752	7857.8	14252	1.03715	0.259787	-0.354953	-2.20827	>sp|P41252|SYIC_HUMAN Isoleucine--tRNA ligase, cytoplasmic OS=Homo sapiens GN=IARS PE=1 SV=2	P41252	P41252	Isoleucine--tRNA ligase, cytoplasmic
21.7247	21.9805	21.7104	22.1583	22.0952	22.1446				3	121730000	NaN	NaN	NaN	2	3	3	3	2	3	3	3	3	3	2	3	3	3	3	3	2	3	3	3	3	30433000	1830000	1703900	3240800	6168900	2658600	3818300	1.66049	0.174323	0.327502	3.64577	>sp|P42677|RS27_HUMAN 40S ribosomal protein S27 OS=Homo sapiens GN=RPS27 PE=1 SV=3;>sp|Q71UM5|RS27L_HUMAN 40S ribosomal protein S27-like OS=Homo sapiens GN=RPS27L PE=1 SV=3	P42677;Q71UM5	P42677;Q71UM5	40S ribosomal protein S27;40S ribosomal protein S27-like
20.2339	19.7521	20.1108	19.7843	19.6068	19.4696				6	34785000	6	6	6	1	6	6	6	6	6	6	6	6	6	6	6	6	6	6	6	6	6	6	6	6	386500	47514	30189	57513	80073	24239	29144	1.13413	0.245312	-0.411989	-2.41158	>sp|P42704|LPPRC_HUMAN Leucine-rich PPR motif-containing protein, mitochondrial OS=Homo sapiens GN=LRPPRC PE=1 SV=3	P42704	P42704	Leucine-rich PPR motif-containing protein, mitochondrial
20.0856	20.6043	21.1298	20.4371	20.5895	20.722				2	57942000	2	2	2	1	2	2	2	2	2	2	2	2	2	2	2	2	2	2	2	2	2	2	2	2	19314000	765640	989240	2361700	2800500	1135400	2312000	0.0253867	0.946933	-0.0236823	-0.0757965	>sp|P42766|RL35_HUMAN 60S ribosomal protein L35 OS=Homo sapiens GN=RPL35 PE=1 SV=2	P42766	P42766	60S ribosomal protein L35
19.0238	19.328	19.1962	19.6044	19.463	19.0913				4	13020000	4	4	4	1	4	4	4	3	4	4	3	4	4	3	4	4	3	4	4	3	4	4	3	4	351900	48163	28457	71221	124390	36133	43531	0.504322	0.448644	0.203563	1.15307	>sp|P43243|MATR3_HUMAN Matrin-3 OS=Homo sapiens GN=MATR3 PE=1 SV=2	P43243	P43243	Matrin-3
19.3694	19.0288	19.0912	19.2535	16.708	16.6066				2	15944000	2	2	2	1	2	2	2	2	2	2	1	1	2	2	2	2	1	1	2	2	2	2	1	1	996470	144300	64941	122730	208070	30079	43300	0.875622	0.28264	-1.64045	-1.88078	>sp|P45880|VDAC2_HUMAN Voltage-dependent anion-selective channel protein 2 OS=Homo sapiens GN=VDAC2 PE=1 SV=2	P45880	P45880	Voltage-dependent anion-selective channel protein 2
21.0331	21.7421	22.134	21.4836	21.7077	22.8577				3	123330000	3	3	3	1	3	3	2	2	2	2	2	2	2	2	2	2	2	2	2	2	2	2	2	2	17619000	819380	1085100	2401700	2358800	1043900	3175700	0.287419	0.620899	0.379957	0.71177	>sp|P46776|RL27A_HUMAN 60S ribosomal protein L27a OS=Homo sapiens GN=RPL27A PE=1 SV=2	P46776	P46776	60S ribosomal protein L27a
17.2971	17.4215	20.1713	19.9976	20.0495	20.2952				2	17939000	2	2	2	1	2	2	1	1	2	2	2	2	1	1	2	2	2	2	1	1	2	2	2	2	1630800	93267	87096	388380	505300	182920	373850	0.899426	0.286511	1.81749	1.92832	>sp|P46777|RL5_HUMAN 60S ribosomal protein L5 OS=Homo sapiens GN=RPL5 PE=1 SV=3	P46777	P46777	60S ribosomal protein L5
19.0507	19.757	20.0429	19.5787	16.5158	20.1299				2	22743000	2	2	2	1	2	2	2	2	2	2	2	2	2	2	2	2	2	2	2	2	2	2	2	2	3790500	257000	322460	543700	797390	285450	605800	0.30696	0.593874	-0.875392	-0.753228	>sp|P46778|RL21_HUMAN 60S ribosomal protein L21 OS=Homo sapiens GN=RPL21 PE=1 SV=2	P46778	P46778	60S ribosomal protein L21
22.2315	22.7638	23.335	23.0053	23.5643	23.7921				6	413700000	6	6	6	1	6	6	6	6	6	6	6	6	6	6	6	6	6	6	6	6	6	6	6	6	51713000	3060500	3235600	6393100	9164000	4051000	8409700	0.791151	0.298891	0.677146	1.71363	>sp|P46779|RL28_HUMAN 60S ribosomal protein L28 OS=Homo sapiens GN=RPL28 PE=1 SV=3	P46779	P46779	60S ribosomal protein L28
21.8948	22.6321	23.1294	22.4996	22.6685	23.79				7	277770000	7	7	7	1	7	7	6	6	6	6	6	6	6	6	6	6	6	6	6	6	6	6	6	6	25251000	1350400	1682700	3945100	4382300	1691900	4927400	0.330333	0.567596	0.433917	0.802226	>sp|P46781|RS9_HUMAN 40S ribosomal protein S9 OS=Homo sapiens GN=RPS9 PE=1 SV=3	P46781	P46781	40S ribosomal protein S9
24.3393	25.2339	25.0845	24.9291	25.1987	25.5283				10	1015400000	10	10	10	1	10	10	10	10	10	10	10	10	10	10	10	10	10	10	10	10	10	10	10	10	101540000	8252900	10291000	15770000	22046000	9575500	16702000	0.436973	0.480833	0.332817	1.01948	>sp|P46782|RS5_HUMAN 40S ribosomal protein S5 OS=Homo sapiens GN=RPS5 PE=1 SV=4	P46782	P46782	40S ribosomal protein S5;40S ribosomal protein S5, N-terminally processed
23.2118	24.2443	23.9165	24.0139	23.9913	24.2661				7	396270000	NaN	NaN	NaN	2	7	7	6	7	7	6	7	7	6	7	7	6	7	7	6	7	7	6	7	7	49533000	2583800	6059000	9423400	7248800	6314500	9467500	0.399782	0.511085	0.299541	0.944692	>sp|P46783|RS10_HUMAN 40S ribosomal protein S10 OS=Homo sapiens GN=RPS10 PE=1 SV=1;>sp|Q9NQ39|RS10L_HUMAN Putative 40S ribosomal protein S10-like OS=Homo sapiens GN=RPS10P5 PE=5 SV=1	P46783;Q9NQ39	P46783;Q9NQ39	40S ribosomal protein S10;Putative 40S ribosomal protein S10-like
18.9089	18.9911	17.114	19.0099	18.7863	18.5858				6	14235000	NaN	NaN	NaN	2	6	6	4	4	2	4	4	3	4	4	2	4	4	3	4	4	2	4	4	3	171510	19780	12974	9294.3	34174	10287	13213	0.296003	0.606116	0.455981	0.730041	>sp|P46940|IQGA1_HUMAN Ras GTPase-activating-like protein IQGAP1 OS=Homo sapiens GN=IQGAP1 PE=1 SV=1	P46940	P46940;Q86VI3	Ras GTPase-activating-like protein IQGAP1
19.2815	16.3897	19.3645	19.6673	19.9415	18.7731				3	15389000	3	3	3	1	3	3	2	2	3	3	2	3	2	2	3	3	2	3	2	2	3	3	2	3	905230	76182	72716	164540	284360	115670	92446	0.463712	0.466941	1.11537	1.07277	>sp|P47756|CAPZB_HUMAN F-actin-capping protein subunit beta OS=Homo sapiens GN=CAPZB PE=1 SV=4	P47756	P47756	F-actin-capping protein subunit beta
20.1122	20.7359	21.5151	20.8826	20.9658	22.0687				2	103840000	2	2	2	1	2	2	2	2	2	2	2	2	2	2	2	2	2	2	2	2	2	2	2	2	25961000	722360	827930	2623700	2633200	1161100	3331700	0.392106	0.509756	0.517978	0.929142	>sp|P47914|RL29_HUMAN 60S ribosomal protein L29 OS=Homo sapiens GN=RPL29 PE=1 SV=2	P47914	P47914	60S ribosomal protein L29
19.7253	19.4602	19.3353	19.6886	19.3184	19.3288				4	14409000	4	4	4	1	4	4	4	4	4	4	4	4	4	4	4	4	4	4	4	4	4	4	4	4	1200800	209680	130130	207440	390420	110930	152190	0.135876	0.792812	-0.0616576	-0.368249	>sp|P48047|ATPO_HUMAN ATP synthase subunit O, mitochondrial OS=Homo sapiens GN=ATP5O PE=1 SV=1	P48047	P48047	ATP synthase subunit O, mitochondrial
22.4677	22.8763	22.5687	22.5605	23.4824	23.1941				5	315840000	5	5	5	1	5	5	5	5	5	5	5	5	5	5	5	5	5	5	5	5	5	5	5	5	52641000	3227800	3067400	4353800	7227900	4566400	5647600	0.670455	0.345407	0.441381	1.47763	>sp|P49207|RL34_HUMAN 60S ribosomal protein L34 OS=Homo sapiens GN=RPL34 PE=1 SV=3	P49207	P49207	60S ribosomal protein L34
22.4663	22.2068	22.2883	21.8501	21.7453	21.372				22	167610000	22	22	22	1	22	22	20	19	19	19	14	18	20	19	19	19	14	18	20	19	19	19	14	18	1340900	195580	109570	209980	252490	53364	80711	1.81059	0.168762	-0.664622	-4.05067	>sp|P49327|FAS_HUMAN Fatty acid synthase OS=Homo sapiens GN=FASN PE=1 SV=3	P49327	P49327	Fatty acid synthase;[Acyl-carrier-protein] S-acetyltransferase;[Acyl-carrier-protein] S-malonyltransferase;3-oxoacyl-[acyl-carrier-protein] synthase;3-oxoacyl-[acyl-carrier-protein] reductase;3-hydroxyacyl-[acyl-carrier-protein] dehydratase;Enoyl-[acyl-carrier-protein] reductase;Oleoyl-[acyl-carrier-protein] hydrolase
20.5379	20.2533	20.4165	19.988	20.0498	19.7399				6	53960000	6	6	6	1	6	6	4	4	3	5	5	5	4	4	3	5	5	5	4	4	3	5	5	5	1740700	169330	103840	159480	395040	104560	138230	1.71733	0.171286	-0.476652	-3.79586	>sp|P49368|TCPG_HUMAN T-complex protein 1 subunit gamma OS=Homo sapiens GN=CCT3 PE=1 SV=4	P49368	P49368	T-complex protein 1 subunit gamma
21.0678	20.9251	21.068	20.9302	20.8844	20.5744				4	52645000	4	4	4	1	4	4	4	4	4	4	4	4	4	4	4	4	4	4	4	4	4	4	4	4	1754800	219390	130390	282210	343350	139030	151170	0.856858	0.28734	-0.223916	-1.84345	>sp|P49411|EFTU_HUMAN Elongation factor Tu, mitochondrial OS=Homo sapiens GN=TUFM PE=1 SV=2	P49411	P49411	Elongation factor Tu, mitochondrial
19.0101	18.7659	19.1798	18.7608	18.4317	18.2492				2	8698900	2	2	2	1	2	2	2	2	2	2	2	2	2	2	2	2	2	2	2	2	2	2	2	2	378210	80047	43358	91219	101370	28515	33706	1.23492	0.226035	-0.504692	-2.62942	>sp|P50454|SERPH_HUMAN Serpin H1 OS=Homo sapiens GN=SERPINH1 PE=1 SV=2	P50454	P50454	Serpin H1
19.2712	18.9364	19.1432	19.0112	18.7663	18.6247				3	11761000	NaN	NaN	NaN	3	3	3	3	3	3	3	2	3	3	3	3	3	2	3	3	3	3	3	2	3	1306700	220050	128220	243460	339570	72583	130600	0.993815	0.261333	-0.316181	-2.11919	>sp|Q8IZP2|ST134_HUMAN Putative protein FAM10A4 OS=Homo sapiens GN=ST13P4 PE=5 SV=1;>sp|P50502|F10A1_HUMAN Hsc70-interacting protein OS=Homo sapiens GN=ST13 PE=1 SV=2;>sp|Q8NFI4|F10A5_HUMAN Putative protein FAM10A5 OS=Homo sapiens GN=ST13P5 PE=5 SV=1	Q8IZP2;P50502;Q8NFI4	Q8IZP2;P50502;Q8NFI4	Putative protein FAM10A4;Hsc70-interacting protein;Putative protein FAM10A5
21.7592	22.6308	22.8258	22.8044	23.4152	23.3264				5	182690000	5	5	5	1	5	5	3	3	2	3	3	4	3	3	2	3	3	4	3	3	2	3	3	4	30448000	1174600	1483900	2647800	2776800	2514700	5453400	0.958896	0.273103	0.776703	2.0481	>sp|P50914|RL14_HUMAN 60S ribosomal protein L14 OS=Homo sapiens GN=RPL14 PE=1 SV=4	P50914	P50914	60S ribosomal protein L14
20.6153	20.3739	20.3008	20.2044	19.8925	19.7332				7	57622000	7	7	7	1	7	7	6	6	6	7	6	6	6	6	6	7	6	6	6	6	6	7	6	6	1557300	195000	131900	216120	352130	85393	110350	1.35492	0.220978	-0.486631	-2.89892	>sp|P50990|TCPQ_HUMAN T-complex protein 1 subunit theta OS=Homo sapiens GN=CCT8 PE=1 SV=4	P50990	P50990	T-complex protein 1 subunit theta
21.4158	21.1092	21.2165	21.0164	20.6543	20.3772				9	86967000	9	9	9	1	9	9	9	9	9	9	9	8	9	9	9	9	9	8	9	9	9	9	9	8	2635400	317080	192380	345100	487540	127500	160130	1.28662	0.24	-0.564535	-2.74411	>sp|P50991|TCPD_HUMAN T-complex protein 1 subunit delta OS=Homo sapiens GN=CCT4 PE=1 SV=4	P50991	P50991	T-complex protein 1 subunit delta
18.2883	18.626	18.4939	18.5947	18.7144	18.3687				2	15883000	NaN	NaN	NaN	3	2	2	2	2	2	2	2	2	2	2	2	2	2	2	2	2	2	2	2	2	1443900	78612	74489	127100	204500	71675	76764	0.252629	0.656817	0.0898819	0.636675	>sp|P51148|RAB5C_HUMAN Ras-related protein Rab-5C OS=Homo sapiens GN=RAB5C PE=1 SV=2;>sp|P61020|RAB5B_HUMAN Ras-related protein Rab-5B OS=Homo sapiens GN=RAB5B PE=1 SV=1;>sp|P20339|RAB5A_HUMAN Ras-related protein Rab-5A OS=Homo sapiens GN=RAB5A PE=1 SV=2	P51148;P61020;P20339	P51148;P61020;P20339	Ras-related protein Rab-5C;Ras-related protein Rab-5B;Ras-related protein Rab-5A
21.0144	21.3882	21.5106	21.2852	21.3562	21.0744				11	150250000	11	11	11	1	11	11	9	9	8	8	9	6	9	9	8	8	9	6	9	9	8	8	9	6	3196800	210150	187770	375820	368460	179670	153700	0.142162	0.783783	-0.0657978	-0.383531	>sp|P52272|HNRPM_HUMAN Heterogeneous nuclear ribonucleoprotein M OS=Homo sapiens GN=HNRNPM PE=1 SV=3	P52272	P52272	Heterogeneous nuclear ribonucleoprotein M
18.5042	18.4527	18.5785	18.6514	18.447	18.3968				3	11403000	3	3	3	1	3	3	3	2	2	3	2	2	3	2	2	3	2	2	3	2	2	3	2	2	570130	63859	37328	64522	130120	34268	41897	0.0536948	0.901843	-0.0134042	-0.155849	>sp|P52292|IMA1_HUMAN Importin subunit alpha-1 OS=Homo sapiens GN=KPNA2 PE=1 SV=1	P52292	P52292	Importin subunit alpha-1
20.7204	20.7997	20.5298	20.9689	21.1673	20.2529				3	37031000	NaN	NaN	NaN	2	3	3	3	3	3	3	3	3	3	3	3	3	3	3	3	3	3	3	3	3	2848600	393990	293500	430760	872180	366660	275950	0.145311	0.783206	0.113045	0.391145	>sp|P52907|CAZA1_HUMAN F-actin-capping protein subunit alpha-1 OS=Homo sapiens GN=CAPZA1 PE=1 SV=3	P52907	P52907;P47755	F-actin-capping protein subunit alpha-1
19.6432	19.0359	19.654	19.4237	18.7229	18.7886				3	26435000	3	3	3	1	3	3	2	3	3	3	2	3	2	3	3	3	2	3	2	3	3	3	2	3	448060	37916	25059	55326	77211	12220	21858	0.702062	0.331101	-0.465966	-1.53924	>sp|P53396|ACLY_HUMAN ATP-citrate synthase OS=Homo sapiens GN=ACLY PE=1 SV=3	P53396	P53396	ATP-citrate synthase
18.7829	18.5009	18.7457	18.7552	18.4992	18.3683				3	8359600	3	3	3	1	3	3	3	3	3	2	2	3	3	3	3	2	2	3	3	3	3	2	2	3	160760	31252	16417	44030	37236	11142	20684	0.398519	0.509545	-0.135647	-0.942137	>sp|P55060|XPO2_HUMAN Exportin-2 OS=Homo sapiens GN=CSE1L PE=1 SV=3	P55060	P55060	Exportin-2
20.6828	20.0803	20.5568	20.4707	19.7085	19.6033				5	46318000	5	5	5	1	5	5	4	4	4	4	4	4	4	4	4	4	4	4	4	4	4	4	4	4	1029300	103520	53587	109190	154350	39055	52928	0.711093	0.332324	-0.512457	-1.55686	>sp|P55072|TERA_HUMAN Transitional endoplasmic reticulum ATPase OS=Homo sapiens GN=VCP PE=1 SV=4	P55072	P55072	Transitional endoplasmic reticulum ATPase
17.3983	17.8221	21.418	19.9286	20.4609	22.5593				5	74230000	5	5	5	1	5	5	0	1	2	2	2	2	0	1	2	2	2	2	0	1	2	2	2	2	2969200	0	18826	235950	108120	59842	343300	0.628471	0.3645	2.10349	1.39586	>sp|P56182|RRP1_HUMAN Ribosomal RNA processing protein 1 homolog A OS=Homo sapiens GN=RRP1 PE=1 SV=1	P56182	P56182	Ribosomal RNA processing protein 1 homolog A
25.2213	25.2373	25.2875	25.3157	26.0157	24.6861				5	950730000	NaN	NaN	NaN	2	5	5	5	5	5	5	5	5	5	5	5	5	5	5	5	5	5	5	5	5	95073000	11562000	8470100	15209000	23894000	13262000	7484800	0.0832546	0.848419	0.0904611	0.235269	>sp|P60660|MYL6_HUMAN Myosin light polypeptide 6 OS=Homo sapiens GN=MYL6 PE=1 SV=2	P60660	P60660;P14649	Myosin light polypeptide 6
20.721	20.5447	20.485	20.1481	20.0618	20.0824				3	46579000	NaN	NaN	NaN	2	3	3	3	3	2	3	2	2	3	3	2	3	2	2	3	3	2	3	2	2	2025200	266230	158050	232140	375850	93218	127800	2.52484	0.125	-0.486158	-6.4427	>sp|P60842|IF4A1_HUMAN Eukaryotic initiation factor 4A-I OS=Homo sapiens GN=EIF4A1 PE=1 SV=1;>sp|Q14240|IF4A2_HUMAN Eukaryotic initiation factor 4A-II OS=Homo sapiens GN=EIF4A2 PE=1 SV=2	P60842;Q14240	P60842;Q14240	Eukaryotic initiation factor 4A-I;Eukaryotic initiation factor 4A-II
22.2625	22.8591	22.29	22.5579	22.8402	22.4308				5	136650000	5	5	5	1	5	5	4	4	5	5	5	5	4	4	5	5	5	5	4	4	5	5	5	5	27329000	2125300	2019600	4156400	7597300	3592600	4175800	0.239332	0.677485	0.139119	0.607487	>sp|P60866|RS20_HUMAN 40S ribosomal protein S20 OS=Homo sapiens GN=RPS20 PE=1 SV=1	P60866	P60866	40S ribosomal protein S20
18.8862	18.6485	19.0127	18.7214	17.09	17.4634				2	11991000	NaN	NaN	NaN	7	2	2	2	2	2	2	2	2	2	2	2	2	2	2	2	2	2	2	2	2	1332300	148900	100950	219880	275580	70932	102280	1.01402	0.260256	-1.09085	-2.1606	>sp|P60953|CDC42_HUMAN Cell division control protein 42 homolog OS=Homo sapiens GN=CDC42 PE=1 SV=2;>sp|P84095|RHOG_HUMAN Rho-related GTP-binding protein RhoG OS=Homo sapiens GN=RHOG PE=1 SV=1;>sp|P63000|RAC1_HUMAN Ras-related C3 botulinum toxin substrate 1	P60953;P84095;P63000;P60763;P15153;P17081;Q9H4E5	P60953;P84095;P63000;P60763;P15153;P17081;Q9H4E5	Cell division control protein 42 homolog;Rho-related GTP-binding protein RhoG;Ras-related C3 botulinum toxin substrate 1;Ras-related C3 botulinum toxin substrate 3;Ras-related C3 botulinum toxin substrate 2;Rho-related GTP-binding protein RhoQ;Rho-related GTP-binding protein RhoJ
17.5997	17.8079	17.4961	17.7417	17.5184	17.3433				2	3774900	2	2	2	1	2	2	2	2	2	2	2	2	2	2	2	2	2	2	2	2	2	2	2	2	290380	45769	44587	50482	89956	27584	31998	0.27231	0.636296	-0.100065	-0.679371	>sp|P61160|ARP2_HUMAN Actin-related protein 2 OS=Homo sapiens GN=ACTR2 PE=1 SV=1	P61160	P61160	Actin-related protein 2
21.4826	22.4635	22.4844	22.5729	22.7317	23.357				10	257730000	10	10	10	1	10	10	9	9	9	9	9	9	9	9	9	9	9	9	9	9	9	9	9	9	15160000	690200	1088200	1801500	2670200	1078900	2324500	0.846372	0.290248	0.743729	1.82265	>sp|P61247|RS3A_HUMAN 40S ribosomal protein S3a OS=Homo sapiens GN=RPS3A PE=1 SV=2	P61247	P61247	40S ribosomal protein S3a
19.0897	19.4774	19.6416	20.1032	19.7046	20.6817				3	26327000	NaN	NaN	NaN	2	3	3	3	3	3	3	3	3	3	3	3	3	3	3	3	3	3	3	3	3	4387800	247140	275330	560020	909140	368500	710830	1.0916	0.2468	0.760224	2.32172	>sp|Q9UNX3|RL26L_HUMAN 60S ribosomal protein L26-like 1 OS=Homo sapiens GN=RPL26L1 PE=1 SV=1;>sp|P61254|RL26_HUMAN 60S ribosomal protein L26 OS=Homo sapiens GN=RPL26 PE=1 SV=1	Q9UNX3;P61254	Q9UNX3;P61254	60S ribosomal protein L26-like 1;60S ribosomal protein L26
20.7876	21.4682	21.0864	21.5301	21.7823	22.2897				2	96186000	2	2	2	1	2	2	2	2	2	2	2	2	2	2	2	2	2	2	2	2	2	2	2	2	8744200	483040	562190	709620	1525700	689500	1313400	1.18906	0.236	0.753238	2.52941	>sp|P61313|RL15_HUMAN 60S ribosomal protein L15 OS=Homo sapiens GN=RPL15 PE=1 SV=2	P61313	P61313	60S ribosomal protein L15
20.9621	21.3293	21.1011	21.9191	22.4954	21.8012				2	93021000	2	2	2	1	2	2	2	2	2	2	2	2	2	2	2	2	2	2	2	2	2	2	2	2	15503000	994960	1000700	1427100	3103000	1653800	2054400	1.76549	0.16336	0.94106	3.92607	>sp|P61353|RL27_HUMAN 60S ribosomal protein L27 OS=Homo sapiens GN=RPL27 PE=1 SV=2	P61353	P61353	60S ribosomal protein L27
22.1907	22.9336	23.0829	22.7404	22.2115	21.8427				3	138090000	NaN	NaN	NaN	2	3	3	3	3	3	3	3	3	3	3	3	3	3	3	3	3	3	3	3	3	34523000	2662100	3518600	6179200	8108700	3607000	5258000	0.549078	0.418537	-0.47086	-1.24093	>sp|P61513|RL37A_HUMAN 60S ribosomal protein L37a OS=Homo sapiens GN=RPL37A PE=1 SV=2;>sp|A6NKH3|RL37L_HUMAN Putative 60S ribosomal protein L37a-like protein OS=Homo sapiens GN=RPL37AP8 PE=5 SV=2	P61513;A6NKH3	P61513;A6NKH3	60S ribosomal protein L37a;Putative 60S ribosomal protein L37a-like
20.4129	20.0036	19.9031	19.5916	19.3087	19.4676				5	42127000	5	5	5	1	5	5	4	3	4	4	3	4	4	3	4	4	3	4	4	3	4	4	3	4	5265800	500390	241120	440760	517300	149670	255730	1.67919	0.168933	-0.650558	-3.69473	>sp|P61604|CH10_HUMAN 10 kDa heat shock protein, mitochondrial OS=Homo sapiens GN=HSPE1 PE=1 SV=2	P61604	P61604	10 kDa heat shock protein, mitochondrial
21.9709	21.8781	21.7351	21.8548	21.2686	21.2583				9	130650000	9	9	9	1	9	9	7	8	8	8	6	6	7	8	8	8	6	6	7	8	8	8	6	6	5680600	523010	319520	611630	914500	156880	246780	0.895381	0.282792	-0.400797	-1.92022	>sp|P61978|HNRPK_HUMAN Heterogeneous nuclear ribonucleoprotein K OS=Homo sapiens GN=HNRNPK PE=1 SV=1	P61978	P61978	Heterogeneous nuclear ribonucleoprotein K
21.3973	21.694	21.8229	22.0277	22.2473	22.1606				5	75436000	5	5	5	1	5	5	4	5	5	5	5	5	4	5	5	5	5	5	4	5	5	5	5	5	7543600	649750	877830	1254500	2341500	935840	1484100	1.63921	0.18225	0.507196	3.59055	>sp|P62081|RS7_HUMAN 40S ribosomal protein S7 OS=Homo sapiens GN=RPS7 PE=1 SV=1	P62081	P62081	40S ribosomal protein S7
22.2604	22.9963	23.1395	23.1193	23.1061	23.5671				6	222610000	6	6	6	1	6	6	6	6	6	4	6	6	6	6	6	4	6	6	6	6	6	4	6	6	24735000	1695900	2170900	4113300	3776400	2106900	4233900	0.678617	0.339606	0.46543	1.49353	>sp|P62241|RS8_HUMAN 40S ribosomal protein S8 OS=Homo sapiens GN=RPS8 PE=1 SV=2	P62241	P62241	40S ribosomal protein S8
20.0915	20.6038	20.3546	20.7529	21.0654	21.1894				3	40249000	3	3	3	1	3	3	2	3	3	2	3	3	2	3	3	2	3	3	2	3	3	2	3	3	5031100	187600	526640	757460	588500	653310	1057800	1.5302	0.195579	0.652617	3.31564	>sp|P62244|RS15A_HUMAN 40S ribosomal protein S15a OS=Homo sapiens GN=RPS15A PE=1 SV=2	P62244	P62244	40S ribosomal protein S15a
24.4548	24.6661	24.1641	24.5522	24.9781	24.8984				9	765970000	9	9	9	1	9	9	7	6	8	8	8	6	7	6	8	8	8	6	7	6	8	8	8	6	69633000	5222700	4095400	7864100	12594000	5982000	7355400	0.909818	0.286261	0.381248	1.94914	>sp|P62249|RS16_HUMAN 40S ribosomal protein S16 OS=Homo sapiens GN=RPS16 PE=1 SV=2	P62249	P62249	40S ribosomal protein S16
19.9405	17.6162	17.4095	19.3717	18.8858	18.9089				5	16876000	NaN	NaN	NaN	3	3	3	3	3	3	4	3	3	2	1	1	2	2	2	2	1	1	2	2	2	992680	173660	52044	95862	223040	56495	82366	0.371491	0.532306	0.733421	0.887156	>sp|P62258|1433E_HUMAN 14-3-3 protein epsilon OS=Homo sapiens GN=YWHAE PE=1 SV=1	P62258	P62258;Q04917;P31947	14-3-3 protein epsilon
22.161	22.4643	22.7994	22.4833	22.5776	23.1798				3	124230000	3	3	3	1	3	3	3	3	3	3	3	3	3	3	3	3	3	3	3	3	3	3	3	3	20704000	1552200	2153500	4728400	4998300	2047100	5224600	0.403606	0.50814	0.272043	0.952425	>sp|P62266|RS23_HUMAN 40S ribosomal protein S23 OS=Homo sapiens GN=RPS23 PE=1 SV=3	P62266	P62266	40S ribosomal protein S23
25.8608	26.0367	25.9547	25.7139	26.213	26.4789				10	2652600000	10	10	10	1	10	10	9	8	8	9	10	10	9	8	8	9	10	10	9	8	8	9	10	10	294730000	26349000	22829000	38051000	50830000	24223000	40002000	0.330471	0.569733	0.184527	0.802513	>sp|P62269|RS18_HUMAN 40S ribosomal protein S18 OS=Homo sapiens GN=RPS18 PE=1 SV=3	P62269	P62269	40S ribosomal protein S18
17.2382	17.9509	21.8504	21.6354	22.1699	21.9143				2	78226000	2	2	2	1	2	2	2	2	2	2	2	2	2	2	2	2	2	2	2	2	2	2	2	2	39113000	3182100	4514800	8569300	7929900	5359800	6891700	0.938492	0.283773	2.89336	2.00683	>sp|P62273|RS29_HUMAN 40S ribosomal protein S29 OS=Homo sapiens GN=RPS29 PE=1 SV=2	P62273	P62273	40S ribosomal protein S29
21.7993	22.8822	22.571	22.7093	23.0512	23.6476				4	262570000	4	4	4	1	4	4	3	3	3	3	2	3	3	3	3	3	2	3	3	3	3	3	2	3	29174000	1385900	1936400	1078700	4666900	2134300	4364300	0.783854	0.3039	0.718511	1.69929	>sp|P62277|RS13_HUMAN 40S ribosomal protein S13 OS=Homo sapiens GN=RPS13 PE=1 SV=2	P62277	P62277	40S ribosomal protein S13
21.6127	22.2625	22.4091	22.0735	22.5963	22.8319				8	162020000	8	8	8	1	8	8	5	7	7	6	7	7	5	7	7	6	7	7	5	7	7	6	7	7	16202000	1040900	1334900	2295200	3709700	1495500	2457300	0.53983	0.424096	0.405769	1.22282	>sp|P62280|RS11_HUMAN 40S ribosomal protein S11 OS=Homo sapiens GN=RPS11 PE=1 SV=3	P62280	P62280	40S ribosomal protein S11
19.7528	20.0379	19.6841	19.7338	19.9559	19.5729				3	42677000	3	3	3	1	3	3	3	2	3	3	3	3	3	2	3	3	3	3	3	2	3	3	3	3	6096800	502230	255880	597970	934280	374490	478710	0.172599	0.766537	-0.0707302	-0.456	>sp|P62316|SMD2_HUMAN Small nuclear ribonucleoprotein Sm D2 OS=Homo sapiens GN=SNRPD2 PE=1 SV=1	P62316	P62316	Small nuclear ribonucleoprotein Sm D2
20.8703	21.4377	21.0992	21.4188	21.92	22.0348				5	101050000	5	5	5	1	5	5	4	4	4	4	4	4	4	4	4	4	4	4	4	4	4	4	4	4	10105000	615660	668880	904230	1720000	869560	1311000	1.22743	0.222034	0.655511	2.61299	>sp|P62424|RL7A_HUMAN 60S ribosomal protein L7a OS=Homo sapiens GN=RPL7A PE=1 SV=2	P62424	P62424	60S ribosomal protein L7a
22.5019	23.3198	23.6253	23.3023	23.2505	24.1334				10	432290000	NaN	NaN	NaN	3	10	10	9	9	9	9	9	9	9	9	9	9	9	9	9	9	9	9	9	9	27018000	1356600	1665900	4162900	4435800	1806000	4686800	0.396018	0.508828	0.413055	0.937073	>sp|P62701|RS4X_HUMAN 40S ribosomal protein S4, X isoform OS=Homo sapiens GN=RPS4X PE=1 SV=2;>sp|Q8TD47|RS4Y2_HUMAN 40S ribosomal protein S4, Y isoform 2 OS=Homo sapiens GN=RPS4Y2 PE=2 SV=3	P62701;Q8TD47	P62701;Q8TD47;P22090	40S ribosomal protein S4, X isoform;40S ribosomal protein S4, Y isoform 2
20.2688	21.031	21.3033	21.1739	21.4422	21.8463				5	69944000	5	5	5	1	5	5	5	5	5	5	5	5	5	5	5	5	5	5	5	5	5	5	5	5	11657000	612050	788940	1586900	2112000	863860	1935100	0.780581	0.303901	0.619796	1.69286	>sp|P62750|RL23A_HUMAN 60S ribosomal protein L23a OS=Homo sapiens GN=RPL23A PE=1 SV=1	P62750	P62750	60S ribosomal protein L23a
21.8514	22.9014	23.2383	22.7497	22.7234	23.4868				4	195280000	4	4	4	1	4	4	4	4	4	4	4	4	4	4	4	4	4	4	4	4	4	4	4	4	24410000	1146200	2791700	5111900	5589800	1398000	3954400	0.264873	0.644704	0.322913	0.663306	>sp|P62753|RS6_HUMAN 40S ribosomal protein S6 OS=Homo sapiens GN=RPS6 PE=1 SV=1	P62753	P62753	40S ribosomal protein S6
24.9232	25.4784	25.1032	25.619	25.2191	24.9806				5	951290000	5	5	5	1	5	5	5	5	5	5	5	5	5	5	5	5	5	5	5	5	5	5	5	5	158550000	16047000	17527000	22984000	51359000	12245000	14266000	0.158256	0.771304	0.104631	0.422154	>sp|P62805|H4_HUMAN Histone H4 OS=Homo sapiens GN=HIST1H4A PE=1 SV=2	P62805	P62805	Histone H4
21.2697	20.8171	21.2469	21.1513	20.1814	20.3178				4	62142000	4	4	4	1	4	4	4	4	3	3	4	3	4	4	3	3	4	3	4	4	3	3	4	3	5649300	893200	462820	537210	761470	359170	243110	0.766401	0.307328	-0.56106	-1.66503	>sp|P62826|RAN_HUMAN GTP-binding nuclear protein Ran OS=Homo sapiens GN=RAN PE=1 SV=3	P62826	P62826	GTP-binding nuclear protein Ran
20.8692	21.423	21.4916	21.541	21.5978	21.9947				3	123770000	3	3	3	1	3	3	3	3	3	2	2	3	3	3	3	2	2	3	3	3	3	2	2	3	13752000	755490	815340	1739300	1751000	660900	1858900	0.859918	0.287843	0.449917	1.84953	>sp|P62829|RL23_HUMAN 60S ribosomal protein L23 OS=Homo sapiens GN=RPL23 PE=1 SV=1	P62829	P62829	60S ribosomal protein L23
21.7799	22.3203	22.5591	22.398	22.3926	22.7778				4	197480000	4	4	4	1	4	4	4	4	3	4	3	4	4	4	3	4	3	4	4	4	3	4	3	4	28212000	1757000	2033300	3818300	4630500	891830	3565200	0.503006	0.446606	0.303033	1.15048	>sp|P62841|RS15_HUMAN 40S ribosomal protein S15 OS=Homo sapiens GN=RPS15 PE=1 SV=2	P62841	P62841	40S ribosomal protein S15
17.9917	18.966	20.1418	19.7699	19.3543	21.0085				3	36194000	3	3	3	1	3	3	3	3	3	3	3	2	3	3	3	3	3	2	3	3	3	3	3	2	6032300	152830	235200	651570	901480	345580	744350	0.564234	0.41385	1.01107	1.27057	>sp|P62847|RS24_HUMAN 40S ribosomal protein S24 OS=Homo sapiens GN=RPS24 PE=1 SV=1	P62847	P62847	40S ribosomal protein S24
24.5886	25.1671	24.8532	24.3932	25.3409	25.2183				8	894210000	8	8	8	1	8	8	7	7	7	7	7	6	7	7	7	7	7	6	7	7	7	7	7	6	178840000	14464000	16643000	25888000	33787000	18011000	24731000	0.122547	0.79815	0.114501	0.335449	>sp|P62851|RS25_HUMAN 40S ribosomal protein S25 OS=Homo sapiens GN=RPS25 PE=1 SV=1	P62851	P62851	40S ribosomal protein S25
22.1598	22.7944	23.3418	22.8917	22.9699	23.7947				3	230060000	NaN	NaN	NaN	2	3	3	3	3	3	2	3	3	3	3	3	2	3	3	3	3	3	2	3	3	46012000	2909400	3436100	7265500	4555100	3618600	8154100	0.434122	0.481546	0.453457	1.01378	>sp|P62854|RS26_HUMAN 40S ribosomal protein S26 OS=Homo sapiens GN=RPS26 PE=1 SV=3;>sp|Q5JNZ5|RS26L_HUMAN Putative 40S ribosomal protein S26-like 1 OS=Homo sapiens GN=RPS26P11 PE=5 SV=1	P62854;Q5JNZ5	P62854;Q5JNZ5	40S ribosomal protein S26;Putative 40S ribosomal protein S26-like 1
19.7506	19.8162	20.0699	20.4001	20.269	21.4191				3	48154000	3	3	3	1	3	3	3	3	3	3	3	3	3	3	3	3	3	3	3	3	3	3	3	3	16051000	966330	688660	1476700	2498800	963030	2470400	1.01936	0.263636	0.817179	2.1716	>sp|P62857|RS28_HUMAN 40S ribosomal protein S28 OS=Homo sapiens GN=RPS28 PE=1 SV=1	P62857	P62857	40S ribosomal protein S28
19.0178	18.6582	18.5227	18.7557	18.7353	18.6745				2	8386400	NaN	NaN	NaN	4	2	2	2	2	2	2	2	2	2	2	2	2	2	2	2	2	2	2	2	2	599030	145240	53706	99628	167280	58670	74509	0.0247999	0.94449	-0.0110938	-0.0740901	>sp|Q9HAV0|GBB4_HUMAN Guanine nucleotide-binding protein subunit beta-4 OS=Homo sapiens GN=GNB4 PE=1 SV=3;>sp|P62879|GBB2_HUMAN Guanine nucleotide-binding protein G(I)/G(S)/G(T) subunit beta-2 OS=Homo sapiens GN=GNB2 PE=1 SV=3;>sp|P62873|GBB1_HUMAN Guanine	Q9HAV0;P62879;P62873;P16520	Q9HAV0;P62879;P62873;P16520	Guanine nucleotide-binding protein subunit beta-4;Guanine nucleotide-binding protein G(I)/G(S)/G(T) subunit beta-2;Guanine nucleotide-binding protein G(I)/G(S)/G(T) subunit beta-1;Guanine nucleotide-binding protein G(I)/G(S)/G(T) subunit beta-3
21.1238	21.4625	21.3384	21.5173	21.6676	21.6246				4	114160000	4	4	4	1	4	4	2	2	2	2	2	2	2	2	2	2	2	2	2	2	2	2	2	2	19026000	888770	1008800	1478600	2662000	1291700	1707800	1.27436	0.228528	0.294949	2.71671	>sp|P62888|RL30_HUMAN 60S ribosomal protein L30 OS=Homo sapiens GN=RPL30 PE=1 SV=2	P62888	P62888	60S ribosomal protein L30
19.7872	20.6476	20.6743	20.6205	20.5838	21.0994				3	30910000	3	3	3	1	3	3	3	2	3	2	2	2	3	2	3	2	2	2	3	2	3	2	2	2	4415600	409660	491020	957210	1237100	440710	879920	0.521754	0.435696	0.398198	1.18736	>sp|P62910|RL32_HUMAN 60S ribosomal protein L32 OS=Homo sapiens GN=RPL32 PE=1 SV=2	P62910	P62910	60S ribosomal protein L32
21.0689	21.943	21.8702	21.9659	22.1267	22.413				4	114900000	4	4	4	1	4	4	3	3	3	3	3	3	3	3	3	3	3	3	3	3	3	3	3	3	11490000	485160	769740	1234300	1928800	876590	1413900	0.810231	0.301239	0.541213	1.7512	>sp|P62913|RL11_HUMAN 60S ribosomal protein L11 OS=Homo sapiens GN=RPL11 PE=1 SV=2	P62913	P62913	60S ribosomal protein L11
21.7792	22.0029	21.9374	22.0932	22.7297	22.5182				4	190180000	4	4	4	1	4	4	3	3	3	2	3	2	3	3	3	2	3	2	3	3	3	2	3	2	19018000	1091100	1013700	1509100	2065300	1596400	1816200	1.27657	0.232923	0.540513	2.72165	>sp|P62917|RL8_HUMAN 60S ribosomal protein L8 OS=Homo sapiens GN=RPL8 PE=1 SV=2	P62917	P62917	60S ribosomal protein L8
21.042	19.6948	20.8577	20.5013	19.0079	19.8273				4	54059000	4	4	4	1	4	4	4	3	4	4	4	4	4	3	4	4	4	4	4	3	4	4	4	4	5405900	790420	232990	905260	1142600	152630	371250	0.552168	0.418307	-0.752649	-1.24698	>sp|P62937|PPIA_HUMAN Peptidyl-prolyl cis-trans isomerase A OS=Homo sapiens GN=PPIA PE=1 SV=2	P62937	P62937	Peptidyl-prolyl cis-trans isomerase A;Peptidyl-prolyl cis-trans isomerase A, N-terminally processed
21.2535	17.2823	21.0634	21.04	21.1036	21.0657				4	66532000	NaN	NaN	NaN	4	4	4	3	2	2	3	3	2	3	2	2	3	3	2	3	2	2	3	3	2	11089000	1385400	196870	1355000	2129900	735640	839820	0.392741	0.511706	1.20338	0.930429	>sp|P62979|RS27A_HUMAN Ubiquitin-40S ribosomal protein S27a OS=Homo sapiens GN=RPS27A PE=1 SV=2;>sp|P62987|RL40_HUMAN Ubiquitin-60S ribosomal protein L40 OS=Homo sapiens GN=UBA52 PE=1 SV=2;>sp|P0CG47|UBB_HUMAN Polyubiquitin-B OS=Homo sapiens GN=UBB PE=1 SV	P62979;P62987;P0CG47;P0CG48	P62979;P62987;P0CG47;P0CG48	Ubiquitin-40S ribosomal protein S27a;Ubiquitin;40S ribosomal protein S27a;Ubiquitin-60S ribosomal protein L40;Ubiquitin;60S ribosomal protein L40;Polyubiquitin-B;Ubiquitin;Polyubiquitin-C;Ubiquitin
20.5108	20.7902	20.7789	19.2439	20.2564	20.1987				4	63888000	4	4	3	1	4	3	4	4	4	4	4	4	4	4	4	4	4	4	3	3	3	3	3	3	5324000	661310	579390	821540	533590	340700	405290	1.09505	0.249043	-0.793629	-2.32897	>sp|P62995|TRA2B_HUMAN Transformer-2 protein homolog beta OS=Homo sapiens GN=TRA2B PE=1 SV=1	P62995	P62995	Transformer-2 protein homolog beta
22.7001	21.9257	22.4823	22.2828	21.3237	21.8915				7	211690000	7	7	4	1	7	4	5	6	7	7	5	6	5	6	7	7	5	6	3	3	4	4	3	4	15121000	1350000	615930	1780900	2164100	346330	862180	0.674075	0.341917	-0.536702	-1.48468	>sp|P63104|1433Z_HUMAN 14-3-3 protein zeta/delta OS=Homo sapiens GN=YWHAZ PE=1 SV=1	P63104	P63104	14-3-3 protein zeta/delta
21.5817	22.3518	22.1365	22.5759	22.5343	22.6085				4	105630000	4	4	4	1	4	4	3	3	3	3	3	3	3	3	3	3	3	3	3	3	3	3	3	3	5281500	373570	662850	705580	1878000	614650	906900	1.12181	0.245354	0.549555	2.38542	>sp|P63244|RACK1_HUMAN Receptor of activated protein C kinase 1 OS=Homo sapiens GN=RACK1 PE=1 SV=3	P63244	P63244	Guanine nucleotide-binding protein subunit beta-2-like 1
28.5493	28.4565	28.5585	28.6712	28.7079	27.9525				16	9656000000	16	16	1	1	16	1	14	15	14	13	14	14	14	15	14	13	14	14	1	1	1	1	1	1	482800000	57208000	38526000	79838000	122180000	51086000	45127000	0.113454	0.809701	-0.0775795	-0.312749	>sp|P63261|ACTG_HUMAN Actin, cytoplasmic 2 OS=Homo sapiens GN=ACTG1 PE=1 SV=1	P63261	P63261	Actin, cytoplasmic 2;Actin, cytoplasmic 2, N-terminally processed
20.085	19.8175	20.3037	20.076	19.3895	19.4142				3	20000000	3	3	1	1	3	1	3	3	3	3	2	3	3	3	3	3	2	3	1	1	1	1	1	1	1333400	231830	149500	336440	316330	74422	155870	0.767631	0.308161	-0.442162	-1.66744	>sp|P67936|TPM4_HUMAN Tropomyosin alpha-4 chain OS=Homo sapiens GN=TPM4 PE=1 SV=3	P67936	P67936	Tropomyosin alpha-4 chain
23.9097	23.634	23.8619	23.7497	23.5904	23.5513				4	598380000	NaN	NaN	NaN	3	4	4	4	4	4	4	4	4	4	4	4	4	4	4	4	4	4	4	4	4	28494000	2867800	1633000	3326900	4739200	1395500	2018600	0.753919	0.307752	-0.171405	-1.64057	>sp|Q5VTE0|EF1A3_HUMAN Putative elongation factor 1-alpha-like 3 OS=Homo sapiens GN=EEF1A1P5 PE=5 SV=1;>sp|P68104|EF1A1_HUMAN Elongation factor 1-alpha 1 OS=Homo sapiens GN=EEF1A1 PE=1 SV=1;>sp|Q05639|EF1A2_HUMAN Elongation factor 1-alpha 2 OS=Homo sapiens	Q5VTE0;P68104;Q05639	Q5VTE0;P68104;Q05639	Putative elongation factor 1-alpha-like 3;Elongation factor 1-alpha 1;Elongation factor 1-alpha 2
24.3304	24.2652	24.2468	24.6591	25.0879	24.1253				12	801910000	NaN	NaN	NaN	5	12	4	10	10	12	11	11	12	10	10	12	11	11	12	4	4	4	4	4	4	38186000	3189000	2782700	5411900	7149400	3765200	4186100	0.542451	0.42737	0.343307	1.22795	>sp|P68363|TBA1B_HUMAN Tubulin alpha-1B chain OS=Homo sapiens GN=TUBA1B PE=1 SV=1;>sp|Q9BQE3|TBA1C_HUMAN Tubulin alpha-1C chain OS=Homo sapiens GN=TUBA1C PE=1 SV=1;>sp|Q71U36|TBA1A_HUMAN Tubulin alpha-1A chain OS=Homo sapiens GN=TUBA1A PE=1 SV=1;>sp|Q13748	P68363;Q9BQE3;Q71U36;Q13748	P68363;Q9BQE3;Q71U36;Q13748;Q6PEY2	Tubulin alpha-1B chain;Tubulin alpha-1C chain;Tubulin alpha-1A chain;Tubulin alpha-3C/D chain
19.4689	19.8418	20.1587	20.3712	20.2327	20.1829				10	31759000	NaN	NaN	NaN	3	2	2	8	8	10	9	9	10	2	2	2	2	2	2	2	2	2	2	2	2	1512300	97354	97352	201710	393870	120350	156490	0.994162	0.2635	0.439152	2.1199	>sp|P68366|TBA4A_HUMAN Tubulin alpha-4A chain OS=Homo sapiens GN=TUBA4A PE=1 SV=1	P68366	P68366;Q9NY65;A6NHL2	Tubulin alpha-4A chain
23.6453	23.5694	23.6686	24.2152	24.2086	23.9781				14	787900000	NaN	NaN	NaN	3	14	3	11	13	14	13	13	12	11	13	14	13	13	12	3	3	3	3	3	3	39395000	3444000	2544700	3799300	7021600	3445500	3305500	2.42755	0.1	0.506216	6.06308	>sp|P68371|TBB4B_HUMAN Tubulin beta-4B chain OS=Homo sapiens GN=TUBB4B PE=1 SV=1;>sp|P04350|TBB4A_HUMAN Tubulin beta-4A chain OS=Homo sapiens GN=TUBB4A PE=1 SV=2	P68371;P04350	P68371;P04350;Q3ZCM7	Tubulin beta-4B chain;Tubulin beta-4A chain
23.2808	23.8167	23.0838	22.9062	23.053	23.7608				4	374130000	NaN	NaN	NaN	5	4	4	3	3	3	4	2	3	3	3	3	4	2	3	3	3	3	4	2	3	93532000	7453200	7860100	9307400	12298000	3004800	12791000	0.169426	0.764258	-0.1538	-0.448557	>sp|Q71DI3|H32_HUMAN Histone H3.2 OS=Homo sapiens GN=HIST2H3A PE=1 SV=3;>sp|Q16695|H31T_HUMAN Histone H3.1t OS=Homo sapiens GN=HIST3H3 PE=1 SV=3;>sp|P84243|H33_HUMAN Histone H3.3 OS=Homo sapiens GN=H3F3A PE=1 SV=2;>sp|P68431|H31_HUMAN Histone H3.1 OS=Homo	Q71DI3;Q16695;P84243;P68431;Q6NXT2	Q71DI3;Q16695;P84243;P68431;Q6NXT2	Histone H3.2;Histone H3.1t;Histone H3.3;Histone H3.1;Histone H3.3C
17.4273	17.8472	19.0041	17.5827	17.9247	19.615				3	7038700	3	3	3	1	3	3	3	3	3	3	2	3	3	3	3	3	2	3	3	3	3	3	2	3	185230	15144	16965	45074	42035	10601	55409	0.131729	0.793954	0.281288	0.358103	>sp|P78316|NOP14_HUMAN Nucleolar protein 14 OS=Homo sapiens GN=NOP14 PE=1 SV=3	P78316	P78316	Nucleolar protein 14
21.2853	20.4443	20.6963	21.0211	19.9963	20.4657				7	62393000	7	7	7	1	7	7	5	6	5	5	5	4	5	6	5	5	5	4	5	6	5	5	5	4	1949800	244130	128190	223340	372500	64611	103100	0.334943	0.564481	-0.314233	-0.81182	>sp|P78371|TCPB_HUMAN T-complex protein 1 subunit beta OS=Homo sapiens GN=CCT2 PE=1 SV=4	P78371	P78371	T-complex protein 1 subunit beta
21.3201	20.9495	21.4928	21.6352	21.6871	21.4317				19	106890000	19	19	19	1	19	19	17	17	17	17	17	15	17	17	17	17	17	15	17	17	17	17	17	15	485840	55869	36843	62851	116240	46469	47170	0.862617	0.287525	0.330565	1.85489	>sp|P78527|PRKDC_HUMAN DNA-dependent protein kinase catalytic subunit OS=Homo sapiens GN=PRKDC PE=1 SV=3	P78527	P78527	DNA-dependent protein kinase catalytic subunit
21.6311	21.3059	21.8424	21.4764	21.1905	21.0339				5	132980000	5	5	5	1	5	5	4	4	4	4	4	4	4	4	4	4	4	4	4	4	4	4	4	4	10229000	755510	500750	1279300	1375400	484310	417710	0.821312	0.303486	-0.359578	-1.77306	>sp|P80723|BASP1_HUMAN Brain acid soluble protein 1 OS=Homo sapiens GN=BASP1 PE=1 SV=2	P80723	P80723	Brain acid soluble protein 1
18.7098	18.9145	19.145	18.6379	18.931	19.0025				2	16257000	2	2	2	1	2	2	2	2	2	2	2	2	2	2	2	2	2	2	2	2	2	2	2	2	625260	43628	43652	80769	82127	41298	62602	0.145874	0.784594	-0.065972	-0.392504	>sp|P82675|RT05_HUMAN 28S ribosomal protein S5, mitochondrial OS=Homo sapiens GN=MRPS5 PE=1 SV=2	P82675	P82675	28S ribosomal protein S5, mitochondrial
20.67	21.3915	21.6478	21.6654	21.6997	22.499				4	103380000	4	4	4	1	4	4	3	3	3	3	3	3	3	3	3	3	3	3	3	3	3	3	3	3	12922000	552180	557980	1227800	1923700	735510	1551600	0.833199	0.294916	0.718302	1.79656	>sp|P83731|RL24_HUMAN 60S ribosomal protein L24 OS=Homo sapiens GN=RPL24 PE=1 SV=1	P83731	P83731	60S ribosomal protein L24
20.4586	20.7174	20.4093	20.5488	20.2889	20.2194				3	36344000	3	3	3	1	3	3	3	3	3	3	3	3	3	3	3	3	3	3	3	3	3	3	3	3	5192000	567530	531640	765880	1211800	391180	472690	0.564619	0.416453	-0.17606	-1.27133	>sp|P84103|SRSF3_HUMAN Serine/arginine-rich splicing factor 3 OS=Homo sapiens GN=SRSF3 PE=1 SV=1	P84103	P84103	Serine/arginine-rich splicing factor 3
19.6274	19.2553	19.5946	19.8545	19.3018	19.0348				5	19345000	NaN	NaN	NaN	2	5	5	4	3	5	5	4	5	4	3	5	5	4	5	4	3	5	5	4	5	214940	24848	11031	33824	59403	15847	20240	0.130227	0.793795	-0.0953655	-0.354414	>sp|Q00610|CLH1_HUMAN Clathrin heavy chain 1 OS=Homo sapiens GN=CLTC PE=1 SV=5	Q00610	Q00610;P53675	Clathrin heavy chain 1
22.7404	22.684	22.5244	22.185	22.3041	22.5741				10	182180000	10	10	10	1	10	10	5	5	5	4	3	6	5	5	5	4	3	6	5	5	5	4	3	6	4923700	380890	254860	445810	330500	164660	305890	1.05055	0.26126	-0.295204	-2.23603	>sp|Q00839|HNRPU_HUMAN Heterogeneous nuclear ribonucleoprotein U OS=Homo sapiens GN=HNRNPU PE=1 SV=6	Q00839	Q00839	Heterogeneous nuclear ribonucleoprotein U
20.6501	20.5727	20.541	20.9975	20.6533	20.3107				3	48310000	3	3	3	1	3	3	3	3	3	3	3	3	3	3	3	3	3	3	3	3	3	3	3	3	2683900	264580	188930	319350	631340	182080	210730	0.119569	0.800479	0.0658957	0.328046	>sp|Q01650|LAT1_HUMAN Large neutral amino acids transporter small subunit 1 OS=Homo sapiens GN=SLC7A5 PE=1 SV=2	Q01650	Q01650	Large neutral amino acids transporter small subunit 1
19.7041	18.9192	19.7907	19.7516	19.3742	19.7913				2	19774000	NaN	NaN	NaN	2	2	2	2	2	2	2	2	2	2	2	2	2	2	2	2	2	2	2	2	2	617930	98219	30264	103100	172790	58695	82591	0.211483	0.711817	0.167666	0.545357	>sp|Q01813|PFKAP_HUMAN ATP-dependent 6-phosphofructokinase, platelet type OS=Homo sapiens GN=PFKP PE=1 SV=2;>sp|P17858|PFKAL_HUMAN ATP-dependent 6-phosphofructokinase, liver type OS=Homo sapiens GN=PFKL PE=1 SV=6	Q01813;P17858	Q01813;P17858	6-phosphofructokinase type C;6-phosphofructokinase, liver type
21.7089	22.0979	22.3273	22.4468	22.6242	22.8698				3	127920000	3	3	3	1	3	3	3	3	3	3	3	3	3	3	3	3	3	3	3	3	3	3	3	3	14214000	1173600	1097900	2321200	3777000	1340700	2380100	1.29369	0.240735	0.602261	2.75995	>sp|Q02543|RL18A_HUMAN 60S ribosomal protein L18a OS=Homo sapiens GN=RPL18A PE=1 SV=2	Q02543	Q02543	60S ribosomal protein L18a
20.4843	19.9154	20.5006	20.1552	19.4291	19.5483				6	57349000	6	6	6	1	6	6	6	6	6	6	6	6	6	6	6	6	6	6	6	6	6	6	6	6	1850000	203040	114930	280000	272550	77261	104700	0.930778	0.279644	-0.589233	-1.99128	>sp|Q02790|FKBP4_HUMAN Peptidyl-prolyl cis-trans isomerase FKBP4 OS=Homo sapiens GN=FKBP4 PE=1 SV=3	Q02790	Q02790	Peptidyl-prolyl cis-trans isomerase FKBP4;Peptidyl-prolyl cis-trans isomerase FKBP4, N-terminally processed
21.5074	21.8656	21.5537	22.2231	22.6416	22.6233				6	121250000	6	6	6	1	6	6	5	5	6	6	5	6	5	5	6	6	5	6	5	5	6	6	5	6	9326800	796160	732950	1263100	2475400	1100300	1886800	2.07142	0.163385	0.853784	4.82637	>sp|Q02878|RL6_HUMAN 60S ribosomal protein L6 OS=Homo sapiens GN=RPL6 PE=1 SV=3	Q02878	Q02878	60S ribosomal protein L6
22.372	21.5905	22.0297	21.9174	21.0684	21.4214				7	156980000	NaN	NaN	NaN	2	7	6	5	5	5	5	5	5	5	5	5	5	5	5	4	4	4	4	4	4	10465000	1231000	587970	1345100	1903800	279180	568230	0.723076	0.321701	-0.528362	-1.58025	>sp|Q06830|PRDX1_HUMAN Peroxiredoxin-1 OS=Homo sapiens GN=PRDX1 PE=1 SV=1	Q06830	Q06830;Q13162	Peroxiredoxin-1
23.1967	23.8318	23.8115	24.3732	24.4326	24.657				5	497500000	5	5	5	1	5	5	5	5	4	5	5	5	5	5	4	5	5	5	5	5	4	5	5	5	71071000	4112500	4303100	5952900	17931000	6281900	10376000	1.74681	0.169692	0.874299	3.87522	>sp|Q07020|RL18_HUMAN 60S ribosomal protein L18 OS=Homo sapiens GN=RPL18 PE=1 SV=2	Q07020	Q07020	60S ribosomal protein L18
20.0367	20.0479	20.3113	19.581	19.5301	19.661				4	18552000	4	4	4	1	4	4	3	3	4	3	2	2	3	3	4	3	2	2	3	3	4	3	2	2	1427100	254090	225500	352450	351650	88196	155180	2.28845	0.110545	-0.541272	-5.55295	>sp|Q07955|SRSF1_HUMAN Serine/arginine-rich splicing factor 1 OS=Homo sapiens GN=SRSF1 PE=1 SV=2	Q07955	Q07955	Serine/arginine-rich splicing factor 1
19.3465	19.1334	19.0783	19.3115	19.2828	18.9971				4	23236000	4	4	4	1	4	4	4	3	3	3	3	3	4	3	3	3	3	3	4	3	3	3	3	3	528100	53409	27415	46411	64509	30539	37930	0.0287683	0.945216	0.0110798	0.0855904	>sp|Q08J23|NSUN2_HUMAN tRNA (cytosine(34)-C(5))-methyltransferase OS=Homo sapiens GN=NSUN2 PE=1 SV=2	Q08J23	Q08J23	tRNA (cytosine(34)-C(5))-methyltransferase
19.7919	19.5425	19.4934	19.8878	19.6968	19.3826				5	21162000	5	5	5	1	5	5	4	4	3	4	4	4	4	4	3	4	4	4	4	4	3	4	4	4	56281	6796.3	6404.5	3845	12728	5565.6	4667.5	0.0954135	0.839912	0.0464001	0.266872	>sp|Q09666|AHNK_HUMAN Neuroblast differentiation-associated protein AHNAK OS=Homo sapiens GN=AHNAK PE=1 SV=2	Q09666	Q09666	Neuroblast differentiation-associated protein AHNAK
18.7917	18.3887	18.4393	18.3444	18.0319	16.3707				3	6460200	3	3	3	1	3	3	3	2	2	3	2	2	3	2	2	3	2	2	3	2	2	3	2	2	174600	37198	20548	33510	60067	10630	12647	0.697803	0.329343	-0.957584	-1.53093	>sp|Q12906|ILF3_HUMAN Interleukin enhancer-binding factor 3 OS=Homo sapiens GN=ILF3 PE=1 SV=3	Q12906	Q12906	Interleukin enhancer-binding factor 3
19.1549	19.2282	19.4087	18.8387	18.6318	18.4674				3	10546000	3	3	3	1	3	3	3	3	3	3	3	3	3	3	3	3	3	3	3	3	3	3	3	3	263660	49850	41512	60790	70695	19022	21787	2.03374	0.151714	-0.617933	-4.70813	>sp|Q12931|TRAP1_HUMAN Heat shock protein 75 kDa, mitochondrial OS=Homo sapiens GN=TRAP1 PE=1 SV=3	Q12931	Q12931	Heat shock protein 75 kDa, mitochondrial
22.6101	23.1819	23.1868	22.6571	23.2633	22.6825				17	195290000	NaN	NaN	NaN	2	17	17	16	16	16	15	15	15	16	16	16	15	15	15	16	16	16	15	15	15	3367000	402890	402080	727860	726230	413490	405660	0.172188	0.763433	-0.125306	-0.455039	>sp|Q12965|MYO1E_HUMAN Unconventional myosin-Ie OS=Homo sapiens GN=MYO1E PE=1 SV=2	Q12965	Q12965;O00160	Unconventional myosin-Ie
21.2184	21.6226	21.3406	20.8646	20.7505	20.9589				4	43738000	4	4	4	1	4	4	4	4	4	4	4	4	4	4	4	4	4	4	4	4	4	4	4	4	2915900	482220	459870	665740	686320	238620	383100	1.79211	0.171273	-0.535844	-3.9993	>sp|Q13242|SRSF9_HUMAN Serine/arginine-rich splicing factor 9 OS=Homo sapiens GN=SRSF9 PE=1 SV=1	Q13242	Q13242	Serine/arginine-rich splicing factor 9
21.8719	22.4724	22.2069	22.139	21.8902	22.096				5	123120000	NaN	NaN	NaN	3	5	5	5	5	5	5	4	5	5	5	5	5	4	5	5	5	5	5	4	5	8207800	907290	821850	1190800	1602700	571630	735900	0.304356	0.595265	-0.142029	-0.74773	>sp|Q13247|SRSF6_HUMAN Serine/arginine-rich splicing factor 6 OS=Homo sapiens GN=SRSF6 PE=1 SV=2;>sp|Q08170|SRSF4_HUMAN Serine/arginine-rich splicing factor 4 OS=Homo sapiens GN=SRSF4 PE=1 SV=2	Q13247;Q08170	Q13247;Q08170;Q13243	Serine/arginine-rich splicing factor 6;Serine/arginine-rich splicing factor 4
20.1357	19.8483	19.782	20.0017	19.3471	19.3667				2	29417000	2	2	2	1	2	2	2	2	2	2	2	2	2	2	2	2	2	2	2	2	2	2	2	2	2262900	253890	148760	251750	431160	97702	135960	0.658297	0.346631	-0.350194	-1.45395	>sp|Q14103|HNRPD_HUMAN Heterogeneous nuclear ribonucleoprotein D0 OS=Homo sapiens GN=HNRNPD PE=1 SV=1	Q14103	Q14103	Heterogeneous nuclear ribonucleoprotein D0
21.4526	21.9233	22.0475	21.6323	21.7392	22.3012				7	174960000	7	7	7	1	7	7	6	7	6	7	6	6	6	7	6	7	6	6	6	7	6	7	6	6	7290000	368540	465180	715160	836990	365980	640190	0.109035	0.817338	0.083079	0.301618	>sp|Q14498|RBM39_HUMAN RNA-binding protein 39 OS=Homo sapiens GN=RBM39 PE=1 SV=2	Q14498	Q14498	RNA-binding protein 39
15.5686	19.8835	14.9854	27.9837	27.9048	26.9879		+		70	4314700000	70	70	70	1	70	70	7	2	6	66	62	61	7	2	6	66	62	61	7	2	6	66	62	61	59927000	59283	26381	22382	19606000	9508300	9104100	2.62507	0.0788571	10.813	6.85481	>sp|Q14683|SMC1A_HUMAN Structural maintenance of chromosomes protein 1A OS=Homo sapiens GN=SMC1A PE=1 SV=2	Q14683	Q14683	Structural maintenance of chromosomes protein 1A
19.7755	19.3204	19.6037	19.6646	19.3143	19.3019				5	29521000	5	5	5	1	5	5	3	4	4	4	3	4	3	4	4	4	3	4	3	4	4	4	3	4	738030	56344	36997	87467	122910	32344	72082	0.321364	0.569855	-0.139596	-0.783495	>sp|Q14974|IMB1_HUMAN Importin subunit beta-1 OS=Homo sapiens GN=KPNB1 PE=1 SV=2	Q14974	Q14974	Importin subunit beta-1
23.914	24.1621	24.0434	24.0132	24.4265	23.9633				86	819410000	NaN	NaN	NaN	3	86	86	65	62	67	68	65	64	65	62	67	68	65	64	65	62	67	68	65	64	2825600	212680	188470	316720	460920	208190	207420	0.226364	0.687817	0.0945263	0.578733	>sp|Q15149|PLEC_HUMAN Plectin OS=Homo sapiens GN=PLEC PE=1 SV=3	Q15149	Q15149;P58107;Q9UPN3	Plectin
21.5449	20.9489	21.4866	21.3736	20.7073	20.9088				7	104720000	NaN	NaN	NaN	2	7	4	6	6	6	6	6	5	6	6	6	6	6	5	4	4	4	4	4	4	6160100	634870	323260	825220	1051700	254540	318180	0.531563	0.431153	-0.330217	-1.20661	>sp|Q15365|PCBP1_HUMAN Poly(rC)-binding protein 1 OS=Homo sapiens GN=PCBP1 PE=1 SV=2	Q15365	Q15365;P57723	Poly(rC)-binding protein 1
20.3324	19.9829	20.3093	20.0208	19.4675	19.8153				7	38789000	NaN	NaN	NaN	2	4	4	5	5	6	6	4	4	3	3	4	4	2	3	3	3	4	4	2	3	2281700	223750	119890	352230	395300	63225	145870	1.05008	0.25773	-0.440345	-2.23505	>sp|Q15366|PCBP2_HUMAN Poly(rC)-binding protein 2 OS=Homo sapiens GN=PCBP2 PE=1 SV=1;>sp|P57721|PCBP3_HUMAN Poly(rC)-binding protein 3 OS=Homo sapiens GN=PCBP3 PE=2 SV=2	Q15366;P57721	Q15366;P57721	Poly(rC)-binding protein 2;Poly(rC)-binding protein 3
18.5452	18.3003	18.4422	18.759	18.5502	18.4093				2	8357900	2	2	2	1	2	2	2	2	2	2	2	2	2	2	2	2	2	2	2	2	2	2	2	2	348250	51094	25654	53757	95667	35780	40495	0.50728	0.447908	0.143612	1.15889	>sp|Q15645|PCH2_HUMAN Pachytene checkpoint protein 2 homolog OS=Homo sapiens GN=TRIP13 PE=1 SV=2	Q15645	Q15645	Pachytene checkpoint protein 2 homolog
21.9476	22.3673	22.3739	21.3359	21.4086	21.5029				5	83992000	5	5	5	1	5	5	4	4	5	4	5	5	4	4	5	4	5	5	4	4	5	4	5	5	8399200	1292600	1213000	1839500	1498800	556460	794820	2.26182	0.101333	-0.813788	-5.4594	>sp|Q16629|SRSF7_HUMAN Serine/arginine-rich splicing factor 7 OS=Homo sapiens GN=SRSF7 PE=1 SV=1	Q16629	Q16629	Serine/arginine-rich splicing factor 7
19.2626	18.897	20.0387	19.0007	18.757	18.871				3	13902000	3	3	3	1	3	3	3	3	3	2	3	3	3	3	3	2	3	3	3	3	3	2	3	3	496490	89595	39662	143320	96053	24159	37411	0.692894	0.335631	-0.523202	-1.52136	>sp|Q16658|FSCN1_HUMAN Fascin OS=Homo sapiens GN=FSCN1 PE=1 SV=3	Q16658	Q16658	Fascin
19.0971	18.8958	18.9528	19.16	19.3877	19.0853				3	10797000	3	3	3	1	3	3	3	3	3	3	3	3	3	3	3	3	3	3	3	3	3	3	3	3	245390	36174	22606	42988	76347	33911	33361	0.986443	0.266341	0.229148	2.10413	>sp|Q16891|MIC60_HUMAN MICOS complex subunit MIC60 OS=Homo sapiens GN=IMMT PE=1 SV=1	Q16891	Q16891	Mitochondrial inner membrane protein
18.8744	18.6412	18.8291	19.2239	16.0372	18.8857				2	12832000	2	2	2	1	2	2	2	2	2	2	2	2	2	2	2	2	2	2	2	2	2	2	2	2	916560	112240	61588	124380	214900	85119	103070	0.292777	0.609133	-0.732656	-0.723185	>sp|Q3ZCQ8|TIM50_HUMAN Mitochondrial import inner membrane translocase subunit TIM50 OS=Homo sapiens GN=TIMM50 PE=1 SV=2	Q3ZCQ8	Q3ZCQ8	Mitochondrial import inner membrane translocase subunit TIM50
18.141	19.1637	18.5374	18.8831	19.1566	19.9393				4	19360000	4	4	4	1	4	4	4	2	4	3	4	4	4	2	4	3	4	4	4	2	4	3	4	4	293340	20685	13716	43125	38637	29228	52047	0.753312	0.306062	0.712324	1.63938	>sp|Q5JTH9|RRP12_HUMAN RRP12-like protein OS=Homo sapiens GN=RRP12 PE=1 SV=2	Q5JTH9	Q5JTH9	RRP12-like protein
18.1862	18.4737	16.7871	18.864	19.567	18.3405				2	8772900	2	2	2	1	2	2	2	2	1	2	2	2	2	2	1	2	2	2	2	2	1	2	2	2	143820	14555	14310	12382	41289	23773	16595	0.813342	0.3015	1.10818	1.75733	>sp|Q6WCQ1|MPRIP_HUMAN Myosin phosphatase Rho-interacting protein OS=Homo sapiens GN=MPRIP PE=1 SV=3	Q6WCQ1	Q6WCQ1	Myosin phosphatase Rho-interacting protein
18.0792	17.935	17.8464	18.0161	18.022	17.6872				3	12564000	3	3	3	1	3	3	2	2	2	2	2	2	2	2	2	2	2	2	2	2	2	2	2	2	237050	16170	9666.9	14996	25856	12802	9311.7	0.127432	0.796318	-0.0451063	-0.347533	>sp|Q7KZF4|SND1_HUMAN Staphylococcal nuclease domain-containing protein 1 OS=Homo sapiens GN=SND1 PE=1 SV=1	Q7KZF4	Q7KZF4	Staphylococcal nuclease domain-containing protein 1
18.5974	18.6923	18.8409	18.365	19.0267	18.9661				4	12797000	4	4	4	1	4	4	4	3	3	4	3	3	4	3	3	4	3	3	4	3	3	4	3	3	241450	27340	13849	25318	54655	19376	23653	0.124369	0.7984	0.0757325	0.339966	>sp|Q7L014|DDX46_HUMAN Probable ATP-dependent RNA helicase DDX46 OS=Homo sapiens GN=DDX46 PE=1 SV=2	Q7L014	Q7L014	Probable ATP-dependent RNA helicase DDX46
17.6161	17.5612	17.7147	18.0349	16.9224	17.5087				3	4182400	3	3	3	1	3	3	2	2	2	3	1	2	2	2	2	3	1	2	2	2	2	3	1	2	67458	8802.9	5903	12757	29651	2728.7	7616	0.164803	0.768752	-0.141997	-0.437667	>sp|Q86VP6|CAND1_HUMAN Cullin-associated NEDD8-dissociated protein 1 OS=Homo sapiens GN=CAND1 PE=1 SV=2	Q86VP6	Q86VP6	Cullin-associated NEDD8-dissociated protein 1
17.2125	18.1447	16.7332	24.766	24.3855	24.2539				17	375840000	17	13	13	1	13	13	0	0	0	16	15	14	0	0	0	13	12	12	0	0	0	13	12	12	6061900	0	0	0	2716000	1232900	1203400	4.05793	0.0413333	7.10503	16.0783	>sp|Q8N3U4|STAG2_HUMAN Cohesin subunit SA-2 OS=Homo sapiens GN=STAG2 PE=1 SV=3	Q8N3U4	Q8N3U4	Cohesin subunit SA-2
20.2745	20.3154	20.2845	20.3505	19.8305	20.2533				2	62212000	2	2	2	1	2	2	2	2	2	2	2	2	2	2	2	2	2	2	2	2	2	2	2	2	3456200	207210	149140	259820	412370	97287	191400	0.385926	0.517049	-0.146715	-0.916589	>sp|Q8NC51|PAIRB_HUMAN Plasminogen activator inhibitor 1 RNA-binding protein OS=Homo sapiens GN=SERBP1 PE=1 SV=2	Q8NC51	Q8NC51	Plasminogen activator inhibitor 1 RNA-binding protein
17.56	17.1142	17.2825	23.5226	23.7923	23.3026		+	SMC1A_1.5Mcells_4ug_HeLaK_1.5Mcells_4ug	18	323850000	NaN	NaN	NaN	2	18	14	0	0	1	16	15	15	0	0	1	16	15	15	0	0	1	13	12	13	5309000	0	0	895.14	1847600	776950	645990	5.26477	0	6.2203	32.3624	>sp|Q8WVM7|STAG1_HUMAN Cohesin subunit SA-1 OS=Homo sapiens GN=STAG1 PE=1 SV=3	Q8WVM7	Q8WVM7;Q9UJ98	Cohesin subunit SA-1
20.1387	19.9465	19.9392	19.6549	19.6388	19.7447				7	38592000	7	7	4	1	7	4	6	5	6	6	6	6	6	5	6	6	6	6	3	3	3	3	3	3	1043000	131070	78356	139100	178350	64342	97817	1.96323	0.170933	-0.328672	-4.49267	>sp|Q92841|DDX17_HUMAN Probable ATP-dependent RNA helicase DDX17 OS=Homo sapiens GN=DDX17 PE=1 SV=2	Q92841	Q92841	Probable ATP-dependent RNA helicase DDX17
18.1338	17.4232	17.5067	17.7686	17.2115	17.1365				3	4680400	3	3	2	1	3	2	2	2	2	2	1	2	2	2	2	2	1	2	2	2	2	2	1	2	133730	22930	11474	21773	33835	3578.5	11312	0.453298	0.477348	-0.315709	-1.05206	>sp|Q92945|FUBP2_HUMAN Far upstream element-binding protein 2 OS=Homo sapiens GN=KHSRP PE=1 SV=4	Q92945	Q92945	Far upstream element-binding protein 2
18.2608	18.1612	18.2508	18.3244	18.1733	17.9395				3	9509200	3	3	3	1	3	3	2	2	2	2	2	2	2	2	2	2	2	2	2	2	2	2	2	2	231930	24260	15144	29842	42741	14815	15064	0.270409	0.636242	-0.0785777	-0.675272	>sp|Q92973|TNPO1_HUMAN Transportin-1 OS=Homo sapiens GN=TNPO1 PE=1 SV=2	Q92973	Q92973	Transportin-1
18.1538	17.5855	18.5575	17.706	17.9286	16.2631				2	4986200	NaN	NaN	NaN	2	2	2	2	2	2	2	2	1	2	2	2	2	2	1	2	2	2	2	2	1	498620	102640	42348	126480	106280	51621	29810	0.603832	0.385832	-0.799684	-1.34785	>sp|Q96A72|MGN2_HUMAN Protein mago nashi homolog 2 OS=Homo sapiens GN=MAGOHB PE=1 SV=1;>sp|P61326|MGN_HUMAN Protein mago nashi homolog OS=Homo sapiens GN=MAGOH PE=1 SV=1	Q96A72;P61326	Q96A72;P61326	Protein mago nashi homolog 2;Protein mago nashi homolog
20.0566	19.4345	19.1085	19.4261	18.9818	19.0649				4	27344000	4	4	4	1	4	4	4	4	4	4	3	4	4	4	4	4	3	4	4	4	4	4	3	4	1953100	189830	131400	133960	312030	75076	124440	0.534701	0.427219	-0.375624	-1.21277	>sp|Q96AG4|LRC59_HUMAN Leucine-rich repeat-containing protein 59 OS=Homo sapiens GN=LRRC59 PE=1 SV=1	Q96AG4	Q96AG4	Leucine-rich repeat-containing protein 59
21.1267	21.5947	21.1826	20.4265	21.0193	20.8076				4	71538000	4	4	4	1	4	4	3	3	3	3	2	2	3	3	3	3	2	2	3	3	3	3	2	2	3576900	300070	358360	459920	482130	197410	227710	1.13637	0.249935	-0.550225	-2.41634	>sp|Q96HS1|PGAM5_HUMAN Serine/threonine-protein phosphatase PGAM5, mitochondrial OS=Homo sapiens GN=PGAM5 PE=1 SV=2	Q96HS1	Q96HS1	Serine/threonine-protein phosphatase PGAM5, mitochondrial
20.6364	20.5178	20.4891	20.3414	20.5759	20.2979				4	57206000	4	4	4	1	4	4	3	3	3	3	2	2	3	3	3	3	2	2	3	3	3	3	2	2	2600300	230260	160800	282500	371720	60012	87599	0.664172	0.347184	-0.142699	-1.46539	>sp|Q99623|PHB2_HUMAN Prohibitin-2 OS=Homo sapiens GN=PHB2 PE=1 SV=2	Q99623	Q99623	Prohibitin-2
18.0392	18.2772	18.3048	21.6222	20.9616	21.2364				5	63187000	5	5	5	1	5	5	4	4	4	3	4	4	4	4	4	3	4	4	4	4	4	3	4	4	4513400	126150	105450	163380	1456700	379710	575360	3.89852	0.0248	3.06636	14.6496	>sp|Q99714|HCD2_HUMAN 3-hydroxyacyl-CoA dehydrogenase type-2 OS=Homo sapiens GN=HSD17B10 PE=1 SV=3	Q99714	Q99714	3-hydroxyacyl-CoA dehydrogenase type-2
20.4872	20.2358	20.6743	20.3516	19.9716	19.8997				8	44304000	8	8	8	1	8	8	7	7	6	7	7	6	7	7	6	7	7	6	7	7	6	7	7	6	1429200	213640	130200	179980	297340	97944	102680	0.969275	0.270554	-0.391459	-2.06917	>sp|Q99832|TCPH_HUMAN T-complex protein 1 subunit eta OS=Homo sapiens GN=CCT7 PE=1 SV=2	Q99832	Q99832	T-complex protein 1 subunit eta
18.2729	18.2014	18.1954	18.2449	16.4352	17.8899				2	5338000	2	2	2	1	2	2	2	2	2	2	1	2	2	2	2	2	1	2	2	2	2	2	1	2	254190	49549	31932	53079	80677	11693	27260	0.560298	0.41284	-0.6999	-1.26288	>sp|Q99873|ANM1_HUMAN Protein arginine N-methyltransferase 1 OS=Homo sapiens GN=PRMT1 PE=1 SV=2	Q99873	Q99873	Protein arginine N-methyltransferase 1
20.1648	20.3678	20.7452	20.673	20.908	21.1738				6	49950000	6	6	6	1	6	6	6	6	6	6	6	6	6	6	6	6	6	6	6	6	6	6	6	6	723910	72352	56446	116290	158300	74357	130610	1.03568	0.256368	0.492299	2.20524	>sp|Q9BQG0|MBB1A_HUMAN Myb-binding protein 1A OS=Homo sapiens GN=MYBBP1A PE=1 SV=2	Q9BQG0	Q9BQG0	Myb-binding protein 1A
18.8351	19.0741	19.0735	19.4005	19.3669	19.2697				3	13307000	3	3	3	1	3	3	2	3	3	3	3	3	2	3	3	3	3	3	2	3	3	3	3	3	511800	39896	46182	81374	144330	52487	79848	1.77865	0.1655	0.351486	3.96216	>sp|Q9BVP2|GNL3_HUMAN Guanine nucleotide-binding protein-like 3 OS=Homo sapiens GN=GNL3 PE=1 SV=2	Q9BVP2	Q9BVP2	Guanine nucleotide-binding protein-like 3
19.6423	19.6142	19.643	18.7403	19.8289	19.27				3	14928000	3	3	3	1	3	3	3	3	3	3	3	3	3	3	3	3	3	3	3	3	3	3	3	3	439060	70145	47832	86194	81996	52184	57630	0.489623	0.452179	-0.353435	-1.12408	>sp|Q9H307|PININ_HUMAN Pinin OS=Homo sapiens GN=PNN PE=1 SV=4	Q9H307	Q9H307	Pinin
18.7428	18.7138	19.0116	19.0792	19.2145	19.3469				3	12566000	3	3	3	1	3	3	2	2	2	3	3	2	2	2	2	3	3	2	2	2	2	3	3	2	661360	53635	36569	101410	185290	87693	85005	1.48097	0.198462	0.390801	3.19559	>sp|Q9H3F6|BACD3_HUMAN BTB/POZ domain-containing adapter for CUL3-mediated RhoA degradation protein 3 OS=Homo sapiens GN=KCTD10 PE=1 SV=1	Q9H3F6	Q9H3F6	BTB/POZ domain-containing adapter for CUL3-mediated RhoA degradation protein 3
18.351	18.298	18.4049	18.5196	18.5572	18.4407				2	6888200	2	2	2	1	2	2	2	2	2	2	2	2	2	2	2	2	2	2	2	2	2	2	2	2	430510	61484	37815	79849	136450	50512	64401	1.54293	0.197838	0.15452	3.3471	>sp|Q9H9B4|SFXN1_HUMAN Sideroflexin-1 OS=Homo sapiens GN=SFXN1 PE=1 SV=4	Q9H9B4	Q9H9B4	Sideroflexin-1
18.367	17.946	18.414	18.2888	17.4775	17.6859				2	5981500	2	2	2	1	2	2	2	2	2	2	2	2	2	2	2	2	2	2	2	2	2	2	2	2	460110	90368	43755	97094	127170	24014	42722	0.67698	0.339524	-0.424955	-1.49034	>sp|Q9HB71|CYBP_HUMAN Calcyclin-binding protein OS=Homo sapiens GN=CACYBP PE=1 SV=2	Q9HB71	Q9HB71	Calcyclin-binding protein
17.3601	18.041	18.583	17.9153	18.1502	19.7292				8	15880000	8	3	3	1	3	3	6	7	7	6	7	7	1	2	2	2	2	2	1	2	2	2	2	2	882250	9416.8	31669	119950	65588	33242	112430	0.377841	0.527712	0.603491	0.900125	>sp|Q9NQ29|LUC7L_HUMAN Putative RNA-binding protein Luc7-like 1 OS=Homo sapiens GN=LUC7L PE=1 SV=1	Q9NQ29	Q9NQ29	Putative RNA-binding protein Luc7-like 1
18.3199	18.2433	18.0445	18.4603	18.2497	17.8513				2	8581800	2	2	2	1	2	2	2	2	2	2	2	2	2	2	2	2	2	2	2	2	2	2	2	2	1226000	130600	99682	144550	273500	96338	91421	0.0264936	0.946944	-0.0155271	-0.0790097	>sp|Q9NS69|TOM22_HUMAN Mitochondrial import receptor subunit TOM22 homolog OS=Homo sapiens GN=TOMM22 PE=1 SV=3	Q9NS69	Q9NS69	Mitochondrial import receptor subunit TOM22 homolog
17.4771	17.375	17.2891	17.4333	17.3895	17.3883				2	3128300	2	2	2	1	2	2	2	1	2	2	2	2	2	1	2	2	2	2	2	1	2	2	2	2	44061	7925	2686	7821.9	13912	4893.6	6822.9	0.154776	0.773638	0.0233097	0.413863	>sp|Q9NTJ3|SMC4_HUMAN Structural maintenance of chromosomes protein 4 OS=Homo sapiens GN=SMC4 PE=1 SV=2	Q9NTJ3	Q9NTJ3	Structural maintenance of chromosomes protein 4
19.1472	19.1375	19.2771	19.3789	19.8094	18.9647				5	20931000	NaN	NaN	NaN	2	5	5	3	4	3	4	3	3	3	4	3	4	3	3	3	4	3	4	3	3	615630	48270	36946	72741	153530	56343	62407	0.326796	0.567708	0.197103	0.794849	>sp|Q9NVI7|ATD3A_HUMAN ATPase family AAA domain-containing protein 3A OS=Homo sapiens GN=ATAD3A PE=1 SV=2	Q9NVI7	Q9NVI7;Q5T9A4	ATPase family AAA domain-containing protein 3A
21.9761	22.568	22.9383	21.8544	22.4878	22.055				7	283700000	7	7	7	1	7	7	4	4	4	5	5	4	4	4	4	5	5	4	4	4	4	5	5	4	25791000	722040	724590	1256600	1506400	949920	866990	0.46432	0.467804	-0.361732	-1.07397	>sp|Q9NWB6|ARGL1_HUMAN Arginine and glutamate-rich protein 1 OS=Homo sapiens GN=ARGLU1 PE=1 SV=1	Q9NWB6	Q9NWB6	Arginine and glutamate-rich protein 1
21.3625	21.7549	22.1779	20.9205	21.4485	21.9729				10	137270000	10	10	10	1	10	10	10	10	10	9	9	8	10	10	10	9	9	8	10	10	10	9	9	8	3922000	487240	406640	666190	531470	285760	412440	0.342236	0.560374	-0.317837	-0.826954	>sp|Q9NYF8|BCLF1_HUMAN Bcl-2-associated transcription factor 1 OS=Homo sapiens GN=BCLAF1 PE=1 SV=2	Q9NYF8	Q9NYF8	Bcl-2-associated transcription factor 1
20.9201	20.6094	20.6004	20.9243	21.3133	20.292				4	40274000	NaN	NaN	NaN	2	4	4	4	3	4	4	4	4	4	3	4	4	4	4	4	3	4	4	4	4	2119700	277490	146740	334980	531480	336600	182180	0.158269	0.774365	0.133256	0.422184	>sp|Q9NYL9|TMOD3_HUMAN Tropomodulin-3 OS=Homo sapiens GN=TMOD3 PE=1 SV=1	Q9NYL9	Q9NYL9;Q9NZR1	Tropomodulin-3
17.6181	17.4543	17.7418	18.9535	18.0814	17.6854				4	7082300	4	4	4	1	4	4	2	1	2	3	2	3	2	1	2	3	2	3	2	1	2	3	2	3	120040	8441.3	5481.2	12348	45603	11624	10797	0.761687	0.309079	0.635347	1.65579	>sp|Q9P0K7|RAI14_HUMAN Ankycorbin OS=Homo sapiens GN=RAI14 PE=1 SV=2	Q9P0K7	Q9P0K7	Ankycorbin
18.2039	18.051	18.0917	18.1236	17.7984	17.814				2	5075800	2	2	2	1	2	2	2	2	2	2	1	2	2	2	2	2	1	2	2	2	2	2	1	2	195220	38005	21938	39025	64257	10769	21231	0.817175	0.303855	-0.203587	-1.7649	>sp|Q9UBB4|ATX10_HUMAN Ataxin-10 OS=Homo sapiens GN=ATXN10 PE=1 SV=1	Q9UBB4	Q9UBB4	Ataxin-10
19.113	18.6265	18.5161	18.2236	18.4295	18.122				3	13245000	3	3	3	1	3	3	2	2	2	2	2	2	2	2	2	2	2	2	2	2	2	2	2	2	697110	129560	54189	81205	79710	38995	36355	1.13523	0.247746	-0.493547	-2.41392	>sp|Q9UMS4|PRP19_HUMAN Pre-mRNA-processing factor 19 OS=Homo sapiens GN=PRPF19 PE=1 SV=1	Q9UMS4	Q9UMS4	Pre-mRNA-processing factor 19
24.5448	24.7768	24.9247	23.9234	24.1817	24.2356				38	802230000	38	38	38	1	38	38	37	38	35	33	36	35	37	38	35	33	36	35	37	38	35	33	36	35	6685200	896480	719530	1246300	867850	424350	629930	1.90869	0.165778	-0.635185	-4.33102	>sp|Q9UQ35|SRRM2_HUMAN Serine/arginine repetitive matrix protein 2 OS=Homo sapiens GN=SRRM2 PE=1 SV=2	Q9UQ35	Q9UQ35	Serine/arginine repetitive matrix protein 2
19.5952	19.5357	19.9753	19.5953	19.1676	19.2637				3	36916000	3	3	3	1	3	3	3	3	3	3	3	3	3	3	3	3	3	3	3	3	3	3	3	3	1678000	129300	78480	182600	243010	57293	94157	0.88697	0.280784	-0.359879	-1.90342	>sp|Q9UQ80|PA2G4_HUMAN Proliferation-associated protein 2G4 OS=Homo sapiens GN=PA2G4 PE=1 SV=3	Q9UQ80	Q9UQ80	Proliferation-associated protein 2G4
15.5186	18.3752	14.7069	28.1675	28.3443	28.0663		+		56	5226200000	56	56	56	1	56	56	9	5	7	51	48	50	9	5	7	51	48	50	9	5	7	51	48	50	80403000	44950	24831	27848	23046000	11788000	12080000	3.37239	0.0206667	11.9924	10.7517	>sp|Q9UQE7|SMC3_HUMAN Structural maintenance of chromosomes protein 3 OS=Homo sapiens GN=SMC3 PE=1 SV=2	Q9UQE7	Q9UQE7	Structural maintenance of chromosomes protein 3
18.5828	18.5993	18.3956	18.362	18.3352	18.2376				5	13017000	5	5	5	1	5	5	3	2	3	3	2	4	3	2	3	3	2	4	3	2	3	3	2	4	591700	57281	31400	61087	91764	20236	53352	1.32931	0.230213	-0.214337	-2.8404	>sp|Q9Y265|RUVB1_HUMAN RuvB-like 1 OS=Homo sapiens GN=RUVBL1 PE=1 SV=1	Q9Y265	Q9Y265	RuvB-like 1
20.2335	20.2637	20.1378	19.3412	19.9308	19.7529				3	35529000	3	3	3	1	3	3	3	3	3	3	3	3	3	3	3	3	3	3	3	3	3	3	3	3	845930	103150	61371	93639	91333	44430	59312	1.40013	0.214476	-0.536733	-3.00364	>sp|Q9Y2W1|TR150_HUMAN Thyroid hormone receptor-associated protein 3 OS=Homo sapiens GN=THRAP3 PE=1 SV=2	Q9Y2W1	Q9Y2W1	Thyroid hormone receptor-associated protein 3
20.5497	21.3718	22.2035	21.0527	21.7728	22.5159				11	189220000	11	11	6	1	11	6	9	9	9	9	10	10	9	9	9	9	10	10	4	4	4	5	5	5	10512000	336120	419830	1249700	845850	463060	1104600	0.252356	0.654508	0.40547	0.636081	>sp|Q9Y383|LC7L2_HUMAN Putative RNA-binding protein Luc7-like 2 OS=Homo sapiens GN=LUC7L2 PE=1 SV=2	Q9Y383	Q9Y383	Putative RNA-binding protein Luc7-like 2
20.1367	20.5366	20.2614	20.6182	20.7795	20.688				3	32537000	3	3	3	1	3	3	3	3	3	3	3	3	3	3	3	3	3	3	3	3	3	3	3	3	10846000	1314600	1164200	1682000	3180600	1403200	1841400	1.40722	0.216976	0.383641	3.02023	>sp|Q9Y3U8|RL36_HUMAN 60S ribosomal protein L36 OS=Homo sapiens GN=RPL36 PE=1 SV=3	Q9Y3U8	Q9Y3U8	60S ribosomal protein L36
19.8669	20.4431	20.5071	20.409	20.8184	20.3253				9	39602000	NaN	NaN	NaN	2	9	6	7	7	8	8	8	8	7	7	8	8	8	8	4	5	5	5	5	5	408270	34274	32317	62609	103510	49415	46870	0.409535	0.506929	0.245193	0.964392	>sp|Q9Y4I1|MYO5A_HUMAN Unconventional myosin-Va OS=Homo sapiens GN=MYO5A PE=1 SV=2	Q9Y4I1	Q9Y4I1;Q9ULV0	Unconventional myosin-Va
[truncated: 1 more columns]

## Sheet: ProtGroup_filtered+analysed300k
LFQ.intensity.HeLaK_300Kcells_4ug_1	LFQ.intensity.HeLaK_300Kcells_4ug_2	LFQ.intensity.HeLaK_300Kcells_4ug_3	LFQ.intensity.SMC1A_300Kcells_4ug_1	LFQ.intensity.SMC1A_300Kcells_4ug_2	LFQ.intensity.SMC1A_300Kcells_4ug_3	Reverse	Student's T-test Significant SMC1A_300Kcells_4ug_HeLaK_300Kcells_4ug	Student's T-test significant	Peptides	Intensity	Peptide.counts..all.	Peptide.counts..razor.unique.	Peptide.counts..unique.	Number.of.proteins	Razor...unique.peptides	Unique.peptides	Peptides.HeLaK_300Kcells_4ug_1	Peptides.HeLaK_300Kcells_4ug_2	Peptides.HeLaK_300Kcells_4ug_3	Peptides.SMC1A_300Kcells_4ug_1	Peptides.SMC1A_300Kcells_4ug_2	Peptides.SMC1A_300Kcells_4ug_3	Razor...unique.peptides.HeLaK_300Kcells_4ug_1	Razor...unique.peptides.HeLaK_300Kcells_4ug_2	Razor...unique.peptides.HeLaK_300Kcells_4ug_3	Razor...unique.peptides.SMC1A_300Kcells_4ug_1	Razor...unique.peptides.SMC1A_300Kcells_4ug_2	Razor...unique.peptides.SMC1A_300Kcells_4ug_3	Unique.peptides.HeLaK_300Kcells_4ug_3	Unique.peptides.HeLaK_300Kcells_4ug_2	Unique.peptides.HeLaK_300Kcells_4ug_1	Unique.peptides.SMC1A_300Kcells_4ug_3	Unique.peptides.SMC1A_300Kcells_4ug_2	Unique.peptides.SMC1A_300Kcells_4ug_1	iBAQ	iBAQ.HeLaK_300Kcells_4ug_1	iBAQ.HeLaK_300Kcells_4ug_2	iBAQ.HeLaK_300Kcells_4ug_3	iBAQ.SMC1A_300Kcells_4ug_1	iBAQ.SMC1A_300Kcells_4ug_2	iBAQ.SMC1A_300Kcells_4ug_3	-Log Student's T-test p-value SMC1A_300Kcells_4ug_HeLaK_300Kcells_4ug	Student's T-test q-value SMC1A_300Kcells_4ug_HeLaK_300Kcells_4ug	Student's T-test Difference SMC1A_300Kcells_4ug_HeLaK_300Kcells_4ug	Student's T-test Test statistic SMC1A_300Kcells_4ug_HeLaK_300Kcells_4ug	Protein.IDs	Majority.protein.IDs	Protein.names	Gene.names
#!{Type}E	E	E	E	E	E	C	C	C	N	N	N	N	N	N	N	N	N	N	N	N	N	N	N	N	N	N	N	N	N	N	N	N	N	N	N	N	N	N	N	N	N	N	N	N	N	T	T	T	T
#!{C:Group1}HeLaK_300Kcells_4ug	HeLaK_300Kcells_4ug	HeLaK_300Kcells_4ug	SMC1A_300Kcells_4ug	SMC1A_300Kcells_4ug	SMC1A_300Kcells_4ug
20.8513	20.8509	19.5639	20.5865	20.3596	20.1738				13	67266000	13	13	13	1	13	13	4	3	2	4	4	4	4	3	2	4	4	4	2	3	4	4	4	4	1201200	50654	8214.7	5415.4	29445	35889	40955	0.0370703	0.978078	-0.0487022	-0.10936	O00159	O00159	Unconventional myosin-Ic	MYO1C
23.0203	22.9444	21.7867	21.373	22.4792	21.4426				6	348140000	NaN	NaN	NaN	3	6	6	3	3	2	3	3	3	3	3	2	3	3	3	2	3	3	3	3	3	38682000	2069500	505260	231640	599440	960150	571120	0.69618	0.696353	-0.818832	-1.52777	P19105;O14950;P24844	P19105;O14950;P24844	Myosin regulatory light chain 12A;Myosin regulatory light chain 12B;Myosin regulatory light polypeptide 9	MYL12A;MYL12B;MYL9
21.2804	20.1743	21.7557	17.3022	21.7401	21.8268				8	111690000	8	8	8	1	8	8	5	4	5	2	5	5	5	4	5	2	5	5	5	4	5	5	5	2	4653900	196550	34800	103960	2975.6	215890	277450	0.190893	0.97148	-0.780429	-0.498452	O43175	O43175	D-3-phosphoglycerate dehydrogenase	PHGDH
18.4041	18.2665	18.598	24.3073	23.6932	23.6928		+	SMC1A_300Kcells_4ug_HeLaK_300Kcells_4ug	13	390510000	NaN	NaN	NaN	2	13	13	0	0	0	4	7	6	0	0	0	4	7	6	0	0	0	6	7	4	15020000	0	0	0	1035200	1201100	1454000	4.76211	0	5.47489	24.2011	O60216;Q9H4I0	O60216	Double-strand-break repair protein rad21 homolog	RAD21
24.9751	26.0366	25.2031	25.9792	25.1298	23.9837				5	1740900000	NaN	NaN	NaN	15	5	5	2	3	3	2	3	2	2	3	3	2	3	2	3	3	2	2	3	2	248700000	11276000	10177000	4739500	6871400	9232800	3983900	0.220178	1	-0.37402	-0.564909	Q99880;Q99879;Q99877;Q93079;Q5QNW6;Q16778;P62807;P58876;P57053;P33778;P23527;P06899;O60814;Q8N257;Q96A08	Q99880;Q99879;Q99877;Q93079;Q5QNW6;Q16778;P62807;P58876;P57053;P33778;P23527;P06899;O60814;Q8N257;Q96A08	Histone H2B type 1-L;Histone H2B type 1-M;Histone H2B type 1-N;Histone H2B type 1-H;Histone H2B type 2-F;Histone H2B type 2-E;Histone H2B type 1-C/E/F/G/I;Histone H2B type 1-D;Histone H2B type F-S;Histone H2B type 1-B;Histone H2B type 1-O;Histone H2B type 1-J;Histone H2B type 1-K;Histone H2B type 3-B;Histone H2B type 1-A	HIST1H2BL;HIST1H2BM;HIST1H2BN;HIST1H2BH;HIST2H2BF;HIST2H2BE;HIST1H2BC;HIST1H2BD;H2BFS;HIST1H2BB;HIST1H2BO;HIST1H2BJ;HIST1H2BK;HIST3H2BB;HIST1H2BA
19.9559	18.9256	20.0895	21.2113	19.6396	19.6226				3	32484000	3	3	3	1	3	3	2	2	2	2	2	3	2	2	2	2	2	3	2	2	2	3	2	2	1709700	87052	13742	38323	141530	57430	97841	0.319512	1	0.500842	0.779616	O95232	O95232	Luc7-like protein 3	LUC7L3
21.0466	21.896	21.6393	21.0226	21.1315	21.4244				4	73713000	NaN	NaN	NaN	3	3	3	4	4	4	3	4	4	3	3	3	2	3	3	3	3	3	3	3	2	4095200	247120	193230	139470	156560	226430	329240	0.528321	0.920186	-0.334464	-1.20025	P00338;Q6ZMR3;P07864	P00338	L-lactate dehydrogenase A chain	LDHA
21.7717	21.4656	22.0256	22.1972	21.6469	22.1857				6	130370000	6	6	6	1	6	6	4	3	4	3	4	4	4	3	4	3	4	4	4	3	4	4	4	3	4828600	275180	129300	135700	156730	201790	350520	0.452715	0.96832	0.255628	1.0509	P00558	P00558	Phosphoglycerate kinase 1	PGK1
21.4754	21.2653	21.78	22.2914	22.0484	21.946				14	124080000	NaN	NaN	NaN	2	14	13	7	4	6	4	8	8	7	4	6	4	8	8	6	4	7	7	7	4	3026500	137550	24363	57402	78854	197950	241010	1.5023	0.200444	0.588339	3.2473	P02545;Q03252	P02545	Prelamin-A/C;Lamin-A/C	LMNA
22.0364	21.7676	21.9476	22.0086	19.4508	19.6561				8	164610000	8	8	8	1	8	8	2	2	2	2	2	1	2	2	2	2	2	1	2	2	2	1	2	2	7156800	329480	125600	131120	182480	180970	217450	0.872594	0.641905	-1.54538	-1.87475	P04075	P04075	Fructose-bisphosphate aldolase A	ALDOA
21.8434	20.9652	21.6162	18.8097	22.0382	22.0521				7	110260000	NaN	NaN	NaN	2	7	7	3	3	2	1	3	3	3	3	2	1	3	3	2	3	3	3	3	1	6485900	413550	90596	137030	58943	356920	461960	0.173379	0.956769	-0.508248	-0.457827	P04406;O14556	P04406	Glyceraldehyde-3-phosphate dehydrogenase	GAPDH
21.7301	22.1352	22.1612	22.345	21.8871	22.4272				6	168720000	6	6	6	1	6	6	3	3	3	3	3	3	3	3	3	3	3	3	3	3	3	3	3	3	12051000	486930	310210	261320	372040	456740	733970	0.410154	1	0.210917	0.965639	P04792	P04792	Heat shock protein beta-1	HSPB1
22.3862	21.9672	22.6676	21.3544	22.5378	22.3193				6	212540000	NaN	NaN	NaN	2	6	2	4	3	4	2	3	4	4	3	4	2	3	4	2	2	2	2	1	2	11186000	597570	110460	246130	61431	469130	522170	0.257687	1	-0.269856	-0.647704	P05141;Q9H0C2	P05141	ADP/ATP translocase 2;ADP/ATP translocase 2, N-terminally processed	SLC25A5
22.8675	21.946	22.0601	21.0393	22.9148	22.8558				2	157230000	2	2	2	1	2	2	2	2	2	2	2	2	2	2	2	2	2	2	2	2	2	2	2	2	31446000	3039300	977510	952470	661510	2768900	3139300	0.0102686	0.990179	-0.0212059	-0.0311624	P05387	P05387	60S acidic ribosomal protein P2	RPLP2
22.5077	21.4075	22.0194	20.9644	23.2557	23.3231				9	232830000	NaN	NaN	NaN	2	9	9	4	4	3	3	4	5	4	4	3	3	4	5	3	4	4	5	4	3	17910000	547310	139400	163600	332160	904750	1493400	0.254054	1	0.536155	0.639788	P05388;Q8NHW5	P05388;Q8NHW5	60S acidic ribosomal protein P0;60S acidic ribosomal protein P0-like	RPLP0;RPLP0P6
21.3252	23.1245	21.4659	21.6973	21.5097	21.98				4	132240000	4	4	4	1	4	4	4	4	3	3	3	3	4	4	3	3	3	3	3	4	4	3	3	3	44080000	1602700	2849200	613940	995180	1424400	2408300	0.15276	0.966185	-0.242846	-0.409044	P06454	P06454	Prothymosin alpha;Prothymosin alpha, N-terminally processed;Thymosin alpha-1	PTMA
20.6856	19.7548	20.1334	20.3537	19.6214	20.3053				9	65492000	9	9	9	1	9	9	2	3	3	2	2	3	2	3	3	2	2	3	3	3	2	3	2	2	2258300	52607	23426	39286	28077	23443	78865	0.0975629	0.963899	-0.0978184	-0.2724	P06576	P06576	ATP synthase subunit beta, mitochondrial	ATP5B
21.9296	20.2652	22.6193	22.3839	22.1574	22.7057				10	170120000	NaN	NaN	NaN	3	10	10	5	4	3	2	4	5	5	4	3	2	4	5	3	4	5	5	4	2	7732600	438840	264790	205460	191700	353420	710330	0.493485	0.955111	0.810972	1.1317	P06733;P13929;P09104	P06733	Alpha-enolase	ENO1
22.0446	21.0911	22.5938	17.5417	22.1439	22.422				5	149320000	5	5	4	1	5	4	3	2	3	1	3	3	3	2	3	1	3	3	2	1	2	2	2	0	8783300	498790	72657	274430	173910	432930	656700	0.298433	0.996853	-1.20734	-0.735196	P07195	P07195	L-lactate dehydrogenase B chain	LDHB
19.9992	18.8951	19.9346	18.9476	18.1451	20.5288				5	54216000	NaN	NaN	NaN	2	5	5	2	2	2	1	1	2	2	2	2	1	1	2	2	2	2	2	1	1	2357200	72645	13931	33608	19879	47946	124510	0.196716	0.992958	-0.402452	-0.511807	P07355;A6NMY6	P07355;A6NMY6	Annexin A2;Putative annexin A2-like protein	ANXA2;ANXA2P2
22.2249	19.673	21.4256	18.831	22.0719	21.7863				13	261120000	NaN	NaN	NaN	6	3	2	7	6	6	5	6	6	3	2	2	3	2	2	1	1	2	2	1	2	13056000	515220	25109	140280	42510	306830	230030	0.0570463	0.9776	-0.211451	-0.165054	P07437;Q9BVA1;Q13885;A6NNZ2;Q9H4B7;CON__ENSEMBL:ENSBTAP00000025008	P07437;Q9BVA1;Q13885	Tubulin beta chain;Tubulin beta-2B chain;Tubulin beta-2A chain	TUBB;TUBB2B;TUBB2A
20.4886	21.3896	20.7769	20.9687	20.7394	20.7154				7	58742000	7	7	7	1	7	7	4	3	4	3	4	4	4	3	4	3	4	4	4	3	4	4	4	3	716370	38197	17346	16788	21894	31879	46286	0.099753	0.966983	-0.077191	-0.278014	P07814	P07814	Bifunctional glutamate/proline--tRNA ligase;Glutamate--tRNA ligase;Proline--tRNA ligase	EPRS
20.9396	21.0421	21.5588	20.2627	21.6119	20.9147				13	96136000	NaN	NaN	NaN	2	8	8	6	6	6	5	5	5	3	3	3	2	2	3	3	3	3	3	2	2	2913200	102850	62812	66500	28692	72426	136980	0.225542	1	-0.250449	-0.576899	P07900;Q14568	P07900	Heat shock protein HSP 90-alpha	HSP90AA1
22.0959	23.021	22.1432	22.5847	21.6798	22.077				8	170360000	NaN	NaN	NaN	6	8	8	4	4	4	3	4	4	4	4	4	3	4	4	4	4	4	4	4	3	10021000	596320	454400	219860	371190	348580	550360	0.313862	0.994722	-0.306197	-0.767761	P07910;P0DMR1;O60812;B7ZW38;B2RXH8;Q86SE5	P07910	Heterogeneous nuclear ribonucleoproteins C1/C2	HNRNPC
23.8444	23.3473	24.4644	21.0545	23.9824	24.2921				16	801930000	NaN	NaN	NaN	4	16	9	8	8	7	6	8	7	8	8	7	6	8	7	3	4	4	4	4	3	24301000	718970	244660	470690	145280	764080	850740	0.290181	1	-0.775708	-0.717659	P08238;Q58FF7;Q58FF8;Q58FF6	P08238	Heat shock protein HSP 90-beta	HSP90AB1
20.2231	20.7409	19.5415	21.301	20.2774	20.4555				3	31983000	3	3	3	1	3	3	2	2	2	2	2	2	2	2	2	2	2	2	2	2	2	2	2	2	1881300	128180	93691	38870	128310	138560	152220	0.47013	0.978298	0.509502	1.0855	P08621	P08621	U1 small nuclear ribonucleoprotein 70 kDa	SNRNP70
21.5026	22.3169	21.1541	21.4113	21.5662	21.6481				13	134080000	NaN	NaN	NaN	3	11	11	6	5	5	6	5	6	4	3	3	4	3	4	3	3	4	4	3	4	3943600	164830	119230	44305	95334	132180	163590	0.120391	0.962887	-0.116009	-0.330092	P08670;P17661;P14136	P08670	Vimentin	VIM
22.0906	21.4262	21.4612	17.3101	21.5489	21.7459				4	150010000	4	4	4	1	4	4	2	2	2	1	2	2	2	2	2	1	2	2	2	2	2	2	2	1	30001000	1148600	631230	306360	825970	688470	1063100	0.425473	1	-1.45769	-0.996449	P08708	P08708	40S ribosomal protein S17	RPS17
22.4659	21.6529	22.4834	20.5282	22.6943	22.2728				7	170390000	7	7	7	1	7	7	5	3	5	3	5	5	5	3	5	3	5	5	5	3	5	5	5	3	13107000	904960	175100	363590	107010	847710	820280	0.197777	1	-0.368916	-0.514233	P08865	P08865	40S ribosomal protein SA	RPSA
23.9161	23.0151	22.8557	24.0126	23.5947	24.0276				4	589490000	NaN	NaN	NaN	14	4	3	3	3	3	3	3	3	3	3	3	3	3	3	2	2	2	2	2	2	117900000	6306200	1851300	1600100	3619000	4642600	5830200	0.791532	0.618	0.615972	1.71438	Q99878;Q96KK5;Q9BTM1;Q16777;Q6FI13;P20671;P0C0S8;Q93077;Q7L7L0;P04908;Q8IUE6;Q96QV6;P16104;REV__Q8NB25	Q99878;Q96KK5;Q9BTM1;Q16777;Q6FI13;P20671;P0C0S8;Q93077;Q7L7L0;P04908;Q8IUE6;Q96QV6;P16104	Histone H2A type 1-J;Histone H2A type 1-H;Histone H2A.J;Histone H2A type 2-C;Histone H2A type 2-A;Histone H2A type 1-D;Histone H2A type 1;Histone H2A type 1-C;Histone H2A type 3;Histone H2A type 1-B/E;Histone H2A type 2-B;Histone H2A type 1-A;Histone H2A.x	HIST1H2AJ;HIST1H2AH;H2AFJ;HIST2H2AC;HIST2H2AA3;HIST1H2AD;HIST1H2AG;HIST1H2AC;HIST3H2A;HIST1H2AB;HIST2H2AB;HIST1H2AA;H2AFX
20.8428	20.331	21.7062	18.7474	21.0751	20.9467				11	91753000	NaN	NaN	NaN	2	9	4	5	6	4	4	5	6	4	4	3	2	3	4	2	2	2	2	2	1	2867300	117830	33894	56878	6928.8	76541	123870	0.34011	0.998727	-0.703586	-0.822546	P0DMV9;P0DMV8	P0DMV9;P0DMV8
22.8068	23.8197	23.0712	22.7975	22.8385	23.0637				17	278620000	17	17	17	1	17	17	5	5	5	4	5	5	5	5	5	4	5	5	5	5	5	5	5	4	8706800	331410	231250	177500	151100	287700	422110	0.456325	0.995083	-0.332663	-1.05808	P10809	P10809	60 kDa heat shock protein, mitochondrial	HSPD1
20.8351	20.6298	20.834	17.3161	20.9318	21.2212				9	79175000	9	8	8	1	8	8	4	4	2	2	3	4	3	3	2	1	2	3	2	3	3	3	2	1	2639200	134260	87179	37148	46855	96230	151080	0.305318	1	-0.943283	-0.749762	P11021	P11021	78 kDa glucose-regulated protein	HSPA5
23.0706	22.8754	22.5452	22.9397	23.0821	23.1494				15	473420000	NaN	NaN	NaN	2	15	11	6	7	6	6	8	9	6	7	6	6	8	9	5	4	4	6	5	3	14346000	454230	162820	146020	216400	484660	628710	0.615806	0.822526	0.226674	1.37119	P11142;P54652	P11142	Heat shock cognate 71 kDa protein	HSPA8
22.3576	22.3885	22.616	23.3554	22.8969	23.1818				10	243270000	10	10	9	1	10	9	7	7	7	4	7	7	7	7	7	4	7	7	7	7	7	7	7	4	5406000	255050	170560	123770	140140	274760	441460	1.93622	0.096	0.690678	4.41207	P13639	P13639	Elongation factor 2	EEF2
23.5564	23.2881	24.1538	22.4299	23.7706	23.7725				17	580210000	NaN	NaN	NaN	2	17	17	12	13	13	7	11	13	12	13	13	7	11	13	13	13	12	13	11	7	17582000	674800	303570	437570	143590	693080	1064900	0.264872	1	-0.341763	-0.663303	P14618;P30613	P14618	Pyruvate kinase PKM	PKM
20.6662	19.3244	19.9152	19.5017	19.409	20.4173				4	10441000	4	4	4	1	4	4	4	3	4	1	2	4	4	3	4	1	2	4	4	3	4	4	2	1	226980	77039	22229	18937	8831.9	12412	56884	0.141495	0.957622	-0.192589	-0.381917	P14923	P14923	Junction plakoglobin	JUP
24.4244	23.2811	24.4422	21.3249	24.8391	24.5847				9	667040000	9	9	9	1	9	9	5	5	5	4	4	5	5	5	5	4	4	5	5	5	5	5	4	4	37058000	2416700	403690	929060	680460	2063200	2674800	0.144959	0.960291	-0.466324	-0.390295	P15880	P15880	40S ribosomal protein S2	RPS2
23.1615	23.6831	22.0947	23.1663	22.28	22.605				22	194230000	22	22	22	1	22	22	15	14	12	12	11	13	15	14	12	12	11	13	12	14	15	13	11	12	1191600	167550	79664	25535	60581	47477	91200	0.2153	1	-0.296014	-0.553959	P15924	P15924	Desmoplakin	DSP
20.6491	20.2905	20.3113	20.1221	19.9852	20.1774				4	49739000	NaN	NaN	NaN	6	4	4	2	2	2	2	2	2	2	2	2	2	2	2	2	2	2	2	2	2	5526500	338440	174850	124620	368940	159530	231890	1.16932	0.337714	-0.322058	-2.48682	P16403;P10412;P16402;P22492;Q02539;P16401	P16403;P10412;P16402;P22492;Q02539	Histone H1.2;Histone H1.4;Histone H1.3;Histone H1t;Histone H1.1	HIST1H1C;HIST1H1E;HIST1H1D;HIST1H1T;HIST1H1A
22.5197	23.5601	21.9994	24.6999	22.495	22.8463				4	208390000	4	4	4	1	4	4	1	1	1	1	1	1	1	1	1	1	1	1	1	1	1	1	1	1	29770000	1382000	1058200	431690	3098400	1396300	1832500	0.326419	1	0.653994	0.794062	P18077	P18077	60S ribosomal protein L35a	RPL35A
22.0424	21.3559	21.7739	23.13	22.2566	22.282				7	222120000	7	7	7	1	7	7	3	3	3	3	3	3	3	3	3	3	3	3	3	3	3	3	3	3	18510000	608330	174910	198560	1609700	654750	807040	1.11927	0.385	0.832172	2.38006	P18124	P18124	60S ribosomal protein L7	RPL7
20.5736	19.9157	20.1432	21.3338	20.5058	19.7974				4	21697000	4	4	4	1	4	4	3	2	3	3	2	3	3	2	3	3	2	3	3	2	3	3	2	3	289300	43941	10278	14392	36018	25505	27120	0.278045	1	0.334838	0.691706	P18583	P18583	Protein SON	SON
22.2718	22.3969	22.2481	18.5526	22.6545	22.4777				2	177350000	2	2	2	1	2	2	2	2	2	1	2	2	2	2	2	1	2	2	2	2	2	2	2	1	19705000	1060500	904870	440510	2244500	1175900	1462400	0.331275	1	-1.07729	-0.804187	P18621	P18621	60S ribosomal protein L17	RPL17
21.9984	23.6188	22.1005	23.0494	22.4794	21.8771				8	174020000	8	8	8	1	8	8	3	3	3	2	3	3	3	3	3	2	3	3	3	3	3	3	3	2	4972000	260060	239600	112660	208200	272270	223660	0.0576508	0.983645	-0.103984	-0.166708	P19338	P19338	Nucleolin	NCL
19.6002	21.0323	19.8339	20.1619	19.8748	20.5086				2	43757000	2	2	2	1	2	2	1	1	1	1	1	1	1	1	1	1	1	1	1	1	1	1	1	1	14586000	555060	684210	299030	448240	531220	1024400	0.0182147	0.980872	0.0263004	0.0547991	P20962	P20962	Parathymosin	PTMS
20.2892	21.2106	21.0223	17.3199	21.0259	21.1912				16	80796000	NaN	NaN	NaN	2	16	16	5	5	5	2	4	5	5	5	5	2	4	5	5	5	5	5	4	2	602950	14913	11071	9219.9	7015.1	12981	27653	0.314261	1	-0.995072	-0.7686	P21333;O75369	P21333	Filamin-A	FLNA
19.7568	20.0678	20.0943	18.7282	19.6812	20.2325				2	28074000	2	2	2	1	2	2	2	2	2	1	2	2	2	2	2	1	2	2	2	2	2	2	2	1	1477600	87786	76422	42883	50086	75619	127010	0.397784	1	-0.425686	-0.940649	P22234	P22234	Multifunctional protein ADE2;Phosphoribosylaminoimidazole-succinocarboxamide synthase;Phosphoribosylaminoimidazole carboxylase	PAICS
25.1231	23.96	24.7281	23.3617	25.3084	25.1039				14	1248000000	14	14	14	1	14	14	10	8	9	8	10	10	10	8	9	8	10	10	9	8	10	10	10	8	65682000	3565600	1048300	1095800	2796700	3777200	4335100	0.00575709	0.989956	-0.0123927	-0.0175594	P23396	P23396	40S ribosomal protein S3	RPS3
21.5067	19.7186	21.8847	18.492	21.7686	21.8099				10	108290000	10	10	10	1	10	10	6	5	6	1	6	6	6	5	6	1	6	6	6	5	6	6	6	1	3493300	175650	49506	95460	17260	164520	211200	0.0963979	0.952066	-0.346517	-0.269406	P25705	P25705	ATP synthase subunit alpha, mitochondrial	ATP5A1
23.6825	24.8413	23.4664	26.3514	24.0732	23.9031				10	651750000	10	10	10	1	10	10	7	6	7	6	7	7	7	6	7	6	7	7	7	6	7	7	7	6	72417000	2941100	2451800	1404100	8581400	3073600	3565200	0.362293	0.998032	0.779169	0.868309	P26373	P26373	60S ribosomal protein L13	RPL13
20.1544	18.8363	20.1459	20.6672	20.4626	20.5569				4	20923000	4	4	4	1	4	4	2	1	2	2	2	2	2	1	2	2	2	2	2	1	2	2	2	2	498180	50127	4742.4	18189	48370	62323	70270	0.896996	0.626947	0.850058	1.92345	P26639	P26639	Threonine--tRNA ligase, cytoplasmic	TARS
18.4157	18.2235	19.7506	19.5887	19.5435	19.9019				4	20764000	4	4	4	1	4	4	1	1	1	2	2	2	1	1	1	2	2	2	1	1	1	2	2	2	830560	37947	30502	12731	34159	83131	74312	0.828297	0.578923	0.881394	1.78686	P29401	P29401	Transketolase	TKT
23.3112	22.0705	23.6307	18.7341	24.033	23.6039				6	440580000	6	6	6	1	6	6	5	5	5	3	5	5	5	5	5	3	5	5	5	5	5	5	5	3	48953000	1890300	396830	1304600	36616	3377200	2392700	0.191107	0.981293	-0.880467	-0.498944	P30050	P30050	60S ribosomal protein L12	RPL12
20.5844	20.0057	20.8001	19.7321	20.6906	20.8824				13	69895000	13	13	13	1	13	13	5	3	4	2	5	5	5	3	4	2	5	5	4	3	5	5	5	2	907730	43319	4682.6	18982	4630.5	40026	55152	0.0220984	0.981273	-0.0283108	-0.0662079	P31327	P31327	Carbamoyl-phosphate synthase [ammonia], mitochondrial	CPS1
20.9972	21.5281	21.4515	21.6608	21.2612	21.3069				6	78395000	6	6	6	1	6	6	3	3	2	2	2	3	3	3	2	2	2	3	2	3	3	3	2	2	4355300	161080	135270	86391	122120	147330	236550	0.150315	0.960183	0.0839882	0.403187	P35232	P35232	Prohibitin	PHB
27.8731	28.6328	25.8274	27.1243	26.9703	25.84				119	10103000000	NaN	NaN	NaN	12	119	101	42	39	39	27	37	37	42	39	39	27	37	37	34	34	36	31	31	24	97143000	4266400	2843900	519410	1308900	1878000	1024400	0.357957	0.994875	-0.799627	-0.8594	P35579;P35749;REV__Q9UKV3;P12883;P13535;Q9UKX3;Q9Y623;P13533;P12882;P11055;Q9UKX2;A7E2Y1	P35579	Myosin-9	MYH9
24.2168	24.4123	23.6545	26.4614	24.5521	24.4656				13	774060000	13	13	13	1	13	13	4	6	6	5	5	6	4	6	6	5	5	6	6	6	4	6	5	5	48379000	1756700	884330	687470	4812300	1875400	2612700	0.704599	0.700848	1.0652	1.54419	P36578	P36578	60S ribosomal protein L4	RPL4
19.914	19.5578	18.4207	20.0307	20.342	20.4381				4	35701000	4	4	4	1	4	4	2	2	1	2	2	2	2	2	1	2	2	2	1	2	2	2	2	2	2746200	164420	50960	24796	101110	146110	190990	0.976497	0.539529	0.972721	2.08386	P37802	P37802	Transgelin-2	TAGLN2
21.4994	21.2104	21.6442	21.9928	21.5767	21.7747				10	132010000	10	10	10	1	10	10	4	5	5	2	5	5	4	5	5	2	5	5	5	5	4	5	5	2	3473900	134200	100010	65689	87985	143660	213740	0.877101	0.6684	0.330067	1.88373	P38646	P38646	Stress-70 protein, mitochondrial	HSPA9
20.4516	21.734	20.2749	18.3745	19.0961	20.5914				3	53925000	3	3	3	1	3	3	2	2	2	1	1	2	2	2	2	1	1	2	2	2	2	2	1	1	2344600	94931	92733	32017	46793	36715	105210	0.853219	0.615826	-1.46615	-1.83623	P38919	P38919	Eukaryotic initiation factor 4A-III;Eukaryotic initiation factor 4A-III, N-terminally processed	EIF4A3
25.1593	26.2934	25.3541	26.9028	25.3185	25.3096				9	1282100000	9	9	9	1	9	9	6	6	5	4	6	6	6	6	5	4	6	6	5	6	6	6	6	4	128210000	8299800	7248700	3841700	9936800	8656000	10345000	0.140793	0.951214	0.241369	0.380212	P39019	P39019	40S ribosomal protein S19	RPS19
21.8022	18.6146	21.3402	24.293	22.0059	22				7	206450000	7	7	7	1	7	7	2	2	2	3	4	3	2	2	2	3	4	3	2	2	2	3	4	3	10866000	277660	42831	82620	840400	580750	370380	0.804218	0.620148	2.18061	1.73935	P39023	P39023	60S ribosomal protein L3	RPL3
18.7953	18.6508	18.7409	18.2424	19.18	19.0529				2	14032000	2	2	2	1	2	2	2	2	2	1	2	2	2	2	2	1	2	2	2	2	2	2	2	1	701600	45973	16160	20099	15119	52828	53612	0.117928	0.955483	0.0961037	0.323952	P39748	P39748	Flap endonuclease 1	FEN1
22.8738	22.12	23.051	22.2739	23.7113	23.4497				4	300920000	NaN	NaN	NaN	2	4	4	3	3	3	2	3	3	3	3	3	2	3	3	3	3	3	3	3	2	33435000	1957700	419860	835200	1722100	2612700	2671600	0.368298	0.997871	0.463378	0.880622	P40429;Q6NVV1	P40429;Q6NVV1	60S ribosomal protein L13a;Putative 60S ribosomal protein L13a-like MGC87657	RPL13A
19.7889	20.5725	19.8542	18.7598	20.0638	20.2597				6	34785000	6	6	6	1	6	6	2	2	2	1	2	2	2	2	2	1	2	2	2	2	2	2	2	1	386500	12346	11668	5379.6	9454.8	13907	17450	0.285393	1	-0.377396	-0.707444	P42704	P42704	Leucine-rich PPR motif-containing protein, mitochondrial	LRPPRC
23.0155	23.662	22.6741	25.5239	23.6279	23.3892				6	413700000	6	6	6	1	6	6	3	3	3	2	3	3	3	3	3	2	3	3	3	3	3	3	3	2	51713000	2188800	1341500	678490	4013700	2513700	2799600	0.654619	0.773889	1.06313	1.44678	P46779	P46779	60S ribosomal protein L28	RPL28
22.8408	22.1237	19.0636	21.9759	22.0507	22.9267				7	277770000	7	7	7	1	7	7	3	3	1	2	3	2	3	3	1	2	3	2	1	3	3	2	3	2	25251000	911120	209240	236360	193390	615940	687290	0.336045	0.999701	0.975076	0.814109	P46781	P46781	40S ribosomal protein S9	RPS9
24.0791	24.243	23.7037	25.6281	24.0149	24.0399				10	1015400000	10	10	10	1	10	10	2	2	2	2	2	2	2	2	2	2	2	2	2	2	2	2	2	2	101540000	2678100	1486800	833180	3656300	2262700	2693100	0.423154	1	0.552405	0.991794	P46782	P46782	40S ribosomal protein S5;40S ribosomal protein S5, N-terminally processed	RPS5
22.6327	22.8882	22.4829	22.5552	23.0655	22.6311				7	396270000	NaN	NaN	NaN	2	7	7	4	4	3	5	2	2	4	4	3	5	2	2	3	4	4	2	2	5	49533000	1361300	871060	472090	988680	727510	761680	0.156126	0.978302	0.0826543	0.417084	P46783;Q9NQ39	P46783;Q9NQ39	40S ribosomal protein S10;Putative 40S ribosomal protein S10-like	RPS10;RPS10P5
22.7486	23.7965	22.3952	24.8313	23.756	23.4148				5	315840000	5	5	5	1	5	5	4	4	4	3	4	4	4	4	4	3	4	4	4	4	4	4	4	3	52641000	2677900	1857800	923320	4215600	4051400	4030400	0.785682	0.612414	1.02059	1.70288	P49207	P49207	60S ribosomal protein L34	RPL34
21.6976	20.6908	22.1205	20.5615	21.6347	22.0128				22	167610000	22	22	22	1	22	22	9	7	6	3	7	9	9	7	6	3	7	9	6	7	9	9	7	3	1340900	47314	11770	16355	9735.5	28530	53683	0.0568906	0.969841	-0.099968	-0.164627	P49327	P49327	Fatty acid synthase;[Acyl-carrier-protein] S-acetyltransferase;[Acyl-carrier-protein] S-malonyltransferase;3-oxoacyl-[acyl-carrier-protein] synthase;3-oxoacyl-[acyl-carrier-protein] reductase;3-hydroxyacyl-[acyl-carrier-protein] dehydratase;Enoyl-[acyl-carrier-protein] reductase;Oleoyl-[acyl-carrier-protein] hydrolase	FASN
21.8367	21.4165	22.1559	22.7008	22.7521	22.4477				5	182690000	5	5	5	1	5	5	4	4	3	4	3	4	4	4	3	4	3	4	3	4	4	4	3	4	30448000	1619500	790750	645750	2194700	2070100	2621200	1.62402	0.167	0.830514	3.55145	P50914	P50914	60S ribosomal protein L14	RPL14
21.0306	19.9904	21.4665	18.011	21.3595	21.3287				9	86967000	9	9	9	1	9	9	3	3	4	1	4	4	3	3	4	1	4	4	4	3	3	4	4	1	2635400	73411	16197	74006	20841	127700	176140	0.19119	0.991306	-0.596093	-0.499136	P50991	P50991	T-complex protein 1 subunit delta	CCT4
18.6108	18.262	18.8273	19.2004	18.8349	19.0837				2	15883000	NaN	NaN	NaN	3	2	2	2	2	2	0	2	2	2	2	2	0	2	2	2	2	2	2	2	0	1443900	77037	19628	34071	0	75762	103860	1.13027	0.4024	0.472998	2.40337	P51148;P61020;P20339	P51148;P61020;P20339	Ras-related protein Rab-5C;Ras-related protein Rab-5B;Ras-related protein Rab-5A	RAB5C;RAB5B;RAB5A
19.5845	20.3306	20.1075	19.9515	19.6519	20.9208				3	27963000	3	3	3	1	3	3	2	2	2	2	2	2	2	2	2	2	2	2	2	2	2	2	2	2	1644900	84717	83674	52267	61129	75015	169120	0.139942	0.938175	0.167205	0.378147	P51858	P51858	Hepatoma-derived growth factor	HDGF
22.0917	23.4054	22.7253	22.4789	22.4163	22.3524				11	150250000	11	11	11	1	11	11	5	6	6	5	8	7	5	6	6	5	8	7	6	6	5	7	8	5	3196800	143350	203910	107870	132870	291720	336670	0.354687	0.990585	-0.324916	-0.852669	P52272	P52272	Heterogeneous nuclear ribonucleoprotein M	HNRNPM
20.9701	21.8873	20.1888	23.4774	20.4257	20.5445				5	74230000	5	5	5	1	5	5	4	5	3	5	5	4	4	5	3	5	5	4	3	5	4	4	5	5	2969200	184970	130090	46503	580970	138410	142560	0.157365	0.983695	0.467153	0.420034	P56182	P56182	Ribosomal RNA processing protein 1 homolog A	RRP1
25.0707	24.2127	23.1355	21.5287	24.0389	22.8785				5	950730000	NaN	NaN	NaN	2	5	5	3	3	3	2	3	3	3	3	3	2	3	3	3	3	3	3	3	2	95073000	6352300	2306600	765360	653750	2596700	1636800	0.653849	0.752973	-1.32425	-1.44528	P60660;P14649	P60660	Myosin light polypeptide 6	MYL6
20.0806	19.6676	20.2611	20.5145	20.3917	20.543				3	46579000	NaN	NaN	NaN	2	3	3	2	3	2	2	2	2	2	3	2	2	2	2	2	3	2	2	2	2	2025200	74033	51333	39360	57808	83895	102590	1.24065	0.295	0.479999	2.64204	P60842;Q14240	P60842;Q14240	Eukaryotic initiation factor 4A-I;Eukaryotic initiation factor 4A-II	EIF4A1;EIF4A2
22.0907	22.54	21.7994	24.288	22.6363	22.9293				10	257730000	10	10	10	1	10	10	4	4	3	4	3	2	4	4	3	4	3	2	3	4	4	2	3	4	15160000	189700	201610	142550	1040400	583690	566130	0.967436	0.522222	1.14119	2.06543	P61247	P61247	40S ribosomal protein S3a	RPS3A
20.2501	20.224	20.7928	20.3253	20.2738	20.7453				5	42127000	5	5	5	1	5	5	3	3	3	2	3	2	3	3	3	2	3	2	3	3	3	2	3	2	5265800	295050	155840	162880	115430	236490	270930	0.0367655	0.971415	0.0258287	0.108494	P61604	P61604	10 kDa heat shock protein, mitochondrial	HSPE1
21.6388	21.8073	21.7358	21.9091	21.8661	21.7484				9	130650000	9	9	9	1	9	9	3	3	3	3	3	3	3	3	3	3	3	3	3	3	3	3	3	3	5680600	249020	203030	133930	169700	244270	332570	0.764984	0.595871	0.113881	1.66225	P61978	P61978	Heterogeneous nuclear ribonucleoprotein K	HNRNPK
21.6776	21.3437	21.5232	19.5703	22.408	22.1104				6	222610000	6	6	6	1	6	6	5	4	4	3	5	6	5	4	4	3	5	6	4	4	5	6	5	3	24735000	1039300	195480	353710	67144	1143800	1384200	0.0580394	0.991642	-0.151925	-0.167771	P62241	P62241	40S ribosomal protein S8	RPS8
24.3184	23.2087	24.5024	24.6317	24.3547	24.2052				9	765970000	9	9	9	1	9	9	5	3	3	2	5	5	5	3	3	2	5	5	3	3	5	5	5	2	69633000	4151400	1030700	734790	1632200	4362100	5333600	0.385548	1	0.387333	0.915821	P62249	P62249	40S ribosomal protein S16	RPS16
22.1659	22.6949	22.132	21.3921	22.4134	22.6087				5	117230000	5	5	5	1	5	5	2	2	2	2	2	2	2	2	2	2	2	2	2	2	2	2	2	2	29306000	1980200	1490900	691380	2063900	2189400	2651600	0.174513	0.966058	-0.192912	-0.460479	P62263	P62263	40S ribosomal protein S14	RPS14
26.1161	25.0101	25.8569	26.2337	26.4418	26.0795				10	2652600000	10	10	10	1	10	10	5	5	5	4	5	5	5	5	5	4	5	5	5	5	5	5	5	4	294730000	16701000	3412200	4868400	9607200	15309000	17428000	0.777669	0.602267	0.590599	1.68714	P62269	P62269	40S ribosomal protein S18	RPS18
22.3721	23.7537	22.508	24.1438	22.5943	22.4467				4	262570000	4	4	4	1	4	4	4	3	4	3	3	4	4	3	4	3	3	4	4	3	4	4	3	3	29174000	1567600	1127900	541070	1914100	1143500	1514800	0.0938833	0.945016	0.183648	0.262926	P62277	P62277	40S ribosomal protein S13	RPS13
20.3515	20.9393	20.5399	21.1038	20.4036	20.5477				3	42677000	3	3	3	1	3	3	3	2	3	2	3	2	3	2	3	2	3	2	3	2	3	2	3	2	6096800	541780	219330	234920	339580	473910	308870	0.0974645	0.9569	0.0748221	0.272147	P62316	P62316	Small nuclear ribonucleoprotein Sm D2	SNRPD2
21.5133	19.776	21.868	17.2647	21.8549	21.5712				5	101050000	5	5	5	1	5	5	3	2	3	2	3	3	3	2	3	2	3	3	3	2	3	3	3	2	10105000	569890	72131	290150	14010	601390	597190	0.194888	0.987299	-0.822154	-0.507622	P62424	P62424	60S ribosomal protein L7a	RPL7A
22.8147	22.7369	22.599	22.407	23.2355	23.5913				10	432290000	NaN	NaN	NaN	3	10	10	2	3	2	2	3	4	2	3	2	2	3	4	2	3	2	4	3	2	27018000	381610	305100	158110	671570	626460	889930	0.433716	1	0.361062	1.01297	P62701;Q8TD47;P22090	P62701;Q8TD47	40S ribosomal protein S4, X isoform;40S ribosomal protein S4, Y isoform 2	RPS4X;RPS4Y2
22.6806	22.7593	22.5658	19.7036	23.0849	23.1028				5	951290000	5	5	5	1	5	5	4	5	5	3	5	4	4	5	5	3	5	4	5	5	4	4	5	3	158550000	2048700	997040	957870	142340	1995600	2028700	0.246329	1	-0.704778	-0.622882	P62805	P62805	Histone H4	HIST1H4A
22.4813	23.0372	17.6355	23.7866	22.1887	22.2213				4	197480000	4	4	4	1	4	4	2	2	1	2	2	2	2	2	1	2	2	2	1	2	2	2	2	2	28212000	1447900	905490	456050	2344200	1167300	1666100	0.395775	1	1.68085	0.93658	P62841	P62841	40S ribosomal protein S15	RPS15
24.5983	22.7399	24.6377	21.1981	24.0684	24.6657				8	894210000	8	8	8	1	8	8	5	5	5	5	4	4	5	5	5	5	4	4	5	5	5	4	4	5	178840000	10553000	3109300	4694200	1149400	3443500	8083400	0.213261	1	-0.681205	-0.549367	P62851	P62851	40S ribosomal protein S25	RPS25
22.3035	21.7218	21.7317	21.6853	22.4979	22.2684				3	230060000	NaN	NaN	NaN	2	3	3	2	2	2	2	2	2	2	2	2	2	2	2	2	2	2	2	2	2	46012000	1706800	417460	634500	341430	1516700	1754900	0.305132	0.993351	0.231543	0.749369	P62854;Q5JNZ5	P62854;Q5JNZ5	40S ribosomal protein S26;Putative 40S ribosomal protein S26-like 1	RPS26;RPS26P11
20.1668	20.5758	19.8481	22.5913	21.2009	20.4572				3	48154000	3	3	3	1	3	3	2	2	2	2	2	2	2	2	2	2	2	2	2	2	2	2	2	2	16051000	931320	691650	325210	1690500	1009100	1068900	0.859188	0.634	1.21957	1.84808	P62857	P62857	40S ribosomal protein S28	RPS28
21.4225	21.6796	21.4154	20.6249	21.5965	21.7327				4	114900000	4	4	4	1	4	4	3	2	3	2	2	3	3	2	3	2	2	3	3	2	3	3	2	2	11490000	596250	284330	226490	647310	346550	825570	0.201307	1	-0.187744	-0.522286	P62913	P62913	60S ribosomal protein L11	RPL11
22.4738	21.5287	22.0219	17.3227	22.7262	22.619				4	190180000	4	4	4	1	4	4	2	2	2	2	2	2	2	2	2	2	2	2	2	2	2	2	2	2	19018000	1079500	158230	271640	1595100	1272200	1417100	0.245062	1	-1.11887	-0.620102	P62917	P62917	60S ribosomal protein L8	RPL8
21.2091	21.8734	21.1205	21.3099	20.706	19.9452				4	63888000	4	4	3	1	4	3	2	2	2	2	2	2	2	2	2	2	2	2	1	1	1	1	1	1	5324000	276040	225260	131270	181220	179110	128850	0.744395	0.625625	-0.747337	-1.62193	P62995	P62995	Transformer-2 protein homolog beta	TRA2B
22.0819	23.6505	22.2711	22.6018	21.9865	22.7398				7	211690000	7	7	4	1	7	4	4	4	3	4	4	4	4	4	3	4	4	4	1	2	2	2	2	2	15121000	696360	822850	338350	480200	582140	1049000	0.154175	0.971813	-0.225149	-0.412426	P63104	P63104	14-3-3 protein zeta/delta	YWHAZ
27.2815	27.0232	26.5267	27.3375	26.892	26.2522				16	9656000000	16	16	1	1	16	1	9	10	8	7	9	10	9	10	8	7	9	10	1	1	1	1	1	1	482800000	16798000	5187300	3763100	6409400	12552000	8621900	0.109473	0.960068	-0.116564	-0.302723	P63261	P63261	Actin, cytoplasmic 2;Actin, cytoplasmic 2, N-terminally processed	ACTG1
23.9686	22.8169	24.4329	19.6883	24.3762	24.5075				4	598380000	NaN	NaN	NaN	3	4	4	2	2	3	1	3	3	2	2	3	1	3	3	3	2	2	3	3	1	28494000	1444600	241210	784680	14295	1509200	1928300	0.205865	1	-0.882144	-0.532646	Q5VTE0;P68104;Q05639	Q5VTE0;P68104;Q05639	Putative elongation factor 1-alpha-like 3;Elongation factor 1-alpha 1;Elongation factor 1-alpha 2	EEF1A1P5;EEF1A1;EEF1A2
24.2579	24.1444	24.2746	22.9692	24.5043	24.4775				12	801910000	NaN	NaN	NaN	5	12	4	5	5	5	3	5	3	5	5	5	3	5	3	2	2	2	1	2	1	38186000	1654000	748930	676880	451530	1703200	1569700	0.180946	0.963333	-0.241983	-0.475467	P68363;Q9BQE3;Q71U36;Q13748;Q6PEY2	P68363;Q9BQE3;Q71U36;Q13748	Tubulin alpha-1B chain;Tubulin alpha-1C chain;Tubulin alpha-1A chain;Tubulin alpha-3C/D chain	TUBA1B;TUBA1C;TUBA1A;TUBA3C
24.0648	23.6352	23.7685	25.0788	24.3717	24.277				14	787900000	NaN	NaN	NaN	3	14	3	5	4	5	2	5	5	5	4	5	2	5	5	1	0	1	1	1	0	39395000	2327300	887910	635260	2045000	1846100	2278200	1.249	0.305455	0.752986	2.66044	P68371;P04350;Q3ZCM7	P68371;P04350	Tubulin beta-4B chain;Tubulin beta-4A chain	TUBB4B;TUBB4A
21.1318	20.6706	21.2119	22.1012	21.7331	21.425				19	106890000	19	19	19	1	19	19	9	8	8	4	9	9	9	8	8	4	9	9	8	8	9	9	9	4	485840	21569	8928.7	8915.8	9580.2	23614	24138	1.35465	0.256	0.74828	2.89832	P78527	P78527	DNA-dependent protein kinase catalytic subunit	PRKDC
21.4963	22.9544	21.9436	22.2732	21.7986	22.1651				5	132980000	5	5	5	1	5	5	3	3	3	3	3	3	3	3	3	3	3	3	3	3	3	3	3	3	10229000	442310	449660	253090	284770	455230	741280	0.0392446	0.982812	-0.0525099	-0.115522	P80723	P80723	Brain acid soluble protein 1	BASP1
21.7786	21.7475	21.5285	25.898	21.8792	21.7866				3	220430000	3	3	3	1	3	3	2	2	2	2	2	2	2	2	2	2	2	2	2	2	2	2	2	2	36738000	2034600	1276800	542800	7959000	1939400	1997600	0.481082	0.970696	1.50311	1.1072	P84098	P84098	60S ribosomal protein L19	RPL19
22.2077	21.928	22.5247	22.884	22.1764	22.3397				10	182180000	10	10	10	1	10	10	4	5	4	4	5	4	4	5	4	4	5	4	4	5	4	4	5	4	4923700	311700	184390	124370	244540	206510	306930	0.376627	0.987803	0.246588	0.897646	Q00839	Q00839	Heterogeneous nuclear ribonucleoprotein U	HNRNPU
20.5406	20.7888	20.3428	20.9426	20.4557	21.1027				6	57349000	6	6	6	1	6	6	3	2	3	2	3	3	3	2	3	2	3	3	3	2	3	3	3	2	1850000	69945	32738	27840	43292	55799	99792	0.519772	0.928727	0.276276	1.18346	Q02790	Q02790	Peptidyl-prolyl cis-trans isomerase FKBP4;Peptidyl-prolyl cis-trans isomerase FKBP4, N-terminally processed	FKBP4
22.0618	20.8581	22.6627	20.3134	21.9753	22.3598				7	156980000	NaN	NaN	NaN	2	7	6	3	4	4	3	5	3	3	4	4	3	5	3	3	3	2	2	4	2	10465000	477490	241620	344190	183100	431180	512120	0.140199	0.946478	-0.311375	-0.378773	Q06830;Q13162	Q06830	Peroxiredoxin-1	PRDX1
23.4178	22.2811	23.3655	20.679	24.172	23.9678				5	497500000	5	5	5	1	5	5	4	4	4	4	4	4	4	4	4	4	4	4	4	4	4	4	4	4	71071000	3119200	560300	1134800	1905700	4084800	4504200	0.0229549	0.98516	-0.081831	-0.0687116	Q07020	Q07020	60S ribosomal protein L18	RPL18
19.4467	19.5356	19.6406	18.8611	19.5183	18.2804				4	23236000	4	4	4	1	4	4	2	2	2	1	2	1	2	2	2	1	2	1	2	2	2	1	2	1	528100	29258	19559	13696	21302	27581	26495	0.838932	0.59376	-0.654373	-1.8079	Q08J23	Q08J23	tRNA (cytosine(34)-C(5))-methyltransferase	NSUN2
20.4229	21.0211	20.5625	18.7434	20.6139	19.5285				4	36380000	4	3	3	1	3	3	3	3	3	2	3	2	2	2	2	1	2	1	2	2	2	1	2	1	2425300	170270	132960	81098	95144	156900	78891	0.844993	0.5995	-1.04024	-1.81991	Q13595	Q13595	Transformer-2 protein homolog alpha	TRA2A
21.9392	22.369	22.1751	22.9586	21.9203	21.4116				7	174960000	7	7	7	1	7	7	5	4	5	5	5	5	5	4	5	5	5	5	5	4	5	5	5	5	7290000	413160	225660	216430	474470	325780	236490	0.0466181	0.976157	-0.064284	-0.136233	Q14498	Q14498	RNA-binding protein 39	RBM39
16.105	17.0971	19.2825	26.7242	27.4108	27.8164		+	SMC1A_300Kcells_4ug_HeLaK_300Kcells_4ug	70	4314700000	70	70	70	1	70	70	6	2	1	17	25	24	6	2	1	17	25	24	1	2	6	24	25	17	59927000	12524	3563.4	1331.4	2006800	3852200	4262500	3.23491	0	9.82226	9.9091	Q14683	Q14683	Structural maintenance of chromosomes protein 1A	SMC1A
24.7194	25.9013	24.4725	25.3361	24.5265	24.3592				86	819410000	NaN	NaN	NaN	3	86	86	44	38	41	29	37	41	44	38	41	29	37	41	41	38	44	41	37	29	2825600	221110	130270	72928	119760	139050	156940	0.210747	1	-0.290442	-0.543695	Q15149;P58107;Q9UPN3	Q15149	Plectin	PLEC
21.0529	19.9465	21.5974	21.4158	21.6664	21.7796				7	104720000	NaN	NaN	NaN	2	7	4	2	3	4	2	5	5	2	3	4	2	5	5	3	2	1	4	4	1	6160100	121730	37906	138730	88717	307320	436910	0.691003	0.688114	0.754964	1.51767	Q15365;P57723	Q15365	Poly(rC)-binding protein 1	PCBP1
18.5669	18.7571	18.2779	21.5159	18.776	18.7674				4	19360000	4	4	4	1	4	4	2	2	2	2	2	2	2	2	2	2	2	2	2	2	2	2	2	2	293340	13170	7967.5	3391.4	27752	10939	14104	0.551452	0.870476	1.15249	1.24558	Q5JTH9	Q5JTH9	RRP12-like protein	RRP12
18.3794	19.0177	18.7654	21.1107	23.462	22.4129				17	375840000	17	13	13	1	13	13	0	0	0	3	4	4	0	0	0	2	2	2	0	0	0	2	2	2	6061900	0	0	0	18566	64477	77557	2.16132	0.034	3.60769	5.11765	Q8N3U4	Q8N3U4	Cohesin subunit SA-2	STAG2
20.4459	22.234	20.8795	21.8183	21.2248	21.3511				2	62212000	2	2	2	1	2	2	2	2	2	2	2	2	2	2	2	2	2	2	2	2	2	2	2	2	3456200	162450	202130	86446	224190	222710	305970	0.187191	0.964356	0.278267	0.489923	Q8NC51	Q8NC51	Plasminogen activator inhibitor 1 RNA-binding protein	SERBP1
19.1015	19.4179	18.7617	24.6151	23.966	23.7932		+	SMC1A_300Kcells_4ug_HeLaK_300Kcells_4ug	18	323850000	NaN	NaN	NaN	2	18	14	1	1	1	7	8	8	1	1	1	7	8	8	1	1	1	6	6	6	5309000	1340.6	2803.2	697.03	346620	414700	447570	4.05285	0	5.03104	16.0308	Q8WVM7;Q9UJ98	Q8WVM7	Cohesin subunit SA-1	STAG1
19.728	20.0539	19.9917	19.0592	19.8564	19.7612				7	38592000	7	7	4	1	7	4	3	3	3	1	3	2	3	3	3	1	3	2	2	2	2	1	2	1	1043000	41107	21189	18710	7092.7	34891	29592	0.605788	0.825846	-0.365602	-1.35166	Q92841	Q92841	Probable ATP-dependent RNA helicase DDX17	DDX17
21.3474	21.062	20.9938	17.9648	21.1039	20.5362				4	71538000	4	4	4	1	4	4	3	3	3	1	3	2	3	3	3	1	3	2	3	3	3	2	3	1	3576900	282560	86190	96828	86813	185400	141630	0.580752	0.8543	-1.26614	-1.30284	Q96HS1	Q96HS1	Serine/threonine-protein phosphatase PGAM5, mitochondrial	PGAM5
20.6387	21.8733	20.6316	20.6761	20.1643	20.6389				4	57206000	4	4	4	1	4	4	2	2	3	2	3	3	2	2	3	2	3	3	3	2	2	3	3	2	2600300	146090	127580	69215	82884	97796	164770	0.552878	0.886244	-0.554771	-1.24837	Q99623	Q99623	Prohibitin-2	PHB2
19.4842	19.1739	18.4299	21.5814	20.8172	21.412				5	63187000	5	5	5	1	5	5	1	2	1	2	3	4	1	2	1	2	3	4	1	2	1	4	3	2	4513400	14882	28624	4757.5	175500	168100	315520	2.3451	0.0408	2.24089	5.75624	Q99714	Q99714	3-hydroxyacyl-CoA dehydrogenase type-2	HSD17B10
18.0468	20.8031	20.2588	20.2233	19.6509	20.9412				8	44304000	8	8	8	1	8	8	1	2	2	2	2	2	1	2	2	2	2	2	2	2	1	2	2	2	1429200	29771	43103	18269	27874	32838	67824	0.243739	0.996279	0.568922	0.617194	Q99832	Q99832	T-complex protein 1 subunit eta	CCT7
19.372	20.0405	19.0398	20.4759	19.3695	19.8767				5	20931000	NaN	NaN	NaN	2	5	5	2	2	2	2	2	2	2	2	2	2	2	2	2	2	2	2	2	2	615630	29890	28881	7646.4	38174	34145	46656	0.414291	1	0.423229	0.973974	Q9NVI7;Q5T9A4	Q9NVI7	ATPase family AAA domain-containing protein 3A	ATAD3A
23.3975	24.5158	23.3637	24.228	22.7632	23.1872				7	283700000	7	7	7	1	7	7	4	4	4	4	4	4	4	4	4	4	4	4	4	4	4	4	4	4	25791000	2288400	1860900	1010100	2397700	1534600	2364700	0.251836	1	-0.36621	-0.634944	Q9NWB6	Q9NWB6	Arginine and glutamate-rich protein 1	ARGLU1
21.5961	22.7487	21.7322	22.6759	21.9583	19.0904				10	137270000	10	10	10	1	10	10	2	2	2	2	2	1	2	2	2	2	2	1	2	2	2	1	2	2	3922000	136460	115560	55112	171150	143620	94568	0.272316	1	-0.78409	-0.679383	Q9NYF8	Q9NYF8	Bcl-2-associated transcription factor 1	BCLAF1
24.9234	24.3921	24.5002	24.277	24.0218	24.1144				38	802230000	38	38	38	1	38	38	16	15	13	10	14	14	16	15	13	10	14	14	13	15	16	14	14	10	6685200	445800	146500	122200	108540	166790	226600	1.23049	0.281231	-0.467477	-2.61969	Q9UQ35	Q9UQ35	Serine/arginine repetitive matrix protein 2	SRRM2
19.9529	20.8402	20.3554	19.0665	20.0976	20.5805				3	36916000	3	3	3	1	3	3	2	2	2	2	2	2	2	2	2	2	2	2	2	2	2	2	2	2	1678000	83107	72975	43476	42884	82902	123330	0.382072	1	-0.467929	-0.908746	Q9UQ80	Q9UQ80	Proliferation-associated protein 2G4	PA2G4
18.0412	18.3863	17.9279	28.3629	27.7123	27.6328		+	SMC1A_300Kcells_4ug_HeLaK_300Kcells_4ug	56	5226200000	56	56	56	1	56	56	9	5	2	23	26	27	9	5	2	23	26	27	2	5	9	27	26	23	80403000	56344	32601	10004	5495500	5788500	6410500	5.46564	0	9.7842	36.3413	Q9UQE7	Q9UQE7	Structural maintenance of chromosomes protein 3	SMC3
20.1565	19.5455	20.2366	18.8998	20.1027	19.6349				3	35529000	3	3	3	1	3	3	3	2	3	1	3	3	3	2	3	1	3	3	3	2	3	3	3	1	845930	52294	10259	24456	4723.9	42669	37995	0.452949	0.985959	-0.433734	-1.05136	Q9Y2W1	Q9Y2W1	Thyroid hormone receptor-associated protein 3	THRAP3
21.9385	22.8934	21.5575	24.3598	21.6473	21.8755				11	189220000	11	11	6	1	11	6	6	6	6	5	6	6	6	6	6	5	6	6	3	3	3	3	3	2	10512000	408130	344040	166480	1061100	324700	382210	0.200774	1	0.497726	0.521071	Q9Y383	Q9Y383	Putative RNA-binding protein Luc7-like 2	LUC7L2
20.944	20.2205	19.5778	20.0793	20.0186	19.4322				9	39602000	NaN	NaN	NaN	2	9	6	4	4	4	3	4	4	4	4	4	3	4	4	2	2	2	2	2	1	408270	30583	9534.3	5549.8	7520.1	14743	11347	0.3814	0.996	-0.404054	-0.907378	Q9Y4I1;Q9ULV0	Q9Y4I1	Unconventional myosin-Va	MYO5A
[truncated: 1 more columns]

## Sheet: ProtGroup_filtered+analysed60k
LFQ.intensity.HeLaK_60Kcells_4ug_1	LFQ.intensity.HeLaK_60Kcells_4ug_2	LFQ.intensity.HeLaK_60Kcells_4ug_3	LFQ.intensity.SMC1A_60Kcells_4ug_1	LFQ.intensity.SMC1A_60Kcells_4ug_2	LFQ.intensity.SMC1A_60Kcells_4ug_3	Reverse	Student's T-test Significant SMC1A_60Kcells_4ug_HeLaK_60Kcells_4ug	Student's T-test significant	Peptides	Intensity	Unique.peptides	Razor...unique.peptides	Number.of.proteins	Peptide.counts..unique.	Peptide.counts..razor.unique.	Peptide.counts..all.	Peptides.HeLaK_60Kcells_4ug_3	Peptides.HeLaK_60Kcells_4ug_2	Peptides.HeLaK_60Kcells_4ug_1	Peptides.SMC1A_60Kcells_4ug_3	Peptides.SMC1A_60Kcells_4ug_2	Peptides.SMC1A_60Kcells_4ug_1	Razor...unique.peptides.HeLaK_60Kcells_4ug_3	Razor...unique.peptides.HeLaK_60Kcells_4ug_2	Razor...unique.peptides.HeLaK_60Kcells_4ug_1	Razor...unique.peptides.SMC1A_60Kcells_4ug_3	Razor...unique.peptides.SMC1A_60Kcells_4ug_2	Razor...unique.peptides.SMC1A_60Kcells_4ug_1	Unique.peptides.HeLaK_60Kcells_4ug_3	Unique.peptides.HeLaK_60Kcells_4ug_2	Unique.peptides.HeLaK_60Kcells_4ug_1	Unique.peptides.SMC1A_60Kcells_4ug_3	Unique.peptides.SMC1A_60Kcells_4ug_2	Unique.peptides.SMC1A_60Kcells_4ug_1	iBAQ	iBAQ.HeLaK_60Kcells_4ug_1	iBAQ.HeLaK_60Kcells_4ug_2	iBAQ.HeLaK_60Kcells_4ug_3	iBAQ.SMC1A_60Kcells_4ug_1	iBAQ.SMC1A_60Kcells_4ug_2	iBAQ.SMC1A_60Kcells_4ug_3	-Log Student's T-test p-value SMC1A_60Kcells_4ug_HeLaK_60Kcells_4ug	Student's T-test q-value SMC1A_60Kcells_4ug_HeLaK_60Kcells_4ug	Student's T-test Difference SMC1A_60Kcells_4ug_HeLaK_60Kcells_4ug	Student's T-test Test statistic SMC1A_60Kcells_4ug_HeLaK_60Kcells_4ug	Majority.protein.IDs	Protein.IDs	Fasta.headers	Gene.names
#!{Type}E	E	E	E	E	E	C	C	C	N	N	N	N	N	N	N	N	N	N	N	N	N	N	N	N	N	N	N	N	N	N	N	N	N	N	N	N	N	N	N	N	N	N	N	N	N	T	T	T	T
#!{C:Group1}HeLaK_60Kcells_4ug	HeLaK_60Kcells_4ug	HeLaK_60Kcells_4ug	SMC1A_60Kcells_4ug	SMC1A_60Kcells_4ug	SMC1A_60Kcells_4ug
21.7122	21.1949	21.3479	21.8278	21.2868	21.5691				8	111690000	8	8	1	8	8	8	5	5	5	5	5	5	5	5	5	5	5	5	5	5	5	5	5	5	4653900	128160	151930	160190	184390	223250	148090	0.259965	0.892783	0.142916	0.652659	O43175	O43175	>sp|O43175|SERA_HUMAN D-3-phosphoglycerate dehydrogenase OS=Homo sapiens GN=PHGDH PE=1 SV=4	PHGDH
19.2508	18.4898	18.6349	23.526	23.7492	23.9027		+	SMC1A_60Kcells_4ug_HeLaK_60Kcells_4ug	13	390510000	13	13	2	NaN	NaN	NaN	0	0	0	5	5	5	0	0	0	5	5	5	0	0	0	5	5	5	15020000	0	0	0	617100	1006900	713280	4.35841	0	4.9341	19.1504	O60216	O60216;Q9H4I0	>sp|O60216|RAD21_HUMAN Double-strand-break repair protein rad21 homolog OS=Homo sapiens GN=RAD21 PE=1 SV=2	RAD21
24.9799	25.5237	26.302	25.434	24.3496	24.2311				5	1740900000	5	5	15	NaN	NaN	NaN	2	2	2	2	1	1	2	2	2	2	1	1	2	2	2	2	1	1	248700000	4779300	9988000	16597000	6230300	5300500	4152300	0.792704	0.588125	-0.930325	-1.71669	Q99880;Q99879;Q99877;Q93079;Q5QNW6;Q16778;P62807;P58876;P57053;P33778;P23527;P06899;O60814;Q8N257;Q96A08	Q99880;Q99879;Q99877;Q93079;Q5QNW6;Q16778;P62807;P58876;P57053;P33778;P23527;P06899;O60814;Q8N257;Q96A08	>sp|Q99880|H2B1L_HUMAN Histone H2B type 1-L OS=Homo sapiens GN=HIST1H2BL PE=1 SV=3;>sp|Q99879|H2B1M_HUMAN Histone H2B type 1-M OS=Homo sapiens GN=HIST1H2BM PE=1 SV=3;>sp|Q99877|H2B1N_HUMAN Histone H2B type 1-N OS=Homo sapiens GN=HIST1H2BN PE=1 SV=3;>sp|Q93	HIST1H2BL;HIST1H2BM;HIST1H2BN;HIST1H2BH;HIST2H2BF;HIST2H2BE;HIST1H2BC;HIST1H2BD;H2BFS;HIST1H2BB;HIST1H2BO;HIST1H2BJ;HIST1H2BK;HIST3H2BB;HIST1H2BA
20.2942	20.6115	20.3585	20.1906	20.6397	20.1747				3	32484000	3	3	1	3	3	3	3	3	2	3	3	3	3	3	2	3	3	3	3	3	2	3	3	3	1709700	55886	128690	138620	123150	191960	107440	0.182247	0.958252	-0.0864029	-0.478486	O95232	O95232	>sp|O95232|LC7L3_HUMAN Luc7-like protein 3 OS=Homo sapiens GN=LUC7L3 PE=1 SV=2	LUC7L3
21.5377	21.055	21.504	21.1954	21.4879	21.2849				4	73713000	3	3	3	NaN	NaN	NaN	4	4	4	4	4	4	3	3	3	3	3	3	3	3	3	3	3	3	4095200	178650	177920	238470	210320	359710	198370	0.0852576	0.978164	-0.0428206	-0.240515	P00338	P00338;Q6ZMR3;P07864	>sp|P00338|LDHA_HUMAN L-lactate dehydrogenase A chain OS=Homo sapiens GN=LDHA PE=1 SV=2	LDHA
22.3261	21.1544	22.0828	21.4605	22.8714	22.0102				6	130370000	6	6	1	6	6	6	4	2	3	4	4	4	4	2	3	4	4	4	4	2	3	4	4	4	4828600	182540	55428	222710	165650	518790	179760	0.181702	0.949038	0.25964	0.47722	P00558	P00558	>sp|P00558|PGK1_HUMAN Phosphoglycerate kinase 1 OS=Homo sapiens GN=PGK1 PE=1 SV=3	PGK1
21.6856	21.541	21.7041	21.9079	21.8992	21.7539				14	124080000	13	14	2	NaN	NaN	NaN	5	6	6	6	6	6	5	6	6	6	6	6	4	5	5	5	5	5	3026500	80465	97931	89637	128210	192240	110150	1.36689	0.284333	0.210105	2.92647	P02545	P02545;Q03252	>sp|P02545|LMNA_HUMAN Prelamin-A/C OS=Homo sapiens GN=LMNA PE=1 SV=1	LMNA
22.1243	21.94	22.1425	21.9691	21.9184	21.8424				8	164610000	8	8	1	8	8	8	3	3	3	3	3	3	3	3	3	3	3	3	3	3	3	3	3	3	7156800	211210	232900	259660	226990	372290	184980	1.00226	0.479429	-0.158974	-2.13647	P04075	P04075	>sp|P04075|ALDOA_HUMAN Fructose-bisphosphate aldolase A OS=Homo sapiens GN=ALDOA PE=1 SV=2	ALDOA
22.1453	21.0708	21.8902	21.3008	21.9644	21.589				7	110260000	7	7	2	NaN	NaN	NaN	4	3	3	4	4	3	4	3	3	4	4	3	4	3	3	4	4	3	6485900	247000	185330	299540	216290	484760	243970	0.0785635	0.979902	-0.083992	-0.222919	P04406	P04406;O14556	>sp|P04406|G3P_HUMAN Glyceraldehyde-3-phosphate dehydrogenase OS=Homo sapiens GN=GAPDH PE=1 SV=3	GAPDH
22.2266	21.5695	22.6542	22.2147	22.0261	21.3032				6	168720000	6	6	1	6	6	6	3	3	3	2	3	3	3	3	3	2	3	3	3	3	3	2	3	3	12051000	266030	275670	545520	354600	538270	145800	0.290657	0.84427	-0.302088	-0.718673	P04792	P04792	>sp|P04792|HSPB1_HUMAN Heat shock protein beta-1 OS=Homo sapiens GN=HSPB1 PE=1 SV=2	HSPB1
19.3679	19.2979	19.2631	18.6888	19.7949	19.2523				7	19765000	7	7	4	NaN	NaN	NaN	2	2	2	1	2	1	2	2	2	1	2	1	2	2	2	1	2	1	439220	8264.5	11180	10466	4481.7	20938	3203.5	0.0701111	0.9816	-0.0642986	-0.200433	P05023	P05023;P13637;P50993;P20648	>sp|P05023|AT1A1_HUMAN Sodium/potassium-transporting ATPase subunit alpha-1 OS=Homo sapiens GN=ATP1A1 PE=1 SV=1	ATP1A1
22.0463	22.2983	22.1204	21.9422	21.6414	22.0802				6	212540000	2	6	2	NaN	NaN	NaN	3	3	3	3	3	3	3	3	3	3	3	3	1	1	1	1	1	1	11186000	187830	356780	274030	243600	294530	238940	0.827512	0.602429	-0.267032	-1.78531	P05141	P05141;Q9H0C2	>sp|P05141|ADT2_HUMAN ADP/ATP translocase 2 OS=Homo sapiens GN=SLC25A5 PE=1 SV=7	SLC25A5
20.1443	20.8323	21.2649	21.533	21.9265	21.9779				2	157230000	2	2	1	2	2	2	2	2	2	2	2	2	2	2	2	2	2	2	2	2	2	2	2	2	31446000	82183	245560	381930	472100	678530	515680	1.3981	0.2948	1.06531	2.9989	P05387	P05387	>sp|P05387|RLA2_HUMAN 60S acidic ribosomal protein P2 OS=Homo sapiens GN=RPLP2 PE=1 SV=1	RPLP2
20.4903	21.6828	21.7551	21.9281	22.7479	22.0588				9	232830000	9	9	2	NaN	NaN	NaN	4	3	3	3	5	5	4	3	3	3	5	5	4	3	3	3	5	5	17910000	87226	276660	385180	414470	967680	357290	0.904667	0.576696	0.93552	1.93882	P05388;Q8NHW5	P05388;Q8NHW5	>sp|P05388|RLA0_HUMAN 60S acidic ribosomal protein P0 OS=Homo sapiens GN=RPLP0 PE=1 SV=1;>sp|Q8NHW5|RLA0L_HUMAN 60S acidic ribosomal protein P0-like OS=Homo sapiens GN=RPLP0P6 PE=5 SV=1	RPLP0;RPLP0P6
22.195	21.5298	22.0552	21.9524	22.4827	22.0599				4	132240000	4	4	1	4	4	4	3	3	3	3	3	3	3	3	3	3	3	3	3	3	3	3	3	3	44080000	1345400	1263400	1767900	1735200	3336100	1693400	0.387197	0.702795	0.238293	0.919173	P06454	P06454	>sp|P06454|PTMA_HUMAN Prothymosin alpha OS=Homo sapiens GN=PTMA PE=1 SV=2	PTMA
20.7876	19.8894	21.1709	20.9783	20.4655	20.6074				9	65492000	9	9	1	9	9	9	4	3	3	4	4	4	4	3	3	4	4	4	4	3	3	4	4	4	2258300	58268	34077	69427	81959	106750	62857	0.057243	0.970677	0.0677884	0.165592	P06576	P06576	>sp|P06576|ATPB_HUMAN ATP synthase subunit beta, mitochondrial OS=Homo sapiens GN=ATP5B PE=1 SV=3	ATP5B
22.1935	21.9369	22.3909	21.9697	22.1862	22.3787				10	170120000	10	10	3	NaN	NaN	NaN	5	4	5	3	5	5	5	4	5	3	5	5	5	4	5	3	5	5	7732600	300990	249110	334440	185970	533060	125280	0.00828772	1	0.00445493	0.0252063	P06733	P06733;P13929;P09104	>sp|P06733|ENOA_HUMAN Alpha-enolase OS=Homo sapiens GN=ENO1 PE=1 SV=2	ENO1
22.595	22.2316	22.3094	22.3156	22.0312	22.3969				5	149320000	4	5	1	4	5	5	4	4	4	4	4	3	4	4	4	4	4	3	3	3	3	3	3	2	8783300	367080	409070	443250	412650	542710	402020	0.34632	0.743126	-0.130747	-0.835404	P07195	P07195	>sp|P07195|LDHB_HUMAN L-lactate dehydrogenase B chain OS=Homo sapiens GN=LDHB PE=1 SV=2	LDHB
19.0532	19.1108	20.5593	20.5998	21.2272	20.6184				5	54216000	5	5	2	NaN	NaN	NaN	2	2	2	2	2	2	2	2	2	2	2	2	2	2	2	2	2	2	2357200	37714	37201	70909	73112	200060	71872	1.09224	0.441556	1.24068	2.32306	P07355;A6NMY6	P07355;A6NMY6	>sp|P07355|ANXA2_HUMAN Annexin A2 OS=Homo sapiens GN=ANXA2 PE=1 SV=2;>sp|A6NMY6|AXA2L_HUMAN Putative annexin A2-like protein OS=Homo sapiens GN=ANXA2P2 PE=5 SV=2	ANXA2;ANXA2P2
20.6731	20.9715	21.745	22.2225	19.7486	21.7605				13	261120000	2	3	6	NaN	NaN	NaN	7	5	6	8	7	6	3	2	3	3	3	2	2	2	2	2	2	2	13056000	102580	107130	313730	167670	238500	294610	0.0473842	0.980394	0.113998	0.138369	P07437;Q9BVA1;Q13885	P07437;Q9BVA1;Q13885;A6NNZ2;Q9H4B7;CON__ENSEMBL:ENSBTAP00000025008	>sp|P07437|TBB5_HUMAN Tubulin beta chain OS=Homo sapiens GN=TUBB PE=1 SV=2;>sp|Q9BVA1|TBB2B_HUMAN Tubulin beta-2B chain OS=Homo sapiens GN=TUBB2B PE=1 SV=1;>sp|Q13885|TBB2A_HUMAN Tubulin beta-2A chain OS=Homo sapiens GN=TUBB2A PE=1 SV=1	TUBB;TUBB2B;TUBB2A
18.4075	18.7266	20.4167	20.4519	21.8639	20.8297				3	51983000	3	3	1	3	3	3	2	1	1	2	2	2	2	1	1	2	2	2	2	1	1	2	2	2	5775900	142930	159760	269230	220390	622480	275340	1.16488	0.4136	1.86489	2.47729	P07737	P07737	>sp|P07737|PROF1_HUMAN Profilin-1 OS=Homo sapiens GN=PFN1 PE=1 SV=2	PFN1
20.7708	20.7221	21.1479	20.3683	20.5403	20.8116				7	58742000	7	7	1	7	7	7	3	3	3	4	4	4	3	3	3	4	4	4	3	3	3	4	4	4	716370	16417	23417	35617	22837	38311	25936	0.756739	0.622235	-0.306896	-1.64609	P07814	P07814	>sp|P07814|SYEP_HUMAN Bifunctional glutamate/proline--tRNA ligase OS=Homo sapiens GN=EPRS PE=1 SV=5	EPRS
21.6467	21.3288	21.6581	21.3278	20.8045	21.1258				13	96136000	8	8	2	NaN	NaN	NaN	6	5	6	6	5	5	3	2	3	3	2	2	3	2	3	3	2	2	2913200	73829	75267	103420	72936	67929	74044	1.15468	0.39625	-0.458481	-2.45541	P07900	P07900;Q14568	>sp|P07900|HS90A_HUMAN Heat shock protein HSP 90-alpha OS=Homo sapiens GN=HSP90AA1 PE=1 SV=5	HSP90AA1
22.604	22.1352	22.6451	22.2392	22.0744	22.3239				8	170360000	8	8	6	NaN	NaN	NaN	5	5	5	3	4	2	5	5	5	3	4	2	5	5	5	3	4	2	10021000	424390	451970	548490	297750	555670	376040	0.625062	0.61864	-0.248934	-1.38922	P07910	P07910;P0DMR1;O60812;B7ZW38;B2RXH8;Q86SE5	>sp|P07910|HNRPC_HUMAN Heterogeneous nuclear ribonucleoproteins C1/C2 OS=Homo sapiens GN=HNRNPC PE=1 SV=4	HNRNPC
24.6962	24.3534	24.6443	24.4612	24.0812	24.0432				16	801930000	9	16	4	NaN	NaN	NaN	10	10	10	10	9	10	10	10	10	10	9	10	6	6	6	6	5	6	24301000	838610	921700	1127300	953480	990940	802400	1.01489	0.4816	-0.369462	-2.16239	P08238	P08238;Q58FF7;Q58FF8;Q58FF6	>sp|P08238|HS90B_HUMAN Heat shock protein HSP 90-beta OS=Homo sapiens GN=HSP90AB1 PE=1 SV=4	HSP90AB1
21.9976	22.0328	21.7457	21.8338	21.8365	21.7258				13	134080000	11	11	3	NaN	NaN	NaN	8	6	7	6	8	7	6	4	5	6	6	6	6	4	5	6	6	6	3943600	151910	130730	180410	190790	288520	185170	0.578904	0.613017	-0.12666	-1.29923	P08670	P08670;P17661;P14136	>sp|P08670|VIME_HUMAN Vimentin OS=Homo sapiens GN=VIM PE=1 SV=4	VIM
20.2851	21.0195	21.9702	21.1579	21.0099	20.8296				7	170390000	7	7	1	7	7	7	3	3	3	3	3	3	3	3	3	3	3	3	3	3	3	3	3	3	13107000	98185	192390	376440	236960	292250	148870	0.0647733	0.983016	-0.0924657	-0.186072	P08865	P08865	>sp|P08865|RSSA_HUMAN 40S ribosomal protein SA OS=Homo sapiens GN=RPSA PE=1 SV=4	RPSA
22.7979	22.984	24.6581	22.9569	24.3962	23.6578				4	589490000	3	4	14	NaN	NaN	NaN	2	2	2	2	2	3	2	2	2	2	2	3	1	1	1	1	1	2	117900000	1443400	2877300	5964700	1729700	6316600	2086100	0.0940172	0.986218	0.190308	0.263272	Q99878;Q96KK5;Q9BTM1;Q16777;Q6FI13;P20671;P0C0S8;Q93077;Q7L7L0;P04908;Q8IUE6;Q96QV6;P16104	Q99878;Q96KK5;Q9BTM1;Q16777;Q6FI13;P20671;P0C0S8;Q93077;Q7L7L0;P04908;Q8IUE6;Q96QV6;P16104;REV__Q8NB25	>sp|Q99878|H2A1J_HUMAN Histone H2A type 1-J OS=Homo sapiens GN=HIST1H2AJ PE=1 SV=3;>sp|Q96KK5|H2A1H_HUMAN Histone H2A type 1-H OS=Homo sapiens GN=HIST1H2AH PE=1 SV=3;>sp|Q9BTM1|H2AJ_HUMAN Histone H2A.J OS=Homo sapiens GN=H2AFJ PE=1 SV=1;>sp|Q16777|H2A2C_HU	HIST1H2AJ;HIST1H2AH;H2AFJ;HIST2H2AC;HIST2H2AA3;HIST1H2AD;HIST1H2AG;HIST1H2AC;HIST3H2A;HIST1H2AB;HIST2H2AB;HIST1H2AA;H2AFX
20.9857	20.8984	21.3488	20.6588	20.6962	20.79				11	91753000	4	9	2	NaN	NaN	NaN	5	6	6	6	6	6	3	4	4	4	4	4	2	3	3	3	3	3	2867300	49791	66582	78108	63161	96031	59568	1.18956	0.414	-0.362655	-2.53049	P0DMV9;P0DMV8	P0DMV9;P0DMV8	>sp|P0DMV9|HS71B_HUMAN Heat shock 70 kDa protein 1B OS=Homo sapiens GN=HSPA1B PE=1 SV=1;>sp|P0DMV8|HS71A_HUMAN Heat shock 70 kDa protein 1A OS=Homo sapiens GN=HSPA1A PE=1 SV=1
21.2716	20.8848	21.2053	21.251	21.2285	20.9073				3	54310000	3	3	3	NaN	NaN	NaN	2	2	2	2	2	2	2	2	2	2	2	2	2	2	2	2	2	2	4937300	220120	300870	316890	309600	449910	215970	0.0170579	0.995043	0.00837771	0.0513828	Q01081;P0DN76	Q01081;P0DN76;Q8WU68	>sp|Q01081|U2AF1_HUMAN Splicing factor U2AF 35 kDa subunit OS=Homo sapiens GN=U2AF1 PE=1 SV=3;>sp|P0DN76|U2AF5_HUMAN Splicing factor U2AF 35 kDa subunit-like protein OS=Homo sapiens GN=U2AF1L5 PE=1 SV=1	U2AF1
20.1484	19.9319	20.4471	19.9883	19.892	19.269				2	24644000	2	2	5	NaN	NaN	NaN	2	2	2	2	2	2	2	2	2	2	2	2	2	2	2	2	2	2	2738200	152970	164980	188050	170130	213310	84631	0.783514	0.599515	-0.459344	-1.69862	P0DP25;P0DP24;P0DP23;P27482;P02585	P0DP25;P0DP24;P0DP23;P27482;P02585	>sp|P0DP25|CALM3_HUMAN Calmodulin-3 OS=Homo sapiens GN=CALM3 PE=1 SV=1;>sp|P0DP24|CALM2_HUMAN Calmodulin-2 OS=Homo sapiens GN=CALM2 PE=1 SV=1;>sp|P0DP23|CALM1_HUMAN Calmodulin-1 OS=Homo sapiens GN=CALM1 PE=1 SV=1;>sp|P27482|CALL3_HUMAN Calmodulin-like prot	CALML3;TNNC2
23.2614	22.6397	22.9426	22.8909	23.0553	22.8258				17	278620000	17	17	1	17	17	17	8	7	8	7	8	7	8	7	8	7	8	7	8	7	8	7	8	7	8706800	313270	247910	379020	265260	613290	236920	0.0424046	0.960882	-0.0238965	-0.124433	P10809	P10809	>sp|P10809|CH60_HUMAN 60 kDa heat shock protein, mitochondrial OS=Homo sapiens GN=HSPD1 PE=1 SV=2	HSPD1
21.1057	20.6958	21.1501	20.6899	20.5973	18.9758				9	79175000	8	8	1	8	8	9	2	2	2	1	2	2	2	2	2	1	2	2	2	2	2	1	2	2	2639200	36582	41728	53997	42600	52195	30972	0.711887	0.610256	-0.896169	-1.55841	P11021	P11021	>sp|P11021|GRP78_HUMAN 78 kDa glucose-regulated protein OS=Homo sapiens GN=HSPA5 PE=1 SV=2	HSPA5
23.4575	23.2349	23.5352	23.1232	23.1024	23.126				15	473420000	11	15	2	NaN	NaN	NaN	5	6	6	6	6	6	5	6	6	6	6	6	3	4	4	4	4	4	14346000	253280	320240	342920	294720	390950	263680	1.49663	0.292444	-0.291991	-3.23352	P11142	P11142;P54652	>sp|P11142|HSP7C_HUMAN Heat shock cognate 71 kDa protein OS=Homo sapiens GN=HSPA8 PE=1 SV=1	HSPA8
22.9229	22.3775	22.5574	22.7767	23.2483	22.9281				10	243270000	9	10	1	9	10	10	7	8	7	7	7	7	7	8	7	7	7	7	6	7	6	6	6	6	5406000	165090	191990	197340	242080	444010	224130	0.794292	0.60271	0.365128	1.71981	P13639	P13639	>sp|P13639|EF2_HUMAN Elongation factor 2 OS=Homo sapiens GN=EEF2 PE=1 SV=4	EEF2
24.2603	23.8532	24.2408	23.8286	23.9123	23.9105				17	580210000	17	17	2	NaN	NaN	NaN	11	10	12	12	12	8	11	10	12	12	12	8	11	10	12	12	12	8	17582000	587870	544340	774270	466070	977250	610900	0.799544	0.619733	-0.23428	-1.73014	P14618	P14618;P30613	>sp|P14618|KPYM_HUMAN Pyruvate kinase PKM OS=Homo sapiens GN=PKM PE=1 SV=4	PKM
22.3791	23.4073	23.426	23.5756	23.4402	23.3187				9	667040000	9	9	1	9	9	9	4	4	4	3	4	4	4	4	4	3	4	4	4	4	4	3	4	4	37058000	227050	686730	728260	672070	1122000	473080	0.455966	0.70771	0.374051	1.05737	P15880	P15880	>sp|P15880|RS2_HUMAN 40S ribosomal protein S2 OS=Homo sapiens GN=RPS2 PE=1 SV=2	RPS2
23.2245	22.5721	22.1309	21.6524	21.4677	22.7307				22	194230000	22	22	1	22	22	22	8	9	10	8	8	8	8	9	10	8	8	8	8	9	10	8	8	8	1191600	50376	47420	26408	22374	27491	36810	0.614249	0.608615	-0.692264	-1.36815	P15924	P15924	>sp|P15924|DESP_HUMAN Desmoplakin OS=Homo sapiens GN=DSP PE=1 SV=3	DSP
20.9725	21.6589	21.1743	21.2272	20.754	20.486				4	49739000	4	4	6	NaN	NaN	NaN	4	4	4	3	3	3	4	4	4	3	3	3	4	4	4	3	3	3	5526500	273620	524760	384750	362240	180410	121650	0.682062	0.628667	-0.44615	-1.50024	P16403;P10412;P16402;P22492;Q02539	P16403;P10412;P16402;P22492;Q02539;P16401	>sp|P16403|H12_HUMAN Histone H1.2 OS=Homo sapiens GN=HIST1H1C PE=1 SV=2;>sp|P10412|H14_HUMAN Histone H1.4 OS=Homo sapiens GN=HIST1H1E PE=1 SV=2;>sp|P16402|H13_HUMAN Histone H1.3 OS=Homo sapiens GN=HIST1H1D PE=1 SV=2;>sp|P22492|H1T_HUMAN Histone H1t OS=Homo	HIST1H1C;HIST1H1E;HIST1H1D;HIST1H1T;HIST1H1A
19.2137	21.2999	19.3745	20.4411	19.0794	19.541				5	24590000	2	2	1	2	2	5	4	4	3	4	4	3	2	2	2	2	2	1	2	2	2	2	2	1	768450	25140	112010	31546	31282	36990	39349	0.129679	1	-0.275547	-0.353067	P17844	P17844	>sp|P17844|DDX5_HUMAN Probable ATP-dependent RNA helicase DDX5 OS=Homo sapiens GN=DDX5 PE=1 SV=1	DDX5
21.7583	22.093	22.3248	22.2243	22.1504	21.9779				2	177350000	2	2	1	2	2	2	2	2	2	2	2	2	2	2	2	2	2	2	2	2	2	2	2	2	19705000	404270	759060	783010	760890	1035000	574850	0.119114	0.982737	0.0588156	0.326911	P18621	P18621	>sp|P18621|RL17_HUMAN 60S ribosomal protein L17 OS=Homo sapiens GN=RPL17 PE=1 SV=3	RPL17
21.9528	22.2758	22.7156	22.0864	21.7638	21.7793				8	174020000	8	8	1	8	8	8	4	4	4	4	4	4	4	4	4	4	4	4	4	4	4	4	4	4	4972000	116370	211790	270730	199620	210470	134600	0.830182	0.648769	-0.438243	-1.79059	P19338	P19338	>sp|P19338|NUCL_HUMAN Nucleolin OS=Homo sapiens GN=NCL PE=1 SV=3	NCL
20.2976	19.8349	20.3889	20.4317	21.3334	20.4332				2	43757000	2	2	1	2	2	2	1	1	1	1	1	1	1	1	1	1	1	1	1	1	1	1	1	1	14586000	462050	416130	540890	586280	1518500	565800	0.741481	0.612444	0.558935	1.61623	P20962	P20962	>sp|P20962|PTMS_HUMAN Parathymosin OS=Homo sapiens GN=PTMS PE=1 SV=2	PTMS
21.0883	21.2154	21.0439	21.2794	20.7582	20.8955				16	80796000	16	16	2	NaN	NaN	NaN	5	5	3	5	4	5	5	5	3	5	4	5	5	5	3	5	4	5	602950	8728.3	21387	19811	22519	18879	14849	0.349317	0.751767	-0.138198	-0.841596	P21333	P21333;O75369	>sp|P21333|FLNA_HUMAN Filamin-A OS=Homo sapiens GN=FLNA PE=1 SV=4	FLNA
18.3399	19.8339	19.9572	19.7916	20.3729	19.5728				2	28074000	2	2	1	2	2	2	2	2	1	2	2	2	2	2	1	2	2	2	2	2	1	2	2	2	1477600	50154	68262	71147	73999	134790	52322	0.3956	0.720962	0.535502	0.936225	P22234	P22234	>sp|P22234|PUR6_HUMAN Multifunctional protein ADE2 OS=Homo sapiens GN=PAICS PE=1 SV=3	PAICS
22.171	22.0768	21.1211	22.0155	21.8816	21.7796				5	212090000	5	5	1	5	5	5	3	2	2	3	3	3	3	2	2	3	3	3	3	2	2	3	3	3	10605000	261540	335580	341940	383700	589830	328290	0.108325	0.982276	0.10262	0.299824	P22626	P22626	>sp|P22626|ROA2_HUMAN Heterogeneous nuclear ribonucleoproteins A2/B1 OS=Homo sapiens GN=HNRNPA2B1 PE=1 SV=2	HNRNPA2B1
22.5363	24.2686	24.4259	23.7243	24.0331	23.8042				14	1248000000	14	14	1	14	14	14	10	9	10	10	9	10	10	9	10	10	9	10	10	9	10	10	9	10	65682000	371220	1163400	1659300	1044500	1979300	909370	0.0625504	0.973625	0.110264	0.180054	P23396	P23396	>sp|P23396|RS3_HUMAN 40S ribosomal protein S3 OS=Homo sapiens GN=RPS3 PE=1 SV=2	RPS3
21.7898	21.429	21.6244	21.2962	21.3996	21.3776				10	108290000	10	10	1	10	10	10	5	5	5	5	5	5	5	5	5	5	5	5	5	5	5	5	5	5	3493300	92411	107530	114300	101290	139290	98457	1.10799	0.424235	-0.256631	-2.3562	P25705	P25705	>sp|P25705|ATPA_HUMAN ATP synthase subunit alpha, mitochondrial OS=Homo sapiens GN=ATP5A1 PE=1 SV=1	ATP5A1
19.3996	18.0403	19.2391	19.1501	20.1321	19.137				4	9066700	4	4	1	4	4	4	2	1	2	2	3	3	2	1	2	2	3	3	2	1	2	2	3	3	274750	21620	5125.1	22759	31403	71816	17950	0.463535	0.709941	0.580009	1.07241	P26038	P26038	>sp|P26038|MOES_HUMAN Moesin OS=Homo sapiens GN=MSN PE=1 SV=3	MSN
22.753	23.4788	23.5529	23.7445	23.8639	23.1256				10	651750000	10	10	1	10	10	10	6	5	6	5	6	6	6	5	6	5	6	6	6	5	6	5	6	6	72417000	715220	1377500	1087200	2095900	3093000	932020	0.389253	0.707659	0.31645	0.923351	P26373	P26373	>sp|P26373|RL13_HUMAN 60S ribosomal protein L13 OS=Homo sapiens GN=RPL13 PE=1 SV=4	RPL13
20.2005	19.9031	20.2189	20.0288	19.9292	19.8875				3	44654000	3	3	1	3	3	3	2	2	2	2	2	2	2	2	2	2	2	2	2	2	2	2	2	2	1860600	49696	58276	72517	64224	89784	50509	0.649871	0.625478	-0.158998	-1.43754	P26641	P26641	>sp|P26641|EF1G_HUMAN Elongation factor 1-gamma OS=Homo sapiens GN=EEF1G PE=1 SV=3	EEF1G
19.5059	19.0041	19.8352	19.4565	19.6408	19.5902				4	20764000	4	4	1	4	4	4	2	2	2	2	2	2	2	2	2	2	2	2	2	2	2	2	2	2	830560	31452	27487	48028	41522	70114	41214	0.174543	0.956533	0.114126	0.460549	P29401	P29401	>sp|P29401|TKT_HUMAN Transketolase OS=Homo sapiens GN=TKT PE=1 SV=3	TKT
21.1552	22.7063	23.0364	23.1341	23.0187	23.0252				6	440580000	6	6	1	6	6	6	4	4	4	4	4	4	4	4	4	4	4	4	4	4	4	4	4	4	48953000	204710	658990	776560	892730	1330600	877090	0.583301	0.609517	0.760003	1.30781	P30050	P30050	>sp|P30050|RL12_HUMAN 60S ribosomal protein L12 OS=Homo sapiens GN=RPL12 PE=1 SV=1	RPL12
20.4255	20.4974	20.4892	20.2423	20.794	20.4934				13	69895000	13	13	1	13	13	13	3	2	3	2	3	3	3	2	3	2	3	3	3	2	3	2	3	3	907730	16767	10707	21986	25608	37564	14584	0.0862441	0.984628	0.0391617	0.243093	P31327	P31327	>sp|P31327|CPSM_HUMAN Carbamoyl-phosphate synthase [ammonia], mitochondrial OS=Homo sapiens GN=CPS1 PE=1 SV=2	CPS1
19.5056	18.9555	18.9921	18.537	19.0617	19.1168				2	15134000	2	2	1	2	2	2	2	2	2	1	2	1	2	2	2	1	2	1	2	2	2	1	2	1	630590	31527	33251	33560	14005	44850	7601.5	0.407131	0.716579	-0.245911	-0.959543	P31930	P31930	>sp|P31930|QCR1_HUMAN Cytochrome b-c1 complex subunit 1, mitochondrial OS=Homo sapiens GN=UQCRC1 PE=1 SV=3	UQCRC1
19.1843	19.1217	19.2338	19.2533	19.4367	19.1647				5	33067000	5	5	1	5	5	5	2	2	2	2	2	2	2	2	2	2	2	2	2	2	2	2	2	2	1140200	21096	27665	30785	30194	52302	24449	0.535758	0.63727	0.104973	1.21484	P34897	P34897	>sp|P34897|GLYM_HUMAN Serine hydroxymethyltransferase, mitochondrial OS=Homo sapiens GN=SHMT2 PE=1 SV=3	SHMT2
21.6705	21.3136	21.3807	21.4814	21.2827	21.1939				6	78395000	6	6	1	6	6	6	6	6	6	6	6	6	6	6	6	6	6	6	6	6	6	6	6	6	4355300	215800	255050	259860	272510	358800	191480	0.416436	0.715405	-0.135615	-0.978292	P35232	P35232	>sp|P35232|PHB_HUMAN Prohibitin OS=Homo sapiens GN=PHB PE=1 SV=1	PHB
19.7492	20.8697	19.9313	20.101	20.0364	19.7693				2	34832000	2	2	1	2	2	2	2	2	2	2	2	2	2	2	2	2	2	2	2	2	2	2	2	2	8708000	236410	671840	374860	371550	525340	308270	0.232751	0.918358	-0.21446	-0.592932	P35268	P35268	>sp|P35268|RL22_HUMAN 60S ribosomal protein L22 OS=Homo sapiens GN=RPL22 PE=1 SV=2	RPL22
22.1007	21.8004	21.7487	21.7548	21.3507	21.2872				119	10103000000	101	119	12	NaN	NaN	NaN	4	4	4	3	3	4	4	4	4	3	3	4	4	4	4	3	3	4	97143000	35756	43578	33582	39621	40043	22797	1.07647	0.429895	-0.41904	-2.29001	P35579	P35579;P35749;REV__Q9UKV3;P12883;P13535;Q9UKX3;Q9Y623;P13533;P12882;P11055;Q9UKX2;A7E2Y1	>sp|P35579|MYH9_HUMAN Myosin-9 OS=Homo sapiens GN=MYH9 PE=1 SV=4	MYH9
21.9877	23.2797	23.4029	23.3798	23.6544	23.1884				13	774060000	13	13	1	13	13	13	5	5	3	5	5	5	5	5	3	5	5	5	5	5	3	5	5	5	48379000	192840	877370	938660	910040	1617600	671820	0.475136	0.707152	0.517447	1.09542	P36578	P36578	>sp|P36578|RL4_HUMAN 60S ribosomal protein L4 OS=Homo sapiens GN=RPL4 PE=1 SV=5	RPL4
21.3272	21.3937	21.7654	21.4451	21.5926	21.2995				10	132010000	10	10	1	10	10	10	4	4	3	3	3	4	4	4	3	3	3	4	4	4	3	3	3	4	3473900	33399	67311	86591	69349	78806	45337	0.1122	0.981948	-0.0496794	-0.309598	P38646	P38646	>sp|P38646|GRP75_HUMAN Stress-70 protein, mitochondrial OS=Homo sapiens GN=HSPA9 PE=1 SV=2	HSPA9
19.7268	19.9143	20.0891	19.899	20.2339	20.2001				3	53925000	3	3	1	3	3	3	2	2	2	2	2	2	2	2	2	2	2	2	2	2	2	2	2	2	2344600	26341	69314	54121	44126	111330	66163	0.602945	0.594691	0.200918	1.34612	P38919	P38919	>sp|P38919|IF4A3_HUMAN Eukaryotic initiation factor 4A-III OS=Homo sapiens GN=EIF4A3 PE=1 SV=4	EIF4A3
23.383	24.6989	24.9271	24.4349	24.7911	24.2241				9	1282100000	9	9	1	9	9	9	4	4	4	4	4	4	4	4	4	4	4	4	4	4	4	4	4	4	128210000	1010200	3585700	4087800	2517500	5157100	1900800	0.104002	0.983966	0.146991	0.288858	P39019	P39019	>sp|P39019|RS19_HUMAN 40S ribosomal protein S19 OS=Homo sapiens GN=RPS19 PE=1 SV=2	RPS19
20.8081	22.0855	21.9393	22.3938	22.2722	21.4833				7	206450000	7	7	1	7	7	7	2	2	3	3	3	3	2	2	3	3	3	3	2	2	3	3	3	3	10866000	134410	229740	227610	447860	638620	289260	0.371688	0.721048	0.438761	0.887558	P39023	P39023	>sp|P39023|RL3_HUMAN 60S ribosomal protein L3 OS=Homo sapiens GN=RPL3 PE=1 SV=2	RPL3
21.2257	22.2217	22.5145	22.8197	22.6821	22.4065				4	300920000	4	4	2	NaN	NaN	NaN	3	3	3	3	3	3	3	3	3	3	3	3	3	3	3	3	3	3	33435000	280930	773390	922980	1228700	1517800	871210	0.727093	0.627784	0.648815	1.5881	P40429;Q6NVV1	P40429;Q6NVV1	>sp|P40429|RL13A_HUMAN 60S ribosomal protein L13a OS=Homo sapiens GN=RPL13A PE=1 SV=2;>sp|Q6NVV1|R13P3_HUMAN Putative 60S ribosomal protein L13a protein RPL13AP3 OS=Homo sapiens GN=RPL13AP3 PE=5 SV=1	RPL13A
19.6277	19.6005	19.6897	19.0093	19.6931	19.3501				5	25801000	5	5	2	NaN	NaN	NaN	4	3	3	2	3	3	4	3	3	2	3	3	4	3	3	2	3	3	1228600	39233	52089	66931	30491	64825	25562	0.655478	0.629778	-0.288461	-1.44846	Q2VIR3;P41091	Q2VIR3;P41091	>sp|Q2VIR3|IF2GL_HUMAN Putative eukaryotic translation initiation factor 2 subunit 3-like protein OS=Homo sapiens GN=EIF2S3L PE=5 SV=2;>sp|P41091|IF2G_HUMAN Eukaryotic translation initiation factor 2 subunit 3 OS=Homo sapiens GN=EIF2S3 PE=1 SV=3	EIF2S3L;EIF2S3
20.8616	21.6878	21.9283	22.1482	21.4617	21.108				3	123330000	3	3	1	3	3	3	2	2	2	2	2	2	2	2	2	2	2	2	2	2	2	2	2	2	17619000	299340	703740	778030	917620	843420	410170	0.0625768	0.981291	0.0800705	0.180126	P46776	P46776	>sp|P46776|RL27A_HUMAN 60S ribosomal protein L27a OS=Homo sapiens GN=RPL27A PE=1 SV=2	RPL27A
21.4408	22.395	22.7745	22.5678	22.5652	22.2085				6	413700000	6	6	1	6	6	6	2	2	2	2	2	2	2	2	2	2	2	2	2	2	2	2	2	2	51713000	220580	618030	738590	757280	1073900	454690	0.230652	0.912333	0.243732	0.588274	P46779	P46779	>sp|P46779|RL28_HUMAN 60S ribosomal protein L28 OS=Homo sapiens GN=RPL28 PE=1 SV=3	RPL28
22.4619	22.459	22.7142	22.8317	22.6888	22.5059				7	277770000	7	7	1	7	7	7	3	3	3	3	3	2	3	3	3	3	3	2	3	3	3	3	3	2	25251000	458580	722850	760700	848940	1072700	554440	0.442136	0.7072	0.130431	1.0298	P46781	P46781	>sp|P46781|RS9_HUMAN 40S ribosomal protein S9 OS=Homo sapiens GN=RPS9 PE=1 SV=3	RPS9
21.4838	22.1349	23.0348	22.8771	23.8686	23.1043				10	1015400000	10	10	1	10	10	10	2	2	2	2	2	2	2	2	2	2	2	2	2	2	2	2	2	2	101540000	232960	631700	905290	735650	2054600	732240	0.920917	0.573636	1.06555	1.97143	P46782	P46782	>sp|P46782|RS5_HUMAN 40S ribosomal protein S5 OS=Homo sapiens GN=RPS5 PE=1 SV=4	RPS5
19.0297	22.2137	22.4485	21.7053	22.5763	18.7849				7	396270000	7	7	2	NaN	NaN	NaN	3	2	1	2	3	3	3	2	1	2	3	3	3	2	1	2	3	3	49533000	168390	679210	883730	586830	914970	20870	0.0447549	0.97594	-0.20842	-0.131026	P46783;Q9NQ39	P46783;Q9NQ39	>sp|P46783|RS10_HUMAN 40S ribosomal protein S10 OS=Homo sapiens GN=RPS10 PE=1 SV=1;>sp|Q9NQ39|RS10L_HUMAN Putative 40S ribosomal protein S10-like OS=Homo sapiens GN=RPS10P5 PE=5 SV=1	RPS10;RPS10P5
20.7567	22.0211	22.175	22.6522	23.0794	22.7719				5	315840000	5	5	1	5	5	5	3	3	2	3	3	3	3	3	2	3	3	3	3	3	2	3	3	3	52641000	203280	860500	910560	1247000	2343500	1228400	1.19143	0.445846	1.18356	2.53454	P49207	P49207	>sp|P49207|RL34_HUMAN 60S ribosomal protein L34 OS=Homo sapiens GN=RPL34 PE=1 SV=3	RPL34
22.1746	22.028	22.5698	21.9764	22.0154	21.6656				22	167610000	22	22	1	22	22	22	11	10	9	11	11	11	11	10	9	11	11	11	11	10	9	11	11	11	1340900	29167	40256	61159	46170	63827	31218	0.883294	0.58528	-0.371663	-1.89608	P49327	P49327	>sp|P49327|FAS_HUMAN Fatty acid synthase OS=Homo sapiens GN=FASN PE=1 SV=3	FASN
20.6673	20.4471	20.6109	20.3138	20.5853	20.4162				6	53960000	6	6	1	6	6	6	2	2	2	2	2	2	2	2	2	2	2	2	2	2	2	2	2	2	1740700	46612	42622	64639	44671	83118	45270	0.592517	0.599088	-0.136653	-1.32579	P49368	P49368	>sp|P49368|TCPG_HUMAN T-complex protein 1 subunit gamma OS=Homo sapiens GN=CCT3 PE=1 SV=4	CCT3
19.8868	21.0878	21.5596	22.03	21.5843	21.6301				5	182690000	5	5	1	5	5	5	3	3	3	3	3	3	3	3	3	3	3	3	3	3	3	3	3	3	30448000	187080	655260	797980	946080	1185100	682820	0.807104	0.61931	0.903383	1.74504	P50914	P50914	>sp|P50914|RL14_HUMAN 60S ribosomal protein L14 OS=Homo sapiens GN=RPL14 PE=1 SV=4	RPL14
21.0199	20.4612	20.7438	20.6137	20.0347	20.5603				7	57622000	7	7	1	7	7	7	3	3	3	3	3	3	3	3	3	3	3	3	3	3	3	3	3	3	1557300	42356	43527	45218	41231	45572	35500	0.620995	0.61098	-0.338727	-1.3813	P50990	P50990	>sp|P50990|TCPQ_HUMAN T-complex protein 1 subunit theta OS=Homo sapiens GN=CCT8 PE=1 SV=4	CCT8
21.4052	21.1627	21.2218	21.0137	21.2889	20.9722				9	86967000	9	9	1	9	9	9	4	3	3	3	4	4	4	3	3	3	4	4	4	3	3	3	4	4	2635400	73537	34916	115150	98162	168000	27573	0.626254	0.631265	-0.171593	-1.39154	P50991	P50991	>sp|P50991|TCPD_HUMAN T-complex protein 1 subunit delta OS=Homo sapiens GN=CCT4 PE=1 SV=4	CCT4
19.5058	19.3814	19.1613	19.6504	18.7386	19.1758				2	15883000	2	2	3	NaN	NaN	NaN	2	2	2	2	2	2	2	2	2	2	2	2	2	2	2	2	2	2	1443900	69626	95813	75210	110890	82216	66679	0.223371	0.908612	-0.161263	-0.572052	P51148;P61020;P20339	P51148;P61020;P20339	>sp|P51148|RAB5C_HUMAN Ras-related protein Rab-5C OS=Homo sapiens GN=RAB5C PE=1 SV=2;>sp|P61020|RAB5B_HUMAN Ras-related protein Rab-5B OS=Homo sapiens GN=RAB5B PE=1 SV=1;>sp|P20339|RAB5A_HUMAN Ras-related protein Rab-5A OS=Homo sapiens GN=RAB5A PE=1 SV=2	RAB5C;RAB5B;RAB5A
19.9999	19.6646	20.1788	19.9402	20.6429	19.8268				3	27963000	3	3	1	3	3	3	2	2	2	2	2	2	2	2	2	2	2	2	2	2	2	2	2	2	1644900	64363	68392	141710	93155	154690	61777	0.252848	0.893505	0.188859	0.637155	P51858	P51858	>sp|P51858|HDGF_HUMAN Hepatoma-derived growth factor OS=Homo sapiens GN=HDGF PE=1 SV=1	HDGF
21.6584	21.7078	21.7526	22.0193	22.1702	21.6553				11	150250000	11	11	1	11	11	11	3	2	2	2	3	5	3	2	2	2	3	5	3	2	2	2	3	5	3196800	33905	71388	86108	122110	138950	52451	0.712323	0.626316	0.24203	1.55926	P52272	P52272	>sp|P52272|HNRPM_HUMAN Heterogeneous nuclear ribonucleoprotein M OS=Homo sapiens GN=HNRNPM PE=1 SV=3	HNRNPM
19.1306	19.392	20.103	19.6459	19.868	19.2458				3	26435000	3	3	1	3	3	3	2	2	2	2	2	2	2	2	2	2	2	2	2	2	2	2	2	2	448060	8631.5	17346	22758	17138	27147	11787	0.0444708	0.968657	0.0446517	0.130231	P53396	P53396	>sp|P53396|ACLY_HUMAN ATP-citrate synthase OS=Homo sapiens GN=ACLY PE=1 SV=3	ACLY
21.7525	21.2405	21.686	21.3187	21.4348	19.8281				5	74230000	5	5	1	5	5	5	4	4	4	2	3	3	4	4	4	2	3	3	4	4	4	2	3	3	2969200	141480	195210	196060	143390	244880	58618	0.5745	0.610667	-0.699135	-1.29063	P56182	P56182	>sp|P56182|RRP1_HUMAN Ribosomal RNA processing protein 1 homolog A OS=Homo sapiens GN=RRP1 PE=1 SV=1	RRP1
20.3705	20.3119	20.4648	19.1468	19.847	18.8523				3	46579000	3	3	2	NaN	NaN	NaN	2	2	2	1	1	1	2	2	2	1	1	1	2	2	2	1	1	1	2025200	54483	76315	82636	36684	67856	44886	1.67672	0.220571	-1.10037	-3.68822	P60842;Q14240	P60842;Q14240	>sp|P60842|IF4A1_HUMAN Eukaryotic initiation factor 4A-I OS=Homo sapiens GN=EIF4A1 PE=1 SV=1;>sp|Q14240|IF4A2_HUMAN Eukaryotic initiation factor 4A-II OS=Homo sapiens GN=EIF4A2 PE=1 SV=2	EIF4A1;EIF4A2
22.1185	22.7223	22.7016	22.6726	22.5106	22.0398				10	257730000	10	10	1	10	10	10	6	6	5	5	6	5	6	6	5	5	6	5	6	6	5	5	6	5	15160000	362230	750770	738360	334270	443680	153390	0.144113	0.994916	-0.106456	-0.388251	P61247	P61247	>sp|P61247|RS3A_HUMAN 40S ribosomal protein S3a OS=Homo sapiens GN=RPS3A PE=1 SV=2	RPS3A
19.6767	18.8703	20.9021	20.5146	20.8715	20.8305				2	93021000	2	2	1	2	2	2	2	1	1	2	2	2	2	1	1	2	2	2	2	1	1	2	2	2	15503000	80816	195490	453650	390900	656050	382440	0.699423	0.605561	0.922506	1.53409	P61353	P61353	>sp|P61353|RL27_HUMAN 60S ribosomal protein L27 OS=Homo sapiens GN=RPL27 PE=1 SV=2	RPL27
21.0613	20.2652	20.5496	20.4827	20.6048	20.4172				5	42127000	5	5	1	5	5	5	4	4	4	4	4	4	4	4	4	4	4	4	4	4	4	4	4	4	5265800	288170	267590	326550	288190	475580	278190	0.199204	0.924078	-0.123841	-0.517491	P61604	P61604	>sp|P61604|CH10_HUMAN 10 kDa heat shock protein, mitochondrial OS=Homo sapiens GN=HSPE1 PE=1 SV=2	HSPE1
19.1862	18.5194	18.9477	19.1626	20.5919	19.1628				2	17575000	2	2	3	NaN	NaN	NaN	2	2	2	2	2	2	2	2	2	2	2	2	2	2	2	2	2	2	8787700	383630	239350	351800	474340	1262300	455100	0.664478	0.630636	0.754649	1.46599	P61956;Q6EEV6;P55854	P61956;Q6EEV6;P55854	>sp|P61956|SUMO2_HUMAN Small ubiquitin-related modifier 2 OS=Homo sapiens GN=SUMO2 PE=1 SV=3;>sp|Q6EEV6|SUMO4_HUMAN Small ubiquitin-related modifier 4 OS=Homo sapiens GN=SUMO4 PE=1 SV=2;>sp|P55854|SUMO3_HUMAN Small ubiquitin-related modifier 3 OS=Homo sapi	SUMO2;SUMO4;SUMO3
21.9084	21.6066	22.0105	22.0125	21.9377	22.3396				9	130650000	9	9	1	9	9	9	4	5	5	5	5	5	4	5	5	5	5	5	4	5	5	5	5	5	5680600	220250	214830	219220	273080	360640	287790	0.667591	0.642605	0.254733	1.47205	P61978	P61978	>sp|P61978|HNRPK_HUMAN Heterogeneous nuclear ribonucleoprotein K OS=Homo sapiens GN=HNRNPK PE=1 SV=1	HNRNPK
21.0368	21.7016	22.1998	21.7979	21.7889	20.8965				6	222610000	6	6	1	6	6	6	4	4	4	3	2	5	4	4	4	3	2	5	4	4	4	3	2	5	24735000	255460	512350	557660	639480	281100	207720	0.123011	0.985735	-0.151611	-0.336602	P62241	P62241	>sp|P62241|RS8_HUMAN 40S ribosomal protein S8 OS=Homo sapiens GN=RPS8 PE=1 SV=2	RPS8
22.1533	23.4026	23.6382	23.7169	23.5282	22.8559				9	765970000	9	9	1	9	9	9	4	4	3	4	4	3	4	4	3	4	4	3	4	4	3	4	4	3	69633000	365950	1503500	1863200	2280900	2254200	1007300	0.222744	0.900687	0.302268	0.570652	P62249	P62249	>sp|P62249|RS16_HUMAN 40S ribosomal protein S16 OS=Homo sapiens GN=RPS16 PE=1 SV=2	RPS16
20.7192	21.3631	21.4453	21.4423	21.3729	19.0601				5	117230000	5	5	1	5	5	5	2	2	2	1	2	2	2	2	2	1	2	2	2	2	2	1	2	2	29306000	291270	784090	789130	833660	1087400	361020	0.270356	0.8812	-0.550751	-0.675157	P62263	P62263	>sp|P62263|RS14_HUMAN 40S ribosomal protein S14 OS=Homo sapiens GN=RPS14 PE=1 SV=3	RPS14
23.1879	24.6179	25.039	24.7247	24.9148	24.1757				10	2652600000	10	10	1	10	10	10	5	5	5	5	5	5	5	5	5	5	5	5	5	5	5	5	5	5	294730000	1104500	4410500	5597100	4397900	6890800	2719300	0.207792	0.922	0.323512	0.537012	P62269	P62269	>sp|P62269|RS18_HUMAN 40S ribosomal protein S18 OS=Homo sapiens GN=RPS18 PE=1 SV=3	RPS18
20.4756	20.4303	20.2772	20.3874	19.3392	20.1459				3	42677000	3	3	1	3	3	3	2	2	2	2	1	2	2	2	2	2	1	2	2	2	2	2	1	2	6096800	116890	178490	182480	167010	67378	122560	0.607141	0.615396	-0.436825	-1.3543	P62316	P62316	>sp|P62316|SMD2_HUMAN Small nuclear ribonucleoprotein Sm D2 OS=Homo sapiens GN=SNRPD2 PE=1 SV=1	SNRPD2
19.9118	21.0346	21.2664	21.1853	21.0692	21.7675				5	101050000	5	5	1	5	5	5	2	2	2	2	2	2	2	2	2	2	2	2	2	2	2	2	2	2	10105000	109770	339100	389880	281570	374000	376340	0.569593	0.606623	0.603093	1.28105	P62424	P62424	>sp|P62424|RL7A_HUMAN 60S ribosomal protein L7a OS=Homo sapiens GN=RPL7A PE=1 SV=2	RPL7A
23.2555	23.3422	23.8644	24.0968	23.4506	23.0918				10	432290000	10	10	3	NaN	NaN	NaN	5	4	4	5	3	5	5	4	4	5	3	5	5	4	4	5	3	5	27018000	514970	821250	1312100	1237400	1261600	723880	0.0583179	0.974264	0.0590159	0.168532	P62701;Q8TD47	P62701;Q8TD47;P22090	>sp|P62701|RS4X_HUMAN 40S ribosomal protein S4, X isoform OS=Homo sapiens GN=RPS4X PE=1 SV=2;>sp|Q8TD47|RS4Y2_HUMAN 40S ribosomal protein S4, Y isoform 2 OS=Homo sapiens GN=RPS4Y2 PE=2 SV=3	RPS4X;RPS4Y2
22.8192	23.5886	24.047	23.5194	22.9434	22.4805				5	951290000	5	5	1	5	5	5	4	4	4	4	4	4	4	4	4	4	4	4	4	4	4	4	4	4	158550000	1528100	3800900	4147500	2459700	2404300	1608700	0.466156	0.720537	-0.503843	-1.07762	P62805	P62805	>sp|P62805|H4_HUMAN Histone H4 OS=Homo sapiens GN=HIST1H4A PE=1 SV=2	HIST1H4A
21.215	20.5165	21.1499	20.1822	21.43	20.4358				4	62142000	4	4	1	4	4	4	3	2	3	2	3	2	3	2	3	2	3	2	3	2	3	2	3	2	5649300	265660	237920	425630	85927	388790	81800	0.249436	0.891574	-0.277793	-0.629693	P62826	P62826	>sp|P62826|RAN_HUMAN GTP-binding nuclear protein Ran OS=Homo sapiens GN=RAN PE=1 SV=3	RAN
20.9132	21.9649	22.0571	22.1114	21.7405	18.9065				4	197480000	4	4	1	4	4	4	2	2	2	1	2	2	2	2	2	1	2	2	2	2	2	1	2	2	28212000	246630	708220	702960	648110	793540	429650	0.269808	0.871516	-0.725613	-0.673974	P62841	P62841	>sp|P62841|RS15_HUMAN 40S ribosomal protein S15 OS=Homo sapiens GN=RPS15 PE=1 SV=2	RPS15
21.9316	23.729	24.0861	23.8686	23.8836	23.113				8	894210000	8	8	1	8	8	8	3	3	3	2	2	2	3	3	3	2	2	2	3	3	3	2	2	2	178840000	1043400	3267200	3971500	1959500	2605600	1439900	0.201403	0.92899	0.372842	0.522505	P62851	P62851	>sp|P62851|RS25_HUMAN 40S ribosomal protein S25 OS=Homo sapiens GN=RPS25 PE=1 SV=1	RPS25
22.2325	22.2319	22.3073	22.2969	22.049	20.8319				3	230060000	3	3	2	NaN	NaN	NaN	3	3	3	2	3	3	3	3	3	2	3	3	3	3	3	2	3	3	46012000	1498600	2263800	2162300	1728900	1814100	233370	0.513833	0.656125	-0.531284	-1.17179	P62854;Q5JNZ5	P62854;Q5JNZ5	>sp|P62854|RS26_HUMAN 40S ribosomal protein S26 OS=Homo sapiens GN=RPS26 PE=1 SV=3;>sp|Q5JNZ5|RS26L_HUMAN Putative 40S ribosomal protein S26-like 1 OS=Homo sapiens GN=RPS26P11 PE=5 SV=1	RPS26;RPS26P11
21.3278	21.0446	21.4711	21.6923	19.0343	20.7724				2	52437000	2	2	1	2	2	2	2	2	2	2	2	2	2	2	2	2	2	2	2	2	2	2	2	2	7491000	362210	529620	542360	636580	330400	312100	0.422283	0.713973	-0.781484	-0.990046	P62899	P62899	>sp|P62899|RL31_HUMAN 60S ribosomal protein L31 OS=Homo sapiens GN=RPL31 PE=1 SV=1	RPL31
19.9706	20.7864	20.7902	21.4133	21.2849	20.5849				4	114900000	4	4	1	4	4	4	3	3	4	3	4	4	3	3	4	3	4	4	3	3	4	3	4	4	11490000	148390	207750	174780	468570	733480	122500	0.704252	0.6063	0.57869	1.54351	P62913	P62913	>sp|P62913|RL11_HUMAN 60S ribosomal protein L11 OS=Homo sapiens GN=RPL11 PE=1 SV=2	RPL11
20.5169	19.7287	20.6849	19.6993	21.2839	20.3053				4	54059000	4	4	1	4	4	4	2	2	2	2	2	2	2	2	2	2	2	2	2	2	2	2	2	2	5405900	111690	122020	180220	124790	409590	149090	0.0766542	0.97429	0.119331	0.217866	P62937	P62937	>sp|P62937|PPIA_HUMAN Peptidyl-prolyl cis-trans isomerase A OS=Homo sapiens GN=PPIA PE=1 SV=2	PPIA
18.4085	20.7235	20.9825	20.7196	20.6955	21.0833				4	63888000	3	4	1	3	4	4	2	2	1	2	2	2	2	2	1	2	2	2	1	1	1	1	1	1	5324000	19437	157590	159470	153670	215720	154510	0.407323	0.726133	0.794629	0.959929	P62995	P62995	>sp|P62995|TRA2B_HUMAN Transformer-2 protein homolog beta OS=Homo sapiens GN=TRA2B PE=1 SV=1	TRA2B
23.1765	22.5174	22.859	22.5905	22.717	22.6516				7	211690000	4	7	1	4	7	7	4	4	3	3	4	4	4	4	3	3	4	4	2	2	1	1	2	2	15121000	537550	568890	791680	616510	1050500	467450	0.437953	0.710028	-0.197948	-1.02144	P63104	P63104	>sp|P63104|1433Z_HUMAN 14-3-3 protein zeta/delta OS=Homo sapiens GN=YWHAZ PE=1 SV=1	YWHAZ
26.3831	25.9793	26.1664	26.3027	26.4174	26.2518				16	9656000000	1	16	1	1	16	16	12	12	12	11	9	10	12	12	12	11	9	10	1	1	1	1	1	1	482800000	5067000	5371800	5379800	5579100	9239700	4858300	0.511307	0.649231	0.147655	1.16682	P63261	P63261	>sp|P63261|ACTG_HUMAN Actin, cytoplasmic 2 OS=Homo sapiens GN=ACTG1 PE=1 SV=1	ACTG1
21.8553	21.0885	21.1433	21.6271	21.4989	21.1981				3	33259000	3	3	1	3	3	3	3	3	3	3	3	3	3	3	3	3	3	3	3	3	3	3	3	3	2558400	283260	251210	248110	362530	471100	230170	0.102294	0.981186	0.0790272	0.284507	P67809	P67809	>sp|P67809|YBOX1_HUMAN Nuclease-sensitive element-binding protein 1 OS=Homo sapiens GN=YBX1 PE=1 SV=3	YBX1
24.2473	23.9025	23.8476	23.9936	24.3095	23.9174				4	598380000	4	4	3	NaN	NaN	NaN	2	2	2	2	2	2	2	2	2	2	2	2	2	2	2	2	2	2	28494000	848380	1065600	992630	1016300	1813000	854990	0.161205	0.973019	0.0744006	0.429156	Q5VTE0;P68104;Q05639	Q5VTE0;P68104;Q05639	>sp|Q5VTE0|EF1A3_HUMAN Putative elongation factor 1-alpha-like 3 OS=Homo sapiens GN=EEF1A1P5 PE=5 SV=1;>sp|P68104|EF1A1_HUMAN Elongation factor 1-alpha 1 OS=Homo sapiens GN=EEF1A1 PE=1 SV=1;>sp|Q05639|EF1A2_HUMAN Elongation factor 1-alpha 2 OS=Homo sapiens	EEF1A1P5;EEF1A1;EEF1A2
23.7211	23.7932	23.8457	23.8772	24.0726	24.0501				12	801910000	4	12	5	NaN	NaN	NaN	4	3	3	4	4	4	4	3	3	4	4	4	2	1	1	2	2	2	38186000	483110	669370	791720	775160	1338300	839750	1.39063	0.276364	0.213266	2.98149	P68363;Q9BQE3;Q71U36;Q13748	P68363;Q9BQE3;Q71U36;Q13748;Q6PEY2	>sp|P68363|TBA1B_HUMAN Tubulin alpha-1B chain OS=Homo sapiens GN=TUBA1B PE=1 SV=1;>sp|Q9BQE3|TBA1C_HUMAN Tubulin alpha-1C chain OS=Homo sapiens GN=TUBA1C PE=1 SV=1;>sp|Q71U36|TBA1A_HUMAN Tubulin alpha-1A chain OS=Homo sapiens GN=TUBA1A PE=1 SV=1;>sp|Q13748	TUBA1B;TUBA1C;TUBA1A;TUBA3C
18.8078	18.2736	19.3018	19.2802	19.1532	19.4909				10	31759000	2	2	3	NaN	NaN	NaN	4	3	3	4	4	4	2	1	1	2	2	2	2	1	1	2	2	2	1512300	11896	21252	38694	43690	54216	42712	0.754893	0.607429	0.513735	1.64248	P68366	P68366;Q9NY65;A6NHL2	>sp|P68366|TBA4A_HUMAN Tubulin alpha-4A chain OS=Homo sapiens GN=TUBA4A PE=1 SV=1	TUBA4A
23.706	23.5047	23.7029	23.8142	23.7109	23.7817				14	787900000	3	14	3	NaN	NaN	NaN	5	4	4	6	5	5	5	4	4	6	5	5	1	1	1	1	1	1	39395000	569010	792740	873090	1054500	1527400	998140	0.829685	0.624741	0.131066	1.78961	P68371;P04350	P68371;P04350;Q3ZCM7	>sp|P68371|TBB4B_HUMAN Tubulin beta-4B chain OS=Homo sapiens GN=TUBB4B PE=1 SV=1;>sp|P04350|TBB4A_HUMAN Tubulin beta-4A chain OS=Homo sapiens GN=TUBB4A PE=1 SV=2	TUBB4B;TUBB4A
23.2338	23.8098	23.8668	24.1005	23.2852	18.8022				4	374130000	4	4	5	NaN	NaN	NaN	2	2	2	1	2	2	2	2	2	1	2	2	2	2	2	1	2	2	93532000	2425200	4532000	6094500	5398500	5170400	1229400	0.401712	0.711026	-1.5742	-0.948597	Q71DI3;Q16695;P84243;P68431;Q6NXT2	Q71DI3;Q16695;P84243;P68431;Q6NXT2	>sp|Q71DI3|H32_HUMAN Histone H3.2 OS=Homo sapiens GN=HIST2H3A PE=1 SV=3;>sp|Q16695|H31T_HUMAN Histone H3.1t OS=Homo sapiens GN=HIST3H3 PE=1 SV=3;>sp|P84243|H33_HUMAN Histone H3.3 OS=Homo sapiens GN=H3F3A PE=1 SV=2;>sp|P68431|H31_HUMAN Histone H3.1 OS=Homo	HIST2H3A;HIST3H3;H3F3A;HIST1H3A;H3F3C
20.8118	20.6934	20.8374	20.8639	20.8097	18.4675				19	106890000	19	19	1	19	19	19	2	2	2	1	2	2	2	2	2	1	2	2	2	2	2	1	2	2	485840	3020.3	3911.8	4254.2	4518.6	6116.6	1838.3	0.391337	0.709679	-0.733871	-0.927582	P78527	P78527	>sp|P78527|PRKDC_HUMAN DNA-dependent protein kinase catalytic subunit OS=Homo sapiens GN=PRKDC PE=1 SV=3	PRKDC
22.1905	21.609	21.8016	21.9833	22.2006	22.1047				5	132980000	5	5	1	5	5	5	4	3	4	4	4	4	4	3	4	4	4	4	4	3	4	4	4	4	10229000	399910	337060	396190	450960	799100	406680	0.557614	0.616774	0.229146	1.25763	P80723	P80723	>sp|P80723|BASP1_HUMAN Brain acid soluble protein 1 OS=Homo sapiens GN=BASP1 PE=1 SV=2	BASP1
21.0501	21.1838	21.7913	21.3856	21.5683	21.2554				4	103380000	4	4	1	4	4	4	4	4	3	3	3	4	4	4	3	3	3	4	4	4	3	3	3	4	12922000	388820	871070	907960	1041600	1126600	501010	0.0888707	0.990067	0.0613537	0.249938	P83731	P83731	>sp|P83731|RL24_HUMAN 60S ribosomal protein L24 OS=Homo sapiens GN=RPL24 PE=1 SV=1	RPL24
22.1698	22.8153	22.728	22.5746	22.2752	22.6221				10	182180000	10	10	1	10	10	10	8	7	8	6	7	8	8	7	8	6	7	8	8	7	8	6	7	8	4923700	200440	336870	305870	282030	335390	202010	0.128562	1	-0.0803998	-0.350318	Q00839	Q00839	>sp|Q00839|HNRPU_HUMAN Heterogeneous nuclear ribonucleoprotein U OS=Homo sapiens GN=HNRNPU PE=1 SV=6	HNRNPU
21.0523	20.0073	20.8532	20.7816	21.0044	20.4907				6	57349000	6	6	1	6	6	6	4	4	4	4	4	4	4	4	4	4	4	4	4	4	4	4	4	4	1850000	66084	55057	78044	73374	130200	65313	0.125793	0.989286	0.121311	0.343488	Q02790	Q02790	>sp|Q02790|FKBP4_HUMAN Peptidyl-prolyl cis-trans isomerase FKBP4 OS=Homo sapiens GN=FKBP4 PE=1 SV=3	FKBP4
22.3837	21.6122	22.5134	22.1488	22.6709	21.7552				7	156980000	6	7	2	NaN	NaN	NaN	5	3	5	4	3	5	5	3	5	4	3	5	4	2	4	3	3	4	10465000	393810	256510	526250	448580	442950	292300	0.0187797	0.996496	0.0218302	0.0564644	Q06830	Q06830;Q13162	>sp|Q06830|PRDX1_HUMAN Peroxiredoxin-1 OS=Homo sapiens GN=PRDX1 PE=1 SV=1	PRDX1
21.0339	22.2603	22.6947	22.5065	22.7341	22.754				5	497500000	5	5	1	5	5	5	4	4	4	4	4	4	4	4	4	4	4	4	4	4	4	4	4	4	71071000	274460	865030	1273400	1218500	1932200	1240900	0.593457	0.607929	0.668563	1.32762	Q07020	Q07020	>sp|Q07020|RL18_HUMAN 60S ribosomal protein L18 OS=Homo sapiens GN=RPL18 PE=1 SV=2	RPL18
21.0129	21.5048	21.6521	21.303	21.0974	21.2312				5	123120000	5	5	3	NaN	NaN	NaN	2	2	2	2	2	2	2	2	2	2	2	2	2	2	2	2	2	2	8207800	134880	248640	307720	197810	282410	200730	0.371108	0.712565	-0.179431	-0.886372	Q13247;Q08170	Q13247;Q08170;Q13243	>sp|Q13247|SRSF6_HUMAN Serine/arginine-rich splicing factor 6 OS=Homo sapiens GN=SRSF6 PE=1 SV=2;>sp|Q08170|SRSF4_HUMAN Serine/arginine-rich splicing factor 4 OS=Homo sapiens GN=SRSF4 PE=1 SV=2	SRSF6;SRSF4
19.8678	19.6546	19.8559	19.4497	19.6951	19.6491				2	29417000	2	2	1	2	2	2	2	2	2	2	2	2	2	2	2	2	2	2	2	2	2	2	2	2	2262900	76073	98019	112330	85671	128110	78428	0.887781	0.595	-0.194811	-1.90504	Q14103	Q14103	>sp|Q14103|HNRPD_HUMAN Heterogeneous nuclear ribonucleoprotein D0 OS=Homo sapiens GN=HNRNPD PE=1 SV=1	HNRNPD
21.9116	22.1012	22.5233	22.2224	22.2601	22.0468				7	174960000	7	7	1	7	7	7	5	5	4	5	5	5	5	5	4	5	5	5	5	5	4	5	5	5	7290000	147200	321840	410250	329130	531680	265860	0.00388489	1	-0.00228437	-0.0118742	Q14498	Q14498	>sp|Q14498|RBM39_HUMAN RNA-binding protein 39 OS=Homo sapiens GN=RBM39 PE=1 SV=2	RBM39
16.1499	15.3539	14.8653	27.5551	27.508	27.8347		+	SMC1A_60Kcells_4ug_HeLaK_60Kcells_4ug	70	4314700000	70	70	1	70	70	70	3	2	4	24	27	23	3	2	4	24	27	23	3	2	4	24	27	23	59927000	6571.8	4342.2	3240.9	2946600	4928900	3571200	5.21159	0	12.1762	31.3835	Q14683	Q14683	>sp|Q14683|SMC1A_HUMAN Structural maintenance of chromosomes protein 1A OS=Homo sapiens GN=SMC1A PE=1 SV=2	SMC1A
24.0353	24.1693	24.3323	23.8542	23.7641	23.9384				86	819410000	86	86	3	NaN	NaN	NaN	29	29	25	30	29	25	29	29	25	30	29	25	29	29	25	30	29	25	2825600	37733	76337	88362	48279	81801	58590	1.51671	0.2605	-0.326738	-3.28249	Q15149	Q15149;P58107;Q9UPN3	>sp|Q15149|PLEC_HUMAN Plectin OS=Homo sapiens GN=PLEC PE=1 SV=3	PLEC
21.7463	21.324	21.5547	21.3663	21.9936	21.3583				7	104720000	4	7	2	NaN	NaN	NaN	5	4	3	5	4	4	5	4	3	5	4	4	2	2	2	2	2	2	6160100	165470	206930	322690	227470	445270	253180	0.0435732	0.962993	0.0310726	0.127715	Q15365	Q15365;P57723	>sp|Q15365|PCBP1_HUMAN Poly(rC)-binding protein 1 OS=Homo sapiens GN=PCBP1 PE=1 SV=2	PCBP1
20.0843	19.7641	20.417	20.1245	20.8751	20.1823				7	38789000	4	4	2	NaN	NaN	NaN	5	4	3	5	4	4	2	2	2	2	2	2	2	2	2	2	2	2	2281700	72391	66452	104950	105960	190600	104240	0.42631	0.7195	0.305492	0.998127	Q15366;P57721	Q15366;P57721	>sp|Q15366|PCBP2_HUMAN Poly(rC)-binding protein 2 OS=Homo sapiens GN=PCBP2 PE=1 SV=1;>sp|P57721|PCBP3_HUMAN Poly(rC)-binding protein 3 OS=Homo sapiens GN=PCBP3 PE=2 SV=2	PCBP2;PCBP3
18.611	19.0117	18.354	23.063	23.4315	22.4163		+	SMC1A_60Kcells_4ug_HeLaK_60Kcells_4ug	17	375840000	13	13	1	13	13	17	0	0	0	5	4	4	0	0	0	4	3	3	0	0	0	4	3	3	6061900	0	0	0	218720	383030	147320	3.58803	0	4.31135	12.211	Q8N3U4	Q8N3U4	>sp|Q8N3U4|STAG2_HUMAN Cohesin subunit SA-2 OS=Homo sapiens GN=STAG2 PE=1 SV=3	STAG2
21.0135	20.5993	21.007	20.9948	20.9807	20.6435				2	62212000	2	2	1	2	2	2	2	2	2	2	2	2	2	2	2	2	2	2	2	2	2	2	2	2	3456200	112140	131070	173020	167020	235250	116580	0.000528607	0.999183	-0.000289917	-0.0016219	Q8NC51	Q8NC51	>sp|Q8NC51|PAIRB_HUMAN Plasminogen activator inhibitor 1 RNA-binding protein OS=Homo sapiens GN=SERBP1 PE=1 SV=2	SERBP1
19.2054	18.1812	18.634	23.7558	23.7048	23.8503		+	SMC1A_60Kcells_4ug_HeLaK_60Kcells_4ug	18	323850000	14	18	2	NaN	NaN	NaN	1	1	1	7	7	7	1	1	1	7	7	7	1	1	1	6	6	6	5309000	1733.6	1571.6	9064.3	248410	342240	220790	4.15611	0	5.09677	17.0249	Q8WVM7	Q8WVM7;Q9UJ98	>sp|Q8WVM7|STAG1_HUMAN Cohesin subunit SA-1 OS=Homo sapiens GN=STAG1 PE=1 SV=3	STAG1
19.8698	21.0516	19.5923	19.5209	19.789	19.9121				7	38592000	4	7	1	4	7	7	2	2	2	3	3	2	2	2	2	3	3	2	0	0	1	1	1	0	1043000	15865	60095	23204	22462	46530	33251	0.393384	0.71575	-0.430552	-0.931734	Q92841	Q92841	>sp|Q92841|DDX17_HUMAN Probable ATP-dependent RNA helicase DDX17 OS=Homo sapiens GN=DDX17 PE=1 SV=2	DDX17
19.6882	21.2249	19.6114	19.7259	19.1853	19.2442				4	27344000	4	4	1	4	4	4	3	3	3	3	3	3	3	3	3	3	3	3	3	3	3	3	3	3	1953100	66530	229320	89205	103860	113310	61843	0.645417	0.624936	-0.789698	-1.42886	Q96AG4	Q96AG4	>sp|Q96AG4|LRC59_HUMAN Leucine-rich repeat-containing protein 59 OS=Homo sapiens GN=LRRC59 PE=1 SV=1	LRRC59
19.7986	20.9504	21.0367	20.5348	20.3907	20.4411				4	71538000	4	4	1	4	4	4	3	3	3	2	3	3	3	3	3	2	3	3	3	3	3	2	3	3	3576900	46273	144650	148510	104910	147900	79635	0.127666	1	-0.139699	-0.348111	Q96HS1	Q96HS1	>sp|Q96HS1|PGAM5_HUMAN Serine/threonine-protein phosphatase PGAM5, mitochondrial OS=Homo sapiens GN=PGAM5 PE=1 SV=2	PGAM5
20.9265	20.8894	20.9788	19.7166	21.0092	20.5326				4	57206000	4	4	1	4	4	4	2	2	2	2	2	1	2	2	2	2	2	1	2	2	2	2	2	1	2600300	100410	141330	143580	57029	185950	90739	0.606898	0.604	-0.512138	-1.35383	Q99623	Q99623	>sp|Q99623|PHB2_HUMAN Prohibitin-2 OS=Homo sapiens GN=PHB2 PE=1 SV=2	PHB2
18.9832	18.3488	18.6428	21.1512	20.9489	21.5753		+	SMC1A_60Kcells_4ug_HeLaK_60Kcells_4ug	5	63187000	5	5	1	5	5	5	3	2	1	3	4	3	3	2	1	3	4	3	3	2	1	3	4	3	4513400	17809	37379	50083	211680	499190	183070	3.22793	0	2.56686	9.868	Q99714	Q99714	>sp|Q99714|HCD2_HUMAN 3-hydroxyacyl-CoA dehydrogenase type-2 OS=Homo sapiens GN=HSD17B10 PE=1 SV=3	HSD17B10
17.8604	20.6948	20.567	20.1412	20.2582	20.3346				2	32296000	2	2	1	2	2	2	2	2	1	2	2	2	2	2	1	2	2	2	2	2	1	2	2	2	2153000	5799.8	160570	154570	94770	174850	115940	0.227042	0.911629	0.537266	0.580242	Q9BU76	Q9BU76	>sp|Q9BU76|MMTA2_HUMAN Multiple myeloma tumor-associated protein 2 OS=Homo sapiens GN=MMTAG2 PE=1 SV=1	MMTAG2
22.058	23.5339	24.0349	23.2153	23.1088	23.9855				7	283700000	7	7	1	7	7	7	3	3	3	3	3	3	3	3	3	3	3	3	3	3	3	3	3	3	25791000	454130	1641600	1610300	1357100	1782100	1463000	0.127536	0.995207	0.227631	0.347789	Q9NWB6	Q9NWB6	>sp|Q9NWB6|ARGL1_HUMAN Arginine and glutamate-rich protein 1 OS=Homo sapiens GN=ARGLU1 PE=1 SV=1	ARGLU1
20.6489	21.654	21.3736	21.209	21.1493	21.3395				10	137270000	10	10	1	10	10	10	2	2	2	2	2	3	2	2	2	2	2	3	2	2	2	2	2	3	3922000	27991	78765	71132	87516	86662	63713	0.00764867	0.998743	0.00709279	0.0232794	Q9NYF8	Q9NYF8	>sp|Q9NYF8|BCLF1_HUMAN Bcl-2-associated transcription factor 1 OS=Homo sapiens GN=BCLAF1 PE=1 SV=2	BCLAF1
21.7867	24.0866	24.0744	23.1046	23.4459	23.7355				38	802230000	38	38	1	38	38	38	14	14	9	14	13	11	14	14	9	14	13	11	14	14	9	14	13	11	6685200	18187	180540	163320	54968	158080	109230	0.0492201	0.986137	0.112777	0.143475	Q9UQ35	Q9UQ35	>sp|Q9UQ35|SRRM2_HUMAN Serine/arginine repetitive matrix protein 2 OS=Homo sapiens GN=SRRM2 PE=1 SV=2	SRRM2
20.213	19.8705	20.0366	20.0487	20.7013	20.271				3	36916000	3	3	1	3	3	3	2	2	2	2	2	2	2	2	2	2	2	2	2	2	2	2	2	2	1678000	50213	61566	66683	65018	136840	64172	0.627143	0.644417	0.300316	1.39327	Q9UQ80	Q9UQ80	>sp|Q9UQ80|PA2G4_HUMAN Proliferation-associated protein 2G4 OS=Homo sapiens GN=PA2G4 PE=1 SV=3	PA2G4
18.0163	15.7753	15.5759	27.5684	27.3112	27.5319		+	SMC1A_60Kcells_4ug_HeLaK_60Kcells_4ug	56	5226200000	56	56	1	56	56	56	4	4	6	30	29	29	4	4	6	30	29	29	4	4	6	30	29	29	80403000	23585	9777.6	8978	4392800	6548000	4615400	3.8216	0	11.0147	14.005	Q9UQE7	Q9UQE7	>sp|Q9UQE7|SMC3_HUMAN Structural maintenance of chromosomes protein 3 OS=Homo sapiens GN=SMC3 PE=1 SV=2	SMC3
18.4124	20.3547	19.9312	19.8744	20.0155	20.2983				3	35529000	3	3	1	3	3	3	3	3	3	3	3	3	3	3	3	3	3	3	3	3	3	3	3	3	845930	7719.6	43488	46235	31586	49246	42020	0.340819	0.761273	0.496628	0.824016	Q9Y2W1	Q9Y2W1	>sp|Q9Y2W1|TR150_HUMAN Thyroid hormone receptor-associated protein 3 OS=Homo sapiens GN=THRAP3 PE=1 SV=2	THRAP3
22.4453	22.7323	22.7604	22.8854	23.0417	22.5319				11	189220000	6	11	1	6	11	11	7	7	7	6	7	7	7	7	7	6	7	7	4	4	4	3	4	4	10512000	316980	529260	572300	608960	960500	418280	0.406384	0.707273	0.173699	0.958035	Q9Y383	Q9Y383	>sp|Q9Y383|LC7L2_HUMAN Putative RNA-binding protein Luc7-like 2 OS=Homo sapiens GN=LUC7L2 PE=1 SV=2	LUC7L2
[truncated: 1 more columns]

## Sheet: Stoichiometry
Peptides	iBAQ	iBAQ.HeLaK_300Kcells_4ug_1	iBAQ.HeLaK_300Kcells_4ug_2	iBAQ.HeLaK_300Kcells_4ug_3	iBAQ.SMC1A_300Kcells_4ug_1	iBAQ.SMC1A_300Kcells_4ug_2	iBAQ.SMC1A_300Kcells_4ug_3	Protein.ID	Gene.Names	Experiment
13	15020000	0	0	0	1035200	1201100	1454000	O60216	RAD21	300k
70	59927000	12524	3563.4	1331.4	2006800	3852200	4262500	Q14683	SMC1A	300k
31	11370900	1340.6	2803.2	697.03	365186	479177	525127	Q8WVM7;Q8N3U4	STAG1;STAG2	300k
56	80403000	56344	32601	10004	5495500	5788500	6410500	Q9UQE7	SMC3	300k
Peptides	iBAQ	iBAQ.HeLaK_1.5Mcells_4ug_1	iBAQ.HeLaK_1.5Mcells_4ug_2	iBAQ.HeLaK_1.5Mcells_4ug_3	iBAQ.SMC1A_1.5Mcells_4ug_1	iBAQ.SMC1A_1.5Mcells_4ug_2	iBAQ.SMC1A_1.5Mcells_4ug_3	Protein.ID	Gene.Names	Experiment
13	15020000	2714.7	3274.3	0	4745100	2017000	2223900	O60216	RAD21	1.5milion
70	59927000	59283	26381	22382	19606000	9508300	9104100	Q14683	SMC1A	1.5milion
31	11370900	0	0	895.14	4563600	2009850	1849390	Q8WVM7;Q8N3U4	STAG1;STAG2	1.5milion
56	80403000	44950	24831	27848	23046000	11788000	12080000	Q9UQE7	SMC3	1.5milion
Peptides	iBAQ	iBAQ.HeLaK_60Kcells_4ug_1	iBAQ.HeLaK_60Kcells_4ug_2	iBAQ.HeLaK_60Kcells_4ug_3	iBAQ.SMC1A_60Kcells_4ug_1	iBAQ.SMC1A_60Kcells_4ug_2	iBAQ.SMC1A_60Kcells_4ug_3	Protein.ID	Gene.Names	Experiment
13	15020000	0	0	0	617100	1006900	713280	O60216	RAD21	60k
70	59927000	6571.8	4342.2	3240.9	2946600	4928900	3571200	Q14683	SMC1A	60k
31	11370900	1733.6	1571.6	9064.3	467130	725270	368110	Q8N3U4;Q8WVM7	STAG2;STAG1	60k
5	4513400	17809	37379	50083	211680	499190	183070	Q99714	HSD17B10	60k
56	80403000	23585	9777.6	8978	4392800	6548000	4615400	Q9UQE7	SMC3	60k

## Sheet: Stoichiometry calculations
iBAQ.SMC1A_1.5Mcells_4ug_1	iBAQ.SMC1A_1.5Mcells_4ug_2	iBAQ.SMC1A_1.5Mcells_4ug_3	iBAQ.HeLaK_1.5Mcells_4ug_1	iBAQ.HeLaK_1.5Mcells_4ug_2	iBAQ.HeLaK_1.5Mcells_4ug_3	iBAQ WT mean	iBAQ.SMC1A_300Kcells_4ug_1	iBAQ.SMC1A_300Kcells_4ug_2	iBAQ.SMC1A_300Kcells_4ug_3	iBAQ.HeLaK_300Kcells_4ug_1	iBAQ.HeLaK_300Kcells_4ug_2	iBAQ.HeLaK_300Kcells_4ug_3	iBAQ A WT mean	Gene.Names	GFP1-WT	GFP2-WT	GFP3-WT	A GFP1-WT	A GFP2-WT	A GFP3-WT	GFP1-WT scale	GFP2-WT scale	GFP3-WT scale	A GFP1-WT scale	A GFP2-WT scale	A GFP3-WT scale	1.5M_SMC1A scale mean	1.5M_SMC1A scale SD	300K_SMC1A GFP-WT scale mean	300K_SMC1A GFP-WT scale SD	iBAQ.SMC1A_60Kcells_4ug_1	iBAQ.SMC1A_60Kcells_4ug_2	iBAQ.SMC1A_60Kcells_4ug_3	iBAQ.HeLaK_60Kcells_4ug_1	iBAQ.HeLaK_60Kcells_4ug_2	iBAQ.HeLaK_60Kcells_4ug_3	iBAQ A WT mean	Gene.Names	GFP1-WT	GFP2-WT	GFP3-WT	GFP1-WT scale	GFP2-WT scale	GFP3-WT scale	60k_SMC1A scale mean	60k_SMC1A scale SD
4745100	2017000	2223900	2714.7	3274.3	0	1996.33	1035200	1201100	1454000	0	0	0	0	RAD21	4.7431e+06	2.015e+06	2.2219e+06	1035200	1201100	1454000	0.242366	0.212726	0.245025	0.517343	0.312267	0.34158	0.233372	0.0179294	0.390396	0.110912	617100	1006900	713280	0	0	0	0	RAD21	617100	1006900	713280	0.209764	0.204481	0.199995	0.204747	0.00488957
19606000	9508300	9104100	59283	26381	22382	36015.3	2006800	3852200	4262500	12524	3563.4	1331.4	5806.27	SMC1A	1.957e+07	9.47228e+06	9.06808e+06	2.00099e+06	3.84639e+06	4.25669e+06	1	1	1	1	1	1	1	0	1	0	2946600	4928900	3571200	6571.8	4342.2	3240.9	4718.3	SMC1A	2.94188e+06	4.92418e+06	3.56648e+06	1	1	1	1	0
4563600	2009850	1849390	0	0	895.14	298.38	365186	479177	525127	1340.6	2803.2	697.03	1613.61	STAG1;STAG2	4.5633e+06	2.00955e+06	1.84909e+06	363572	477563	523513	0.233179	0.212151	0.203912	0.181696	0.124159	0.122986	0.216414	0.0150918	0.142947	0.0335628	467130	725270	368110	1733.6	1571.6	9064.3	4123.17	STAG1;STAG2	463007	721147	363987	0.157385	0.14645	0.102058	0.135297	0.0293011
23046000	11788000	12080000	44950	24831	27848	32543	5495500	5788500	6410500	56344	32601	10004	32983	SMC3	23013457	11755457	12047457	5462517	5755517	6377517	1.17596	1.24104	1.32856	2.7299	1.49634	1.49823	1.24852	0.076574	1.90816	0.711651	4392800	6548000	4615400	23585	9777.6	8978	14113.5	SMC3	4.37869e+06	6.53389e+06	4.60129e+06	1.4884	1.3269	1.29015	1.36848	0.105463
