# Supplementary material for: Miniaturised interaction proteomics on a microfluidic platform with ultra-low input requirements
Source: Nat Commun. 2019 Apr 4;10:1525. doi: 10.1038/s41467-019-09533-y (PMC6449397; doi:10.1038/s41467-019-09533-y)
Supplement: Supplementary file 7 — Supplementary Data 4 [file 41467_2019_9533_MOESM7_ESM.xlsx]

## Sheet: ProtGroup
Protein IDs	Majority protein IDs	Peptide counts (all)	Peptide counts (razor+unique)	Peptide counts (unique)	Protein names	Gene names	Fasta headers	Number of proteins	Peptides	Razor + unique peptides	Unique peptides	Peptides HeLaK_12k_1_1	Peptides HeLaK_12k_1_2	Peptides HeLaK_12k_1_3	Peptides HeLaK_12k_2_1	Peptides HeLaK_12k_2_2	Peptides HeLaK_12k_2_3	Peptides SMC1A_12k_1_1	Peptides SMC1A_12k_1_2	Peptides SMC1A_12k_1_3	Peptides SMC1A_12k_2_1	Peptides SMC1A_12k_2_2	Peptides SMC1A_12k_2_3	Razor + unique peptides HeLaK_12k_1_1	Razor + unique peptides HeLaK_12k_1_2	Razor + unique peptides HeLaK_12k_1_3	Razor + unique peptides HeLaK_12k_2_1	Razor + unique peptides HeLaK_12k_2_2	Razor + unique peptides HeLaK_12k_2_3	Razor + unique peptides SMC1A_12k_1_1	Razor + unique peptides SMC1A_12k_1_2	Razor + unique peptides SMC1A_12k_1_3	Razor + unique peptides SMC1A_12k_2_1	Razor + unique peptides SMC1A_12k_2_2	Razor + unique peptides SMC1A_12k_2_3	Unique peptides HeLaK_12k_1_1	Unique peptides HeLaK_12k_1_2	Unique peptides HeLaK_12k_1_3	Unique peptides HeLaK_12k_2_1	Unique peptides HeLaK_12k_2_2	Unique peptides HeLaK_12k_2_3	Unique peptides SMC1A_12k_1_1	Unique peptides SMC1A_12k_1_2	Unique peptides SMC1A_12k_1_3	Unique peptides SMC1A_12k_2_1	Unique peptides SMC1A_12k_2_2	Unique peptides SMC1A_12k_2_3	Sequence coverage [%]	Unique + razor sequence coverage [%]
P06310;P01615;A2NJV5;A0A0A0MRZ7;A0A075B6S6;A0A075B6S2;A0A075B6P5;P01614;A0A087WW87	P06310;P01615;A2NJV5;A0A0A0MRZ7;A0A075B6S6;A0A075B6S2;A0A075B6P5;P01614;A0A087WW87	1;1;1;1;1;1;1;1;1	1;1;1;1;1;1;1;1;1	1;1;1;1;1;1;1;1;1	Ig kappa chain V-II region RPMI 6410;Ig kappa chain V-II region FR;Ig kappa chain V-II region Cum	IGKV A18	>sp|P06310|KV230_HUMAN Immunoglobulin kappa variable 2-30 OS=Homo sapiens GN=IGKV2-30 PE=3 SV=2;>sp|P01615|KVD28_HUMAN Immunoglobulin kappa variable 2D-28 OS=Homo sapiens GN=IGKV2D-28 PE=1 SV=2;>sp|A2NJV5|KV229_HUMAN Immunoglobulin kappa variable 2-29 OS=H	9	1	1	1	1	1	1	0	0	0	1	1	1	0	0	0	1	1	1	0	0	0	1	1	1	0	0	0	1	1	1	0	0	0	1	1	1	0	0	0	10.8	10.8
A6NFA1	A6NFA1	1	1	1	Metalloprotease TIKI2	TRABD2B	>sp|A6NFA1|TIKI2_HUMAN Metalloprotease TIKI2 OS=Homo sapiens GN=TRABD2B PE=1 SV=2	1	1	1	1	0	0	0	1	1	1	0	0	0	1	1	0	0	0	0	1	1	1	0	0	0	1	1	0	0	0	0	1	1	1	0	0	0	1	1	0	2.3	2.3
A6NNW6	A6NNW6	1	1	1	Enolase-like protein ENO4	ENO4	>sp|A6NNW6|ENO4_HUMAN Enolase 4 OS=Homo sapiens GN=ENO4 PE=2 SV=2	1	1	1	1	0	0	0	1	1	0	0	0	0	0	0	0	0	0	0	1	1	0	0	0	0	0	0	0	0	0	0	1	1	0	0	0	0	0	0	0	1.8	1.8
B2RPK0;P09429	B2RPK0;P09429	1;1	1;1	1;1	Putative high mobility group protein B1-like 1;High mobility group protein B1	HMGB1P1;HMGB1	>sp|B2RPK0|HGB1A_HUMAN Putative high mobility group protein B1-like 1 OS=Homo sapiens GN=HMGB1P1 PE=5 SV=1;>sp|P09429|HMGB1_HUMAN High mobility group protein B1 OS=Homo sapiens GN=HMGB1 PE=1 SV=3	2	1	1	1	0	0	0	1	1	1	0	0	0	0	0	0	0	0	0	1	1	1	0	0	0	0	0	0	0	0	0	1	1	1	0	0	0	0	0	0	7.1	7.1
CON__P00761	CON__P00761	3	3	3			>P00761 SWISS-PROT:P00761|TRYP_PIG Trypsin - Sus scrofa (Pig).	1	3	3	3	3	3	3	3	3	3	3	3	3	2	3	3	3	3	3	3	3	3	3	3	3	2	3	3	3	3	3	3	3	3	3	3	3	2	3	3	21.6	21.6
P02533;CON__P02533;CON__Q6IFX2;CON__A2A4G1;P19012;CON__P19012;CON__Q9Z2K1;CON__Q3ZAW8;CON__Q61782;Q8N1A0;CON__Q8N1A0;P35900;CON__P35900;CON__Q9D312;Q7Z3Y9;CON__Q7Z3Y9;Q99456;CON__Q99456	P02533;CON__P02533	18;18;6;4;4;4;4;4;3;1;1;1;1;1;1;1;1;1	16;16;6;2;3;3;3;3;3;1;1;1;1;1;0;0;0;0	5;5;2;0;0;0;0;0;1;0;0;0;0;0;0;0;0;0	Keratin, type I cytoskeletal 14	KRT14	>sp|P02533|K1C14_HUMAN Keratin, type I cytoskeletal 14 OS=Homo sapiens GN=KRT14 PE=1 SV=4;>P02533 SWISS-PROT:P02533 Tax_Id=9606 Gene_Symbol=KRT14 Keratin, type I cytoskeletal 14	18	18	16	5	6	8	7	12	14	17	5	7	5	12	12	13	4	6	5	10	12	15	4	6	4	10	10	11	2	4	3	2	2	4	2	4	2	2	2	2	44.9	41.1
P02538;CON__P02538	P02538;CON__P02538	25;25	11;11	1;1	Keratin, type II cytoskeletal 6A	KRT6A	>sp|P02538|K2C6A_HUMAN Keratin, type II cytoskeletal 6A OS=Homo sapiens GN=KRT6A PE=1 SV=3;>P02538 SWISS-PROT:P02538 Tax_Id=9606 Gene_Symbol=KRT6A Keratin, type II cytoskeletal 6A	2	25	11	1	5	7	8	20	22	23	6	6	6	17	17	17	0	2	3	6	8	9	2	1	2	6	5	6	0	0	0	0	0	1	0	0	0	1	0	1	38.7	21.8
CON__P02662	CON__P02662	3	3	3			>P02662 SWISS-PROT:P02662 Alpha-S1-casein - Bos taurus (Bovine).	1	3	3	3	3	2	2	0	0	0	2	2	2	0	0	0	3	2	2	0	0	0	2	2	2	0	0	0	3	2	2	0	0	0	2	2	2	0	0	0	19.6	19.6
CON__P02663	CON__P02663	2	2	2			>P02663 SWISS-PROT:P02663 Alpha-S2-casein [Contains: Casocidin-1 - Bos taurus (Bovine).	1	2	2	2	2	1	2	0	0	0	1	0	1	0	0	0	2	1	2	0	0	0	1	0	1	0	0	0	2	1	2	0	0	0	1	0	1	0	0	0	10.6	10.6
CON__P02666	CON__P02666	1	1	1			>P02666 SWISS-PROT:P02666 Beta-casein - Bos taurus (Bovine).	1	1	1	1	1	0	0	0	0	0	0	0	0	0	0	0	1	0	0	0	0	0	0	0	0	0	0	0	1	0	0	0	0	0	0	0	0	0	0	0	7.7	7.7
CON__P02668	CON__P02668	1	1	1			>P02668 SWISS-PROT:P02668 Kappa-casein [Contains: Casoxin C; Casoxin 6; Casoxin A; Casoxin B; Casoplatelin] - Bos taurus (Bovine).	1	1	1	1	1	0	0	0	0	0	0	0	0	0	0	0	1	0	0	0	0	0	0	0	0	0	0	0	1	0	0	0	0	0	0	0	0	0	0	0	6.5	6.5
CON__P02754	CON__P02754	6	6	6			>P02754 SWISS-PROT:P02754 Beta-lactoglobulin - Bos taurus (Bovine).	1	6	6	6	6	6	6	0	0	0	4	4	3	0	0	0	6	6	6	0	0	0	4	4	3	0	0	0	6	6	6	0	0	0	4	4	3	0	0	0	33.3	33.3
P02768;CON__P02768-1	P02768;CON__P02768-1	10;10	8;8	8;8	Serum albumin	ALB	>sp|P02768|ALBU_HUMAN Serum albumin OS=Homo sapiens GN=ALB PE=1 SV=2;>P02768-1 SWISS-PROT:P02768-1 Tax_Id=9606 Gene_Symbol=ALB Isoform 1 of Serum albumin precursor	2	10	8	8	1	1	1	2	2	10	0	0	0	3	3	2	0	0	0	0	0	8	0	0	0	1	1	0	0	0	0	0	0	8	0	0	0	1	1	0	18.9	14.9
CON__P02769	CON__P02769	20	20	18			>P02769 SWISS-PROT:P02769 (Bos taurus) Bovine serum albumin precursor	1	20	20	18	5	4	4	19	19	16	2	3	3	11	11	11	5	4	4	19	19	16	2	3	3	11	11	11	4	3	3	17	17	14	2	3	3	9	9	9	35.4	35.4
CON__P04259	CON__P04259	24	1	0			>P04259 SWISS-PROT:P04259 Tax_Id=9606 Gene_Symbol=KRT6B Keratin, type II cytoskeletal 6B	1	24	1	0	5	7	8	19	22	22	7	5	7	16	17	17	0	1	1	0	0	0	1	0	1	0	0	0	0	0	0	0	0	0	0	0	0	0	0	0	37.8	3
P05787;CON__P05787;CON__H-INV:HIT000292931;CON__Q9H552;CON__H-INV:HIT000016045;CON__REFSEQ:XP_092267	P05787;CON__P05787	32;32;12;8;4;3	27;27;11;7;2;3	23;23;10;5;2;3	Keratin, type II cytoskeletal 8	KRT8	>sp|P05787|K2C8_HUMAN Keratin, type II cytoskeletal 8 OS=Homo sapiens GN=KRT8 PE=1 SV=7;>P05787 SWISS-PROT:P05787 Tax_Id=9606 Gene_Symbol=KRT8 Keratin, type II cytoskeletal 8	6	32	27	23	20	18	20	26	27	25	20	21	23	27	26	24	17	15	17	21	22	20	18	18	21	22	21	19	14	12	14	17	18	16	15	15	18	18	17	16	52.2	46.8
Q8NHM4;P07478;P07477;CON__P07477	Q8NHM4;P07478;P07477;CON__P07477	1;1;1;1	1;1;1;1	1;1;1;1	Putative trypsin-6;Trypsin-2;Trypsin-1;Alpha-trypsin chain 1;Alpha-trypsin chain 2	TRY6;PRSS2;PRSS1	>sp|Q8NHM4|TRY6_HUMAN Putative trypsin-6 OS=Homo sapiens GN=PRSS3P2 PE=5 SV=2;>sp|P07478|TRY2_HUMAN Trypsin-2 OS=Homo sapiens GN=PRSS2 PE=1 SV=1;>sp|P07477|TRY1_HUMAN Trypsin-1 OS=Homo sapiens GN=PRSS1 PE=1 SV=1;>P07477 SWISS-PROT:P07477 Tax_Id=9606 Gene_S	4	1	1	1	1	1	1	1	1	1	0	1	0	1	1	1	1	1	1	1	1	1	0	1	0	1	1	1	1	1	1	1	1	1	0	1	0	1	1	1	8.1	8.1
P08779;CON__P08779	P08779;CON__P08779	12;12	3;3	3;3	Keratin, type I cytoskeletal 16	KRT16	>sp|P08779|K1C16_HUMAN Keratin, type I cytoskeletal 16 OS=Homo sapiens GN=KRT16 PE=1 SV=4;>P08779 SWISS-PROT:P08779 Tax_Id=9606 Gene_Symbol=KRT16 Keratin, type I cytoskeletal 16	2	12	3	3	3	5	5	8	10	11	4	3	3	8	9	10	0	2	2	0	1	2	2	1	1	0	1	1	0	2	2	0	1	2	2	1	1	0	1	1	30.7	10.8
P12035;CON__P12035	P12035;CON__P12035	14;14	3;3	2;2	Keratin, type II cytoskeletal 3	KRT3	>sp|P12035|K2C3_HUMAN Keratin, type II cytoskeletal 3 OS=Homo sapiens GN=KRT3 PE=1 SV=3;>P12035 SWISS-PROT:P12035 Tax_Id=9606 Gene_Symbol=KRT3 Keratin, type II cytoskeletal 3	2	14	3	2	3	5	5	9	10	11	1	3	4	8	9	9	0	1	0	0	1	1	0	0	2	1	0	0	0	1	0	0	0	0	0	0	2	0	0	0	17.2	5.3
CON__P12763;P02765	CON__P12763	4;1	4;1	4;1			>P12763 SWISS-PROT:P12763 (Bos taurus) Alpha-2-HS-glycoprotein precursor	2	4	4	4	2	2	2	3	4	4	2	2	2	4	3	4	2	2	2	3	4	4	2	2	2	4	3	4	2	2	2	3	4	4	2	2	2	4	3	4	11.7	11.7
P13645;CON__P13645;CON__P02535-1;Q7Z3Z0;CON__Q7Z3Z0;Q7Z3Y8;CON__Q7Z3Y8;Q7Z3Y7;CON__Q148H6;CON__Q7Z3Y7;Q2M2I5;CON__Q2M2I5	P13645;CON__P13645	28;28;7;2;2;2;2;2;2;2;1;1	28;28;7;2;2;2;2;2;2;2;1;1	24;24;4;1;1;1;1;1;1;1;0;0	Keratin, type I cytoskeletal 10	KRT10	>sp|P13645|K1C10_HUMAN Keratin, type I cytoskeletal 10 OS=Homo sapiens GN=KRT10 PE=1 SV=6;>P13645 SWISS-PROT:P13645 Tax_Id=9606 Gene_Symbol=KRT10 Keratin, type I cytoskeletal 10	12	28	28	24	11	15	17	24	27	25	15	16	15	23	22	25	11	15	17	24	27	25	15	16	15	23	22	25	9	13	15	20	23	21	14	15	14	19	18	21	47.4	47.4
P13647;CON__P13647;P14136;CON__Q61726;O43790;CON__O43790;P78385;CON__Q6NT21;CON__P78385;Q14533;CON__Q14533;P78386;CON__P78386	P13647;CON__P13647	33;33;1;1;1;1;1;1;1;1;1;1;1	25;25;1;1;1;1;1;1;1;1;1;1;1	6;6;0;0;0;0;0;0;0;0;0;0;0	Keratin, type II cytoskeletal 5	KRT5	>sp|P13647|K2C5_HUMAN Keratin, type II cytoskeletal 5 OS=Homo sapiens GN=KRT5 PE=1 SV=3;>P13647 SWISS-PROT:P13647 Tax_Id=9606 Gene_Symbol=KRT5 Keratin, type II cytoskeletal 5	13	33	25	6	9	17	17	26	26	28	12	13	12	20	23	22	6	14	14	18	18	20	9	10	9	13	15	14	1	3	4	4	5	5	3	2	3	4	4	4	49.8	41.2
P35908;CON__P35908;Q9NY12;CON__REFSEQ:XP_932229	P35908;CON__P35908	40;40;1;1	37;37;1;1	23;23;1;0	Keratin, type II cytoskeletal 2 epidermal	KRT2	>sp|P35908|K22E_HUMAN Keratin, type II cytoskeletal 2 epidermal OS=Homo sapiens GN=KRT2 PE=1 SV=2;>P35908 SWISS-PROT:P35908 Tax_Id=9606 Gene_Symbol=KRT2 Keratin, type II cytoskeletal 2 epidermal	4	40	37	23	22	27	27	32	33	34	23	23	24	31	32	34	20	25	25	29	30	31	22	21	23	28	29	31	14	17	17	17	18	18	16	14	16	18	17	19	58.2	55.1
P48668;CON__P48668	P48668;CON__P48668	24;24	1;1	0;0	Keratin, type II cytoskeletal 6C	KRT6C	>sp|P48668|K2C6C_HUMAN Keratin, type II cytoskeletal 6C OS=Homo sapiens GN=KRT6C PE=1 SV=3;>P48668 SWISS-PROT:P48668 Tax_Id=9606 Gene_Symbol=KRT6C Keratin, type II cytoskeletal 6C	2	24	1	0	5	7	8	20	23	23	7	6	7	16	17	17	0	0	1	0	1	1	1	0	1	0	0	1	0	0	0	0	0	0	0	0	0	0	0	0	37.8	1.8
Q04695;CON__Q04695;CON__Q9QWL7;Q9C075;CON__Q9C075;CON__Q99PS0	Q04695;CON__Q04695;CON__Q9QWL7	14;14;11;1;1;1	7;7;4;1;1;1	6;6;3;1;1;1	Keratin, type I cytoskeletal 17	KRT17	>sp|Q04695|K1C17_HUMAN Keratin, type I cytoskeletal 17 OS=Homo sapiens GN=KRT17 PE=1 SV=2;>Q04695 SWISS-PROT:Q04695 Tax_Id=9606 Gene_Symbol=KRT17 Keratin, type I cytoskeletal 17;>Q9QWL7 SWISS-PROT:Q9QWL7 Tax_Id=10090 Gene_Symbol=Krt17 Keratin, type I cytos	6	14	7	6	3	3	3	7	13	13	2	2	2	8	7	7	1	1	1	2	7	6	1	1	1	3	2	2	1	1	1	1	6	5	1	1	1	2	1	2	34.7	19.2
Q7RTS7;CON__Q7RTS7;Q86Y46;CON__Q32MB2;Q3SY84;CON__Q3SY84	Q7RTS7;CON__Q7RTS7;Q86Y46;CON__Q32MB2;Q3SY84;CON__Q3SY84	6;6;6;6;4;4	1;1;1;1;1;1	0;0;0;0;0;0	Keratin, type II cytoskeletal 74;Keratin, type II cytoskeletal 73;Keratin, type II cytoskeletal 71	KRT74;KRT73;KRT71	>sp|Q7RTS7|K2C74_HUMAN Keratin, type II cytoskeletal 74 OS=Homo sapiens GN=KRT74 PE=1 SV=2;>Q7RTS7 SWISS-PROT:Q7RTS7 Tax_Id=9606 Gene_Symbol=KRT74 Keratin, type II cytoskeletal 74;>sp|Q86Y46|K2C73_HUMAN Keratin, type II cytoskeletal 73 OS=Homo sapiens GN=K	6	6	1	0	1	1	1	5	6	6	1	1	1	6	5	5	0	0	0	1	1	1	0	0	0	1	1	1	0	0	0	0	0	0	0	0	0	0	0	0	7.6	2.3
P08729;CON__Q3KNV1;CON__P08729;CON__Q9DCV7;Q9NSB2;CON__Q9NSB2;CON__Q6ISB0	P08729;CON__Q3KNV1;CON__P08729	21;21;20;7;4;4;4	16;16;15;2;0;0;0	14;14;13;2;0;0;0	Keratin, type II cytoskeletal 7	KRT7	>sp|P08729|K2C7_HUMAN Keratin, type II cytoskeletal 7 OS=Homo sapiens GN=KRT7 PE=1 SV=5;>Q3KNV1 TREMBL:Q3KNV1;Q96GE1 Tax_Id=9606 Gene_Symbol=KRT7 keratin 7;>P08729 SWISS-PROT:P08729 Tax_Id=9606 Gene_Symbol=KRT7 Keratin, type II cytoskeletal 7	7	21	16	14	15	11	14	19	20	20	14	16	17	20	17	18	11	7	10	14	15	15	11	12	14	15	12	13	10	6	9	12	13	13	10	11	13	13	11	12	43.3	38
Q5D862;CON__Q5D862	Q5D862;CON__Q5D862	5;5	5;5	5;5	Filaggrin-2	FLG2	>sp|Q5D862|FILA2_HUMAN Filaggrin-2 OS=Homo sapiens GN=FLG2 PE=1 SV=1;>Q5D862 SWISS-PROT:Q5D862 Tax_Id=9606 Gene_Symbol=FLG2 Filaggrin-2	2	5	5	5	1	3	4	3	3	3	3	1	2	3	3	3	1	3	4	3	3	3	3	1	2	3	3	3	1	3	4	3	3	3	3	1	2	3	3	3	4.4	4.4
Q5XKE5;CON__Q5XKE5	Q5XKE5;CON__Q5XKE5	9;9	1;1	0;0	Keratin, type II cytoskeletal 79	KRT79	>sp|Q5XKE5|K2C79_HUMAN Keratin, type II cytoskeletal 79 OS=Homo sapiens GN=KRT79 PE=1 SV=2;>Q5XKE5 SWISS-PROT:Q5XKE5 Tax_Id=9606 Gene_Symbol=KRT79 Keratin, type II cytoskeletal 79	2	9	1	0	4	4	4	7	7	8	3	4	2	5	6	5	1	1	0	0	0	1	1	1	0	0	0	0	0	0	0	0	0	0	0	0	0	0	0	0	13.3	1.9
Q6KB66;CON__Q6KB66-1	Q6KB66;CON__Q6KB66-1	2;2	2;2	2;2	Keratin, type II cytoskeletal 80	KRT80	>sp|Q6KB66|K2C80_HUMAN Keratin, type II cytoskeletal 80 OS=Homo sapiens GN=KRT80 PE=1 SV=2;>Q6KB66-1 SWISS-PROT:Q6KB66-1 Tax_Id=9606 Gene_Symbol=KRT80 Isoform 1 of Keratin, type II cytoskeletal 80	2	2	2	2	0	0	0	1	2	2	0	0	0	2	2	2	0	0	0	1	2	2	0	0	0	2	2	2	0	0	0	1	2	2	0	0	0	2	2	2	4.6	4.6
Q8N1N4;CON__Q8N1N4-2;CON__Q7RTT2	Q8N1N4;CON__Q8N1N4-2;CON__Q7RTT2	11;11;11	7;7;7	7;7;7	Keratin, type II cytoskeletal 78	KRT78	>sp|Q8N1N4|K2C78_HUMAN Keratin, type II cytoskeletal 78 OS=Homo sapiens GN=KRT78 PE=1 SV=2;>Q8N1N4-2 SWISS-PROT:Q8N1N4-2 Tax_Id=9606 Gene_Symbol=KRT78 Isoform 2 of Keratin, type II cytoskeletal 78;>Q7RTT2 TREMBL:Q7RTT2 Tax_Id=9606 Gene_Symbol=KRT78 Keratin	3	11	7	7	1	2	3	6	8	9	0	1	0	8	8	8	0	1	1	4	5	6	0	0	0	5	6	6	0	1	1	4	5	6	0	0	0	5	6	6	21	15.2
Q7Z794;CON__Q7Z794	Q7Z794;CON__Q7Z794	18;18	14;14	12;12	Keratin, type II cytoskeletal 1b	KRT77	>sp|Q7Z794|K2C1B_HUMAN Keratin, type II cytoskeletal 1b OS=Homo sapiens GN=KRT77 PE=2 SV=3;>Q7Z794 SWISS-PROT:Q7Z794 Tax_Id=9606 Gene_Symbol=KRT77 Keratin 77	2	18	14	12	2	2	2	18	18	18	2	2	2	18	18	17	0	0	0	14	14	14	0	0	0	14	14	13	0	0	0	12	12	12	0	0	0	12	12	11	27.5	22.5
Q86YZ3;CON__Q86YZ3	Q86YZ3;CON__Q86YZ3	5;5	5;5	5;5	Hornerin	HRNR	>sp|Q86YZ3|HORN_HUMAN Hornerin OS=Homo sapiens GN=HRNR PE=1 SV=2;>Q86YZ3 SWISS-PROT:Q86YZ3 Tax_Id=9606 Gene_Symbol=HRNR Hornerin	2	5	5	5	3	5	3	0	0	1	3	2	2	1	0	0	3	5	3	0	0	1	3	2	2	1	0	0	3	5	3	0	0	1	3	2	2	1	0	0	8.4	8.4
Q13765;E9PAV3	Q13765;E9PAV3	3;3	3;3	3;3	Nascent polypeptide-associated complex subunit alpha	NACA	>sp|Q13765|NACA_HUMAN Nascent polypeptide-associated complex subunit alpha OS=Homo sapiens GN=NACA PE=1 SV=1;>sp|E9PAV3|NACAM_HUMAN Nascent polypeptide-associated complex subunit alpha, muscle-specific form OS=Homo sapiens GN=NACA PE=1 SV=1	2	3	3	3	3	3	2	2	2	2	2	2	2	2	2	1	3	3	2	2	2	2	2	2	2	2	2	1	3	3	2	2	2	2	2	2	2	2	2	1	19.5	19.5
E9PRG8	E9PRG8	1	1	1		C11orf48	>sp|E9PRG8|CK098_HUMAN Uncharacterized protein C11orf98 OS=Homo sapiens GN=C11orf98 PE=4 SV=1	1	1	1	1	1	1	1	1	1	0	1	0	1	0	1	0	1	1	1	1	1	0	1	0	1	0	1	0	1	1	1	1	1	0	1	0	1	0	1	0	10.7	10.7
O00148;Q13838	O00148;Q13838	1;1	1;1	1;1	ATP-dependent RNA helicase DDX39A;Spliceosome RNA helicase DDX39B	DDX39A;DDX39B	>sp|O00148|DX39A_HUMAN ATP-dependent RNA helicase DDX39A OS=Homo sapiens GN=DDX39A PE=1 SV=2;>sp|Q13838|DX39B_HUMAN Spliceosome RNA helicase DDX39B OS=Homo sapiens GN=DDX39B PE=1 SV=1	2	1	1	1	1	1	1	1	1	1	1	1	1	1	1	1	1	1	1	1	1	1	1	1	1	1	1	1	1	1	1	1	1	1	1	1	1	1	1	1	3.3	3.3
O00159	O00159	17	17	17	Unconventional myosin-Ic	MYO1C	>sp|O00159|MYO1C_HUMAN Unconventional myosin-Ic OS=Homo sapiens GN=MYO1C PE=1 SV=4	1	17	17	17	11	8	10	12	12	6	12	14	12	10	7	7	11	8	10	12	12	6	12	14	12	10	7	7	11	8	10	12	12	6	12	14	12	10	7	7	20.2	20.2
O00231	O00231	1	1	1	26S proteasome non-ATPase regulatory subunit 11	PSMD11	>sp|O00231|PSD11_HUMAN 26S proteasome non-ATPase regulatory subunit 11 OS=Homo sapiens GN=PSMD11 PE=1 SV=3	1	1	1	1	1	1	1	1	1	0	1	1	1	0	1	1	1	1	1	1	1	0	1	1	1	0	1	1	1	1	1	1	1	0	1	1	1	0	1	1	2.4	2.4
O00299	O00299	5	5	5	Chloride intracellular channel protein 1	CLIC1	>sp|O00299|CLIC1_HUMAN Chloride intracellular channel protein 1 OS=Homo sapiens GN=CLIC1 PE=1 SV=4	1	5	5	5	0	1	1	4	4	3	1	1	0	3	3	3	0	1	1	4	4	3	1	1	0	3	3	3	0	1	1	4	4	3	1	1	0	3	3	3	26.1	26.1
O00303	O00303	1	1	1	Eukaryotic translation initiation factor 3 subunit F	EIF3F	>sp|O00303|EIF3F_HUMAN Eukaryotic translation initiation factor 3 subunit F OS=Homo sapiens GN=EIF3F PE=1 SV=1	1	1	1	1	1	1	1	1	1	1	1	1	1	1	1	1	1	1	1	1	1	1	1	1	1	1	1	1	1	1	1	1	1	1	1	1	1	1	1	1	4.8	4.8
O00410	O00410	2	2	2	Importin-5	IPO5	>sp|O00410|IPO5_HUMAN Importin-5 OS=Homo sapiens GN=IPO5 PE=1 SV=4	1	2	2	2	1	1	0	0	1	1	0	0	1	0	1	1	1	1	0	0	1	1	0	0	1	0	1	1	1	1	0	0	1	1	0	0	1	0	1	1	1.9	1.9
O00487	O00487	1	1	1	26S proteasome non-ATPase regulatory subunit 14	PSMD14	>sp|O00487|PSDE_HUMAN 26S proteasome non-ATPase regulatory subunit 14 OS=Homo sapiens GN=PSMD14 PE=1 SV=1	1	1	1	1	1	0	0	1	0	0	0	1	0	1	1	0	1	0	0	1	0	0	0	1	0	1	1	0	1	0	0	1	0	0	0	1	0	1	1	0	4.2	4.2
O00566	O00566	1	1	1	U3 small nucleolar ribonucleoprotein protein MPP10	MPHOSPH10	>sp|O00566|MPP10_HUMAN U3 small nucleolar ribonucleoprotein protein MPP10 OS=Homo sapiens GN=MPHOSPH10 PE=1 SV=2	1	1	1	1	1	0	1	0	0	0	1	0	1	0	0	0	1	0	1	0	0	0	1	0	1	0	0	0	1	0	1	0	0	0	1	0	1	0	0	0	2.1	2.1
O00567	O00567	1	1	1	Nucleolar protein 56	NOP56	>sp|O00567|NOP56_HUMAN Nucleolar protein 56 OS=Homo sapiens GN=NOP56 PE=1 SV=4	1	1	1	1	0	0	0	0	0	0	1	1	1	0	0	0	0	0	0	0	0	0	1	1	1	0	0	0	0	0	0	0	0	0	1	1	1	0	0	0	2.5	2.5
O00571;O15523;Q9NQI0	O00571;O15523	6;5;1	6;5;1	6;5;1	ATP-dependent RNA helicase DDX3X;ATP-dependent RNA helicase DDX3Y	DDX3X;DDX3Y	>sp|O00571|DDX3X_HUMAN ATP-dependent RNA helicase DDX3X OS=Homo sapiens GN=DDX3X PE=1 SV=3;>sp|O15523|DDX3Y_HUMAN ATP-dependent RNA helicase DDX3Y OS=Homo sapiens GN=DDX3Y PE=1 SV=2	3	6	6	6	1	1	1	6	6	6	0	0	1	6	5	4	1	1	1	6	6	6	0	0	1	6	5	4	1	1	1	6	6	6	0	0	1	6	5	4	10.6	10.6
O00592	O00592	2	2	2	Podocalyxin	PODXL	>sp|O00592|PODXL_HUMAN Podocalyxin OS=Homo sapiens GN=PODXL PE=1 SV=2	1	2	2	2	2	1	1	1	1	1	1	1	1	1	1	1	2	1	1	1	1	1	1	1	1	1	1	1	2	1	1	1	1	1	1	1	1	1	1	1	4.5	4.5
O14732	O14732	2	2	2	Inositol monophosphatase 2	IMPA2	>sp|O14732|IMPA2_HUMAN Inositol monophosphatase 2 OS=Homo sapiens GN=IMPA2 PE=1 SV=1	1	2	2	2	0	0	0	2	2	2	0	0	0	2	2	1	0	0	0	2	2	2	0	0	0	2	2	1	0	0	0	2	2	2	0	0	0	2	2	1	7.3	7.3
O14745	O14745	2	2	2	Na(+)/H(+) exchange regulatory cofactor NHE-RF1	SLC9A3R1	>sp|O14745|NHRF1_HUMAN Na(+)/H(+) exchange regulatory cofactor NHE-RF1 OS=Homo sapiens GN=SLC9A3R1 PE=1 SV=4	1	2	2	2	0	0	0	2	2	1	0	0	0	2	2	0	0	0	0	2	2	1	0	0	0	2	2	0	0	0	0	2	2	1	0	0	0	2	2	0	6.7	6.7
O14818;Q8TAA3	O14818	3;1	3;1	3;1	Proteasome subunit alpha type-7	PSMA7	>sp|O14818|PSA7_HUMAN Proteasome subunit alpha type-7 OS=Homo sapiens GN=PSMA7 PE=1 SV=1	2	3	3	3	0	0	0	2	3	3	0	0	0	2	3	2	0	0	0	2	3	3	0	0	0	2	3	2	0	0	0	2	3	3	0	0	0	2	3	2	13.7	13.7
O43143	O43143	1	1	1	Putative pre-mRNA-splicing factor ATP-dependent RNA helicase DHX15	DHX15	>sp|O43143|DHX15_HUMAN Pre-mRNA-splicing factor ATP-dependent RNA helicase DHX15 OS=Homo sapiens GN=DHX15 PE=1 SV=2	1	1	1	1	0	0	0	1	1	1	0	0	0	1	1	0	0	0	0	1	1	1	0	0	0	1	1	0	0	0	0	1	1	1	0	0	0	1	1	0	1.5	1.5
O43172	O43172	2	2	2	U4/U6 small nuclear ribonucleoprotein Prp4	PRPF4	>sp|O43172|PRP4_HUMAN U4/U6 small nuclear ribonucleoprotein Prp4 OS=Homo sapiens GN=PRPF4 PE=1 SV=2	1	2	2	2	0	0	1	1	2	1	0	1	0	0	2	1	0	0	1	1	2	1	0	1	0	0	2	1	0	0	1	1	2	1	0	1	0	0	2	1	5.7	5.7
O43175	O43175	12	12	12	D-3-phosphoglycerate dehydrogenase	PHGDH	>sp|O43175|SERA_HUMAN D-3-phosphoglycerate dehydrogenase OS=Homo sapiens GN=PHGDH PE=1 SV=4	1	12	12	12	6	6	6	12	10	10	7	7	7	10	10	9	6	6	6	12	10	10	7	7	7	10	10	9	6	6	6	12	10	10	7	7	7	10	10	9	24	24
O43324	O43324	1	1	1	Eukaryotic translation elongation factor 1 epsilon-1	EEF1E1	>sp|O43324|MCA3_HUMAN Eukaryotic translation elongation factor 1 epsilon-1 OS=Homo sapiens GN=EEF1E1 PE=1 SV=1	1	1	1	1	1	1	1	1	1	1	1	0	1	1	1	1	1	1	1	1	1	1	1	0	1	1	1	1	1	1	1	1	1	1	1	0	1	1	1	1	6.3	6.3
O43390	O43390	3	3	2	Heterogeneous nuclear ribonucleoprotein R	HNRNPR	>sp|O43390|HNRPR_HUMAN Heterogeneous nuclear ribonucleoprotein R OS=Homo sapiens GN=HNRNPR PE=1 SV=1	1	3	3	2	2	2	2	3	3	3	1	2	2	3	3	2	2	2	2	3	3	3	1	2	2	3	3	2	1	1	1	2	2	2	1	1	1	2	2	1	5.8	5.8
O43395	O43395	4	4	4	U4/U6 small nuclear ribonucleoprotein Prp3	PRPF3	>sp|O43395|PRPF3_HUMAN U4/U6 small nuclear ribonucleoprotein Prp3 OS=Homo sapiens GN=PRPF3 PE=1 SV=2	1	4	4	4	1	1	1	3	4	2	1	1	1	2	2	1	1	1	1	3	4	2	1	1	1	2	2	1	1	1	1	3	4	2	1	1	1	2	2	1	6.9	6.9
O43399	O43399	1	1	1	Tumor protein D54	TPD52L2	>sp|O43399|TPD54_HUMAN Tumor protein D54 OS=Homo sapiens GN=TPD52L2 PE=1 SV=2	1	1	1	1	0	0	0	1	1	1	0	0	0	1	0	0	0	0	0	1	1	1	0	0	0	1	0	0	0	0	0	1	1	1	0	0	0	1	0	0	6.8	6.8
O43423;P39687	O43423;P39687	1;1	1;1	1;1	Acidic leucine-rich nuclear phosphoprotein 32 family member C;Acidic leucine-rich nuclear phosphoprotein 32 family member A	ANP32C;ANP32A	>sp|O43423|AN32C_HUMAN Acidic leucine-rich nuclear phosphoprotein 32 family member C OS=Homo sapiens GN=ANP32C PE=2 SV=1;>sp|P39687|AN32A_HUMAN Acidic leucine-rich nuclear phosphoprotein 32 family member A OS=Homo sapiens GN=ANP32A PE=1 SV=1	2	1	1	1	1	1	1	1	1	1	1	1	1	1	1	1	1	1	1	1	1	1	1	1	1	1	1	1	1	1	1	1	1	1	1	1	1	1	1	1	4.7	4.7
O43684	O43684	2	2	2	Mitotic checkpoint protein BUB3	BUB3	>sp|O43684|BUB3_HUMAN Mitotic checkpoint protein BUB3 OS=Homo sapiens GN=BUB3 PE=1 SV=1	1	2	2	2	0	0	0	2	2	2	0	0	0	2	2	2	0	0	0	2	2	2	0	0	0	2	2	2	0	0	0	2	2	2	0	0	0	2	2	2	8.2	8.2
O43707;P35609;Q08043	O43707;P35609;Q08043	4;2;2	4;2;2	1;0;0	Alpha-actinin-4;Alpha-actinin-2;Alpha-actinin-3	ACTN4;ACTN2;ACTN3	>sp|O43707|ACTN4_HUMAN Alpha-actinin-4 OS=Homo sapiens GN=ACTN4 PE=1 SV=2;>sp|P35609|ACTN2_HUMAN Alpha-actinin-2 OS=Homo sapiens GN=ACTN2 PE=1 SV=1;>sp|Q08043|ACTN3_HUMAN Alpha-actinin-3 OS=Homo sapiens GN=ACTN3 PE=1 SV=2	3	4	4	1	1	1	1	4	4	3	0	1	0	4	4	4	1	1	1	4	4	3	0	1	0	4	4	4	1	1	1	1	1	1	0	1	0	1	1	1	6	6
O43709	O43709	2	2	2	Uncharacterized methyltransferase WBSCR22	WBSCR22	>sp|O43709|BUD23_HUMAN Probable 18S rRNA (guanine-N(7))-methyltransferase OS=Homo sapiens GN=BUD23 PE=1 SV=2	1	2	2	2	0	1	1	0	2	1	1	1	0	0	1	0	0	1	1	0	2	1	1	1	0	0	1	0	0	1	1	0	2	1	1	1	0	0	1	0	13.5	13.5
O43776	O43776	1	1	1	Asparagine--tRNA ligase, cytoplasmic	NARS	>sp|O43776|SYNC_HUMAN Asparagine--tRNA ligase, cytoplasmic OS=Homo sapiens GN=NARS PE=1 SV=1	1	1	1	1	0	0	0	1	1	1	0	0	0	1	1	1	0	0	0	1	1	1	0	0	0	1	1	1	0	0	0	1	1	1	0	0	0	1	1	1	2.6	2.6
O43795;Q9UBC5	O43795	9;1	9;1	9;1	Unconventional myosin-Ib	MYO1B	>sp|O43795|MYO1B_HUMAN Unconventional myosin-Ib OS=Homo sapiens GN=MYO1B PE=1 SV=3	2	9	9	9	0	0	0	9	2	2	0	0	0	4	3	3	0	0	0	9	2	2	0	0	0	4	3	3	0	0	0	9	2	2	0	0	0	4	3	3	9.9	9.9
O60216;Q9H4I0	O60216	13;1	13;1	13;1	Double-strand-break repair protein rad21 homolog	RAD21	>sp|O60216|RAD21_HUMAN Double-strand-break repair protein rad21 homolog OS=Homo sapiens GN=RAD21 PE=1 SV=2	2	13	13	13	0	0	0	0	0	0	12	12	11	9	9	9	0	0	0	0	0	0	12	12	11	9	9	9	0	0	0	0	0	0	12	12	11	9	9	9	23.9	23.9
O60506	O60506	2	1	1	Heterogeneous nuclear ribonucleoprotein Q	SYNCRIP	>sp|O60506|HNRPQ_HUMAN Heterogeneous nuclear ribonucleoprotein Q OS=Homo sapiens GN=SYNCRIP PE=1 SV=2	1	2	1	1	2	1	1	2	2	2	0	1	2	2	2	2	1	0	0	1	1	1	0	0	1	1	1	1	1	0	0	1	1	1	0	0	1	1	1	1	3.5	1.6
O60664	O60664	3	3	3	Perilipin-3	PLIN3	>sp|O60664|PLIN3_HUMAN Perilipin-3 OS=Homo sapiens GN=PLIN3 PE=1 SV=3	1	3	3	3	2	2	2	2	1	2	1	2	0	1	2	2	2	2	2	2	1	2	1	2	0	1	2	2	2	2	2	2	1	2	1	2	0	1	2	2	11.1	11.1
O60783	O60783	1	1	1	28S ribosomal protein S14, mitochondrial	MRPS14	>sp|O60783|RT14_HUMAN 28S ribosomal protein S14, mitochondrial OS=Homo sapiens GN=MRPS14 PE=1 SV=1	1	1	1	1	1	0	1	1	1	0	1	1	0	1	0	1	1	0	1	1	1	0	1	1	0	1	0	1	1	0	1	1	1	0	1	1	0	1	0	1	11.7	11.7
Q99880;Q99879;Q99877;Q93079;Q5QNW6;P62807;P58876;P57053;O60814;Q8N257;Q16778;P33778;P23527;P06899;Q96A08	Q99880;Q99879;Q99877;Q93079;Q5QNW6;P62807;P58876;P57053;O60814;Q8N257;Q16778;P33778;P23527;P06899;Q96A08	4;4;4;4;4;4;4;4;4;3;3;3;3;3;2	4;4;4;4;4;4;4;4;4;3;3;3;3;3;2	4;4;4;4;4;4;4;4;4;3;3;3;3;3;2	Histone H2B type 1-L;Histone H2B type 1-M;Histone H2B type 1-N;Histone H2B type 1-H;Histone H2B type 2-F;Histone H2B type 1-C/E/F/G/I;Histone H2B type 1-D;Histone H2B type F-S;Histone H2B type 1-K;Histone H2B type 3-B;Histone H2B type 2-E;Histone H2B type 1-B;Histone H2B type 1-O;Histone H2B type 1-J;Histone H2B type 1-A	HIST1H2BL;HIST1H2BM;HIST1H2BN;HIST1H2BH;HIST2H2BF;HIST1H2BC;HIST1H2BD;H2BFS;HIST1H2BK;HIST3H2BB;HIST2H2BE;HIST1H2BB;HIST1H2BO;HIST1H2BJ;HIST1H2BA	>sp|Q99880|H2B1L_HUMAN Histone H2B type 1-L OS=Homo sapiens GN=HIST1H2BL PE=1 SV=3;>sp|Q99879|H2B1M_HUMAN Histone H2B type 1-M OS=Homo sapiens GN=HIST1H2BM PE=1 SV=3;>sp|Q99877|H2B1N_HUMAN Histone H2B type 1-N OS=Homo sapiens GN=HIST1H2BN PE=1 SV=3;>sp|Q93	15	4	4	4	4	4	4	3	3	3	4	4	4	1	2	2	4	4	4	3	3	3	4	4	4	1	2	2	4	4	4	3	3	3	4	4	4	1	2	2	35.7	35.7
O75223	O75223	2	2	2	Gamma-glutamylcyclotransferase	GGCT	>sp|O75223|GGCT_HUMAN Gamma-glutamylcyclotransferase OS=Homo sapiens GN=GGCT PE=1 SV=1	1	2	2	2	0	0	0	2	2	1	0	0	0	2	2	2	0	0	0	2	2	1	0	0	0	2	2	2	0	0	0	2	2	1	0	0	0	2	2	2	12.2	12.2
O75367	O75367	3	3	3	Core histone macro-H2A.1	H2AFY	>sp|O75367|H2AY_HUMAN Core histone macro-H2A.1 OS=Homo sapiens GN=H2AFY PE=1 SV=4	1	3	3	3	0	1	0	2	3	2	0	1	1	3	3	0	0	1	0	2	3	2	0	1	1	3	3	0	0	1	0	2	3	2	0	1	1	3	3	0	11.6	11.6
O75396	O75396	3	3	3	Vesicle-trafficking protein SEC22b	SEC22B	>sp|O75396|SC22B_HUMAN Vesicle-trafficking protein SEC22b OS=Homo sapiens GN=SEC22B PE=1 SV=4	1	3	3	3	2	1	1	2	2	2	1	1	2	2	2	2	2	1	1	2	2	2	1	1	2	2	2	2	2	1	1	2	2	2	1	1	2	2	2	2	15.8	15.8
O75400	O75400	2	2	2	Pre-mRNA-processing factor 40 homolog A	PRPF40A	>sp|O75400|PR40A_HUMAN Pre-mRNA-processing factor 40 homolog A OS=Homo sapiens GN=PRPF40A PE=1 SV=2	1	2	2	2	2	2	2	1	1	1	2	2	1	1	1	1	2	2	2	1	1	1	2	2	1	1	1	1	2	2	2	1	1	1	2	2	1	1	1	1	2.9	2.9
O94905;O75477	O94905;O75477	2;2	2;2	2;2	Erlin-2;Erlin-1	ERLIN2;ERLIN1	>sp|O94905|ERLN2_HUMAN Erlin-2 OS=Homo sapiens GN=ERLIN2 PE=1 SV=1;>sp|O75477|ERLN1_HUMAN Erlin-1 OS=Homo sapiens GN=ERLIN1 PE=1 SV=1	2	2	2	2	0	0	0	2	1	1	0	0	0	2	1	2	0	0	0	2	1	1	0	0	0	2	1	2	0	0	0	2	1	1	0	0	0	2	1	2	7.1	7.1
O75494;Q8WXF0	O75494;Q8WXF0	2;1	2;1	2;1	Serine/arginine-rich splicing factor 10;Serine/arginine-rich splicing factor 12	SRSF10;SRSF12	>sp|O75494|SRS10_HUMAN Serine/arginine-rich splicing factor 10 OS=Homo sapiens GN=SRSF10 PE=1 SV=1;>sp|Q8WXF0|SRS12_HUMAN Serine/arginine-rich splicing factor 12 OS=Homo sapiens GN=SRSF12 PE=2 SV=1	2	2	2	2	1	1	1	2	2	2	1	1	1	1	2	2	1	1	1	2	2	2	1	1	1	1	2	2	1	1	1	2	2	2	1	1	1	1	2	2	9.2	9.2
O75533	O75533	2	2	2	Splicing factor 3B subunit 1	SF3B1	>sp|O75533|SF3B1_HUMAN Splicing factor 3B subunit 1 OS=Homo sapiens GN=SF3B1 PE=1 SV=3	1	2	2	2	0	0	0	2	2	2	0	0	0	2	2	2	0	0	0	2	2	2	0	0	0	2	2	2	0	0	0	2	2	2	0	0	0	2	2	2	1.5	1.5
O75607	O75607	1	1	1	Nucleoplasmin-3	NPM3	>sp|O75607|NPM3_HUMAN Nucleoplasmin-3 OS=Homo sapiens GN=NPM3 PE=1 SV=3	1	1	1	1	0	0	1	0	0	0	1	0	0	0	0	0	0	0	1	0	0	0	1	0	0	0	0	0	0	0	1	0	0	0	1	0	0	0	0	0	9	9
O75628	O75628	1	1	1	GTP-binding protein REM 1	REM1	>sp|O75628|REM1_HUMAN GTP-binding protein REM 1 OS=Homo sapiens GN=REM1 PE=1 SV=2	1	1	1	1	1	1	1	0	0	0	1	1	1	0	0	0	1	1	1	0	0	0	1	1	1	0	0	0	1	1	1	0	0	0	1	1	1	0	0	0	3.4	3.4
O75643	O75643	6	6	6	U5 small nuclear ribonucleoprotein 200 kDa helicase	SNRNP200	>sp|O75643|U520_HUMAN U5 small nuclear ribonucleoprotein 200 kDa helicase OS=Homo sapiens GN=SNRNP200 PE=1 SV=2	1	6	6	6	2	2	2	6	6	2	2	1	2	4	4	4	2	2	2	6	6	2	2	1	2	4	4	4	2	2	2	6	6	2	2	1	2	4	4	4	3.7	3.7
O75874	O75874	1	1	1	Isocitrate dehydrogenase [NADP] cytoplasmic	IDH1	>sp|O75874|IDHC_HUMAN Isocitrate dehydrogenase [NADP] cytoplasmic OS=Homo sapiens GN=IDH1 PE=1 SV=2	1	1	1	1	1	1	1	1	1	1	1	1	1	1	1	1	1	1	1	1	1	1	1	1	1	1	1	1	1	1	1	1	1	1	1	1	1	1	1	1	3.1	3.1
O75909	O75909	1	1	1	Cyclin-K	CCNK	>sp|O75909|CCNK_HUMAN Cyclin-K OS=Homo sapiens GN=CCNK PE=1 SV=2	1	1	1	1	0	0	0	0	0	1	0	0	0	0	1	0	0	0	0	0	0	1	0	0	0	0	1	0	0	0	0	0	0	1	0	0	0	0	1	0	2.8	2.8
O75964	O75964	2	2	2	ATP synthase subunit g, mitochondrial	ATP5L	>sp|O75964|ATP5L_HUMAN ATP synthase subunit g, mitochondrial OS=Homo sapiens GN=ATP5L PE=1 SV=3	1	2	2	2	0	0	0	2	2	2	0	0	0	2	2	2	0	0	0	2	2	2	0	0	0	2	2	2	0	0	0	2	2	2	0	0	0	2	2	2	23.3	23.3
O76070;Q16143	O76070	4;1	4;1	4;1	Gamma-synuclein	SNCG	>sp|O76070|SYUG_HUMAN Gamma-synuclein OS=Homo sapiens GN=SNCG PE=1 SV=2	2	4	4	4	1	1	1	3	3	3	0	1	0	4	3	1	1	1	1	3	3	3	0	1	0	4	3	1	1	1	1	3	3	3	0	1	0	4	3	1	50.4	50.4
O95190	O95190	1	1	1	Ornithine decarboxylase antizyme 2	OAZ2	>sp|O95190|OAZ2_HUMAN Ornithine decarboxylase antizyme 2 OS=Homo sapiens GN=OAZ2 PE=1 SV=1	1	1	1	1	0	0	0	1	1	1	0	0	0	0	0	0	0	0	0	1	1	1	0	0	0	0	0	0	0	0	0	1	1	1	0	0	0	0	0	0	5.3	5.3
O95202	O95202	2	2	2	LETM1 and EF-hand domain-containing protein 1, mitochondrial	LETM1	>sp|O95202|LETM1_HUMAN LETM1 and EF-hand domain-containing protein 1, mitochondrial OS=Homo sapiens GN=LETM1 PE=1 SV=1	1	2	2	2	1	1	1	1	0	0	1	1	1	0	0	0	1	1	1	1	0	0	1	1	1	0	0	0	1	1	1	1	0	0	1	1	1	0	0	0	2.6	2.6
O95232	O95232	5	5	5	Luc7-like protein 3	LUC7L3	>sp|O95232|LC7L3_HUMAN Luc7-like protein 3 OS=Homo sapiens GN=LUC7L3 PE=1 SV=2	1	5	5	5	4	4	5	3	3	3	4	5	5	3	3	3	4	4	5	3	3	3	4	5	5	3	3	3	4	4	5	3	3	3	4	5	5	3	3	3	13.9	13.9
O95373;O15397	O95373	5;1	5;1	5;1	Importin-7	IPO7	>sp|O95373|IPO7_HUMAN Importin-7 OS=Homo sapiens GN=IPO7 PE=1 SV=1	2	5	5	5	1	1	1	5	5	5	0	1	0	5	5	5	1	1	1	5	5	5	0	1	0	5	5	5	1	1	1	5	5	5	0	1	0	5	5	5	5.9	5.9
O95456	O95456	1	1	1	Proteasome assembly chaperone 1	PSMG1	>sp|O95456|PSMG1_HUMAN Proteasome assembly chaperone 1 OS=Homo sapiens GN=PSMG1 PE=1 SV=1	1	1	1	1	0	0	0	1	1	0	0	0	0	0	1	1	0	0	0	1	1	0	0	0	0	0	1	1	0	0	0	1	1	0	0	0	0	0	1	1	3.5	3.5
O95622	O95622	1	1	1	Adenylate cyclase type 5	ADCY5	>sp|O95622|ADCY5_HUMAN Adenylate cyclase type 5 OS=Homo sapiens GN=ADCY5 PE=1 SV=3	1	1	1	1	0	0	0	0	0	0	0	1	0	0	0	0	0	0	0	0	0	0	0	1	0	0	0	0	0	0	0	0	0	0	0	1	0	0	0	0	0.9	0.9
O95816	O95816	1	1	1	BAG family molecular chaperone regulator 2	BAG2	>sp|O95816|BAG2_HUMAN BAG family molecular chaperone regulator 2 OS=Homo sapiens GN=BAG2 PE=1 SV=1	1	1	1	1	0	0	0	1	1	0	0	0	0	1	1	1	0	0	0	1	1	0	0	0	0	1	1	1	0	0	0	1	1	0	0	0	0	1	1	1	5.2	5.2
O95831	O95831	3	3	3	Apoptosis-inducing factor 1, mitochondrial	AIFM1	>sp|O95831|AIFM1_HUMAN Apoptosis-inducing factor 1, mitochondrial OS=Homo sapiens GN=AIFM1 PE=1 SV=1	1	3	3	3	0	0	0	3	3	2	0	0	0	2	2	1	0	0	0	3	3	2	0	0	0	2	2	1	0	0	0	3	3	2	0	0	0	2	2	1	5.4	5.4
P00338	P00338	5	4	4	L-lactate dehydrogenase A chain	LDHA	>sp|P00338|LDHA_HUMAN L-lactate dehydrogenase A chain OS=Homo sapiens GN=LDHA PE=1 SV=2	1	5	4	4	4	3	4	4	4	4	4	4	4	4	4	4	3	3	3	3	3	3	3	3	3	3	3	3	3	3	3	3	3	3	3	3	3	3	3	3	16.6	13
P00441	P00441	1	1	1	Superoxide dismutase [Cu-Zn]	SOD1	>sp|P00441|SODC_HUMAN Superoxide dismutase [Cu-Zn] OS=Homo sapiens GN=SOD1 PE=1 SV=2	1	1	1	1	1	0	0	1	0	1	1	1	0	0	1	0	1	0	0	1	0	1	1	1	0	0	1	0	1	0	0	1	0	1	1	1	0	0	1	0	9.1	9.1
P00558;P07205	P00558	8;2	8;2	8;2	Phosphoglycerate kinase 1	PGK1	>sp|P00558|PGK1_HUMAN Phosphoglycerate kinase 1 OS=Homo sapiens GN=PGK1 PE=1 SV=3	2	8	8	8	5	6	6	7	6	5	4	5	4	7	6	5	5	6	6	7	6	5	4	5	4	7	6	5	5	6	6	7	6	5	4	5	4	7	6	5	25.9	25.9
P00966	P00966	6	6	6	Argininosuccinate synthase	ASS1	>sp|P00966|ASSY_HUMAN Argininosuccinate synthase OS=Homo sapiens GN=ASS1 PE=1 SV=2	1	6	6	6	2	3	3	5	6	5	3	3	2	5	5	5	2	3	3	5	6	5	3	3	2	5	5	5	2	3	3	5	6	5	3	3	2	5	5	5	16.3	16.3
P01833	P01833	1	1	1	Polymeric immunoglobulin receptor;Secretory component	PIGR	>sp|P01833|PIGR_HUMAN Polymeric immunoglobulin receptor OS=Homo sapiens GN=PIGR PE=1 SV=4	1	1	1	1	0	1	1	0	0	0	1	0	0	0	0	0	0	1	1	0	0	0	1	0	0	0	0	0	0	1	1	0	0	0	1	0	0	0	0	0	2.1	2.1
P02511	P02511	2	2	2	Alpha-crystallin B chain	CRYAB	>sp|P02511|CRYAB_HUMAN Alpha-crystallin B chain OS=Homo sapiens GN=CRYAB PE=1 SV=2	1	2	2	2	0	0	0	0	0	2	0	0	0	0	0	0	0	0	0	0	0	2	0	0	0	0	0	0	0	0	0	0	0	2	0	0	0	0	0	0	10.9	10.9
P02545;Q03252	P02545	20;1	20;1	19;0	Prelamin-A/C;Lamin-A/C	LMNA	>sp|P02545|LMNA_HUMAN Prelamin-A/C OS=Homo sapiens GN=LMNA PE=1 SV=1	2	20	20	19	12	13	13	16	16	17	12	11	11	17	16	13	12	13	13	16	16	17	12	11	11	17	16	13	12	13	13	15	15	16	12	11	11	16	15	12	31.6	31.6
P02786	P02786	2	2	2	Transferrin receptor protein 1;Transferrin receptor protein 1, serum form	TFRC	>sp|P02786|TFR1_HUMAN Transferrin receptor protein 1 OS=Homo sapiens GN=TFRC PE=1 SV=2	1	2	2	2	1	1	1	2	2	2	0	0	1	2	2	2	1	1	1	2	2	2	0	0	1	2	2	2	1	1	1	2	2	2	0	0	1	2	2	2	3.2	3.2
P04075	P04075	9	9	9	Fructose-bisphosphate aldolase A	ALDOA	>sp|P04075|ALDOA_HUMAN Fructose-bisphosphate aldolase A OS=Homo sapiens GN=ALDOA PE=1 SV=2	1	9	9	9	6	6	6	7	7	6	5	5	5	5	5	7	6	6	6	7	7	6	5	5	5	5	5	7	6	6	6	7	7	6	5	5	5	5	5	7	29.7	29.7
P04083	P04083	4	4	4	Annexin A1	ANXA1	>sp|P04083|ANXA1_HUMAN Annexin A1 OS=Homo sapiens GN=ANXA1 PE=1 SV=2	1	4	4	4	3	4	4	2	2	2	4	3	3	1	1	1	3	4	4	2	2	2	4	3	3	1	1	1	3	4	4	2	2	2	4	3	3	1	1	1	15	15
P04150	P04150	1	1	1	Glucocorticoid receptor	NR3C1	>sp|P04150|GCR_HUMAN Glucocorticoid receptor OS=Homo sapiens GN=NR3C1 PE=1 SV=1	1	1	1	1	1	1	1	0	0	0	1	1	1	0	0	0	1	1	1	0	0	0	1	1	1	0	0	0	1	1	1	0	0	0	1	1	1	0	0	0	1.4	1.4
P04264;CON__P04264	P04264;CON__P04264	47;45	47;45	32;30	Keratin, type II cytoskeletal 1	KRT1	>sp|P04264|K2C1_HUMAN Keratin, type II cytoskeletal 1 OS=Homo sapiens GN=KRT1 PE=1 SV=6;>P04264 SWISS-PROT:P04264 Tax_Id=9606 Gene_Symbol=KRT1 Keratin, type II cytoskeletal 1	2	47	47	32	25	31	29	37	37	39	25	24	25	35	36	34	25	31	29	37	37	39	25	24	25	35	36	34	17	22	21	24	24	25	19	17	18	23	23	22	55.4	55.4
P04406	P04406	6	6	6	Glyceraldehyde-3-phosphate dehydrogenase	GAPDH	>sp|P04406|G3P_HUMAN Glyceraldehyde-3-phosphate dehydrogenase OS=Homo sapiens GN=GAPDH PE=1 SV=3	1	6	6	6	5	5	5	6	6	5	4	4	4	6	6	6	5	5	5	6	6	5	4	4	4	6	6	6	5	5	5	6	6	5	4	4	4	6	6	6	23.3	23.3
P04792	P04792	7	7	7	Heat shock protein beta-1	HSPB1	>sp|P04792|HSPB1_HUMAN Heat shock protein beta-1 OS=Homo sapiens GN=HSPB1 PE=1 SV=2	1	7	7	7	6	6	6	7	7	7	6	6	6	7	7	7	6	6	6	7	7	7	6	6	6	7	7	7	6	6	6	7	7	7	6	6	6	7	7	7	39.5	39.5
P04843	P04843	6	6	6	Dolichyl-diphosphooligosaccharide--protein glycosyltransferase subunit 1	RPN1	>sp|P04843|RPN1_HUMAN Dolichyl-diphosphooligosaccharide--protein glycosyltransferase subunit 1 OS=Homo sapiens GN=RPN1 PE=1 SV=1	1	6	6	6	3	4	4	6	6	5	4	3	3	6	5	3	3	4	4	6	6	5	4	3	3	6	5	3	3	4	4	6	6	5	4	3	3	6	5	3	12.7	12.7
Q93077;Q7L7L0;P04908	Q93077;Q7L7L0;P04908	5;5;5	1;1;1	1;1;1	Histone H2A type 1-C;Histone H2A type 3;Histone H2A type 1-B/E	HIST1H2AC;HIST3H2A;HIST1H2AB	>sp|Q93077|H2A1C_HUMAN Histone H2A type 1-C OS=Homo sapiens GN=HIST1H2AC PE=1 SV=3;>sp|Q7L7L0|H2A3_HUMAN Histone H2A type 3 OS=Homo sapiens GN=HIST3H2A PE=1 SV=3;>sp|P04908|H2A1B_HUMAN Histone H2A type 1-B/E OS=Homo sapiens GN=HIST1H2AB PE=1 SV=2	3	5	1	1	3	3	3	5	5	5	3	2	3	4	4	4	1	1	1	1	1	1	1	0	1	1	1	1	1	1	1	1	1	1	1	0	1	1	1	1	35.4	8.5
P05023;P13637;P50993;Q13733;P20648	P05023;P13637;P50993	7;5;4;1;1	7;5;4;1;1	7;5;4;1;1	Sodium/potassium-transporting ATPase subunit alpha-1;Sodium/potassium-transporting ATPase subunit alpha-3;Sodium/potassium-transporting ATPase subunit alpha-2	ATP1A1;ATP1A3;ATP1A2	>sp|P05023|AT1A1_HUMAN Sodium/potassium-transporting ATPase subunit alpha-1 OS=Homo sapiens GN=ATP1A1 PE=1 SV=1;>sp|P13637|AT1A3_HUMAN Sodium/potassium-transporting ATPase subunit alpha-3 OS=Homo sapiens GN=ATP1A3 PE=1 SV=3;>sp|P50993|AT1A2_HUMAN Sodium/po	5	7	7	7	2	1	1	7	5	3	1	0	1	6	5	5	2	1	1	7	5	3	1	0	1	6	5	5	2	1	1	7	5	3	1	0	1	6	5	5	10.1	10.1
P05089	P05089	1	1	1	Arginase-1	ARG1	>sp|P05089|ARGI1_HUMAN Arginase-1 OS=Homo sapiens GN=ARG1 PE=1 SV=2	1	1	1	1	0	1	1	0	0	0	1	0	1	0	0	0	0	1	1	0	0	0	1	0	1	0	0	0	0	1	1	0	0	0	1	0	1	0	0	0	3.4	3.4
P05090	P05090	1	1	1	Apolipoprotein D	APOD	>sp|P05090|APOD_HUMAN Apolipoprotein D OS=Homo sapiens GN=APOD PE=1 SV=1	1	1	1	1	0	0	0	1	1	1	0	0	0	1	1	1	0	0	0	1	1	1	0	0	0	1	1	1	0	0	0	1	1	1	0	0	0	1	1	1	5.8	5.8
P05109	P05109	1	1	1	Protein S100-A8;Protein S100-A8, N-terminally processed	S100A8	>sp|P05109|S10A8_HUMAN Protein S100-A8 OS=Homo sapiens GN=S100A8 PE=1 SV=1	1	1	1	1	0	0	0	1	1	1	0	0	0	0	0	0	0	0	0	1	1	1	0	0	0	0	0	0	0	0	0	1	1	1	0	0	0	0	0	0	11.8	11.8
P05141	P05141	6	6	3	ADP/ATP translocase 2;ADP/ATP translocase 2, N-terminally processed	SLC25A5	>sp|P05141|ADT2_HUMAN ADP/ATP translocase 2 OS=Homo sapiens GN=SLC25A5 PE=1 SV=7	1	6	6	3	6	6	6	5	5	5	6	6	5	5	5	5	6	6	6	5	5	5	6	6	5	5	5	5	3	3	3	2	2	2	3	3	2	2	2	2	19.5	19.5
P05387	P05387	3	3	3	60S acidic ribosomal protein P2	RPLP2	>sp|P05387|RLA2_HUMAN 60S acidic ribosomal protein P2 OS=Homo sapiens GN=RPLP2 PE=1 SV=1	1	3	3	3	3	3	3	2	2	2	3	3	3	2	2	2	3	3	3	2	2	2	3	3	3	2	2	2	3	3	3	2	2	2	3	3	3	2	2	2	53	53
P05388;Q8NHW5	P05388;Q8NHW5	7;6	7;6	7;6	60S acidic ribosomal protein P0;60S acidic ribosomal protein P0-like	RPLP0;RPLP0P6	>sp|P05388|RLA0_HUMAN 60S acidic ribosomal protein P0 OS=Homo sapiens GN=RPLP0 PE=1 SV=1;>sp|Q8NHW5|RLA0L_HUMAN 60S acidic ribosomal protein P0-like OS=Homo sapiens GN=RPLP0P6 PE=5 SV=1	2	7	7	7	4	5	4	5	5	5	6	4	6	5	5	5	4	5	4	5	5	5	6	4	6	5	5	5	4	5	4	5	5	5	6	4	6	5	5	5	28.1	28.1
P05783;CON__P05784;CON__H-INV:HIT000015463;CON__Q92764;Q92764;CON__Q497I4	P05783	15;6;1;1;1;1	15;6;1;1;1;1	14;5;1;1;1;1	Keratin, type I cytoskeletal 18	KRT18	>sp|P05783|K1C18_HUMAN Keratin, type I cytoskeletal 18 OS=Homo sapiens GN=KRT18 PE=1 SV=2	6	15	15	14	9	8	9	13	13	13	9	9	9	13	13	12	9	8	9	13	13	13	9	9	9	13	13	12	8	7	8	12	12	12	8	8	8	12	12	11	38.8	38.8
P06454	P06454	4	4	4	Prothymosin alpha;Prothymosin alpha, N-terminally processed;Thymosin alpha-1	PTMA	>sp|P06454|PTMA_HUMAN Prothymosin alpha OS=Homo sapiens GN=PTMA PE=1 SV=2	1	4	4	4	4	4	3	3	3	3	3	3	3	3	3	3	4	4	3	3	3	3	3	3	3	3	3	3	4	4	3	3	3	3	3	3	3	3	3	3	34.2	34.2
P06493;Q00535;P24941;P11802;Q00526;Q00534;P50750;Q96Q40;O94921;Q07002;Q00536;Q00537;Q14004	P06493;Q00535;P24941;P11802;Q00526;Q00534;P50750;Q96Q40;O94921;Q07002;Q00536;Q00537;Q14004	2;1;1;1;1;1;1;1;1;1;1;1;1	2;1;1;1;1;1;1;1;1;1;1;1;1	1;0;0;0;0;0;0;0;0;0;0;0;0	Cyclin-dependent kinase 1;Cyclin-dependent kinase 5;Cyclin-dependent kinase 2;Cyclin-dependent kinase 4;Cyclin-dependent kinase 3;Cyclin-dependent kinase 6;Cyclin-dependent kinase 9;Cyclin-dependent kinase 15;Cyclin-dependent kinase 14;Cyclin-dependent kinase 18;Cyclin-dependent kinase 16;Cyclin-dependent kinase 17;Cyclin-dependent kinase 13	CDK1;CDK5;CDK2;CDK4;CDK3;CDK6;CDK9;CDK15;CDK14;CDK18;CDK16;CDK17;CDK13	>sp|P06493|CDK1_HUMAN Cyclin-dependent kinase 1 OS=Homo sapiens GN=CDK1 PE=1 SV=3;>sp|Q00535|CDK5_HUMAN Cyclin-dependent-like kinase 5 OS=Homo sapiens GN=CDK5 PE=1 SV=3;>sp|P24941|CDK2_HUMAN Cyclin-dependent kinase 2 OS=Homo sapiens GN=CDK2 PE=1 SV=2;>sp|P	13	2	2	1	1	1	1	1	2	2	0	1	0	1	1	1	1	1	1	1	2	2	0	1	0	1	1	1	1	1	1	0	1	1	0	1	0	1	1	1	6.1	6.1
P06576	P06576	11	11	11	ATP synthase subunit beta, mitochondrial	ATP5B	>sp|P06576|ATPB_HUMAN ATP synthase subunit beta, mitochondrial OS=Homo sapiens GN=ATP5B PE=1 SV=3	1	11	11	11	7	6	7	9	9	8	7	7	7	9	9	8	7	6	7	9	9	8	7	7	7	9	9	8	7	6	7	9	9	8	7	7	7	9	9	8	26.3	26.3
P06702	P06702	1	1	1	Protein S100-A9	S100A9	>sp|P06702|S10A9_HUMAN Protein S100-A9 OS=Homo sapiens GN=S100A9 PE=1 SV=1	1	1	1	1	0	0	0	1	1	1	0	0	0	1	1	1	0	0	0	1	1	1	0	0	0	1	1	1	0	0	0	1	1	1	0	0	0	1	1	1	11.4	11.4
P06703	P06703	1	1	1	Protein S100-A6	S100A6	>sp|P06703|S10A6_HUMAN Protein S100-A6 OS=Homo sapiens GN=S100A6 PE=1 SV=1	1	1	1	1	0	0	0	1	1	1	0	0	0	1	1	1	0	0	0	1	1	1	0	0	0	1	1	1	0	0	0	1	1	1	0	0	0	1	1	1	7.8	7.8
P06733;P13929;P09104	P06733	12;1;1	12;1;1	12;1;1	Alpha-enolase	ENO1	>sp|P06733|ENOA_HUMAN Alpha-enolase OS=Homo sapiens GN=ENO1 PE=1 SV=2	3	12	12	12	9	9	9	11	11	10	8	8	5	9	10	9	9	9	9	11	11	10	8	8	5	9	10	9	9	9	9	11	11	10	8	8	5	9	10	9	31.1	31.1
P06744	P06744	2	2	2	Glucose-6-phosphate isomerase	GPI	>sp|P06744|G6PI_HUMAN Glucose-6-phosphate isomerase OS=Homo sapiens GN=GPI PE=1 SV=4	1	2	2	2	0	1	1	1	1	1	1	1	0	1	1	1	0	1	1	1	1	1	1	1	0	1	1	1	0	1	1	1	1	1	1	1	0	1	1	1	4.7	4.7
P06748	P06748	3	3	3	Nucleophosmin	NPM1	>sp|P06748|NPM_HUMAN Nucleophosmin OS=Homo sapiens GN=NPM1 PE=1 SV=2	1	3	3	3	3	3	3	3	3	3	3	3	3	3	3	2	3	3	3	3	3	3	3	3	3	3	3	2	3	3	3	3	3	3	3	3	3	3	3	2	8.2	8.2
P07108	P07108	1	1	1	Acyl-CoA-binding protein	DBI	>sp|P07108|ACBP_HUMAN Acyl-CoA-binding protein OS=Homo sapiens GN=DBI PE=1 SV=2	1	1	1	1	1	1	1	0	0	0	1	1	1	0	0	0	1	1	1	0	0	0	1	1	1	0	0	0	1	1	1	0	0	0	1	1	1	0	0	0	14.9	14.9
P07195;Q6ZMR3;P07864	P07195	8;1;1	8;1;1	7;0;0	L-lactate dehydrogenase B chain	LDHB	>sp|P07195|LDHB_HUMAN L-lactate dehydrogenase B chain OS=Homo sapiens GN=LDHB PE=1 SV=2	3	8	8	7	7	6	6	7	6	6	7	7	6	6	6	6	7	6	6	7	6	6	7	7	6	6	6	6	6	6	5	6	5	5	6	6	5	5	5	5	25.7	25.7
P07237	P07237	4	4	4	Protein disulfide-isomerase	P4HB	>sp|P07237|PDIA1_HUMAN Protein disulfide-isomerase OS=Homo sapiens GN=P4HB PE=1 SV=3	1	4	4	4	2	2	3	3	2	2	2	2	2	2	2	2	2	2	3	3	2	2	2	2	2	2	2	2	2	2	3	3	2	2	2	2	2	2	2	2	9.4	9.4
P07339	P07339	1	1	1	Cathepsin D;Cathepsin D light chain;Cathepsin D heavy chain	CTSD	>sp|P07339|CATD_HUMAN Cathepsin D OS=Homo sapiens GN=CTSD PE=1 SV=1	1	1	1	1	0	0	0	1	1	1	0	0	0	1	1	1	0	0	0	1	1	1	0	0	0	1	1	1	0	0	0	1	1	1	0	0	0	1	1	1	4.4	4.4
P07355;A6NMY6	P07355;A6NMY6	5;3	5;3	5;3	Annexin A2;Putative annexin A2-like protein	ANXA2;ANXA2P2	>sp|P07355|ANXA2_HUMAN Annexin A2 OS=Homo sapiens GN=ANXA2 PE=1 SV=2;>sp|A6NMY6|AXA2L_HUMAN Putative annexin A2-like protein OS=Homo sapiens GN=ANXA2P2 PE=5 SV=2	2	5	5	5	3	3	3	5	5	5	3	3	2	4	4	4	3	3	3	5	5	5	3	3	2	4	4	4	3	3	3	5	5	5	3	3	2	4	4	4	15.3	15.3
P07437;Q9BVA1;Q13885	P07437;Q9BVA1;Q13885	11;8;8	3;1;1	2;0;0	Tubulin beta chain;Tubulin beta-2B chain;Tubulin beta-2A chain	TUBB;TUBB2B;TUBB2A	>sp|P07437|TBB5_HUMAN Tubulin beta chain OS=Homo sapiens GN=TUBB PE=1 SV=2;>sp|Q9BVA1|TBB2B_HUMAN Tubulin beta-2B chain OS=Homo sapiens GN=TUBB2B PE=1 SV=1;>sp|Q13885|TBB2A_HUMAN Tubulin beta-2A chain OS=Homo sapiens GN=TUBB2A PE=1 SV=1	3	11	3	2	7	8	9	10	10	10	8	8	7	10	10	10	3	3	3	3	3	3	3	3	3	3	3	3	2	2	2	2	2	2	2	2	2	2	2	2	28.8	9.5
P07737	P07737	4	4	4	Profilin-1	PFN1	>sp|P07737|PROF1_HUMAN Profilin-1 OS=Homo sapiens GN=PFN1 PE=1 SV=2	1	4	4	4	4	3	3	3	3	3	1	3	3	3	3	2	4	3	3	3	3	3	1	3	3	3	3	2	4	3	3	3	3	3	1	3	3	3	3	2	39.3	39.3
P07814	P07814	10	10	10	Bifunctional glutamate/proline--tRNA ligase;Glutamate--tRNA ligase;Proline--tRNA ligase	EPRS	>sp|P07814|SYEP_HUMAN Bifunctional glutamate/proline--tRNA ligase OS=Homo sapiens GN=EPRS PE=1 SV=5	1	10	10	10	6	5	5	7	6	4	5	5	6	5	5	4	6	5	5	7	6	4	5	5	6	5	5	4	6	5	5	7	6	4	5	5	6	5	5	4	7.8	7.8
P07900;Q14568	P07900	14;3	6;1	6;1	Heat shock protein HSP 90-alpha	HSP90AA1	>sp|P07900|HS90A_HUMAN Heat shock protein HSP 90-alpha OS=Homo sapiens GN=HSP90AA1 PE=1 SV=5	2	14	6	6	10	10	10	11	11	11	8	9	9	11	10	9	4	4	4	6	6	6	3	3	3	6	5	4	4	4	4	6	6	6	3	3	3	6	5	4	19.7	7.2
P07910;P0DMR1;O60812;B7ZW38;B2RXH8;Q86SE5	P07910;P0DMR1;O60812;B7ZW38;B2RXH8	10;5;5;5;5;1	10;5;5;5;5;1	10;5;5;5;5;1	Heterogeneous nuclear ribonucleoproteins C1/C2;Heterogeneous nuclear ribonucleoprotein C-like 1	HNRNPC;HNRNPCL1;LOC649330;LOC440563	>sp|P07910|HNRPC_HUMAN Heterogeneous nuclear ribonucleoproteins C1/C2 OS=Homo sapiens GN=HNRNPC PE=1 SV=4;>sp|P0DMR1|HNRC4_HUMAN Heterogeneous nuclear ribonucleoprotein C-like 4 OS=Homo sapiens GN=HNRNPCL4 PE=3 SV=1;>sp|O60812|HNRC1_HUMAN Heterogeneous nuc	6	10	10	10	4	4	5	8	7	7	2	3	4	7	8	5	4	4	5	8	7	7	2	3	4	7	8	5	4	4	5	8	7	7	2	3	4	7	8	5	32	32
P07954	P07954	1	1	1	Fumarate hydratase, mitochondrial	FH	>sp|P07954|FUMH_HUMAN Fumarate hydratase, mitochondrial OS=Homo sapiens GN=FH PE=1 SV=3	1	1	1	1	0	0	0	1	1	1	0	0	0	1	0	0	0	0	0	1	1	1	0	0	0	1	0	0	0	0	0	1	1	1	0	0	0	1	0	0	2.7	2.7
P61586;P08134	P61586;P08134	1;1	1;1	1;1	Transforming protein RhoA;Rho-related GTP-binding protein RhoC	RHOA;RHOC	>sp|P61586|RHOA_HUMAN Transforming protein RhoA OS=Homo sapiens GN=RHOA PE=1 SV=1;>sp|P08134|RHOC_HUMAN Rho-related GTP-binding protein RhoC OS=Homo sapiens GN=RHOC PE=1 SV=1	2	1	1	1	1	1	0	1	1	1	0	0	0	1	1	1	1	1	0	1	1	1	0	0	0	1	1	1	1	1	0	1	1	1	0	0	0	1	1	1	5.7	5.7
P08195	P08195	8	8	8	4F2 cell-surface antigen heavy chain	SLC3A2	>sp|P08195|4F2_HUMAN 4F2 cell-surface antigen heavy chain OS=Homo sapiens GN=SLC3A2 PE=1 SV=3	1	8	8	8	4	5	5	7	7	7	3	5	4	5	7	7	4	5	5	7	7	7	3	5	4	5	7	7	4	5	5	7	7	7	3	5	4	5	7	7	15.7	15.7
P08237	P08237	3	2	2	6-phosphofructokinase, muscle type	PFKM	>sp|P08237|PFKAM_HUMAN ATP-dependent 6-phosphofructokinase, muscle type OS=Homo sapiens GN=PFKM PE=1 SV=2	1	3	2	2	0	0	0	3	2	1	0	0	0	2	2	2	0	0	0	2	2	1	0	0	0	2	2	2	0	0	0	2	2	1	0	0	0	2	2	2	4.1	2.9
P08238;Q58FF7;Q58FF8;Q58FF6;Q58FG0	P08238	19;7;4;2;1	19;7;4;2;1	9;3;1;0;0	Heat shock protein HSP 90-beta	HSP90AB1	>sp|P08238|HS90B_HUMAN Heat shock protein HSP 90-beta OS=Homo sapiens GN=HSP90AB1 PE=1 SV=4	5	19	19	9	13	14	14	15	15	15	11	12	12	14	15	13	13	14	14	15	15	15	11	12	12	14	15	13	6	7	7	8	8	8	5	5	5	7	8	6	27.8	27.8
P08621	P08621	7	7	7	U1 small nuclear ribonucleoprotein 70 kDa	SNRNP70	>sp|P08621|RU17_HUMAN U1 small nuclear ribonucleoprotein 70 kDa OS=Homo sapiens GN=SNRNP70 PE=1 SV=2	1	7	7	7	2	3	3	7	7	6	3	2	3	6	7	4	2	3	3	7	7	6	3	2	3	6	7	4	2	3	3	7	7	6	3	2	3	6	7	4	12.8	12.8
P08670;P17661;P41219;Q16352;P07196;P07197	P08670	28;5;2;1;1;1	25;3;0;1;1;1	24;2;0;0;0;0	Vimentin	VIM	>sp|P08670|VIME_HUMAN Vimentin OS=Homo sapiens GN=VIM PE=1 SV=4	6	28	25	24	17	16	17	21	18	20	20	18	19	22	20	20	14	13	14	18	15	17	18	15	17	19	17	17	13	12	13	17	14	16	17	14	16	18	16	16	59	55.6
P08708	P08708	5	5	5	40S ribosomal protein S17	RPS17	>sp|P08708|RS17_HUMAN 40S ribosomal protein S17 OS=Homo sapiens GN=RPS17 PE=1 SV=2	1	5	5	5	4	4	5	3	3	3	4	3	4	3	3	3	4	4	5	3	3	3	4	3	4	3	3	3	4	4	5	3	3	3	4	3	4	3	3	3	32.6	32.6
P08754;P63096;P09471;P04899;P11488;P19087;A8MTJ3;P38405;P63092;Q5JWF2	P08754;P63096;P09471;P04899	4;2;2;2;1;1;1;1;1;1	4;2;2;2;1;1;1;1;1;1	4;2;2;2;1;1;1;1;1;1	Guanine nucleotide-binding protein G(k) subunit alpha;Guanine nucleotide-binding protein G(i) subunit alpha-1;Guanine nucleotide-binding protein G(o) subunit alpha;Guanine nucleotide-binding protein G(i) subunit alpha-2	GNAI3;GNAI1;GNAO1;GNAI2	>sp|P08754|GNAI3_HUMAN Guanine nucleotide-binding protein G(k) subunit alpha OS=Homo sapiens GN=GNAI3 PE=1 SV=3;>sp|P63096|GNAI1_HUMAN Guanine nucleotide-binding protein G(i) subunit alpha-1 OS=Homo sapiens GN=GNAI1 PE=1 SV=2;>sp|P09471|GNAO_HUMAN Guanine	10	4	4	4	1	1	1	4	4	1	1	1	1	4	4	2	1	1	1	4	4	1	1	1	1	4	4	2	1	1	1	4	4	1	1	1	1	4	4	2	13.6	13.6
P08865	P08865	5	5	5	40S ribosomal protein SA	RPSA	>sp|P08865|RSSA_HUMAN 40S ribosomal protein SA OS=Homo sapiens GN=RPSA PE=1 SV=4	1	5	5	5	3	4	4	3	2	3	4	2	4	3	3	3	3	4	4	3	2	3	4	2	4	3	3	3	3	4	4	3	2	3	4	2	4	3	3	3	22	22
P09012	P09012	1	1	1	U1 small nuclear ribonucleoprotein A	SNRPA	>sp|P09012|SNRPA_HUMAN U1 small nuclear ribonucleoprotein A OS=Homo sapiens GN=SNRPA PE=1 SV=3	1	1	1	1	0	0	0	1	1	1	0	0	0	1	1	1	0	0	0	1	1	1	0	0	0	1	1	1	0	0	0	1	1	1	0	0	0	1	1	1	3.5	3.5
P09382	P09382	2	2	2	Galectin-1	LGALS1	>sp|P09382|LEG1_HUMAN Galectin-1 OS=Homo sapiens GN=LGALS1 PE=1 SV=2	1	2	2	2	0	1	1	2	2	2	1	1	1	2	2	2	0	1	1	2	2	2	1	1	1	2	2	2	0	1	1	2	2	2	1	1	1	2	2	2	24.4	24.4
P09651;Q32P51	P09651;Q32P51	6;3	6;3	6;3	Heterogeneous nuclear ribonucleoprotein A1;Heterogeneous nuclear ribonucleoprotein A1-like 2	HNRNPA1;HNRNPA1L2	>sp|P09651|ROA1_HUMAN Heterogeneous nuclear ribonucleoprotein A1 OS=Homo sapiens GN=HNRNPA1 PE=1 SV=5;>sp|Q32P51|RA1L2_HUMAN Heterogeneous nuclear ribonucleoprotein A1-like 2 OS=Homo sapiens GN=HNRNPA1L2 PE=2 SV=2	2	6	6	6	5	5	3	5	5	3	4	4	4	3	3	3	5	5	3	5	5	3	4	4	4	3	3	3	5	5	3	5	5	3	4	4	4	3	3	3	18.5	18.5
P09661	P09661	1	1	1	U2 small nuclear ribonucleoprotein A	SNRPA1	>sp|P09661|RU2A_HUMAN U2 small nuclear ribonucleoprotein A OS=Homo sapiens GN=SNRPA1 PE=1 SV=2	1	1	1	1	1	1	1	1	1	0	0	1	1	1	1	1	1	1	1	1	1	0	0	1	1	1	1	1	1	1	1	1	1	0	0	1	1	1	1	1	5.5	5.5
P09874	P09874	3	3	3	Poly [ADP-ribose] polymerase 1	PARP1	>sp|P09874|PARP1_HUMAN Poly [ADP-ribose] polymerase 1 OS=Homo sapiens GN=PARP1 PE=1 SV=4	1	3	3	3	3	3	3	1	1	1	3	2	3	1	1	1	3	3	3	1	1	1	3	2	3	1	1	1	3	3	3	1	1	1	3	2	3	1	1	1	3.8	3.8
P09972	P09972	1	1	1	Fructose-bisphosphate aldolase C	ALDOC	>sp|P09972|ALDOC_HUMAN Fructose-bisphosphate aldolase C OS=Homo sapiens GN=ALDOC PE=1 SV=2	1	1	1	1	1	1	1	1	1	1	1	1	1	1	1	0	1	1	1	1	1	1	1	1	1	1	1	0	1	1	1	1	1	1	1	1	1	1	1	0	6.3	6.3
Q71UI9;P0C0S5	Q71UI9;P0C0S5	3;3	2;2	2;2	Histone H2A.V;Histone H2A.Z	H2AFV;H2AFZ	>sp|Q71UI9|H2AV_HUMAN Histone H2A.V OS=Homo sapiens GN=H2AFV PE=1 SV=3;>sp|P0C0S5|H2AZ_HUMAN Histone H2A.Z OS=Homo sapiens GN=H2AFZ PE=1 SV=2	2	3	2	2	1	1	1	3	3	3	1	1	1	2	3	2	0	0	0	2	2	2	0	0	0	1	2	1	0	0	0	2	2	2	0	0	0	1	2	1	25.8	18.8
Q99878;Q96KK5;Q9BTM1;Q16777;Q6FI13;P20671;P0C0S8;Q96QV6;P16104;Q8IUE6;REV__Q8NB25	Q99878;Q96KK5;Q9BTM1;Q16777;Q6FI13;P20671;P0C0S8;Q96QV6;P16104	5;5;5;5;5;5;5;3;3;2;1	5;5;5;5;5;5;5;3;3;2;1	1;1;1;1;1;1;1;0;0;0;0	Histone H2A type 1-J;Histone H2A type 1-H;Histone H2A.J;Histone H2A type 2-C;Histone H2A type 2-A;Histone H2A type 1-D;Histone H2A type 1;Histone H2A type 1-A;Histone H2A.x	HIST1H2AJ;HIST1H2AH;H2AFJ;HIST2H2AC;HIST2H2AA3;HIST1H2AD;HIST1H2AG;HIST1H2AA;H2AFX	>sp|Q99878|H2A1J_HUMAN Histone H2A type 1-J OS=Homo sapiens GN=HIST1H2AJ PE=1 SV=3;>sp|Q96KK5|H2A1H_HUMAN Histone H2A type 1-H OS=Homo sapiens GN=HIST1H2AH PE=1 SV=3;>sp|Q9BTM1|H2AJ_HUMAN Histone H2A.J OS=Homo sapiens GN=H2AFJ PE=1 SV=1;>sp|Q16777|H2A2C_HU	11	5	5	1	3	3	3	5	5	5	3	3	3	4	4	4	3	3	3	5	5	5	3	3	3	4	4	4	1	1	1	1	1	1	1	1	1	1	1	1	35.9	35.9
P62987;P62979;P0CG47;P0CG48	P62987;P62979;P0CG47;P0CG48	3;3;3;3	3;3;3;3	3;3;3;3	Ubiquitin-60S ribosomal protein L40;Ubiquitin;60S ribosomal protein L40;Ubiquitin-40S ribosomal protein S27a;Ubiquitin;40S ribosomal protein S27a;Polyubiquitin-B;Ubiquitin;Polyubiquitin-C;Ubiquitin	UBA52;RPS27A;UBB;UBC	>sp|P62987|RL40_HUMAN Ubiquitin-60S ribosomal protein L40 OS=Homo sapiens GN=UBA52 PE=1 SV=2;>sp|P62979|RS27A_HUMAN Ubiquitin-40S ribosomal protein S27a OS=Homo sapiens GN=RPS27A PE=1 SV=2;>sp|P0CG47|UBB_HUMAN Polyubiquitin-B OS=Homo sapiens GN=UBB PE=1 SV	4	3	3	3	1	1	1	3	3	3	1	1	1	3	3	3	1	1	1	3	3	3	1	1	1	3	3	3	1	1	1	3	3	3	1	1	1	3	3	3	26.6	26.6
Q01105;P0DME0	Q01105;P0DME0	2;2	2;2	2;2	Protein SET	SET	>sp|Q01105|SET_HUMAN Protein SET OS=Homo sapiens GN=SET PE=1 SV=3;>sp|P0DME0|SETLP_HUMAN Protein SETSIP OS=Homo sapiens GN=SETSIP PE=1 SV=1	2	2	2	2	1	1	1	2	2	2	1	1	1	2	2	2	1	1	1	2	2	2	1	1	1	2	2	2	1	1	1	2	2	2	1	1	1	2	2	2	7.9	7.9
P0DMV9;P0DMV8	P0DMV9;P0DMV8	13;13	11;11	6;6			>sp|P0DMV9|HS71B_HUMAN Heat shock 70 kDa protein 1B OS=Homo sapiens GN=HSPA1B PE=1 SV=1;>sp|P0DMV8|HS71A_HUMAN Heat shock 70 kDa protein 1A OS=Homo sapiens GN=HSPA1A PE=1 SV=1	2	13	11	6	8	9	9	13	13	11	9	9	9	11	12	9	7	7	7	11	11	9	7	7	7	9	10	7	3	3	3	6	6	5	3	3	3	4	6	4	24.5	21.1
Q01081;P0DN76;Q8WU68	Q01081;P0DN76	3;3;1	3;3;1	3;3;1	Splicing factor U2AF 35 kDa subunit	U2AF1	>sp|Q01081|U2AF1_HUMAN Splicing factor U2AF 35 kDa subunit OS=Homo sapiens GN=U2AF1 PE=1 SV=3;>sp|P0DN76|U2AF5_HUMAN Splicing factor U2AF 35 kDa subunit-like protein OS=Homo sapiens GN=U2AF1L5 PE=1 SV=1	3	3	3	3	1	3	3	2	2	2	3	2	2	2	2	2	1	3	3	2	2	2	3	2	2	2	2	2	1	3	3	2	2	2	3	2	2	2	2	2	14.6	14.6
P0DP25;P0DP24;P0DP23	P0DP25;P0DP24;P0DP23	1;1;1	1;1;1	1;1;1			>sp|P0DP25|CALM3_HUMAN Calmodulin-3 OS=Homo sapiens GN=CALM3 PE=1 SV=1;>sp|P0DP24|CALM2_HUMAN Calmodulin-2 OS=Homo sapiens GN=CALM2 PE=1 SV=1;>sp|P0DP23|CALM1_HUMAN Calmodulin-1 OS=Homo sapiens GN=CALM1 PE=1 SV=1	3	1	1	1	1	0	1	1	1	1	1	1	1	1	1	0	1	0	1	1	1	1	1	1	1	1	1	0	1	0	1	1	1	1	1	1	1	1	1	0	8.7	8.7
P10412;P16402;P22492;Q02539	P10412;P16402	8;7;3;3	1;0;0;0	1;0;0;0	Histone H1.4;Histone H1.3	HIST1H1E;HIST1H1D	>sp|P10412|H14_HUMAN Histone H1.4 OS=Homo sapiens GN=HIST1H1E PE=1 SV=2;>sp|P16402|H13_HUMAN Histone H1.3 OS=Homo sapiens GN=HIST1H1D PE=1 SV=2	4	8	1	1	6	4	6	6	6	6	5	4	6	6	6	6	1	1	1	1	1	1	0	0	1	1	1	1	1	1	1	1	1	1	0	0	1	1	1	1	30.6	9.1
P10599	P10599	4	4	4	Thioredoxin	TXN	>sp|P10599|THIO_HUMAN Thioredoxin OS=Homo sapiens GN=TXN PE=1 SV=3	1	4	4	4	1	1	1	3	3	3	1	1	1	1	2	1	1	1	1	3	3	3	1	1	1	1	2	1	1	1	1	3	3	3	1	1	1	1	2	1	31.4	31.4
P10620	P10620	1	1	1	Microsomal glutathione S-transferase 1	MGST1	>sp|P10620|MGST1_HUMAN Microsomal glutathione S-transferase 1 OS=Homo sapiens GN=MGST1 PE=1 SV=1	1	1	1	1	0	0	0	1	1	1	0	0	0	1	1	1	0	0	0	1	1	1	0	0	0	1	1	1	0	0	0	1	1	1	0	0	0	1	1	1	8.4	8.4
P10809	P10809	17	17	17	60 kDa heat shock protein, mitochondrial	HSPD1	>sp|P10809|CH60_HUMAN 60 kDa heat shock protein, mitochondrial OS=Homo sapiens GN=HSPD1 PE=1 SV=2	1	17	17	17	12	11	12	13	13	12	10	10	8	11	11	9	12	11	12	13	13	12	10	10	8	11	11	9	12	11	12	13	13	12	10	10	8	11	11	9	37	37
P11021	P11021	9	8	8	78 kDa glucose-regulated protein	HSPA5	>sp|P11021|GRP78_HUMAN 78 kDa glucose-regulated protein OS=Homo sapiens GN=HSPA5 PE=1 SV=2	1	9	8	8	7	7	7	9	9	8	6	7	6	8	8	7	6	6	6	8	8	7	5	6	5	7	7	7	6	6	6	8	8	7	5	6	5	7	7	7	17.6	15.1
P11142;P54652	P11142	19;9	19;9	15;5	Heat shock cognate 71 kDa protein	HSPA8	>sp|P11142|HSP7C_HUMAN Heat shock cognate 71 kDa protein OS=Homo sapiens GN=HSPA8 PE=1 SV=1	2	19	19	15	12	13	13	19	18	18	13	12	12	16	14	14	12	13	13	19	18	18	13	12	12	16	14	14	10	10	10	15	14	14	10	9	9	12	10	11	28.9	28.9
P11233;P11234	P11233;P11234	2;1	2;1	2;1	Ras-related protein Ral-A;Ras-related protein Ral-B	RALA;RALB	>sp|P11233|RALA_HUMAN Ras-related protein Ral-A OS=Homo sapiens GN=RALA PE=1 SV=1;>sp|P11234|RALB_HUMAN Ras-related protein Ral-B OS=Homo sapiens GN=RALB PE=1 SV=1	2	2	2	2	1	1	2	0	0	0	2	1	0	0	0	0	1	1	2	0	0	0	2	1	0	0	0	0	1	1	2	0	0	0	2	1	0	0	0	0	12.6	12.6
P11310	P11310	2	2	2	Medium-chain specific acyl-CoA dehydrogenase, mitochondrial	ACADM	>sp|P11310|ACADM_HUMAN Medium-chain specific acyl-CoA dehydrogenase, mitochondrial OS=Homo sapiens GN=ACADM PE=1 SV=1	1	2	2	2	1	1	1	2	1	1	1	0	1	1	1	0	1	1	1	2	1	1	1	0	1	1	1	0	1	1	1	2	1	1	1	0	1	1	1	0	6.7	6.7
P11413	P11413	2	2	2	Glucose-6-phosphate 1-dehydrogenase	G6PD	>sp|P11413|G6PD_HUMAN Glucose-6-phosphate 1-dehydrogenase OS=Homo sapiens GN=G6PD PE=1 SV=4	1	2	2	2	0	0	0	2	2	1	0	0	0	1	2	1	0	0	0	2	2	1	0	0	0	1	2	1	0	0	0	2	2	1	0	0	0	1	2	1	3.5	3.5
P11498	P11498	2	2	2	Pyruvate carboxylase, mitochondrial	PC	>sp|P11498|PYC_HUMAN Pyruvate carboxylase, mitochondrial OS=Homo sapiens GN=PC PE=1 SV=2	1	2	2	2	0	0	0	2	2	0	0	0	0	1	2	1	0	0	0	2	2	0	0	0	0	1	2	1	0	0	0	2	2	0	0	0	0	1	2	1	2.3	2.3
P11532	P11532	1	1	1	Dystrophin	DMD	>sp|P11532|DMD_HUMAN Dystrophin OS=Homo sapiens GN=DMD PE=1 SV=3	1	1	1	1	0	0	0	1	1	1	0	0	0	0	0	0	0	0	0	1	1	1	0	0	0	0	0	0	0	0	0	1	1	1	0	0	0	0	0	0	0.3	0.3
P11586	P11586	3	3	3	C-1-tetrahydrofolate synthase, cytoplasmic;Methylenetetrahydrofolate dehydrogenase;Methenyltetrahydrofolate cyclohydrolase;Formyltetrahydrofolate synthetase;C-1-tetrahydrofolate synthase, cytoplasmic, N-terminally processed	MTHFD1	>sp|P11586|C1TC_HUMAN C-1-tetrahydrofolate synthase, cytoplasmic OS=Homo sapiens GN=MTHFD1 PE=1 SV=3	1	3	3	3	1	1	1	3	3	2	1	1	1	3	3	3	1	1	1	3	3	2	1	1	1	3	3	3	1	1	1	3	3	2	1	1	1	3	3	3	4.2	4.2
P11940	P11940	3	3	1	Polyadenylate-binding protein 1	PABPC1	>sp|P11940|PABP1_HUMAN Polyadenylate-binding protein 1 OS=Homo sapiens GN=PABPC1 PE=1 SV=2	1	3	3	1	1	1	0	3	3	3	1	0	1	3	2	1	1	1	0	3	3	3	1	0	1	3	2	1	0	0	0	1	1	1	0	0	0	1	1	0	6	6
P12004	P12004	4	4	4	Proliferating cell nuclear antigen	PCNA	>sp|P12004|PCNA_HUMAN Proliferating cell nuclear antigen OS=Homo sapiens GN=PCNA PE=1 SV=1	1	4	4	4	3	2	3	4	4	4	2	3	2	4	4	3	3	2	3	4	4	4	2	3	2	4	4	3	3	2	3	4	4	4	2	3	2	4	4	3	22.2	22.2
P12236;P12235;Q9H0C2	P12236;P12235	5;3;1	2;1;0	2;1;0	ADP/ATP translocase 3;ADP/ATP translocase 1	SLC25A6;SLC25A4	>sp|P12236|ADT3_HUMAN ADP/ATP translocase 3 OS=Homo sapiens GN=SLC25A6 PE=1 SV=4;>sp|P12235|ADT1_HUMAN ADP/ATP translocase 1 OS=Homo sapiens GN=SLC25A4 PE=1 SV=4	3	5	2	2	5	5	5	5	5	5	5	5	5	5	5	5	2	2	2	2	2	2	2	2	2	2	2	2	2	2	2	2	2	2	2	2	2	2	2	2	16.8	8.1
P12268	P12268	1	1	1	Inosine-5-monophosphate dehydrogenase 2	IMPDH2	>sp|P12268|IMDH2_HUMAN Inosine-5-monophosphate dehydrogenase 2 OS=Homo sapiens GN=IMPDH2 PE=1 SV=2	1	1	1	1	1	1	1	1	1	1	1	1	1	1	1	1	1	1	1	1	1	1	1	1	1	1	1	1	1	1	1	1	1	1	1	1	1	1	1	1	2.3	2.3
P12277	P12277	3	3	3	Creatine kinase B-type	CKB	>sp|P12277|KCRB_HUMAN Creatine kinase B-type OS=Homo sapiens GN=CKB PE=1 SV=1	1	3	3	3	2	2	2	1	1	1	0	2	0	0	0	1	2	2	2	1	1	1	0	2	0	0	0	1	2	2	2	1	1	1	0	2	0	0	0	1	13.6	13.6
P12956	P12956	3	3	3	X-ray repair cross-complementing protein 6	XRCC6	>sp|P12956|XRCC6_HUMAN X-ray repair cross-complementing protein 6 OS=Homo sapiens GN=XRCC6 PE=1 SV=2	1	3	3	3	1	1	1	3	3	3	1	0	1	3	1	1	1	1	1	3	3	3	1	0	1	3	1	1	1	1	1	3	3	3	1	0	1	3	1	1	6.4	6.4
P13010	P13010	2	2	2	X-ray repair cross-complementing protein 5	XRCC5	>sp|P13010|XRCC5_HUMAN X-ray repair cross-complementing protein 5 OS=Homo sapiens GN=XRCC5 PE=1 SV=3	1	2	2	2	0	0	0	2	2	2	0	0	0	2	2	2	0	0	0	2	2	2	0	0	0	2	2	2	0	0	0	2	2	2	0	0	0	2	2	2	3.1	3.1
P13489	P13489	3	3	3	Ribonuclease inhibitor	RNH1	>sp|P13489|RINI_HUMAN Ribonuclease inhibitor OS=Homo sapiens GN=RNH1 PE=1 SV=2	1	3	3	3	0	0	0	3	3	3	0	0	0	2	3	1	0	0	0	3	3	3	0	0	0	2	3	1	0	0	0	3	3	3	0	0	0	2	3	1	7.8	7.8
P13639	P13639	11	11	10	Elongation factor 2	EEF2	>sp|P13639|EF2_HUMAN Elongation factor 2 OS=Homo sapiens GN=EEF2 PE=1 SV=4	1	11	11	10	7	7	7	10	9	9	7	6	6	8	9	8	7	7	7	10	9	9	7	6	6	8	9	8	6	6	6	10	9	9	6	5	5	8	9	8	14.1	14.1
P13674	P13674	1	1	1	Prolyl 4-hydroxylase subunit alpha-1	P4HA1	>sp|P13674|P4HA1_HUMAN Prolyl 4-hydroxylase subunit alpha-1 OS=Homo sapiens GN=P4HA1 PE=1 SV=2	1	1	1	1	0	0	0	1	1	0	0	0	0	1	1	1	0	0	0	1	1	0	0	0	0	1	1	1	0	0	0	1	1	0	0	0	0	1	1	1	2.1	2.1
P13797;P13796	P13797;P13796	2;1	2;1	2;1	Plastin-3;Plastin-2	PLS3;LCP1	>sp|P13797|PLST_HUMAN Plastin-3 OS=Homo sapiens GN=PLS3 PE=1 SV=4;>sp|P13796|PLSL_HUMAN Plastin-2 OS=Homo sapiens GN=LCP1 PE=1 SV=6	2	2	2	2	0	0	0	2	2	2	0	0	0	2	2	1	0	0	0	2	2	2	0	0	0	2	2	1	0	0	0	2	2	2	0	0	0	2	2	1	3	3
P13804	P13804	3	3	3	Electron transfer flavoprotein subunit alpha, mitochondrial	ETFA	>sp|P13804|ETFA_HUMAN Electron transfer flavoprotein subunit alpha, mitochondrial OS=Homo sapiens GN=ETFA PE=1 SV=1	1	3	3	3	2	1	2	3	3	3	1	1	1	3	3	3	2	1	2	3	3	3	1	1	1	3	3	3	2	1	2	3	3	3	1	1	1	3	3	3	13.2	13.2
P14314	P14314	3	3	3	Glucosidase 2 subunit beta	PRKCSH	>sp|P14314|GLU2B_HUMAN Glucosidase 2 subunit beta OS=Homo sapiens GN=PRKCSH PE=1 SV=2	1	3	3	3	2	2	1	3	2	3	2	2	2	3	2	2	2	2	1	3	2	3	2	2	2	3	2	2	2	2	1	3	2	3	2	2	2	3	2	2	6.4	6.4
P14373	P14373	2	2	2	Zinc finger protein RFP	TRIM27	>sp|P14373|TRI27_HUMAN Zinc finger protein RFP OS=Homo sapiens GN=TRIM27 PE=1 SV=1	1	2	2	2	0	0	0	2	1	0	0	0	0	0	0	0	0	0	0	2	1	0	0	0	0	0	0	0	0	0	0	2	1	0	0	0	0	0	0	0	5.3	5.3
P14618;P30613	P14618	17;1	17;1	17;1	Pyruvate kinase PKM	PKM	>sp|P14618|KPYM_HUMAN Pyruvate kinase PKM OS=Homo sapiens GN=PKM PE=1 SV=4	2	17	17	17	11	13	12	16	16	16	12	10	10	16	16	14	11	13	12	16	16	16	12	10	10	16	16	14	11	13	12	16	16	16	12	10	10	16	16	14	33.7	33.7
P14625;Q58FF3	P14625	8;1	6;1	6;1	Endoplasmin	HSP90B1	>sp|P14625|ENPL_HUMAN Endoplasmin OS=Homo sapiens GN=HSP90B1 PE=1 SV=1	2	8	6	6	5	5	5	6	6	6	4	4	4	6	6	6	4	4	4	4	4	4	3	3	3	4	4	4	4	4	4	4	4	4	3	3	3	4	4	4	9.7	8
P14866	P14866	2	2	2	Heterogeneous nuclear ribonucleoprotein L	HNRNPL	>sp|P14866|HNRPL_HUMAN Heterogeneous nuclear ribonucleoprotein L OS=Homo sapiens GN=HNRNPL PE=1 SV=2	1	2	2	2	2	2	2	1	1	2	2	1	2	1	2	2	2	2	2	1	1	2	2	1	2	1	2	2	2	2	2	1	1	2	2	1	2	1	2	2	4.4	4.4
P14923	P14923	8	8	8	Junction plakoglobin	JUP	>sp|P14923|PLAK_HUMAN Junction plakoglobin OS=Homo sapiens GN=JUP PE=1 SV=3	1	8	8	8	1	2	2	7	5	8	2	2	1	4	6	6	1	2	2	7	5	8	2	2	1	4	6	6	1	2	2	7	5	8	2	2	1	4	6	6	12.2	12.2
P15311	P15311	2	2	2	Ezrin	EZR	>sp|P15311|EZRI_HUMAN Ezrin OS=Homo sapiens GN=EZR PE=1 SV=4	1	2	2	2	0	0	0	2	2	2	0	0	0	2	2	2	0	0	0	2	2	2	0	0	0	2	2	2	0	0	0	2	2	2	0	0	0	2	2	2	3.9	3.9
P15531	P15531	5	5	2	Nucleoside diphosphate kinase A	NME1	>sp|P15531|NDKA_HUMAN Nucleoside diphosphate kinase A OS=Homo sapiens GN=NME1 PE=1 SV=1	1	5	5	2	4	4	4	5	5	5	4	4	4	5	5	4	4	4	4	5	5	5	4	4	4	5	5	4	2	2	2	2	2	2	2	2	2	2	2	1	34.9	34.9
P15880	P15880	6	6	6	40S ribosomal protein S2	RPS2	>sp|P15880|RS2_HUMAN 40S ribosomal protein S2 OS=Homo sapiens GN=RPS2 PE=1 SV=2	1	6	6	6	3	3	4	5	5	5	3	3	4	5	3	5	3	3	4	5	5	5	3	3	4	5	3	5	3	3	4	5	5	5	3	3	4	5	3	5	20.1	20.1
P15924	P15924	36	36	36	Desmoplakin	DSP	>sp|P15924|DESP_HUMAN Desmoplakin OS=Homo sapiens GN=DSP PE=1 SV=3	1	36	36	36	8	9	9	32	31	31	7	7	7	24	26	24	8	9	9	32	31	31	7	7	7	24	26	24	8	9	9	32	31	31	7	7	7	24	26	24	12.7	12.7
P16070	P16070	1	1	1	CD44 antigen	CD44	>sp|P16070|CD44_HUMAN CD44 antigen OS=Homo sapiens GN=CD44 PE=1 SV=3	1	1	1	1	0	0	0	1	0	0	0	0	0	1	0	0	0	0	0	1	0	0	0	0	0	1	0	0	0	0	0	1	0	0	0	0	0	1	0	0	2.2	2.2
P16298	P16298	1	1	1	Serine/threonine-protein phosphatase 2B catalytic subunit beta isoform	PPP3CB	>sp|P16298|PP2BB_HUMAN Serine/threonine-protein phosphatase 2B catalytic subunit beta isoform OS=Homo sapiens GN=PPP3CB PE=1 SV=2	1	1	1	1	0	0	0	0	0	0	0	1	0	0	0	0	0	0	0	0	0	0	0	1	0	0	0	0	0	0	0	0	0	0	0	1	0	0	0	0	1.5	1.5
P16401	P16401	2	1	1	Histone H1.5	HIST1H1B	>sp|P16401|H15_HUMAN Histone H1.5 OS=Homo sapiens GN=HIST1H1B PE=1 SV=3	1	2	1	1	1	1	1	2	2	2	1	1	1	2	2	2	1	1	1	1	1	1	1	1	1	1	1	1	1	1	1	1	1	1	1	1	1	1	1	1	8.8	4.9
P16403	P16403	10	10	3	Histone H1.2	HIST1H1C	>sp|P16403|H12_HUMAN Histone H1.2 OS=Homo sapiens GN=HIST1H1C PE=1 SV=2	1	10	10	3	6	5	5	8	8	8	7	4	7	8	7	7	6	5	5	8	8	8	7	4	7	8	7	7	1	2	0	3	3	3	2	0	2	3	2	2	31.9	31.9
P16615;Q93084;O14983	P16615	5;2;1	5;2;1	5;2;1	Sarcoplasmic/endoplasmic reticulum calcium ATPase 2	ATP2A2	>sp|P16615|AT2A2_HUMAN Sarcoplasmic/endoplasmic reticulum calcium ATPase 2 OS=Homo sapiens GN=ATP2A2 PE=1 SV=1	3	5	5	5	3	3	3	4	4	4	2	3	3	4	3	3	3	3	3	4	4	4	2	3	3	4	3	3	3	3	3	4	4	4	2	3	3	4	3	3	6.2	6.2
P17066;P48741	P17066;P48741	7;4	1;1	1;1	Heat shock 70 kDa protein 6;Putative heat shock 70 kDa protein 7	HSPA6;HSPA7	>sp|P17066|HSP76_HUMAN Heat shock 70 kDa protein 6 OS=Homo sapiens GN=HSPA6 PE=1 SV=2;>sp|P48741|HSP77_HUMAN Putative heat shock 70 kDa protein 7 OS=Homo sapiens GN=HSPA7 PE=5 SV=2	2	7	1	1	4	5	5	7	7	6	5	5	5	7	6	6	1	1	1	1	1	1	1	1	1	1	1	1	1	1	1	1	1	1	1	1	1	1	1	1	12.8	1.7
P17735	P17735	1	1	1	Tyrosine aminotransferase	TAT	>sp|P17735|ATTY_HUMAN Tyrosine aminotransferase OS=Homo sapiens GN=TAT PE=1 SV=1	1	1	1	1	0	0	0	0	1	0	0	0	0	0	0	0	0	0	0	0	1	0	0	0	0	0	0	0	0	0	0	0	1	0	0	0	0	0	0	0	2.6	2.6
P17812	P17812	3	3	3	CTP synthase 1	CTPS1	>sp|P17812|PYRG1_HUMAN CTP synthase 1 OS=Homo sapiens GN=CTPS1 PE=1 SV=2	1	3	3	3	1	1	1	3	3	3	1	1	1	3	3	2	1	1	1	3	3	3	1	1	1	3	3	2	1	1	1	3	3	3	1	1	1	3	3	2	5.4	5.4
P17844	P17844	9	4	4	Probable ATP-dependent RNA helicase DDX5	DDX5	>sp|P17844|DDX5_HUMAN Probable ATP-dependent RNA helicase DDX5 OS=Homo sapiens GN=DDX5 PE=1 SV=1	1	9	4	4	2	3	3	8	8	8	3	3	3	6	7	6	1	2	2	3	3	3	2	2	2	2	2	1	1	2	2	3	3	3	2	2	2	2	2	1	15.8	7
P17858	P17858	3	1	1	6-phosphofructokinase, liver type	PFKL	>sp|P17858|PFKAL_HUMAN ATP-dependent 6-phosphofructokinase, liver type OS=Homo sapiens GN=PFKL PE=1 SV=6	1	3	1	1	1	0	0	2	1	1	0	0	1	1	1	0	1	0	0	0	0	0	0	0	1	0	0	0	1	0	0	0	0	0	0	0	1	0	0	0	5.5	1.9
P17987	P17987	12	12	12	T-complex protein 1 subunit alpha	TCP1	>sp|P17987|TCPA_HUMAN T-complex protein 1 subunit alpha OS=Homo sapiens GN=TCP1 PE=1 SV=1	1	12	12	12	4	3	5	10	10	7	3	5	3	7	8	5	4	3	5	10	10	7	3	5	3	7	8	5	4	3	5	10	10	7	3	5	3	7	8	5	23.2	23.2
P18077	P18077	2	2	2	60S ribosomal protein L35a	RPL35A	>sp|P18077|RL35A_HUMAN 60S ribosomal protein L35a OS=Homo sapiens GN=RPL35A PE=1 SV=2	1	2	2	2	1	2	0	1	1	1	2	1	2	1	1	1	1	2	0	1	1	1	2	1	2	1	1	1	1	2	0	1	1	1	2	1	2	1	1	1	20	20
P18085;P84085;P84077;P61204	P18085;P84085;P84077;P61204	2;1;1;1	2;1;1;1	2;1;1;1	ADP-ribosylation factor 4;ADP-ribosylation factor 5;ADP-ribosylation factor 1;ADP-ribosylation factor 3	ARF4;ARF5;ARF1;ARF3	>sp|P18085|ARF4_HUMAN ADP-ribosylation factor 4 OS=Homo sapiens GN=ARF4 PE=1 SV=3;>sp|P84085|ARF5_HUMAN ADP-ribosylation factor 5 OS=Homo sapiens GN=ARF5 PE=1 SV=2;>sp|P84077|ARF1_HUMAN ADP-ribosylation factor 1 OS=Homo sapiens GN=ARF1 PE=1 SV=2;>sp|P61204	4	2	2	2	1	1	1	2	2	1	1	1	1	2	2	2	1	1	1	2	2	1	1	1	1	2	2	2	1	1	1	2	2	1	1	1	1	2	2	2	11.7	11.7
P18124	P18124	6	6	6	60S ribosomal protein L7	RPL7	>sp|P18124|RL7_HUMAN 60S ribosomal protein L7 OS=Homo sapiens GN=RPL7 PE=1 SV=1	1	6	6	6	5	5	5	4	3	3	5	5	5	3	3	3	5	5	5	4	3	3	5	5	5	3	3	3	5	5	5	4	3	3	5	5	5	3	3	3	23.8	23.8
P18583	P18583	2	2	2	Protein SON	SON	>sp|P18583|SON_HUMAN Protein SON OS=Homo sapiens GN=SON PE=1 SV=4	1	2	2	2	1	2	2	2	1	1	2	0	2	2	2	1	1	2	2	2	1	1	2	0	2	2	2	1	1	2	2	2	1	1	2	0	2	2	2	1	0.9	0.9
P18621	P18621	5	5	5	60S ribosomal protein L17	RPL17	>sp|P18621|RL17_HUMAN 60S ribosomal protein L17 OS=Homo sapiens GN=RPL17 PE=1 SV=3	1	5	5	5	3	2	3	3	3	1	3	2	2	2	2	1	3	2	3	3	3	1	3	2	2	2	2	1	3	2	3	3	3	1	3	2	2	2	2	1	31.5	31.5
P18669;P15259	P18669;P15259	3;2	3;2	3;2	Phosphoglycerate mutase 1;Phosphoglycerate mutase 2	PGAM1;PGAM2	>sp|P18669|PGAM1_HUMAN Phosphoglycerate mutase 1 OS=Homo sapiens GN=PGAM1 PE=1 SV=2;>sp|P15259|PGAM2_HUMAN Phosphoglycerate mutase 2 OS=Homo sapiens GN=PGAM2 PE=1 SV=3	2	3	3	3	2	3	3	2	2	2	2	3	2	1	2	2	2	3	3	2	2	2	2	3	2	1	2	2	2	3	3	2	2	2	2	3	2	1	2	2	16.5	16.5
P18754	P18754	1	1	1	Regulator of chromosome condensation	RCC1	>sp|P18754|RCC1_HUMAN Regulator of chromosome condensation OS=Homo sapiens GN=RCC1 PE=1 SV=1	1	1	1	1	0	0	0	1	1	0	0	0	0	0	1	1	0	0	0	1	1	0	0	0	0	0	1	1	0	0	0	1	1	0	0	0	0	0	1	1	4.5	4.5
P19338	P19338	7	7	7	Nucleolin	NCL	>sp|P19338|NUCL_HUMAN Nucleolin OS=Homo sapiens GN=NCL PE=1 SV=3	1	7	7	7	6	6	6	7	7	7	5	5	5	7	7	6	6	6	6	7	7	7	5	5	5	7	7	6	6	6	6	7	7	7	5	5	5	7	7	6	10.6	10.6
P20700	P20700	3	2	2	Lamin-B1	LMNB1	>sp|P20700|LMNB1_HUMAN Lamin-B1 OS=Homo sapiens GN=LMNB1 PE=1 SV=2	1	3	2	2	1	2	2	2	2	2	2	1	2	2	2	1	1	2	2	1	1	1	2	1	2	1	1	0	1	2	2	1	1	1	2	1	2	1	1	0	5.5	4.1
P20962	P20962	2	2	2	Parathymosin	PTMS	>sp|P20962|PTMS_HUMAN Parathymosin OS=Homo sapiens GN=PTMS PE=1 SV=2	1	2	2	2	1	1	1	2	2	2	1	1	1	2	2	2	1	1	1	2	2	2	1	1	1	2	2	2	1	1	1	2	2	2	1	1	1	2	2	2	22.5	22.5
P21266;P46439;P28161	P21266;P46439;P28161	2;1;1	2;1;1	2;1;1	Glutathione S-transferase Mu 3;Glutathione S-transferase Mu 5;Glutathione S-transferase Mu 2	GSTM3;GSTM5;GSTM2	>sp|P21266|GSTM3_HUMAN Glutathione S-transferase Mu 3 OS=Homo sapiens GN=GSTM3 PE=1 SV=3;>sp|P46439|GSTM5_HUMAN Glutathione S-transferase Mu 5 OS=Homo sapiens GN=GSTM5 PE=1 SV=3;>sp|P28161|GSTM2_HUMAN Glutathione S-transferase Mu 2 OS=Homo sapiens GN=GSTM2	3	2	2	2	2	2	2	2	2	2	2	2	2	2	1	1	2	2	2	2	2	2	2	2	2	2	1	1	2	2	2	2	2	2	2	2	2	2	1	1	9.3	9.3
P21333	P21333	20	20	19	Filamin-A	FLNA	>sp|P21333|FLNA_HUMAN Filamin-A OS=Homo sapiens GN=FLNA PE=1 SV=4	1	20	20	19	8	8	8	19	16	17	7	6	7	18	18	14	8	8	8	19	16	17	7	6	7	18	18	14	8	8	8	18	15	17	7	6	7	17	17	14	10	10
P21796	P21796	6	6	6	Voltage-dependent anion-selective channel protein 1	VDAC1	>sp|P21796|VDAC1_HUMAN Voltage-dependent anion-selective channel protein 1 OS=Homo sapiens GN=VDAC1 PE=1 SV=2	1	6	6	6	2	2	2	6	6	5	2	2	2	6	6	5	2	2	2	6	6	5	2	2	2	6	6	5	2	2	2	6	6	5	2	2	2	6	6	5	23.7	23.7
P22102	P22102	5	5	5	Trifunctional purine biosynthetic protein adenosine-3;Phosphoribosylamine--glycine ligase;Phosphoribosylformylglycinamidine cyclo-ligase;Phosphoribosylglycinamide formyltransferase	GART	>sp|P22102|PUR2_HUMAN Trifunctional purine biosynthetic protein adenosine-3 OS=Homo sapiens GN=GART PE=1 SV=1	1	5	5	5	0	0	0	5	5	4	0	0	0	5	5	4	0	0	0	5	5	4	0	0	0	5	5	4	0	0	0	5	5	4	0	0	0	5	5	4	6.6	6.6
P22234	P22234	2	2	2	Multifunctional protein ADE2;Phosphoribosylaminoimidazole-succinocarboxamide synthase;Phosphoribosylaminoimidazole carboxylase	PAICS	>sp|P22234|PUR6_HUMAN Multifunctional protein ADE2 OS=Homo sapiens GN=PAICS PE=1 SV=3	1	2	2	2	1	1	1	2	2	1	1	0	1	2	0	2	1	1	1	2	2	1	1	0	1	2	0	2	1	1	1	2	2	1	1	0	1	2	0	2	4.7	4.7
P22314	P22314	8	8	8	Ubiquitin-like modifier-activating enzyme 1	UBA1	>sp|P22314|UBA1_HUMAN Ubiquitin-like modifier-activating enzyme 1 OS=Homo sapiens GN=UBA1 PE=1 SV=3	1	8	8	8	3	4	4	7	7	7	3	4	4	6	5	5	3	4	4	7	7	7	3	4	4	6	5	5	3	4	4	7	7	7	3	4	4	6	5	5	11.2	11.2
P22392;O60361	P22392;O60361	4;2	1;1	1;1	Nucleoside diphosphate kinase B;Putative nucleoside diphosphate kinase	NME2;NME2P1	>sp|P22392|NDKB_HUMAN Nucleoside diphosphate kinase B OS=Homo sapiens GN=NME2 PE=1 SV=1;>sp|O60361|NDK8_HUMAN Putative nucleoside diphosphate kinase OS=Homo sapiens GN=NME2P1 PE=5 SV=1	2	4	1	1	2	2	2	4	4	4	2	2	2	4	4	4	0	0	0	1	1	1	0	0	0	1	1	1	0	0	0	1	1	1	0	0	0	1	1	1	25.7	6.6
P22626	P22626	7	7	7	Heterogeneous nuclear ribonucleoproteins A2/B1	HNRNPA2B1	>sp|P22626|ROA2_HUMAN Heterogeneous nuclear ribonucleoproteins A2/B1 OS=Homo sapiens GN=HNRNPA2B1 PE=1 SV=2	1	7	7	7	4	3	3	6	5	6	3	3	3	6	5	5	4	3	3	6	5	6	3	3	3	6	5	5	4	3	3	6	5	6	3	3	3	6	5	5	24.6	24.6
P22695	P22695	1	1	1	Cytochrome b-c1 complex subunit 2, mitochondrial	UQCRC2	>sp|P22695|QCR2_HUMAN Cytochrome b-c1 complex subunit 2, mitochondrial OS=Homo sapiens GN=UQCRC2 PE=1 SV=3	1	1	1	1	1	1	1	1	1	1	1	1	1	1	1	1	1	1	1	1	1	1	1	1	1	1	1	1	1	1	1	1	1	1	1	1	1	1	1	1	3.5	3.5
P22735	P22735	2	2	2	Protein-glutamine gamma-glutamyltransferase K	TGM1	>sp|P22735|TGM1_HUMAN Protein-glutamine gamma-glutamyltransferase K OS=Homo sapiens GN=TGM1 PE=1 SV=4	1	2	2	2	0	0	0	2	2	2	0	0	0	2	2	2	0	0	0	2	2	2	0	0	0	2	2	2	0	0	0	2	2	2	0	0	0	2	2	2	3.3	3.3
P23246	P23246	5	5	4	Splicing factor, proline- and glutamine-rich	SFPQ	>sp|P23246|SFPQ_HUMAN Splicing factor, proline- and glutamine-rich OS=Homo sapiens GN=SFPQ PE=1 SV=2	1	5	5	4	2	2	2	5	5	4	1	1	2	5	5	4	2	2	2	5	5	4	1	1	2	5	5	4	2	2	2	4	4	3	1	1	2	4	4	3	7.6	7.6
P23284	P23284	3	3	3	Peptidyl-prolyl cis-trans isomerase B	PPIB	>sp|P23284|PPIB_HUMAN Peptidyl-prolyl cis-trans isomerase B OS=Homo sapiens GN=PPIB PE=1 SV=2	1	3	3	3	3	3	3	3	3	3	3	3	3	3	3	3	3	3	3	3	3	3	3	3	3	3	3	3	3	3	3	3	3	3	3	3	3	3	3	3	16.2	16.2
P23396	P23396	10	10	10	40S ribosomal protein S3	RPS3	>sp|P23396|RS3_HUMAN 40S ribosomal protein S3 OS=Homo sapiens GN=RPS3 PE=1 SV=2	1	10	10	10	9	9	8	7	6	6	10	9	9	7	6	6	9	9	8	7	6	6	10	9	9	7	6	6	9	9	8	7	6	6	10	9	9	7	6	6	45.7	45.7
P23526	P23526	2	2	2	Adenosylhomocysteinase	AHCY	>sp|P23526|SAHH_HUMAN Adenosylhomocysteinase OS=Homo sapiens GN=AHCY PE=1 SV=4	1	2	2	2	0	0	0	2	2	2	0	0	0	2	2	1	0	0	0	2	2	2	0	0	0	2	2	1	0	0	0	2	2	2	0	0	0	2	2	1	5.6	5.6
P23528;Q9Y281	P23528	3;1	3;1	3;1	Cofilin-1	CFL1	>sp|P23528|COF1_HUMAN Cofilin-1 OS=Homo sapiens GN=CFL1 PE=1 SV=3	2	3	3	3	2	2	2	2	3	3	2	2	2	3	2	1	2	2	2	2	3	3	2	2	2	3	2	1	2	2	2	2	3	3	2	2	2	3	2	1	20.5	20.5
P23588	P23588	2	2	2	Eukaryotic translation initiation factor 4B	EIF4B	>sp|P23588|IF4B_HUMAN Eukaryotic translation initiation factor 4B OS=Homo sapiens GN=EIF4B PE=1 SV=2	1	2	2	2	0	1	1	2	2	1	0	0	0	1	2	1	0	1	1	2	2	1	0	0	0	1	2	1	0	1	1	2	2	1	0	0	0	1	2	1	3.9	3.9
P24539	P24539	2	2	2	ATP synthase subunit b, mitochondrial	ATP5F1	>sp|P24539|AT5F1_HUMAN ATP synthase F(0) complex subunit B1, mitochondrial OS=Homo sapiens GN=ATP5F1 PE=1 SV=2	1	2	2	2	0	0	0	2	2	2	0	0	0	2	2	1	0	0	0	2	2	2	0	0	0	2	2	1	0	0	0	2	2	2	0	0	0	2	2	1	7.8	7.8
P25205	P25205	2	2	2	DNA replication licensing factor MCM3	MCM3	>sp|P25205|MCM3_HUMAN DNA replication licensing factor MCM3 OS=Homo sapiens GN=MCM3 PE=1 SV=3	1	2	2	2	1	1	1	1	2	1	1	0	0	1	1	1	1	1	1	1	2	1	1	0	0	1	1	1	1	1	1	1	2	1	1	0	0	1	1	1	4	4
P25311	P25311	1	1	1	Zinc-alpha-2-glycoprotein	AZGP1	>sp|P25311|ZA2G_HUMAN Zinc-alpha-2-glycoprotein OS=Homo sapiens GN=AZGP1 PE=1 SV=2	1	1	1	1	0	0	0	1	1	1	0	0	0	1	1	1	0	0	0	1	1	1	0	0	0	1	1	1	0	0	0	1	1	1	0	0	0	1	1	1	3.4	3.4
P25398	P25398	3	3	3	40S ribosomal protein S12	RPS12	>sp|P25398|RS12_HUMAN 40S ribosomal protein S12 OS=Homo sapiens GN=RPS12 PE=1 SV=3	1	3	3	3	1	1	2	2	2	2	3	2	2	2	2	2	1	1	2	2	2	2	3	2	2	2	2	2	1	1	2	2	2	2	3	2	2	2	2	2	35.6	35.6
P25705	P25705	10	10	10	ATP synthase subunit alpha, mitochondrial	ATP5A1	>sp|P25705|ATPA_HUMAN ATP synthase subunit alpha, mitochondrial OS=Homo sapiens GN=ATP5A1 PE=1 SV=1	1	10	10	10	8	7	8	10	10	10	8	8	8	9	9	9	8	7	8	10	10	10	8	8	8	9	9	9	8	7	8	10	10	10	8	8	8	9	9	9	20.4	20.4
P25788	P25788	1	1	1	Proteasome subunit alpha type-3	PSMA3	>sp|P25788|PSA3_HUMAN Proteasome subunit alpha type-3 OS=Homo sapiens GN=PSMA3 PE=1 SV=2	1	1	1	1	0	0	0	1	1	1	0	0	0	1	1	1	0	0	0	1	1	1	0	0	0	1	1	1	0	0	0	1	1	1	0	0	0	1	1	1	4.7	4.7
P26368	P26368	2	2	2	Splicing factor U2AF 65 kDa subunit	U2AF2	>sp|P26368|U2AF2_HUMAN Splicing factor U2AF 65 kDa subunit OS=Homo sapiens GN=U2AF2 PE=1 SV=4	1	2	2	2	2	1	2	1	1	1	2	2	1	1	1	0	2	1	2	1	1	1	2	2	1	1	1	0	2	1	2	1	1	1	2	2	1	1	1	0	5.5	5.5
P26373	P26373	10	10	10	60S ribosomal protein L13	RPL13	>sp|P26373|RL13_HUMAN 60S ribosomal protein L13 OS=Homo sapiens GN=RPL13 PE=1 SV=4	1	10	10	10	9	9	7	8	8	7	9	5	9	8	8	6	9	9	7	8	8	7	9	5	9	8	8	6	9	9	7	8	8	7	9	5	9	8	8	6	40.3	40.3
P26447	P26447	4	4	4	Protein S100-A4	S100A4	>sp|P26447|S10A4_HUMAN Protein S100-A4 OS=Homo sapiens GN=S100A4 PE=1 SV=1	1	4	4	4	2	2	2	4	4	4	2	1	2	3	4	2	2	2	2	4	4	4	2	1	2	3	4	2	2	2	2	4	4	4	2	1	2	3	4	2	28.7	28.7
P26599;O95758	P26599	5;2	5;2	5;2	Polypyrimidine tract-binding protein 1	PTBP1	>sp|P26599|PTBP1_HUMAN Polypyrimidine tract-binding protein 1 OS=Homo sapiens GN=PTBP1 PE=1 SV=1	2	5	5	5	1	1	0	4	4	3	1	1	1	4	3	3	1	1	0	4	4	3	1	1	1	4	3	3	1	1	0	4	4	3	1	1	1	4	3	3	10	10
P26639	P26639	4	4	4	Threonine--tRNA ligase, cytoplasmic	TARS	>sp|P26639|SYTC_HUMAN Threonine--tRNA ligase, cytoplasmic OS=Homo sapiens GN=TARS PE=1 SV=3	1	4	4	4	2	2	2	4	4	3	2	2	2	4	3	2	2	2	2	4	4	3	2	2	2	4	3	2	2	2	2	4	4	3	2	2	2	4	3	2	5.9	5.9
P26640	P26640	3	3	3	Valine--tRNA ligase	VARS	>sp|P26640|SYVC_HUMAN Valine--tRNA ligase OS=Homo sapiens GN=VARS PE=1 SV=4	1	3	3	3	2	2	2	3	3	3	2	1	1	3	3	3	2	2	2	3	3	3	2	1	1	3	3	3	2	2	2	3	3	3	2	1	1	3	3	3	3.3	3.3
P26641	P26641	5	5	5	Elongation factor 1-gamma	EEF1G	>sp|P26641|EF1G_HUMAN Elongation factor 1-gamma OS=Homo sapiens GN=EEF1G PE=1 SV=3	1	5	5	5	2	3	3	3	3	3	2	2	2	2	2	2	2	3	3	3	3	3	2	2	2	2	2	2	2	3	3	3	3	3	2	2	2	2	2	2	13.7	13.7
P27348	P27348	3	1	1	14-3-3 protein theta	YWHAQ	>sp|P27348|1433T_HUMAN 14-3-3 protein theta OS=Homo sapiens GN=YWHAQ PE=1 SV=1	1	3	1	1	2	2	1	3	3	3	1	1	2	3	3	3	1	1	1	1	1	1	1	1	1	1	1	1	1	1	1	1	1	1	1	1	1	1	1	1	13.5	5.7
P27635	P27635	1	1	1	60S ribosomal protein L10	RPL10	>sp|P27635|RL10_HUMAN 60S ribosomal protein L10 OS=Homo sapiens GN=RPL10 PE=1 SV=4	1	1	1	1	0	0	0	0	0	0	1	0	1	0	0	0	0	0	0	0	0	0	1	0	1	0	0	0	0	0	0	0	0	0	1	0	1	0	0	0	6.1	6.1
P27708	P27708	1	1	1	CAD protein;Glutamine-dependent carbamoyl-phosphate synthase;Aspartate carbamoyltransferase;Dihydroorotase	CAD	>sp|P27708|PYR1_HUMAN CAD protein OS=Homo sapiens GN=CAD PE=1 SV=3	1	1	1	1	1	1	1	1	1	1	1	1	1	0	1	0	1	1	1	1	1	1	1	1	1	0	1	0	1	1	1	1	1	1	1	1	1	0	1	0	0.5	0.5
P27797	P27797	2	2	2	Calreticulin	CALR	>sp|P27797|CALR_HUMAN Calreticulin OS=Homo sapiens GN=CALR PE=1 SV=1	1	2	2	2	2	2	2	1	1	1	0	2	2	1	1	1	2	2	2	1	1	1	0	2	2	1	1	1	2	2	2	1	1	1	0	2	2	1	1	1	5.3	5.3
P27816	P27816	3	3	3	Microtubule-associated protein 4	MAP4	>sp|P27816|MAP4_HUMAN Microtubule-associated protein 4 OS=Homo sapiens GN=MAP4 PE=1 SV=3	1	3	3	3	1	1	1	3	3	2	1	0	0	2	2	1	1	1	1	3	3	2	1	0	0	2	2	1	1	1	1	3	3	2	1	0	0	2	2	1	3.9	3.9
P27824	P27824	2	2	2	Calnexin	CANX	>sp|P27824|CALX_HUMAN Calnexin OS=Homo sapiens GN=CANX PE=1 SV=2	1	2	2	2	0	0	0	2	2	2	0	0	0	1	2	1	0	0	0	2	2	2	0	0	0	1	2	1	0	0	0	2	2	2	0	0	0	1	2	1	4.2	4.2
P28072	P28072	3	3	3	Proteasome subunit beta type-6	PSMB6	>sp|P28072|PSB6_HUMAN Proteasome subunit beta type-6 OS=Homo sapiens GN=PSMB6 PE=1 SV=4	1	3	3	3	1	1	1	3	3	3	1	1	1	2	3	2	1	1	1	3	3	3	1	1	1	2	3	2	1	1	1	3	3	3	1	1	1	2	3	2	13	13
P28074	P28074	2	2	2	Proteasome subunit beta type-5	PSMB5	>sp|P28074|PSB5_HUMAN Proteasome subunit beta type-5 OS=Homo sapiens GN=PSMB5 PE=1 SV=3	1	2	2	2	1	1	0	2	2	2	1	0	1	2	2	2	1	1	0	2	2	2	1	0	1	2	2	2	1	1	0	2	2	2	1	0	1	2	2	2	8.4	8.4
P28288	P28288	2	2	2	ATP-binding cassette sub-family D member 3	ABCD3	>sp|P28288|ABCD3_HUMAN ATP-binding cassette sub-family D member 3 OS=Homo sapiens GN=ABCD3 PE=1 SV=1	1	2	2	2	0	0	0	2	0	0	0	0	0	1	2	0	0	0	0	2	0	0	0	0	0	1	2	0	0	0	0	2	0	0	0	0	0	1	2	0	3.6	3.6
P29401	P29401	5	5	5	Transketolase	TKT	>sp|P29401|TKT_HUMAN Transketolase OS=Homo sapiens GN=TKT PE=1 SV=3	1	5	5	5	3	3	3	4	3	3	3	2	2	3	3	3	3	3	3	4	3	3	3	2	2	3	3	3	3	3	3	4	3	3	3	2	2	3	3	3	11.4	11.4
P29692	P29692	4	4	4	Elongation factor 1-delta	EEF1D	>sp|P29692|EF1D_HUMAN Elongation factor 1-delta OS=Homo sapiens GN=EEF1D PE=1 SV=5	1	4	4	4	2	3	2	4	4	4	2	3	2	4	4	4	2	3	2	4	4	4	2	3	2	4	4	4	2	3	2	4	4	4	2	3	2	4	4	4	20.3	20.3
P29966	P29966	2	2	2	Myristoylated alanine-rich C-kinase substrate	MARCKS	>sp|P29966|MARCS_HUMAN Myristoylated alanine-rich C-kinase substrate OS=Homo sapiens GN=MARCKS PE=1 SV=4	1	2	2	2	0	0	0	2	1	2	0	0	0	2	2	1	0	0	0	2	1	2	0	0	0	2	2	1	0	0	0	2	1	2	0	0	0	2	2	1	10.2	10.2
P30040	P30040	1	1	1	Endoplasmic reticulum resident protein 29	ERP29	>sp|P30040|ERP29_HUMAN Endoplasmic reticulum resident protein 29 OS=Homo sapiens GN=ERP29 PE=1 SV=4	1	1	1	1	0	0	0	1	1	1	0	0	0	1	1	0	0	0	0	1	1	1	0	0	0	1	1	0	0	0	0	1	1	1	0	0	0	1	1	0	3.1	3.1
P30041	P30041	4	4	4	Peroxiredoxin-6	PRDX6	>sp|P30041|PRDX6_HUMAN Peroxiredoxin-6 OS=Homo sapiens GN=PRDX6 PE=1 SV=3	1	4	4	4	3	3	3	3	3	2	2	2	2	2	2	2	3	3	3	3	3	2	2	2	2	2	2	2	3	3	3	3	3	2	2	2	2	2	2	2	24.6	24.6
P30048	P30048	3	3	3	Thioredoxin-dependent peroxide reductase, mitochondrial	PRDX3	>sp|P30048|PRDX3_HUMAN Thioredoxin-dependent peroxide reductase, mitochondrial OS=Homo sapiens GN=PRDX3 PE=1 SV=3	1	3	3	3	2	2	2	3	3	2	2	0	2	1	1	1	2	2	2	3	3	2	2	0	2	1	1	1	2	2	2	3	3	2	2	0	2	1	1	1	14.5	14.5
P30050	P30050	6	6	6	60S ribosomal protein L12	RPL12	>sp|P30050|RL12_HUMAN 60S ribosomal protein L12 OS=Homo sapiens GN=RPL12 PE=1 SV=1	1	6	6	6	4	4	4	4	5	4	5	4	5	4	4	4	4	4	4	4	5	4	5	4	5	4	4	4	4	4	4	4	5	4	5	4	5	4	4	4	48.5	48.5
P30084	P30084	1	1	1	Enoyl-CoA hydratase, mitochondrial	ECHS1	>sp|P30084|ECHM_HUMAN Enoyl-CoA hydratase, mitochondrial OS=Homo sapiens GN=ECHS1 PE=1 SV=4	1	1	1	1	0	0	0	1	1	1	0	0	0	1	0	0	0	0	0	1	1	1	0	0	0	1	0	0	0	0	0	1	1	1	0	0	0	1	0	0	6.2	6.2
P30086	P30086	1	1	1	Phosphatidylethanolamine-binding protein 1;Hippocampal cholinergic neurostimulating peptide	PEBP1	>sp|P30086|PEBP1_HUMAN Phosphatidylethanolamine-binding protein 1 OS=Homo sapiens GN=PEBP1 PE=1 SV=3	1	1	1	1	0	0	0	1	1	0	0	0	0	1	1	0	0	0	0	1	1	0	0	0	0	1	1	0	0	0	0	1	1	0	0	0	0	1	1	0	10.7	10.7
P30101	P30101	3	3	3	Protein disulfide-isomerase A3	PDIA3	>sp|P30101|PDIA3_HUMAN Protein disulfide-isomerase A3 OS=Homo sapiens GN=PDIA3 PE=1 SV=4	1	3	3	3	1	1	1	1	2	2	1	1	1	2	2	2	1	1	1	1	2	2	1	1	1	2	2	2	1	1	1	1	2	2	1	1	1	2	2	2	7.1	7.1
P30153	P30153	1	1	1	Serine/threonine-protein phosphatase 2A 65 kDa regulatory subunit A alpha isoform	PPP2R1A	>sp|P30153|2AAA_HUMAN Serine/threonine-protein phosphatase 2A 65 kDa regulatory subunit A alpha isoform OS=Homo sapiens GN=PPP2R1A PE=1 SV=4	1	1	1	1	0	0	0	1	1	1	0	0	0	1	1	0	0	0	0	1	1	1	0	0	0	1	1	0	0	0	0	1	1	1	0	0	0	1	1	0	1.9	1.9
P30536	P30536	2	2	2	Translocator protein	TSPO	>sp|P30536|TSPO_HUMAN Translocator protein OS=Homo sapiens GN=TSPO PE=1 SV=3	1	2	2	2	0	0	0	2	2	2	0	0	0	2	2	2	0	0	0	2	2	2	0	0	0	2	2	2	0	0	0	2	2	2	0	0	0	2	2	2	9.5	9.5
P31025;Q5VSP4	P31025;Q5VSP4	2;1	2;1	2;1	Lipocalin-1;Putative lipocalin 1-like protein 1	LCN1;LCN1P1	>sp|P31025|LCN1_HUMAN Lipocalin-1 OS=Homo sapiens GN=LCN1 PE=1 SV=1;>sp|Q5VSP4|LC1L1_HUMAN Putative lipocalin 1-like protein 1 OS=Homo sapiens GN=LCN1P1 PE=5 SV=1	2	2	2	2	0	0	2	0	0	0	1	0	0	0	0	0	0	0	2	0	0	0	1	0	0	0	0	0	0	0	2	0	0	0	1	0	0	0	0	0	12.5	12.5
P31040	P31040	3	3	3	Succinate dehydrogenase [ubiquinone] flavoprotein subunit, mitochondrial	SDHA	>sp|P31040|SDHA_HUMAN Succinate dehydrogenase [ubiquinone] flavoprotein subunit, mitochondrial OS=Homo sapiens GN=SDHA PE=1 SV=2	1	3	3	3	1	1	1	3	2	2	1	1	0	2	2	2	1	1	1	3	2	2	1	1	0	2	2	2	1	1	1	3	2	2	1	1	0	2	2	2	6.2	6.2
P31153	P31153	1	1	1	S-adenosylmethionine synthase isoform type-2	MAT2A	>sp|P31153|METK2_HUMAN S-adenosylmethionine synthase isoform type-2 OS=Homo sapiens GN=MAT2A PE=1 SV=1	1	1	1	1	0	0	0	1	1	1	0	0	0	1	1	1	0	0	0	1	1	1	0	0	0	1	1	1	0	0	0	1	1	1	0	0	0	1	1	1	3.8	3.8
P31327	P31327	18	18	18	Carbamoyl-phosphate synthase [ammonia], mitochondrial	CPS1	>sp|P31327|CPSM_HUMAN Carbamoyl-phosphate synthase [ammonia], mitochondrial OS=Homo sapiens GN=CPS1 PE=1 SV=2	1	18	18	18	10	12	12	14	14	11	9	10	10	13	11	9	10	12	12	14	14	11	9	10	10	13	11	9	10	12	12	14	14	11	9	10	10	13	11	9	14.4	14.4
P31689	P31689	2	2	2	DnaJ homolog subfamily A member 1	DNAJA1	>sp|P31689|DNJA1_HUMAN DnaJ homolog subfamily A member 1 OS=Homo sapiens GN=DNAJA1 PE=1 SV=2	1	2	2	2	0	0	0	2	2	2	0	0	0	2	2	1	0	0	0	2	2	2	0	0	0	2	2	1	0	0	0	2	2	2	0	0	0	2	2	1	6.5	6.5
P31930	P31930	2	2	2	Cytochrome b-c1 complex subunit 1, mitochondrial	UQCRC1	>sp|P31930|QCR1_HUMAN Cytochrome b-c1 complex subunit 1, mitochondrial OS=Homo sapiens GN=UQCRC1 PE=1 SV=3	1	2	2	2	2	2	2	2	2	2	2	2	1	2	2	2	2	2	2	2	2	2	2	2	1	2	2	2	2	2	2	2	2	2	2	2	1	2	2	2	4.6	4.6
P31942	P31942	1	1	1	Heterogeneous nuclear ribonucleoprotein H3	HNRNPH3	>sp|P31942|HNRH3_HUMAN Heterogeneous nuclear ribonucleoprotein H3 OS=Homo sapiens GN=HNRNPH3 PE=1 SV=2	1	1	1	1	0	0	0	1	1	1	0	0	0	1	0	1	0	0	0	1	1	1	0	0	0	1	0	1	0	0	0	1	1	1	0	0	0	1	0	1	3.5	3.5
P55795;P31943	P55795;P31943	3;3	2;2	2;2	Heterogeneous nuclear ribonucleoprotein H2;Heterogeneous nuclear ribonucleoprotein H2, N-terminally processed;Heterogeneous nuclear ribonucleoprotein H;Heterogeneous nuclear ribonucleoprotein H, N-terminally processed	HNRNPH2;HNRNPH1	>sp|P55795|HNRH2_HUMAN Heterogeneous nuclear ribonucleoprotein H2 OS=Homo sapiens GN=HNRNPH2 PE=1 SV=1;>sp|P31943|HNRH1_HUMAN Heterogeneous nuclear ribonucleoprotein H OS=Homo sapiens GN=HNRNPH1 PE=1 SV=4	2	3	2	2	3	3	3	3	3	3	3	3	3	3	3	2	2	2	2	2	2	2	2	2	2	2	2	1	2	2	2	2	2	2	2	2	2	2	2	1	9.6	7.3
P31946;Q04917;P31947	P31946	3;1;1	1;0;0	1;0;0	14-3-3 protein beta/alpha;14-3-3 protein beta/alpha, N-terminally processed	YWHAB	>sp|P31946|1433B_HUMAN 14-3-3 protein beta/alpha OS=Homo sapiens GN=YWHAB PE=1 SV=3	3	3	1	1	2	2	1	3	3	3	1	1	2	3	3	2	1	1	1	1	1	1	1	1	1	1	1	0	1	1	1	1	1	1	1	1	1	1	1	0	13.4	5.7
P31949	P31949	1	1	1	Protein S100-A11	S100A11	>sp|P31949|S10AB_HUMAN Protein S100-A11 OS=Homo sapiens GN=S100A11 PE=1 SV=2	1	1	1	1	0	0	0	1	1	1	0	0	0	1	1	1	0	0	0	1	1	1	0	0	0	1	1	1	0	0	0	1	1	1	0	0	0	1	1	1	9.5	9.5
P32119	P32119	4	3	3	Peroxiredoxin-2	PRDX2	>sp|P32119|PRDX2_HUMAN Peroxiredoxin-2 OS=Homo sapiens GN=PRDX2 PE=1 SV=5	1	4	3	3	1	2	2	3	3	3	2	1	1	2	3	3	0	1	1	2	2	2	1	0	0	1	2	2	0	1	1	2	2	2	1	0	0	1	2	2	23.7	18.2
P32322;Q96C36	P32322	3;1	3;1	3;1	Pyrroline-5-carboxylate reductase 1, mitochondrial	PYCR1	>sp|P32322|P5CR1_HUMAN Pyrroline-5-carboxylate reductase 1, mitochondrial OS=Homo sapiens GN=PYCR1 PE=1 SV=2	2	3	3	3	1	1	1	3	3	2	0	1	1	2	1	1	1	1	1	3	3	2	0	1	1	2	1	1	1	1	1	3	3	2	0	1	1	2	1	1	11.3	11.3
P33993	P33993	1	1	1	DNA replication licensing factor MCM7	MCM7	>sp|P33993|MCM7_HUMAN DNA replication licensing factor MCM7 OS=Homo sapiens GN=MCM7 PE=1 SV=4	1	1	1	1	0	0	0	1	1	1	0	0	0	1	1	0	0	0	0	1	1	1	0	0	0	1	1	0	0	0	0	1	1	1	0	0	0	1	1	0	1.7	1.7
P34897	P34897	4	4	4	Serine hydroxymethyltransferase, mitochondrial	SHMT2	>sp|P34897|GLYM_HUMAN Serine hydroxymethyltransferase, mitochondrial OS=Homo sapiens GN=SHMT2 PE=1 SV=3	1	4	4	4	3	3	2	4	4	4	2	2	2	4	4	3	3	3	2	4	4	4	2	2	2	4	4	3	3	3	2	4	4	4	2	2	2	4	4	3	9.7	9.7
P34932;Q92598	P34932	5;1	5;1	5;1	Heat shock 70 kDa protein 4	HSPA4	>sp|P34932|HSP74_HUMAN Heat shock 70 kDa protein 4 OS=Homo sapiens GN=HSPA4 PE=1 SV=4	2	5	5	5	2	1	1	3	4	3	1	1	2	3	4	2	2	1	1	3	4	3	1	1	2	3	4	2	2	1	1	3	4	3	1	1	2	3	4	2	7.1	7.1
P35232	P35232	7	7	7	Prohibitin	PHB	>sp|P35232|PHB_HUMAN Prohibitin OS=Homo sapiens GN=PHB PE=1 SV=1	1	7	7	7	4	4	4	5	5	4	3	3	4	5	5	3	4	4	4	5	5	4	3	3	4	5	5	3	4	4	4	5	5	4	3	3	4	5	5	3	28.3	28.3
P35268	P35268	2	2	2	60S ribosomal protein L22	RPL22	>sp|P35268|RL22_HUMAN 60S ribosomal protein L22 OS=Homo sapiens GN=RPL22 PE=1 SV=2	1	2	2	2	2	2	2	2	2	2	2	2	2	2	2	2	2	2	2	2	2	2	2	2	2	2	2	2	2	2	2	2	2	2	2	2	2	2	2	2	18.8	18.8
P35527;CON__P35527	P35527;CON__P35527	22;21	22;21	22;21	Keratin, type I cytoskeletal 9	KRT9	>sp|P35527|K1C9_HUMAN Keratin, type I cytoskeletal 9 OS=Homo sapiens GN=KRT9 PE=1 SV=3;>P35527 SWISS-PROT:P35527 Tax_Id=9606 Gene_Symbol=KRT9 Keratin, type I cytoskeletal 9	2	22	22	22	10	14	14	16	17	21	12	12	12	15	14	15	10	14	14	16	17	21	12	12	12	15	14	15	10	14	14	16	17	21	12	12	12	15	14	15	43.7	43.7
P35579;P35749;P35580	P35579	25;4;3	25;4;3	22;1;2	Myosin-9	MYH9	>sp|P35579|MYH9_HUMAN Myosin-9 OS=Homo sapiens GN=MYH9 PE=1 SV=4	3	25	25	22	14	10	13	18	15	11	11	11	14	11	8	6	14	10	13	18	15	11	11	11	14	11	8	6	14	10	12	16	14	10	11	10	14	10	7	5	14.9	14.9
P35606	P35606	2	2	2	Coatomer subunit beta	COPB2	>sp|P35606|COPB2_HUMAN Coatomer subunit beta OS=Homo sapiens GN=COPB2 PE=1 SV=2	1	2	2	2	0	0	0	2	2	1	0	0	0	1	2	1	0	0	0	2	2	1	0	0	0	1	2	1	0	0	0	2	2	1	0	0	0	1	2	1	2.1	2.1
P35613	P35613	3	3	3	Basigin	BSG	>sp|P35613|BASI_HUMAN Basigin OS=Homo sapiens GN=BSG PE=1 SV=2	1	3	3	3	2	2	2	3	3	3	2	2	2	3	3	3	2	2	2	3	3	3	2	2	2	3	3	3	2	2	2	3	3	3	2	2	2	3	3	3	8.6	8.6
P35637;Q92804	P35637;Q92804	1;1	1;1	1;1	RNA-binding protein FUS;TATA-binding protein-associated factor 2N	FUS;TAF15	>sp|P35637|FUS_HUMAN RNA-binding protein FUS OS=Homo sapiens GN=FUS PE=1 SV=1;>sp|Q92804|RBP56_HUMAN TATA-binding protein-associated factor 2N OS=Homo sapiens GN=TAF15 PE=1 SV=1	2	1	1	1	1	1	1	0	0	0	1	0	1	0	0	0	1	1	1	0	0	0	1	0	1	0	0	0	1	1	1	0	0	0	1	0	1	0	0	0	2.7	2.7
P35659	P35659	3	3	3	Protein DEK	DEK	>sp|P35659|DEK_HUMAN Protein DEK OS=Homo sapiens GN=DEK PE=1 SV=1	1	3	3	3	0	0	0	3	3	1	0	0	0	1	2	2	0	0	0	3	3	1	0	0	0	1	2	2	0	0	0	3	3	1	0	0	0	1	2	2	8.8	8.8
P35998	P35998	2	2	2	26S protease regulatory subunit 7	PSMC2	>sp|P35998|PRS7_HUMAN 26S protease regulatory subunit 7 OS=Homo sapiens GN=PSMC2 PE=1 SV=3	1	2	2	2	1	0	1	1	1	1	1	1	1	1	1	1	1	0	1	1	1	1	1	1	1	1	1	1	1	0	1	1	1	1	1	1	1	1	1	1	5.8	5.8
P36542	P36542	4	4	4	ATP synthase subunit gamma, mitochondrial	ATP5C1	>sp|P36542|ATPG_HUMAN ATP synthase subunit gamma, mitochondrial OS=Homo sapiens GN=ATP5C1 PE=1 SV=1	1	4	4	4	0	0	0	4	4	3	0	0	0	4	3	2	0	0	0	4	4	3	0	0	0	4	3	2	0	0	0	4	4	3	0	0	0	4	3	2	14.8	14.8
P36578	P36578	11	11	11	60S ribosomal protein L4	RPL4	>sp|P36578|RL4_HUMAN 60S ribosomal protein L4 OS=Homo sapiens GN=RPL4 PE=1 SV=5	1	11	11	11	8	5	6	7	8	6	7	7	8	7	6	5	8	5	6	7	8	6	7	7	8	7	6	5	8	5	6	7	8	6	7	7	8	7	6	5	25.5	25.5
P37108	P37108	1	1	1	Signal recognition particle 14 kDa protein	SRP14	>sp|P37108|SRP14_HUMAN Signal recognition particle 14 kDa protein OS=Homo sapiens GN=SRP14 PE=1 SV=2	1	1	1	1	0	1	1	1	1	0	1	1	0	0	1	0	0	1	1	1	1	0	1	1	0	0	1	0	0	1	1	1	1	0	1	1	0	0	1	0	10.3	10.3
P37802	P37802	3	3	3	Transgelin-2	TAGLN2	>sp|P37802|TAGL2_HUMAN Transgelin-2 OS=Homo sapiens GN=TAGLN2 PE=1 SV=3	1	3	3	3	2	2	2	2	2	3	1	2	0	3	3	3	2	2	2	2	2	3	1	2	0	3	3	3	2	2	2	2	2	3	1	2	0	3	3	3	15.6	15.6
P37837	P37837	5	5	5	Transaldolase	TALDO1	>sp|P37837|TALDO_HUMAN Transaldolase OS=Homo sapiens GN=TALDO1 PE=1 SV=2	1	5	5	5	2	2	1	4	5	4	2	2	2	5	5	4	2	2	1	4	5	4	2	2	2	5	5	4	2	2	1	4	5	4	2	2	2	5	5	4	15.4	15.4
P38117	P38117	2	2	2	Electron transfer flavoprotein subunit beta	ETFB	>sp|P38117|ETFB_HUMAN Electron transfer flavoprotein subunit beta OS=Homo sapiens GN=ETFB PE=1 SV=3	1	2	2	2	0	0	0	2	2	1	0	0	0	2	1	0	0	0	0	2	2	1	0	0	0	2	1	0	0	0	0	2	2	1	0	0	0	2	1	0	10.6	10.6
Q96E39;P38159;O75526;Q8N7X1	Q96E39;P38159;O75526;Q8N7X1	2;2;1;1	2;2;1;1	2;2;1;1	RNA binding motif protein, X-linked-like-1;RNA-binding motif protein, X chromosome;RNA-binding motif protein, X chromosome, N-terminally processed;RNA-binding motif protein, X-linked-like-2;RNA-binding motif protein, X-linked-like-3	RBMXL1;RBMX;RBMXL2;RBMXL3	>sp|Q96E39|RMXL1_HUMAN RNA binding motif protein, X-linked-like-1 OS=Homo sapiens GN=RBMXL1 PE=1 SV=1;>sp|P38159|RBMX_HUMAN RNA-binding motif protein, X chromosome OS=Homo sapiens GN=RBMX PE=1 SV=3;>sp|O75526|RMXL2_HUMAN RNA-binding motif protein, X-linked	4	2	2	2	2	2	2	2	2	2	2	2	1	2	2	2	2	2	2	2	2	2	2	2	1	2	2	2	2	2	2	2	2	2	2	2	1	2	2	2	6.9	6.9
P38646	P38646	14	14	14	Stress-70 protein, mitochondrial	HSPA9	>sp|P38646|GRP75_HUMAN Stress-70 protein, mitochondrial OS=Homo sapiens GN=HSPA9 PE=1 SV=2	1	14	14	14	10	11	11	13	13	13	8	9	8	13	12	12	10	11	11	13	13	13	8	9	8	13	12	12	10	11	11	13	13	13	8	9	8	13	12	12	27.1	27.1
P38919	P38919	4	4	4	Eukaryotic initiation factor 4A-III;Eukaryotic initiation factor 4A-III, N-terminally processed	EIF4A3	>sp|P38919|IF4A3_HUMAN Eukaryotic initiation factor 4A-III OS=Homo sapiens GN=EIF4A3 PE=1 SV=4	1	4	4	4	1	1	0	3	3	3	1	1	1	4	4	3	1	1	0	3	3	3	1	1	1	4	4	3	1	1	0	3	3	3	1	1	1	4	4	3	9.2	9.2
P39019	P39019	5	5	5	40S ribosomal protein S19	RPS19	>sp|P39019|RS19_HUMAN 40S ribosomal protein S19 OS=Homo sapiens GN=RPS19 PE=1 SV=2	1	5	5	5	3	3	3	5	5	5	3	3	3	5	4	5	3	3	3	5	5	5	3	3	3	5	4	5	3	3	3	5	5	5	3	3	3	5	4	5	31	31
P39023	P39023	6	6	6	60S ribosomal protein L3	RPL3	>sp|P39023|RL3_HUMAN 60S ribosomal protein L3 OS=Homo sapiens GN=RPL3 PE=1 SV=2	1	6	6	6	2	2	2	5	5	5	2	2	2	6	5	4	2	2	2	5	5	5	2	2	2	6	5	4	2	2	2	5	5	5	2	2	2	6	5	4	15.6	15.6
P39656	P39656	1	1	1	Dolichyl-diphosphooligosaccharide--protein glycosyltransferase 48 kDa subunit	DDOST	>sp|P39656|OST48_HUMAN Dolichyl-diphosphooligosaccharide--protein glycosyltransferase 48 kDa subunit OS=Homo sapiens GN=DDOST PE=1 SV=4	1	1	1	1	0	0	0	1	1	1	0	0	0	1	1	1	0	0	0	1	1	1	0	0	0	1	1	1	0	0	0	1	1	1	0	0	0	1	1	1	2.4	2.4
P39748	P39748	2	2	2	Flap endonuclease 1	FEN1	>sp|P39748|FEN1_HUMAN Flap endonuclease 1 OS=Homo sapiens GN=FEN1 PE=1 SV=1	1	2	2	2	2	2	2	2	2	2	2	2	2	2	2	2	2	2	2	2	2	2	2	2	2	2	2	2	2	2	2	2	2	2	2	2	2	2	2	2	7.1	7.1
P40227	P40227	6	6	6	T-complex protein 1 subunit zeta	CCT6A	>sp|P40227|TCPZ_HUMAN T-complex protein 1 subunit zeta OS=Homo sapiens GN=CCT6A PE=1 SV=3	1	6	6	6	1	1	2	5	5	4	1	2	2	5	3	4	1	1	2	5	5	4	1	2	2	5	3	4	1	1	2	5	5	4	1	2	2	5	3	4	16.2	16.2
P40429;Q6NVV1	P40429;Q6NVV1	4;2	4;2	4;2	60S ribosomal protein L13a;Putative 60S ribosomal protein L13a-like MGC87657	RPL13A	>sp|P40429|RL13A_HUMAN 60S ribosomal protein L13a OS=Homo sapiens GN=RPL13A PE=1 SV=2;>sp|Q6NVV1|R13P3_HUMAN Putative 60S ribosomal protein L13a protein RPL13AP3 OS=Homo sapiens GN=RPL13AP3 PE=5 SV=1	2	4	4	4	3	2	3	4	4	3	2	2	3	4	4	3	3	2	3	4	4	3	2	2	3	4	4	3	3	2	3	4	4	3	2	2	3	4	4	3	20.7	20.7
P40763	P40763	1	1	1	Signal transducer and activator of transcription 3	STAT3	>sp|P40763|STAT3_HUMAN Signal transducer and activator of transcription 3 OS=Homo sapiens GN=STAT3 PE=1 SV=2	1	1	1	1	0	0	0	1	1	0	0	0	0	0	1	0	0	0	0	1	1	0	0	0	0	0	1	0	0	0	0	1	1	0	0	0	0	0	1	0	3.4	3.4
P40926	P40926	2	2	2	Malate dehydrogenase, mitochondrial	MDH2	>sp|P40926|MDHM_HUMAN Malate dehydrogenase, mitochondrial OS=Homo sapiens GN=MDH2 PE=1 SV=3	1	2	2	2	1	1	1	1	0	1	0	1	0	1	1	1	1	1	1	1	0	1	0	1	0	1	1	1	1	1	1	1	0	1	0	1	0	1	1	1	5.6	5.6
P40938	P40938	1	1	1	Replication factor C subunit 3	RFC3	>sp|P40938|RFC3_HUMAN Replication factor C subunit 3 OS=Homo sapiens GN=RFC3 PE=1 SV=2	1	1	1	1	1	1	1	1	1	1	1	1	1	1	1	1	1	1	1	1	1	1	1	1	1	1	1	1	1	1	1	1	1	1	1	1	1	1	1	1	3.9	3.9
P41091;Q2VIR3	P41091;Q2VIR3	5;4	5;4	5;4	Eukaryotic translation initiation factor 2 subunit 3;Putative eukaryotic translation initiation factor 2 subunit 3-like protein	EIF2S3;EIF2S3L	>sp|P41091|IF2G_HUMAN Eukaryotic translation initiation factor 2 subunit 3 OS=Homo sapiens GN=EIF2S3 PE=1 SV=3;>sp|Q2VIR3|IF2GL_HUMAN Putative eukaryotic translation initiation factor 2 subunit 3-like protein OS=Homo sapiens GN=EIF2S3L PE=5 SV=2	2	5	5	5	2	2	1	5	5	4	0	2	1	4	5	5	2	2	1	5	5	4	0	2	1	4	5	5	2	2	1	5	5	4	0	2	1	4	5	5	14.2	14.2
P41252	P41252	3	3	3	Isoleucine--tRNA ligase, cytoplasmic	IARS	>sp|P41252|SYIC_HUMAN Isoleucine--tRNA ligase, cytoplasmic OS=Homo sapiens GN=IARS PE=1 SV=2	1	3	3	3	0	0	0	3	3	3	0	0	0	2	3	3	0	0	0	3	3	3	0	0	0	2	3	3	0	0	0	3	3	3	0	0	0	2	3	3	2.5	2.5
P42167;P42166	P42167;P42166	2;2	2;2	2;2	Lamina-associated polypeptide 2, isoforms beta/gamma;Thymopoietin;Thymopentin;Lamina-associated polypeptide 2, isoform alpha;Thymopoietin;Thymopentin	TMPO	>sp|P42167|LAP2B_HUMAN Lamina-associated polypeptide 2, isoforms beta/gamma OS=Homo sapiens GN=TMPO PE=1 SV=2;>sp|P42166|LAP2A_HUMAN Lamina-associated polypeptide 2, isoform alpha OS=Homo sapiens GN=TMPO PE=1 SV=2	2	2	2	2	0	0	0	2	2	2	0	0	0	1	2	1	0	0	0	2	2	2	0	0	0	1	2	1	0	0	0	2	2	2	0	0	0	1	2	1	6.2	6.2
P42356	P42356	1	1	1	Phosphatidylinositol 4-kinase alpha	PI4KA	>sp|P42356|PI4KA_HUMAN Phosphatidylinositol 4-kinase alpha OS=Homo sapiens GN=PI4KA PE=1 SV=4	1	1	1	1	1	1	1	0	0	0	1	1	0	0	0	0	1	1	1	0	0	0	1	1	0	0	0	0	1	1	1	0	0	0	1	1	0	0	0	0	0.5	0.5
Q71UM5;P42677	Q71UM5;P42677	2;2	2;2	2;2	40S ribosomal protein S27-like;40S ribosomal protein S27	RPS27L;RPS27	>sp|Q71UM5|RS27L_HUMAN 40S ribosomal protein S27-like OS=Homo sapiens GN=RPS27L PE=1 SV=3;>sp|P42677|RS27_HUMAN 40S ribosomal protein S27 OS=Homo sapiens GN=RPS27 PE=1 SV=3	2	2	2	2	2	1	1	2	2	2	2	2	2	2	2	2	2	1	1	2	2	2	2	2	2	2	2	2	2	1	1	2	2	2	2	2	2	2	2	2	25	25
P42704	P42704	9	9	9	Leucine-rich PPR motif-containing protein, mitochondrial	LRPPRC	>sp|P42704|LPPRC_HUMAN Leucine-rich PPR motif-containing protein, mitochondrial OS=Homo sapiens GN=LRPPRC PE=1 SV=3	1	9	9	9	4	5	4	7	7	5	4	3	4	6	5	4	4	5	4	7	7	5	4	3	4	6	5	4	4	5	4	7	7	5	4	3	4	6	5	4	7.7	7.7
P42766	P42766	1	1	1	60S ribosomal protein L35	RPL35	>sp|P42766|RL35_HUMAN 60S ribosomal protein L35 OS=Homo sapiens GN=RPL35 PE=1 SV=2	1	1	1	1	0	0	0	1	1	1	0	0	0	1	1	1	0	0	0	1	1	1	0	0	0	1	1	1	0	0	0	1	1	1	0	0	0	1	1	1	8.1	8.1
P43243	P43243	4	4	4	Matrin-3	MATR3	>sp|P43243|MATR3_HUMAN Matrin-3 OS=Homo sapiens GN=MATR3 PE=1 SV=2	1	4	4	4	2	2	2	3	3	2	1	2	2	1	2	1	2	2	2	3	3	2	1	2	2	1	2	1	2	2	2	3	3	2	1	2	2	1	2	1	6.3	6.3
P45880	P45880	5	5	5	Voltage-dependent anion-selective channel protein 2	VDAC2	>sp|P45880|VDAC2_HUMAN Voltage-dependent anion-selective channel protein 2 OS=Homo sapiens GN=VDAC2 PE=1 SV=2	1	5	5	5	2	2	2	5	5	3	2	2	2	4	4	4	2	2	2	5	5	3	2	2	2	4	4	4	2	2	2	5	5	3	2	2	2	4	4	4	21.4	21.4
P46776	P46776	2	2	2	60S ribosomal protein L27a	RPL27A	>sp|P46776|RL27A_HUMAN 60S ribosomal protein L27a OS=Homo sapiens GN=RPL27A PE=1 SV=2	1	2	2	2	2	2	2	2	2	2	2	2	2	2	2	2	2	2	2	2	2	2	2	2	2	2	2	2	2	2	2	2	2	2	2	2	2	2	2	2	15.5	15.5
P46777	P46777	6	6	6	60S ribosomal protein L5	RPL5	>sp|P46777|RL5_HUMAN 60S ribosomal protein L5 OS=Homo sapiens GN=RPL5 PE=1 SV=3	1	6	6	6	4	2	5	4	4	3	4	3	4	3	4	3	4	2	5	4	4	3	4	3	4	3	4	3	4	2	5	4	4	3	4	3	4	3	4	3	20.9	20.9
P46779	P46779	3	3	3	60S ribosomal protein L28	RPL28	>sp|P46779|RL28_HUMAN 60S ribosomal protein L28 OS=Homo sapiens GN=RPL28 PE=1 SV=3	1	3	3	3	2	2	3	2	2	2	3	3	2	2	2	2	2	2	3	2	2	2	3	3	2	2	2	2	2	2	3	2	2	2	3	3	2	2	2	2	17.5	17.5
P46781	P46781	6	6	6	40S ribosomal protein S9	RPS9	>sp|P46781|RS9_HUMAN 40S ribosomal protein S9 OS=Homo sapiens GN=RPS9 PE=1 SV=3	1	6	6	6	6	5	6	4	4	3	6	5	5	4	4	3	6	5	6	4	4	3	6	5	5	4	4	3	6	5	6	4	4	3	6	5	5	4	4	3	29.9	29.9
P46782	P46782	7	7	7	40S ribosomal protein S5;40S ribosomal protein S5, N-terminally processed	RPS5	>sp|P46782|RS5_HUMAN 40S ribosomal protein S5 OS=Homo sapiens GN=RPS5 PE=1 SV=4	1	7	7	7	4	3	4	4	4	4	4	4	4	4	4	4	4	3	4	4	4	4	4	4	4	4	4	4	4	3	4	4	4	4	4	4	4	4	4	4	34.3	34.3
P46783;Q9NQ39	P46783;Q9NQ39	3;2	3;2	3;2	40S ribosomal protein S10;Putative 40S ribosomal protein S10-like	RPS10;RPS10P5	>sp|P46783|RS10_HUMAN 40S ribosomal protein S10 OS=Homo sapiens GN=RPS10 PE=1 SV=1;>sp|Q9NQ39|RS10L_HUMAN Putative 40S ribosomal protein S10-like OS=Homo sapiens GN=RPS10P5 PE=5 SV=1	2	3	3	3	1	1	1	3	2	2	1	1	1	3	2	1	1	1	1	3	2	2	1	1	1	3	2	1	1	1	1	3	2	2	1	1	1	3	2	1	14.5	14.5
P46940	P46940	5	5	5	Ras GTPase-activating-like protein IQGAP1	IQGAP1	>sp|P46940|IQGA1_HUMAN Ras GTPase-activating-like protein IQGAP1 OS=Homo sapiens GN=IQGAP1 PE=1 SV=1	1	5	5	5	0	1	1	3	2	3	0	1	0	2	1	0	0	1	1	3	2	3	0	1	0	2	1	0	0	1	1	3	2	3	0	1	0	2	1	0	4.1	4.1
P47756	P47756	1	1	1	F-actin-capping protein subunit beta	CAPZB	>sp|P47756|CAPZB_HUMAN F-actin-capping protein subunit beta OS=Homo sapiens GN=CAPZB PE=1 SV=4	1	1	1	1	0	0	0	1	0	1	0	0	0	1	1	0	0	0	0	1	0	1	0	0	0	1	1	0	0	0	0	1	0	1	0	0	0	1	1	0	5.1	5.1
P47897	P47897	2	2	2	Glutamine--tRNA ligase	QARS	>sp|P47897|SYQ_HUMAN Glutamine--tRNA ligase OS=Homo sapiens GN=QARS PE=1 SV=1	1	2	2	2	0	0	0	2	1	0	0	0	0	1	1	0	0	0	0	2	1	0	0	0	0	1	1	0	0	0	0	2	1	0	0	0	0	1	1	0	3.2	3.2
P47914	P47914	2	2	2	60S ribosomal protein L29	RPL29	>sp|P47914|RL29_HUMAN 60S ribosomal protein L29 OS=Homo sapiens GN=RPL29 PE=1 SV=2	1	2	2	2	2	2	2	1	1	1	2	2	2	1	1	1	2	2	2	1	1	1	2	2	2	1	1	1	2	2	2	1	1	1	2	2	2	1	1	1	14.5	14.5
P48047	P48047	4	4	4	ATP synthase subunit O, mitochondrial	ATP5O	>sp|P48047|ATPO_HUMAN ATP synthase subunit O, mitochondrial OS=Homo sapiens GN=ATP5O PE=1 SV=1	1	4	4	4	2	2	2	4	4	4	2	1	2	4	4	4	2	2	2	4	4	4	2	1	2	4	4	4	2	2	2	4	4	4	2	1	2	4	4	4	20.7	20.7
P48552	P48552	1	1	1	Nuclear receptor-interacting protein 1	NRIP1	>sp|P48552|NRIP1_HUMAN Nuclear receptor-interacting protein 1 OS=Homo sapiens GN=NRIP1 PE=1 SV=2	1	1	1	1	1	1	1	0	0	0	1	1	1	0	0	0	1	1	1	0	0	0	1	1	1	0	0	0	1	1	1	0	0	0	1	1	1	0	0	0	1.2	1.2
P48643	P48643	2	2	2	T-complex protein 1 subunit epsilon	CCT5	>sp|P48643|TCPE_HUMAN T-complex protein 1 subunit epsilon OS=Homo sapiens GN=CCT5 PE=1 SV=1	1	2	2	2	1	1	1	2	2	2	1	1	1	2	2	1	1	1	1	2	2	2	1	1	1	2	2	1	1	1	1	2	2	2	1	1	1	2	2	1	3.7	3.7
P49207	P49207	4	4	4	60S ribosomal protein L34	RPL34	>sp|P49207|RL34_HUMAN 60S ribosomal protein L34 OS=Homo sapiens GN=RPL34 PE=1 SV=3	1	4	4	4	2	1	1	4	4	4	3	2	3	4	4	4	2	1	1	4	4	4	3	2	3	4	4	4	2	1	1	4	4	4	3	2	3	4	4	4	29.9	29.9
P49327	P49327	32	32	32	Fatty acid synthase;[Acyl-carrier-protein] S-acetyltransferase;[Acyl-carrier-protein] S-malonyltransferase;3-oxoacyl-[acyl-carrier-protein] synthase;3-oxoacyl-[acyl-carrier-protein] reductase;3-hydroxyacyl-[acyl-carrier-protein] dehydratase;Enoyl-[acyl-carrier-protein] reductase;Oleoyl-[acyl-carrier-protein] hydrolase	FASN	>sp|P49327|FAS_HUMAN Fatty acid synthase OS=Homo sapiens GN=FASN PE=1 SV=3	1	32	32	32	14	17	15	29	30	28	16	16	12	23	24	19	14	17	15	29	30	28	16	16	12	23	24	19	14	17	15	29	30	28	16	16	12	23	24	19	15.1	15.1
P49368	P49368	9	9	9	T-complex protein 1 subunit gamma	CCT3	>sp|P49368|TCPG_HUMAN T-complex protein 1 subunit gamma OS=Homo sapiens GN=CCT3 PE=1 SV=4	1	9	9	9	4	4	4	9	9	9	2	1	3	9	9	6	4	4	4	9	9	9	2	1	3	9	9	6	4	4	4	9	9	9	2	1	3	9	9	6	17.4	17.4
P49411	P49411	8	8	8	Elongation factor Tu, mitochondrial	TUFM	>sp|P49411|EFTU_HUMAN Elongation factor Tu, mitochondrial OS=Homo sapiens GN=TUFM PE=1 SV=2	1	8	8	8	3	3	2	7	7	6	3	2	2	6	6	6	3	3	2	7	7	6	3	2	2	6	6	6	3	3	2	7	7	6	3	2	2	6	6	6	21.5	21.5
P49588	P49588	5	5	5	Alanine--tRNA ligase, cytoplasmic	AARS	>sp|P49588|SYAC_HUMAN Alanine--tRNA ligase, cytoplasmic OS=Homo sapiens GN=AARS PE=1 SV=2	1	5	5	5	1	1	1	3	3	4	1	1	1	4	3	1	1	1	1	3	3	4	1	1	1	4	3	1	1	1	1	3	3	4	1	1	1	4	3	1	6.1	6.1
P49748	P49748	1	1	1	Very long-chain specific acyl-CoA dehydrogenase, mitochondrial	ACADVL	>sp|P49748|ACADV_HUMAN Very long-chain specific acyl-CoA dehydrogenase, mitochondrial OS=Homo sapiens GN=ACADVL PE=1 SV=1	1	1	1	1	0	0	0	1	1	0	0	0	0	1	1	0	0	0	0	1	1	0	0	0	0	1	1	0	0	0	0	1	1	0	0	0	0	1	1	0	2	2
P49756	P49756	2	2	2	RNA-binding protein 25	RBM25	>sp|P49756|RBM25_HUMAN RNA-binding protein 25 OS=Homo sapiens GN=RBM25 PE=1 SV=3	1	2	2	2	2	2	2	1	0	1	2	2	2	1	1	1	2	2	2	1	0	1	2	2	2	1	1	1	2	2	2	1	0	1	2	2	2	1	1	1	3.4	3.4
P50395	P50395	1	1	1	Rab GDP dissociation inhibitor beta	GDI2	>sp|P50395|GDIB_HUMAN Rab GDP dissociation inhibitor beta OS=Homo sapiens GN=GDI2 PE=1 SV=2	1	1	1	1	0	0	0	1	1	1	0	0	0	1	1	1	0	0	0	1	1	1	0	0	0	1	1	1	0	0	0	1	1	1	0	0	0	1	1	1	2.7	2.7
P50402	P50402	1	1	1	Emerin	EMD	>sp|P50402|EMD_HUMAN Emerin OS=Homo sapiens GN=EMD PE=1 SV=1	1	1	1	1	1	1	1	1	1	1	1	1	1	1	1	1	1	1	1	1	1	1	1	1	1	1	1	1	1	1	1	1	1	1	1	1	1	1	1	1	3.9	3.9
P50454	P50454	2	2	2	Serpin H1	SERPINH1	>sp|P50454|SERPH_HUMAN Serpin H1 OS=Homo sapiens GN=SERPINH1 PE=1 SV=2	1	2	2	2	2	2	2	2	2	2	2	2	2	2	2	2	2	2	2	2	2	2	2	2	2	2	2	2	2	2	2	2	2	2	2	2	2	2	2	2	5.5	5.5
Q8IZP2;P50502;Q8NFI4	Q8IZP2;P50502;Q8NFI4	3;3;2	3;3;2	3;3;2	Putative protein FAM10A4;Hsc70-interacting protein;Putative protein FAM10A5	ST13P4;ST13;ST13P5	>sp|Q8IZP2|ST134_HUMAN Putative protein FAM10A4 OS=Homo sapiens GN=ST13P4 PE=5 SV=1;>sp|P50502|F10A1_HUMAN Hsc70-interacting protein OS=Homo sapiens GN=ST13 PE=1 SV=2;>sp|Q8NFI4|F10A5_HUMAN Putative protein FAM10A5 OS=Homo sapiens GN=ST13P5 PE=5 SV=1	3	3	3	3	1	1	1	2	1	1	1	1	1	3	2	2	1	1	1	2	1	1	1	1	1	3	2	2	1	1	1	2	1	1	1	1	1	3	2	2	15.4	15.4
P50914	P50914	4	4	4	60S ribosomal protein L14	RPL14	>sp|P50914|RL14_HUMAN 60S ribosomal protein L14 OS=Homo sapiens GN=RPL14 PE=1 SV=4	1	4	4	4	2	2	2	1	1	1	4	2	4	1	1	1	2	2	2	1	1	1	4	2	4	1	1	1	2	2	2	1	1	1	4	2	4	1	1	1	20.9	20.9
P50990	P50990	9	9	9	T-complex protein 1 subunit theta	CCT8	>sp|P50990|TCPQ_HUMAN T-complex protein 1 subunit theta OS=Homo sapiens GN=CCT8 PE=1 SV=4	1	9	9	9	5	5	3	7	7	6	5	4	5	7	7	6	5	5	3	7	7	6	5	4	5	7	7	6	5	5	3	7	7	6	5	4	5	7	7	6	18.6	18.6
P50991	P50991	9	9	9	T-complex protein 1 subunit delta	CCT4	>sp|P50991|TCPD_HUMAN T-complex protein 1 subunit delta OS=Homo sapiens GN=CCT4 PE=1 SV=4	1	9	9	9	5	3	3	8	8	8	3	2	4	9	9	8	5	3	3	8	8	8	3	2	4	9	9	8	5	3	3	8	8	8	3	2	4	9	9	8	18.9	18.9
P51148;P61020;P20339	P51148	3;1;1	3;1;1	3;1;1	Ras-related protein Rab-5C	RAB5C	>sp|P51148|RAB5C_HUMAN Ras-related protein Rab-5C OS=Homo sapiens GN=RAB5C PE=1 SV=2	3	3	3	3	2	2	2	3	2	2	2	2	2	3	3	3	2	2	2	3	2	2	2	2	2	3	3	3	2	2	2	3	2	2	2	2	2	3	3	3	17.1	17.1
P51149	P51149	3	3	3	Ras-related protein Rab-7a	RAB7A	>sp|P51149|RAB7A_HUMAN Ras-related protein Rab-7a OS=Homo sapiens GN=RAB7A PE=1 SV=1	1	3	3	3	3	3	3	2	2	2	2	1	3	2	2	2	3	3	3	2	2	2	2	1	3	2	2	2	3	3	3	2	2	2	2	1	3	2	2	2	18.4	18.4
Q9NP90;P51151	Q9NP90;P51151	1;1	1;1	1;1	Ras-related protein Rab-9B;Ras-related protein Rab-9A	RAB9B;RAB9A	>sp|Q9NP90|RAB9B_HUMAN Ras-related protein Rab-9B OS=Homo sapiens GN=RAB9B PE=1 SV=1;>sp|P51151|RAB9A_HUMAN Ras-related protein Rab-9A OS=Homo sapiens GN=RAB9A PE=1 SV=1	2	1	1	1	0	0	0	1	1	0	0	0	0	1	1	1	0	0	0	1	1	0	0	0	0	1	1	1	0	0	0	1	1	0	0	0	0	1	1	1	5.5	5.5
P51659	P51659	1	1	1	Peroxisomal multifunctional enzyme type 2;(3R)-hydroxyacyl-CoA dehydrogenase;Enoyl-CoA hydratase 2	HSD17B4	>sp|P51659|DHB4_HUMAN Peroxisomal multifunctional enzyme type 2 OS=Homo sapiens GN=HSD17B4 PE=1 SV=3	1	1	1	1	0	0	0	1	1	1	0	0	0	1	1	1	0	0	0	1	1	1	0	0	0	1	1	1	0	0	0	1	1	1	0	0	0	1	1	1	1.8	1.8
P51858	P51858	1	1	1	Hepatoma-derived growth factor	HDGF	>sp|P51858|HDGF_HUMAN Hepatoma-derived growth factor OS=Homo sapiens GN=HDGF PE=1 SV=1	1	1	1	1	0	0	0	1	1	0	0	0	0	1	1	1	0	0	0	1	1	0	0	0	0	1	1	1	0	0	0	1	1	0	0	0	0	1	1	1	4.2	4.2
P52209	P52209	2	2	2	6-phosphogluconate dehydrogenase, decarboxylating	PGD	>sp|P52209|6PGD_HUMAN 6-phosphogluconate dehydrogenase, decarboxylating OS=Homo sapiens GN=PGD PE=1 SV=3	1	2	2	2	0	1	1	2	2	2	1	0	0	2	1	0	0	1	1	2	2	2	1	0	0	2	1	0	0	1	1	2	2	2	1	0	0	2	1	0	5.8	5.8
P52272	P52272	7	7	7	Heterogeneous nuclear ribonucleoprotein M	HNRNPM	>sp|P52272|HNRPM_HUMAN Heterogeneous nuclear ribonucleoprotein M OS=Homo sapiens GN=HNRNPM PE=1 SV=3	1	7	7	7	2	2	2	5	5	4	2	2	2	5	6	6	2	2	2	5	5	4	2	2	2	5	6	6	2	2	2	5	5	4	2	2	2	5	6	6	10	10
P52292	P52292	1	1	1	Importin subunit alpha-1	KPNA2	>sp|P52292|IMA1_HUMAN Importin subunit alpha-1 OS=Homo sapiens GN=KPNA2 PE=1 SV=1	1	1	1	1	0	0	0	1	1	1	1	0	0	1	1	1	0	0	0	1	1	1	1	0	0	1	1	1	0	0	0	1	1	1	1	0	0	1	1	1	3.4	3.4
P52597	P52597	5	5	4	Heterogeneous nuclear ribonucleoprotein F;Heterogeneous nuclear ribonucleoprotein F, N-terminally processed	HNRNPF	>sp|P52597|HNRPF_HUMAN Heterogeneous nuclear ribonucleoprotein F OS=Homo sapiens GN=HNRNPF PE=1 SV=3	1	5	5	4	3	4	3	3	3	4	2	3	3	4	4	4	3	4	3	3	3	4	2	3	3	4	4	4	2	3	2	2	2	3	1	2	2	3	3	3	17.3	17.3
P52701	P52701	2	2	2	DNA mismatch repair protein Msh6	MSH6	>sp|P52701|MSH6_HUMAN DNA mismatch repair protein Msh6 OS=Homo sapiens GN=MSH6 PE=1 SV=2	1	2	2	2	0	0	0	2	2	2	0	0	0	2	2	1	0	0	0	2	2	2	0	0	0	2	2	1	0	0	0	2	2	2	0	0	0	2	2	1	1.5	1.5
P52907;P47755	P52907	3;1	3;1	3;1	F-actin-capping protein subunit alpha-1	CAPZA1	>sp|P52907|CAZA1_HUMAN F-actin-capping protein subunit alpha-1 OS=Homo sapiens GN=CAPZA1 PE=1 SV=3	2	3	3	3	0	0	1	3	2	3	0	0	1	3	2	3	0	0	1	3	2	3	0	0	1	3	2	3	0	0	1	3	2	3	0	0	1	3	2	3	14.3	14.3
P53396	P53396	5	5	5	ATP-citrate synthase	ACLY	>sp|P53396|ACLY_HUMAN ATP-citrate synthase OS=Homo sapiens GN=ACLY PE=1 SV=3	1	5	5	5	2	1	2	5	5	4	1	2	1	3	5	3	2	1	2	5	5	4	1	2	1	3	5	3	2	1	2	5	5	4	1	2	1	3	5	3	4.8	4.8
P53621	P53621	2	2	2	Coatomer subunit alpha;Xenin;Proxenin	COPA	>sp|P53621|COPA_HUMAN Coatomer subunit alpha OS=Homo sapiens GN=COPA PE=1 SV=2	1	2	2	2	0	0	0	2	2	1	0	0	0	2	2	2	0	0	0	2	2	1	0	0	0	2	2	2	0	0	0	2	2	1	0	0	0	2	2	2	2.1	2.1
P53999	P53999	2	2	2	Activated RNA polymerase II transcriptional coactivator p15	SUB1	>sp|P53999|TCP4_HUMAN Activated RNA polymerase II transcriptional coactivator p15 OS=Homo sapiens GN=SUB1 PE=1 SV=3	1	2	2	2	1	1	1	1	2	2	1	1	1	1	2	2	1	1	1	1	2	2	1	1	1	1	2	2	1	1	1	1	2	2	1	1	1	1	2	2	15.7	15.7
P54136	P54136	3	3	3	Arginine--tRNA ligase, cytoplasmic	RARS	>sp|P54136|SYRC_HUMAN Arginine--tRNA ligase, cytoplasmic OS=Homo sapiens GN=RARS PE=1 SV=2	1	3	3	3	1	1	1	2	1	1	1	0	1	2	1	1	1	1	1	2	1	1	1	0	1	2	1	1	1	1	1	2	1	1	1	0	1	2	1	1	4.7	4.7
P54577	P54577	2	2	2	Tyrosine--tRNA ligase, cytoplasmic;Tyrosine--tRNA ligase, cytoplasmic, N-terminally processed	YARS	>sp|P54577|SYYC_HUMAN Tyrosine--tRNA ligase, cytoplasmic OS=Homo sapiens GN=YARS PE=1 SV=4	1	2	2	2	1	1	1	1	0	0	0	0	1	1	1	1	1	1	1	1	0	0	0	0	1	1	1	1	1	1	1	1	0	0	0	0	1	1	1	1	3.8	3.8
P54709	P54709	1	1	1	Sodium/potassium-transporting ATPase subunit beta-3	ATP1B3	>sp|P54709|AT1B3_HUMAN Sodium/potassium-transporting ATPase subunit beta-3 OS=Homo sapiens GN=ATP1B3 PE=1 SV=1	1	1	1	1	0	0	0	0	0	0	0	1	0	0	0	0	0	0	0	0	0	0	0	1	0	0	0	0	0	0	0	0	0	0	0	1	0	0	0	0	4.3	4.3
P55060	P55060	3	3	3	Exportin-2	CSE1L	>sp|P55060|XPO2_HUMAN Exportin-2 OS=Homo sapiens GN=CSE1L PE=1 SV=3	1	3	3	3	2	3	2	2	2	2	2	1	2	2	1	1	2	3	2	2	2	2	2	1	2	2	1	1	2	3	2	2	2	2	2	1	2	2	1	1	4.3	4.3
P55072	P55072	8	8	8	Transitional endoplasmic reticulum ATPase	VCP	>sp|P55072|TERA_HUMAN Transitional endoplasmic reticulum ATPase OS=Homo sapiens GN=VCP PE=1 SV=4	1	8	8	8	3	4	3	8	7	7	3	3	2	7	6	5	3	4	3	8	7	7	3	3	2	7	6	5	3	4	3	8	7	7	3	3	2	7	6	5	14	14
P55327	P55327	2	2	2	Tumor protein D52	TPD52	>sp|P55327|TPD52_HUMAN Tumor protein D52 OS=Homo sapiens GN=TPD52 PE=1 SV=2	1	2	2	2	0	0	0	2	1	2	0	0	0	2	2	1	0	0	0	2	1	2	0	0	0	2	2	1	0	0	0	2	1	2	0	0	0	2	2	1	11.2	11.2
P55769	P55769	1	1	1	NHP2-like protein 1;NHP2-like protein 1, N-terminally processed	NHP2L1	>sp|P55769|NH2L1_HUMAN NHP2-like protein 1 OS=Homo sapiens GN=SNU13 PE=1 SV=3	1	1	1	1	1	1	1	0	0	0	1	1	1	0	0	0	1	1	1	0	0	0	1	1	1	0	0	0	1	1	1	0	0	0	1	1	1	0	0	0	9.4	9.4
P55809	P55809	1	1	1	Succinyl-CoA:3-ketoacid coenzyme A transferase 1, mitochondrial	OXCT1	>sp|P55809|SCOT1_HUMAN Succinyl-CoA:3-ketoacid coenzyme A transferase 1, mitochondrial OS=Homo sapiens GN=OXCT1 PE=1 SV=1	1	1	1	1	0	0	0	1	1	1	0	0	0	1	1	1	0	0	0	1	1	1	0	0	0	1	1	1	0	0	0	1	1	1	0	0	0	1	1	1	2.1	2.1
Q6EEV6;P61956;P55854	Q6EEV6;P61956;P55854	1;1;1	1;1;1	1;1;1	Small ubiquitin-related modifier 4;Small ubiquitin-related modifier 2;Small ubiquitin-related modifier 3	SUMO4;SUMO2;SUMO3	>sp|Q6EEV6|SUMO4_HUMAN Small ubiquitin-related modifier 4 OS=Homo sapiens GN=SUMO4 PE=1 SV=2;>sp|P61956|SUMO2_HUMAN Small ubiquitin-related modifier 2 OS=Homo sapiens GN=SUMO2 PE=1 SV=3;>sp|P55854|SUMO3_HUMAN Small ubiquitin-related modifier 3 OS=Homo sapi	3	1	1	1	1	1	1	1	1	1	1	0	0	1	1	1	1	1	1	1	1	1	1	0	0	1	1	1	1	1	1	1	1	1	1	0	0	1	1	1	12.6	12.6
P55884	P55884	1	1	1	Eukaryotic translation initiation factor 3 subunit B	EIF3B	>sp|P55884|EIF3B_HUMAN Eukaryotic translation initiation factor 3 subunit B OS=Homo sapiens GN=EIF3B PE=1 SV=3	1	1	1	1	0	0	0	1	1	0	0	0	0	0	1	0	0	0	0	1	1	0	0	0	0	0	1	0	0	0	0	1	1	0	0	0	0	0	1	0	1.6	1.6
P56182	P56182	7	7	7	Ribosomal RNA processing protein 1 homolog A	RRP1	>sp|P56182|RRP1_HUMAN Ribosomal RNA processing protein 1 homolog A OS=Homo sapiens GN=RRP1 PE=1 SV=1	1	7	7	7	3	2	6	3	4	4	4	2	5	4	4	4	3	2	6	3	4	4	4	2	5	4	4	4	3	2	6	3	4	4	4	2	5	4	4	4	17.8	17.8
P56192	P56192	2	2	2	Methionine--tRNA ligase, cytoplasmic	MARS	>sp|P56192|SYMC_HUMAN Methionine--tRNA ligase, cytoplasmic OS=Homo sapiens GN=MARS PE=1 SV=2	1	2	2	2	0	0	0	2	1	1	0	0	0	2	1	0	0	0	0	2	1	1	0	0	0	2	1	0	0	0	0	2	1	1	0	0	0	2	1	0	2.4	2.4
P57088	P57088	1	1	1	Transmembrane protein 33	TMEM33	>sp|P57088|TMM33_HUMAN Transmembrane protein 33 OS=Homo sapiens GN=TMEM33 PE=1 SV=2	1	1	1	1	0	0	0	1	1	0	0	0	0	1	1	0	0	0	0	1	1	0	0	0	0	1	1	0	0	0	0	1	1	0	0	0	0	1	1	0	4	4
P58107	P58107	16	14	14	Epiplakin	EPPK1	>sp|P58107|EPIPL_HUMAN Epiplakin OS=Homo sapiens GN=EPPK1 PE=1 SV=2	1	16	14	14	4	1	2	11	9	9	6	3	9	11	9	6	2	0	1	9	7	7	4	1	7	9	8	5	2	0	1	9	7	7	4	1	7	9	8	5	13.8	11.4
P59998	P59998	1	1	1	Actin-related protein 2/3 complex subunit 4	ARPC4	>sp|P59998|ARPC4_HUMAN Actin-related protein 2/3 complex subunit 4 OS=Homo sapiens GN=ARPC4 PE=1 SV=3	1	1	1	1	0	0	0	1	1	1	0	0	0	1	1	1	0	0	0	1	1	1	0	0	0	1	1	1	0	0	0	1	1	1	0	0	0	1	1	1	6.5	6.5
P60174	P60174	2	2	2	Triosephosphate isomerase	TPI1	>sp|P60174|TPIS_HUMAN Triosephosphate isomerase OS=Homo sapiens GN=TPI1 PE=1 SV=3	1	2	2	2	1	1	1	1	1	1	1	1	1	1	2	2	1	1	1	1	1	1	1	1	1	1	2	2	1	1	1	1	1	1	1	1	1	1	2	2	8.7	8.7
P60660;P14649	P60660;P14649	4;2	4;2	4;2	Myosin light polypeptide 6;Myosin light chain 6B	MYL6;MYL6B	>sp|P60660|MYL6_HUMAN Myosin light polypeptide 6 OS=Homo sapiens GN=MYL6 PE=1 SV=2;>sp|P14649|MYL6B_HUMAN Myosin light chain 6B OS=Homo sapiens GN=MYL6B PE=1 SV=1	2	4	4	4	3	2	2	4	4	3	3	3	3	4	4	3	3	2	2	4	4	3	3	3	3	4	4	3	3	2	2	4	4	3	3	3	3	4	4	3	29.8	29.8
P60709	P60709	14	1	1	Actin, cytoplasmic 1;Actin, cytoplasmic 1, N-terminally processed	ACTB	>sp|P60709|ACTB_HUMAN Actin, cytoplasmic 1 OS=Homo sapiens GN=ACTB PE=1 SV=1	1	14	1	1	11	13	13	13	13	13	13	13	13	13	12	12	1	1	1	1	1	1	1	1	1	1	1	1	1	1	1	1	1	1	1	1	1	1	1	1	43.5	4.5
P60842;Q14240	P60842;Q14240	6;4	6;4	6;4	Eukaryotic initiation factor 4A-I;Eukaryotic initiation factor 4A-II	EIF4A1;EIF4A2	>sp|P60842|IF4A1_HUMAN Eukaryotic initiation factor 4A-I OS=Homo sapiens GN=EIF4A1 PE=1 SV=1;>sp|Q14240|IF4A2_HUMAN Eukaryotic initiation factor 4A-II OS=Homo sapiens GN=EIF4A2 PE=1 SV=2	2	6	6	6	2	2	2	5	4	4	2	1	1	3	3	3	2	2	2	5	4	4	2	1	1	3	3	3	2	2	2	5	4	4	2	1	1	3	3	3	16.7	16.7
P60866	P60866	4	4	4	40S ribosomal protein S20	RPS20	>sp|P60866|RS20_HUMAN 40S ribosomal protein S20 OS=Homo sapiens GN=RPS20 PE=1 SV=1	1	4	4	4	3	4	3	3	3	3	4	3	4	3	3	3	3	4	3	3	3	3	4	3	4	3	3	3	3	4	3	3	3	3	4	3	4	3	3	3	25.2	25.2
P60900	P60900	1	1	1	Proteasome subunit alpha type-6	PSMA6	>sp|P60900|PSA6_HUMAN Proteasome subunit alpha type-6 OS=Homo sapiens GN=PSMA6 PE=1 SV=1	1	1	1	1	1	1	1	1	1	1	1	1	1	1	1	1	1	1	1	1	1	1	1	1	1	1	1	1	1	1	1	1	1	1	1	1	1	1	1	1	5.3	5.3
P60953;P84095;P17081;Q9H4E5	P60953;P84095;P17081;Q9H4E5	2;1;1;1	2;1;1;1	1;0;0;0	Cell division control protein 42 homolog;Rho-related GTP-binding protein RhoG;Rho-related GTP-binding protein RhoQ;Rho-related GTP-binding protein RhoJ	CDC42;RHOG;RHOQ;RHOJ	>sp|P60953|CDC42_HUMAN Cell division control protein 42 homolog OS=Homo sapiens GN=CDC42 PE=1 SV=2;>sp|P84095|RHOG_HUMAN Rho-related GTP-binding protein RhoG OS=Homo sapiens GN=RHOG PE=1 SV=1;>sp|P17081|RHOQ_HUMAN Rho-related GTP-binding protein RhoQ OS=Ho	4	2	2	1	1	1	1	1	1	1	1	1	0	1	1	1	1	1	1	1	1	1	1	1	0	1	1	1	1	1	1	0	0	0	1	1	0	0	0	0	11	11
P61019;Q8WUD1	P61019	3;1	3;1	3;1	Ras-related protein Rab-2A	RAB2A	>sp|P61019|RAB2A_HUMAN Ras-related protein Rab-2A OS=Homo sapiens GN=RAB2A PE=1 SV=1	2	3	3	3	1	1	1	2	1	0	1	1	1	2	2	1	1	1	1	2	1	0	1	1	1	2	2	1	1	1	1	2	1	0	1	1	1	2	2	1	19.3	19.3
P61088;Q5JXB2	P61088;Q5JXB2	1;1	1;1	1;1	Ubiquitin-conjugating enzyme E2 N;Putative ubiquitin-conjugating enzyme E2 N-like	UBE2N;UBE2NL	>sp|P61088|UBE2N_HUMAN Ubiquitin-conjugating enzyme E2 N OS=Homo sapiens GN=UBE2N PE=1 SV=1;>sp|Q5JXB2|UE2NL_HUMAN Putative ubiquitin-conjugating enzyme E2 N-like OS=Homo sapiens GN=UBE2NL PE=1 SV=1	2	1	1	1	0	0	0	1	1	1	0	0	0	1	1	1	0	0	0	1	1	1	0	0	0	1	1	1	0	0	0	1	1	1	0	0	0	1	1	1	7.2	7.2
P62834;P61224	P62834;P61224	1;1	1;1	1;1	Ras-related protein Rap-1A;Ras-related protein Rap-1b	RAP1A;RAP1B	>sp|P62834|RAP1A_HUMAN Ras-related protein Rap-1A OS=Homo sapiens GN=RAP1A PE=1 SV=1;>sp|P61224|RAP1B_HUMAN Ras-related protein Rap-1b OS=Homo sapiens GN=RAP1B PE=1 SV=1	2	1	1	1	0	0	0	1	1	1	0	0	0	1	1	1	0	0	0	1	1	1	0	0	0	1	1	1	0	0	0	1	1	1	0	0	0	1	1	1	6	6
P61247	P61247	5	5	5	40S ribosomal protein S3a	RPS3A	>sp|P61247|RS3A_HUMAN 40S ribosomal protein S3a OS=Homo sapiens GN=RPS3A PE=1 SV=2	1	5	5	5	3	2	3	3	3	3	4	3	3	3	3	3	3	2	3	3	3	3	4	3	3	3	3	3	3	2	3	3	3	3	4	3	3	3	3	3	17.8	17.8
Q9UNX3;P61254	Q9UNX3;P61254	1;1	1;1	1;1	60S ribosomal protein L26-like 1;60S ribosomal protein L26	RPL26L1;RPL26	>sp|Q9UNX3|RL26L_HUMAN 60S ribosomal protein L26-like 1 OS=Homo sapiens GN=RPL26L1 PE=1 SV=1;>sp|P61254|RL26_HUMAN 60S ribosomal protein L26 OS=Homo sapiens GN=RPL26 PE=1 SV=1	2	1	1	1	1	1	1	1	0	0	1	1	1	1	1	1	1	1	1	1	0	0	1	1	1	1	1	1	1	1	1	1	0	0	1	1	1	1	1	1	5.5	5.5
P61313	P61313	2	2	2	60S ribosomal protein L15	RPL15	>sp|P61313|RL15_HUMAN 60S ribosomal protein L15 OS=Homo sapiens GN=RPL15 PE=1 SV=2	1	2	2	2	1	1	1	2	2	1	1	1	1	2	2	2	1	1	1	2	2	1	1	1	1	2	2	2	1	1	1	2	2	1	1	1	1	2	2	2	7.8	7.8
P61353	P61353	2	2	2	60S ribosomal protein L27	RPL27	>sp|P61353|RL27_HUMAN 60S ribosomal protein L27 OS=Homo sapiens GN=RPL27 PE=1 SV=2	1	2	2	2	0	1	0	2	2	2	0	0	1	2	2	2	0	1	0	2	2	2	0	0	1	2	2	2	0	1	0	2	2	2	0	0	1	2	2	2	12.5	12.5
P61513;A6NKH3	P61513;A6NKH3	2;1	2;1	2;1	60S ribosomal protein L37a;Putative 60S ribosomal protein L37a-like	RPL37A;RPL37L	>sp|P61513|RL37A_HUMAN 60S ribosomal protein L37a OS=Homo sapiens GN=RPL37A PE=1 SV=2;>sp|A6NKH3|RL37L_HUMAN Putative 60S ribosomal protein L37a-like protein OS=Homo sapiens GN=RPL37AP8 PE=5 SV=2	2	2	2	2	1	1	0	2	1	1	0	0	1	2	2	1	1	1	0	2	1	1	0	0	1	2	2	1	1	1	0	2	1	1	0	0	1	2	2	1	17.4	17.4
P61604	P61604	4	4	4	10 kDa heat shock protein, mitochondrial	HSPE1	>sp|P61604|CH10_HUMAN 10 kDa heat shock protein, mitochondrial OS=Homo sapiens GN=HSPE1 PE=1 SV=2	1	4	4	4	2	2	1	4	4	3	1	1	1	3	3	4	2	2	1	4	4	3	1	1	1	3	3	4	2	2	1	4	4	3	1	1	1	3	3	4	35.3	35.3
P61619	P61619	1	1	1	Protein transport protein Sec61 subunit alpha isoform 1	SEC61A1	>sp|P61619|S61A1_HUMAN Protein transport protein Sec61 subunit alpha isoform 1 OS=Homo sapiens GN=SEC61A1 PE=1 SV=2	1	1	1	1	0	0	0	1	1	1	0	0	0	1	1	1	0	0	0	1	1	1	0	0	0	1	1	1	0	0	0	1	1	1	0	0	0	1	1	1	2.3	2.3
P61626	P61626	2	2	2	Lysozyme C	LYZ	>sp|P61626|LYSC_HUMAN Lysozyme C OS=Homo sapiens GN=LYZ PE=1 SV=1	1	2	2	2	0	1	2	0	0	0	1	1	0	0	0	0	0	1	2	0	0	0	1	1	0	0	0	0	0	1	2	0	0	0	1	1	0	0	0	0	14.2	14.2
P61803	P61803	1	1	1	Dolichyl-diphosphooligosaccharide--protein glycosyltransferase subunit DAD1	DAD1	>sp|P61803|DAD1_HUMAN Dolichyl-diphosphooligosaccharide--protein glycosyltransferase subunit DAD1 OS=Homo sapiens GN=DAD1 PE=1 SV=3	1	1	1	1	0	0	0	1	1	1	0	0	0	1	1	1	0	0	0	1	1	1	0	0	0	1	1	1	0	0	0	1	1	1	0	0	0	1	1	1	8.8	8.8
P61978	P61978	8	8	8	Heterogeneous nuclear ribonucleoprotein K	HNRNPK	>sp|P61978|HNRPK_HUMAN Heterogeneous nuclear ribonucleoprotein K OS=Homo sapiens GN=HNRNPK PE=1 SV=1	1	8	8	8	6	6	6	7	7	7	6	6	6	6	5	5	6	6	6	7	7	7	6	6	6	6	5	5	6	6	6	7	7	7	6	6	6	6	5	5	21.4	21.4
P61981	P61981	5	4	4	14-3-3 protein gamma;14-3-3 protein gamma, N-terminally processed	YWHAG	>sp|P61981|1433G_HUMAN 14-3-3 protein gamma OS=Homo sapiens GN=YWHAG PE=1 SV=2	1	5	4	4	3	3	2	4	5	5	2	2	3	4	4	5	2	2	2	3	4	4	2	2	2	3	3	4	2	2	2	3	4	4	2	2	2	3	3	4	21.5	17.4
P62070	P62070	1	1	1	Ras-related protein R-Ras2	RRAS2	>sp|P62070|RRAS2_HUMAN Ras-related protein R-Ras2 OS=Homo sapiens GN=RRAS2 PE=1 SV=1	1	1	1	1	0	0	0	1	1	0	0	0	0	0	1	1	0	0	0	1	1	0	0	0	0	0	1	1	0	0	0	1	1	0	0	0	0	0	1	1	5.9	5.9
P62191	P62191	1	1	1	26S protease regulatory subunit 4	PSMC1	>sp|P62191|PRS4_HUMAN 26S protease regulatory subunit 4 OS=Homo sapiens GN=PSMC1 PE=1 SV=1	1	1	1	1	0	0	0	0	1	0	0	0	0	1	1	0	0	0	0	0	1	0	0	0	0	1	1	0	0	0	0	0	1	0	0	0	0	1	1	0	2.7	2.7
P62195	P62195	2	2	2	26S protease regulatory subunit 8	PSMC5	>sp|P62195|PRS8_HUMAN 26S protease regulatory subunit 8 OS=Homo sapiens GN=PSMC5 PE=1 SV=1	1	2	2	2	0	0	0	1	1	1	0	0	0	2	1	0	0	0	0	1	1	1	0	0	0	2	1	0	0	0	0	1	1	1	0	0	0	2	1	0	5.9	5.9
P62241	P62241	7	7	7	40S ribosomal protein S8	RPS8	>sp|P62241|RS8_HUMAN 40S ribosomal protein S8 OS=Homo sapiens GN=RPS8 PE=1 SV=2	1	7	7	7	5	5	6	5	6	6	6	5	5	6	6	6	5	5	6	5	6	6	6	5	5	6	6	6	5	5	6	5	6	6	6	5	5	6	6	6	39.9	39.9
P62244	P62244	3	3	3	40S ribosomal protein S15a	RPS15A	>sp|P62244|RS15A_HUMAN 40S ribosomal protein S15a OS=Homo sapiens GN=RPS15A PE=1 SV=2	1	3	3	3	2	2	1	1	1	1	2	2	2	1	1	1	2	2	1	1	1	1	2	2	2	1	1	1	2	2	1	1	1	1	2	2	2	1	1	1	20.8	20.8
P62249	P62249	7	7	7	40S ribosomal protein S16	RPS16	>sp|P62249|RS16_HUMAN 40S ribosomal protein S16 OS=Homo sapiens GN=RPS16 PE=1 SV=2	1	7	7	7	3	4	1	4	5	4	5	1	4	5	5	5	3	4	1	4	5	4	5	1	4	5	5	5	3	4	1	4	5	4	5	1	4	5	5	5	39.7	39.7
P62258	P62258	5	4	4	14-3-3 protein epsilon	YWHAE	>sp|P62258|1433E_HUMAN 14-3-3 protein epsilon OS=Homo sapiens GN=YWHAE PE=1 SV=1	1	5	4	4	4	4	3	3	2	2	2	2	3	2	2	2	3	3	3	2	1	1	2	2	2	1	1	1	3	3	3	2	1	1	2	2	2	1	1	1	22	18
P62263	P62263	3	3	3	40S ribosomal protein S14	RPS14	>sp|P62263|RS14_HUMAN 40S ribosomal protein S14 OS=Homo sapiens GN=RPS14 PE=1 SV=3	1	3	3	3	2	2	2	3	2	2	3	2	3	2	3	2	2	2	2	3	2	2	3	2	3	2	3	2	2	2	2	3	2	2	3	2	3	2	3	2	17.9	17.9
P62266	P62266	3	3	3	40S ribosomal protein S23	RPS23	>sp|P62266|RS23_HUMAN 40S ribosomal protein S23 OS=Homo sapiens GN=RPS23 PE=1 SV=3	1	3	3	3	1	1	1	2	2	2	1	1	1	2	2	2	1	1	1	2	2	2	1	1	1	2	2	2	1	1	1	2	2	2	1	1	1	2	2	2	21	21
P62269	P62269	9	9	9	40S ribosomal protein S18	RPS18	>sp|P62269|RS18_HUMAN 40S ribosomal protein S18 OS=Homo sapiens GN=RPS18 PE=1 SV=3	1	9	9	9	8	8	9	8	7	8	8	8	9	8	8	7	8	8	9	8	7	8	8	8	9	8	8	7	8	8	9	8	7	8	8	8	9	8	8	7	43.4	43.4
P62277	P62277	4	4	4	40S ribosomal protein S13	RPS13	>sp|P62277|RS13_HUMAN 40S ribosomal protein S13 OS=Homo sapiens GN=RPS13 PE=1 SV=2	1	4	4	4	4	4	4	2	2	2	4	4	4	2	2	2	4	4	4	2	2	2	4	4	4	2	2	2	4	4	4	2	2	2	4	4	4	2	2	2	27.8	27.8
P62280	P62280	4	4	4	40S ribosomal protein S11	RPS11	>sp|P62280|RS11_HUMAN 40S ribosomal protein S11 OS=Homo sapiens GN=RPS11 PE=1 SV=3	1	4	4	4	3	3	3	4	4	3	3	3	3	3	3	2	3	3	3	4	4	3	3	3	3	3	3	2	3	3	3	4	4	3	3	3	3	3	3	2	31	31
P62304	P62304	2	2	2	Small nuclear ribonucleoprotein E	SNRPE	>sp|P62304|RUXE_HUMAN Small nuclear ribonucleoprotein E OS=Homo sapiens GN=SNRPE PE=1 SV=1	1	2	2	2	1	1	1	1	1	1	1	1	1	2	2	2	1	1	1	1	1	1	1	1	1	2	2	2	1	1	1	1	1	1	1	1	1	2	2	2	25	25
P62306	P62306	1	1	1	Small nuclear ribonucleoprotein F	SNRPF	>sp|P62306|RUXF_HUMAN Small nuclear ribonucleoprotein F OS=Homo sapiens GN=SNRPF PE=1 SV=1	1	1	1	1	1	1	1	1	1	1	1	1	1	1	1	1	1	1	1	1	1	1	1	1	1	1	1	1	1	1	1	1	1	1	1	1	1	1	1	1	15.1	15.1
P62316	P62316	3	3	3	Small nuclear ribonucleoprotein Sm D2	SNRPD2	>sp|P62316|SMD2_HUMAN Small nuclear ribonucleoprotein Sm D2 OS=Homo sapiens GN=SNRPD2 PE=1 SV=1	1	3	3	3	0	0	0	3	3	3	0	0	1	3	3	3	0	0	0	3	3	3	0	0	1	3	3	3	0	0	0	3	3	3	0	0	1	3	3	3	22.9	22.9
P62318	P62318	2	2	2	Small nuclear ribonucleoprotein Sm D3	SNRPD3	>sp|P62318|SMD3_HUMAN Small nuclear ribonucleoprotein Sm D3 OS=Homo sapiens GN=SNRPD3 PE=1 SV=1	1	2	2	2	0	0	0	2	2	2	0	0	0	2	2	2	0	0	0	2	2	2	0	0	0	2	2	2	0	0	0	2	2	2	0	0	0	2	2	2	12.7	12.7
P62328	P62328	1	1	1	Thymosin beta-4;Hematopoietic system regulatory peptide	TMSB4X	>sp|P62328|TYB4_HUMAN Thymosin beta-4 OS=Homo sapiens GN=TMSB4X PE=1 SV=2	1	1	1	1	1	0	1	0	1	1	1	0	0	0	1	1	1	0	1	0	1	1	1	0	0	0	1	1	1	0	1	0	1	1	1	0	0	0	1	1	31.8	31.8
P62333	P62333	2	2	2	26S protease regulatory subunit 10B	PSMC6	>sp|P62333|PRS10_HUMAN 26S protease regulatory subunit 10B OS=Homo sapiens GN=PSMC6 PE=1 SV=1	1	2	2	2	0	0	0	2	2	1	0	0	0	0	0	0	0	0	0	2	2	1	0	0	0	0	0	0	0	0	0	2	2	1	0	0	0	0	0	0	6.9	6.9
P62424	P62424	7	7	7	60S ribosomal protein L7a	RPL7A	>sp|P62424|RL7A_HUMAN 60S ribosomal protein L7a OS=Homo sapiens GN=RPL7A PE=1 SV=2	1	7	7	7	6	4	5	4	5	6	6	5	6	6	6	5	6	4	5	4	5	6	6	5	6	6	6	5	6	4	5	4	5	6	6	5	6	6	6	5	24.1	24.1
P62491;Q15907	P62491;Q15907	2;2	2;2	2;2	Ras-related protein Rab-11A;Ras-related protein Rab-11B	RAB11A;RAB11B	>sp|P62491|RB11A_HUMAN Ras-related protein Rab-11A OS=Homo sapiens GN=RAB11A PE=1 SV=3;>sp|Q15907|RB11B_HUMAN Ras-related protein Rab-11B OS=Homo sapiens GN=RAB11B PE=1 SV=4	2	2	2	2	0	0	0	2	2	2	0	0	0	2	2	2	0	0	0	2	2	2	0	0	0	2	2	2	0	0	0	2	2	2	0	0	0	2	2	2	9.7	9.7
P62633	P62633	1	1	1	Cellular nucleic acid-binding protein	CNBP	>sp|P62633|CNBP_HUMAN Cellular nucleic acid-binding protein OS=Homo sapiens GN=CNBP PE=1 SV=1	1	1	1	1	0	0	0	1	1	1	0	0	0	1	1	0	0	0	0	1	1	1	0	0	0	1	1	0	0	0	0	1	1	1	0	0	0	1	1	0	7.3	7.3
P62701;Q8TD47;P22090	P62701	11;5;4	11;5;4	11;5;4	40S ribosomal protein S4, X isoform	RPS4X	>sp|P62701|RS4X_HUMAN 40S ribosomal protein S4, X isoform OS=Homo sapiens GN=RPS4X PE=1 SV=2	3	11	11	11	7	9	8	7	7	7	9	8	9	7	7	6	7	9	8	7	7	7	9	8	9	7	7	6	7	9	8	7	7	7	9	8	9	7	7	6	43.3	43.3
P62750	P62750	6	6	6	60S ribosomal protein L23a	RPL23A	>sp|P62750|RL23A_HUMAN 60S ribosomal protein L23a OS=Homo sapiens GN=RPL23A PE=1 SV=1	1	6	6	6	5	6	5	3	3	3	5	4	5	3	3	3	5	6	5	3	3	3	5	4	5	3	3	3	5	6	5	3	3	3	5	4	5	3	3	3	30.1	30.1
P62753	P62753	6	6	6	40S ribosomal protein S6	RPS6	>sp|P62753|RS6_HUMAN 40S ribosomal protein S6 OS=Homo sapiens GN=RPS6 PE=1 SV=1	1	6	6	6	3	3	4	3	3	3	4	2	3	3	3	2	3	3	4	3	3	3	4	2	3	3	3	2	3	3	4	3	3	3	4	2	3	3	3	2	24.5	24.5
P62805	P62805	5	5	5	Histone H4	HIST1H4A	>sp|P62805|H4_HUMAN Histone H4 OS=Homo sapiens GN=HIST1H4A PE=1 SV=2	1	5	5	5	5	5	5	4	4	5	5	5	5	4	5	5	5	5	5	4	4	5	5	5	5	4	5	5	5	5	5	4	4	5	5	5	5	4	5	5	50.5	50.5
Q9H0U4;Q92928;P62820	Q9H0U4;Q92928;P62820	1;1;1	1;1;1	1;1;1	Ras-related protein Rab-1B;Putative Ras-related protein Rab-1C;Ras-related protein Rab-1A	RAB1B;RAB1C;RAB1A	>sp|Q9H0U4|RAB1B_HUMAN Ras-related protein Rab-1B OS=Homo sapiens GN=RAB1B PE=1 SV=1;>sp|Q92928|RAB1C_HUMAN Putative Ras-related protein Rab-1C OS=Homo sapiens GN=RAB1C PE=5 SV=2;>sp|P62820|RAB1A_HUMAN Ras-related protein Rab-1A OS=Homo sapiens GN=RAB1A PE	3	1	1	1	1	1	1	0	0	0	1	1	1	0	0	0	1	1	1	0	0	0	1	1	1	0	0	0	1	1	1	0	0	0	1	1	1	0	0	0	8	8
P62826	P62826	5	5	5	GTP-binding nuclear protein Ran	RAN	>sp|P62826|RAN_HUMAN GTP-binding nuclear protein Ran OS=Homo sapiens GN=RAN PE=1 SV=3	1	5	5	5	3	3	3	5	5	4	3	2	3	5	4	4	3	3	3	5	5	4	3	2	3	5	4	4	3	3	3	5	5	4	3	2	3	5	4	4	24.5	24.5
P62829	P62829	3	3	3	60S ribosomal protein L23	RPL23	>sp|P62829|RL23_HUMAN 60S ribosomal protein L23 OS=Homo sapiens GN=RPL23 PE=1 SV=1	1	3	3	3	3	3	2	2	3	2	3	3	3	3	3	3	3	3	2	2	3	2	3	3	3	3	3	3	3	3	2	2	3	2	3	3	3	3	3	3	32.1	32.1
P62841	P62841	3	3	3	40S ribosomal protein S15	RPS15	>sp|P62841|RS15_HUMAN 40S ribosomal protein S15 OS=Homo sapiens GN=RPS15 PE=1 SV=2	1	3	3	3	2	1	0	2	1	2	2	2	2	2	2	1	2	1	0	2	1	2	2	2	2	2	2	1	2	1	0	2	1	2	2	2	2	2	2	1	20.7	20.7
P62847	P62847	3	3	3	40S ribosomal protein S24	RPS24	>sp|P62847|RS24_HUMAN 40S ribosomal protein S24 OS=Homo sapiens GN=RPS24 PE=1 SV=1	1	3	3	3	2	3	3	0	0	0	3	2	3	0	0	0	2	3	3	0	0	0	3	2	3	0	0	0	2	3	3	0	0	0	3	2	3	0	0	0	25.6	25.6
P62851	P62851	4	4	4	40S ribosomal protein S25	RPS25	>sp|P62851|RS25_HUMAN 40S ribosomal protein S25 OS=Homo sapiens GN=RPS25 PE=1 SV=1	1	4	4	4	3	3	3	4	4	4	3	3	3	4	4	3	3	3	3	4	4	4	3	3	3	4	4	3	3	3	3	4	4	4	3	3	3	4	4	3	24	24
P62854;Q5JNZ5	P62854;Q5JNZ5	2;1	2;1	2;1	40S ribosomal protein S26;Putative 40S ribosomal protein S26-like 1	RPS26;RPS26P11	>sp|P62854|RS26_HUMAN 40S ribosomal protein S26 OS=Homo sapiens GN=RPS26 PE=1 SV=3;>sp|Q5JNZ5|RS26L_HUMAN Putative 40S ribosomal protein S26-like 1 OS=Homo sapiens GN=RPS26P11 PE=5 SV=1	2	2	2	2	1	1	1	2	2	2	2	1	2	2	2	2	1	1	1	2	2	2	2	1	2	2	2	2	1	1	1	2	2	2	2	1	2	2	2	2	20.9	20.9
P62879;Q9HAV0;P62873;P16520	P62879;Q9HAV0;P62873	4;3;2;1	4;3;2;1	4;3;2;1	Guanine nucleotide-binding protein G(I)/G(S)/G(T) subunit beta-2;Guanine nucleotide-binding protein subunit beta-4;Guanine nucleotide-binding protein G(I)/G(S)/G(T) subunit beta-1	GNB2;GNB4;GNB1	>sp|P62879|GBB2_HUMAN Guanine nucleotide-binding protein G(I)/G(S)/G(T) subunit beta-2 OS=Homo sapiens GN=GNB2 PE=1 SV=3;>sp|Q9HAV0|GBB4_HUMAN Guanine nucleotide-binding protein subunit beta-4 OS=Homo sapiens GN=GNB4 PE=1 SV=3;>sp|P62873|GBB1_HUMAN Guanine	4	4	4	4	1	1	1	4	4	2	1	0	1	3	3	3	1	1	1	4	4	2	1	0	1	3	3	3	1	1	1	4	4	2	1	0	1	3	3	3	13.5	13.5
P62888	P62888	4	4	4	60S ribosomal protein L30	RPL30	>sp|P62888|RL30_HUMAN 60S ribosomal protein L30 OS=Homo sapiens GN=RPL30 PE=1 SV=2	1	4	4	4	3	3	3	3	3	3	3	2	3	3	3	3	3	3	3	3	3	3	3	2	3	3	3	3	3	3	3	3	3	3	3	2	3	3	3	3	32.2	32.2
P62899	P62899	2	2	2	60S ribosomal protein L31	RPL31	>sp|P62899|RL31_HUMAN 60S ribosomal protein L31 OS=Homo sapiens GN=RPL31 PE=1 SV=1	1	2	2	2	2	2	2	2	2	2	2	2	2	2	2	2	2	2	2	2	2	2	2	2	2	2	2	2	2	2	2	2	2	2	2	2	2	2	2	2	15.2	15.2
P62906	P62906	3	3	3	60S ribosomal protein L10a	RPL10A	>sp|P62906|RL10A_HUMAN 60S ribosomal protein L10a OS=Homo sapiens GN=RPL10A PE=1 SV=2	1	3	3	3	2	2	1	1	1	1	2	1	1	1	1	1	2	2	1	1	1	1	2	1	1	1	1	1	2	2	1	1	1	1	2	1	1	1	1	1	14.7	14.7
P62910	P62910	2	2	2	60S ribosomal protein L32	RPL32	>sp|P62910|RL32_HUMAN 60S ribosomal protein L32 OS=Homo sapiens GN=RPL32 PE=1 SV=2	1	2	2	2	2	2	1	2	2	2	2	2	2	2	2	1	2	2	1	2	2	2	2	2	2	2	2	1	2	2	1	2	2	2	2	2	2	2	2	1	17	17
P62913	P62913	3	3	3	60S ribosomal protein L11	RPL11	>sp|P62913|RL11_HUMAN 60S ribosomal protein L11 OS=Homo sapiens GN=RPL11 PE=1 SV=2	1	3	3	3	3	2	3	2	2	2	3	3	3	2	2	2	3	2	3	2	2	2	3	3	3	2	2	2	3	2	3	2	2	2	3	3	3	2	2	2	19.7	19.7
P62917	P62917	3	3	3	60S ribosomal protein L8	RPL8	>sp|P62917|RL8_HUMAN 60S ribosomal protein L8 OS=Homo sapiens GN=RPL8 PE=1 SV=2	1	3	3	3	3	3	2	2	2	2	3	2	3	2	2	1	3	3	2	2	2	2	3	2	3	2	2	1	3	3	2	2	2	2	3	2	3	2	2	1	13.2	13.2
P62937	P62937	5	5	5	Peptidyl-prolyl cis-trans isomerase A;Peptidyl-prolyl cis-trans isomerase A, N-terminally processed	PPIA	>sp|P62937|PPIA_HUMAN Peptidyl-prolyl cis-trans isomerase A OS=Homo sapiens GN=PPIA PE=1 SV=2	1	5	5	5	4	4	3	5	5	5	4	4	3	5	5	5	4	4	3	5	5	5	4	4	3	5	5	5	4	4	3	5	5	5	4	4	3	5	5	5	19.4	19.4
P62995	P62995	4	4	3	Transformer-2 protein homolog beta	TRA2B	>sp|P62995|TRA2B_HUMAN Transformer-2 protein homolog beta OS=Homo sapiens GN=TRA2B PE=1 SV=1	1	4	4	3	4	4	3	1	1	0	4	2	3	1	1	0	4	4	3	1	1	0	4	2	3	1	1	0	3	3	3	1	1	0	3	2	2	1	1	0	16.3	16.3
P63104	P63104	10	10	8	14-3-3 protein zeta/delta	YWHAZ	>sp|P63104|1433Z_HUMAN 14-3-3 protein zeta/delta OS=Homo sapiens GN=YWHAZ PE=1 SV=1	1	10	10	8	5	8	7	6	7	6	4	5	6	6	6	5	5	8	7	6	7	6	4	5	6	6	6	5	4	7	7	4	5	4	4	5	5	4	4	3	40.4	40.4
P63208	P63208	1	1	1	S-phase kinase-associated protein 1	SKP1	>sp|P63208|SKP1_HUMAN S-phase kinase-associated protein 1 OS=Homo sapiens GN=SKP1 PE=1 SV=2	1	1	1	1	1	1	0	0	0	0	0	1	1	0	0	0	1	1	0	0	0	0	0	1	1	0	0	0	1	1	0	0	0	0	0	1	1	0	0	0	7.4	7.4
Q9GZV4;Q6IS14;P63241	Q9GZV4;Q6IS14;P63241	1;1;1	1;1;1	1;1;1	Eukaryotic translation initiation factor 5A-2;Eukaryotic translation initiation factor 5A-1-like;Eukaryotic translation initiation factor 5A-1	EIF5A2;EIF5AL1;EIF5A	>sp|Q9GZV4|IF5A2_HUMAN Eukaryotic translation initiation factor 5A-2 OS=Homo sapiens GN=EIF5A2 PE=1 SV=3;>sp|Q6IS14|IF5AL_HUMAN Eukaryotic translation initiation factor 5A-1-like OS=Homo sapiens GN=EIF5AL1 PE=2 SV=2;>sp|P63241|IF5A1_HUMAN Eukaryotic transl	3	1	1	1	0	0	0	1	1	1	0	0	0	0	0	0	0	0	0	1	1	1	0	0	0	0	0	0	0	0	0	1	1	1	0	0	0	0	0	0	7.8	7.8
P63244	P63244	2	2	2	Guanine nucleotide-binding protein subunit beta-2-like 1	GNB2L1	>sp|P63244|RACK1_HUMAN Receptor of activated protein C kinase 1 OS=Homo sapiens GN=RACK1 PE=1 SV=3	1	2	2	2	2	2	2	2	2	2	2	2	2	2	2	1	2	2	2	2	2	2	2	2	2	2	2	1	2	2	2	2	2	2	2	2	2	2	2	1	8.8	8.8
P63261;P63267;P68133;P68032;P62736;Q6S8J3;A5A3E0;P0CG38;Q9BYX7;P0CG39	P63261;P63267;P68133;P68032;P62736	14;8;8;8;8;4;4;3;2;2	14;8;8;8;8;4;4;3;2;2	1;0;0;0;0;0;0;0;0;0	Actin, cytoplasmic 2;Actin, cytoplasmic 2, N-terminally processed;Actin, gamma-enteric smooth muscle;Actin, alpha skeletal muscle;Actin, alpha cardiac muscle 1;Actin, aortic smooth muscle	ACTG1;ACTG2;ACTA1;ACTC1;ACTA2	>sp|P63261|ACTG_HUMAN Actin, cytoplasmic 2 OS=Homo sapiens GN=ACTG1 PE=1 SV=1;>sp|P63267|ACTH_HUMAN Actin, gamma-enteric smooth muscle OS=Homo sapiens GN=ACTG2 PE=1 SV=1;>sp|P68133|ACTS_HUMAN Actin, alpha skeletal muscle OS=Homo sapiens GN=ACTA1 PE=1 SV=1;	10	14	14	1	11	13	13	13	13	13	13	13	13	13	12	12	11	13	13	13	13	13	13	13	13	13	12	12	1	1	1	1	1	1	1	1	1	1	1	1	43.5	43.5
P63313	P63313	2	2	2	Thymosin beta-10	TMSB10	>sp|P63313|TYB10_HUMAN Thymosin beta-10 OS=Homo sapiens GN=TMSB10 PE=1 SV=2	1	2	2	2	2	2	2	1	1	1	2	2	1	1	1	1	2	2	2	1	1	1	2	2	1	1	1	1	2	2	2	1	1	1	2	2	1	1	1	1	63.6	63.6
P67809;Q9Y2T7	P67809	12;4	12;4	8;0	Nuclease-sensitive element-binding protein 1	YBX1	>sp|P67809|YBOX1_HUMAN Nuclease-sensitive element-binding protein 1 OS=Homo sapiens GN=YBX1 PE=1 SV=3	2	12	12	8	8	7	10	5	6	6	9	6	6	6	6	4	8	7	10	5	6	6	9	6	6	6	6	4	4	3	6	2	3	3	5	2	2	3	3	2	49.7	49.7
P67936	P67936	3	3	2	Tropomyosin alpha-4 chain	TPM4	>sp|P67936|TPM4_HUMAN Tropomyosin alpha-4 chain OS=Homo sapiens GN=TPM4 PE=1 SV=3	1	3	3	2	3	3	2	2	1	2	2	2	3	1	1	2	3	3	2	2	1	2	2	2	3	1	1	2	2	2	1	1	0	1	1	1	2	0	0	1	15.3	15.3
Q5VTE0;P68104;Q05639	Q5VTE0;P68104;Q05639	9;9;8	9;9;8	9;9;8	Putative elongation factor 1-alpha-like 3;Elongation factor 1-alpha 1;Elongation factor 1-alpha 2	EEF1A1P5;EEF1A1;EEF1A2	>sp|Q5VTE0|EF1A3_HUMAN Putative elongation factor 1-alpha-like 3 OS=Homo sapiens GN=EEF1A1P5 PE=5 SV=1;>sp|P68104|EF1A1_HUMAN Elongation factor 1-alpha 1 OS=Homo sapiens GN=EEF1A1 PE=1 SV=1;>sp|Q05639|EF1A2_HUMAN Elongation factor 1-alpha 2 OS=Homo sapiens	3	9	9	9	6	6	6	7	8	6	6	6	6	5	5	5	6	6	6	7	8	6	6	6	6	5	5	5	6	6	6	7	8	6	6	6	6	5	5	5	19.7	19.7
P68363;Q9BQE3;Q71U36;Q13748;Q6PEY2	P68363;Q9BQE3;Q71U36;Q13748	12;11;10;6;4	12;11;10;6;4	4;4;4;2;2	Tubulin alpha-1B chain;Tubulin alpha-1C chain;Tubulin alpha-1A chain;Tubulin alpha-3C/D chain	TUBA1B;TUBA1C;TUBA1A;TUBA3C	>sp|P68363|TBA1B_HUMAN Tubulin alpha-1B chain OS=Homo sapiens GN=TUBA1B PE=1 SV=1;>sp|Q9BQE3|TBA1C_HUMAN Tubulin alpha-1C chain OS=Homo sapiens GN=TUBA1C PE=1 SV=1;>sp|Q71U36|TBA1A_HUMAN Tubulin alpha-1A chain OS=Homo sapiens GN=TUBA1A PE=1 SV=1;>sp|Q13748	5	12	12	4	7	7	8	10	10	10	7	7	6	10	9	8	7	7	8	10	10	10	7	7	6	10	9	8	3	3	3	4	4	4	3	3	3	4	4	4	32.6	32.6
P68366;Q9NY65;A6NHL2;Q9H853	P68366	11;4;2;1	3;0;0;0	3;0;0;0	Tubulin alpha-4A chain	TUBA4A	>sp|P68366|TBA4A_HUMAN Tubulin alpha-4A chain OS=Homo sapiens GN=TUBA4A PE=1 SV=1	4	11	3	3	6	6	7	9	9	9	6	5	5	9	8	7	2	2	2	3	3	3	2	1	2	3	3	3	2	2	2	3	3	3	2	1	2	3	3	3	28.3	7.6
P68371;P04350;Q3ZCM7;A6NNZ2;Q9H4B7;CON__ENSEMBL:ENSBTAP00000025008	P68371;P04350	13;11;5;4;2;2	13;11;5;4;2;2	4;3;1;0;0;0	Tubulin beta-4B chain;Tubulin beta-4A chain	TUBB4B;TUBB4A	>sp|P68371|TBB4B_HUMAN Tubulin beta-4B chain OS=Homo sapiens GN=TUBB4B PE=1 SV=1;>sp|P04350|TBB4A_HUMAN Tubulin beta-4A chain OS=Homo sapiens GN=TUBB4A PE=1 SV=2	6	13	13	4	8	9	10	11	11	12	9	9	7	10	11	11	8	9	10	11	11	12	9	9	7	10	11	11	3	3	3	3	3	4	3	3	3	3	3	3	33	33
Q71DI3;Q16695;P84243;P68431;Q6NXT2	Q71DI3;Q16695;P84243;P68431;Q6NXT2	3;3;3;3;2	3;3;3;3;2	3;3;3;3;2	Histone H3.2;Histone H3.1t;Histone H3.3;Histone H3.1;Histone H3.3C	HIST2H3A;HIST3H3;H3F3A;HIST1H3A;H3F3C	>sp|Q71DI3|H32_HUMAN Histone H3.2 OS=Homo sapiens GN=HIST2H3A PE=1 SV=3;>sp|Q16695|H31T_HUMAN Histone H3.1t OS=Homo sapiens GN=HIST3H3 PE=1 SV=3;>sp|P84243|H33_HUMAN Histone H3.3 OS=Homo sapiens GN=H3F3A PE=1 SV=2;>sp|P68431|H31_HUMAN Histone H3.1 OS=Homo	5	3	3	3	2	2	2	3	3	3	2	2	2	3	2	2	2	2	2	3	3	3	2	2	2	3	2	2	2	2	2	3	3	3	2	2	2	3	2	2	19.9	19.9
P78316	P78316	3	3	3	Nucleolar protein 14	NOP14	>sp|P78316|NOP14_HUMAN Nucleolar protein 14 OS=Homo sapiens GN=NOP14 PE=1 SV=3	1	3	3	3	2	2	3	1	1	2	3	2	3	2	2	2	2	2	3	1	1	2	3	2	3	2	2	2	2	2	3	1	1	2	3	2	3	2	2	2	3.5	3.5
P78344	P78344	1	1	1	Eukaryotic translation initiation factor 4 gamma 2	EIF4G2	>sp|P78344|IF4G2_HUMAN Eukaryotic translation initiation factor 4 gamma 2 OS=Homo sapiens GN=EIF4G2 PE=1 SV=1	1	1	1	1	0	0	0	1	1	0	0	0	0	0	0	0	0	0	0	1	1	0	0	0	0	0	0	0	0	0	0	1	1	0	0	0	0	0	0	0	1.1	1.1
P78347	P78347	1	1	1	General transcription factor II-I	GTF2I	>sp|P78347|GTF2I_HUMAN General transcription factor II-I OS=Homo sapiens GN=GTF2I PE=1 SV=2	1	1	1	1	0	0	0	1	1	1	0	0	0	1	0	0	0	0	0	1	1	1	0	0	0	1	0	0	0	0	0	1	1	1	0	0	0	1	0	0	1.1	1.1
P78371	P78371	8	8	8	T-complex protein 1 subunit beta	CCT2	>sp|P78371|TCPB_HUMAN T-complex protein 1 subunit beta OS=Homo sapiens GN=CCT2 PE=1 SV=4	1	8	8	8	3	3	4	7	6	6	3	3	3	5	4	4	3	3	4	7	6	6	3	3	3	5	4	4	3	3	4	7	6	6	3	3	3	5	4	4	20	20
P78527	P78527	21	21	21	DNA-dependent protein kinase catalytic subunit	PRKDC	>sp|P78527|PRKDC_HUMAN DNA-dependent protein kinase catalytic subunit OS=Homo sapiens GN=PRKDC PE=1 SV=3	1	21	21	21	10	7	7	20	18	17	8	6	8	17	18	14	10	7	7	20	18	17	8	6	8	17	18	14	10	7	7	20	18	17	8	6	8	17	18	14	6.1	6.1
P80723	P80723	8	8	8	Brain acid soluble protein 1	BASP1	>sp|P80723|BASP1_HUMAN Brain acid soluble protein 1 OS=Homo sapiens GN=BASP1 PE=1 SV=2	1	8	8	8	8	6	5	7	7	6	5	4	5	7	7	6	8	6	5	7	7	6	5	4	5	7	7	6	8	6	5	7	7	6	5	4	5	7	7	6	69.2	69.2
P81605	P81605	5	5	5	Dermcidin;Survival-promoting peptide;DCD-1	DCD	>sp|P81605|DCD_HUMAN Dermcidin OS=Homo sapiens GN=DCD PE=1 SV=2	1	5	5	5	3	2	5	2	2	2	4	3	3	2	2	2	3	2	5	2	2	2	4	3	3	2	2	2	3	2	5	2	2	2	4	3	3	2	2	2	34.5	34.5
P82650	P82650	2	2	2	28S ribosomal protein S22, mitochondrial	MRPS22	>sp|P82650|RT22_HUMAN 28S ribosomal protein S22, mitochondrial OS=Homo sapiens GN=MRPS22 PE=1 SV=1	1	2	2	2	0	0	1	1	2	1	1	0	0	2	2	1	0	0	1	1	2	1	1	0	0	2	2	1	0	0	1	1	2	1	1	0	0	2	2	1	6.1	6.1
P82933	P82933	1	1	1	28S ribosomal protein S9, mitochondrial	MRPS9	>sp|P82933|RT09_HUMAN 28S ribosomal protein S9, mitochondrial OS=Homo sapiens GN=MRPS9 PE=1 SV=2	1	1	1	1	0	0	0	1	1	0	0	0	0	0	1	0	0	0	0	1	1	0	0	0	0	0	1	0	0	0	0	1	1	0	0	0	0	0	1	0	4	4
P83731	P83731	3	3	3	60S ribosomal protein L24	RPL24	>sp|P83731|RL24_HUMAN 60S ribosomal protein L24 OS=Homo sapiens GN=RPL24 PE=1 SV=1	1	3	3	3	3	3	3	1	1	1	3	3	3	1	1	1	3	3	3	1	1	1	3	3	3	1	1	1	3	3	3	1	1	1	3	3	3	1	1	1	18.5	18.5
P84090	P84090	1	1	1	Enhancer of rudimentary homolog	ERH	>sp|P84090|ERH_HUMAN Enhancer of rudimentary homolog OS=Homo sapiens GN=ERH PE=1 SV=1	1	1	1	1	1	1	1	1	1	1	1	0	1	1	1	1	1	1	1	1	1	1	1	0	1	1	1	1	1	1	1	1	1	1	1	0	1	1	1	1	10.6	10.6
P84098	P84098	3	3	3	60S ribosomal protein L19	RPL19	>sp|P84098|RL19_HUMAN 60S ribosomal protein L19 OS=Homo sapiens GN=RPL19 PE=1 SV=1	1	3	3	3	1	2	2	2	2	1	2	1	2	2	2	1	1	2	2	2	2	1	2	1	2	2	2	1	1	2	2	2	2	1	2	1	2	2	2	1	18.4	18.4
P84103	P84103	4	4	4	Serine/arginine-rich splicing factor 3	SRSF3	>sp|P84103|SRSF3_HUMAN Serine/arginine-rich splicing factor 3 OS=Homo sapiens GN=SRSF3 PE=1 SV=1	1	4	4	4	1	2	2	3	3	1	2	1	1	1	3	1	1	2	2	3	3	1	2	1	1	1	3	1	1	2	2	3	3	1	2	1	1	1	3	1	20.7	20.7
P98198	P98198	1	1	1	Probable phospholipid-transporting ATPase ID	ATP8B2	>sp|P98198|AT8B2_HUMAN Phospholipid-transporting ATPase ID OS=Homo sapiens GN=ATP8B2 PE=1 SV=2	1	1	1	1	1	1	1	0	0	0	1	1	1	0	0	0	1	1	1	0	0	0	1	1	1	0	0	0	1	1	1	0	0	0	1	1	1	0	0	0	0.6	0.6
Q00325	Q00325	2	2	2	Phosphate carrier protein, mitochondrial	SLC25A3	>sp|Q00325|MPCP_HUMAN Phosphate carrier protein, mitochondrial OS=Homo sapiens GN=SLC25A3 PE=1 SV=2	1	2	2	2	1	1	1	2	2	2	1	1	1	2	2	2	1	1	1	2	2	2	1	1	1	2	2	2	1	1	1	2	2	2	1	1	1	2	2	2	6.1	6.1
Q00610;P53675	Q00610	4;1	4;1	4;1	Clathrin heavy chain 1	CLTC	>sp|Q00610|CLH1_HUMAN Clathrin heavy chain 1 OS=Homo sapiens GN=CLTC PE=1 SV=5	2	4	4	4	3	3	3	3	3	2	2	2	2	2	2	2	3	3	3	3	3	2	2	2	2	2	2	2	3	3	3	3	3	2	2	2	2	2	2	2	3.1	3.1
Q00839	Q00839	12	12	12	Heterogeneous nuclear ribonucleoprotein U	HNRNPU	>sp|Q00839|HNRPU_HUMAN Heterogeneous nuclear ribonucleoprotein U OS=Homo sapiens GN=HNRNPU PE=1 SV=6	1	12	12	12	6	5	7	9	8	9	6	6	6	7	8	7	6	5	7	9	8	9	6	6	6	7	8	7	6	5	7	9	8	9	6	6	6	7	8	7	18.1	18.1
Q01130	Q01130	1	1	1	Serine/arginine-rich splicing factor 2	SRSF2	>sp|Q01130|SRSF2_HUMAN Serine/arginine-rich splicing factor 2 OS=Homo sapiens GN=SRSF2 PE=1 SV=4	1	1	1	1	0	0	0	0	0	0	0	0	0	0	1	0	0	0	0	0	0	0	0	0	0	0	1	0	0	0	0	0	0	0	0	0	0	0	1	0	7.7	7.7
Q01518	Q01518	2	2	2	Adenylyl cyclase-associated protein 1	CAP1	>sp|Q01518|CAP1_HUMAN Adenylyl cyclase-associated protein 1 OS=Homo sapiens GN=CAP1 PE=1 SV=5	1	2	2	2	1	1	0	2	2	2	1	1	0	2	2	2	1	1	0	2	2	2	1	1	0	2	2	2	1	1	0	2	2	2	1	1	0	2	2	2	5.7	5.7
Q01650	Q01650	4	4	4	Large neutral amino acids transporter small subunit 1	SLC7A5	>sp|Q01650|LAT1_HUMAN Large neutral amino acids transporter small subunit 1 OS=Homo sapiens GN=SLC7A5 PE=1 SV=2	1	4	4	4	3	3	2	4	4	4	3	3	3	4	4	4	3	3	2	4	4	4	3	3	3	4	4	4	3	3	2	4	4	4	3	3	3	4	4	4	11.2	11.2
Q01813	Q01813	5	5	3	6-phosphofructokinase type C	PFKP	>sp|Q01813|PFKAP_HUMAN ATP-dependent 6-phosphofructokinase, platelet type OS=Homo sapiens GN=PFKP PE=1 SV=2	1	5	5	3	0	0	0	4	3	3	0	0	0	4	3	2	0	0	0	4	3	3	0	0	0	4	3	2	0	0	0	2	2	2	0	0	0	3	2	2	9.8	9.8
Q02413	Q02413	7	7	7	Desmoglein-1	DSG1	>sp|Q02413|DSG1_HUMAN Desmoglein-1 OS=Homo sapiens GN=DSG1 PE=1 SV=2	1	7	7	7	0	2	3	1	2	6	2	1	1	1	1	4	0	2	3	1	2	6	2	1	1	1	1	4	0	2	3	1	2	6	2	1	1	1	1	4	10.1	10.1
Q02543	Q02543	4	4	4	60S ribosomal protein L18a	RPL18A	>sp|Q02543|RL18A_HUMAN 60S ribosomal protein L18a OS=Homo sapiens GN=RPL18A PE=1 SV=2	1	4	4	4	4	3	3	4	4	4	4	3	4	4	4	3	4	3	3	4	4	4	4	3	4	4	4	3	4	3	3	4	4	4	4	3	4	4	4	3	25.6	25.6
Q02790	Q02790	5	5	5	Peptidyl-prolyl cis-trans isomerase FKBP4;Peptidyl-prolyl cis-trans isomerase FKBP4, N-terminally processed	FKBP4	>sp|Q02790|FKBP4_HUMAN Peptidyl-prolyl cis-trans isomerase FKBP4 OS=Homo sapiens GN=FKBP4 PE=1 SV=3	1	5	5	5	4	4	4	4	4	4	3	3	3	4	4	4	4	4	4	4	4	4	3	3	3	4	4	4	4	4	4	4	4	4	3	3	3	4	4	4	12	12
Q02878	Q02878	3	3	3	60S ribosomal protein L6	RPL6	>sp|Q02878|RL6_HUMAN 60S ribosomal protein L6 OS=Homo sapiens GN=RPL6 PE=1 SV=3	1	3	3	3	1	1	2	3	3	2	2	2	2	3	3	3	1	1	2	3	3	2	2	2	2	3	3	3	1	1	2	3	3	2	2	2	2	3	3	3	10.4	10.4
Q02978	Q02978	1	1	1	Mitochondrial 2-oxoglutarate/malate carrier protein	SLC25A11	>sp|Q02978|M2OM_HUMAN Mitochondrial 2-oxoglutarate/malate carrier protein OS=Homo sapiens GN=SLC25A11 PE=1 SV=3	1	1	1	1	1	1	1	1	1	1	1	1	1	1	1	0	1	1	1	1	1	1	1	1	1	1	1	0	1	1	1	1	1	1	1	1	1	1	1	0	5.1	5.1
Q04637	Q04637	3	3	3	Eukaryotic translation initiation factor 4 gamma 1	EIF4G1	>sp|Q04637|IF4G1_HUMAN Eukaryotic translation initiation factor 4 gamma 1 OS=Homo sapiens GN=EIF4G1 PE=1 SV=4	1	3	3	3	0	0	0	3	3	3	0	0	0	3	2	1	0	0	0	3	3	3	0	0	0	3	2	1	0	0	0	3	3	3	0	0	0	3	2	1	1.8	1.8
Q06830;Q13162	Q06830	7;1	7;1	6;1	Peroxiredoxin-1	PRDX1	>sp|Q06830|PRDX1_HUMAN Peroxiredoxin-1 OS=Homo sapiens GN=PRDX1 PE=1 SV=1	2	7	7	6	4	4	4	7	7	7	4	4	4	5	6	6	4	4	4	7	7	7	4	4	4	5	6	6	3	3	3	6	6	6	3	3	3	4	5	5	35.7	35.7
Q07020	Q07020	4	4	4	60S ribosomal protein L18	RPL18	>sp|Q07020|RL18_HUMAN 60S ribosomal protein L18 OS=Homo sapiens GN=RPL18 PE=1 SV=2	1	4	4	4	4	4	4	4	4	4	4	4	4	4	4	4	4	4	4	4	4	4	4	4	4	4	4	4	4	4	4	4	4	4	4	4	4	4	4	4	25.5	25.5
Q07021	Q07021	1	1	1	Complement component 1 Q subcomponent-binding protein, mitochondrial	C1QBP	>sp|Q07021|C1QBP_HUMAN Complement component 1 Q subcomponent-binding protein, mitochondrial OS=Homo sapiens GN=C1QBP PE=1 SV=1	1	1	1	1	1	1	1	1	1	1	1	1	1	0	0	0	1	1	1	1	1	1	1	1	1	0	0	0	1	1	1	1	1	1	1	1	1	0	0	0	7.1	7.1
Q07065	Q07065	6	6	6	Cytoskeleton-associated protein 4	CKAP4	>sp|Q07065|CKAP4_HUMAN Cytoskeleton-associated protein 4 OS=Homo sapiens GN=CKAP4 PE=1 SV=2	1	6	6	6	2	2	2	6	5	5	2	2	2	5	5	4	2	2	2	6	5	5	2	2	2	5	5	4	2	2	2	6	5	5	2	2	2	5	5	4	14	14
Q07955	Q07955	2	2	2	Serine/arginine-rich splicing factor 1	SRSF1	>sp|Q07955|SRSF1_HUMAN Serine/arginine-rich splicing factor 1 OS=Homo sapiens GN=SRSF1 PE=1 SV=2	1	2	2	2	2	2	1	2	2	1	2	2	2	1	2	1	2	2	1	2	2	1	2	2	2	1	2	1	2	2	1	2	2	1	2	2	2	1	2	1	8.9	8.9
Q08211	Q08211	4	4	4	ATP-dependent RNA helicase A	DHX9	>sp|Q08211|DHX9_HUMAN ATP-dependent RNA helicase A OS=Homo sapiens GN=DHX9 PE=1 SV=4	1	4	4	4	2	2	2	2	3	3	1	1	1	3	2	1	2	2	2	2	3	3	1	1	1	3	2	1	2	2	2	2	3	3	1	1	1	3	2	1	3.9	3.9
Q08554	Q08554	3	3	3	Desmocollin-1	DSC1	>sp|Q08554|DSC1_HUMAN Desmocollin-1 OS=Homo sapiens GN=DSC1 PE=1 SV=2	1	3	3	3	0	3	3	0	0	0	3	2	3	0	0	0	0	3	3	0	0	0	3	2	3	0	0	0	0	3	3	0	0	0	3	2	3	0	0	0	4.6	4.6
Q08J23	Q08J23	5	5	5	tRNA (cytosine(34)-C(5))-methyltransferase	NSUN2	>sp|Q08J23|NSUN2_HUMAN tRNA (cytosine(34)-C(5))-methyltransferase OS=Homo sapiens GN=NSUN2 PE=1 SV=2	1	5	5	5	4	4	3	3	4	4	4	4	3	4	4	4	4	4	3	3	4	4	4	4	3	4	4	4	4	4	3	3	4	4	4	4	3	4	4	4	8	8
Q09028	Q09028	1	1	1	Histone-binding protein RBBP4	RBBP4	>sp|Q09028|RBBP4_HUMAN Histone-binding protein RBBP4 OS=Homo sapiens GN=RBBP4 PE=1 SV=3	1	1	1	1	1	1	1	1	1	1	1	1	1	1	1	1	1	1	1	1	1	1	1	1	1	1	1	1	1	1	1	1	1	1	1	1	1	1	1	1	3.3	3.3
Q09472	Q09472	1	1	1	Histone acetyltransferase p300	EP300	>sp|Q09472|EP300_HUMAN Histone acetyltransferase p300 OS=Homo sapiens GN=EP300 PE=1 SV=2	1	1	1	1	1	0	0	0	0	0	0	0	0	0	0	0	1	0	0	0	0	0	0	0	0	0	0	0	1	0	0	0	0	0	0	0	0	0	0	0	0.4	0.4
Q09666	Q09666	7	7	7	Neuroblast differentiation-associated protein AHNAK	AHNAK	>sp|Q09666|AHNK_HUMAN Neuroblast differentiation-associated protein AHNAK OS=Homo sapiens GN=AHNAK PE=1 SV=2	1	7	7	7	5	5	4	5	4	5	4	4	4	4	3	3	5	5	4	5	4	5	4	4	4	4	3	3	5	5	4	5	4	5	4	4	4	4	3	3	5.9	5.9
Q10589	Q10589	1	1	1	Bone marrow stromal antigen 2	BST2	>sp|Q10589|BST2_HUMAN Bone marrow stromal antigen 2 OS=Homo sapiens GN=BST2 PE=1 SV=1	1	1	1	1	0	0	0	1	1	1	0	0	0	1	1	1	0	0	0	1	1	1	0	0	0	1	1	1	0	0	0	1	1	1	0	0	0	1	1	1	5.6	5.6
Q12797	Q12797	1	1	1	Aspartyl/asparaginyl beta-hydroxylase	ASPH	>sp|Q12797|ASPH_HUMAN Aspartyl/asparaginyl beta-hydroxylase OS=Homo sapiens GN=ASPH PE=1 SV=3	1	1	1	1	0	0	0	1	0	1	0	0	0	1	1	1	0	0	0	1	0	1	0	0	0	1	1	1	0	0	0	1	0	1	0	0	0	1	1	1	3.3	3.3
Q12906	Q12906	1	1	1	Interleukin enhancer-binding factor 3	ILF3	>sp|Q12906|ILF3_HUMAN Interleukin enhancer-binding factor 3 OS=Homo sapiens GN=ILF3 PE=1 SV=3	1	1	1	1	1	1	1	1	1	1	1	1	1	1	1	1	1	1	1	1	1	1	1	1	1	1	1	1	1	1	1	1	1	1	1	1	1	1	1	1	2	2
Q12931	Q12931	3	3	3	Heat shock protein 75 kDa, mitochondrial	TRAP1	>sp|Q12931|TRAP1_HUMAN Heat shock protein 75 kDa, mitochondrial OS=Homo sapiens GN=TRAP1 PE=1 SV=3	1	3	3	3	3	3	3	3	3	3	3	3	2	3	3	2	3	3	3	3	3	3	3	3	2	3	3	2	3	3	3	3	3	3	3	3	2	3	3	2	5.7	5.7
Q12965	Q12965	3	3	3	Unconventional myosin-Ie	MYO1E	>sp|Q12965|MYO1E_HUMAN Unconventional myosin-Ie OS=Homo sapiens GN=MYO1E PE=1 SV=2	1	3	3	3	1	1	1	3	3	3	1	1	1	2	2	2	1	1	1	3	3	3	1	1	1	2	2	2	1	1	1	3	3	3	1	1	1	2	2	2	2.8	2.8
Q13011	Q13011	1	1	1	Delta(3,5)-Delta(2,4)-dienoyl-CoA isomerase, mitochondrial	ECH1	>sp|Q13011|ECH1_HUMAN Delta(3,5)-Delta(2,4)-dienoyl-CoA isomerase, mitochondrial OS=Homo sapiens GN=ECH1 PE=1 SV=2	1	1	1	1	1	0	0	1	1	1	0	0	0	1	1	1	1	0	0	1	1	1	0	0	0	1	1	1	1	0	0	1	1	1	0	0	0	1	1	1	4.6	4.6
Q13151	Q13151	1	1	1	Heterogeneous nuclear ribonucleoprotein A0	HNRNPA0	>sp|Q13151|ROA0_HUMAN Heterogeneous nuclear ribonucleoprotein A0 OS=Homo sapiens GN=HNRNPA0 PE=1 SV=1	1	1	1	1	0	0	0	1	1	1	0	0	0	1	0	0	0	0	0	1	1	1	0	0	0	1	0	0	0	0	0	1	1	1	0	0	0	1	0	0	5.2	5.2
Q13200	Q13200	2	2	2	26S proteasome non-ATPase regulatory subunit 2	PSMD2	>sp|Q13200|PSMD2_HUMAN 26S proteasome non-ATPase regulatory subunit 2 OS=Homo sapiens GN=PSMD2 PE=1 SV=3	1	2	2	2	1	1	1	2	2	2	1	1	1	2	2	2	1	1	1	2	2	2	1	1	1	2	2	2	1	1	1	2	2	2	1	1	1	2	2	2	2.2	2.2
Q13242	Q13242	2	2	2	Serine/arginine-rich splicing factor 9	SRSF9	>sp|Q13242|SRSF9_HUMAN Serine/arginine-rich splicing factor 9 OS=Homo sapiens GN=SRSF9 PE=1 SV=1	1	2	2	2	2	2	1	1	0	1	1	2	1	1	0	0	2	2	1	1	0	1	1	2	1	1	0	0	2	2	1	1	0	1	1	2	1	1	0	0	10.4	10.4
Q13247;Q13243;Q08170	Q13247;Q13243;Q08170	2;1;1	2;1;1	2;1;1	Serine/arginine-rich splicing factor 6;Serine/arginine-rich splicing factor 5;Serine/arginine-rich splicing factor 4	SRSF6;SRSF5;SRSF4	>sp|Q13247|SRSF6_HUMAN Serine/arginine-rich splicing factor 6 OS=Homo sapiens GN=SRSF6 PE=1 SV=2;>sp|Q13243|SRSF5_HUMAN Serine/arginine-rich splicing factor 5 OS=Homo sapiens GN=SRSF5 PE=1 SV=1;>sp|Q08170|SRSF4_HUMAN Serine/arginine-rich splicing factor 4	3	2	2	2	1	1	1	2	2	2	1	1	1	2	2	2	1	1	1	2	2	2	1	1	1	2	2	2	1	1	1	2	2	2	1	1	1	2	2	2	5.2	5.2
Q13283	Q13283	4	4	4	Ras GTPase-activating protein-binding protein 1	G3BP1	>sp|Q13283|G3BP1_HUMAN Ras GTPase-activating protein-binding protein 1 OS=Homo sapiens GN=G3BP1 PE=1 SV=1	1	4	4	4	3	3	3	1	1	1	3	2	3	1	1	1	3	3	3	1	1	1	3	2	3	1	1	1	3	3	3	1	1	1	3	2	3	1	1	1	13.3	13.3
Q13310;Q4VXU2;Q9H361	Q13310	3;1;1	1;0;0	1;0;0	Polyadenylate-binding protein 4	PABPC4	>sp|Q13310|PABP4_HUMAN Polyadenylate-binding protein 4 OS=Homo sapiens GN=PABPC4 PE=1 SV=1	3	3	1	1	1	1	0	3	3	2	1	0	1	3	2	1	0	0	0	1	1	0	0	0	0	1	1	0	0	0	0	1	1	0	0	0	0	1	1	0	5.9	1.9
Q13427	Q13427	3	3	3	Peptidyl-prolyl cis-trans isomerase G	PPIG	>sp|Q13427|PPIG_HUMAN Peptidyl-prolyl cis-trans isomerase G OS=Homo sapiens GN=PPIG PE=1 SV=2	1	3	3	3	2	2	3	1	1	1	3	1	2	1	1	1	2	2	3	1	1	1	3	1	2	1	1	1	2	2	3	1	1	1	3	1	2	1	1	1	5	5
Q13470	Q13470	1	1	1	Non-receptor tyrosine-protein kinase TNK1	TNK1	>sp|Q13470|TNK1_HUMAN Non-receptor tyrosine-protein kinase TNK1 OS=Homo sapiens GN=TNK1 PE=1 SV=3	1	1	1	1	1	1	1	0	0	0	1	1	1	0	0	0	1	1	1	0	0	0	1	1	1	0	0	0	1	1	1	0	0	0	1	1	1	0	0	0	1.7	1.7
Q13501	Q13501	1	1	1	Sequestosome-1	SQSTM1	>sp|Q13501|SQSTM_HUMAN Sequestosome-1 OS=Homo sapiens GN=SQSTM1 PE=1 SV=1	1	1	1	1	0	0	0	1	0	0	1	1	1	1	0	0	0	0	0	1	0	0	1	1	1	1	0	0	0	0	0	1	0	0	1	1	1	1	0	0	5.9	5.9
Q13509;Q9BUF5	Q13509;Q9BUF5	9;5	1;1	1;1	Tubulin beta-3 chain;Tubulin beta-6 chain	TUBB3;TUBB6	>sp|Q13509|TBB3_HUMAN Tubulin beta-3 chain OS=Homo sapiens GN=TUBB3 PE=1 SV=2;>sp|Q9BUF5|TBB6_HUMAN Tubulin beta-6 chain OS=Homo sapiens GN=TUBB6 PE=1 SV=1	2	9	1	1	6	7	7	8	7	7	7	6	5	6	7	7	1	1	0	1	0	0	1	0	1	0	0	0	1	1	0	1	0	0	1	0	1	0	0	0	23.8	2.7
Q13523	Q13523	3	3	3	Serine/threonine-protein kinase PRP4 homolog	PRPF4B	>sp|Q13523|PRP4B_HUMAN Serine/threonine-protein kinase PRP4 homolog OS=Homo sapiens GN=PRPF4B PE=1 SV=3	1	3	3	3	2	2	3	2	0	2	2	2	2	2	2	2	2	2	3	2	0	2	2	2	2	2	2	2	2	2	3	2	0	2	2	2	2	2	2	2	3.7	3.7
Q13595	Q13595	2	1	1	Transformer-2 protein homolog alpha	TRA2A	>sp|Q13595|TRA2A_HUMAN Transformer-2 protein homolog alpha OS=Homo sapiens GN=TRA2A PE=1 SV=1	1	2	1	1	2	2	1	0	0	0	2	1	2	0	0	0	1	1	1	0	0	0	1	1	1	0	0	0	1	1	1	0	0	0	1	1	1	0	0	0	8.5	5
Q13835	Q13835	2	2	2	Plakophilin-1	PKP1	>sp|Q13835|PKP1_HUMAN Plakophilin-1 OS=Homo sapiens GN=PKP1 PE=1 SV=2	1	2	2	2	0	0	0	0	0	2	0	0	0	0	0	0	0	0	0	0	0	2	0	0	0	0	0	0	0	0	0	0	0	2	0	0	0	0	0	0	3.5	3.5
Q13867	Q13867	2	2	2	Bleomycin hydrolase	BLMH	>sp|Q13867|BLMH_HUMAN Bleomycin hydrolase OS=Homo sapiens GN=BLMH PE=1 SV=1	1	2	2	2	0	2	2	0	0	0	2	2	2	0	0	0	0	2	2	0	0	0	2	2	2	0	0	0	0	2	2	0	0	0	2	2	2	0	0	0	3.5	3.5
Q14103	Q14103	2	2	2	Heterogeneous nuclear ribonucleoprotein D0	HNRNPD	>sp|Q14103|HNRPD_HUMAN Heterogeneous nuclear ribonucleoprotein D0 OS=Homo sapiens GN=HNRNPD PE=1 SV=1	1	2	2	2	2	2	2	2	2	2	2	2	2	2	2	2	2	2	2	2	2	2	2	2	2	2	2	2	2	2	2	2	2	2	2	2	2	2	2	2	6.8	6.8
Q14137	Q14137	1	1	1	Ribosome biogenesis protein BOP1	BOP1	>sp|Q14137|BOP1_HUMAN Ribosome biogenesis protein BOP1 OS=Homo sapiens GN=BOP1 PE=1 SV=2	1	1	1	1	0	0	0	0	1	1	0	0	1	1	1	1	0	0	0	0	1	1	0	0	1	1	1	1	0	0	0	0	1	1	0	0	1	1	1	1	1.3	1.3
Q14444	Q14444	2	2	2	Caprin-1	CAPRIN1	>sp|Q14444|CAPR1_HUMAN Caprin-1 OS=Homo sapiens GN=CAPRIN1 PE=1 SV=2	1	2	2	2	1	1	1	2	1	2	1	1	1	2	2	2	1	1	1	2	1	2	1	1	1	2	2	2	1	1	1	2	1	2	1	1	1	2	2	2	3.1	3.1
Q14498;Q86U06	Q14498	11;2	11;2	11;2	RNA-binding protein 39	RBM39	>sp|Q14498|RBM39_HUMAN RNA-binding protein 39 OS=Homo sapiens GN=RBM39 PE=1 SV=2	2	11	11	11	7	8	9	8	10	10	8	8	7	9	10	9	7	8	9	8	10	10	8	8	7	9	10	9	7	8	9	8	10	10	8	8	7	9	10	9	25.3	25.3
Q14683	Q14683	66	66	66	Structural maintenance of chromosomes protein 1A	SMC1A	>sp|Q14683|SMC1A_HUMAN Structural maintenance of chromosomes protein 1A OS=Homo sapiens GN=SMC1A PE=1 SV=2	1	66	66	66	2	1	0	10	4	1	58	60	56	51	52	52	2	1	0	10	4	1	58	60	56	51	52	52	2	1	0	10	4	1	58	60	56	51	52	52	50.1	50.1
Q14684	Q14684	2	2	2	Ribosomal RNA processing protein 1 homolog B	RRP1B	>sp|Q14684|RRP1B_HUMAN Ribosomal RNA processing protein 1 homolog B OS=Homo sapiens GN=RRP1B PE=1 SV=3	1	2	2	2	0	0	0	1	1	2	0	0	0	1	2	1	0	0	0	1	1	2	0	0	0	1	2	1	0	0	0	1	1	2	0	0	0	1	2	1	3.3	3.3
Q14697	Q14697	4	4	4	Neutral alpha-glucosidase AB	GANAB	>sp|Q14697|GANAB_HUMAN Neutral alpha-glucosidase AB OS=Homo sapiens GN=GANAB PE=1 SV=3	1	4	4	4	1	1	0	3	3	3	0	0	0	3	2	3	1	1	0	3	3	3	0	0	0	3	2	3	1	1	0	3	3	3	0	0	0	3	2	3	5.7	5.7
Q14974	Q14974	6	6	6	Importin subunit beta-1	KPNB1	>sp|Q14974|IMB1_HUMAN Importin subunit beta-1 OS=Homo sapiens GN=KPNB1 PE=1 SV=2	1	6	6	6	2	2	2	4	5	3	1	2	2	2	2	2	2	2	2	4	5	3	1	2	2	2	2	2	2	2	2	4	5	3	1	2	2	2	2	2	8.7	8.7
Q14980	Q14980	6	6	6	Nuclear mitotic apparatus protein 1	NUMA1	>sp|Q14980|NUMA1_HUMAN Nuclear mitotic apparatus protein 1 OS=Homo sapiens GN=NUMA1 PE=1 SV=2	1	6	6	6	3	2	3	4	3	0	4	0	4	4	4	2	3	2	3	4	3	0	4	0	4	4	4	2	3	2	3	4	3	0	4	0	4	4	4	2	3.6	3.6
Q15019	Q15019	1	1	1	Septin-2	2002-09-01	>sp|Q15019|SEPT2_HUMAN Septin-2 OS=Homo sapiens GN=SEPT2 PE=1 SV=1	1	1	1	1	0	0	0	1	1	0	0	0	0	1	1	1	0	0	0	1	1	0	0	0	0	1	1	1	0	0	0	1	1	0	0	0	0	1	1	1	3.9	3.9
Q15029	Q15029	3	2	2	116 kDa U5 small nuclear ribonucleoprotein component	EFTUD2	>sp|Q15029|U5S1_HUMAN 116 kDa U5 small nuclear ribonucleoprotein component OS=Homo sapiens GN=EFTUD2 PE=1 SV=1	1	3	2	2	1	1	1	2	2	1	1	1	1	0	1	0	0	0	0	2	2	1	0	0	0	0	1	0	0	0	0	2	2	1	0	0	0	0	1	0	3.6	2.6
Q15046	Q15046	2	2	2	Lysine--tRNA ligase	KARS	>sp|Q15046|SYK_HUMAN Lysine--tRNA ligase OS=Homo sapiens GN=KARS PE=1 SV=3	1	2	2	2	0	0	0	1	1	1	0	0	0	1	2	1	0	0	0	1	1	1	0	0	0	1	2	1	0	0	0	1	1	1	0	0	0	1	2	1	2.7	2.7
Q15058	Q15058	1	1	1	Kinesin-like protein KIF14	KIF14	>sp|Q15058|KIF14_HUMAN Kinesin-like protein KIF14 OS=Homo sapiens GN=KIF14 PE=1 SV=1	1	1	1	1	1	1	1	0	0	0	1	1	1	0	0	0	1	1	1	0	0	0	1	1	1	0	0	0	1	1	1	0	0	0	1	1	1	0	0	0	0.7	0.7
Q15084	Q15084	3	3	3	Protein disulfide-isomerase A6	PDIA6	>sp|Q15084|PDIA6_HUMAN Protein disulfide-isomerase A6 OS=Homo sapiens GN=PDIA6 PE=1 SV=1	1	3	3	3	1	1	1	2	2	3	0	1	0	3	3	1	1	1	1	2	2	3	0	1	0	3	3	1	1	1	1	2	2	3	0	1	0	3	3	1	8.9	8.9
Q15149	Q15149	108	108	105	Plectin	PLEC	>sp|Q15149|PLEC_HUMAN Plectin OS=Homo sapiens GN=PLEC PE=1 SV=3	1	108	108	105	50	46	47	102	100	99	53	41	56	96	94	74	50	46	47	102	100	99	53	41	56	96	94	74	47	44	45	99	97	96	50	38	53	93	92	72	24.8	24.8
Q15185	Q15185	1	1	1	Prostaglandin E synthase 3	PTGES3	>sp|Q15185|TEBP_HUMAN Prostaglandin E synthase 3 OS=Homo sapiens GN=PTGES3 PE=1 SV=1	1	1	1	1	1	1	1	1	1	1	1	1	1	1	1	1	1	1	1	1	1	1	1	1	1	1	1	1	1	1	1	1	1	1	1	1	1	1	1	1	8.1	8.1
Q15233	Q15233	4	3	3	Non-POU domain-containing octamer-binding protein	NONO	>sp|Q15233|NONO_HUMAN Non-POU domain-containing octamer-binding protein OS=Homo sapiens GN=NONO PE=1 SV=4	1	4	3	3	0	0	0	4	4	4	0	0	0	4	4	3	0	0	0	3	3	3	0	0	0	3	3	2	0	0	0	3	3	3	0	0	0	3	3	2	7.6	5.9
Q15365	Q15365	6	6	4	Poly(rC)-binding protein 1	PCBP1	>sp|Q15365|PCBP1_HUMAN Poly(rC)-binding protein 1 OS=Homo sapiens GN=PCBP1 PE=1 SV=2	1	6	6	4	4	4	4	6	6	4	4	4	4	6	5	6	4	4	4	6	6	4	4	4	4	6	5	6	2	2	2	4	4	3	2	2	2	4	3	4	23.9	23.9
Q15366;P57721	Q15366;P57721	5;3	3;1	3;1	Poly(rC)-binding protein 2;Poly(rC)-binding protein 3	PCBP2;PCBP3	>sp|Q15366|PCBP2_HUMAN Poly(rC)-binding protein 2 OS=Homo sapiens GN=PCBP2 PE=1 SV=1;>sp|P57721|PCBP3_HUMAN Poly(rC)-binding protein 3 OS=Homo sapiens GN=PCBP3 PE=2 SV=2	2	5	3	3	3	3	4	5	5	4	3	3	3	5	5	5	1	1	2	3	3	3	1	1	1	3	3	3	1	1	2	3	3	3	1	1	1	3	3	3	18.9	10.4
Q15393	Q15393	2	2	2	Splicing factor 3B subunit 3	SF3B3	>sp|Q15393|SF3B3_HUMAN Splicing factor 3B subunit 3 OS=Homo sapiens GN=SF3B3 PE=1 SV=4	1	2	2	2	0	0	0	2	2	2	0	0	0	1	2	2	0	0	0	2	2	2	0	0	0	1	2	2	0	0	0	2	2	2	0	0	0	1	2	2	2.3	2.3
Q15645	Q15645	5	5	5	Pachytene checkpoint protein 2 homolog	TRIP13	>sp|Q15645|PCH2_HUMAN Pachytene checkpoint protein 2 homolog OS=Homo sapiens GN=TRIP13 PE=1 SV=2	1	5	5	5	1	1	1	5	5	4	1	1	1	4	5	4	1	1	1	5	5	4	1	1	1	4	5	4	1	1	1	5	5	4	1	1	1	4	5	4	13.4	13.4
Q15717	Q15717	2	2	2	ELAV-like protein 1	ELAVL1	>sp|Q15717|ELAV1_HUMAN ELAV-like protein 1 OS=Homo sapiens GN=ELAVL1 PE=1 SV=2	1	2	2	2	0	0	0	2	1	2	0	0	0	2	1	2	0	0	0	2	1	2	0	0	0	2	1	2	0	0	0	2	1	2	0	0	0	2	1	2	6.7	6.7
Q15904	Q15904	1	1	1	V-type proton ATPase subunit S1	ATP6AP1	>sp|Q15904|VAS1_HUMAN V-type proton ATPase subunit S1 OS=Homo sapiens GN=ATP6AP1 PE=1 SV=2	1	1	1	1	0	0	0	1	1	1	0	0	0	1	0	1	0	0	0	1	1	1	0	0	0	1	0	1	0	0	0	1	1	1	0	0	0	1	0	1	1.9	1.9
Q16186	Q16186	1	1	1	Proteasomal ubiquitin receptor ADRM1	ADRM1	>sp|Q16186|ADRM1_HUMAN Proteasomal ubiquitin receptor ADRM1 OS=Homo sapiens GN=ADRM1 PE=1 SV=2	1	1	1	1	1	1	0	1	1	1	0	0	0	1	0	1	1	1	0	1	1	1	0	0	0	1	0	1	1	1	0	1	1	1	0	0	0	1	0	1	3.9	3.9
Q16629	Q16629	3	3	3	Serine/arginine-rich splicing factor 7	SRSF7	>sp|Q16629|SRSF7_HUMAN Serine/arginine-rich splicing factor 7 OS=Homo sapiens GN=SRSF7 PE=1 SV=1	1	3	3	3	2	3	2	3	2	2	2	2	2	2	2	1	2	3	2	3	2	2	2	2	2	2	2	1	2	3	2	3	2	2	2	2	2	2	2	1	10.9	10.9
Q16658	Q16658	2	2	2	Fascin	FSCN1	>sp|Q16658|FSCN1_HUMAN Fascin OS=Homo sapiens GN=FSCN1 PE=1 SV=3	1	2	2	2	0	0	0	1	1	1	0	0	0	1	2	1	0	0	0	1	1	1	0	0	0	1	2	1	0	0	0	1	1	1	0	0	0	1	2	1	4.7	4.7
Q16891	Q16891	4	4	4	Mitochondrial inner membrane protein	IMMT	>sp|Q16891|MIC60_HUMAN MICOS complex subunit MIC60 OS=Homo sapiens GN=IMMT PE=1 SV=1	1	4	4	4	0	0	0	4	4	3	0	0	0	4	4	2	0	0	0	4	4	3	0	0	0	4	4	2	0	0	0	4	4	3	0	0	0	4	4	2	6.3	6.3
Q1KMD3	Q1KMD3	2	2	2	Heterogeneous nuclear ribonucleoprotein U-like protein 2	HNRNPUL2	>sp|Q1KMD3|HNRL2_HUMAN Heterogeneous nuclear ribonucleoprotein U-like protein 2 OS=Homo sapiens GN=HNRNPUL2 PE=1 SV=1	1	2	2	2	1	1	1	2	2	1	1	1	1	1	2	0	1	1	1	2	2	1	1	1	1	1	2	0	1	1	1	2	2	1	1	1	1	1	2	0	3.1	3.1
Q2NL82	Q2NL82	7	7	7	Pre-rRNA-processing protein TSR1 homolog	TSR1	>sp|Q2NL82|TSR1_HUMAN Pre-rRNA-processing protein TSR1 homolog OS=Homo sapiens GN=TSR1 PE=1 SV=1	1	7	7	7	0	1	5	2	7	5	2	0	1	2	5	2	0	1	5	2	7	5	2	0	1	2	5	2	0	1	5	2	7	5	2	0	1	2	5	2	10.4	10.4
Q3ZCQ8	Q3ZCQ8	2	2	2	Mitochondrial import inner membrane translocase subunit TIM50	TIMM50	>sp|Q3ZCQ8|TIM50_HUMAN Mitochondrial import inner membrane translocase subunit TIM50 OS=Homo sapiens GN=TIMM50 PE=1 SV=2	1	2	2	2	1	1	0	1	2	2	1	0	1	2	1	2	1	1	0	1	2	2	1	0	1	2	1	2	1	1	0	1	2	2	1	0	1	2	1	2	5.7	5.7
Q562R1	Q562R1	5	1	1	Beta-actin-like protein 2	ACTBL2	>sp|Q562R1|ACTBL_HUMAN Beta-actin-like protein 2 OS=Homo sapiens GN=ACTBL2 PE=1 SV=2	1	5	1	1	4	4	4	4	3	3	4	4	4	4	3	3	0	0	0	1	0	0	0	0	0	1	1	1	0	0	0	1	0	0	0	0	0	1	1	1	16	4.8
Q5HYW2	Q5HYW2	1	1	1	NHS-like protein 2	NHSL2	>sp|Q5HYW2|NHSL2_HUMAN NHS-like protein 2 OS=Homo sapiens GN=NHSL2 PE=1 SV=1	1	1	1	1	0	0	0	1	1	1	0	0	0	1	1	1	0	0	0	1	1	1	0	0	0	1	1	1	0	0	0	1	1	1	0	0	0	1	1	1	1.6	1.6
Q5JTH9	Q5JTH9	4	4	4	RRP12-like protein	RRP12	>sp|Q5JTH9|RRP12_HUMAN RRP12-like protein OS=Homo sapiens GN=RRP12 PE=1 SV=2	1	4	4	4	1	0	1	2	1	1	1	0	0	1	4	0	1	0	1	2	1	1	1	0	0	1	4	0	1	0	1	2	1	1	1	0	0	1	4	0	3.5	3.5
Q5QJE6	Q5QJE6	2	2	2	Deoxynucleotidyltransferase terminal-interacting protein 2	DNTTIP2	>sp|Q5QJE6|TDIF2_HUMAN Deoxynucleotidyltransferase terminal-interacting protein 2 OS=Homo sapiens GN=DNTTIP2 PE=1 SV=2	1	2	2	2	0	0	0	0	1	1	1	0	1	1	1	1	0	0	0	0	1	1	1	0	1	1	1	1	0	0	0	0	1	1	1	0	1	1	1	1	3.4	3.4
Q5T3I0	Q5T3I0	2	2	2	G patch domain-containing protein 4	GPATCH4	>sp|Q5T3I0|GPTC4_HUMAN G patch domain-containing protein 4 OS=Homo sapiens GN=GPATCH4 PE=1 SV=2	1	2	2	2	0	0	0	1	2	2	0	0	0	1	2	2	0	0	0	1	2	2	0	0	0	1	2	2	0	0	0	1	2	2	0	0	0	1	2	2	6.3	6.3
Q66PJ3	Q66PJ3	2	2	2	ADP-ribosylation factor-like protein 6-interacting protein 4	ARL6IP4	>sp|Q66PJ3|AR6P4_HUMAN ADP-ribosylation factor-like protein 6-interacting protein 4 OS=Homo sapiens GN=ARL6IP4 PE=1 SV=2	1	2	2	2	1	2	2	2	0	1	2	1	1	2	2	1	1	2	2	2	0	1	2	1	1	2	2	1	1	2	2	2	0	1	2	1	1	2	2	1	6.7	6.7
Q69YL0	Q69YL0	2	2	2	Uncharacterized protein DKFZp762I1415		>sp|Q69YL0|NCAS2_HUMAN Uncharacterized protein NCBP2-AS2 OS=Homo sapiens GN=NCBP2-AS2 PE=1 SV=1	1	2	2	2	0	0	0	2	2	1	0	0	0	1	1	1	0	0	0	2	2	1	0	0	0	1	1	1	0	0	0	2	2	1	0	0	0	1	1	1	24.2	24.2
Q6NZI2	Q6NZI2	6	6	6	Polymerase I and transcript release factor	PTRF	>sp|Q6NZI2|PTRF_HUMAN Polymerase I and transcript release factor OS=Homo sapiens GN=PTRF PE=1 SV=1	1	6	6	6	0	0	5	2	4	1	5	2	2	2	4	2	0	0	5	2	4	1	5	2	2	2	4	2	0	0	5	2	4	1	5	2	2	2	4	2	20.8	20.8
Q6P1A2	Q6P1A2	1	1	1	Lysophospholipid acyltransferase 5	LPCAT3	>sp|Q6P1A2|MBOA5_HUMAN Lysophospholipid acyltransferase 5 OS=Homo sapiens GN=LPCAT3 PE=1 SV=1	1	1	1	1	1	0	0	0	0	0	0	0	0	0	0	0	1	0	0	0	0	0	0	0	0	0	0	0	1	0	0	0	0	0	0	0	0	0	0	0	2.3	2.3
Q7KZF4	Q7KZF4	5	5	5	Staphylococcal nuclease domain-containing protein 1	SND1	>sp|Q7KZF4|SND1_HUMAN Staphylococcal nuclease domain-containing protein 1 OS=Homo sapiens GN=SND1 PE=1 SV=1	1	5	5	5	0	0	0	5	5	2	0	0	0	2	3	1	0	0	0	5	5	2	0	0	0	2	3	1	0	0	0	5	5	2	0	0	0	2	3	1	6.7	6.7
Q7L014	Q7L014	4	4	4	Probable ATP-dependent RNA helicase DDX46	DDX46	>sp|Q7L014|DDX46_HUMAN Probable ATP-dependent RNA helicase DDX46 OS=Homo sapiens GN=DDX46 PE=1 SV=2	1	4	4	4	2	3	3	2	2	0	2	1	2	2	2	1	2	3	3	2	2	0	2	1	2	2	2	1	2	3	3	2	2	0	2	1	2	2	2	1	4.5	4.5
Q7L1Q6	Q7L1Q6	2	2	2	Basic leucine zipper and W2 domain-containing protein 1	BZW1	>sp|Q7L1Q6|BZW1_HUMAN Basic leucine zipper and W2 domain-containing protein 1 OS=Homo sapiens GN=BZW1 PE=1 SV=1	1	2	2	2	0	0	0	2	2	1	0	0	0	2	2	1	0	0	0	2	2	1	0	0	0	2	2	1	0	0	0	2	2	1	0	0	0	2	2	1	5	5
Q86V81	Q86V81	1	1	1	THO complex subunit 4	ALYREF	>sp|Q86V81|THOC4_HUMAN THO complex subunit 4 OS=Homo sapiens GN=ALYREF PE=1 SV=3	1	1	1	1	0	0	0	1	1	1	1	0	0	1	0	0	0	0	0	1	1	1	1	0	0	1	0	0	0	0	0	1	1	1	1	0	0	1	0	0	4.3	4.3
Q86VF7	Q86VF7	2	2	2	Nebulin-related-anchoring protein	NRAP	>sp|Q86VF7|NRAP_HUMAN Nebulin-related-anchoring protein OS=Homo sapiens GN=NRAP PE=1 SV=2	1	2	2	2	0	0	0	1	1	1	0	1	1	1	1	1	0	0	0	1	1	1	0	1	1	1	1	1	0	0	0	1	1	1	0	1	1	1	1	1	1.4	1.4
Q86VP6	Q86VP6	6	6	6	Cullin-associated NEDD8-dissociated protein 1	CAND1	>sp|Q86VP6|CAND1_HUMAN Cullin-associated NEDD8-dissociated protein 1 OS=Homo sapiens GN=CAND1 PE=1 SV=2	1	6	6	6	0	0	0	5	6	2	0	0	0	6	3	0	0	0	0	5	6	2	0	0	0	6	3	0	0	0	0	5	6	2	0	0	0	6	3	0	5.9	5.9
Q86W92	Q86W92	2	2	2	Liprin-beta-1	PPFIBP1	>sp|Q86W92|LIPB1_HUMAN Liprin-beta-1 OS=Homo sapiens GN=PPFIBP1 PE=1 SV=2	1	2	2	2	0	0	0	0	2	0	0	0	0	0	1	0	0	0	0	0	2	0	0	0	0	0	1	0	0	0	0	0	2	0	0	0	0	0	1	0	2.3	2.3
Q8IVT2	Q8IVT2	2	2	2	Mitotic interactor and substrate of PLK1	MISP	>sp|Q8IVT2|MISP_HUMAN Mitotic interactor and substrate of PLK1 OS=Homo sapiens GN=MISP PE=1 SV=1	1	2	2	2	0	0	0	2	1	1	0	0	0	1	2	1	0	0	0	2	1	1	0	0	0	1	2	1	0	0	0	2	1	1	0	0	0	1	2	1	4.4	4.4
Q8IY81	Q8IY81	1	1	1	pre-rRNA processing protein FTSJ3	FTSJ3	>sp|Q8IY81|SPB1_HUMAN pre-rRNA processing protein FTSJ3 OS=Homo sapiens GN=FTSJ3 PE=1 SV=2	1	1	1	1	0	0	1	0	0	0	0	0	1	0	0	0	0	0	1	0	0	0	0	0	1	0	0	0	0	0	1	0	0	0	0	0	1	0	0	0	2	2
Q8IYE0	Q8IYE0	1	1	1	Coiled-coil domain-containing protein 146	CCDC146	>sp|Q8IYE0|CC146_HUMAN Coiled-coil domain-containing protein 146 OS=Homo sapiens GN=CCDC146 PE=1 SV=2	1	1	1	1	0	0	0	0	0	0	0	0	0	0	0	1	0	0	0	0	0	0	0	0	0	0	0	1	0	0	0	0	0	0	0	0	0	0	0	1	0.9	0.9
Q8IYT4	Q8IYT4	1	1	1	Katanin p60 ATPase-containing subunit A-like 2	KATNAL2	>sp|Q8IYT4|KATL2_HUMAN Katanin p60 ATPase-containing subunit A-like 2 OS=Homo sapiens GN=KATNAL2 PE=1 SV=3	1	1	1	1	0	0	0	1	1	0	0	0	0	1	1	1	0	0	0	1	1	0	0	0	0	1	1	1	0	0	0	1	1	0	0	0	0	1	1	1	2.2	2.2
Q8N0Z9	Q8N0Z9	1	1	1	V-set and immunoglobulin domain-containing protein 10	VSIG10	>sp|Q8N0Z9|VSI10_HUMAN V-set and immunoglobulin domain-containing protein 10 OS=Homo sapiens GN=VSIG10 PE=2 SV=1	1	1	1	1	1	1	1	0	0	0	1	1	1	0	0	0	1	1	1	0	0	0	1	1	1	0	0	0	1	1	1	0	0	0	1	1	1	0	0	0	2.6	2.6
Q8N1F7	Q8N1F7	2	2	2	Nuclear pore complex protein Nup93	NUP93	>sp|Q8N1F7|NUP93_HUMAN Nuclear pore complex protein Nup93 OS=Homo sapiens GN=NUP93 PE=1 SV=2	1	2	2	2	0	0	0	2	1	1	0	0	0	1	1	1	0	0	0	2	1	1	0	0	0	1	1	1	0	0	0	2	1	1	0	0	0	1	1	1	2.9	2.9
Q8N3U4;Q9UJ98	Q8N3U4	15;1	15;1	12;1	Cohesin subunit SA-2	STAG2	>sp|Q8N3U4|STAG2_HUMAN Cohesin subunit SA-2 OS=Homo sapiens GN=STAG2 PE=1 SV=3	2	15	15	12	0	0	0	0	0	0	11	11	11	13	12	12	0	0	0	0	0	0	11	11	11	13	12	12	0	0	0	0	0	0	9	9	9	12	11	11	12.7	12.7
Q8N5F7;Q5M9Q1	Q8N5F7;Q5M9Q1	2;1	2;1	2;1	NF-kappa-B-activating protein;NKAP-like protein	NKAP;NKAPL	>sp|Q8N5F7|NKAP_HUMAN NF-kappa-B-activating protein OS=Homo sapiens GN=NKAP PE=1 SV=1;>sp|Q5M9Q1|NKAPL_HUMAN NKAP-like protein OS=Homo sapiens GN=NKAPL PE=2 SV=3	2	2	2	2	1	1	1	1	0	0	1	0	0	0	1	0	1	1	1	1	0	0	1	0	0	0	1	0	1	1	1	1	0	0	1	0	0	0	1	0	6.3	6.3
Q8N983	Q8N983	1	1	1	39S ribosomal protein L43, mitochondrial	MRPL43	>sp|Q8N983|RM43_HUMAN 39S ribosomal protein L43, mitochondrial OS=Homo sapiens GN=MRPL43 PE=1 SV=1	1	1	1	1	0	0	0	1	1	0	0	0	0	1	0	1	0	0	0	1	1	0	0	0	0	1	0	1	0	0	0	1	1	0	0	0	0	1	0	1	5.1	5.1
Q8NC51	Q8NC51	2	2	2	Plasminogen activator inhibitor 1 RNA-binding protein	SERBP1	>sp|Q8NC51|PAIRB_HUMAN Plasminogen activator inhibitor 1 RNA-binding protein OS=Homo sapiens GN=SERBP1 PE=1 SV=2	1	2	2	2	2	2	1	1	2	2	2	0	2	2	2	2	2	2	1	1	2	2	2	0	2	2	2	2	2	2	1	1	2	2	2	0	2	2	2	2	7.1	7.1
Q8NE71	Q8NE71	2	2	2	ATP-binding cassette sub-family F member 1	ABCF1	>sp|Q8NE71|ABCF1_HUMAN ATP-binding cassette sub-family F member 1 OS=Homo sapiens GN=ABCF1 PE=1 SV=2	1	2	2	2	1	1	1	2	2	1	1	0	1	2	2	2	1	1	1	2	2	1	1	0	1	2	2	2	1	1	1	2	2	1	1	0	1	2	2	2	2.6	2.6
Q8NF91	Q8NF91	2	2	2	Nesprin-1	SYNE1	>sp|Q8NF91|SYNE1_HUMAN Nesprin-1 OS=Homo sapiens GN=SYNE1 PE=1 SV=4	1	2	2	2	0	0	0	1	2	2	0	0	0	2	1	2	0	0	0	1	2	2	0	0	0	2	1	2	0	0	0	1	2	2	0	0	0	2	1	2	0.2	0.2
Q8TA86	Q8TA86	1	1	1	Retinitis pigmentosa 9 protein	RP9	>sp|Q8TA86|RP9_HUMAN Retinitis pigmentosa 9 protein OS=Homo sapiens GN=RP9 PE=1 SV=2	1	1	1	1	0	0	0	1	0	1	0	0	0	1	1	1	0	0	0	1	0	1	0	0	0	1	1	1	0	0	0	1	0	1	0	0	0	1	1	1	6.8	6.8
Q8TCU4	Q8TCU4	1	1	1	Alstrom syndrome protein 1	ALMS1	>sp|Q8TCU4|ALMS1_HUMAN Alstrom syndrome protein 1 OS=Homo sapiens GN=ALMS1 PE=1 SV=3	1	1	1	1	0	0	0	0	0	0	0	1	0	0	0	0	0	0	0	0	0	0	0	1	0	0	0	0	0	0	0	0	0	0	0	1	0	0	0	0	0.3	0.3
Q8WUK0	Q8WUK0	1	1	1	Phosphatidylglycerophosphatase and protein-tyrosine phosphatase 1	PTPMT1	>sp|Q8WUK0|PTPM1_HUMAN Phosphatidylglycerophosphatase and protein-tyrosine phosphatase 1 OS=Homo sapiens GN=PTPMT1 PE=1 SV=1	1	1	1	1	0	0	1	0	0	0	0	0	0	0	0	0	0	0	1	0	0	0	0	0	0	0	0	0	0	0	1	0	0	0	0	0	0	0	0	0	6	6
Q8WUQ7	Q8WUQ7	1	1	1	Cactin	CACTIN	>sp|Q8WUQ7|CATIN_HUMAN Cactin OS=Homo sapiens GN=CACTIN PE=1 SV=3	1	1	1	1	1	1	1	1	1	1	1	0	1	1	1	1	1	1	1	1	1	1	1	0	1	1	1	1	1	1	1	1	1	1	1	0	1	1	1	1	2	2
Q8WVM7	Q8WVM7	13	10	10	Cohesin subunit SA-1	STAG1	>sp|Q8WVM7|STAG1_HUMAN Cohesin subunit SA-1 OS=Homo sapiens GN=STAG1 PE=1 SV=3	1	13	10	10	1	1	0	0	0	0	7	6	7	9	8	9	1	1	0	0	0	0	5	4	5	8	7	8	1	1	0	0	0	0	5	4	5	8	7	8	10.8	8.9
Q8WVV4	Q8WVV4	1	1	1	Protein POF1B	POF1B	>sp|Q8WVV4|POF1B_HUMAN Protein POF1B OS=Homo sapiens GN=POF1B PE=1 SV=3	1	1	1	1	0	0	0	1	1	1	0	1	0	1	1	1	0	0	0	1	1	1	0	1	0	1	1	1	0	0	0	1	1	1	0	1	0	1	1	1	1.7	1.7
Q92552	Q92552	2	2	2	28S ribosomal protein S27, mitochondrial	MRPS27	>sp|Q92552|RT27_HUMAN 28S ribosomal protein S27, mitochondrial OS=Homo sapiens GN=MRPS27 PE=1 SV=3	1	2	2	2	1	1	1	2	2	2	1	1	1	2	1	2	1	1	1	2	2	2	1	1	1	2	1	2	1	1	1	2	2	2	1	1	1	2	1	2	6.3	6.3
Q92616	Q92616	2	2	2	Translational activator GCN1	GCN1L1	>sp|Q92616|GCN1_HUMAN eIF-2-alpha kinase activator GCN1 OS=Homo sapiens GN=GCN1 PE=1 SV=6	1	2	2	2	0	0	0	2	2	1	0	0	0	2	1	0	0	0	0	2	2	1	0	0	0	2	1	0	0	0	0	2	2	1	0	0	0	2	1	0	0.9	0.9
Q92841	Q92841	10	10	5	Probable ATP-dependent RNA helicase DDX17	DDX17	>sp|Q92841|DDX17_HUMAN Probable ATP-dependent RNA helicase DDX17 OS=Homo sapiens GN=DDX17 PE=1 SV=2	1	10	10	5	5	3	5	9	9	8	4	3	5	7	8	6	5	3	5	9	9	8	4	3	5	7	8	6	4	2	4	4	4	3	3	2	4	3	3	1	15.9	15.9
Q92945	Q92945	3	3	3	Far upstream element-binding protein 2	KHSRP	>sp|Q92945|FUBP2_HUMAN Far upstream element-binding protein 2 OS=Homo sapiens GN=KHSRP PE=1 SV=4	1	3	3	3	1	1	1	3	3	0	1	0	1	2	3	2	1	1	1	3	3	0	1	0	1	2	3	2	1	1	1	3	3	0	1	0	1	2	3	2	4.6	4.6
Q92973	Q92973	2	2	2	Transportin-1	TNPO1	>sp|Q92973|TNPO1_HUMAN Transportin-1 OS=Homo sapiens GN=TNPO1 PE=1 SV=2	1	2	2	2	2	1	2	1	1	1	2	0	2	1	1	1	2	1	2	1	1	1	2	0	2	1	1	1	2	1	2	1	1	1	2	0	2	1	1	1	3	3
Q93045	Q93045	1	1	1	Stathmin-2	STMN2	>sp|Q93045|STMN2_HUMAN Stathmin-2 OS=Homo sapiens GN=STMN2 PE=1 SV=3	1	1	1	1	1	1	1	1	1	1	1	1	1	1	1	1	1	1	1	1	1	1	1	1	1	1	1	1	1	1	1	1	1	1	1	1	1	1	1	1	5.6	5.6
Q96AG4	Q96AG4	3	3	3	Leucine-rich repeat-containing protein 59	LRRC59	>sp|Q96AG4|LRC59_HUMAN Leucine-rich repeat-containing protein 59 OS=Homo sapiens GN=LRRC59 PE=1 SV=1	1	3	3	3	3	3	2	3	3	2	3	3	3	3	3	3	3	3	2	3	3	2	3	3	3	3	3	3	3	3	2	3	3	2	3	3	3	3	3	3	9.4	9.4
Q96DA6	Q96DA6	2	2	2	Mitochondrial import inner membrane translocase subunit TIM14	DNAJC19	>sp|Q96DA6|TIM14_HUMAN Mitochondrial import inner membrane translocase subunit TIM14 OS=Homo sapiens GN=DNAJC19 PE=1 SV=3	1	2	2	2	1	1	1	2	2	2	1	1	1	1	2	1	1	1	1	2	2	2	1	1	1	1	2	1	1	1	1	2	2	2	1	1	1	1	2	1	23.3	23.3
Q96EY7	Q96EY7	2	2	2	Pentatricopeptide repeat domain-containing protein 3, mitochondrial	PTCD3	>sp|Q96EY7|PTCD3_HUMAN Pentatricopeptide repeat domain-containing protein 3, mitochondrial OS=Homo sapiens GN=PTCD3 PE=1 SV=3	1	2	2	2	0	0	0	1	1	0	1	1	0	1	1	1	0	0	0	1	1	0	1	1	0	1	1	1	0	0	0	1	1	0	1	1	0	1	1	1	3.5	3.5
Q96HN2;O43865	Q96HN2;O43865	2;1	2;1	2;1	Putative adenosylhomocysteinase 3;Putative adenosylhomocysteinase 2	AHCYL2;AHCYL1	>sp|Q96HN2|SAHH3_HUMAN Adenosylhomocysteinase 3 OS=Homo sapiens GN=AHCYL2 PE=1 SV=1;>sp|O43865|SAHH2_HUMAN S-adenosylhomocysteine hydrolase-like protein 1 OS=Homo sapiens GN=AHCYL1 PE=1 SV=2	2	2	2	2	2	2	1	1	1	0	1	1	1	1	1	0	2	2	1	1	1	0	1	1	1	1	1	0	2	2	1	1	1	0	1	1	1	1	1	0	3.6	3.6
Q96HS1	Q96HS1	2	2	2	Serine/threonine-protein phosphatase PGAM5, mitochondrial	PGAM5	>sp|Q96HS1|PGAM5_HUMAN Serine/threonine-protein phosphatase PGAM5, mitochondrial OS=Homo sapiens GN=PGAM5 PE=1 SV=2	1	2	2	2	1	1	1	2	2	2	1	1	1	2	2	2	1	1	1	2	2	2	1	1	1	2	2	2	1	1	1	2	2	2	1	1	1	2	2	2	7.6	7.6
Q96IX5	Q96IX5	1	1	1	Up-regulated during skeletal muscle growth protein 5	USMG5	>sp|Q96IX5|USMG5_HUMAN Up-regulated during skeletal muscle growth protein 5 OS=Homo sapiens GN=USMG5 PE=1 SV=1	1	1	1	1	1	1	1	1	1	0	1	1	1	1	1	0	1	1	1	1	1	0	1	1	1	1	1	0	1	1	1	1	1	0	1	1	1	1	1	0	25.9	25.9
Q96JP5	Q96JP5	1	1	1	E3 ubiquitin-protein ligase ZFP91	ZFP91	>sp|Q96JP5|ZFP91_HUMAN E3 ubiquitin-protein ligase ZFP91 OS=Homo sapiens GN=ZFP91 PE=1 SV=1	1	1	1	1	1	1	1	0	1	1	1	1	1	0	1	1	1	1	1	0	1	1	1	1	1	0	1	1	1	1	1	0	1	1	1	1	1	0	1	1	2.1	2.1
Q96PK6	Q96PK6	4	4	4	RNA-binding protein 14	RBM14	>sp|Q96PK6|RBM14_HUMAN RNA-binding protein 14 OS=Homo sapiens GN=RBM14 PE=1 SV=2	1	4	4	4	3	3	3	3	3	3	3	3	4	3	2	2	3	3	3	3	3	3	3	3	4	3	2	2	3	3	3	3	3	3	3	3	4	3	2	2	7.2	7.2
Q96QA5	Q96QA5	2	2	2	Gasdermin-A	GSDMA	>sp|Q96QA5|GSDMA_HUMAN Gasdermin-A OS=Homo sapiens GN=GSDMA PE=1 SV=4	1	2	2	2	0	0	1	1	1	1	1	1	0	1	1	1	0	0	1	1	1	1	1	1	0	1	1	1	0	0	1	1	1	1	1	1	0	1	1	1	3.8	3.8
Q99575	Q99575	5	5	5	Ribonucleases P/MRP protein subunit POP1	POP1	>sp|Q99575|POP1_HUMAN Ribonucleases P/MRP protein subunit POP1 OS=Homo sapiens GN=POP1 PE=1 SV=2	1	5	5	5	1	0	2	2	1	3	1	0	1	1	4	2	1	0	2	2	1	3	1	0	1	1	4	2	1	0	2	2	1	3	1	0	1	1	4	2	6.3	6.3
Q99590	Q99590	1	1	1	Protein SCAF11	SCAF11	>sp|Q99590|SCAFB_HUMAN Protein SCAF11 OS=Homo sapiens GN=SCAF11 PE=1 SV=2	1	1	1	1	0	1	1	0	0	0	1	0	1	0	0	0	0	1	1	0	0	0	1	0	1	0	0	0	0	1	1	0	0	0	1	0	1	0	0	0	1	1
Q99623	Q99623	4	4	4	Prohibitin-2	PHB2	>sp|Q99623|PHB2_HUMAN Prohibitin-2 OS=Homo sapiens GN=PHB2 PE=1 SV=2	1	4	4	4	1	2	2	4	4	3	1	2	1	3	3	3	1	2	2	4	4	3	1	2	1	3	3	3	1	2	2	4	4	3	1	2	1	3	3	3	16.1	16.1
Q99714	Q99714	4	4	4	3-hydroxyacyl-CoA dehydrogenase type-2	HSD17B10	>sp|Q99714|HCD2_HUMAN 3-hydroxyacyl-CoA dehydrogenase type-2 OS=Homo sapiens GN=HSD17B10 PE=1 SV=3	1	4	4	4	3	2	1	3	3	3	3	3	3	4	4	4	3	2	1	3	3	3	3	3	3	4	4	4	3	2	1	3	3	3	3	3	3	4	4	4	25.7	25.7
Q99733	Q99733	1	1	1	Nucleosome assembly protein 1-like 4	NAP1L4	>sp|Q99733|NP1L4_HUMAN Nucleosome assembly protein 1-like 4 OS=Homo sapiens GN=NAP1L4 PE=1 SV=1	1	1	1	1	1	1	1	1	1	1	0	0	0	1	1	1	1	1	1	1	1	1	0	0	0	1	1	1	1	1	1	1	1	1	0	0	0	1	1	1	2.9	2.9
Q99832	Q99832	10	10	10	T-complex protein 1 subunit eta	CCT7	>sp|Q99832|TCPH_HUMAN T-complex protein 1 subunit eta OS=Homo sapiens GN=CCT7 PE=1 SV=2	1	10	10	10	3	4	4	6	9	6	3	2	2	7	6	7	3	4	4	6	9	6	3	2	2	7	6	7	3	4	4	6	9	6	3	2	2	7	6	7	23.8	23.8
Q99959	Q99959	1	1	1	Plakophilin-2	PKP2	>sp|Q99959|PKP2_HUMAN Plakophilin-2 OS=Homo sapiens GN=PKP2 PE=1 SV=2	1	1	1	1	0	0	0	1	0	1	0	0	0	1	0	0	0	0	0	1	0	1	0	0	0	1	0	0	0	0	0	1	0	1	0	0	0	1	0	0	1.2	1.2
Q9BQ39	Q9BQ39	1	1	1	ATP-dependent RNA helicase DDX50	DDX50	>sp|Q9BQ39|DDX50_HUMAN ATP-dependent RNA helicase DDX50 OS=Homo sapiens GN=DDX50 PE=1 SV=1	1	1	1	1	1	1	1	0	0	0	1	1	1	0	0	0	1	1	1	0	0	0	1	1	1	0	0	0	1	1	1	0	0	0	1	1	1	0	0	0	1.6	1.6
Q9BQB6	Q9BQB6	1	1	1	Vitamin K epoxide reductase complex subunit 1	VKORC1	>sp|Q9BQB6|VKOR1_HUMAN Vitamin K epoxide reductase complex subunit 1 OS=Homo sapiens GN=VKORC1 PE=1 SV=1	1	1	1	1	1	1	1	1	1	1	1	1	1	1	1	1	1	1	1	1	1	1	1	1	1	1	1	1	1	1	1	1	1	1	1	1	1	1	1	1	8	8
Q9BQG0	Q9BQG0	4	4	4	Myb-binding protein 1A	MYBBP1A	>sp|Q9BQG0|MBB1A_HUMAN Myb-binding protein 1A OS=Homo sapiens GN=MYBBP1A PE=1 SV=2	1	4	4	4	0	0	1	4	4	4	1	0	0	3	4	2	0	0	1	4	4	4	1	0	0	3	4	2	0	0	1	4	4	4	1	0	0	3	4	2	3.1	3.1
Q9BU76	Q9BU76	3	3	3	Multiple myeloma tumor-associated protein 2	MMTAG2	>sp|Q9BU76|MMTA2_HUMAN Multiple myeloma tumor-associated protein 2 OS=Homo sapiens GN=MMTAG2 PE=1 SV=1	1	3	3	3	2	2	2	3	2	2	2	1	1	3	3	2	2	2	2	3	2	2	2	1	1	3	3	2	2	2	2	3	2	2	2	1	1	3	3	2	14.1	14.1
Q9BVC6	Q9BVC6	1	1	1	Transmembrane protein 109	TMEM109	>sp|Q9BVC6|TM109_HUMAN Transmembrane protein 109 OS=Homo sapiens GN=TMEM109 PE=1 SV=1	1	1	1	1	1	1	1	1	1	1	1	1	1	1	1	0	1	1	1	1	1	1	1	1	1	1	1	0	1	1	1	1	1	1	1	1	1	1	1	0	4.9	4.9
Q9BY77	Q9BY77	2	2	2	Polymerase delta-interacting protein 3	POLDIP3	>sp|Q9BY77|PDIP3_HUMAN Polymerase delta-interacting protein 3 OS=Homo sapiens GN=POLDIP3 PE=1 SV=2	1	2	2	2	1	1	2	1	1	1	2	0	2	2	2	2	1	1	2	1	1	1	2	0	2	2	2	2	1	1	2	1	1	1	2	0	2	2	2	2	6.4	6.4
Q9BYG3	Q9BYG3	3	3	3	MKI67 FHA domain-interacting nucleolar phosphoprotein	MKI67IP	>sp|Q9BYG3|MK67I_HUMAN MKI67 FHA domain-interacting nucleolar phosphoprotein OS=Homo sapiens GN=NIFK PE=1 SV=1	1	3	3	3	2	1	3	1	2	2	2	0	2	2	2	1	2	1	3	1	2	2	2	0	2	2	2	1	2	1	3	1	2	2	2	0	2	2	2	1	14	14
Q9BZE4	Q9BZE4	3	3	3	Nucleolar GTP-binding protein 1	GTPBP4	>sp|Q9BZE4|NOG1_HUMAN Nucleolar GTP-binding protein 1 OS=Homo sapiens GN=GTPBP4 PE=1 SV=3	1	3	3	3	2	2	2	1	1	1	2	1	2	1	1	1	2	2	2	1	1	1	2	1	2	1	1	1	2	2	2	1	1	1	2	1	2	1	1	1	5	5
Q9C0K7	Q9C0K7	1	1	1	STE20-related kinase adapter protein beta	STRADB	>sp|Q9C0K7|STRAB_HUMAN STE20-related kinase adapter protein beta OS=Homo sapiens GN=STRADB PE=1 SV=1	1	1	1	1	0	0	1	0	0	0	0	0	0	0	0	0	0	0	1	0	0	0	0	0	0	0	0	0	0	0	1	0	0	0	0	0	0	0	0	0	4.8	4.8
Q9GZT3	Q9GZT3	2	2	2	SRA stem-loop-interacting RNA-binding protein, mitochondrial	SLIRP	>sp|Q9GZT3|SLIRP_HUMAN SRA stem-loop-interacting RNA-binding protein, mitochondrial OS=Homo sapiens GN=SLIRP PE=1 SV=1	1	2	2	2	2	2	2	1	1	1	1	2	2	1	1	1	2	2	2	1	1	1	1	2	2	1	1	1	2	2	2	1	1	1	1	2	2	1	1	1	22	22
Q9H4L5	Q9H4L5	1	1	1	Oxysterol-binding protein-related protein 3	OSBPL3	>sp|Q9H4L5|OSBL3_HUMAN Oxysterol-binding protein-related protein 3 OS=Homo sapiens GN=OSBPL3 PE=1 SV=1	1	1	1	1	0	0	1	0	0	0	1	0	0	0	0	0	0	0	1	0	0	0	1	0	0	0	0	0	0	0	1	0	0	0	1	0	0	0	0	0	1.6	1.6
Q9H5V9	Q9H5V9	1	1	1	UPF0428 protein CXorf56	CXorf56	>sp|Q9H5V9|CX056_HUMAN UPF0428 protein CXorf56 OS=Homo sapiens GN=CXorf56 PE=1 SV=1	1	1	1	1	0	0	1	1	1	1	1	1	0	1	1	1	0	0	1	1	1	1	1	1	0	1	1	1	0	0	1	1	1	1	1	1	0	1	1	1	6.3	6.3
Q9H972	Q9H972	1	1	1	Uncharacterized protein C14orf93	C14orf93	>sp|Q9H972|CN093_HUMAN Uncharacterized protein C14orf93 OS=Homo sapiens GN=C14orf93 PE=1 SV=1	1	1	1	1	0	0	0	0	0	0	1	1	1	0	0	0	0	0	0	0	0	0	1	1	1	0	0	0	0	0	0	0	0	0	1	1	1	0	0	0	2.2	2.2
Q9H9B4	Q9H9B4	2	2	2	Sideroflexin-1	SFXN1	>sp|Q9H9B4|SFXN1_HUMAN Sideroflexin-1 OS=Homo sapiens GN=SFXN1 PE=1 SV=4	1	2	2	2	1	0	1	2	2	2	1	0	1	2	2	2	1	0	1	2	2	2	1	0	1	2	2	2	1	0	1	2	2	2	1	0	1	2	2	2	7.1	7.1
Q9HB71	Q9HB71	2	2	2	Calcyclin-binding protein	CACYBP	>sp|Q9HB71|CYBP_HUMAN Calcyclin-binding protein OS=Homo sapiens GN=CACYBP PE=1 SV=2	1	2	2	2	0	0	0	2	1	2	0	0	0	2	0	1	0	0	0	2	1	2	0	0	0	2	0	1	0	0	0	2	1	2	0	0	0	2	0	1	9.6	9.6
Q9HDC5	Q9HDC5	1	1	1	Junctophilin-1	JPH1	>sp|Q9HDC5|JPH1_HUMAN Junctophilin-1 OS=Homo sapiens GN=JPH1 PE=1 SV=2	1	1	1	1	0	0	1	1	1	1	1	0	1	0	1	1	0	0	1	1	1	1	1	0	1	0	1	1	0	0	1	1	1	1	1	0	1	0	1	1	2	2
Q9NQ29	Q9NQ29	8	3	3	Putative RNA-binding protein Luc7-like 1	LUC7L	>sp|Q9NQ29|LUC7L_HUMAN Putative RNA-binding protein Luc7-like 1 OS=Homo sapiens GN=LUC7L PE=1 SV=1	1	8	3	3	5	5	5	7	7	6	5	3	5	6	8	6	1	1	1	2	2	2	1	1	1	2	3	2	1	1	1	2	2	2	1	1	1	2	3	2	23.2	11.1
Q9Y6B6;Q9NR31	Q9Y6B6;Q9NR31	1;1	1;1	1;1	GTP-binding protein SAR1b;GTP-binding protein SAR1a	SAR1B;SAR1A	>sp|Q9Y6B6|SAR1B_HUMAN GTP-binding protein SAR1b OS=Homo sapiens GN=SAR1B PE=1 SV=1;>sp|Q9NR31|SAR1A_HUMAN GTP-binding protein SAR1a OS=Homo sapiens GN=SAR1A PE=1 SV=1	2	1	1	1	1	1	1	1	1	1	1	1	1	1	1	1	1	1	1	1	1	1	1	1	1	1	1	1	1	1	1	1	1	1	1	1	1	1	1	1	5.6	5.6
Q9UMX0;Q9NRR5;Q9UHD9	Q9UMX0;Q9NRR5;Q9UHD9	1;1;1	1;1;1	1;1;1	Ubiquilin-1;Ubiquilin-4;Ubiquilin-2	UBQLN1;UBQLN4;UBQLN2	>sp|Q9UMX0|UBQL1_HUMAN Ubiquilin-1 OS=Homo sapiens GN=UBQLN1 PE=1 SV=2;>sp|Q9NRR5|UBQL4_HUMAN Ubiquilin-4 OS=Homo sapiens GN=UBQLN4 PE=1 SV=2;>sp|Q9UHD9|UBQL2_HUMAN Ubiquilin-2 OS=Homo sapiens GN=UBQLN2 PE=1 SV=2	3	1	1	1	0	0	0	1	1	1	0	0	0	0	0	0	0	0	0	1	1	1	0	0	0	0	0	0	0	0	0	1	1	1	0	0	0	0	0	0	3.4	3.4
Q9NRZ7	Q9NRZ7	1	1	1	1-acyl-sn-glycerol-3-phosphate acyltransferase gamma	AGPAT3	>sp|Q9NRZ7|PLCC_HUMAN 1-acyl-sn-glycerol-3-phosphate acyltransferase gamma OS=Homo sapiens GN=AGPAT3 PE=1 SV=1	1	1	1	1	0	0	0	0	0	0	0	0	0	1	1	1	0	0	0	0	0	0	0	0	0	1	1	1	0	0	0	0	0	0	0	0	0	1	1	1	2.4	2.4
Q9NS69	Q9NS69	2	2	2	Mitochondrial import receptor subunit TOM22 homolog	TOMM22	>sp|Q9NS69|TOM22_HUMAN Mitochondrial import receptor subunit TOM22 homolog OS=Homo sapiens GN=TOMM22 PE=1 SV=3	1	2	2	2	1	1	1	2	2	0	1	1	1	2	2	0	1	1	1	2	2	0	1	1	1	2	2	0	1	1	1	2	2	0	1	1	1	2	2	0	23.2	23.2
Q9NTJ3	Q9NTJ3	1	1	1	Structural maintenance of chromosomes protein 4	SMC4	>sp|Q9NTJ3|SMC4_HUMAN Structural maintenance of chromosomes protein 4 OS=Homo sapiens GN=SMC4 PE=1 SV=2	1	1	1	1	0	0	0	1	0	0	0	0	0	0	0	0	0	0	0	1	0	0	0	0	0	0	0	0	0	0	0	1	0	0	0	0	0	0	0	0	1	1
Q9NV06	Q9NV06	1	1	1	DDB1- and CUL4-associated factor 13	DCAF13	>sp|Q9NV06|DCA13_HUMAN DDB1- and CUL4-associated factor 13 OS=Homo sapiens GN=DCAF13 PE=1 SV=2	1	1	1	1	1	0	1	0	0	0	1	0	1	0	0	0	1	0	1	0	0	0	1	0	1	0	0	0	1	0	1	0	0	0	1	0	1	0	0	0	3.1	3.1
Q9NVI7;Q5T9A4;Q5T2N8	Q9NVI7;Q5T9A4	3;2;1	3;2;1	3;2;1	ATPase family AAA domain-containing protein 3A;ATPase family AAA domain-containing protein 3B	ATAD3A;ATAD3B	>sp|Q9NVI7|ATD3A_HUMAN ATPase family AAA domain-containing protein 3A OS=Homo sapiens GN=ATAD3A PE=1 SV=2;>sp|Q5T9A4|ATD3B_HUMAN ATPase family AAA domain-containing protein 3B OS=Homo sapiens GN=ATAD3B PE=1 SV=1	3	3	3	3	0	0	0	3	2	1	0	0	0	3	3	1	0	0	0	3	2	1	0	0	0	3	3	1	0	0	0	3	2	1	0	0	0	3	3	1	4.7	4.7
Q9NWB6	Q9NWB6	7	7	7	Arginine and glutamate-rich protein 1	ARGLU1	>sp|Q9NWB6|ARGL1_HUMAN Arginine and glutamate-rich protein 1 OS=Homo sapiens GN=ARGLU1 PE=1 SV=1	1	7	7	7	5	5	2	5	5	4	2	3	4	5	5	5	5	5	2	5	5	4	2	3	4	5	5	5	5	5	2	5	5	4	2	3	4	5	5	5	17.2	17.2
Q9NWH9	Q9NWH9	3	3	3	SAFB-like transcription modulator	SLTM	>sp|Q9NWH9|SLTM_HUMAN SAFB-like transcription modulator OS=Homo sapiens GN=SLTM PE=1 SV=2	1	3	3	3	1	2	2	1	3	3	3	0	0	2	3	2	1	2	2	1	3	3	3	0	0	2	3	2	1	2	2	1	3	3	3	0	0	2	3	2	3.1	3.1
Q9NXV6	Q9NXV6	1	1	1	CDKN2A-interacting protein	CDKN2AIP	>sp|Q9NXV6|CARF_HUMAN CDKN2A-interacting protein OS=Homo sapiens GN=CDKN2AIP PE=1 SV=3	1	1	1	1	0	0	0	0	0	0	0	1	1	0	0	0	0	0	0	0	0	0	0	1	1	0	0	0	0	0	0	0	0	0	0	1	1	0	0	0	2.2	2.2
Q9NY93	Q9NY93	3	3	3	Probable ATP-dependent RNA helicase DDX56	DDX56	>sp|Q9NY93|DDX56_HUMAN Probable ATP-dependent RNA helicase DDX56 OS=Homo sapiens GN=DDX56 PE=1 SV=1	1	3	3	3	1	1	1	1	2	3	1	1	1	3	3	3	1	1	1	1	2	3	1	1	1	3	3	3	1	1	1	1	2	3	1	1	1	3	3	3	6.4	6.4
Q9NYF8	Q9NYF8	3	3	3	Bcl-2-associated transcription factor 1	BCLAF1	>sp|Q9NYF8|BCLF1_HUMAN Bcl-2-associated transcription factor 1 OS=Homo sapiens GN=BCLAF1 PE=1 SV=2	1	3	3	3	2	2	2	1	1	1	2	2	2	1	1	1	2	2	2	1	1	1	2	2	2	1	1	1	2	2	2	1	1	1	2	2	2	1	1	1	3.7	3.7
Q9NZB2	Q9NZB2	1	1	1	Constitutive coactivator of PPAR-gamma-like protein 1	FAM120A	>sp|Q9NZB2|F120A_HUMAN Constitutive coactivator of PPAR-gamma-like protein 1 OS=Homo sapiens GN=FAM120A PE=1 SV=2	1	1	1	1	0	0	0	1	1	1	0	0	0	1	1	0	0	0	0	1	1	1	0	0	0	1	1	0	0	0	0	1	1	1	0	0	0	1	1	0	1.5	1.5
Q9NZI8	Q9NZI8	1	1	1	Insulin-like growth factor 2 mRNA-binding protein 1	IGF2BP1	>sp|Q9NZI8|IF2B1_HUMAN Insulin-like growth factor 2 mRNA-binding protein 1 OS=Homo sapiens GN=IGF2BP1 PE=1 SV=2	1	1	1	1	0	0	0	1	0	0	0	0	0	1	0	0	0	0	0	1	0	0	0	0	0	1	0	0	0	0	0	1	0	0	0	0	0	1	0	0	2.8	2.8
Q9NZT1	Q9NZT1	1	1	1	Calmodulin-like protein 5	CALML5	>sp|Q9NZT1|CALL5_HUMAN Calmodulin-like protein 5 OS=Homo sapiens GN=CALML5 PE=1 SV=2	1	1	1	1	0	1	1	0	0	1	1	1	0	1	1	0	0	1	1	0	0	1	1	1	0	1	1	0	0	1	1	0	0	1	1	1	0	1	1	0	9.6	9.6
Q9P289;O00506	Q9P289;O00506	2;1	2;1	2;1	Serine/threonine-protein kinase MST4;Serine/threonine-protein kinase 25	MST4;STK25	>sp|Q9P289|STK26_HUMAN Serine/threonine-protein kinase 26 OS=Homo sapiens GN=STK26 PE=1 SV=2;>sp|O00506|STK25_HUMAN Serine/threonine-protein kinase 25 OS=Homo sapiens GN=STK25 PE=1 SV=1	2	2	2	2	0	0	0	1	2	1	0	0	0	2	2	1	0	0	0	1	2	1	0	0	0	2	2	1	0	0	0	1	2	1	0	0	0	2	2	1	6.7	6.7
Q9P2E9	Q9P2E9	2	2	2	Ribosome-binding protein 1	RRBP1	>sp|Q9P2E9|RRBP1_HUMAN Ribosome-binding protein 1 OS=Homo sapiens GN=RRBP1 PE=1 SV=4	1	2	2	2	0	0	0	2	0	0	0	1	0	2	1	0	0	0	0	2	0	0	0	1	0	2	1	0	0	0	0	2	0	0	0	1	0	2	1	0	1.9	1.9
Q9P2J5	Q9P2J5	3	3	3	Leucine--tRNA ligase, cytoplasmic	LARS	>sp|Q9P2J5|SYLC_HUMAN Leucine--tRNA ligase, cytoplasmic OS=Homo sapiens GN=LARS PE=1 SV=2	1	3	3	3	1	1	0	3	3	2	1	0	0	3	2	1	1	1	0	3	3	2	1	0	0	3	2	1	1	1	0	3	3	2	1	0	0	3	2	1	2.8	2.8
Q9UBG3	Q9UBG3	2	2	2	Cornulin	CRNN	>sp|Q9UBG3|CRNN_HUMAN Cornulin OS=Homo sapiens GN=CRNN PE=1 SV=1	1	2	2	2	0	0	1	0	0	0	2	0	2	0	0	0	0	0	1	0	0	0	2	0	2	0	0	0	0	0	1	0	0	0	2	0	2	0	0	0	12.1	12.1
Q9UBI6	Q9UBI6	1	1	1	Guanine nucleotide-binding protein G(I)/G(S)/G(O) subunit gamma-12	GNG12	>sp|Q9UBI6|GBG12_HUMAN Guanine nucleotide-binding protein G(I)/G(S)/G(O) subunit gamma-12 OS=Homo sapiens GN=GNG12 PE=1 SV=3	1	1	1	1	1	0	1	1	1	1	1	1	1	1	1	1	1	0	1	1	1	1	1	1	1	1	1	1	1	0	1	1	1	1	1	1	1	1	1	1	15.3	15.3
Q9UBU9	Q9UBU9	1	1	1	Nuclear RNA export factor 1	NXF1	>sp|Q9UBU9|NXF1_HUMAN Nuclear RNA export factor 1 OS=Homo sapiens GN=NXF1 PE=1 SV=1	1	1	1	1	0	0	0	0	1	0	0	0	0	0	1	0	0	0	0	0	1	0	0	0	0	0	1	0	0	0	0	0	1	0	0	0	0	0	1	0	2.4	2.4
Q9UGI0	Q9UGI0	1	1	1	Ubiquitin thioesterase ZRANB1	ZRANB1	>sp|Q9UGI0|ZRAN1_HUMAN Ubiquitin thioesterase ZRANB1 OS=Homo sapiens GN=ZRANB1 PE=1 SV=2	1	1	1	1	0	0	0	0	1	1	0	0	0	0	1	0	0	0	0	0	1	1	0	0	0	0	1	0	0	0	0	0	1	1	0	0	0	0	1	0	1.7	1.7
Q9UHB9	Q9UHB9	5	5	5	Signal recognition particle subunit SRP68	SRP68	>sp|Q9UHB9|SRP68_HUMAN Signal recognition particle subunit SRP68 OS=Homo sapiens GN=SRP68 PE=1 SV=2	1	5	5	5	1	0	4	1	1	2	3	2	1	2	2	2	1	0	4	1	1	2	3	2	1	2	2	2	1	0	4	1	1	2	3	2	1	2	2	2	10.2	10.2
Q9UHQ1;Q9H6Q4	Q9UHQ1;Q9H6Q4	2;1	2;1	2;1	Nuclear prelamin A recognition factor;Cytosolic Fe-S cluster assembly factor NARFL	NARF;NARFL	>sp|Q9UHQ1|NARF_HUMAN Nuclear prelamin A recognition factor OS=Homo sapiens GN=NARF PE=1 SV=1;>sp|Q9H6Q4|NARFL_HUMAN Cytosolic Fe-S cluster assembly factor NARFL OS=Homo sapiens GN=NARFL PE=1 SV=1	2	2	2	2	0	0	1	1	1	1	0	0	0	1	1	1	0	0	1	1	1	1	0	0	0	1	1	1	0	0	1	1	1	1	0	0	0	1	1	1	5.9	5.9
Q9UHX1	Q9UHX1	2	2	2	Poly(U)-binding-splicing factor PUF60	PUF60	>sp|Q9UHX1|PUF60_HUMAN Poly(U)-binding-splicing factor PUF60 OS=Homo sapiens GN=PUF60 PE=1 SV=1	1	2	2	2	0	0	0	1	1	1	0	0	0	1	1	1	0	0	0	1	1	1	0	0	0	1	1	1	0	0	0	1	1	1	0	0	0	1	1	1	6.1	6.1
Q9UI30	Q9UI30	4	4	4	tRNA methyltransferase 112 homolog	TRMT112	>sp|Q9UI30|TR112_HUMAN Multifunctional methyltransferase subunit TRM112-like protein OS=Homo sapiens GN=TRMT112 PE=1 SV=1	1	4	4	4	2	2	2	1	4	4	2	2	2	4	4	3	2	2	2	1	4	4	2	2	2	4	4	3	2	2	2	1	4	4	2	2	2	4	4	3	38.4	38.4
Q9UJV9	Q9UJV9	6	6	6	Probable ATP-dependent RNA helicase DDX41	DDX41	>sp|Q9UJV9|DDX41_HUMAN Probable ATP-dependent RNA helicase DDX41 OS=Homo sapiens GN=DDX41 PE=1 SV=2	1	6	6	6	3	3	3	4	4	4	3	3	2	4	3	3	3	3	3	4	4	4	3	3	2	4	3	3	3	3	3	4	4	4	3	3	2	4	3	3	11.7	11.7
Q9UL45	Q9UL45	1	1	1	Biogenesis of lysosome-related organelles complex 1 subunit 6	BLOC1S6	>sp|Q9UL45|BL1S6_HUMAN Biogenesis of lysosome-related organelles complex 1 subunit 6 OS=Homo sapiens GN=BLOC1S6 PE=1 SV=1	1	1	1	1	0	0	0	1	1	1	0	0	0	1	1	0	0	0	0	1	1	1	0	0	0	1	1	0	0	0	0	1	1	1	0	0	0	1	1	0	5.2	5.2
Q9ULI3	Q9ULI3	1	1	1	Protein HEG homolog 1	HEG1	>sp|Q9ULI3|HEG1_HUMAN Protein HEG homolog 1 OS=Homo sapiens GN=HEG1 PE=1 SV=3	1	1	1	1	0	0	0	1	1	1	0	0	0	1	1	1	0	0	0	1	1	1	0	0	0	1	1	1	0	0	0	1	1	1	0	0	0	1	1	1	0.8	0.8
Q9UMS4	Q9UMS4	3	3	3	Pre-mRNA-processing factor 19	PRPF19	>sp|Q9UMS4|PRP19_HUMAN Pre-mRNA-processing factor 19 OS=Homo sapiens GN=PRPF19 PE=1 SV=1	1	3	3	3	0	0	0	3	3	3	0	0	0	3	3	3	0	0	0	3	3	3	0	0	0	3	3	3	0	0	0	3	3	3	0	0	0	3	3	3	7.1	7.1
Q9UMY1	Q9UMY1	1	1	1	Nucleolar protein 7	NOL7	>sp|Q9UMY1|NOL7_HUMAN Nucleolar protein 7 OS=Homo sapiens GN=NOL7 PE=1 SV=2	1	1	1	1	1	1	1	1	1	1	1	1	1	1	1	1	1	1	1	1	1	1	1	1	1	1	1	1	1	1	1	1	1	1	1	1	1	1	1	1	3.9	3.9
Q9UNF1	Q9UNF1	1	1	1	Melanoma-associated antigen D2	MAGED2	>sp|Q9UNF1|MAGD2_HUMAN Melanoma-associated antigen D2 OS=Homo sapiens GN=MAGED2 PE=1 SV=2	1	1	1	1	0	0	0	1	1	1	0	0	0	0	1	0	0	0	0	1	1	1	0	0	0	0	1	0	0	0	0	1	1	1	0	0	0	0	1	0	1.7	1.7
Q9UPN3	Q9UPN3	4	3	3	Microtubule-actin cross-linking factor 1, isoforms 1/2/3/5	MACF1	>sp|Q9UPN3|MACF1_HUMAN Microtubule-actin cross-linking factor 1, isoforms 1/2/3/5 OS=Homo sapiens GN=MACF1 PE=1 SV=4	1	4	3	3	3	2	2	2	2	2	2	2	2	2	2	2	2	1	1	1	1	1	1	1	1	1	1	1	2	1	1	1	1	1	1	1	1	1	1	1	0.5	0.4
Q9UQ35	Q9UQ35	29	29	29	Serine/arginine repetitive matrix protein 2	SRRM2	>sp|Q9UQ35|SRRM2_HUMAN Serine/arginine repetitive matrix protein 2 OS=Homo sapiens GN=SRRM2 PE=1 SV=2	1	29	29	29	14	14	13	25	19	19	16	13	15	18	21	14	14	14	13	25	19	19	16	13	15	18	21	14	14	14	13	25	19	19	16	13	15	18	21	14	14.9	14.9
Q9UQ80	Q9UQ80	4	4	4	Proliferation-associated protein 2G4	PA2G4	>sp|Q9UQ80|PA2G4_HUMAN Proliferation-associated protein 2G4 OS=Homo sapiens GN=PA2G4 PE=1 SV=3	1	4	4	4	2	2	2	2	1	1	2	2	2	1	1	1	2	2	2	2	1	1	2	2	2	1	1	1	2	2	2	2	1	1	2	2	2	1	1	1	11.7	11.7
Q9UQE7	Q9UQE7	59	59	59	Structural maintenance of chromosomes protein 3	SMC3	>sp|Q9UQE7|SMC3_HUMAN Structural maintenance of chromosomes protein 3 OS=Homo sapiens GN=SMC3 PE=1 SV=2	1	59	59	59	1	3	0	8	1	1	49	46	48	44	44	45	1	3	0	8	1	1	49	46	48	44	44	45	1	3	0	8	1	1	49	46	48	44	44	45	45.4	45.4
Q9Y230	Q9Y230	4	4	4	RuvB-like 2	RUVBL2	>sp|Q9Y230|RUVB2_HUMAN RuvB-like 2 OS=Homo sapiens GN=RUVBL2 PE=1 SV=3	1	4	4	4	2	2	2	4	2	2	1	2	2	2	2	2	2	2	2	4	2	2	1	2	2	2	2	2	2	2	2	4	2	2	1	2	2	2	2	2	10.6	10.6
Q9Y262	Q9Y262	2	2	2	Eukaryotic translation initiation factor 3 subunit L	EIF3L	>sp|Q9Y262|EIF3L_HUMAN Eukaryotic translation initiation factor 3 subunit L OS=Homo sapiens GN=EIF3L PE=1 SV=1	1	2	2	2	0	0	0	1	2	0	0	0	0	2	2	0	0	0	0	1	2	0	0	0	0	2	2	0	0	0	0	1	2	0	0	0	0	2	2	0	3.4	3.4
Q9Y265	Q9Y265	4	4	4	RuvB-like 1	RUVBL1	>sp|Q9Y265|RUVB1_HUMAN RuvB-like 1 OS=Homo sapiens GN=RUVBL1 PE=1 SV=1	1	4	4	4	1	1	1	4	4	4	1	1	1	4	4	4	1	1	1	4	4	4	1	1	1	4	4	4	1	1	1	4	4	4	1	1	1	4	4	4	11	11
Q9Y285	Q9Y285	1	1	1	Phenylalanine--tRNA ligase alpha subunit	FARSA	>sp|Q9Y285|SYFA_HUMAN Phenylalanine--tRNA ligase alpha subunit OS=Homo sapiens GN=FARSA PE=1 SV=3	1	1	1	1	1	1	1	1	1	1	1	0	1	1	1	0	1	1	1	1	1	1	1	0	1	1	1	0	1	1	1	1	1	1	1	0	1	1	1	0	2.2	2.2
Q9Y2E4	Q9Y2E4	1	1	1	Disco-interacting protein 2 homolog C	DIP2C	>sp|Q9Y2E4|DIP2C_HUMAN Disco-interacting protein 2 homolog C OS=Homo sapiens GN=DIP2C PE=1 SV=2	1	1	1	1	1	1	1	0	0	0	1	1	1	0	0	0	1	1	1	0	0	0	1	1	1	0	0	0	1	1	1	0	0	0	1	1	1	0	0	0	0.5	0.5
Q9Y2K3	Q9Y2K3	1	1	1	Myosin-15	MYH15	>sp|Q9Y2K3|MYH15_HUMAN Myosin-15 OS=Homo sapiens GN=MYH15 PE=1 SV=5	1	1	1	1	0	0	0	0	0	0	0	0	0	0	0	1	0	0	0	0	0	0	0	0	0	0	0	1	0	0	0	0	0	0	0	0	0	0	0	1	0.6	0.6
Q9Y2Q3	Q9Y2Q3	1	1	1	Glutathione S-transferase kappa 1	GSTK1	>sp|Q9Y2Q3|GSTK1_HUMAN Glutathione S-transferase kappa 1 OS=Homo sapiens GN=GSTK1 PE=1 SV=3	1	1	1	1	1	1	1	1	1	1	1	1	1	1	1	1	1	1	1	1	1	1	1	1	1	1	1	1	1	1	1	1	1	1	1	1	1	1	1	1	7.1	7.1
Q9Y2W1	Q9Y2W1	3	3	3	Thyroid hormone receptor-associated protein 3	THRAP3	>sp|Q9Y2W1|TR150_HUMAN Thyroid hormone receptor-associated protein 3 OS=Homo sapiens GN=THRAP3 PE=1 SV=2	1	3	3	3	3	3	3	2	2	2	3	1	2	2	2	2	3	3	3	2	2	2	3	1	2	2	2	2	3	3	3	2	2	2	3	1	2	2	2	2	3.2	3.2
Q9Y2X3	Q9Y2X3	3	3	3	Nucleolar protein 58	NOP58	>sp|Q9Y2X3|NOP58_HUMAN Nucleolar protein 58 OS=Homo sapiens GN=NOP58 PE=1 SV=1	1	3	3	3	0	0	1	0	0	0	2	0	3	0	0	0	0	0	1	0	0	0	2	0	3	0	0	0	0	0	1	0	0	0	2	0	3	0	0	0	8.7	8.7
Q9Y312	Q9Y312	1	1	1	Protein AAR2 homolog	AAR2	>sp|Q9Y312|AAR2_HUMAN Protein AAR2 homolog OS=Homo sapiens GN=AAR2 PE=1 SV=2	1	1	1	1	0	0	0	0	0	0	1	0	0	0	0	0	0	0	0	0	0	0	1	0	0	0	0	0	0	0	0	0	0	0	1	0	0	0	0	0	3.9	3.9
Q9Y383	Q9Y383	9	9	4	Putative RNA-binding protein Luc7-like 2	LUC7L2	>sp|Q9Y383|LC7L2_HUMAN Putative RNA-binding protein Luc7-like 2 OS=Homo sapiens GN=LUC7L2 PE=1 SV=2	1	9	9	4	8	8	8	8	7	6	8	5	7	6	8	7	8	8	8	8	7	6	8	5	7	6	8	7	4	4	4	3	2	2	4	3	3	2	3	3	26	26
Q9Y388	Q9Y388	2	2	2	RNA-binding motif protein, X-linked 2	RBMX2	>sp|Q9Y388|RBMX2_HUMAN RNA-binding motif protein, X-linked 2 OS=Homo sapiens GN=RBMX2 PE=1 SV=2	1	2	2	2	1	0	1	1	1	1	1	0	0	1	2	2	1	0	1	1	1	1	1	0	0	1	2	2	1	0	1	1	1	1	1	0	0	1	2	2	7.1	7.1
Q9Y3D9	Q9Y3D9	2	2	2	28S ribosomal protein S23, mitochondrial	MRPS23	>sp|Q9Y3D9|RT23_HUMAN 28S ribosomal protein S23, mitochondrial OS=Homo sapiens GN=MRPS23 PE=1 SV=2	1	2	2	2	1	1	1	2	2	2	1	1	1	1	2	1	1	1	1	2	2	2	1	1	1	1	2	1	1	1	1	2	2	2	1	1	1	1	2	1	13.2	13.2
Q9Y3F4	Q9Y3F4	1	1	1	Serine-threonine kinase receptor-associated protein	STRAP	>sp|Q9Y3F4|STRAP_HUMAN Serine-threonine kinase receptor-associated protein OS=Homo sapiens GN=STRAP PE=1 SV=1	1	1	1	1	0	0	0	1	1	0	0	0	0	1	1	0	0	0	0	1	1	0	0	0	0	1	1	0	0	0	0	1	1	0	0	0	0	1	1	0	4.3	4.3
Q9Y3Q0	Q9Y3Q0	1	1	1	N-acetylated-alpha-linked acidic dipeptidase 2	NAALAD2	>sp|Q9Y3Q0|NALD2_HUMAN N-acetylated-alpha-linked acidic dipeptidase 2 OS=Homo sapiens GN=NAALAD2 PE=1 SV=1	1	1	1	1	0	0	0	0	0	0	1	1	1	0	0	0	0	0	0	0	0	0	1	1	1	0	0	0	0	0	0	0	0	0	1	1	1	0	0	0	1.1	1.1
Q9Y3U8	Q9Y3U8	3	3	3	60S ribosomal protein L36	RPL36	>sp|Q9Y3U8|RL36_HUMAN 60S ribosomal protein L36 OS=Homo sapiens GN=RPL36 PE=1 SV=3	1	3	3	3	2	1	1	1	1	1	2	1	2	1	1	0	2	1	1	1	1	1	2	1	2	1	1	0	2	1	1	1	1	1	2	1	2	1	1	0	28.6	28.6
Q9Y3Y2	Q9Y3Y2	2	2	2	Chromatin target of PRMT1 protein	CHTOP	>sp|Q9Y3Y2|CHTOP_HUMAN Chromatin target of PRMT1 protein OS=Homo sapiens GN=CHTOP PE=1 SV=2	1	2	2	2	1	1	2	1	1	1	2	2	2	1	1	1	1	1	2	1	1	1	2	2	2	1	1	1	1	1	2	1	1	1	2	2	2	1	1	1	10.5	10.5
Q9Y490	Q9Y490	2	2	2	Talin-1	TLN1	>sp|Q9Y490|TLN1_HUMAN Talin-1 OS=Homo sapiens GN=TLN1 PE=1 SV=3	1	2	2	2	0	0	0	2	1	0	0	0	0	2	1	1	0	0	0	2	1	0	0	0	0	2	1	1	0	0	0	2	1	0	0	0	0	2	1	1	0.9	0.9
Q9Y4I1;Q9NQX4;Q9ULV0	Q9Y4I1;Q9NQX4;Q9ULV0	3;2;2	3;2;2	3;2;2	Unconventional myosin-Va;Unconventional myosin-Vc;Unconventional myosin-Vb	MYO5A;MYO5C;MYO5B	>sp|Q9Y4I1|MYO5A_HUMAN Unconventional myosin-Va OS=Homo sapiens GN=MYO5A PE=1 SV=2;>sp|Q9NQX4|MYO5C_HUMAN Unconventional myosin-Vc OS=Homo sapiens GN=MYO5C PE=1 SV=2;>sp|Q9ULV0|MYO5B_HUMAN Unconventional myosin-Vb OS=Homo sapiens GN=MYO5B PE=1 SV=3	3	3	3	3	1	1	0	3	0	2	1	1	1	2	2	1	1	1	0	3	0	2	1	1	1	2	2	1	1	1	0	3	0	2	1	1	1	2	2	1	1.8	1.8
Q9Y696	Q9Y696	1	1	1	Chloride intracellular channel protein 4	CLIC4	>sp|Q9Y696|CLIC4_HUMAN Chloride intracellular channel protein 4 OS=Homo sapiens GN=CLIC4 PE=1 SV=4	1	1	1	1	0	0	1	0	0	0	1	0	0	0	0	0	0	0	1	0	0	0	1	0	0	0	0	0	0	0	1	0	0	0	1	0	0	0	0	0	4.7	4.7
Q9Y6A4	Q9Y6A4	1	1	1	UPF0468 protein C16orf80	C16orf80	>sp|Q9Y6A4|CFA20_HUMAN Cilia- and flagella-associated protein 20 OS=Homo sapiens GN=CFAP20 PE=1 SV=1	1	1	1	1	1	1	1	0	0	0	1	1	1	0	0	0	1	1	1	0	0	0	1	1	1	0	0	0	1	1	1	0	0	0	1	1	1	0	0	0	6.2	6.2
REV__P0CB38	REV__P0CB38	1	1	1			>sp|P0CB38|PAB4L_HUMAN Polyadenylate-binding protein 4-like OS=Homo sapiens GN=PABPC4L PE=2 SV=1	1	1	1	1	0	0	0	0	0	0	0	1	0	0	0	0	0	0	0	0	0	0	0	1	0	0	0	0	0	0	0	0	0	0	0	1	0	0	0	0	0	0
REV__Q05707	REV__Q05707	1	1	1			>sp|Q05707|COEA1_HUMAN Collagen alpha-1(XIV) chain OS=Homo sapiens GN=COL14A1 PE=1 SV=3	1	1	1	1	1	1	1	1	1	1	1	1	1	1	1	1	1	1	1	1	1	1	1	1	1	1	1	1	1	1	1	1	1	1	1	1	1	1	1	1	0	0
REV__Q0VFX4	REV__Q0VFX4	1	1	1			>sp|Q0VFX4|YL016_HUMAN Putative uncharacterized protein LOC100128554 OS=Homo sapiens PE=2 SV=1	1	1	1	1	0	0	0	1	1	1	0	0	0	1	1	1	0	0	0	1	1	1	0	0	0	1	1	1	0	0	0	1	1	1	0	0	0	1	1	1	0	0
REV__Q86VQ0	REV__Q86VQ0	1	1	1			>sp|Q86VQ0|LCA5_HUMAN Lebercilin OS=Homo sapiens GN=LCA5 PE=1 SV=2	1	1	1	1	0	1	1	0	0	0	1	1	1	0	0	0	0	1	1	0	0	0	1	1	1	0	0	0	0	1	1	0	0	0	1	1	1	0	0	0	0	0
REV__Q9NUY8	REV__Q9NUY8	1	1	1			>sp|Q9NUY8|TBC23_HUMAN TBC1 domain family member 23 OS=Homo sapiens GN=TBC1D23 PE=1 SV=3	1	1	1	1	1	1	1	0	0	0	1	1	1	0	0	0	1	1	1	0	0	0	1	1	1	0	0	0	1	1	1	0	0	0	1	1	1	0	0	0	0	0
REV__Q9NVU7	REV__Q9NVU7	1	1	1			>sp|Q9NVU7|SDA1_HUMAN Protein SDA1 homolog OS=Homo sapiens GN=SDAD1 PE=1 SV=3	1	1	1	1	0	0	0	1	1	1	0	0	0	1	1	1	0	0	0	1	1	1	0	0	0	1	1	1	0	0	0	1	1	1	0	0	0	1	1	1	0	0
REV__Q9Y6X6	REV__Q9Y6X6	1	1	1			>sp|Q9Y6X6|MYO16_HUMAN Unconventional myosin-XVI OS=Homo sapiens GN=MYO16 PE=1 SV=3	1	1	1	1	0	0	0	1	1	0	0	0	0	1	1	1	0	0	0	1	1	0	0	0	0	1	1	1	0	0	0	1	1	0	0	0	0	1	1	1	0	0
[truncated: 95 more columns]

## Sheet: ProtGroup_filtered+analysed
LFQ.intensity.SMC1A_12k_2_3	LFQ.intensity.SMC1A_12k_2_2	LFQ.intensity.SMC1A_12k_2_1	LFQ.intensity.SMC1A_12k_1_3	LFQ.intensity.SMC1A_12k_1_2	LFQ.intensity.SMC1A_12k_1_1	LFQ.intensity.HeLaK_12k_2_3	LFQ.intensity.HeLaK_12k_2_2	LFQ.intensity.HeLaK_12k_2_1	LFQ.intensity.HeLaK_12k_1_3	LFQ.intensity.HeLaK_12k_1_2	LFQ.intensity.HeLaK_12k_1_1	Reverse	Student's T-test Significant SMC1A_12k_HeLaK_12k	Student's T-test significant	Peptides	Intensity	Peptide.counts..unique.	Peptide.counts..razor.unique.	Peptide.counts..all.	Unique.peptides.SMC1A_12k_2_3	Unique.peptides.SMC1A_12k_2_2	Unique.peptides.SMC1A_12k_2_1	Unique.peptides.SMC1A_12k_1_3	Unique.peptides.SMC1A_12k_1_2	Unique.peptides.SMC1A_12k_1_1	Unique.peptides.HeLaK_12k_2_3	Unique.peptides.HeLaK_12k_2_2	Unique.peptides.HeLaK_12k_2_1	Unique.peptides.HeLaK_12k_1_3	Unique.peptides.HeLaK_12k_1_2	Unique.peptides.HeLaK_12k_1_1	Razor...unique.peptides.SMC1A_12k_2_3	Razor...unique.peptides.SMC1A_12k_2_2	Razor...unique.peptides.SMC1A_12k_2_1	Razor...unique.peptides.SMC1A_12k_1_3	Razor...unique.peptides.SMC1A_12k_1_2	Razor...unique.peptides.SMC1A_12k_1_1	Razor...unique.peptides.HeLaK_12k_2_3	Razor...unique.peptides.HeLaK_12k_2_2	Razor...unique.peptides.HeLaK_12k_2_1	Razor...unique.peptides.HeLaK_12k_1_3	Razor...unique.peptides.HeLaK_12k_1_2	Razor...unique.peptides.HeLaK_12k_1_1	Peptides.SMC1A_12k_2_3	Peptides.SMC1A_12k_2_2	Peptides.SMC1A_12k_2_1	Peptides.SMC1A_12k_1_3	Peptides.SMC1A_12k_1_2	Peptides.SMC1A_12k_1_1
#!{Type}E	E	E	E	E	E	E	E	E	E	E	E	C	C	C	N	N	N	N	N	N	N	N	N	N	N	N	N	N	N	N	N	N	N	N	N	N	N	N	N	N	N	N	N	N	N	N	N	N	N
#!{C:Group1}SMC1A_12k	SMC1A_12k	SMC1A_12k	SMC1A_12k	SMC1A_12k	SMC1A_12k	HeLaK_12k	HeLaK_12k	HeLaK_12k	HeLaK_12k	HeLaK_12k	HeLaK_12k
18.754	21.3719	21.2589	20.4238	21.103	20.7666	21.0904	21.2901	21.3285	21.5165	21.5029	21.7156				3	32528000	NaN	NaN	NaN	1	2	2	2	2	2	2	2	2	2	3	3	1	2	2	2	2	2	2	2	2	2	3	3	1	2	2	2	2	2
22.7659	22.8868	22.7215	24.2685	24.1	23.5841	22.5655	23.2141	24.196	23.2669	23.0002	23.8944				17	169270000	17	17	17	7	7	10	12	14	12	6	12	12	10	8	11	7	7	10	12	14	12	6	12	12	10	8	11	7	7	10	12	14	12
23.7457	23.9459	23.861	23.5386	23.5872	23.2691	23.2407	23.9242	24.1234	23.7085	23.9083	24.0655				12	193550000	12	12	12	9	10	10	7	7	7	10	10	12	6	6	6	9	10	10	7	7	7	10	10	12	6	6	6	9	10	10	7	7	7
19.4946	19.5998	19.6271	19.9277	20.5629	19.2102	20.0568	20.7765	20.9303	21.2663	21.2974	20.6048				3	19199000	2	3	3	1	2	2	1	1	1	2	2	2	1	1	1	2	3	3	2	2	1	3	3	3	2	2	2	2	3	3	2	2	1
25.7558	25.8751	25.3198	25.7917	26.1928	26.078	19.651	19.2839	19.8652	19.4904	20.4655	19.846		+	SMC1A_12k_HeLaK_12k	13	410040000	NaN	NaN	NaN	9	9	9	11	12	12	0	0	0	0	0	0	9	9	9	11	12	12	0	0	0	0	0	0	9	9	9	11	12	12
25.3212	25.9997	19.9899	25.8865	25.9753	26.574	25.7316	26.919	25.5304	26.636	26.6349	26.8409				4	1084100000	NaN	NaN	NaN	2	2	1	4	4	4	3	3	3	4	4	4	2	2	1	4	4	4	3	3	3	4	4	4	2	2	1	4	4	4
20.5085	21.0085	20.3318	20.2571	19.84	20.4711	20.4851	20.3215	21.1539	20.6099	20.5244	20.7375				6	20921000	6	6	6	4	4	4	2	1	2	2	6	6	2	2	2	4	4	4	2	1	2	2	6	6	2	2	2	4	4	4	2	1	2
22.1251	22.7458	21.9425	22.2042	22.2474	23.312	20.6	21.0807	21.3137	23.3785	21.8617	22.5321				5	71156000	5	5	5	3	3	3	5	5	4	3	3	3	5	4	4	3	3	3	5	5	4	3	3	3	5	4	4	3	3	3	5	5	4
22.9727	23.2935	23.2785	21.8584	22.721	21.762	22.7916	22.6782	23.0895	22.4628	22.9998	22.9007				5	96453000	4	4	5	3	3	3	3	3	3	3	3	3	3	3	3	3	3	3	3	3	3	3	3	3	3	3	3	4	4	4	4	4	4
23.1606	23.0032	23.1	21.7622	23.0248	22.5349	22.4693	23.0044	22.837	23.0942	23.1482	23.2256				8	104210000	NaN	NaN	NaN	5	6	7	4	5	4	5	6	7	6	6	5	5	6	7	4	5	4	5	6	7	6	6	5	5	6	7	4	5	4
22.49	22.0377	22.4881	22.5265	22.379	22.032	22.7498	23.4491	23.2202	23.6218	22.9199	22.8944				6	102070000	6	6	6	5	5	5	2	3	3	5	6	5	3	3	2	5	5	5	2	3	3	5	6	5	3	3	2	5	5	5	2	3	3
23.5857	23.9221	24.0387	24.2955	24.0239	23.5527	23.6559	23.7967	23.9918	23.5513	23.9857	24.2788				20	212470000	NaN	NaN	NaN	12	15	16	11	11	12	16	15	15	13	13	12	13	16	17	11	11	12	17	16	16	13	13	12	13	16	17	11	11	12
23.965	23.6829	24.1814	22.7145	23.4123	22.9117	23.8035	24.2022	24.322	23.8424	23.9008	24.1152				9	200200000	9	9	9	7	5	5	5	5	5	6	7	7	6	6	6	7	5	5	5	5	5	6	7	7	6	6	6	7	5	5	5	5	5
19.2354	20.1061	20.4702	21.6187	21.4607	22.0485	21.193	20.9538	20.9281	21.6545	21.5806	21.1084				4	30754000	4	4	4	1	1	1	3	3	4	2	2	2	4	4	3	1	1	1	3	3	4	2	2	2	4	4	3	1	1	1	3	3	4
23.8844	23.6412	23.3977	21.8279	23.0582	22.9313	23.3995	23.8246	22.9526	23.9326	23.3023	23.6988				6	145360000	6	6	6	6	6	6	4	4	4	5	6	6	5	5	5	6	6	6	4	4	4	5	6	6	5	5	5	6	6	6	4	4	4
24.2843	23.8833	24.4721	23.7062	24.3988	23.778	23.7406	24.1037	24.2505	24.4427	24.724	24.0932				7	254680000	7	7	7	7	7	7	6	6	6	7	7	7	6	6	6	7	7	7	6	6	6	7	7	7	6	6	6	7	7	7	6	6	6
21.3324	21.5513	21.2278	21.2927	21.5294	21.269	21.1549	21.6892	21.7161	21.5381	21.666	21.6585				6	40535000	6	6	6	3	5	6	3	3	4	5	6	6	4	4	3	3	5	6	3	3	4	5	6	6	4	4	3	3	5	6	3	3	4
24.7583	24.8364	24.8346	24.4781	24.2972	24.136	24.5617	24.5219	25.037	24.0947	24.3732	24.6206				6	331940000	3	6	6	2	2	2	2	3	3	2	2	2	3	3	3	5	5	5	5	6	6	5	5	5	6	6	6	5	5	5	5	6	6
23.2146	23.201	23.5568	23.6701	22.4648	23.7844	22.1337	21.3004	22.5731	21.584	22.4938	22.3166				3	103110000	3	3	3	2	2	2	3	3	3	2	2	2	3	3	3	2	2	2	3	3	3	2	2	2	3	3	3	2	2	2	3	3	3
23.7952	23.417	24.2662	24.7238	22.8858	24.4595	22.6564	23.0827	23.5087	22.6317	23.153	23.1169				7	177230000	NaN	NaN	NaN	5	5	5	6	4	6	5	5	5	4	5	4	5	5	5	6	4	6	5	5	5	4	5	4	5	5	5	6	4	6
25.3145	25.4097	25.7258	27.4527	25.096	25.4044	25.9135	25.5476	25.5878	24.6645	24.188	25.0576				15	821010000	NaN	NaN	NaN	11	12	12	8	8	8	12	12	12	8	7	8	12	13	13	9	9	9	13	13	13	9	8	9	12	13	13	9	9	9
23.6639	22.9582	23.4898	23.2727	23.9601	23.0323	22.5291	22.9826	23.2438	23.4333	24.2753	24.3065				4	155980000	4	4	4	3	3	3	3	3	3	3	3	3	3	4	4	3	3	3	3	3	3	3	3	3	3	4	4	3	3	3	3	3	3
23.1427	23.23	22.2719	21.7152	22.3586	22.3194	23.3911	23.4626	23.5656	22.6437	23.138	22.7734				11	115300000	11	11	11	8	9	9	7	7	7	8	9	9	7	6	7	8	9	9	7	7	7	8	9	9	7	6	7	8	9	9	7	7	7
24.0885	23.8241	24.2652	22.8627	23.9647	23.7646	23.9977	24.1352	24.3282	23.8644	24.4601	24.2545				12	227240000	NaN	NaN	NaN	9	10	9	5	8	8	10	11	11	9	9	9	9	10	9	5	8	8	10	11	11	9	9	9	9	10	9	5	8	8
22.4105	22.7362	22.4966	22.1883	23.0087	22.2984	21.7487	21.9501	21.8321	22.7859	22.8457	23.0203				3	78525000	3	3	3	2	3	3	3	3	3	3	3	3	3	3	3	2	3	3	3	3	3	3	3	3	3	3	3	2	3	3	3	3	3
24.5777	24.5997	24.4381	23.3502	24.1956	23.3174	24.2952	24.6926	24.7383	24.2528	24.5967	24.443				8	286540000	NaN	NaN	NaN	5	5	5	5	6	6	5	5	6	5	6	6	6	6	6	6	7	7	6	6	7	6	6	7	6	6	6	6	7	7
20.5511	20.5461	20.617	20.1265	20.448	20.5996	20.4392	20.411	21.667	20.2321	20.9567	21.7628				4	24834000	4	4	4	2	2	2	2	2	2	2	2	3	3	2	2	2	2	2	2	2	2	2	2	3	3	2	2	2	2	2	2	2	2
22.9394	22.1439	22.2795	21.9539	22.6556	22.403	22.4862	21.5646	21.8905	23.1968	22.8811	22.5021				5	76635000	NaN	NaN	NaN	4	4	4	2	3	3	5	5	5	3	3	3	4	4	4	2	3	3	5	5	5	3	3	3	4	4	4	2	3	3
24.0109	23.3949	23.6704	24.2181	24.7449	24.3189	22.8877	24.1484	24.9724	24.2681	24.7381	24.4727				11	296150000	NaN	NaN	NaN	2	2	2	2	2	2	2	2	2	2	2	2	3	3	3	3	3	3	3	3	3	3	3	3	10	10	10	7	8	8
22.2746	21.698	22.0242	21.7051	22.2018	19.9876	22.039	22.7	21.9868	22.1665	22.5436	22.5942				4	58836000	4	4	4	2	3	3	3	3	1	3	3	3	3	3	4	2	3	3	3	3	1	3	3	3	3	3	4	2	3	3	3	3	1
21.8783	21.829	22.1466	21.4048	21.6013	21.7324	21.2785	21.7629	22.3802	21.3726	21.9864	22.134				10	52191000	10	10	10	4	5	5	6	5	5	4	6	7	5	5	6	4	5	5	6	5	5	4	6	7	5	5	6	4	5	5	6	5	5
23.1039	23.3276	23.3233	23.0371	23.4424	22.8287	23.1572	23.2199	23.6738	23.0606	23.3991	23.5417				14	137370000	NaN	NaN	NaN	4	5	6	3	3	3	6	6	6	4	4	4	4	5	6	3	3	3	6	6	6	4	4	4	9	10	11	9	9	8
23.7863	23.6912	23.5487	22.4543	23.167	23.0522	23.2912	23.9608	24.0955	23.5846	23.4174	23.5221				10	171040000	NaN	NaN	NaN	5	8	7	4	3	2	7	7	8	5	4	4	5	8	7	4	3	2	7	7	8	5	4	4	5	8	7	4	3	2
22.7253	22.9281	22.8687	21.786	22.3441	21.6962	22.7556	22.9286	23.4172	22.5767	22.8912	23.0431				8	94254000	8	8	8	7	7	5	4	5	3	7	7	7	5	5	4	7	7	5	4	5	3	7	7	7	5	5	4	7	7	5	4	5	3
26.5712	26.5333	26.5659	25.848	26.4156	25.5777	26.0537	26.5382	26.8271	26.3488	26.5795	26.8212				19	1237600000	NaN	NaN	NaN	6	8	7	5	5	5	8	8	8	7	7	6	13	15	14	12	12	11	15	15	15	14	14	13	13	15	14	12	12	11
21.7968	22.5362	21.5981	22.08	21.2719	21.6741	21.9854	23.4182	21.8701	21.8344	21.6611	22.8146				7	65691000	7	7	7	4	7	6	3	2	3	6	7	7	3	3	2	4	7	6	3	2	3	6	7	7	3	3	2	4	7	6	3	2	3
24.9244	25.5919	26.1293	27.5964	25.3316	26.1355	25.0524	24.6153	24.5449	24.927	24.1151	24.9195				28	730970000	NaN	NaN	NaN	16	16	18	16	14	17	16	14	17	13	12	13	17	17	19	17	15	18	17	15	18	14	13	14	20	20	22	19	18	20
22.5595	23.8987	22.9656	23.7707	22.9475	24.0131	22.198	21.7533	21.8899	23.6252	22.7381	23.1656				5	125300000	5	5	5	3	3	3	4	3	4	3	3	3	5	4	4	3	3	3	4	3	4	3	3	3	5	4	4	3	3	3	4	3	4
20.9419	21.3525	22.1682	22.3613	20.8783	22.3299	21.0911	20.9193	21.5772	20.8481	21.4749	21.5635				5	42565000	5	5	5	3	3	3	4	2	4	3	2	3	4	4	3	3	3	3	4	2	4	3	2	3	4	4	3	3	3	3	4	2	4
23.3316	22.9152	23.2279	22.2862	22.6099	22.6184	23.2819	23.3696	23.2671	22.9696	23.157	23.8371				6	120980000	NaN	NaN	NaN	3	3	3	4	4	4	3	5	5	3	5	5	3	3	3	4	4	4	3	5	5	3	5	5	3	3	3	4	4	4
23.6854	25.3012	24.265	25.1928	25.3312	25.674	24.4599	26.357	24.6583	25.6938	25.7432	25.3217				5	572810000	NaN	NaN	NaN	1	1	1	1	1	1	1	1	1	1	1	1	4	4	4	3	3	3	5	5	5	3	3	3	4	4	4	3	3	3
23.2594	23.2684	23.1763	23.6694	23.9288	23.6171	23.8917	23.5123	23.4904	24.073	23.9747	23.9461				13	184740000	NaN	NaN	NaN	4	6	4	3	3	3	5	6	6	3	3	3	7	10	9	7	7	7	9	11	11	7	7	7	9	12	11	9	9	9
22.0197	22.1989	22.1658	22.3271	22.1604	23.0885	21.5669	21.725	21.768	23.3318	22.3537	20.13				3	73806000	NaN	NaN	NaN	2	2	2	2	2	3	2	2	2	3	3	1	2	2	2	2	2	3	2	2	2	3	3	1	2	2	2	2	2	3
25.3108	25.2326	25.4374	24.1209	24.9381	24.2961	24.8463	25.2975	25.2087	25.278	25.3628	25.2628				17	485100000	17	17	17	9	11	11	8	10	10	12	13	13	12	11	12	9	11	11	8	10	10	12	13	13	12	11	12	9	11	11	8	10	10
23.421	23.4416	23.025	22.5421	22.7289	22.6391	22.6981	22.998	23.1557	22.9179	23.2108	23.36				9	114440000	8	8	9	7	7	7	5	6	5	7	8	8	6	6	6	7	7	7	5	6	5	7	8	8	6	6	6	7	8	8	6	7	6
25.0655	24.8621	25.1051	25.2781	25.4059	25.1932	24.9187	25.34	25.3161	25.1292	25.3885	25.3843				19	542570000	NaN	NaN	NaN	11	10	12	9	9	10	14	14	15	10	10	10	14	14	16	12	12	13	18	18	19	13	13	12	14	14	16	12	12	13
20.8869	21.0479	20.915	20.6943	21.5849	21.2861	20.5522	21.1775	21.5614	21.2978	21.261	21.5217				4	33396000	4	4	4	3	4	4	2	3	2	4	4	4	3	2	3	3	4	4	2	3	2	4	4	4	3	2	3	3	4	4	2	3	2
21.0409	21.0772	20.8587	20.825	20.8052	20.6667	21.2382	21.4495	21.7934	20.9499	21.1938	21.5095				5	31767000	NaN	NaN	NaN	2	2	2	2	2	2	2	2	2	2	2	2	2	2	2	2	2	2	2	2	2	2	2	2	5	5	5	5	5	5
24.3108	24.0479	24.5017	23.3239	23.664	23.4148	23.7814	24.0723	24.2118	23.5497	23.9183	24.0404				11	223010000	10	11	11	8	9	8	5	5	6	9	9	10	6	6	6	8	9	8	6	6	7	9	9	10	7	7	7	8	9	8	6	6	7
25.6963	25.7107	25.7641	24.5808	25.563	24.7529	25.4844	25.6726	25.7786	25.3258	25.6379	25.7742				17	662680000	NaN	NaN	NaN	14	16	16	10	10	12	16	16	16	12	13	11	14	16	16	10	10	12	16	16	16	12	13	11	14	16	16	10	10	12
22.3132	22.374	22.3501	21.5798	21.9334	21.6437	21.7957	22.1552	22.399	22.4894	22.0505	22.6947				8	63692000	NaN	NaN	NaN	4	4	4	3	3	3	4	4	4	4	4	4	4	4	4	3	3	3	4	4	4	4	4	4	6	6	6	4	4	4
22.2543	22.5991	22.7257	21.4951	22.1115	21.8225	22.6297	22.7359	23.1668	22.4102	22.8492	22.5812				5	81406000	2	5	5	1	2	2	2	2	2	2	2	2	2	2	2	4	5	5	4	4	4	5	5	5	4	4	4	4	5	5	4	4	4
22.4459	22.2671	24.2933	24.8514	22.6365	24.6929	22.1603	22.0161	24.0421	22.7568	22.8239	23.3584				6	173400000	6	6	6	5	3	5	4	3	3	5	5	5	4	3	3	5	3	5	4	3	3	5	5	5	4	3	3	5	3	5	4	3	3
24.2611	23.4897	23.5716	23.3691	22.748	22.7444	26.9701	24.7176	24.721	22.9458	23.6977	22.6448				36	306110000	36	36	36	24	26	24	7	7	7	31	31	32	9	9	8	24	26	24	7	7	7	31	31	32	9	9	8	24	26	24	7	7	7
22.9655	24.9722	22.9083	22.8637	22.3051	24.3675	23.7615	25.0791	22.682	24.5543	22.8364	22.7715				10	206630000	3	10	10	2	2	3	2	0	2	3	3	3	0	2	1	7	7	8	7	4	7	8	8	8	5	5	6	7	7	8	7	4	7
20.9233	21.0558	21.3871	20.8134	20.7893	20.6631	20.8435	21.3887	21.7255	20.5119	21.1105	20.8974				5	29808000	NaN	NaN	NaN	3	3	4	3	3	2	4	4	4	3	3	3	3	3	4	3	3	2	4	4	4	3	3	3	3	3	4	3	3	2
22.4557	22.2392	22.5117	21.3781	22.047	21.3306	21.8209	22.7391	22.5871	21.8454	21.8963	22.3298				12	64982000	12	12	12	5	8	7	3	5	3	7	10	10	5	3	4	5	8	7	3	5	3	7	10	10	5	3	4	5	8	7	3	5	3
22.9509	22.7311	23.7088	24.6899	22.5608	24.4764	22.019	22.2844	22.8378	21.8334	22.003	23.0128				6	137930000	6	6	6	3	3	3	5	5	5	3	3	4	5	5	5	3	3	3	5	5	5	3	3	4	5	5	5	3	3	3	5	5	5
20.8398	20.998	21.1206	20.2858	21.0695	20.3877	20.752	21.2013	21.5255	20.9616	21.156	21.0227				3	28767000	NaN	NaN	NaN	2	2	1	2	3	2	2	2	2	3	3	2	2	2	1	2	3	2	2	2	2	3	3	2	2	2	1	2	3	2
22.296	23.0792	22.3095	23.1804	23.0828	23.0918	21.9273	22.4889	22.8957	23.139	24.1348	24.2011				7	123680000	7	7	7	6	7	7	5	5	5	7	7	7	6	6	6	6	7	7	5	5	5	7	7	7	6	6	6	6	7	7	5	5	5
23.3762	23.1529	23.4089	22.9243	23.4962	23.1359	22.9108	23.3058	23.4958	23.5271	23.6749	23.7995				20	149280000	19	20	20	14	17	17	7	6	7	17	15	18	8	8	8	14	18	18	7	6	7	17	16	19	8	8	8	14	18	18	7	6	7
21.1479	21.3403	21.2814	21.4108	21.5571	21.6115	21.0132	21.3726	21.9151	21.594	21.562	22.2166				6	42863000	6	6	6	5	6	6	2	2	2	5	6	6	2	2	2	5	6	6	2	2	2	5	6	6	2	2	2	5	6	6	2	2	2
21.5553	21.2412	21.4876	20.9312	22.451	20.7972	21.1112	21.6319	21.8683	22.516	22.5694	21.5927				8	48325000	8	8	8	5	5	6	4	4	3	7	7	7	4	4	3	5	5	6	4	4	3	7	7	7	4	4	3	5	5	6	4	4	3
23.7908	23.9491	23.6327	23.447	23.943	23.3277	23.9122	24.0491	24.4986	24.4485	24.4802	24.6145				7	263540000	7	7	7	5	5	6	3	3	3	6	5	6	3	3	4	5	5	6	3	3	3	6	5	6	3	3	4	5	5	6	3	3	3
21.7635	22.2372	22.3956	21.8853	20.9747	18.9272	21.3551	23.6354	22.4137	21.3281	22.4439	23.4165				5	73765000	4	5	5	3	4	4	2	1	1	3	4	4	2	2	2	4	5	5	2	1	1	4	5	5	2	2	2	4	5	5	2	1	1
21.5056	21.6182	22.039	20.8918	21.3355	21.0438	21.4251	21.5026	21.9964	21.7741	21.7719	21.7324				3	42092000	3	3	3	3	3	3	3	3	3	3	3	3	3	3	3	3	3	3	3	3	3	3	3	3	3	3	3	3	3	3	3	3	3
23.9339	23.9113	25.0182	25.6167	24.1312	25.3752	23.9737	23.732	25.0631	23.7079	24.3826	24.6217				10	358030000	10	10	10	6	6	7	9	9	10	6	6	7	8	9	9	6	6	7	9	9	10	6	6	7	8	9	9	6	6	7	9	9	10
20.5802	21.6652	21.273	20.9647	21.2449	21.4154	21.0583	21.5133	22.2502	22.5929	21.6832	22.2085				3	45454000	NaN	NaN	NaN	1	2	3	2	2	2	3	3	2	2	2	2	1	2	3	2	2	2	3	3	2	2	2	2	1	2	3	2	2	2
20.8118	21.3358	22.9003	21.9731	20.8345	21.5657	20.9122	22.1165	22.863	20.1265	21.6333	20.8069				3	50488000	3	3	3	2	2	2	2	2	3	2	2	2	2	1	1	2	2	2	2	2	3	2	2	2	2	1	1	2	2	2	2	2	3
24.3612	24.2307	24.0733	23.124	23.5268	23.245	24.0088	24.0274	24.292	23.9344	23.65	23.7834				10	215690000	10	10	10	9	9	9	8	8	8	10	10	10	8	7	8	9	9	9	8	8	8	10	10	10	8	7	8	9	9	9	8	8	8
24.0097	24.6614	25.0339	25.6835	23.827	25.5515	23.2862	24.0917	24.1405	23.6025	23.5867	24.1655				10	336440000	10	10	10	6	8	8	9	5	9	7	8	8	7	9	9	6	8	8	9	5	9	7	8	8	7	9	9	6	8	8	9	5	9
22.2634	22.6783	22.9297	21.135	19.8589	21.5605	22.6791	22.4856	22.0986	21.7186	22.176	22.0748				4	65644000	4	4	4	2	4	3	2	1	2	4	4	4	2	2	2	2	4	3	2	1	2	4	4	4	2	2	2	2	4	3	2	1	2
20.3485	20.1457	20.252	19.9951	20.4453	20.2055	20.1003	20.7145	20.6216	20.2199	20.4672	20.5281				4	18394000	4	4	4	2	3	4	2	2	2	3	4	4	2	2	2	2	3	4	2	2	2	3	4	4	2	2	2	2	3	4	2	2	2
20.4589	20.8235	20.8278	18.9177	20.1112	19.7208	20.73	20.5184	20.5218	20.316	20.4759	20.038				3	17208000	3	3	3	3	3	3	1	1	2	3	3	3	2	2	2	3	3	3	1	1	2	3	3	3	2	2	2	3	3	3	1	1	2
21.9513	22.3363	22.1257	22.102	22.2194	21.9794	21.6548	21.9319	22.5041	22.2729	22.2126	22.3104				5	63544000	5	5	5	2	2	2	2	2	2	3	3	3	3	3	2	2	2	2	2	2	2	3	3	3	3	3	2	2	2	2	2	2	2
21.8255	21.5327	21.4323	21.194	21.6876	21.084	21.4123	21.0511	21.6429	21.7258	22.0557	21.4999				5	39978000	5	5	5	3	3	3	2	2	3	3	3	4	3	3	3	3	3	3	2	2	3	3	3	4	3	3	3	3	3	3	2	2	3
22.8315	22.6314	22.747	21.8231	22.1928	21.7553	22.1043	22.4753	22.5888	22.3433	22.738	22.3564				4	73790000	4	4	4	4	4	4	2	3	2	4	4	4	2	3	2	4	4	4	2	3	2	4	4	4	2	3	2	4	4	4	2	3	2
20.1346	19.7373	19.9178	20.0261	20.3536	20.2899	20.0437	20.2308	20.6295	19.7918	21.0489	20.7691				4	17653000	4	4	4	2	2	2	2	2	2	2	3	3	3	3	3	2	2	2	2	2	2	2	3	3	3	3	3	2	2	2	2	2	2
20.1118	19.6554	20.6143	19.048	19.9069	19.3136	20.4267	20.5481	20.6686	19.9015	19.9864	20.1126				3	12685000	3	3	3	1	1	1	2	0	2	2	3	3	2	2	2	1	1	1	2	0	2	2	3	3	2	2	2	1	1	1	2	0	2
23.2733	23.4395	24.3477	25.0413	22.8362	24.5196	22.6438	22.7556	23.2125	22.4413	22.6169	23.1345				6	175070000	6	6	6	4	4	4	5	4	5	4	5	4	4	4	4	4	4	4	5	4	5	4	5	4	4	4	4	4	4	4	5	4	5
22.9287	22.9967	23.0947	22.1	22.6859	22.2881	22.7173	22.9934	23.192	22.8529	22.8687	23.173				18	102960000	18	18	18	9	11	13	10	10	9	11	14	14	12	12	10	9	11	13	10	10	9	11	14	14	12	12	10	9	11	13	10	10	9
20.287	20.5299	20.4068	19.4756	20.4101	20.2625	20.4892	20.3611	21.1604	20.5775	20.5078	20.998				2	20058000	2	2	2	2	2	2	1	2	2	2	2	2	2	2	2	2	2	2	1	2	2	2	2	2	2	2	2	2	2	2	1	2	2
20.0566	21.2378	21.2219	21.6639	22.5187	21.6352	21.4468	22.1833	21.717	22.4711	22.612	21.9943				3	53115000	NaN	NaN	NaN	1	2	2	2	2	2	2	2	2	2	2	2	1	2	2	2	2	2	2	2	2	2	2	2	2	3	3	3	3	3
21.7368	21.3661	21.7435	20.9519	21.736	21.0342	21.4547	22.2125	22.3693	21.836	21.9364	21.5792				4	47681000	4	4	4	3	4	4	2	2	2	4	4	4	2	3	3	3	4	4	2	2	2	4	4	4	2	3	3	3	4	4	2	2	2
22.6176	22.7377	22.7369	21.7792	22.5181	21.9218	22.32	22.4807	22.9353	22.4774	22.9406	22.8425				7	87051000	7	7	7	3	5	5	4	3	3	4	5	5	4	4	4	3	5	5	4	3	3	4	5	5	4	4	4	3	5	5	4	3	3
21.8928	23.3303	21.6775	21.7729	21.0634	22.2157	22.0225	23.1587	20.4804	22.0698	21.2091	21.6896				2	60739000	2	2	2	2	2	2	2	2	2	2	2	2	2	2	2	2	2	2	2	2	2	2	2	2	2	2	2	2	2	2	2	2	2
22.7294	22.8229	22.9512	23.5951	22.9026	22.8624	22.845	22.7819	23.7767	22.8081	23.0299	23.1364				25	135210000	NaN	NaN	NaN	5	7	10	14	10	11	10	14	16	12	10	14	6	8	11	14	11	11	11	15	18	13	10	14	6	8	11	14	11	11
23.246	23.5146	24.6228	25.2539	22.6294	24.8449	22.2964	22.981	23.2831	22.2767	22.5957	22.976				11	205310000	11	11	11	5	6	7	8	7	7	6	8	7	6	5	8	5	6	7	8	7	7	6	8	7	6	5	8	5	6	7	8	7	7
21.4899	21.3426	21.2194	19.7087	19.9617	19.9399	21.1167	21.2082	21.9968	21.6621	21.725	21.8457				3	31381000	3	3	3	3	3	3	0	2	1	3	2	2	2	2	2	3	3	3	0	2	1	3	2	2	2	2	2	3	3	3	0	2	1
21.9964	22.0183	22.3512	21.373	21.8563	21.5898	21.9584	21.976	22.1186	19.2651	21.9276	22.2483				5	50180000	5	5	5	4	5	5	2	2	2	4	5	4	1	2	2	4	5	5	2	2	2	4	5	4	1	2	2	4	5	5	2	2	2
20.8333	20.5205	20.654	19.6944	20.7191	20.4114	21.4996	20.6288	20.6175	20.6784	20.8561	20.6619				2	22045000	NaN	NaN	NaN	2	2	2	1	2	2	2	2	2	2	2	2	2	2	2	1	2	2	2	2	2	2	2	2	2	2	2	1	2	2
24.1796	24.2078	24.0479	23.5395	23.9222	23.741	24.0562	24.07	24.5947	24.1124	24.3393	24.1042				14	235380000	14	14	14	12	12	13	8	9	8	13	13	13	11	11	10	12	12	13	8	9	8	13	13	13	11	11	10	12	12	13	8	9	8
24.7554	24.5215	25.7451	25.5673	23.7243	25.3109	24.2268	23.9347	25.0852	23.954	24.624	24.6123				5	399070000	5	5	5	5	4	5	3	3	3	5	5	5	3	3	3	5	4	5	3	3	3	5	5	5	3	3	3	5	4	5	3	3	3
20.9178	21.3728	22.4058	23.7118	22.4756	24.2256	21.4027	21.225	21.7093	22.8352	21.9939	22.7258				6	88162000	6	6	6	4	5	6	2	2	2	5	5	5	2	2	2	4	5	6	2	2	2	5	5	5	2	2	2	4	5	6	2	2	2
19.9985	20.2499	20.9411	19.6345	20.164	19.4013	19.7466	21.0242	19.7919	19.6745	20.4059	20.8813				2	16487000	2	2	2	2	2	2	2	2	2	2	2	2	2	2	2	2	2	2	2	2	2	2	2	2	2	2	2	2	2	2	2	2	2
23.116	23.1798	23.8155	25.3102	23.1758	24.2973	22.3315	22.9035	23.3028	22.458	22.8691	23.6082				4	177300000	NaN	NaN	NaN	3	4	4	3	2	2	3	4	4	3	2	3	3	4	4	3	2	2	3	4	4	3	2	3	3	4	4	3	2	2
21.2038	21.1027	21.9242	23.2514	21.156	22.8771	21.2871	20.5895	21.4121	19.3887	19.9612	22.2112				2	50215000	NaN	NaN	NaN	2	2	2	2	2	2	2	2	2	1	1	2	2	2	2	2	2	2	2	2	2	1	1	2	2	2	2	2	2	2
21.8515	22.0265	22.1088	20.9956	21.2268	21.2514	21.8826	21.477	22.139	21.4039	21.802	21.9403				9	47299000	9	9	9	4	5	6	4	3	4	5	7	7	4	5	4	4	5	6	4	3	4	5	7	7	4	5	4	4	5	6	4	3	4
20.8257	21.1813	20.9033	20.7591	21.5291	21.2256	21.4255	21.4074	22.0338	21.5587	21.7022	21.8382				5	39324000	5	5	5	4	4	4	2	2	2	3	5	5	2	2	2	4	4	4	2	2	2	3	5	5	2	2	2	4	4	4	2	2	2
22.0105	22.1293	22.731	23.806	22.5189	23.905	21.086	21.9475	21.931	23.0387	22.4124	22.8894				2	97005000	2	2	2	2	2	2	2	2	2	2	2	2	2	2	2	2	2	2	2	2	2	2	2	2	2	2	2	2	2	2	2	2	2
21.2875	22.9245	21.8474	22.8627	22.3321	23.5339	22.1117	23.4078	21.5359	23.9688	22.116	22.7043				6	101430000	6	6	6	3	4	3	4	3	4	3	4	4	5	2	4	3	4	3	4	3	4	3	4	4	5	2	4	3	4	3	4	3	4
21.5339	21.6905	22.6176	22.9254	22.0411	24.0764	21.1232	21.3934	22.6927	21.8147	21.7366	22.1696				3	76446000	3	3	3	2	2	2	2	3	3	2	2	2	3	2	2	2	2	2	2	3	3	2	2	2	3	2	2	2	2	2	2	3	3
22.7344	24.1521	23.7082	24.6273	23.5439	25.1408	23.5091	22.8625	23.1214	24.4776	23.7666	23.6786				6	226320000	6	6	6	3	4	4	5	5	6	3	4	4	6	5	6	3	4	4	5	5	6	3	4	4	6	5	6	3	4	4	5	5	6
22.2401	22.1727	23.0348	24.8629	23.2382	25.0594	22.1913	22.6014	23.9411	22.6656	24.5687	22.9013				7	188310000	7	7	7	4	4	4	4	4	4	4	4	4	4	3	4	4	4	4	4	4	4	4	4	4	4	3	4	4	4	4	4	4	4
20.6883	20.7359	20.734	20.885	20.041	20.5112	21.7988	20.9316	21.2377	20.8416	21.0274	20.9492				4	26329000	4	4	4	4	4	4	2	1	2	4	4	4	2	2	2	4	4	4	2	1	2	4	4	4	2	2	2	4	4	4	2	1	2
23.1397	22.9162	23.5573	24.6069	22.4565	23.8752	22.0502	22.151	23.3145	20.0736	20.2719	23.5048				4	123740000	4	4	4	4	4	4	3	2	3	4	4	4	1	1	2	4	4	4	3	2	3	4	4	4	1	1	2	4	4	4	3	2	3
24.3285	24.3009	24.5476	23.9143	24.3338	23.7355	24.3394	24.5996	24.9789	24.3107	24.5408	24.734				32	317040000	32	32	32	19	24	23	12	16	16	28	30	29	15	17	14	19	24	23	12	16	16	28	30	29	15	17	14	19	24	23	12	16	16
22.6374	22.7872	22.9201	22.2449	20.242	21.7747	22.4742	22.5055	22.8752	22.5864	22.4726	23.076				9	84257000	9	9	9	6	9	9	3	1	2	9	9	9	4	4	4	6	9	9	3	1	2	9	9	9	4	4	4	6	9	9	3	1	2
22.5395	22.1284	22.4992	22.2555	22.4887	22.1132	22.4699	22.8432	23.2471	22.6931	22.5823	22.9435				8	86484000	8	8	8	6	6	6	2	2	3	6	7	7	2	3	3	6	6	6	2	2	3	6	7	7	2	3	3	6	6	6	2	2	3
21.3185	21.0621	21.3497	20.2809	20.778	20.3259	21.112	21.7173	21.5636	21.2593	21.1528	20.8207				2	30883000	2	2	2	2	2	2	2	2	2	2	2	2	2	2	2	2	2	2	2	2	2	2	2	2	2	2	2	2	2	2	2	2	2
22.5194	22.6906	22.6833	21.9216	22.5121	21.7928	21.9469	22.4593	22.3289	22.4064	22.7535	23.0597				9	76807000	9	9	9	6	7	7	5	4	5	6	7	7	3	5	5	6	7	7	5	4	5	6	7	7	3	5	5	6	7	7	5	4	5
22.7949	22.7374	22.987	20.9683	21.9237	22.1429	22.7976	23.1061	23.0217	22.2205	22.1191	22.1899				9	80157000	9	9	9	8	9	9	4	2	3	8	8	8	3	3	5	8	9	9	4	2	3	8	8	8	3	3	5	8	9	9	4	2	3
20.937	21.0153	20.7494	20.1174	20.194	19.9201	20.4492	20.5121	20.4752	20.2427	20.2424	20.8871				3	19710000	NaN	NaN	NaN	3	3	3	2	2	2	2	2	3	2	2	2	3	3	3	2	2	2	2	2	3	2	2	2	3	3	3	2	2	2
20.4924	20.5206	20.3259	19.9694	20.1943	19.9536	20.2919	20.4889	20.5721	20.0845	20.5387	20.579				3	17023000	3	3	3	2	2	2	3	1	2	2	2	2	3	3	3	2	2	2	3	1	2	2	2	2	3	3	3	2	2	2	3	1	2
20.6068	20.581	21.154	20.9282	20.7225	20.4707	20.8228	21.1714	21.4522	21.4551	21.3689	20.9541				5	28894000	4	5	5	3	3	3	2	2	1	3	2	2	2	3	2	4	4	4	3	3	2	4	3	3	3	4	3	4	4	4	3	3	2
19.0021	19.6858	20.235	19.7852	19.9144	19.8224	19.9254	20.2676	19.9876	20.36	20.4702	20.4674				3	13982000	3	3	3	1	1	2	2	1	2	2	2	2	2	3	2	1	1	2	2	1	2	2	2	2	2	3	2	1	1	2	2	1	2
22.4694	21.9939	22.2835	20.9973	22.357	21.6184	21.9469	22.3601	22.5239	22.1557	22.1274	22.1381				8	62488000	8	8	8	5	6	7	2	3	3	7	7	8	3	4	3	5	6	7	2	3	3	7	7	8	3	4	3	5	6	7	2	3	3
23.0493	24.7975	22.2406	23.0526	21.6327	24.2122	23.1806	23.1223	20.5825	24.2628	21.6946	22.6021				7	135270000	7	7	7	4	4	4	5	2	4	4	4	3	6	2	3	4	4	4	5	2	4	4	4	3	6	2	3	4	4	4	5	2	4
21.5805	21.8671	21.9376	22.8225	21.7656	21.5896	21.6297	21.6923	22.965	21.3179	22.1484	22.5601				4	62543000	NaN	NaN	NaN	3	4	4	3	3	3	3	4	4	2	2	3	3	4	4	3	3	3	3	4	4	2	2	3	3	4	4	3	3	3
21.7563	21.8116	21.6618	19.1251	20.0288	21.6051	21.5285	21.6353	22.1848	21.6663	21.9988	22.182				6	45085000	NaN	NaN	NaN	3	3	3	1	1	2	4	4	5	2	2	2	3	3	3	1	1	2	4	4	5	2	2	2	3	3	3	1	1	2
22.3502	22.3186	23.4378	24.0339	22.7828	24.0308	22.6403	22.1846	23.1624	22.1645	23.0936	23.3949				4	125230000	4	4	4	3	3	3	4	3	4	3	3	3	3	4	3	3	3	3	4	3	4	3	3	3	3	4	3	3	3	3	4	3	4
22.4875	22.9498	22.9899	23.2133	22.6346	24.0601	22.0869	22.2428	21.906	23.0118	22.4893	22.7404				5	102860000	5	5	5	3	3	3	3	3	4	3	3	3	3	2	3	3	3	3	3	3	4	3	3	3	3	2	3	3	3	3	3	3	4
23.1917	23.1492	22.8521	22.3934	23.4485	22.7791	22.7469	23.1121	23.3836	23.1725	23.6901	23.7308				8	129360000	8	8	8	5	5	6	6	6	6	7	7	7	6	6	6	5	5	6	6	6	6	7	7	7	6	6	6	5	5	6	6	6	6
21.3904	21.5215	21.9305	21.2408	21.6984	21.2184	21.3717	21.4296	21.8386	21.926	21.6867	21.8575				5	41713000	4	4	5	4	3	3	2	2	2	4	4	3	2	2	2	4	3	3	2	2	2	4	4	3	2	2	2	5	4	4	3	2	2
23.4511	23.8241	23.5679	24.1454	23.1132	25.1929	22.7176	23.5808	22.671	25.5612	23.3969	24.0275				7	240960000	7	7	7	6	6	6	5	5	6	6	6	5	6	5	5	6	6	6	5	5	6	6	6	5	6	5	5	6	6	6	5	5	6
21.7413	21.5353	22.5154	22.9677	21.886	22.42	21.6134	21.6294	21.6504	21.901	21.9697	22.1393				3	59768000	3	3	3	2	3	2	3	2	3	2	2	3	2	2	2	2	3	2	3	2	3	2	2	3	2	2	2	2	3	2	3	2	3
24.6545	25.002	25.8558	26.1488	24.4132	25.9736	24.122	23.7393	25.4111	24.1411	25.3244	25.0271				9	557440000	9	9	9	7	8	8	9	8	8	8	7	8	9	8	8	7	8	8	9	8	8	8	7	8	9	8	8	7	8	8	9	8	8
23.3814	23.7842	23.7109	23.6723	23.1043	23.6752	22.6142	22.7072	22.5759	23.4782	23.0983	23.4596				4	140840000	4	4	4	2	2	2	4	4	4	2	2	2	4	4	4	2	2	2	4	4	4	2	2	2	4	4	4	2	2	2	4	4	4
21.3594	21.6798	23.3586	24.0717	21.584	22.8893	21.5761	22.6079	22.8491	21.8542	22.0222	22.2259				4	90054000	4	4	4	2	3	3	3	3	3	3	4	4	3	3	3	2	3	3	3	3	3	3	4	4	3	3	3	2	3	3	3	3	3
23.687	24.2419	24.2333	24.5381	22.9458	24.5932	22.5244	23.0549	23.1577	22.4265	22.924	23.2654				7	172230000	7	7	7	5	6	6	6	5	6	6	5	4	5	4	6	5	6	6	6	5	6	6	5	4	5	4	6	5	6	6	6	5	6
24.1648	24.9499	23.924	24.9581	24.5648	25.3584	23.576	22.4359	22.7906	25.0434	24.5383	24.6837				11	317600000	NaN	NaN	NaN	6	7	7	9	8	9	7	7	7	8	9	7	6	7	7	9	8	9	7	7	7	8	9	7	6	7	7	9	8	9
21.8903	23.6852	22.1706	22.5284	22.3274	24.2299	21.8091	21.589	21.2427	24.544	22.2237	23.5158				6	117500000	6	6	6	3	3	3	5	4	5	3	3	3	5	6	5	3	3	3	5	4	5	3	3	3	5	6	5	3	3	3	5	4	5
19.6623	22.3373	22.6999	23.2314	22.2352	23.7524	22.2804	22.2513	22.3206	23.836	22.4195	24.2392				6	115890000	6	6	6	2	3	3	3	2	4	3	3	3	4	3	3	2	3	3	3	2	4	3	3	3	4	3	3	2	3	3	3	2	4
25.5156	26.852	26.5248	26.6705	26.6596	26.8609	26.4874	27.3315	26.669	26.6267	27.0525	27.126				5	1567300000	5	5	5	5	5	4	5	5	5	5	4	4	5	5	5	5	5	4	5	5	5	5	4	4	5	5	5	5	5	4	5	5	5
22.4375	22.1942	22.6912	21.8646	22.5319	21.9921	22.098	22.6278	22.5381	22.1927	22.8222	22.9544				5	81528000	5	5	5	4	4	5	3	2	3	4	5	5	3	3	3	4	4	5	3	2	3	4	5	5	3	3	3	4	4	5	3	2	3
22.6753	22.9433	23.0626	23.7942	22.8974	23.5112	21.9655	21.8581	21.9924	23.6775	22.3573	22.6393				3	106110000	3	3	3	3	3	3	3	3	3	2	3	2	2	3	3	3	3	3	3	3	3	2	3	2	2	3	3	3	3	3	3	3	3
23.841	24.4487	24.861	24.3591	23.3328	24.6021	23.3469	23.3435	24.3805	23.5849	23.5581	23.4081				4	233040000	4	4	4	3	4	4	3	3	3	4	4	4	3	3	3	3	4	4	3	3	3	4	4	4	3	3	3	3	4	4	3	3	3
22.5027	22.5015	23.3637	24.1667	23.0239	24.4005	21.4598	22.1204	22.2048	22.0266	22.1767	22.5891				4	114100000	4	4	4	3	3	3	3	2	3	3	3	3	3	3	3	3	3	3	3	2	3	3	3	3	3	3	3	3	3	3	3	2	3
21.5493	22.769	21.8189	22.6659	21.763	23.2991	21.3242	21.2113	20.4164	23.1461	21.9407	21.844				2	65316000	2	2	2	2	2	2	2	2	2	2	2	2	2	2	2	2	2	2	2	2	2	2	2	2	2	2	2	2	2	2	2	2	2
21.055	20.9855	21.7798	22.664	21.2615	22.4672	20.5711	20.7883	21.0192	21.3788	21.0251	21.619				3	46782000	3	3	3	2	2	2	3	3	3	2	2	2	3	2	3	2	2	2	3	3	3	2	2	2	3	2	3	2	2	2	3	3	3
20.4238	21.6773	22.4461	24.5091	22.1668	24.2337	21.1653	21.5937	22.6516	21.664	21.8366	23.0776				3	104270000	3	3	3	1	2	2	3	2	3	2	2	2	2	3	3	1	2	2	3	2	3	2	2	2	2	3	3	1	2	2	3	2	3
23.0946	22.9515	23.0399	21.5126	22.7423	22.2562	22.4797	23.0268	23.4287	23.2455	23.1003	23.1288				5	106710000	5	5	5	5	5	5	3	4	4	5	5	5	3	4	4	5	5	5	3	4	4	5	5	5	3	4	4	5	5	5	3	4	4
23.4456	23.3173	23.6541	22.674	23.3099	22.9529	23.1454	23.3378	23.3914	23.3084	23.6824	23.8156				10	149460000	8	10	10	3	4	4	5	5	4	4	5	4	7	7	4	5	6	6	6	5	4	6	7	6	7	8	5	5	6	6	6	5	4
20.3881	20.4042	21.5756	22.099	20.7083	21.9162	20.2642	21.1572	20.9212	20.4767	21.362	21.3896				2	32885000	2	2	2	1	2	2	2	2	2	2	2	2	2	2	2	1	2	2	2	2	2	2	2	2	2	2	2	1	2	2	2	2	2
27.492	27.592	27.8314	28.6172	28.3985	28.0641	27.6712	28.0773	28.7491	28.4533	28.6766	28.661				14	5010600000	NaN	NaN	NaN	1	1	1	1	1	1	1	1	1	1	1	1	12	12	13	13	13	13	13	13	13	13	13	11	12	12	13	13	13	13
23.0871	24.0631	22.7905	23.325	23.8734	24.4711	22.6165	23.6875	22.3941	25.133	23.6594	24.2828				12	209590000	NaN	NaN	NaN	2	3	3	2	2	5	3	3	2	6	3	4	4	6	6	6	6	9	6	6	5	10	7	8	4	6	6	6	6	9
25.0899	25.1751	25.2535	25.4564	25.7303	25.3612	25.877	26.0995	26.4195	25.9671	26.1483	26.3382		+	SMC1A_12k_HeLaK_12k	9	795060000	NaN	NaN	NaN	5	5	5	6	6	6	6	8	7	6	6	6	5	5	5	6	6	6	6	8	7	6	6	6	5	5	5	6	6	6
25.0256	24.8948	24.8205	26.0656	26.3626	26.2145	25.1845	25.8183	26.1798	26.3824	26.325	26.2383				12	880620000	NaN	NaN	NaN	4	4	4	3	3	3	4	4	4	3	3	3	8	9	10	6	7	7	10	10	10	8	7	7	8	9	10	6	7	7
21.4678	21.6088	21.1799	21.2963	19.8713	21.6878	20.8695	21.6943	21.8663	22.1232	22.1382	20.9383				11	42760000	NaN	NaN	NaN	3	3	3	2	1	2	3	3	3	2	2	2	3	3	3	2	1	2	3	3	3	2	2	2	7	8	9	5	5	6
25.2416	25.6139	25.5633	25.6682	25.2661	25.048	24.9381	25.1494	25.7071	25.0382	24.8893	25.4082				13	860090000	NaN	NaN	NaN	3	3	3	3	3	3	4	3	3	3	3	3	11	11	10	7	9	9	12	11	11	10	9	8	11	11	10	7	9	9
23.5891	24.8689	24.0119	25.3923	24.7158	25.748	24.4811	25.2773	24.4221	25.0844	25.2122	25.1456				3	435380000	NaN	NaN	NaN	2	2	3	2	2	2	3	3	3	2	2	2	2	2	3	2	2	2	3	3	3	2	2	2	2	2	3	2	2	2
19.7251	21.5514	19.1756	20.2784	20.2739	21.4403	19.4153	19.9622	20.2215	21.3083	19.9052	20.1626				3	18654000	3	3	3	2	2	2	3	2	3	2	1	1	3	2	2	2	2	2	3	2	3	2	1	1	3	2	2	2	2	2	3	2	3
21.7814	22.1453	22.2553	21.5178	21.7875	21.5166	21.5402	22.0182	22.2781	21.7019	22.1239	21.9971				8	54399000	8	8	8	4	4	5	3	3	3	6	6	7	4	3	3	4	4	5	3	3	3	6	6	7	4	3	3	4	4	5	3	3	3
23.0649	23.4581	23.3182	23.1004	23.2443	23.0383	22.9772	23.0712	23.9626	22.9565	22.9033	23.6621				21	139860000	21	21	21	14	18	17	8	6	8	17	18	20	7	7	10	14	18	17	8	6	8	17	18	20	7	7	10	14	18	17	8	6	8
24.2572	23.9585	24.1151	23.214	23.8673	23.4579	23.4113	23.8166	23.9758	23.8741	23.7972	24.1363				8	198060000	8	8	8	6	7	7	5	4	5	6	7	7	5	6	8	6	7	7	5	4	5	6	7	7	5	6	8	6	7	7	5	4	5
24.4081	23.1547	22.8859	22.7467	24.5588	23.55	23.766	23.2447	22.2672	24.0255	19.2252	22.0674				5	156120000	5	5	5	2	2	2	3	3	4	2	2	2	5	2	3	2	2	2	3	3	4	2	2	2	5	2	3	2	2	2	3	3	4
21.5626	21.5963	20.9214	20.4649	21.4453	20.4855	21.314	21.493	21.306	20.4357	20.6123	20.8491				4	29204000	NaN	NaN	NaN	2	2	2	2	2	2	2	3	3	3	3	3	2	2	2	2	2	2	2	3	3	3	3	3	2	2	2	2	2	2
23.9318	24.8467	24.0931	24.1174	24.1765	24.4794	24.691	24.2789	24.1559	25.1477	24.0511	24.6391				12	306040000	12	12	12	7	8	7	6	6	6	9	8	9	7	5	6	7	8	7	6	6	6	9	8	9	7	5	6	7	8	7	6	6	6
22.4973	22.4851	22.7072	22.1444	22.5646	22.0854	21.7764	22.314	22.7383	22.4491	22.6264	22.8815				4	77400000	4	4	4	4	4	4	3	3	3	4	4	4	2	3	3	4	4	4	3	3	3	4	4	4	2	3	3	4	4	4	3	3	3
22.1969	22.4179	23.6501	24.9781	22.8533	24.2855	22.2689	22.7936	22.9644	22.3811	22.3335	22.8921				4	144380000	4	4	4	3	4	4	4	3	4	4	4	4	3	3	4	3	4	4	4	3	4	4	4	4	3	3	4	3	4	4	4	3	4
21.8515	21.5652	22.2914	21.1596	21.6288	21.0616	21.7636	21.455	22.0763	21.7166	21.6079	22.2184				5	46613000	5	5	5	4	4	4	3	3	3	4	4	4	4	4	4	4	4	4	3	3	3	4	4	4	4	4	4	4	4	4	3	3	3
22.7004	22.8959	23.9033	23.8528	22.7262	24.3918	21.7484	22.3644	22.0038	22.1603	22.2448	22.6818				3	116860000	3	3	3	3	3	3	2	2	2	2	3	3	2	1	1	3	3	3	2	2	2	2	3	3	2	1	1	3	3	3	2	2	2
24.1998	23.8429	24.0017	22.8213	23.621	23.1322	23.9975	23.9113	24.1886	23.7675	23.994	24.0837				7	214140000	NaN	NaN	NaN	5	5	4	3	3	3	6	6	6	3	3	3	6	6	5	4	4	4	7	7	7	4	4	4	6	6	5	4	4	4
23.8256	23.7966	24.9175	25.4645	23.4655	25.2069	23.1208	23.3377	24.3018	22.4234	23.1393	23.7815				4	263240000	4	4	4	4	4	4	4	4	4	4	4	4	4	4	4	4	4	4	4	4	4	4	4	4	4	4	4	4	4	4	4	4	4
20.9949	20.8862	21.2944	20.7678	20.9301	21.0894	20.3951	20.8649	21.1037	20.9579	21.078	21.1748				6	29897000	6	6	6	4	5	5	2	2	2	5	5	6	2	2	2	4	5	5	2	2	2	5	5	6	2	2	2	4	5	5	2	2	2
21.4093	21.6113	21.5006	21.4285	21.8366	21.0386	20.8388	21.748	21.5527	21.3745	21.4066	21.6986				5	38203000	5	5	5	4	4	4	3	4	4	4	4	3	3	4	4	4	4	4	3	4	4	4	4	3	3	4	4	4	4	4	3	4	4
21.1309	21.141	21.2686	21.4648	21.8526	21.3697	21.2597	21.2489	21.2349	21.3819	21.8208	22.2954				7	39898000	7	7	7	3	3	4	4	4	4	5	4	5	4	5	5	3	3	4	4	4	4	5	4	5	4	5	5	3	3	4	4	4	4
21.1161	20.6923	21.2635	20.2787	20.7133	20.1358	20.8036	20.957	21.3597	20.9164	21.0736	21.4668				3	27215000	3	3	3	2	3	3	2	3	3	3	3	3	3	3	3	2	3	3	2	3	3	3	3	3	3	3	3	2	3	3	2	3	3
20.9589	20.807	20.2132	20.9442	21.2091	21.2164	19.7635	19.6745	20.2688	21.3522	20.8589	21.4336				3	24299000	3	3	3	2	2	2	2	2	2	2	0	2	3	2	2	2	2	2	2	2	2	2	0	2	3	2	2	2	2	2	2	2	2
21.5906	22.3249	21.9117	20.7387	21.296	21.1436	21.4676	21.4735	22.1415	21.7644	21.9819	22.0349				2	46189000	2	2	2	2	2	2	2	2	2	2	2	2	2	2	2	2	2	2	2	2	2	2	2	2	2	2	2	2	2	2	2	2	2
24.8397	25.5526	24.258	24.1414	24.6045	24.9452	24.3683	24.8171	23.5443	25.2612	24.2355	24.379				11	381390000	NaN	NaN	NaN	9	10	9	7	8	8	10	10	8	9	8	7	9	10	9	7	8	8	10	10	8	9	8	7	9	10	9	7	8	8
29.179	28.9619	28.6387	29.3876	29.7203	29.9843	19.1826	18.9513	19.8168	20.1837	19.965	23.3164		+	SMC1A_12k_HeLaK_12k	66	4410900000	66	66	66	52	52	51	56	60	58	1	4	10	0	1	2	52	52	51	56	60	58	1	4	10	0	1	2	52	52	51	56	60	58
25.936	26.5464	27.0658	27.4497	25.6976	26.2792	27.1886	26.5226	26.9293	25.293	25.2452	25.9985				108	1334800000	105	108	108	72	92	93	53	38	50	96	97	99	45	44	47	74	94	96	56	41	53	99	100	102	47	46	50	74	94	96	56	41	53
23.2585	23.4468	23.32	22.9188	22.8979	22.7325	22.9173	23.1369	22.6331	23.0907	22.8938	23.3355				6	121730000	4	6	6	4	3	4	2	2	2	3	4	4	2	2	2	6	5	6	4	4	4	4	6	6	4	4	4	6	5	6	4	4	4
19.7634	22.4795	20.5884	21.8885	21.9993	22.1221	20.6725	20.9692	22.738	21.6201	22.2925	22.0374				3	55387000	3	3	3	1	2	2	2	2	2	2	2	3	2	3	2	1	2	2	2	2	2	2	2	3	2	3	2	1	2	2	2	2	2
26.298	26.4251	25.8334	26.4745	26.6721	26.4952	19.0074	20.0742	19.2866	19.8584	19.2329	20.6961		+	SMC1A_12k_HeLaK_12k	15	562550000	NaN	NaN	NaN	11	11	12	9	9	9	0	0	0	0	0	0	12	12	13	11	11	11	0	0	0	0	0	0	12	12	13	11	11	11
23.8099	23.7677	23.4583	23.5416	23.8557	23.7013	18.5197	20.2532	19.8232	19.6504	19.9313	20.1901		+	SMC1A_12k_HeLaK_12k	13	82129000	10	10	13	8	7	8	5	4	5	0	0	0	0	1	1	8	7	8	5	4	5	0	0	0	0	1	1	9	8	9	7	6	7
22.3082	22.6936	22.4335	22.7147	22.0872	22.3142	22.8121	22.7442	22.7371	22.349	22.553	22.7313				10	83321000	5	10	10	1	3	3	4	2	3	3	4	4	4	2	4	6	8	7	5	3	4	8	9	9	5	3	5	6	8	7	5	3	4
21.2077	21.502	21.8239	20.5089	21.0526	20.4707	21.4402	20.8967	21.8933	20.7278	21.1469	21.7168				3	35056000	3	3	3	3	3	3	3	3	3	2	3	3	2	3	3	3	3	3	3	3	3	2	3	3	2	3	3	3	3	3	3	3	3
22.0355	22.0185	21.5523	22.117	21.5409	21.7265	22.3679	21.8557	21.8635	21.9739	21.2991	21.7169				4	51489000	4	4	4	2	2	3	4	3	3	3	3	3	3	3	3	2	2	3	4	3	3	3	3	3	3	3	3	2	2	3	4	3	3
23.7811	23.7314	23.7487	22.3814	23.3811	22.7298	20.3774	20.8661	20.2336	20.0533	20.5693	20.5397		+	SMC1A_12k_HeLaK_12k	4	77585000	4	4	4	4	4	4	3	3	3	3	3	3	1	2	3	4	4	4	3	3	3	3	3	3	1	2	3	4	4	4	3	3	3
21.8584	21.5365	21.8997	21.5047	21.7121	21.6297	21.2253	21.7392	21.8162	21.6818	21.7452	22.0039				10	45267000	10	10	10	7	6	7	2	2	3	6	9	6	4	4	3	7	6	7	2	2	3	6	9	6	4	4	3	7	6	7	2	2	3
22.2712	22.3101	21.8847	19.3671	19.3148	21.3405	20.9343	20.752	21.8592	21.3544	21.731	21.8186				3	37437000	3	3	3	2	3	3	1	1	2	2	2	3	2	2	2	2	3	3	1	1	2	2	2	3	2	2	2	2	3	3	1	1	2
24.8997	24.9208	24.8052	24.3745	24.2824	24.3248	24.0267	23.0172	24.3938	24.5947	24.6241	25.5372				7	313300000	7	7	7	5	5	5	4	3	2	4	5	5	2	5	5	5	5	5	4	3	2	4	5	5	2	5	5	5	5	5	4	3	2
21.4766	23.0873	21.2595	21.1978	21.3966	22.5519	22.1373	24.0166	20.6523	23.7172	21.511	21.8224				4	78904000	4	4	4	3	4	4	2	2	2	4	4	1	2	2	2	3	4	4	2	2	2	4	4	1	2	2	2	3	4	4	2	2	2
21.0221	21.9935	20.9528	21.0809	20.8919	21.2527	20.9711	20.217	21.2446	21.1904	21.0876	21.7133				6	32267000	6	6	6	3	3	4	2	3	3	4	4	4	3	3	3	3	3	4	2	3	3	4	4	4	3	3	3	3	3	4	2	3	3
23.678	24.4383	24.2714	24.7718	24.726	25.234	24.1073	23.7416	25.4406	24.6935	25.0885	24.7442				29	389200000	29	29	29	14	21	18	15	13	16	19	19	25	13	14	14	14	21	18	15	13	16	19	19	25	13	14	14	14	21	18	15	13	16
28.2309	29.0188	28.774	28.0777	29.8826	29.3129	19.6208	19.7136	19.4418	20.5522	19.7005	20.0768		+	SMC1A_12k_HeLaK_12k	59	3450300000	59	59	59	45	44	44	48	46	49	1	1	8	0	3	1	45	44	44	48	46	49	1	1	8	0	3	1	45	44	44	48	46	49
20.0453	20.0169	20.6512	20.0236	19.996	19.828	19.8133	20.3485	20.6846	19.7081	20.2823	20.6155				4	15961000	4	4	4	2	2	2	2	2	1	2	2	4	2	2	2	2	2	2	2	2	1	2	2	4	2	2	2	2	2	2	2	2	1
20.5792	20.4284	20.6076	20.9203	19.4368	21.2794	20.3154	19.7053	19.7466	20.5178	21.3592	21.3942				3	21655000	3	3	3	2	2	2	2	1	3	2	2	2	3	3	3	2	2	2	2	1	3	2	2	2	3	3	3	2	2	2	2	1	3
23.9217	24.7225	24.0532	24.1083	24.2772	24.9327	22.9751	23.3643	23.6998	25.1049	24.2056	24.6921				9	302930000	4	9	9	3	3	2	3	3	4	2	2	3	4	4	4	7	8	6	7	5	8	6	7	8	8	8	8	7	8	6	7	5	8
[truncated: 31 more columns]

## Sheet: Stoichiometry
Peptides	iBAQ.SMC1A_12k_2_3	iBAQ.SMC1A_12k_2_2	iBAQ.SMC1A_12k_2_1	iBAQ.SMC1A_12k_1_3	iBAQ.SMC1A_12k_1_2	iBAQ.SMC1A_12k_1_1	iBAQ.HeLaK_12k_2_3	iBAQ.HeLaK_12k_2_2	iBAQ.HeLaK_12k_2_1	iBAQ.HeLaK_12k_1_3	iBAQ.HeLaK_12k_1_2	iBAQ.HeLaK_12k_1_1	iBAQ	Protein.ID	Gene.Names	Experiment
13	1227200	1926700	1698600	2974600	3359700	4584200	0	0	0	0	0	0	15771000	O60216	RAD21	12k
9	1635200	2723000	3444200	2384800	2213800	2343500	2584800	4571800	6712700	3351000	2628600	3266700	37860000	Q5VTE0	EEF1A1P5	12k
66	5833300	8285500	7819000	12226000	12205000	14714000	4317.2	27670	59334	0	31562	57252	61263000	Q14683	SMC1A	12k
25	1185210	1815300	1559660	1887000	1629270	2328250	0	0	0	0	6969.5	8023.9	10419800	Q8N3U4;Q8WVM7	STAG2;STAG1	12k
4	623880	1067400	1151500	461960	792540	683560	109700	204320	154200	46505	91826	154410	5541800	Q99714	HSD17B10	12k
59	5746700	7718000	7952500	9438700	9885500	12280000	3130.5	4159.7	33361	0	15786	3862	53082000	Q9UQE7	SMC3	12k

## Sheet: Stoichiometry_calculation
iBAQ.SMC1A_12k_1_2	iBAQ.SMC1A_12k_1_1	iBAQ.HeLaK_12k_2_3	iBAQ.HeLaK_12k_2_2	iBAQ.HeLaK_12k_2_1	iBAQ.HeLaK_12k_1_3	iBAQ.HeLaK_12k_1_2	iBAQ.HeLaK_12k_1_1	iBAQ WT mean	Names	GFP1-WT	GFP2-WT	GFP3-WT	A GFP1-WT	A GFP2-WT	A GFP3-WT	GFP1-WT scale	GFP2-WT scale	GFP3-WT scale	A GFP1-WT scale	A GFP2-WT scale	A GFP3-WT scale	1 GFP-WT scale mean	GFP-WT scale SD
3359700	4584200	0	0	0	0	0	0	0	RAD21	1227200	1926700	1698600	2974600	3359700	4584200	0.211467	0.233384	0.218077	0.2439	0.275951	0.312191	0.249162	0.0383512	12k
12205000	14714000	4317.2	27670	59334	0	31562	57252	30022.5	SMC1A	5.80328e+06	8.25548e+06	7.78898e+06	1.2196e+07	1.2175e+07	1.4684e+07	1	1	1	1	1	1	1	0	12k
1629270	2328250	0	0	0	0	6969.5	8023.9	2498.9	STAG2;STAG1	1.18271e+06	1.8128e+06	1.55716e+06	1.8845e+06	1.62677e+06	2.32575e+06	0.203801	0.219588	0.199919	0.154518	0.133616	0.158387	0.178305	0.0340032	12k
9885500	12280000	3130.5	4159.7	33361	0	15786	3862	10049.9	SMC3	5.73665e+06	7.70795e+06	7.94245e+06	9.42865e+06	9.87545e+06	1.227e+07	0.988519	0.933677	1.0197	0.773095	0.811127	0.835601	0.893621	0.101198	12k
