# Supplementary material for: Miniaturised interaction proteomics on a microfluidic platform with ultra-low input requirements
Source: Nat Commun. 2019 Apr 4;10:1525. doi: 10.1038/s41467-019-09533-y (PMC6449397; doi:10.1038/s41467-019-09533-y)
Supplement: Supplementary file 8 — Supplementary Data 5 [file 41467_2019_9533_MOESM8_ESM.xlsx]

## Sheet: ProtGroup
Protein IDs	Majority protein IDs	Peptide counts (all)	Peptide counts (razor+unique)	Peptide counts (unique)	Protein names	Gene names	Fasta headers	Number of proteins	Peptides	Razor + unique peptides	Unique peptides	Peptides CCDC93_4ug_1_1	Peptides CCDC93_4ug_1_2	Peptides CCDC93_4ug_1_3	Peptides CCDC93_4ug_2_1	Peptides CCDC93_4ug_2_2	Peptides CCDC93_4ug_2_3	Peptides HeLaK_4ug_1_1	Peptides HeLaK_4ug_1_2	Peptides HeLaK_4ug_1_3	Peptides HeLaK_4ug_2_1	Peptides HeLaK_4ug_2_2	Peptides HeLaK_4ug_2_3	Razor + unique peptides CCDC93_4ug_1_1	Razor + unique peptides CCDC93_4ug_1_2	Razor + unique peptides CCDC93_4ug_1_3	Razor + unique peptides CCDC93_4ug_2_1	Razor + unique peptides CCDC93_4ug_2_2	Razor + unique peptides CCDC93_4ug_2_3	Razor + unique peptides HeLaK_4ug_1_1	Razor + unique peptides HeLaK_4ug_1_2	Razor + unique peptides HeLaK_4ug_1_3	Razor + unique peptides HeLaK_4ug_2_1	Razor + unique peptides HeLaK_4ug_2_2	Razor + unique peptides HeLaK_4ug_2_3	Unique peptides CCDC93_4ug_1_1	Unique peptides CCDC93_4ug_1_2	Unique peptides CCDC93_4ug_1_3	Unique peptides CCDC93_4ug_2_1	Unique peptides CCDC93_4ug_2_2	Unique peptides CCDC93_4ug_2_3	Unique peptides HeLaK_4ug_1_1	Unique peptides HeLaK_4ug_1_2	Unique peptides HeLaK_4ug_1_3	Unique peptides HeLaK_4ug_2_1	Unique peptides HeLaK_4ug_2_2	Unique peptides HeLaK_4ug_2_3	Sequence coverage [%]	Unique + razor sequence coverage [%]
A6NFA1	A6NFA1	1	1	1	Metalloprotease TIKI2	TRABD2B	>sp|A6NFA1|TIKI2_HUMAN Metalloprotease TIKI2 OS=Homo sapiens GN=TRABD2B PE=1 SV=2	1	1	1	1	0	0	0	1	1	1	0	0	0	1	0	1	0	0	0	1	1	1	0	0	0	1	0	1	0	0	0	1	1	1	0	0	0	1	0	1	2.3	2.3
P11488;P63096;P19087;P09471;P08754;A8MTJ3;P04899;P38405;P63092;Q5JWF2	P11488;P63096;P19087;P09471;P08754;A8MTJ3;P04899;P38405;P63092;Q5JWF2	1;1;1;1;1;1;1;1;1;1	1;1;1;1;1;1;1;1;1;1	1;1;1;1;1;1;1;1;1;1	Guanine nucleotide-binding protein G(t) subunit alpha-1;Guanine nucleotide-binding protein G(i) subunit alpha-1;Guanine nucleotide-binding protein G(t) subunit alpha-2;Guanine nucleotide-binding protein G(o) subunit alpha;Guanine nucleotide-binding protein G(k) subunit alpha;Guanine nucleotide-binding protein G(t) subunit alpha-3;Guanine nucleotide-binding protein G(i) subunit alpha-2;Guanine nuc…	GNAT1;GNAI1;GNAT2;GNAO1;GNAI3;GNAT3;GNAI2;GNAL;GNAS	>sp|P11488|GNAT1_HUMAN Guanine nucleotide-binding protein G(t) subunit alpha-1 OS=Homo sapiens GN=GNAT1 PE=1 SV=5;>sp|P63096|GNAI1_HUMAN Guanine nucleotide-binding protein G(i) subunit alpha-1 OS=Homo sapiens GN=GNAI1 PE=1 SV=2;>sp|P19087|GNAT2_HUMAN Guani	10	1	1	1	1	1	1	0	0	0	1	1	1	0	0	0	1	1	1	0	0	0	1	1	1	0	0	0	1	1	1	0	0	0	1	1	1	0	0	0	3.1	3.1
Q99613;B5ME19	Q99613;B5ME19	4;4	4;4	4;4	Eukaryotic translation initiation factor 3 subunit C;Eukaryotic translation initiation factor 3 subunit C-like protein	EIF3C;EIF3CL	>sp|Q99613|EIF3C_HUMAN Eukaryotic translation initiation factor 3 subunit C OS=Homo sapiens GN=EIF3C PE=1 SV=1;>sp|B5ME19|EIFCL_HUMAN Eukaryotic translation initiation factor 3 subunit C-like protein OS=Homo sapiens GN=EIF3CL PE=3 SV=1	2	4	4	4	3	3	2	1	0	0	3	3	3	1	1	1	3	3	2	1	0	0	3	3	3	1	1	1	3	3	2	1	0	0	3	3	3	1	1	1	5.3	5.3
CON__ENSEMBL:ENSBTAP00000038253	CON__ENSEMBL:ENSBTAP00000038253	11	1	0			>ENSEMBL:ENSBTAP00000038253 (Bos taurus) 63 kDa protein	1	11	1	0	5	5	5	7	6	5	5	5	5	8	11	8	0	0	0	0	0	0	0	0	0	0	1	0	0	0	0	0	0	0	0	0	0	0	0	0	15.2	1.7
CON__P00761	CON__P00761	8	8	8			>P00761 SWISS-PROT:P00761|TRYP_PIG Trypsin - Sus scrofa (Pig).	1	8	8	8	3	4	4	8	6	3	3	4	4	6	8	7	3	4	4	8	6	3	3	4	4	6	8	7	3	4	4	8	6	3	3	4	4	6	8	7	39	39
CON__P01966	CON__P01966	1	1	1			>P01966 SWISS-PROT:P01966 (Bos taurus) Hemoglobin subunit alpha	1	1	1	1	0	0	0	0	0	0	0	0	0	1	0	0	0	0	0	0	0	0	0	0	0	1	0	0	0	0	0	0	0	0	0	0	0	1	0	0	10.6	10.6
P02533;CON__P02533;CON__Q6IFX2;P19012;CON__P19012;CON__A2A4G1;CON__Q61782;Q8N1A0;CON__Q8N1A0;P35900;CON__P35900;CON__Q9D312;Q7Z3Y9;CON__Q7Z3Y9;Q99456;CON__Q99456	P02533;CON__P02533	22;22;9;5;5;5;2;1;1;1;1;1;1;1;1;1	19;19;8;3;3;2;2;1;1;1;1;1;0;0;0;0	7;7;3;0;0;0;1;0;0;0;0;0;0;0;0;0	Keratin, type I cytoskeletal 14	KRT14	>sp|P02533|K1C14_HUMAN Keratin, type I cytoskeletal 14 OS=Homo sapiens GN=KRT14 PE=1 SV=4;>P02533 SWISS-PROT:P02533 Tax_Id=9606 Gene_Symbol=KRT14 Keratin, type I cytoskeletal 14	16	22	19	7	3	4	3	14	11	7	4	3	3	18	22	15	2	3	2	11	8	5	3	2	2	16	19	12	0	0	0	3	2	0	0	0	0	7	7	4	53.8	48.5
P02538;CON__P02538	P02538;CON__P02538	23;23	9;9	1;1	Keratin, type II cytoskeletal 6A	KRT6A	>sp|P02538|K2C6A_HUMAN Keratin, type II cytoskeletal 6A OS=Homo sapiens GN=KRT6A PE=1 SV=3;>P02538 SWISS-PROT:P02538 Tax_Id=9606 Gene_Symbol=KRT6A Keratin, type II cytoskeletal 6A	2	23	9	1	6	7	7	12	14	9	11	6	6	18	17	15	3	4	4	4	4	3	8	3	3	5	3	4	1	1	1	1	1	1	1	0	0	1	0	1	35.5	18.1
CON__P02662	CON__P02662	3	3	3			>P02662 SWISS-PROT:P02662 Alpha-S1-casein - Bos taurus (Bovine).	1	3	3	3	2	1	1	0	0	0	3	3	3	0	0	0	2	1	1	0	0	0	3	3	3	0	0	0	2	1	1	0	0	0	3	3	3	0	0	0	18.6	18.6
CON__P02666	CON__P02666	3	3	3			>P02666 SWISS-PROT:P02666 Beta-casein - Bos taurus (Bovine).	1	3	3	3	2	2	1	0	0	0	3	3	3	0	0	0	2	2	1	0	0	0	3	3	3	0	0	0	2	2	1	0	0	0	3	3	3	0	0	0	24.9	24.9
P02768;CON__P02768-1	P02768;CON__P02768-1	5;5	4;4	4;4	Serum albumin	ALB	>sp|P02768|ALBU_HUMAN Serum albumin OS=Homo sapiens GN=ALB PE=1 SV=2;>P02768-1 SWISS-PROT:P02768-1 Tax_Id=9606 Gene_Symbol=ALB Isoform 1 of Serum albumin precursor	2	5	4	4	0	0	0	2	2	0	0	0	0	5	1	1	0	0	0	2	1	0	0	0	0	4	0	0	0	0	0	2	1	0	0	0	0	4	0	0	9.5	7.1
CON__P02769	CON__P02769	12	12	11			>P02769 SWISS-PROT:P02769 (Bos taurus) Bovine serum albumin precursor	1	12	12	11	3	3	2	6	6	1	4	4	4	10	8	8	3	3	2	6	6	1	4	4	4	10	8	8	3	3	2	6	5	1	4	4	4	9	7	7	22.6	22.6
CON__P04259	CON__P04259	23	1	0			>P04259 SWISS-PROT:P04259 Tax_Id=9606 Gene_Symbol=KRT6B Keratin, type II cytoskeletal 6B	1	23	1	0	5	6	6	11	13	7	11	6	6	17	17	13	0	0	0	0	0	0	1	0	0	0	0	0	0	0	0	0	0	0	0	0	0	0	0	0	35.5	3
P05787;CON__P05787;CON__H-INV:HIT000292931;CON__Q9H552;CON__H-INV:HIT000016045;CON__REFSEQ:XP_092267	P05787;CON__P05787;CON__H-INV:HIT000292931	30;30;15;10;4;3	26;26;14;8;2;3	23;23;13;7;2;3	Keratin, type II cytoskeletal 8	KRT8	>sp|P05787|K2C8_HUMAN Keratin, type II cytoskeletal 8 OS=Homo sapiens GN=KRT8 PE=1 SV=7;>P05787 SWISS-PROT:P05787 Tax_Id=9606 Gene_Symbol=KRT8 Keratin, type II cytoskeletal 8;>H-INV:HIT000292931 Tax_Id=9606 Gene_Symbol=- Similar to Keratin, type II cytoske	6	30	26	23	18	19	19	22	23	14	20	18	18	24	22	25	18	19	19	18	19	12	20	18	18	20	18	21	15	16	16	16	16	9	17	15	15	17	15	18	50.1	46.2
Q8NHM4;P07478;P07477;CON__P07477	Q8NHM4;P07478;P07477;CON__P07477	1;1;1;1	1;1;1;1	1;1;1;1	Putative trypsin-6;Trypsin-2;Trypsin-1;Alpha-trypsin chain 1;Alpha-trypsin chain 2	TRY6;PRSS2;PRSS1	>sp|Q8NHM4|TRY6_HUMAN Putative trypsin-6 OS=Homo sapiens GN=PRSS3P2 PE=5 SV=2;>sp|P07478|TRY2_HUMAN Trypsin-2 OS=Homo sapiens GN=PRSS2 PE=1 SV=1;>sp|P07477|TRY1_HUMAN Trypsin-1 OS=Homo sapiens GN=PRSS1 PE=1 SV=1;>P07477 SWISS-PROT:P07477 Tax_Id=9606 Gene_S	4	1	1	1	1	1	1	1	1	0	0	1	1	0	0	0	1	1	1	1	1	0	0	1	1	0	0	0	1	1	1	1	1	0	0	1	1	0	0	0	8.1	8.1
P08729;CON__Q3KNV1;CON__P08729;CON__Q9DCV7	P08729;CON__Q3KNV1;CON__P08729	15;15;15;5	12;12;12;2	11;11;11;2	Keratin, type II cytoskeletal 7	KRT7	>sp|P08729|K2C7_HUMAN Keratin, type II cytoskeletal 7 OS=Homo sapiens GN=KRT7 PE=1 SV=5;>Q3KNV1 TREMBL:Q3KNV1;Q96GE1 Tax_Id=9606 Gene_Symbol=KRT7 keratin 7;>P08729 SWISS-PROT:P08729 Tax_Id=9606 Gene_Symbol=KRT7 Keratin, type II cytoskeletal 7	4	15	12	11	9	9	10	12	11	5	9	9	9	12	11	12	8	8	9	9	8	3	8	8	8	9	8	9	8	7	8	9	8	3	8	7	7	9	8	9	33.3	29.6
P08779;CON__P08779;CON__Q9Z2K1;CON__Q3ZAW8	P08779;CON__P08779	19;19;6;6	9;9;1;1	9;9;1;1	Keratin, type I cytoskeletal 16	KRT16	>sp|P08779|K1C16_HUMAN Keratin, type I cytoskeletal 16 OS=Homo sapiens GN=KRT16 PE=1 SV=4;>P08779 SWISS-PROT:P08779 Tax_Id=9606 Gene_Symbol=KRT16 Keratin, type I cytoskeletal 16	4	19	9	9	3	5	3	12	11	7	5	4	4	11	18	12	1	3	1	3	3	2	3	2	2	3	8	3	1	3	1	3	3	2	3	2	2	3	8	3	47.1	27.3
P13645;CON__P13645;CON__P02535-1;Q7Z3Y7;CON__Q148H6;CON__Q7Z3Y7;Q7Z3Z0;CON__Q7Z3Z0;Q7Z3Y8;CON__Q7Z3Y8;Q2M2I5;CON__Q2M2I5	P13645;CON__P13645	30;30;8;3;3;3;2;2;2;2;2;2	30;30;8;3;3;3;2;2;2;2;2;2	25;25;4;1;1;1;1;1;1;1;0;0	Keratin, type I cytoskeletal 10	KRT10	>sp|P13645|K1C10_HUMAN Keratin, type I cytoskeletal 10 OS=Homo sapiens GN=KRT10 PE=1 SV=6;>P13645 SWISS-PROT:P13645 Tax_Id=9606 Gene_Symbol=KRT10 Keratin, type I cytoskeletal 10	12	30	30	25	13	14	13	24	21	14	16	15	16	26	27	26	13	14	13	24	21	14	16	15	16	26	27	26	12	13	12	20	17	11	14	14	13	23	24	22	52.1	52.1
P13647;CON__P13647	P13647;CON__P13647	34;34	26;26	7;7	Keratin, type II cytoskeletal 5	KRT5	>sp|P13647|K2C5_HUMAN Keratin, type II cytoskeletal 5 OS=Homo sapiens GN=KRT5 PE=1 SV=3;>P13647 SWISS-PROT:P13647 Tax_Id=9606 Gene_Symbol=KRT5 Keratin, type II cytoskeletal 5	2	34	26	7	2	2	1	15	12	7	3	3	3	27	34	20	1	1	0	9	6	4	2	2	2	20	26	13	1	0	0	2	1	1	1	1	1	6	7	4	44.4	36.1
P19013;CON__P19013	P19013;CON__P19013	4;4	1;1	1;1	Keratin, type II cytoskeletal 4	KRT4	>sp|P19013|K2C4_HUMAN Keratin, type II cytoskeletal 4 OS=Homo sapiens GN=KRT4 PE=1 SV=4;>P19013 SWISS-PROT:P19013 Tax_Id=9606 Gene_Symbol=KRT4 keratin 4	2	4	1	1	2	2	2	2	2	2	2	2	2	2	3	2	1	1	1	0	0	0	1	1	1	0	0	0	1	1	1	0	0	0	1	1	1	0	0	0	6.6	3
P20930;CON__P20930	P20930;CON__P20930	2;2	2;2	2;2	Filaggrin	FLG	>sp|P20930|FILA_HUMAN Filaggrin OS=Homo sapiens GN=FLG PE=1 SV=3;>P20930 SWISS-PROT:P20930 Tax_Id=9606 Gene_Symbol=FLG Filaggrin	2	2	2	2	0	0	0	1	2	1	0	0	0	1	1	2	0	0	0	1	2	1	0	0	0	1	1	2	0	0	0	1	2	1	0	0	0	1	1	2	2	2
P35908;CON__P35908;Q01546;CON__Q01546;Q9NY12	P35908;CON__P35908	49;49;8;7;1	47;47;8;7;1	34;34;0;0;1	Keratin, type II cytoskeletal 2 epidermal	KRT2	>sp|P35908|K22E_HUMAN Keratin, type II cytoskeletal 2 epidermal OS=Homo sapiens GN=KRT2 PE=1 SV=2;>P35908 SWISS-PROT:P35908 Tax_Id=9606 Gene_Symbol=KRT2 Keratin, type II cytoskeletal 2 epidermal	5	49	47	34	14	14	14	29	29	23	16	15	16	45	47	42	12	12	12	27	27	21	14	13	14	43	46	41	9	9	9	19	19	14	10	9	11	32	34	30	71.7	68.5
P48668;CON__P48668	P48668;CON__P48668	23;23	1;1	0;0	Keratin, type II cytoskeletal 6C	KRT6C	>sp|P48668|K2C6C_HUMAN Keratin, type II cytoskeletal 6C OS=Homo sapiens GN=KRT6C PE=1 SV=3;>P48668 SWISS-PROT:P48668 Tax_Id=9606 Gene_Symbol=KRT6C Keratin, type II cytoskeletal 6C	2	23	1	0	5	6	6	12	14	8	11	6	6	18	18	14	0	0	0	1	1	0	1	0	0	1	1	0	0	0	0	0	0	0	0	0	0	0	0	0	35.5	1.8
P99999;CON__P62894	P99999;CON__P62894	2;2	2;2	2;2	Cytochrome c	CYCS	>sp|P99999|CYC_HUMAN Cytochrome c OS=Homo sapiens GN=CYCS PE=1 SV=2;>P62894 SWISS-PROT:P62894 Cytochrome c - Bos taurus (Bovine).	2	2	2	2	1	1	1	1	1	0	0	1	1	1	1	1	1	1	1	1	1	0	0	1	1	1	1	1	1	1	1	1	1	0	0	1	1	1	1	1	18.1	18.1
Q8N339;P80297;P04732;P02795;CON__P67983;P13640	Q8N339;P80297;P04732;P02795;CON__P67983;P13640	1;1;1;1;1;1	1;1;1;1;1;1	1;1;1;1;1;1	Metallothionein-1M;Metallothionein-1X;Metallothionein-1E;Metallothionein-2;Metallothionein-1G	MT1M;MT1X;MT1E;MT2A;MT1G	>sp|Q8N339|MT1M_HUMAN Metallothionein-1M OS=Homo sapiens GN=MT1M PE=3 SV=2;>sp|P80297|MT1X_HUMAN Metallothionein-1X OS=Homo sapiens GN=MT1X PE=1 SV=1;>sp|P04732|MT1E_HUMAN Metallothionein-1E OS=Homo sapiens GN=MT1E PE=1 SV=1;>sp|P02795|MT2_HUMAN Metallothi	6	1	1	1	0	0	0	1	1	1	0	0	0	1	1	1	0	0	0	1	1	1	0	0	0	1	1	1	0	0	0	1	1	1	0	0	0	1	1	1	19.7	19.7
Q04695;CON__Q04695;CON__Q9QWL7;CON__Q99PS0	Q04695;CON__Q04695;CON__Q9QWL7	12;12;10;1	3;3;2;1	2;2;1;0	Keratin, type I cytoskeletal 17	KRT17	>sp|Q04695|K1C17_HUMAN Keratin, type I cytoskeletal 17 OS=Homo sapiens GN=KRT17 PE=1 SV=2;>Q04695 SWISS-PROT:Q04695 Tax_Id=9606 Gene_Symbol=KRT17 Keratin, type I cytoskeletal 17;>Q9QWL7 SWISS-PROT:Q9QWL7 Tax_Id=10090 Gene_Symbol=Krt17 Keratin, type I cytos	4	12	3	2	1	3	2	7	5	4	4	1	1	7	9	5	0	1	1	1	1	1	2	0	0	1	0	0	0	1	1	1	1	1	1	0	0	1	0	0	26.9	7.9
Q7RTS7;CON__Q7RTS7;Q86Y46;CON__Q32MB2;Q3SY84;CON__Q3SY84	Q7RTS7;CON__Q7RTS7;Q86Y46;CON__Q32MB2;Q3SY84;CON__Q3SY84	6;6;6;6;4;4	1;1;1;1;1;1	0;0;0;0;0;0	Keratin, type II cytoskeletal 74;Keratin, type II cytoskeletal 73;Keratin, type II cytoskeletal 71	KRT74;KRT73;KRT71	>sp|Q7RTS7|K2C74_HUMAN Keratin, type II cytoskeletal 74 OS=Homo sapiens GN=KRT74 PE=1 SV=2;>Q7RTS7 SWISS-PROT:Q7RTS7 Tax_Id=9606 Gene_Symbol=KRT74 Keratin, type II cytoskeletal 74;>sp|Q86Y46|K2C73_HUMAN Keratin, type II cytoskeletal 73 OS=Homo sapiens GN=K	6	6	1	0	0	0	0	4	4	2	0	0	0	4	6	4	0	0	0	1	1	0	0	0	0	1	1	1	0	0	0	0	0	0	0	0	0	0	0	0	7.6	2.3
CON__Q497I4;Q14525;CON__Q14525;Q15323;CON__Q9UE12;CON__Q15323;CON__A2A5Y0;CON__REFSEQ:XP_986630;CON__Q9D646;O76009;CON__Q6NTB9;CON__O76009	CON__Q497I4;Q14525;CON__Q14525;Q15323;CON__Q9UE12;CON__Q15323;CON__A2A5Y0;CON__REFSEQ:XP_986630	3;2;2;2;2;2;2;2;1;1;1;1	1;1;1;1;1;1;1;1;1;1;1;1	1;1;1;1;1;1;1;1;1;1;1;1	Keratin, type I cuticular Ha3-II;Keratin, type I cuticular Ha1	KRT33B;KRT31	>Q497I4 TREMBL:Q497I4 Tax_Id=10090 Gene_Symbol=Krt35 Krt35 protein;>sp|Q14525|KT33B_HUMAN Keratin, type I cuticular Ha3-II OS=Homo sapiens GN=KRT33B PE=1 SV=3;>Q14525 SWISS-PROT:Q14525 Keratin, type I cuticular HA3-II (Hair keratin, type I HA3-II);>sp|Q153	12	3	1	1	1	1	1	2	3	3	1	1	1	2	2	2	0	0	0	0	1	1	0	0	0	0	0	0	0	0	0	0	1	1	0	0	0	0	0	0	5.5	2
Q5D862;CON__Q5D862	Q5D862;CON__Q5D862	2;2	2;2	2;2	Filaggrin-2	FLG2	>sp|Q5D862|FILA2_HUMAN Filaggrin-2 OS=Homo sapiens GN=FLG2 PE=1 SV=1;>Q5D862 SWISS-PROT:Q5D862 Tax_Id=9606 Gene_Symbol=FLG2 Filaggrin-2	2	2	2	2	1	1	1	2	1	1	1	1	1	2	2	2	1	1	1	2	1	1	1	1	1	2	2	2	1	1	1	2	1	1	1	1	1	2	2	2	1	1
Q5XKE5;CON__Q5XKE5	Q5XKE5;CON__Q5XKE5	7;7	1;1	0;0	Keratin, type II cytoskeletal 79	KRT79	>sp|Q5XKE5|K2C79_HUMAN Keratin, type II cytoskeletal 79 OS=Homo sapiens GN=KRT79 PE=1 SV=2;>Q5XKE5 SWISS-PROT:Q5XKE5 Tax_Id=9606 Gene_Symbol=KRT79 Keratin, type II cytoskeletal 79	2	7	1	0	2	1	1	5	5	4	1	1	1	6	6	6	1	0	0	1	1	1	0	0	0	0	0	0	0	0	0	0	0	0	0	0	0	0	0	0	11.4	1.9
Q9NSB2;CON__Q9NSB2;CON__Q6ISB0	Q9NSB2;CON__Q9NSB2;CON__Q6ISB0	5;5;5	2;2;2	2;2;2	Keratin, type II cuticular Hb4	KRT84	>sp|Q9NSB2|KRT84_HUMAN Keratin, type II cuticular Hb4 OS=Homo sapiens GN=KRT84 PE=2 SV=2;>Q9NSB2 SWISS-PROT:Q9NSB2 Keratin, type II cuticular Hb4 (Hair keratin, type II Hb4) - Homo sapiens (Human).;>Q6ISB0 TREMBL:Q6ISB0 Keratin, hair, basic, 4 - Homo sapie	3	5	2	2	1	1	1	3	4	2	1	1	1	3	5	4	0	0	0	0	1	0	0	0	0	0	2	1	0	0	0	0	1	0	0	0	0	0	2	1	6	3.2
Q6KB66;CON__Q6KB66-1;CON__Q0VBK2	Q6KB66;CON__Q6KB66-1	8;8;2	8;8;2	8;8;2	Keratin, type II cytoskeletal 80	KRT80	>sp|Q6KB66|K2C80_HUMAN Keratin, type II cytoskeletal 80 OS=Homo sapiens GN=KRT80 PE=1 SV=2;>Q6KB66-1 SWISS-PROT:Q6KB66-1 Tax_Id=9606 Gene_Symbol=KRT80 Isoform 1 of Keratin, type II cytoskeletal 80	3	8	8	8	0	0	0	0	1	1	0	0	0	4	8	0	0	0	0	0	1	1	0	0	0	4	8	0	0	0	0	0	1	1	0	0	0	4	8	0	21.2	21.2
Q7Z794;CON__Q7Z794	Q7Z794;CON__Q7Z794	5;5	2;2	2;2	Keratin, type II cytoskeletal 1b	KRT77	>sp|Q7Z794|K2C1B_HUMAN Keratin, type II cytoskeletal 1b OS=Homo sapiens GN=KRT77 PE=2 SV=3;>Q7Z794 SWISS-PROT:Q7Z794 Tax_Id=9606 Gene_Symbol=KRT77 Keratin 77	2	5	2	2	2	1	2	3	3	2	2	1	3	3	3	3	1	0	1	0	0	0	1	0	2	0	0	0	1	0	1	0	0	0	1	0	2	0	0	0	6.9	3.3
Q86YZ3;CON__Q86YZ3	Q86YZ3;CON__Q86YZ3	16;16	16;16	16;16	Hornerin	HRNR	>sp|Q86YZ3|HORN_HUMAN Hornerin OS=Homo sapiens GN=HRNR PE=1 SV=2;>Q86YZ3 SWISS-PROT:Q86YZ3 Tax_Id=9606 Gene_Symbol=HRNR Hornerin	2	16	16	16	0	0	0	3	2	1	0	0	0	10	16	6	0	0	0	3	2	1	0	0	0	10	16	6	0	0	0	3	2	1	0	0	0	10	16	6	18.7	18.7
CON__Q8BGZ7	CON__Q8BGZ7	10	1	1			>Q8BGZ7 TREMBL:Q8BGZ7;Q99MH7 Tax_Id=10090 Gene_Symbol=Krt75 10 days neonate skin cDNA, RIKEN full-length enriched library, clone:4732475I03 product:CYTOKERATIN homolog	1	10	1	1	3	3	3	6	7	5	4	3	3	8	9	9	0	0	0	0	0	0	0	0	0	0	0	1	0	0	0	0	0	0	0	0	0	0	0	1	14.3	1.8
Q9C075;CON__Q9C075	Q9C075;CON__Q9C075	2;2	1;1	1;1	Keratin, type I cytoskeletal 23	KRT23	>sp|Q9C075|K1C23_HUMAN Keratin, type I cytoskeletal 23 OS=Homo sapiens GN=KRT23 PE=1 SV=2;>Q9C075 SWISS-PROT:Q9C075 Tax_Id=9606 Gene_Symbol=KRT23 Keratin, type I cytoskeletal 23	2	2	1	1	0	0	0	0	0	0	1	0	0	0	1	0	0	0	0	0	0	0	0	0	0	0	1	0	0	0	0	0	0	0	0	0	0	0	1	0	5.2	3.1
Q13765;E9PAV3	Q13765;E9PAV3	3;3	3;3	3;3	Nascent polypeptide-associated complex subunit alpha	NACA	>sp|Q13765|NACA_HUMAN Nascent polypeptide-associated complex subunit alpha OS=Homo sapiens GN=NACA PE=1 SV=1;>sp|E9PAV3|NACAM_HUMAN Nascent polypeptide-associated complex subunit alpha, muscle-specific form OS=Homo sapiens GN=NACA PE=1 SV=1	2	3	3	3	3	3	2	3	3	2	3	3	3	3	3	3	3	3	2	3	3	2	3	3	3	3	3	3	3	3	2	3	3	2	3	3	3	3	3	3	19.5	19.5
O00148;Q13838	O00148;Q13838	2;2	2;2	2;2	ATP-dependent RNA helicase DDX39A;Spliceosome RNA helicase DDX39B	DDX39A;DDX39B	>sp|O00148|DX39A_HUMAN ATP-dependent RNA helicase DDX39A OS=Homo sapiens GN=DDX39A PE=1 SV=2;>sp|Q13838|DX39B_HUMAN Spliceosome RNA helicase DDX39B OS=Homo sapiens GN=DDX39B PE=1 SV=1	2	2	2	2	2	2	1	2	2	0	1	2	2	2	2	2	2	2	1	2	2	0	1	2	2	2	2	2	2	2	1	2	2	0	1	2	2	2	2	2	5.6	5.6
O00159	O00159	13	13	13	Unconventional myosin-Ic	MYO1C	>sp|O00159|MYO1C_HUMAN Unconventional myosin-Ic OS=Homo sapiens GN=MYO1C PE=1 SV=4	1	13	13	13	8	9	9	10	11	7	4	6	2	2	2	7	8	9	9	10	11	7	4	6	2	2	2	7	8	9	9	10	11	7	4	6	2	2	2	7	16	16
O00231	O00231	3	3	3	26S proteasome non-ATPase regulatory subunit 11	PSMD11	>sp|O00231|PSD11_HUMAN 26S proteasome non-ATPase regulatory subunit 11 OS=Homo sapiens GN=PSMD11 PE=1 SV=3	1	3	3	3	1	1	1	3	2	1	1	1	1	2	2	3	1	1	1	3	2	1	1	1	1	2	2	3	1	1	1	3	2	1	1	1	1	2	2	3	9.7	9.7
O00299	O00299	3	3	3	Chloride intracellular channel protein 1	CLIC1	>sp|O00299|CLIC1_HUMAN Chloride intracellular channel protein 1 OS=Homo sapiens GN=CLIC1 PE=1 SV=4	1	3	3	3	3	3	3	3	3	1	3	3	2	3	3	3	3	3	3	3	3	1	3	3	2	3	3	3	3	3	3	3	3	1	3	3	2	3	3	3	17.4	17.4
O00303	O00303	2	2	2	Eukaryotic translation initiation factor 3 subunit F	EIF3F	>sp|O00303|EIF3F_HUMAN Eukaryotic translation initiation factor 3 subunit F OS=Homo sapiens GN=EIF3F PE=1 SV=1	1	2	2	2	1	1	1	2	2	0	1	1	1	2	2	2	1	1	1	2	2	0	1	1	1	2	2	2	1	1	1	2	2	0	1	1	1	2	2	2	7.8	7.8
O00410	O00410	6	6	6	Importin-5	IPO5	>sp|O00410|IPO5_HUMAN Importin-5 OS=Homo sapiens GN=IPO5 PE=1 SV=4	1	6	6	6	0	0	0	5	4	1	0	0	0	6	6	6	0	0	0	5	4	1	0	0	0	6	6	6	0	0	0	5	4	1	0	0	0	6	6	6	8.5	8.5
O00487	O00487	1	1	1	26S proteasome non-ATPase regulatory subunit 14	PSMD14	>sp|O00487|PSDE_HUMAN 26S proteasome non-ATPase regulatory subunit 14 OS=Homo sapiens GN=PSMD14 PE=1 SV=1	1	1	1	1	1	1	0	1	1	0	1	0	0	1	1	1	1	1	0	1	1	0	1	0	0	1	1	1	1	1	0	1	1	0	1	0	0	1	1	1	4.2	4.2
O00571;O15523	O00571;O15523	10;7	10;7	10;7	ATP-dependent RNA helicase DDX3X;ATP-dependent RNA helicase DDX3Y	DDX3X;DDX3Y	>sp|O00571|DDX3X_HUMAN ATP-dependent RNA helicase DDX3X OS=Homo sapiens GN=DDX3X PE=1 SV=3;>sp|O15523|DDX3Y_HUMAN ATP-dependent RNA helicase DDX3Y OS=Homo sapiens GN=DDX3Y PE=1 SV=2	2	10	10	10	2	1	2	8	6	1	2	2	2	9	8	9	2	1	2	8	6	1	2	2	2	9	8	9	2	1	2	8	6	1	2	2	2	9	8	9	17.5	17.5
O00592	O00592	3	3	3	Podocalyxin	PODXL	>sp|O00592|PODXL_HUMAN Podocalyxin OS=Homo sapiens GN=PODXL PE=1 SV=2	1	3	3	3	0	2	2	3	3	3	1	2	2	3	2	3	0	2	2	3	3	3	1	2	2	3	2	3	0	2	2	3	3	3	1	2	2	3	2	3	6.1	6.1
O00767	O00767	1	1	1	Acyl-CoA desaturase	SCD	>sp|O00767|ACOD_HUMAN Acyl-CoA desaturase OS=Homo sapiens GN=SCD PE=1 SV=2	1	1	1	1	0	1	1	1	1	0	1	1	0	1	1	1	0	1	1	1	1	0	1	1	0	1	1	1	0	1	1	1	1	0	1	1	0	1	1	1	3.6	3.6
O14737	O14737	1	1	1	Programmed cell death protein 5	PDCD5	>sp|O14737|PDCD5_HUMAN Programmed cell death protein 5 OS=Homo sapiens GN=PDCD5 PE=1 SV=3	1	1	1	1	0	0	0	0	0	0	0	0	0	1	0	1	0	0	0	0	0	0	0	0	0	1	0	1	0	0	0	0	0	0	0	0	0	1	0	1	10.4	10.4
O14818;Q8TAA3	O14818	5;2	5;2	5;2	Proteasome subunit alpha type-7	PSMA7	>sp|O14818|PSA7_HUMAN Proteasome subunit alpha type-7 OS=Homo sapiens GN=PSMA7 PE=1 SV=1	2	5	5	5	4	4	4	3	3	1	4	4	3	3	3	3	4	4	4	3	3	1	4	4	3	3	3	3	4	4	4	3	3	1	4	4	3	3	3	3	23	23
O14828	O14828	1	1	1	Secretory carrier-associated membrane protein 3	SCAMP3	>sp|O14828|SCAM3_HUMAN Secretory carrier-associated membrane protein 3 OS=Homo sapiens GN=SCAMP3 PE=1 SV=3	1	1	1	1	0	0	0	1	1	0	0	0	0	1	1	0	0	0	0	1	1	0	0	0	0	1	1	0	0	0	0	1	1	0	0	0	0	1	1	0	4.6	4.6
P19105;O14950;P24844	P19105;O14950;P24844	5;5;3	5;5;3	5;5;3	Myosin regulatory light chain 12A;Myosin regulatory light chain 12B;Myosin regulatory light polypeptide 9	MYL12A;MYL12B;MYL9	>sp|P19105|ML12A_HUMAN Myosin regulatory light chain 12A OS=Homo sapiens GN=MYL12A PE=1 SV=2;>sp|O14950|ML12B_HUMAN Myosin regulatory light chain 12B OS=Homo sapiens GN=MYL12B PE=1 SV=2;>sp|P24844|MYL9_HUMAN Myosin regulatory light polypeptide 9 OS=Homo sa	3	5	5	5	2	2	3	5	5	4	3	3	2	5	3	5	2	2	3	5	5	4	3	3	2	5	3	5	2	2	3	5	5	4	3	3	2	5	3	5	29.8	29.8
O14972	O14972	3	3	3	Down syndrome critical region protein 3	DSCR3	>sp|O14972|DSCR3_HUMAN Down syndrome critical region protein 3 OS=Homo sapiens GN=DSCR3 PE=2 SV=1	1	3	3	3	1	1	0	3	2	1	0	0	0	0	0	0	1	1	0	3	2	1	0	0	0	0	0	0	1	1	0	3	2	1	0	0	0	0	0	0	16.2	16.2
O14980	O14980	1	1	1	Exportin-1	XPO1	>sp|O14980|XPO1_HUMAN Exportin-1 OS=Homo sapiens GN=XPO1 PE=1 SV=1	1	1	1	1	0	0	0	1	1	0	0	0	0	1	1	1	0	0	0	1	1	0	0	0	0	1	1	1	0	0	0	1	1	0	0	0	0	1	1	1	1.4	1.4
O15042	O15042	4	4	4	U2 snRNP-associated SURP motif-containing protein	U2SURP	>sp|O15042|SR140_HUMAN U2 snRNP-associated SURP motif-containing protein OS=Homo sapiens GN=U2SURP PE=1 SV=2	1	4	4	4	1	1	1	3	3	1	1	1	1	4	4	4	1	1	1	3	3	1	1	1	1	4	4	4	1	1	1	3	3	1	1	1	1	4	4	4	4.9	4.9
O15427	O15427	2	2	2	Monocarboxylate transporter 4	SLC16A3	>sp|O15427|MOT4_HUMAN Monocarboxylate transporter 4 OS=Homo sapiens GN=SLC16A3 PE=1 SV=1	1	2	2	2	0	0	0	2	2	0	0	0	0	2	2	2	0	0	0	2	2	0	0	0	0	2	2	2	0	0	0	2	2	0	0	0	0	2	2	2	4.5	4.5
O43143	O43143	5	5	5	Putative pre-mRNA-splicing factor ATP-dependent RNA helicase DHX15	DHX15	>sp|O43143|DHX15_HUMAN Pre-mRNA-splicing factor ATP-dependent RNA helicase DHX15 OS=Homo sapiens GN=DHX15 PE=1 SV=2	1	5	5	5	2	3	3	5	5	2	3	3	3	5	5	5	2	3	3	5	5	2	3	3	3	5	5	5	2	3	3	5	5	2	3	3	3	5	5	5	7.5	7.5
O43172	O43172	1	1	1	U4/U6 small nuclear ribonucleoprotein Prp4	PRPF4	>sp|O43172|PRP4_HUMAN U4/U6 small nuclear ribonucleoprotein Prp4 OS=Homo sapiens GN=PRPF4 PE=1 SV=2	1	1	1	1	0	0	0	1	1	1	0	0	0	1	1	1	0	0	0	1	1	1	0	0	0	1	1	1	0	0	0	1	1	1	0	0	0	1	1	1	2.7	2.7
O43175	O43175	9	9	9	D-3-phosphoglycerate dehydrogenase	PHGDH	>sp|O43175|SERA_HUMAN D-3-phosphoglycerate dehydrogenase OS=Homo sapiens GN=PHGDH PE=1 SV=4	1	9	9	9	8	8	7	8	8	4	7	8	6	8	7	8	8	8	7	8	8	4	7	8	6	8	7	8	8	8	7	8	8	4	7	8	6	8	7	8	20.6	20.6
O43242	O43242	4	4	4	26S proteasome non-ATPase regulatory subunit 3	PSMD3	>sp|O43242|PSMD3_HUMAN 26S proteasome non-ATPase regulatory subunit 3 OS=Homo sapiens GN=PSMD3 PE=1 SV=2	1	4	4	4	2	2	2	4	4	3	2	2	1	4	3	4	2	2	2	4	4	3	2	2	1	4	3	4	2	2	2	4	4	3	2	2	1	4	3	4	8.6	8.6
O43390	O43390	2	1	1	Heterogeneous nuclear ribonucleoprotein R	HNRNPR	>sp|O43390|HNRPR_HUMAN Heterogeneous nuclear ribonucleoprotein R OS=Homo sapiens GN=HNRNPR PE=1 SV=1	1	2	1	1	2	2	1	2	2	1	2	2	2	2	2	2	1	1	1	1	1	0	1	1	1	1	1	1	1	1	1	1	1	0	1	1	1	1	1	1	3.9	2.1
O43395	O43395	4	4	4	U4/U6 small nuclear ribonucleoprotein Prp3	PRPF3	>sp|O43395|PRPF3_HUMAN U4/U6 small nuclear ribonucleoprotein Prp3 OS=Homo sapiens GN=PRPF3 PE=1 SV=2	1	4	4	4	3	3	2	2	3	2	3	2	1	3	3	3	3	3	2	2	3	2	3	2	1	3	3	3	3	3	2	2	3	2	3	2	1	3	3	3	6.7	6.7
O43399	O43399	1	1	1	Tumor protein D54	TPD52L2	>sp|O43399|TPD54_HUMAN Tumor protein D54 OS=Homo sapiens GN=TPD52L2 PE=1 SV=2	1	1	1	1	0	0	0	1	1	0	0	0	0	1	1	1	0	0	0	1	1	0	0	0	0	1	1	1	0	0	0	1	1	0	0	0	0	1	1	1	6.8	6.8
O43684	O43684	2	2	2	Mitotic checkpoint protein BUB3	BUB3	>sp|O43684|BUB3_HUMAN Mitotic checkpoint protein BUB3 OS=Homo sapiens GN=BUB3 PE=1 SV=1	1	2	2	2	1	1	1	2	2	2	1	1	1	2	1	2	1	1	1	2	2	2	1	1	1	2	1	2	1	1	1	2	2	2	1	1	1	2	1	2	8.2	8.2
O43707;P12814;P35609;Q08043	O43707;P12814	8;4;3;3	8;4;3;3	8;4;3;3	Alpha-actinin-4;Alpha-actinin-1	ACTN4;ACTN1	>sp|O43707|ACTN4_HUMAN Alpha-actinin-4 OS=Homo sapiens GN=ACTN4 PE=1 SV=2;>sp|P12814|ACTN1_HUMAN Alpha-actinin-1 OS=Homo sapiens GN=ACTN1 PE=1 SV=2	4	8	8	8	5	5	5	8	6	2	5	5	5	7	8	8	5	5	5	8	6	2	5	5	5	7	8	8	5	5	5	8	6	2	5	5	5	7	8	8	11.4	11.4
O43795;Q9UBC5	O43795	3;1	3;1	3;1	Unconventional myosin-Ib	MYO1B	>sp|O43795|MYO1B_HUMAN Unconventional myosin-Ib OS=Homo sapiens GN=MYO1B PE=1 SV=3	2	3	3	3	0	2	2	3	3	2	1	2	0	0	1	2	0	2	2	3	3	2	1	2	0	0	1	2	0	2	2	3	3	2	1	2	0	0	1	2	3.1	3.1
O43809	O43809	2	2	2	Cleavage and polyadenylation specificity factor subunit 5	NUDT21	>sp|O43809|CPSF5_HUMAN Cleavage and polyadenylation specificity factor subunit 5 OS=Homo sapiens GN=NUDT21 PE=1 SV=1	1	2	2	2	2	2	2	2	2	0	2	2	2	2	2	2	2	2	2	2	2	0	2	2	2	2	2	2	2	2	2	2	2	0	2	2	2	2	2	2	11.9	11.9
O60506	O60506	4	4	3	Heterogeneous nuclear ribonucleoprotein Q	SYNCRIP	>sp|O60506|HNRPQ_HUMAN Heterogeneous nuclear ribonucleoprotein Q OS=Homo sapiens GN=SYNCRIP PE=1 SV=2	1	4	4	3	2	2	1	4	4	2	2	2	2	4	4	4	2	2	1	4	4	2	2	2	2	4	4	4	1	1	1	3	3	1	1	1	1	3	3	3	7.7	7.7
O60664	O60664	3	3	3	Perilipin-3	PLIN3	>sp|O60664|PLIN3_HUMAN Perilipin-3 OS=Homo sapiens GN=PLIN3 PE=1 SV=3	1	3	3	3	2	2	2	3	3	1	2	2	2	3	3	3	2	2	2	3	3	1	2	2	2	3	3	3	2	2	2	3	3	1	2	2	2	3	3	3	11.1	11.1
Q99880;Q99879;Q99877;Q93079;Q5QNW6;Q16778;P62807;P58876;P57053;P33778;P23527;P06899;O60814;Q8N257;Q96A08	Q99880;Q99879;Q99877;Q93079;Q5QNW6;Q16778;P62807;P58876;P57053;P33778;P23527;P06899;O60814;Q8N257;Q96A08	4;4;4;4;4;4;4;4;4;4;4;4;4;3;3	4;4;4;4;4;4;4;4;4;4;4;4;4;3;3	4;4;4;4;4;4;4;4;4;4;4;4;4;3;3	Histone H2B type 1-L;Histone H2B type 1-M;Histone H2B type 1-N;Histone H2B type 1-H;Histone H2B type 2-F;Histone H2B type 2-E;Histone H2B type 1-C/E/F/G/I;Histone H2B type 1-D;Histone H2B type F-S;Histone H2B type 1-B;Histone H2B type 1-O;Histone H2B type 1-J;Histone H2B type 1-K;Histone H2B type 3-B;Histone H2B type 1-A	HIST1H2BL;HIST1H2BM;HIST1H2BN;HIST1H2BH;HIST2H2BF;HIST2H2BE;HIST1H2BC;HIST1H2BD;H2BFS;HIST1H2BB;HIST1H2BO;HIST1H2BJ;HIST1H2BK;HIST3H2BB;HIST1H2BA	>sp|Q99880|H2B1L_HUMAN Histone H2B type 1-L OS=Homo sapiens GN=HIST1H2BL PE=1 SV=3;>sp|Q99879|H2B1M_HUMAN Histone H2B type 1-M OS=Homo sapiens GN=HIST1H2BM PE=1 SV=3;>sp|Q99877|H2B1N_HUMAN Histone H2B type 1-N OS=Homo sapiens GN=HIST1H2BN PE=1 SV=3;>sp|Q93	15	4	4	4	2	2	2	3	2	3	2	2	2	4	3	1	2	2	2	3	2	3	2	2	2	4	3	1	2	2	2	3	2	3	2	2	2	4	3	1	33.3	33.3
O60826	O60826	32	32	32	Coiled-coil domain-containing protein 22	CCDC22	>sp|O60826|CCD22_HUMAN Coiled-coil domain-containing protein 22 OS=Homo sapiens GN=CCDC22 PE=1 SV=1	1	32	32	32	22	22	21	25	24	13	0	0	0	0	0	0	22	22	21	25	24	13	0	0	0	0	0	0	22	22	21	25	24	13	0	0	0	0	0	0	58.1	58.1
O75223	O75223	2	2	2	Gamma-glutamylcyclotransferase	GGCT	>sp|O75223|GGCT_HUMAN Gamma-glutamylcyclotransferase OS=Homo sapiens GN=GGCT PE=1 SV=1	1	2	2	2	0	0	0	1	0	0	0	0	0	1	2	0	0	0	0	1	0	0	0	0	0	1	2	0	0	0	0	1	0	0	0	0	0	1	2	0	12.2	12.2
O75369	O75369	5	3	3	Filamin-B	FLNB	>sp|O75369|FLNB_HUMAN Filamin-B OS=Homo sapiens GN=FLNB PE=1 SV=2	1	5	3	3	3	3	3	5	5	2	3	3	3	4	4	5	1	1	1	3	3	1	1	1	1	2	2	3	1	1	1	3	3	1	1	1	1	2	2	3	2.1	1.4
O75390	O75390	2	2	2	Citrate synthase, mitochondrial	CS	>sp|O75390|CISY_HUMAN Citrate synthase, mitochondrial OS=Homo sapiens GN=CS PE=1 SV=2	1	2	2	2	1	1	1	1	1	1	1	1	1	1	0	1	1	1	1	1	1	1	1	1	1	1	0	1	1	1	1	1	1	1	1	1	1	1	0	1	4.1	4.1
O75396	O75396	5	5	5	Vesicle-trafficking protein SEC22b	SEC22B	>sp|O75396|SC22B_HUMAN Vesicle-trafficking protein SEC22b OS=Homo sapiens GN=SEC22B PE=1 SV=4	1	5	5	5	1	2	3	3	3	2	2	2	2	3	2	3	1	2	3	3	3	2	2	2	2	3	2	3	1	2	3	3	3	2	2	2	2	3	2	3	28.8	28.8
O75400	O75400	14	14	14	Pre-mRNA-processing factor 40 homolog A	PRPF40A	>sp|O75400|PR40A_HUMAN Pre-mRNA-processing factor 40 homolog A OS=Homo sapiens GN=PRPF40A PE=1 SV=2	1	14	14	14	9	9	9	10	11	6	9	10	9	11	12	11	9	9	9	10	11	6	9	10	9	11	12	11	9	9	9	10	11	6	9	10	9	11	12	11	16	16
O75533	O75533	4	4	4	Splicing factor 3B subunit 1	SF3B1	>sp|O75533|SF3B1_HUMAN Splicing factor 3B subunit 1 OS=Homo sapiens GN=SF3B1 PE=1 SV=3	1	4	4	4	3	3	3	3	3	3	2	2	3	3	3	3	3	3	3	3	3	3	2	2	3	3	3	3	3	3	3	3	3	3	2	2	3	3	3	3	3.1	3.1
O75643	O75643	14	14	14	U5 small nuclear ribonucleoprotein 200 kDa helicase	SNRNP200	>sp|O75643|U520_HUMAN U5 small nuclear ribonucleoprotein 200 kDa helicase OS=Homo sapiens GN=SNRNP200 PE=1 SV=2	1	14	14	14	11	11	11	11	10	3	11	11	11	10	10	10	11	11	11	11	10	3	11	11	11	10	10	10	11	11	11	11	10	3	11	11	11	10	10	10	8.3	8.3
O75874;P48735	O75874	5;1	5;1	5;1	Isocitrate dehydrogenase [NADP] cytoplasmic	IDH1	>sp|O75874|IDHC_HUMAN Isocitrate dehydrogenase [NADP] cytoplasmic OS=Homo sapiens GN=IDH1 PE=1 SV=2	2	5	5	5	2	2	2	3	3	3	2	2	2	4	5	5	2	2	2	3	3	3	2	2	2	4	5	5	2	2	2	3	3	3	2	2	2	4	5	5	13	13
O75964	O75964	2	2	2	ATP synthase subunit g, mitochondrial	ATP5L	>sp|O75964|ATP5L_HUMAN ATP synthase subunit g, mitochondrial OS=Homo sapiens GN=ATP5L PE=1 SV=3	1	2	2	2	2	2	2	1	1	1	2	2	1	1	1	1	2	2	2	1	1	1	2	2	1	1	1	1	2	2	2	1	1	1	2	2	1	1	1	1	23.3	23.3
O76070	O76070	1	1	1	Gamma-synuclein	SNCG	>sp|O76070|SYUG_HUMAN Gamma-synuclein OS=Homo sapiens GN=SNCG PE=1 SV=2	1	1	1	1	1	1	1	1	1	0	1	1	1	1	1	1	1	1	1	1	1	0	1	1	1	1	1	1	1	1	1	1	1	0	1	1	1	1	1	1	12.6	12.6
O95218	O95218	1	1	1	Zinc finger Ran-binding domain-containing protein 2	ZRANB2	>sp|O95218|ZRAB2_HUMAN Zinc finger Ran-binding domain-containing protein 2 OS=Homo sapiens GN=ZRANB2 PE=1 SV=2	1	1	1	1	0	0	0	1	1	0	1	1	1	1	1	1	0	0	0	1	1	0	1	1	1	1	1	1	0	0	0	1	1	0	1	1	1	1	1	1	6.1	6.1
O95232	O95232	11	11	11	Luc7-like protein 3	LUC7L3	>sp|O95232|LC7L3_HUMAN Luc7-like protein 3 OS=Homo sapiens GN=LUC7L3 PE=1 SV=2	1	11	11	11	10	10	10	7	6	5	10	10	10	6	5	6	10	10	10	7	6	5	10	10	10	6	5	6	10	10	10	7	6	5	10	10	10	6	5	6	29.9	29.9
O95340	O95340	1	1	1	Bifunctional 3-phosphoadenosine 5-phosphosulfate synthase 2;Sulfate adenylyltransferase;Adenylyl-sulfate kinase	PAPSS2	>sp|O95340|PAPS2_HUMAN Bifunctional 3-phosphoadenosine 5-phosphosulfate synthase 2 OS=Homo sapiens GN=PAPSS2 PE=1 SV=2	1	1	1	1	1	1	1	1	1	0	1	1	0	0	0	1	1	1	1	1	1	0	1	1	0	0	0	1	1	1	1	1	1	0	1	1	0	0	0	1	2.1	2.1
O95373;O15397	O95373	8;1	8;1	8;1	Importin-7	IPO7	>sp|O95373|IPO7_HUMAN Importin-7 OS=Homo sapiens GN=IPO7 PE=1 SV=1	2	8	8	8	5	5	5	7	6	1	5	5	4	6	7	8	5	5	5	7	6	1	5	5	4	6	7	8	5	5	5	7	6	1	5	5	4	6	7	8	9.6	9.6
O95816	O95816	2	2	2	BAG family molecular chaperone regulator 2	BAG2	>sp|O95816|BAG2_HUMAN BAG family molecular chaperone regulator 2 OS=Homo sapiens GN=BAG2 PE=1 SV=1	1	2	2	2	1	1	1	1	2	1	1	1	1	0	0	2	1	1	1	1	2	1	1	1	1	0	0	2	1	1	1	1	2	1	1	1	1	0	0	2	9.5	9.5
O96000	O96000	2	2	2	NADH dehydrogenase [ubiquinone] 1 beta subcomplex subunit 10	NDUFB10	>sp|O96000|NDUBA_HUMAN NADH dehydrogenase [ubiquinone] 1 beta subcomplex subunit 10 OS=Homo sapiens GN=NDUFB10 PE=1 SV=3	1	2	2	2	1	1	1	2	2	0	1	1	1	1	1	2	1	1	1	2	2	0	1	1	1	1	1	2	1	1	1	2	2	0	1	1	1	1	1	2	12.2	12.2
P00338	P00338	7	6	6	L-lactate dehydrogenase A chain	LDHA	>sp|P00338|LDHA_HUMAN L-lactate dehydrogenase A chain OS=Homo sapiens GN=LDHA PE=1 SV=2	1	7	6	6	5	5	4	6	5	4	5	5	4	6	6	6	4	4	3	5	4	3	4	4	3	5	5	5	4	4	3	5	4	3	4	4	3	5	5	5	25	21.4
P00387	P00387	2	2	2	NADH-cytochrome b5 reductase 3;NADH-cytochrome b5 reductase 3 membrane-bound form;NADH-cytochrome b5 reductase 3 soluble form	CYB5R3	>sp|P00387|NB5R3_HUMAN NADH-cytochrome b5 reductase 3 OS=Homo sapiens GN=CYB5R3 PE=1 SV=3	1	2	2	2	1	1	1	2	1	0	1	1	1	2	2	2	1	1	1	2	1	0	1	1	1	2	2	2	1	1	1	2	1	0	1	1	1	2	2	2	7.6	7.6
P00403	P00403	2	2	2	Cytochrome c oxidase subunit 2	MT-CO2	>sp|P00403|COX2_HUMAN Cytochrome c oxidase subunit 2 OS=Homo sapiens GN=MT-CO2 PE=1 SV=1	1	2	2	2	1	1	1	0	1	0	1	1	1	0	0	0	1	1	1	0	1	0	1	1	1	0	0	0	1	1	1	0	1	0	1	1	1	0	0	0	7.5	7.5
P00558;P07205	P00558	13;2	13;2	13;2	Phosphoglycerate kinase 1	PGK1	>sp|P00558|PGK1_HUMAN Phosphoglycerate kinase 1 OS=Homo sapiens GN=PGK1 PE=1 SV=3	2	13	13	13	8	9	9	10	10	6	8	8	8	10	10	10	8	9	9	10	10	6	8	8	8	10	10	10	8	9	9	10	10	6	8	8	8	10	10	10	43.2	43.2
P00966	P00966	8	8	8	Argininosuccinate synthase	ASS1	>sp|P00966|ASSY_HUMAN Argininosuccinate synthase OS=Homo sapiens GN=ASS1 PE=1 SV=2	1	8	8	8	5	5	5	6	4	2	4	5	5	6	5	6	5	5	5	6	4	2	4	5	5	6	5	6	5	5	5	6	4	2	4	5	5	6	5	6	16	16
P01040	P01040	1	1	1	Cystatin-A;Cystatin-A, N-terminally processed	CSTA	>sp|P01040|CYTA_HUMAN Cystatin-A OS=Homo sapiens GN=CSTA PE=1 SV=1	1	1	1	1	0	0	0	0	0	0	0	0	1	1	1	0	0	0	0	0	0	0	0	0	1	1	1	0	0	0	0	0	0	0	0	0	1	1	1	0	12.2	12.2
P01834;P0DOX7	P01834;P0DOX7	1;1	1;1	1;1	Ig kappa chain C region	IGKC	>sp|P01834|IGKC_HUMAN Immunoglobulin kappa constant OS=Homo sapiens GN=IGKC PE=1 SV=2;>sp|P0DOX7|IGK_HUMAN Immunoglobulin kappa light chain OS=Homo sapiens PE=1 SV=1	2	1	1	1	0	0	0	0	0	0	0	0	0	1	0	0	0	0	0	0	0	0	0	0	0	1	0	0	0	0	0	0	0	0	0	0	0	1	0	0	18.7	18.7
P02545;Q03252	P02545	18;1	18;1	17;0	Prelamin-A/C;Lamin-A/C	LMNA	>sp|P02545|LMNA_HUMAN Prelamin-A/C OS=Homo sapiens GN=LMNA PE=1 SV=1	2	18	18	17	15	14	15	17	16	11	15	15	15	16	15	15	15	14	15	17	16	11	15	15	15	16	15	15	14	13	14	17	16	11	14	14	14	16	15	15	33	33
P02786	P02786	3	3	3	Transferrin receptor protein 1;Transferrin receptor protein 1, serum form	TFRC	>sp|P02786|TFR1_HUMAN Transferrin receptor protein 1 OS=Homo sapiens GN=TFRC PE=1 SV=2	1	3	3	3	2	2	2	2	2	2	2	2	2	2	2	2	2	2	2	2	2	2	2	2	2	2	2	2	2	2	2	2	2	2	2	2	2	2	2	2	4.7	4.7
P04040	P04040	2	2	2	Catalase	CAT	>sp|P04040|CATA_HUMAN Catalase OS=Homo sapiens GN=CAT PE=1 SV=3	1	2	2	2	0	0	0	0	0	0	0	0	0	1	2	2	0	0	0	0	0	0	0	0	0	1	2	2	0	0	0	0	0	0	0	0	0	1	2	2	7	7
P04075	P04075	16	16	15	Fructose-bisphosphate aldolase A	ALDOA	>sp|P04075|ALDOA_HUMAN Fructose-bisphosphate aldolase A OS=Homo sapiens GN=ALDOA PE=1 SV=2	1	16	16	15	8	7	7	14	16	9	9	7	8	16	15	15	8	7	7	14	16	9	9	7	8	16	15	15	8	7	7	14	15	9	9	7	8	15	14	14	44.2	44.2
P04083	P04083	9	9	9	Annexin A1	ANXA1	>sp|P04083|ANXA1_HUMAN Annexin A1 OS=Homo sapiens GN=ANXA1 PE=1 SV=2	1	9	9	9	5	5	5	8	8	4	5	5	5	8	8	9	5	5	5	8	8	4	5	5	5	8	8	9	5	5	5	8	8	4	5	5	5	8	8	9	35.3	35.3
P04264;CON__P04264	P04264;CON__P04264	50;48	50;48	36;34	Keratin, type II cytoskeletal 1	KRT1	>sp|P04264|K2C1_HUMAN Keratin, type II cytoskeletal 1 OS=Homo sapiens GN=KRT1 PE=1 SV=6;>P04264 SWISS-PROT:P04264 Tax_Id=9606 Gene_Symbol=KRT1 Keratin, type II cytoskeletal 1	2	50	50	36	19	18	18	32	27	23	23	20	23	42	46	39	19	18	18	32	27	23	23	20	23	42	46	39	12	11	11	22	18	16	16	13	16	30	33	28	62.6	62.6
P04406;O14556	P04406	11;1	11;1	11;1	Glyceraldehyde-3-phosphate dehydrogenase	GAPDH	>sp|P04406|G3P_HUMAN Glyceraldehyde-3-phosphate dehydrogenase OS=Homo sapiens GN=GAPDH PE=1 SV=3	2	11	11	11	8	8	8	11	11	6	8	7	7	11	10	10	8	8	8	11	11	6	8	7	7	11	10	10	8	8	8	11	11	6	8	7	7	11	10	10	30.4	30.4
P04792	P04792	6	6	6	Heat shock protein beta-1	HSPB1	>sp|P04792|HSPB1_HUMAN Heat shock protein beta-1 OS=Homo sapiens GN=HSPB1 PE=1 SV=2	1	6	6	6	5	6	6	6	6	4	6	6	6	5	6	5	5	6	6	6	6	4	6	6	6	5	6	5	5	6	6	6	6	4	6	6	6	5	6	5	36.1	36.1
P04843	P04843	8	8	8	Dolichyl-diphosphooligosaccharide--protein glycosyltransferase subunit 1	RPN1	>sp|P04843|RPN1_HUMAN Dolichyl-diphosphooligosaccharide--protein glycosyltransferase subunit 1 OS=Homo sapiens GN=RPN1 PE=1 SV=1	1	8	8	8	4	4	4	8	7	3	4	4	4	8	8	8	4	4	4	8	7	3	4	4	4	8	8	8	4	4	4	8	7	3	4	4	4	8	8	8	17.5	17.5
P05023;P13637;P50993;Q13733;P20648	P05023	11;5;5;1;1	11;5;5;1;1	11;5;5;1;1	Sodium/potassium-transporting ATPase subunit alpha-1	ATP1A1	>sp|P05023|AT1A1_HUMAN Sodium/potassium-transporting ATPase subunit alpha-1 OS=Homo sapiens GN=ATP1A1 PE=1 SV=1	5	11	11	11	7	7	7	7	6	2	6	7	5	8	8	8	7	7	7	7	6	2	6	7	5	8	8	8	7	7	7	7	6	2	6	7	5	8	8	8	15	15
P05089	P05089	3	3	3	Arginase-1	ARG1	>sp|P05089|ARGI1_HUMAN Arginase-1 OS=Homo sapiens GN=ARG1 PE=1 SV=2	1	3	3	3	0	0	0	0	0	0	0	0	0	1	3	1	0	0	0	0	0	0	0	0	0	1	3	1	0	0	0	0	0	0	0	0	0	1	3	1	10.2	10.2
P05141	P05141	10	10	3	ADP/ATP translocase 2;ADP/ATP translocase 2, N-terminally processed	SLC25A5	>sp|P05141|ADT2_HUMAN ADP/ATP translocase 2 OS=Homo sapiens GN=SLC25A5 PE=1 SV=7	1	10	10	3	8	8	8	8	7	5	8	8	7	7	9	8	8	8	8	8	7	5	8	8	7	7	9	8	3	3	3	3	3	2	3	3	3	2	3	3	28.5	28.5
P05198	P05198	2	2	2	Eukaryotic translation initiation factor 2 subunit 1	EIF2S1	>sp|P05198|IF2A_HUMAN Eukaryotic translation initiation factor 2 subunit 1 OS=Homo sapiens GN=EIF2S1 PE=1 SV=3	1	2	2	2	1	1	1	1	1	1	1	1	1	1	2	2	1	1	1	1	1	1	1	1	1	1	2	2	1	1	1	1	1	1	1	1	1	1	2	2	6.3	6.3
P05387	P05387	2	2	2	60S acidic ribosomal protein P2	RPLP2	>sp|P05387|RLA2_HUMAN 60S acidic ribosomal protein P2 OS=Homo sapiens GN=RPLP2 PE=1 SV=1	1	2	2	2	2	2	2	2	2	2	2	2	2	1	2	2	2	2	2	2	2	2	2	2	2	1	2	2	2	2	2	2	2	2	2	2	2	1	2	2	39.1	39.1
Q8NHW5;P05388	Q8NHW5;P05388	3;3	3;3	3;3	60S acidic ribosomal protein P0-like;60S acidic ribosomal protein P0	RPLP0P6;RPLP0	>sp|Q8NHW5|RLA0L_HUMAN 60S acidic ribosomal protein P0-like OS=Homo sapiens GN=RPLP0P6 PE=5 SV=1;>sp|P05388|RLA0_HUMAN 60S acidic ribosomal protein P0 OS=Homo sapiens GN=RPLP0 PE=1 SV=1	2	3	3	3	2	3	3	0	0	0	1	2	0	0	0	0	2	3	3	0	0	0	1	2	0	0	0	0	2	3	3	0	0	0	1	2	0	0	0	0	14.8	14.8
P05783;CON__P05784;CON__Q92764;Q92764;CON__H-INV:HIT000015463;Q14532;CON__Q14532;CON__A2AB72;O76013;CON__O76013	P05783	20;7;2;2;1;1;1;1;1;1	19;6;1;1;1;0;0;0;0;0	17;5;0;0;1;0;0;0;0;0	Keratin, type I cytoskeletal 18	KRT18	>sp|P05783|K1C18_HUMAN Keratin, type I cytoskeletal 18 OS=Homo sapiens GN=KRT18 PE=1 SV=2	10	20	19	17	13	13	12	17	18	12	14	13	13	17	16	18	13	13	12	16	17	11	14	13	13	16	15	17	11	11	10	14	15	10	12	11	11	14	13	15	47.4	45.8
P05976;P08590	P05976;P08590	1;1	1;1	1;1	Myosin light chain 1/3, skeletal muscle isoform;Myosin light chain 3	MYL1;MYL3	>sp|P05976|MYL1_HUMAN Myosin light chain 1/3, skeletal muscle isoform OS=Homo sapiens GN=MYL1 PE=2 SV=3;>sp|P08590|MYL3_HUMAN Myosin light chain 3 OS=Homo sapiens GN=MYL3 PE=1 SV=3	2	1	1	1	1	1	1	1	1	0	1	1	1	0	1	0	1	1	1	1	1	0	1	1	1	0	1	0	1	1	1	1	1	0	1	1	1	0	1	0	8.2	8.2
P06454	P06454	5	5	5	Prothymosin alpha;Prothymosin alpha, N-terminally processed;Thymosin alpha-1	PTMA	>sp|P06454|PTMA_HUMAN Prothymosin alpha OS=Homo sapiens GN=PTMA PE=1 SV=2	1	5	5	5	4	5	5	5	5	4	5	5	5	5	5	5	4	5	5	5	5	4	5	5	5	5	5	5	4	5	5	5	5	4	5	5	5	5	5	5	35.1	35.1
P06493;Q00535;P24941;P11802;Q00526;Q00534;P50750;Q96Q40;O94921;Q07002;Q00536;Q00537;Q9NYV4;Q14004	P06493	3;1;1;1;1;1;1;1;1;1;1;1;1;1	3;1;1;1;1;1;1;1;1;1;1;1;1;1	3;1;1;1;1;1;1;1;1;1;1;1;1;1	Cyclin-dependent kinase 1	CDK1	>sp|P06493|CDK1_HUMAN Cyclin-dependent kinase 1 OS=Homo sapiens GN=CDK1 PE=1 SV=3	14	3	3	3	2	2	2	2	2	2	2	2	2	2	2	2	2	2	2	2	2	2	2	2	2	2	2	2	2	2	2	2	2	2	2	2	2	2	2	2	11.4	11.4
P06576	P06576	11	11	11	ATP synthase subunit beta, mitochondrial	ATP5B	>sp|P06576|ATPB_HUMAN ATP synthase subunit beta, mitochondrial OS=Homo sapiens GN=ATP5B PE=1 SV=3	1	11	11	11	9	9	8	10	10	2	8	7	8	10	10	10	9	9	8	10	10	2	8	7	8	10	10	10	9	9	8	10	10	2	8	7	8	10	10	10	28	28
P06733;P13929	P06733	17;1	17;1	16;0	Alpha-enolase	ENO1	>sp|P06733|ENOA_HUMAN Alpha-enolase OS=Homo sapiens GN=ENO1 PE=1 SV=2	2	17	17	16	13	13	13	17	13	9	13	12	13	16	16	16	13	13	13	17	13	9	13	12	13	16	16	16	12	12	12	16	12	9	12	11	12	15	15	15	47	47
P06744;CON__Q3ZBD7	P06744	3;1	3;1	3;1	Glucose-6-phosphate isomerase	GPI	>sp|P06744|G6PI_HUMAN Glucose-6-phosphate isomerase OS=Homo sapiens GN=GPI PE=1 SV=4	2	3	3	3	3	3	3	1	1	0	3	2	3	1	2	1	3	3	3	1	1	0	3	2	3	1	2	1	3	3	3	1	1	0	3	2	3	1	2	1	6.1	6.1
P06748	P06748	2	2	2	Nucleophosmin	NPM1	>sp|P06748|NPM_HUMAN Nucleophosmin OS=Homo sapiens GN=NPM1 PE=1 SV=2	1	2	2	2	2	2	2	2	2	1	2	2	2	2	2	2	2	2	2	2	2	1	2	2	2	2	2	2	2	2	2	2	2	1	2	2	2	2	2	2	7.5	7.5
P06753;P09493;P07951;CON__Q3SX28	P06753;P09493;P07951;CON__Q3SX28	4;2;2;2	1;0;0;0	1;0;0;0	Tropomyosin alpha-3 chain;Tropomyosin alpha-1 chain;Tropomyosin beta chain	TPM3;TPM1;TPM2	>sp|P06753|TPM3_HUMAN Tropomyosin alpha-3 chain OS=Homo sapiens GN=TPM3 PE=1 SV=2;>sp|P09493|TPM1_HUMAN Tropomyosin alpha-1 chain OS=Homo sapiens GN=TPM1 PE=1 SV=2;>sp|P07951|TPM2_HUMAN Tropomyosin beta chain OS=Homo sapiens GN=TPM2 PE=1 SV=1;>Q3SX28 TREMB	4	4	1	1	1	1	1	3	3	3	1	1	1	4	2	4	0	0	0	0	0	1	0	0	0	1	1	1	0	0	0	0	0	1	0	0	0	1	1	1	15.4	4.6
P07195;Q6ZMR3;P07864	P07195	8;1;1	8;1;1	7;0;0	L-lactate dehydrogenase B chain	LDHB	>sp|P07195|LDHB_HUMAN L-lactate dehydrogenase B chain OS=Homo sapiens GN=LDHB PE=1 SV=2	3	8	8	7	7	7	7	8	7	6	7	7	7	8	8	8	7	7	7	8	7	6	7	7	7	8	8	8	6	6	6	7	6	5	6	6	6	7	7	7	25.7	25.7
P07237	P07237	7	7	7	Protein disulfide-isomerase	P4HB	>sp|P07237|PDIA1_HUMAN Protein disulfide-isomerase OS=Homo sapiens GN=P4HB PE=1 SV=3	1	7	7	7	2	2	2	7	5	1	2	2	2	7	7	7	2	2	2	7	5	1	2	2	2	7	7	7	2	2	2	7	5	1	2	2	2	7	7	7	16.3	16.3
P07355;A6NMY6	P07355;A6NMY6	11;7	11;7	11;7	Annexin A2;Putative annexin A2-like protein	ANXA2;ANXA2P2	>sp|P07355|ANXA2_HUMAN Annexin A2 OS=Homo sapiens GN=ANXA2 PE=1 SV=2;>sp|A6NMY6|AXA2L_HUMAN Putative annexin A2-like protein OS=Homo sapiens GN=ANXA2P2 PE=5 SV=2	2	11	11	11	7	7	7	11	11	5	6	7	7	11	11	10	7	7	7	11	11	5	6	7	7	11	11	10	7	7	7	11	11	5	6	7	7	11	11	10	36.9	36.9
P07437	P07437	15	4	3	Tubulin beta chain	TUBB	>sp|P07437|TBB5_HUMAN Tubulin beta chain OS=Homo sapiens GN=TUBB PE=1 SV=2	1	15	4	3	10	10	10	15	14	9	10	10	10	14	15	14	4	4	4	4	4	3	4	4	4	3	4	3	3	3	3	3	3	2	3	3	3	2	3	2	39	13.3
P07737	P07737	5	5	5	Profilin-1	PFN1	>sp|P07737|PROF1_HUMAN Profilin-1 OS=Homo sapiens GN=PFN1 PE=1 SV=2	1	5	5	5	4	4	4	3	3	3	3	4	4	3	3	3	4	4	4	3	3	3	3	4	4	3	3	3	4	4	4	3	3	3	3	4	4	3	3	3	39.3	39.3
P07814	P07814	11	11	11	Bifunctional glutamate/proline--tRNA ligase;Glutamate--tRNA ligase;Proline--tRNA ligase	EPRS	>sp|P07814|SYEP_HUMAN Bifunctional glutamate/proline--tRNA ligase OS=Homo sapiens GN=EPRS PE=1 SV=5	1	11	11	11	6	6	7	8	8	4	6	6	6	8	8	9	6	6	7	8	8	4	6	6	6	8	8	9	6	6	7	8	8	4	6	6	6	8	8	9	9.4	9.4
P07900;Q14568;Q58FF6;Q58FG0;Q58FG1	P07900	24;4;4;3;1	12;1;0;1;0	12;1;0;1;0	Heat shock protein HSP 90-alpha	HSP90AA1	>sp|P07900|HS90A_HUMAN Heat shock protein HSP 90-alpha OS=Homo sapiens GN=HSP90AA1 PE=1 SV=5	5	24	12	12	15	15	15	23	22	11	16	14	16	24	22	23	5	5	5	11	10	4	6	4	6	12	11	11	5	5	5	11	10	4	6	4	6	12	11	11	31	16
P07910;P0DMR1;O60812;B7ZW38;B2RXH8;Q86SE5	P07910;P0DMR1;O60812;B7ZW38;B2RXH8	10;5;5;5;5;1	10;5;5;5;5;1	10;5;5;5;5;1	Heterogeneous nuclear ribonucleoproteins C1/C2;Heterogeneous nuclear ribonucleoprotein C-like 1	HNRNPC;HNRNPCL1;LOC649330;LOC440563	>sp|P07910|HNRPC_HUMAN Heterogeneous nuclear ribonucleoproteins C1/C2 OS=Homo sapiens GN=HNRNPC PE=1 SV=4;>sp|P0DMR1|HNRC4_HUMAN Heterogeneous nuclear ribonucleoprotein C-like 4 OS=Homo sapiens GN=HNRNPCL4 PE=3 SV=1;>sp|O60812|HNRC1_HUMAN Heterogeneous nuc	6	10	10	10	6	7	7	10	10	5	7	7	7	9	9	7	6	7	7	10	10	5	7	7	7	9	9	7	6	7	7	10	10	5	7	7	7	9	9	7	32	32
P07954	P07954	3	3	3	Fumarate hydratase, mitochondrial	FH	>sp|P07954|FUMH_HUMAN Fumarate hydratase, mitochondrial OS=Homo sapiens GN=FH PE=1 SV=3	1	3	3	3	0	0	0	2	1	0	1	2	0	2	1	2	0	0	0	2	1	0	1	2	0	2	1	2	0	0	0	2	1	0	1	2	0	2	1	2	8.4	8.4
P61586;P08134;P62745	P61586;P08134;P62745	2;2;1	2;2;1	2;2;1	Transforming protein RhoA;Rho-related GTP-binding protein RhoC;Rho-related GTP-binding protein RhoB	RHOA;RHOC;RHOB	>sp|P61586|RHOA_HUMAN Transforming protein RhoA OS=Homo sapiens GN=RHOA PE=1 SV=1;>sp|P08134|RHOC_HUMAN Rho-related GTP-binding protein RhoC OS=Homo sapiens GN=RHOC PE=1 SV=1;>sp|P62745|RHOB_HUMAN Rho-related GTP-binding protein RhoB OS=Homo sapiens GN=RHO	3	2	2	2	1	1	1	2	2	1	2	2	1	2	1	2	1	1	1	2	2	1	2	2	1	2	1	2	1	1	1	2	2	1	2	2	1	2	1	2	10.4	10.4
P08195	P08195	9	9	9	4F2 cell-surface antigen heavy chain	SLC3A2	>sp|P08195|4F2_HUMAN 4F2 cell-surface antigen heavy chain OS=Homo sapiens GN=SLC3A2 PE=1 SV=3	1	9	9	9	7	7	8	7	7	1	8	7	7	7	7	7	7	7	8	7	7	1	8	7	7	7	7	7	7	7	8	7	7	1	8	7	7	7	7	7	17.6	17.6
P08237	P08237	3	2	2	6-phosphofructokinase, muscle type	PFKM	>sp|P08237|PFKAM_HUMAN ATP-dependent 6-phosphofructokinase, muscle type OS=Homo sapiens GN=PFKM PE=1 SV=2	1	3	2	2	2	2	2	2	2	0	2	2	2	2	1	2	2	2	2	1	1	0	2	2	2	1	1	1	2	2	2	1	1	0	2	2	2	1	1	1	3.7	2.6
P08238;Q58FF7;Q58FF8	P08238	28;10;5	28;10;5	14;2;1	Heat shock protein HSP 90-beta	HSP90AB1	>sp|P08238|HS90B_HUMAN Heat shock protein HSP 90-beta OS=Homo sapiens GN=HSP90AB1 PE=1 SV=4	3	28	28	14	21	20	21	26	25	13	21	20	21	27	25	27	21	20	21	26	25	13	21	20	21	27	25	27	9	8	9	12	11	5	9	8	9	13	12	14	39	39
P08574	P08574	1	1	1	Cytochrome c1, heme protein, mitochondrial	CYC1	>sp|P08574|CY1_HUMAN Cytochrome c1, heme protein, mitochondrial OS=Homo sapiens GN=CYC1 PE=1 SV=3	1	1	1	1	1	1	1	0	1	0	1	1	1	1	1	1	1	1	1	0	1	0	1	1	1	1	1	1	1	1	1	0	1	0	1	1	1	1	1	1	3.7	3.7
P08579	P08579	1	1	1	U2 small nuclear ribonucleoprotein B	SNRPB2	>sp|P08579|RU2B_HUMAN U2 small nuclear ribonucleoprotein B OS=Homo sapiens GN=SNRPB2 PE=1 SV=1	1	1	1	1	1	1	1	1	1	1	1	1	0	1	1	1	1	1	1	1	1	1	1	1	0	1	1	1	1	1	1	1	1	1	1	1	0	1	1	1	4.9	4.9
P08621	P08621	11	11	11	U1 small nuclear ribonucleoprotein 70 kDa	SNRNP70	>sp|P08621|RU17_HUMAN U1 small nuclear ribonucleoprotein 70 kDa OS=Homo sapiens GN=SNRNP70 PE=1 SV=2	1	11	11	11	10	10	9	5	5	5	9	9	10	6	5	6	10	10	9	5	5	5	9	9	10	6	5	6	10	10	9	5	5	5	9	9	10	6	5	6	25.9	25.9
P08670;P17661;P14136;P41219;P07196	P08670	19;4;1;1;1	18;3;1;0;1	17;2;1;0;0	Vimentin	VIM	>sp|P08670|VIME_HUMAN Vimentin OS=Homo sapiens GN=VIM PE=1 SV=4	5	19	18	17	13	14	12	15	14	8	14	13	12	14	12	15	12	13	11	14	13	7	13	12	11	13	11	14	11	12	10	13	12	7	12	11	10	12	10	13	38.6	36.9
P08708	P08708	3	3	3	40S ribosomal protein S17	RPS17	>sp|P08708|RS17_HUMAN 40S ribosomal protein S17 OS=Homo sapiens GN=RPS17 PE=1 SV=2	1	3	3	3	2	2	2	1	1	1	2	2	2	1	1	1	2	2	2	1	1	1	2	2	2	1	1	1	2	2	2	1	1	1	2	2	2	1	1	1	15.6	15.6
P09012	P09012	1	1	1	U1 small nuclear ribonucleoprotein A	SNRPA	>sp|P09012|SNRPA_HUMAN U1 small nuclear ribonucleoprotein A OS=Homo sapiens GN=SNRPA PE=1 SV=3	1	1	1	1	1	1	1	1	0	1	1	1	1	1	0	1	1	1	1	1	0	1	1	1	1	1	0	1	1	1	1	1	0	1	1	1	1	1	0	1	3.5	3.5
P09104	P09104	2	1	1	Gamma-enolase	ENO2	>sp|P09104|ENOG_HUMAN Gamma-enolase OS=Homo sapiens GN=ENO2 PE=1 SV=3	1	2	1	1	1	1	1	1	1	0	1	2	1	1	1	1	0	0	0	0	0	0	0	1	0	0	0	0	0	0	0	0	0	0	0	1	0	0	0	0	7.1	3
P09382	P09382	1	1	1	Galectin-1	LGALS1	>sp|P09382|LEG1_HUMAN Galectin-1 OS=Homo sapiens GN=LGALS1 PE=1 SV=2	1	1	1	1	0	0	0	1	1	0	0	0	0	1	1	1	0	0	0	1	1	0	0	0	0	1	1	1	0	0	0	1	1	0	0	0	0	1	1	1	13.3	13.3
P09429;B2RPK0	P09429;B2RPK0	2;1	2;1	2;1	High mobility group protein B1;Putative high mobility group protein B1-like 1	HMGB1;HMGB1P1	>sp|P09429|HMGB1_HUMAN High mobility group protein B1 OS=Homo sapiens GN=HMGB1 PE=1 SV=3;>sp|B2RPK0|HGB1A_HUMAN Putative high mobility group protein B1-like 1 OS=Homo sapiens GN=HMGB1P1 PE=5 SV=1	2	2	2	2	1	1	1	2	2	0	1	1	1	2	2	2	1	1	1	2	2	0	1	1	1	2	2	2	1	1	1	2	2	0	1	1	1	2	2	2	13.5	13.5
P09622	P09622	3	3	3	Dihydrolipoyl dehydrogenase, mitochondrial	DLD	>sp|P09622|DLDH_HUMAN Dihydrolipoyl dehydrogenase, mitochondrial OS=Homo sapiens GN=DLD PE=1 SV=2	1	3	3	3	1	1	1	2	1	0	1	1	1	2	1	3	1	1	1	2	1	0	1	1	1	2	1	3	1	1	1	2	1	0	1	1	1	2	1	3	7.3	7.3
P09651;Q32P51	P09651;Q32P51	11;8	10;7	10;7	Heterogeneous nuclear ribonucleoprotein A1;Heterogeneous nuclear ribonucleoprotein A1-like 2	HNRNPA1;HNRNPA1L2	>sp|P09651|ROA1_HUMAN Heterogeneous nuclear ribonucleoprotein A1 OS=Homo sapiens GN=HNRNPA1 PE=1 SV=5;>sp|Q32P51|RA1L2_HUMAN Heterogeneous nuclear ribonucleoprotein A1-like 2 OS=Homo sapiens GN=HNRNPA1L2 PE=2 SV=2	2	11	10	10	6	7	7	11	9	6	7	7	7	11	10	10	6	7	7	10	8	5	7	7	7	10	10	10	6	7	7	10	8	5	7	7	7	10	10	10	30.9	28.5
P09661	P09661	1	1	1	U2 small nuclear ribonucleoprotein A	SNRPA1	>sp|P09661|RU2A_HUMAN U2 small nuclear ribonucleoprotein A OS=Homo sapiens GN=SNRPA1 PE=1 SV=2	1	1	1	1	1	1	1	1	1	0	1	1	1	1	1	1	1	1	1	1	1	0	1	1	1	1	1	1	1	1	1	1	1	0	1	1	1	1	1	1	5.5	5.5
P09874	P09874	4	4	4	Poly [ADP-ribose] polymerase 1	PARP1	>sp|P09874|PARP1_HUMAN Poly [ADP-ribose] polymerase 1 OS=Homo sapiens GN=PARP1 PE=1 SV=4	1	4	4	4	1	1	1	3	2	2	1	1	1	3	3	4	1	1	1	3	2	2	1	1	1	3	3	4	1	1	1	3	2	2	1	1	1	3	3	4	4.7	4.7
P09972	P09972	2	1	1	Fructose-bisphosphate aldolase C	ALDOC	>sp|P09972|ALDOC_HUMAN Fructose-bisphosphate aldolase C OS=Homo sapiens GN=ALDOC PE=1 SV=2	1	2	1	1	1	1	1	1	2	0	1	1	1	2	2	2	1	1	1	1	1	0	1	1	1	1	1	1	1	1	1	1	1	0	1	1	1	1	1	1	8.2	6.3
Q71UI9;P0C0S5	Q71UI9;P0C0S5	3;3	2;2	2;2	Histone H2A.V;Histone H2A.Z	H2AFV;H2AFZ	>sp|Q71UI9|H2AV_HUMAN Histone H2A.V OS=Homo sapiens GN=H2AFV PE=1 SV=3;>sp|P0C0S5|H2AZ_HUMAN Histone H2A.Z OS=Homo sapiens GN=H2AFZ PE=1 SV=2	2	3	2	2	3	3	3	2	2	2	3	3	3	2	2	2	2	2	2	1	1	1	2	2	2	1	1	1	2	2	2	1	1	1	2	2	2	1	1	1	25.8	18.8
Q99878;Q96KK5;Q9BTM1;Q16777;Q6FI13;P20671;P0C0S8;Q93077;Q7L7L0;P04908;Q8IUE6;Q96QV6;P16104;REV__Q8NB25	Q99878;Q96KK5;Q9BTM1;Q16777;Q6FI13;P20671;P0C0S8;Q93077;Q7L7L0;P04908;Q8IUE6;Q96QV6;P16104	4;4;4;4;4;4;4;3;3;3;2;2;2;1	4;4;4;4;4;4;4;3;3;3;2;2;2;1	3;3;3;3;3;3;3;2;2;2;1;1;1;1	Histone H2A type 1-J;Histone H2A type 1-H;Histone H2A.J;Histone H2A type 2-C;Histone H2A type 2-A;Histone H2A type 1-D;Histone H2A type 1;Histone H2A type 1-C;Histone H2A type 3;Histone H2A type 1-B/E;Histone H2A type 2-B;Histone H2A type 1-A;Histone H2A.x	HIST1H2AJ;HIST1H2AH;H2AFJ;HIST2H2AC;HIST2H2AA3;HIST1H2AD;HIST1H2AG;HIST1H2AC;HIST3H2A;HIST1H2AB;HIST2H2AB;HIST1H2AA;H2AFX	>sp|Q99878|H2A1J_HUMAN Histone H2A type 1-J OS=Homo sapiens GN=HIST1H2AJ PE=1 SV=3;>sp|Q96KK5|H2A1H_HUMAN Histone H2A type 1-H OS=Homo sapiens GN=HIST1H2AH PE=1 SV=3;>sp|Q9BTM1|H2AJ_HUMAN Histone H2A.J OS=Homo sapiens GN=H2AFJ PE=1 SV=1;>sp|Q16777|H2A2C_HU	14	4	4	3	4	4	4	4	4	2	4	4	4	4	4	4	4	4	4	4	4	2	4	4	4	4	4	4	3	3	3	3	3	1	3	3	3	3	3	3	30.5	30.5
P62987;P62979;P0CG47;P0CG48	P62987;P62979;P0CG47;P0CG48	3;3;3;3	3;3;3;3	3;3;3;3	Ubiquitin-60S ribosomal protein L40;Ubiquitin;60S ribosomal protein L40;Ubiquitin-40S ribosomal protein S27a;Ubiquitin;40S ribosomal protein S27a;Polyubiquitin-B;Ubiquitin;Polyubiquitin-C;Ubiquitin	UBA52;RPS27A;UBB;UBC	>sp|P62987|RL40_HUMAN Ubiquitin-60S ribosomal protein L40 OS=Homo sapiens GN=UBA52 PE=1 SV=2;>sp|P62979|RS27A_HUMAN Ubiquitin-40S ribosomal protein S27a OS=Homo sapiens GN=RPS27A PE=1 SV=2;>sp|P0CG47|UBB_HUMAN Polyubiquitin-B OS=Homo sapiens GN=UBB PE=1 SV	4	3	3	3	3	3	3	3	2	2	3	3	3	3	3	2	3	3	3	3	2	2	3	3	3	3	3	2	3	3	3	3	2	2	3	3	3	3	3	2	26.6	26.6
P0DMV9;P0DMV8	P0DMV9;P0DMV8	14;14	12;12	6;6			>sp|P0DMV9|HS71B_HUMAN Heat shock 70 kDa protein 1B OS=Homo sapiens GN=HSPA1B PE=1 SV=1;>sp|P0DMV8|HS71A_HUMAN Heat shock 70 kDa protein 1A OS=Homo sapiens GN=HSPA1A PE=1 SV=1	2	14	12	6	11	11	11	12	13	7	11	11	11	13	13	13	9	9	9	10	11	5	9	9	9	11	11	11	5	5	5	6	6	3	5	5	5	6	6	6	25.9	22.5
Q01081;P0DN76;Q8WU68	Q01081;P0DN76;Q8WU68	6;6;4	6;6;4	6;6;4	Splicing factor U2AF 35 kDa subunit;Splicing factor U2AF 26 kDa subunit	U2AF1;U2AF1L4	>sp|Q01081|U2AF1_HUMAN Splicing factor U2AF 35 kDa subunit OS=Homo sapiens GN=U2AF1 PE=1 SV=3;>sp|P0DN76|U2AF5_HUMAN Splicing factor U2AF 35 kDa subunit-like protein OS=Homo sapiens GN=U2AF1L5 PE=1 SV=1;>sp|Q8WU68|U2AF4_HUMAN Splicing factor U2AF 26 kDa su	3	6	6	6	6	6	6	5	4	4	5	6	6	5	4	5	6	6	6	5	4	4	5	6	6	5	4	5	6	6	6	5	4	4	5	6	6	5	4	5	21.7	21.7
P0DOY3;P0DOY2	P0DOY3;P0DOY2	1;1	1;1	1;1			>sp|P0DOY3|IGLC3_HUMAN Immunoglobulin lambda constant 3 OS=Homo sapiens GN=IGLC3 PE=1 SV=1;>sp|P0DOY2|IGLC2_HUMAN Immunoglobulin lambda constant 2 OS=Homo sapiens GN=IGLC2 PE=1 SV=1	2	1	1	1	0	0	0	0	0	0	0	0	0	1	0	0	0	0	0	0	0	0	0	0	0	1	0	0	0	0	0	0	0	0	0	0	0	1	0	0	9.4	9.4
P0DP25;P0DP24;P0DP23;P27482;P02585	P0DP25;P0DP24;P0DP23	4;4;4;1;1	4;4;4;1;1	4;4;4;1;1			>sp|P0DP25|CALM3_HUMAN Calmodulin-3 OS=Homo sapiens GN=CALM3 PE=1 SV=1;>sp|P0DP24|CALM2_HUMAN Calmodulin-2 OS=Homo sapiens GN=CALM2 PE=1 SV=1;>sp|P0DP23|CALM1_HUMAN Calmodulin-1 OS=Homo sapiens GN=CALM1 PE=1 SV=1	5	4	4	4	2	2	2	4	4	3	2	2	1	2	3	3	2	2	2	4	4	3	2	2	1	2	3	3	2	2	2	4	4	3	2	2	1	2	3	3	30.2	30.2
P10599	P10599	4	4	4	Thioredoxin	TXN	>sp|P10599|THIO_HUMAN Thioredoxin OS=Homo sapiens GN=TXN PE=1 SV=3	1	4	4	4	3	3	3	2	2	2	3	3	3	2	3	3	3	3	3	2	2	2	3	3	3	2	3	3	3	3	3	2	2	2	3	3	3	2	3	3	19	19
P10620	P10620	2	2	2	Microsomal glutathione S-transferase 1	MGST1	>sp|P10620|MGST1_HUMAN Microsomal glutathione S-transferase 1 OS=Homo sapiens GN=MGST1 PE=1 SV=1	1	2	2	2	0	0	0	2	2	0	0	0	0	2	2	2	0	0	0	2	2	0	0	0	0	2	2	2	0	0	0	2	2	0	0	0	0	2	2	2	9	9
P10809	P10809	20	20	20	60 kDa heat shock protein, mitochondrial	HSPD1	>sp|P10809|CH60_HUMAN 60 kDa heat shock protein, mitochondrial OS=Homo sapiens GN=HSPD1 PE=1 SV=2	1	20	20	20	12	12	11	18	16	9	12	11	11	17	16	17	12	12	11	18	16	9	12	11	11	17	16	17	12	12	11	18	16	9	12	11	11	17	16	17	42.2	42.2
P11021	P11021	19	18	18	78 kDa glucose-regulated protein	HSPA5	>sp|P11021|GRP78_HUMAN 78 kDa glucose-regulated protein OS=Homo sapiens GN=HSPA5 PE=1 SV=2	1	19	18	18	13	10	10	14	16	8	12	11	9	15	15	16	12	9	9	14	16	8	11	10	8	15	15	16	12	9	9	14	16	8	11	10	8	15	15	16	30	30
P11142;P54652	P11142	26;9	26;9	22;5	Heat shock cognate 71 kDa protein	HSPA8	>sp|P11142|HSP7C_HUMAN Heat shock cognate 71 kDa protein OS=Homo sapiens GN=HSPA8 PE=1 SV=1	2	26	26	22	21	20	21	22	22	9	21	21	21	25	21	23	21	20	21	22	22	9	21	21	21	25	21	23	17	16	17	19	19	7	17	17	17	22	18	20	44.9	44.9
P11177	P11177	1	1	1	Pyruvate dehydrogenase E1 component subunit beta, mitochondrial	PDHB	>sp|P11177|ODPB_HUMAN Pyruvate dehydrogenase E1 component subunit beta, mitochondrial OS=Homo sapiens GN=PDHB PE=1 SV=3	1	1	1	1	1	1	1	1	1	1	0	0	1	1	1	1	1	1	1	1	1	1	0	0	1	1	1	1	1	1	1	1	1	1	0	0	1	1	1	1	3.1	3.1
P11233	P11233	2	2	2	Ras-related protein Ral-A	RALA	>sp|P11233|RALA_HUMAN Ras-related protein Ral-A OS=Homo sapiens GN=RALA PE=1 SV=1	1	2	2	2	2	1	1	0	0	0	2	2	2	0	0	0	2	1	1	0	0	0	2	2	2	0	0	0	2	1	1	0	0	0	2	2	2	0	0	0	11.7	11.7
P11310	P11310	2	2	2	Medium-chain specific acyl-CoA dehydrogenase, mitochondrial	ACADM	>sp|P11310|ACADM_HUMAN Medium-chain specific acyl-CoA dehydrogenase, mitochondrial OS=Homo sapiens GN=ACADM PE=1 SV=1	1	2	2	2	0	0	0	2	2	0	0	0	0	2	2	2	0	0	0	2	2	0	0	0	0	2	2	2	0	0	0	2	2	0	0	0	0	2	2	2	7.8	7.8
P11387	P11387	2	2	2	DNA topoisomerase 1	TOP1	>sp|P11387|TOP1_HUMAN DNA topoisomerase 1 OS=Homo sapiens GN=TOP1 PE=1 SV=2	1	2	2	2	2	2	1	2	2	1	1	2	2	2	2	2	2	2	1	2	2	1	1	2	2	2	2	2	2	2	1	2	2	1	1	2	2	2	2	2	2.9	2.9
P11413	P11413	4	4	4	Glucose-6-phosphate 1-dehydrogenase	G6PD	>sp|P11413|G6PD_HUMAN Glucose-6-phosphate 1-dehydrogenase OS=Homo sapiens GN=G6PD PE=1 SV=4	1	4	4	4	1	1	1	2	1	1	1	1	1	2	1	3	1	1	1	2	1	1	1	1	1	2	1	3	1	1	1	2	1	1	1	1	1	2	1	3	8.3	8.3
P11586	P11586	5	5	5	C-1-tetrahydrofolate synthase, cytoplasmic;Methylenetetrahydrofolate dehydrogenase;Methenyltetrahydrofolate cyclohydrolase;Formyltetrahydrofolate synthetase;C-1-tetrahydrofolate synthase, cytoplasmic, N-terminally processed	MTHFD1	>sp|P11586|C1TC_HUMAN C-1-tetrahydrofolate synthase, cytoplasmic OS=Homo sapiens GN=MTHFD1 PE=1 SV=3	1	5	5	5	3	3	3	4	4	1	3	3	3	4	4	4	3	3	3	4	4	1	3	3	3	4	4	4	3	3	3	4	4	1	3	3	3	4	4	4	6.6	6.6
P11940;Q9H361;Q13310;Q4VXU2	P11940;Q9H361;Q13310	4;2;2;1	4;2;2;1	4;2;2;1	Polyadenylate-binding protein 1;Polyadenylate-binding protein 3;Polyadenylate-binding protein 4	PABPC1;PABPC3;PABPC4	>sp|P11940|PABP1_HUMAN Polyadenylate-binding protein 1 OS=Homo sapiens GN=PABPC1 PE=1 SV=2;>sp|Q9H361|PABP3_HUMAN Polyadenylate-binding protein 3 OS=Homo sapiens GN=PABPC3 PE=1 SV=2;>sp|Q13310|PABP4_HUMAN Polyadenylate-binding protein 4 OS=Homo sapiens GN=	4	4	4	4	4	4	3	2	3	0	4	4	3	2	3	2	4	4	3	2	3	0	4	4	3	2	3	2	4	4	3	2	3	0	4	4	3	2	3	2	8.5	8.5
P12004	P12004	5	5	5	Proliferating cell nuclear antigen	PCNA	>sp|P12004|PCNA_HUMAN Proliferating cell nuclear antigen OS=Homo sapiens GN=PCNA PE=1 SV=1	1	5	5	5	4	4	4	4	4	2	4	4	3	3	4	4	4	4	4	4	4	2	4	4	3	3	4	4	4	4	4	4	4	2	4	4	3	3	4	4	25.3	25.3
P12081;P49590	P12081;P49590	2;1	2;1	2;1	Histidine--tRNA ligase, cytoplasmic;Probable histidine--tRNA ligase, mitochondrial	HARS;HARS2	>sp|P12081|SYHC_HUMAN Histidine--tRNA ligase, cytoplasmic OS=Homo sapiens GN=HARS PE=1 SV=2;>sp|P49590|SYHM_HUMAN Probable histidine--tRNA ligase, mitochondrial OS=Homo sapiens GN=HARS2 PE=1 SV=1	2	2	2	2	0	0	0	1	2	0	0	0	0	2	2	2	0	0	0	1	2	0	0	0	0	2	2	2	0	0	0	1	2	0	0	0	0	2	2	2	4.3	4.3
P12236;P12235;Q9H0C2	P12236;P12235	9;6;2	2;1;0	2;1;0	ADP/ATP translocase 3;ADP/ATP translocase 1	SLC25A6;SLC25A4	>sp|P12236|ADT3_HUMAN ADP/ATP translocase 3 OS=Homo sapiens GN=SLC25A6 PE=1 SV=4;>sp|P12235|ADT1_HUMAN ADP/ATP translocase 1 OS=Homo sapiens GN=SLC25A4 PE=1 SV=4	3	9	2	2	7	7	7	7	6	3	7	7	6	7	8	7	2	2	2	2	2	0	2	2	2	2	2	2	2	2	2	2	2	0	2	2	2	2	2	2	28.9	8.1
P12268	P12268	3	3	3	Inosine-5-monophosphate dehydrogenase 2	IMPDH2	>sp|P12268|IMDH2_HUMAN Inosine-5-monophosphate dehydrogenase 2 OS=Homo sapiens GN=IMPDH2 PE=1 SV=2	1	3	3	3	2	3	3	1	1	1	3	2	3	1	1	1	2	3	3	1	1	1	3	2	3	1	1	1	2	3	3	1	1	1	3	2	3	1	1	1	8.2	8.2
P12270	P12270	1	1	1	Nucleoprotein TPR	TPR	>sp|P12270|TPR_HUMAN Nucleoprotein TPR OS=Homo sapiens GN=TPR PE=1 SV=3	1	1	1	1	0	0	0	1	1	0	0	0	0	1	1	1	0	0	0	1	1	0	0	0	0	1	1	1	0	0	0	1	1	0	0	0	0	1	1	1	0.4	0.4
P12277	P12277	2	2	2	Creatine kinase B-type	CKB	>sp|P12277|KCRB_HUMAN Creatine kinase B-type OS=Homo sapiens GN=CKB PE=1 SV=1	1	2	2	2	1	1	1	2	2	0	1	1	1	1	2	2	1	1	1	2	2	0	1	1	1	1	2	2	1	1	1	2	2	0	1	1	1	1	2	2	9.7	9.7
P12956	P12956	6	6	6	X-ray repair cross-complementing protein 6	XRCC6	>sp|P12956|XRCC6_HUMAN X-ray repair cross-complementing protein 6 OS=Homo sapiens GN=XRCC6 PE=1 SV=2	1	6	6	6	5	5	5	4	3	0	5	5	5	4	4	4	5	5	5	4	3	0	5	5	5	4	4	4	5	5	5	4	3	0	5	5	5	4	4	4	12.6	12.6
P13010	P13010	4	4	4	X-ray repair cross-complementing protein 5	XRCC5	>sp|P13010|XRCC5_HUMAN X-ray repair cross-complementing protein 5 OS=Homo sapiens GN=XRCC5 PE=1 SV=3	1	4	4	4	3	3	2	4	4	2	2	2	2	4	3	4	3	3	2	4	4	2	2	2	2	4	3	4	3	3	2	4	4	2	2	2	2	4	3	4	4.8	4.8
P13073	P13073	2	2	2	Cytochrome c oxidase subunit 4 isoform 1, mitochondrial	COX4I1	>sp|P13073|COX41_HUMAN Cytochrome c oxidase subunit 4 isoform 1, mitochondrial OS=Homo sapiens GN=COX4I1 PE=1 SV=1	1	2	2	2	1	1	1	2	2	1	1	1	1	2	2	2	1	1	1	2	2	1	1	1	1	2	2	2	1	1	1	2	2	1	1	1	1	2	2	2	12.4	12.4
P13639	P13639	19	19	18	Elongation factor 2	EEF2	>sp|P13639|EF2_HUMAN Elongation factor 2 OS=Homo sapiens GN=EEF2 PE=1 SV=4	1	19	19	18	12	12	12	17	16	7	12	12	11	17	15	17	12	12	12	17	16	7	12	12	11	17	15	17	11	11	11	16	15	6	11	11	10	16	14	16	25.5	25.5
P13667	P13667	1	1	1	Protein disulfide-isomerase A4	PDIA4	>sp|P13667|PDIA4_HUMAN Protein disulfide-isomerase A4 OS=Homo sapiens GN=PDIA4 PE=1 SV=2	1	1	1	1	0	0	0	1	1	0	0	0	0	1	0	0	0	0	0	1	1	0	0	0	0	1	0	0	0	0	0	1	1	0	0	0	0	1	0	0	1.9	1.9
P13693	P13693	1	1	1	Translationally-controlled tumor protein	TPT1	>sp|P13693|TCTP_HUMAN Translationally-controlled tumor protein OS=Homo sapiens GN=TPT1 PE=1 SV=1	1	1	1	1	1	1	1	1	1	0	1	1	1	1	1	1	1	1	1	1	1	0	1	1	1	1	1	1	1	1	1	1	1	0	1	1	1	1	1	1	7.6	7.6
P13804	P13804	4	4	4	Electron transfer flavoprotein subunit alpha, mitochondrial	ETFA	>sp|P13804|ETFA_HUMAN Electron transfer flavoprotein subunit alpha, mitochondrial OS=Homo sapiens GN=ETFA PE=1 SV=1	1	4	4	4	3	3	3	4	3	1	3	3	3	4	4	4	3	3	3	4	3	1	3	3	3	4	4	4	3	3	3	4	3	1	3	3	3	4	4	4	18	18
P13987	P13987	1	1	1	CD59 glycoprotein	CD59	>sp|P13987|CD59_HUMAN CD59 glycoprotein OS=Homo sapiens GN=CD59 PE=1 SV=1	1	1	1	1	0	1	1	0	0	0	1	1	0	0	0	0	0	1	1	0	0	0	1	1	0	0	0	0	0	1	1	0	0	0	1	1	0	0	0	0	9.4	9.4
P14174	P14174	1	1	1	Macrophage migration inhibitory factor	MIF	>sp|P14174|MIF_HUMAN Macrophage migration inhibitory factor OS=Homo sapiens GN=MIF PE=1 SV=4	1	1	1	1	1	0	1	1	1	0	1	1	1	0	1	1	1	0	1	1	1	0	1	1	1	0	1	1	1	0	1	1	1	0	1	1	1	0	1	1	7.8	7.8
P14314	P14314	3	3	3	Glucosidase 2 subunit beta	PRKCSH	>sp|P14314|GLU2B_HUMAN Glucosidase 2 subunit beta OS=Homo sapiens GN=PRKCSH PE=1 SV=2	1	3	3	3	1	1	1	1	2	1	1	1	1	2	2	2	1	1	1	1	2	1	1	1	1	2	2	2	1	1	1	1	2	1	1	1	1	2	2	2	6.4	6.4
P14618;P30613	P14618	27;1	27;1	27;1	Pyruvate kinase PKM	PKM	>sp|P14618|KPYM_HUMAN Pyruvate kinase PKM OS=Homo sapiens GN=PKM PE=1 SV=4	2	27	27	27	21	21	22	23	22	11	21	21	21	22	22	21	21	21	22	23	22	11	21	21	21	22	22	21	21	21	22	23	22	11	21	21	21	22	22	21	53.3	53.3
P14625;Q58FF3	P14625	12;1	10;1	10;1	Endoplasmin	HSP90B1	>sp|P14625|ENPL_HUMAN Endoplasmin OS=Homo sapiens GN=HSP90B1 PE=1 SV=1	2	12	10	10	8	8	8	9	8	3	8	8	8	10	9	8	6	6	6	7	6	2	6	6	6	8	7	7	6	6	6	7	6	2	6	6	6	8	7	7	17.8	16.1
P14866	P14866	5	5	5	Heterogeneous nuclear ribonucleoprotein L	HNRNPL	>sp|P14866|HNRPL_HUMAN Heterogeneous nuclear ribonucleoprotein L OS=Homo sapiens GN=HNRNPL PE=1 SV=2	1	5	5	5	2	3	3	4	4	3	2	3	3	4	4	4	2	3	3	4	4	3	2	3	3	4	4	4	2	3	3	4	4	3	2	3	3	4	4	4	10.2	10.2
P14923;P35222	P14923	15;1	15;1	15;1	Junction plakoglobin	JUP	>sp|P14923|PLAK_HUMAN Junction plakoglobin OS=Homo sapiens GN=JUP PE=1 SV=3	2	15	15	15	0	0	0	3	1	1	0	0	0	4	15	0	0	0	0	3	1	1	0	0	0	4	15	0	0	0	0	3	1	1	0	0	0	4	15	0	27.4	27.4
P15311	P15311	4	4	4	Ezrin	EZR	>sp|P15311|EZRI_HUMAN Ezrin OS=Homo sapiens GN=EZR PE=1 SV=4	1	4	4	4	2	2	2	2	2	0	3	3	2	2	1	2	2	2	2	2	2	0	3	3	2	2	1	2	2	2	2	2	2	0	3	3	2	2	1	2	7.5	7.5
P15531	P15531	7	2	2	Nucleoside diphosphate kinase A	NME1	>sp|P15531|NDKA_HUMAN Nucleoside diphosphate kinase A OS=Homo sapiens GN=NME1 PE=1 SV=1	1	7	2	2	6	6	5	4	4	2	6	5	6	4	3	4	2	2	2	2	2	2	2	2	2	2	1	2	2	2	2	2	2	2	2	2	2	2	1	2	46.7	15.8
P15924	P15924	58	58	58	Desmoplakin	DSP	>sp|P15924|DESP_HUMAN Desmoplakin OS=Homo sapiens GN=DSP PE=1 SV=3	1	58	58	58	0	0	0	21	22	9	0	0	0	31	58	30	0	0	0	21	22	9	0	0	0	31	58	30	0	0	0	21	22	9	0	0	0	31	58	30	21.9	21.9
P16070	P16070	2	2	2	CD44 antigen	CD44	>sp|P16070|CD44_HUMAN CD44 antigen OS=Homo sapiens GN=CD44 PE=1 SV=3	1	2	2	2	1	1	1	2	2	1	1	1	1	2	2	1	1	1	1	2	2	1	1	1	1	2	2	1	1	1	1	2	2	1	1	1	1	2	2	1	3.9	3.9
P16401	P16401	1	1	1	Histone H1.5	HIST1H1B	>sp|P16401|H15_HUMAN Histone H1.5 OS=Homo sapiens GN=HIST1H1B PE=1 SV=3	1	1	1	1	1	1	1	1	1	1	1	1	1	1	1	1	1	1	1	1	1	1	1	1	1	1	1	1	1	1	1	1	1	1	1	1	1	1	1	1	4.9	4.9
P16403;P10412;P16402;P22492;Q02539	P16403;P10412;P16402	6;5;5;1;1	6;5;5;1;1	6;5;5;1;1	Histone H1.2;Histone H1.4;Histone H1.3	HIST1H1C;HIST1H1E;HIST1H1D	>sp|P16403|H12_HUMAN Histone H1.2 OS=Homo sapiens GN=HIST1H1C PE=1 SV=2;>sp|P10412|H14_HUMAN Histone H1.4 OS=Homo sapiens GN=HIST1H1E PE=1 SV=2;>sp|P16402|H13_HUMAN Histone H1.3 OS=Homo sapiens GN=HIST1H1D PE=1 SV=2	5	6	6	6	4	3	2	3	3	1	4	3	2	2	2	3	4	3	2	3	3	1	4	3	2	2	2	3	4	3	2	3	3	1	4	3	2	2	2	3	23.5	23.5
P16435	P16435	3	3	3	NADPH--cytochrome P450 reductase	POR	>sp|P16435|NCPR_HUMAN NADPH--cytochrome P450 reductase OS=Homo sapiens GN=POR PE=1 SV=2	1	3	3	3	0	0	0	2	2	1	0	0	0	2	2	2	0	0	0	2	2	1	0	0	0	2	2	2	0	0	0	2	2	1	0	0	0	2	2	2	4.7	4.7
P16615;O14983;Q93084	P16615	7;3;3	7;3;3	7;3;3	Sarcoplasmic/endoplasmic reticulum calcium ATPase 2	ATP2A2	>sp|P16615|AT2A2_HUMAN Sarcoplasmic/endoplasmic reticulum calcium ATPase 2 OS=Homo sapiens GN=ATP2A2 PE=1 SV=1	3	7	7	7	5	5	5	7	7	2	5	5	5	7	6	7	5	5	5	7	7	2	5	5	5	7	6	7	5	5	5	7	7	2	5	5	5	7	6	7	8.9	8.9
P16989	P16989	9	3	3	Y-box-binding protein 3	YBX3	>sp|P16989|YBOX3_HUMAN Y-box-binding protein 3 OS=Homo sapiens GN=YBX3 PE=1 SV=4	1	9	3	3	6	4	4	8	8	1	5	5	6	7	8	8	2	1	1	3	3	1	1	1	2	3	3	3	2	1	1	3	3	1	1	1	2	3	3	3	37.1	26.1
P17035	P17035	1	1	1	Zinc finger protein 28	ZNF28	>sp|P17035|ZNF28_HUMAN Zinc finger protein 28 OS=Homo sapiens GN=ZNF28 PE=2 SV=5	1	1	1	1	0	0	0	0	1	0	0	0	0	0	0	0	0	0	0	0	1	0	0	0	0	0	0	0	0	0	0	0	1	0	0	0	0	0	0	0	1.3	1.3
P17066;P48741	P17066;P48741	8;4	1;1	1;1	Heat shock 70 kDa protein 6;Putative heat shock 70 kDa protein 7	HSPA6;HSPA7	>sp|P17066|HSP76_HUMAN Heat shock 70 kDa protein 6 OS=Homo sapiens GN=HSPA6 PE=1 SV=2;>sp|P48741|HSP77_HUMAN Putative heat shock 70 kDa protein 7 OS=Homo sapiens GN=HSPA7 PE=5 SV=2	2	8	1	1	7	7	7	6	7	4	7	7	7	7	7	7	1	1	1	1	1	1	1	1	1	1	1	1	1	1	1	1	1	1	1	1	1	1	1	1	14.2	1.7
P17812;Q9NRF8	P17812	7;1	7;1	7;1	CTP synthase 1	CTPS1	>sp|P17812|PYRG1_HUMAN CTP synthase 1 OS=Homo sapiens GN=CTPS1 PE=1 SV=2	2	7	7	7	4	4	4	6	6	1	4	4	4	5	4	5	4	4	4	6	6	1	4	4	4	5	4	5	4	4	4	6	6	1	4	4	4	5	4	5	14.2	14.2
P17844	P17844	11	11	7	Probable ATP-dependent RNA helicase DDX5	DDX5	>sp|P17844|DDX5_HUMAN Probable ATP-dependent RNA helicase DDX5 OS=Homo sapiens GN=DDX5 PE=1 SV=1	1	11	11	7	7	7	7	8	8	3	7	7	7	8	7	7	7	7	7	8	8	3	7	7	7	8	7	7	3	3	3	5	5	1	3	3	3	5	4	4	19.1	19.1
P17987	P17987	14	14	14	T-complex protein 1 subunit alpha	TCP1	>sp|P17987|TCPA_HUMAN T-complex protein 1 subunit alpha OS=Homo sapiens GN=TCP1 PE=1 SV=1	1	14	14	14	10	9	10	9	8	1	10	9	8	12	10	10	10	9	10	9	8	1	10	9	8	12	10	10	10	9	10	9	8	1	10	9	8	12	10	10	29.7	29.7
P18085	P18085	2	1	1	ADP-ribosylation factor 4	ARF4	>sp|P18085|ARF4_HUMAN ADP-ribosylation factor 4 OS=Homo sapiens GN=ARF4 PE=1 SV=3	1	2	1	1	2	2	2	1	2	1	2	2	2	2	2	2	1	1	1	0	1	0	1	1	1	1	1	1	1	1	1	0	1	0	1	1	1	1	1	1	11.7	5.6
P18206	P18206	2	2	2	Vinculin	VCL	>sp|P18206|VINC_HUMAN Vinculin OS=Homo sapiens GN=VCL PE=1 SV=4	1	2	2	2	0	0	0	2	2	2	0	0	0	2	1	2	0	0	0	2	2	2	0	0	0	2	1	2	0	0	0	2	2	2	0	0	0	2	1	2	2.4	2.4
P18669;P15259;Q8N0Y7	P18669;P15259	4;3;1	4;3;1	4;3;1	Phosphoglycerate mutase 1;Phosphoglycerate mutase 2	PGAM1;PGAM2	>sp|P18669|PGAM1_HUMAN Phosphoglycerate mutase 1 OS=Homo sapiens GN=PGAM1 PE=1 SV=2;>sp|P15259|PGAM2_HUMAN Phosphoglycerate mutase 2 OS=Homo sapiens GN=PGAM2 PE=1 SV=3	3	4	4	4	3	3	3	4	4	1	3	3	3	4	3	4	3	3	3	4	4	1	3	3	3	4	3	4	3	3	3	4	4	1	3	3	3	4	3	4	20.5	20.5
P18754	P18754	1	1	1	Regulator of chromosome condensation	RCC1	>sp|P18754|RCC1_HUMAN Regulator of chromosome condensation OS=Homo sapiens GN=RCC1 PE=1 SV=1	1	1	1	1	0	0	0	1	1	0	0	0	0	1	1	1	0	0	0	1	1	0	0	0	0	1	1	1	0	0	0	1	1	0	0	0	0	1	1	1	4.5	4.5
P19338	P19338	9	9	9	Nucleolin	NCL	>sp|P19338|NUCL_HUMAN Nucleolin OS=Homo sapiens GN=NCL PE=1 SV=3	1	9	9	9	7	6	7	4	5	2	7	8	7	5	4	5	7	6	7	4	5	2	7	8	7	5	4	5	7	6	7	4	5	2	7	8	7	5	4	5	14.5	14.5
P19525	P19525	1	1	1	Interferon-induced, double-stranded RNA-activated protein kinase	EIF2AK2	>sp|P19525|E2AK2_HUMAN Interferon-induced, double-stranded RNA-activated protein kinase OS=Homo sapiens GN=EIF2AK2 PE=1 SV=2	1	1	1	1	0	0	0	1	0	0	0	0	0	1	1	1	0	0	0	1	0	0	0	0	0	1	1	1	0	0	0	1	0	0	0	0	0	1	1	1	2.2	2.2
P20042	P20042	2	2	2	Eukaryotic translation initiation factor 2 subunit 2	EIF2S2	>sp|P20042|IF2B_HUMAN Eukaryotic translation initiation factor 2 subunit 2 OS=Homo sapiens GN=EIF2S2 PE=1 SV=2	1	2	2	2	0	0	0	2	2	1	0	0	0	2	1	2	0	0	0	2	2	1	0	0	0	2	1	2	0	0	0	2	2	1	0	0	0	2	1	2	8.7	8.7
P20700	P20700	4	3	3	Lamin-B1	LMNB1	>sp|P20700|LMNB1_HUMAN Lamin-B1 OS=Homo sapiens GN=LMNB1 PE=1 SV=2	1	4	3	3	3	3	2	2	2	2	3	2	3	3	3	3	2	2	1	2	2	2	2	1	2	3	3	3	2	2	1	2	2	2	2	1	2	3	3	3	7.3	6
P20962	P20962	2	2	2	Parathymosin	PTMS	>sp|P20962|PTMS_HUMAN Parathymosin OS=Homo sapiens GN=PTMS PE=1 SV=2	1	2	2	2	1	1	1	2	2	2	1	1	1	2	2	2	1	1	1	2	2	2	1	1	1	2	2	2	1	1	1	2	2	2	1	1	1	2	2	2	22.5	22.5
P60891;P21108	P60891;P21108	1;1	1;1	1;1	Ribose-phosphate pyrophosphokinase 1;Ribose-phosphate pyrophosphokinase 3	PRPS1;PRPS1L1	>sp|P60891|PRPS1_HUMAN Ribose-phosphate pyrophosphokinase 1 OS=Homo sapiens GN=PRPS1 PE=1 SV=2;>sp|P21108|PRPS3_HUMAN Ribose-phosphate pyrophosphokinase 3 OS=Homo sapiens GN=PRPS1L1 PE=1 SV=2	2	1	1	1	0	0	0	1	1	0	0	0	0	0	0	0	0	0	0	1	1	0	0	0	0	0	0	0	0	0	0	1	1	0	0	0	0	0	0	0	4.1	4.1
P21266;P46439;P28161	P21266;P46439;P28161	2;1;1	2;1;1	2;1;1	Glutathione S-transferase Mu 3;Glutathione S-transferase Mu 5;Glutathione S-transferase Mu 2	GSTM3;GSTM5;GSTM2	>sp|P21266|GSTM3_HUMAN Glutathione S-transferase Mu 3 OS=Homo sapiens GN=GSTM3 PE=1 SV=3;>sp|P46439|GSTM5_HUMAN Glutathione S-transferase Mu 5 OS=Homo sapiens GN=GSTM5 PE=1 SV=3;>sp|P28161|GSTM2_HUMAN Glutathione S-transferase Mu 2 OS=Homo sapiens GN=GSTM2	3	2	2	2	2	2	2	2	2	2	2	2	2	2	2	2	2	2	2	2	2	2	2	2	2	2	2	2	2	2	2	2	2	2	2	2	2	2	2	2	9.3	9.3
P21333;Q14315	P21333	22;1	22;1	20;0	Filamin-A	FLNA	>sp|P21333|FLNA_HUMAN Filamin-A OS=Homo sapiens GN=FLNA PE=1 SV=4	2	22	22	20	13	13	13	17	17	8	13	13	13	15	16	20	13	13	13	17	17	8	13	13	13	15	16	20	11	11	11	15	15	7	11	11	11	13	14	18	11.5	11.5
P21796	P21796	6	6	6	Voltage-dependent anion-selective channel protein 1	VDAC1	>sp|P21796|VDAC1_HUMAN Voltage-dependent anion-selective channel protein 1 OS=Homo sapiens GN=VDAC1 PE=1 SV=2	1	6	6	6	6	5	6	5	5	3	6	6	4	5	5	5	6	5	6	5	5	3	6	6	4	5	5	5	6	5	6	5	5	3	6	6	4	5	5	5	23.7	23.7
P22102	P22102	3	3	3	Trifunctional purine biosynthetic protein adenosine-3;Phosphoribosylamine--glycine ligase;Phosphoribosylformylglycinamidine cyclo-ligase;Phosphoribosylglycinamide formyltransferase	GART	>sp|P22102|PUR2_HUMAN Trifunctional purine biosynthetic protein adenosine-3 OS=Homo sapiens GN=GART PE=1 SV=1	1	3	3	3	1	2	2	2	2	1	1	2	1	2	2	2	1	2	2	2	2	1	1	2	1	2	2	2	1	2	2	2	2	1	1	2	1	2	2	2	4.6	4.6
P22234	P22234	5	5	5	Multifunctional protein ADE2;Phosphoribosylaminoimidazole-succinocarboxamide synthase;Phosphoribosylaminoimidazole carboxylase	PAICS	>sp|P22234|PUR6_HUMAN Multifunctional protein ADE2 OS=Homo sapiens GN=PAICS PE=1 SV=3	1	5	5	5	3	3	3	3	3	1	3	3	3	3	3	3	3	3	3	3	3	1	3	3	3	3	3	3	3	3	3	3	3	1	3	3	3	3	3	3	12.9	12.9
P22314	P22314	10	10	10	Ubiquitin-like modifier-activating enzyme 1	UBA1	>sp|P22314|UBA1_HUMAN Ubiquitin-like modifier-activating enzyme 1 OS=Homo sapiens GN=UBA1 PE=1 SV=3	1	10	10	10	3	2	3	10	8	0	3	2	3	10	10	10	3	2	3	10	8	0	3	2	3	10	10	10	3	2	3	10	8	0	3	2	3	10	10	10	14.9	14.9
P22392;O60361	P22392;O60361	7;4	7;4	2;2	Nucleoside diphosphate kinase B;Putative nucleoside diphosphate kinase	NME2;NME2P1	>sp|P22392|NDKB_HUMAN Nucleoside diphosphate kinase B OS=Homo sapiens GN=NME2 PE=1 SV=1;>sp|O60361|NDK8_HUMAN Putative nucleoside diphosphate kinase OS=Homo sapiens GN=NME2P1 PE=5 SV=1	2	7	7	2	5	5	4	3	3	1	5	3	5	3	3	3	5	5	4	3	3	1	5	3	5	3	3	3	1	1	1	1	1	1	1	0	1	1	1	1	44.1	44.1
P22626	P22626	11	11	10	Heterogeneous nuclear ribonucleoproteins A2/B1	HNRNPA2B1	>sp|P22626|ROA2_HUMAN Heterogeneous nuclear ribonucleoproteins A2/B1 OS=Homo sapiens GN=HNRNPA2B1 PE=1 SV=2	1	11	11	10	5	5	5	10	8	5	5	4	5	11	9	9	5	5	5	10	8	5	5	4	5	11	9	9	5	5	5	9	7	4	5	4	5	10	9	9	32.3	32.3
P22695	P22695	2	2	2	Cytochrome b-c1 complex subunit 2, mitochondrial	UQCRC2	>sp|P22695|QCR2_HUMAN Cytochrome b-c1 complex subunit 2, mitochondrial OS=Homo sapiens GN=UQCRC2 PE=1 SV=3	1	2	2	2	1	1	2	1	1	1	2	2	2	1	1	1	1	1	2	1	1	1	2	2	2	1	1	1	1	1	2	1	1	1	2	2	2	1	1	1	5.5	5.5
P22735	P22735	1	1	1	Protein-glutamine gamma-glutamyltransferase K	TGM1	>sp|P22735|TGM1_HUMAN Protein-glutamine gamma-glutamyltransferase K OS=Homo sapiens GN=TGM1 PE=1 SV=4	1	1	1	1	0	0	0	0	0	0	0	0	0	0	1	0	0	0	0	0	0	0	0	0	0	0	1	0	0	0	0	0	0	0	0	0	0	0	1	0	2	2
P23246	P23246	6	6	5	Splicing factor, proline- and glutamine-rich	SFPQ	>sp|P23246|SFPQ_HUMAN Splicing factor, proline- and glutamine-rich OS=Homo sapiens GN=SFPQ PE=1 SV=2	1	6	6	5	6	6	6	6	6	4	6	6	6	6	6	6	6	6	6	6	6	4	6	6	6	6	6	6	5	5	5	5	5	3	5	5	5	5	5	5	10	10
P23284	P23284	5	5	5	Peptidyl-prolyl cis-trans isomerase B	PPIB	>sp|P23284|PPIB_HUMAN Peptidyl-prolyl cis-trans isomerase B OS=Homo sapiens GN=PPIB PE=1 SV=2	1	5	5	5	2	2	2	5	5	3	3	2	2	5	4	5	2	2	2	5	5	3	3	2	2	5	4	5	2	2	2	5	5	3	3	2	2	5	4	5	26.4	26.4
P23396	P23396	4	4	4	40S ribosomal protein S3	RPS3	>sp|P23396|RS3_HUMAN 40S ribosomal protein S3 OS=Homo sapiens GN=RPS3 PE=1 SV=2	1	4	4	4	1	2	3	0	1	1	3	3	1	1	0	2	1	2	3	0	1	1	3	3	1	1	0	2	1	2	3	0	1	1	3	3	1	1	0	2	17.7	17.7
P23526	P23526	2	2	2	Adenosylhomocysteinase	AHCY	>sp|P23526|SAHH_HUMAN Adenosylhomocysteinase OS=Homo sapiens GN=AHCY PE=1 SV=4	1	2	2	2	1	1	1	1	1	1	1	1	1	1	1	2	1	1	1	1	1	1	1	1	1	1	1	2	1	1	1	1	1	1	1	1	1	1	1	2	5.6	5.6
P23528;Q9Y281	P23528	5;1	5;1	5;1	Cofilin-1	CFL1	>sp|P23528|COF1_HUMAN Cofilin-1 OS=Homo sapiens GN=CFL1 PE=1 SV=3	2	5	5	5	3	3	3	4	4	1	3	3	3	4	4	4	3	3	3	4	4	1	3	3	3	4	4	4	3	3	3	4	4	1	3	3	3	4	4	4	37.3	37.3
P23588	P23588	2	2	2	Eukaryotic translation initiation factor 4B	EIF4B	>sp|P23588|IF4B_HUMAN Eukaryotic translation initiation factor 4B OS=Homo sapiens GN=EIF4B PE=1 SV=2	1	2	2	2	1	1	1	1	1	1	1	1	1	1	1	1	1	1	1	1	1	1	1	1	1	1	1	1	1	1	1	1	1	1	1	1	1	1	1	1	4.7	4.7
P23921	P23921	3	3	3	Ribonucleoside-diphosphate reductase large subunit	RRM1	>sp|P23921|RIR1_HUMAN Ribonucleoside-diphosphate reductase large subunit OS=Homo sapiens GN=RRM1 PE=1 SV=1	1	3	3	3	1	1	1	1	2	1	1	1	1	2	1	2	1	1	1	1	2	1	1	1	1	2	1	2	1	1	1	1	2	1	1	1	1	2	1	2	4.8	4.8
P24534	P24534	1	1	1	Elongation factor 1-beta	EEF1B2	>sp|P24534|EF1B_HUMAN Elongation factor 1-beta OS=Homo sapiens GN=EEF1B2 PE=1 SV=3	1	1	1	1	1	1	1	1	1	0	1	1	0	1	1	1	1	1	1	1	1	0	1	1	0	1	1	1	1	1	1	1	1	0	1	1	0	1	1	1	6.7	6.7
P24539	P24539	3	3	3	ATP synthase subunit b, mitochondrial	ATP5F1	>sp|P24539|AT5F1_HUMAN ATP synthase F(0) complex subunit B1, mitochondrial OS=Homo sapiens GN=ATP5F1 PE=1 SV=2	1	3	3	3	2	1	1	2	1	2	2	2	1	2	2	3	2	1	1	2	1	2	2	2	1	2	2	3	2	1	1	2	1	2	2	2	1	2	2	3	9.8	9.8
P24752	P24752	1	1	1	Acetyl-CoA acetyltransferase, mitochondrial	ACAT1	>sp|P24752|THIL_HUMAN Acetyl-CoA acetyltransferase, mitochondrial OS=Homo sapiens GN=ACAT1 PE=1 SV=1	1	1	1	1	0	0	0	0	0	0	0	0	0	0	1	0	0	0	0	0	0	0	0	0	0	0	1	0	0	0	0	0	0	0	0	0	0	0	1	0	2.1	2.1
P25705	P25705	15	15	15	ATP synthase subunit alpha, mitochondrial	ATP5A1	>sp|P25705|ATPA_HUMAN ATP synthase subunit alpha, mitochondrial OS=Homo sapiens GN=ATP5A1 PE=1 SV=1	1	15	15	15	10	10	12	12	11	8	10	12	10	12	12	11	10	10	12	12	11	8	10	12	10	12	12	11	10	10	12	12	11	8	10	12	10	12	12	11	32.7	32.7
P25786	P25786	2	2	2	Proteasome subunit alpha type-1	PSMA1	>sp|P25786|PSA1_HUMAN Proteasome subunit alpha type-1 OS=Homo sapiens GN=PSMA1 PE=1 SV=1	1	2	2	2	2	1	1	0	0	0	1	2	0	0	0	0	2	1	1	0	0	0	1	2	0	0	0	0	2	1	1	0	0	0	1	2	0	0	0	0	8.4	8.4
P25789	P25789	2	2	2	Proteasome subunit alpha type-4	PSMA4	>sp|P25789|PSA4_HUMAN Proteasome subunit alpha type-4 OS=Homo sapiens GN=PSMA4 PE=1 SV=1	1	2	2	2	1	1	1	1	1	0	1	1	1	1	1	1	1	1	1	1	1	0	1	1	1	1	1	1	1	1	1	1	1	0	1	1	1	1	1	1	10	10
P25815	P25815	1	1	1	Protein S100-P	S100P	>sp|P25815|S100P_HUMAN Protein S100-P OS=Homo sapiens GN=S100P PE=1 SV=2	1	1	1	1	1	1	1	0	0	0	1	1	1	0	0	0	1	1	1	0	0	0	1	1	1	0	0	0	1	1	1	0	0	0	1	1	1	0	0	0	13.7	13.7
P26038	P26038	2	2	2	Moesin	MSN	>sp|P26038|MOES_HUMAN Moesin OS=Homo sapiens GN=MSN PE=1 SV=3	1	2	2	2	2	2	2	2	1	2	2	2	2	2	2	1	2	2	2	2	1	2	2	2	2	2	2	1	2	2	2	2	1	2	2	2	2	2	2	1	3.5	3.5
P26368	P26368	9	9	9	Splicing factor U2AF 65 kDa subunit	U2AF2	>sp|P26368|U2AF2_HUMAN Splicing factor U2AF 65 kDa subunit OS=Homo sapiens GN=U2AF2 PE=1 SV=4	1	9	9	9	6	7	7	7	7	2	7	7	7	8	8	8	6	7	7	7	7	2	7	7	7	8	8	8	6	7	7	7	7	2	7	7	7	8	8	8	25.9	25.9
P26373	P26373	2	2	2	60S ribosomal protein L13	RPL13	>sp|P26373|RL13_HUMAN 60S ribosomal protein L13 OS=Homo sapiens GN=RPL13 PE=1 SV=4	1	2	2	2	1	1	2	1	1	1	0	1	1	0	0	1	1	1	2	1	1	1	0	1	1	0	0	1	1	1	2	1	1	1	0	1	1	0	0	1	9.5	9.5
P26447	P26447	4	4	4	Protein S100-A4	S100A4	>sp|P26447|S10A4_HUMAN Protein S100-A4 OS=Homo sapiens GN=S100A4 PE=1 SV=1	1	4	4	4	3	2	2	2	1	2	3	3	3	3	2	2	3	2	2	2	1	2	3	3	3	3	2	2	3	2	2	2	1	2	3	3	3	3	2	2	28.7	28.7
P26599;O95758	P26599	8;1	8;1	8;1	Polypyrimidine tract-binding protein 1	PTBP1	>sp|P26599|PTBP1_HUMAN Polypyrimidine tract-binding protein 1 OS=Homo sapiens GN=PTBP1 PE=1 SV=1	2	8	8	8	5	5	5	6	4	2	5	4	5	7	7	6	5	5	5	6	4	2	5	4	5	7	7	6	5	5	5	6	4	2	5	4	5	7	7	6	22	22
P26639;A2RTX5	P26639	5;1	5;1	5;1	Threonine--tRNA ligase, cytoplasmic	TARS	>sp|P26639|SYTC_HUMAN Threonine--tRNA ligase, cytoplasmic OS=Homo sapiens GN=TARS PE=1 SV=3	2	5	5	5	3	3	3	4	4	2	3	3	2	3	2	3	3	3	3	4	4	2	3	3	2	3	2	3	3	3	3	4	4	2	3	3	2	3	2	3	6.8	6.8
P26640	P26640	5	5	5	Valine--tRNA ligase	VARS	>sp|P26640|SYVC_HUMAN Valine--tRNA ligase OS=Homo sapiens GN=VARS PE=1 SV=4	1	5	5	5	2	2	1	4	5	2	2	2	2	5	4	5	2	2	1	4	5	2	2	2	2	5	4	5	2	2	1	4	5	2	2	2	2	5	4	5	5.5	5.5
P26641	P26641	7	7	7	Elongation factor 1-gamma	EEF1G	>sp|P26641|EF1G_HUMAN Elongation factor 1-gamma OS=Homo sapiens GN=EEF1G PE=1 SV=3	1	7	7	7	5	4	5	6	6	2	4	5	5	6	6	6	5	4	5	6	6	2	4	5	5	6	6	6	5	4	5	6	6	2	4	5	5	6	6	6	18.3	18.3
P27348	P27348	2	1	1	14-3-3 protein theta	YWHAQ	>sp|P27348|1433T_HUMAN 14-3-3 protein theta OS=Homo sapiens GN=YWHAQ PE=1 SV=1	1	2	1	1	2	2	2	2	2	0	2	2	2	2	2	2	1	1	1	1	1	0	1	1	1	1	1	1	1	1	1	1	1	0	1	1	1	1	1	1	9.8	5.7
P27797	P27797	6	6	6	Calreticulin	CALR	>sp|P27797|CALR_HUMAN Calreticulin OS=Homo sapiens GN=CALR PE=1 SV=1	1	6	6	6	2	2	2	5	5	2	2	2	2	4	6	6	2	2	2	5	5	2	2	2	2	4	6	6	2	2	2	5	5	2	2	2	2	4	6	6	16.3	16.3
P27816	P27816	6	6	6	Microtubule-associated protein 4	MAP4	>sp|P27816|MAP4_HUMAN Microtubule-associated protein 4 OS=Homo sapiens GN=MAP4 PE=1 SV=3	1	6	6	6	2	2	2	5	5	3	2	2	2	6	5	6	2	2	2	5	5	3	2	2	2	6	5	6	2	2	2	5	5	3	2	2	2	6	5	6	7.3	7.3
P27824	P27824	2	2	2	Calnexin	CANX	>sp|P27824|CALX_HUMAN Calnexin OS=Homo sapiens GN=CANX PE=1 SV=2	1	2	2	2	2	2	2	2	2	1	2	2	2	2	1	2	2	2	2	2	2	1	2	2	2	2	1	2	2	2	2	2	2	1	2	2	2	2	1	2	4.2	4.2
P28066	P28066	2	2	2	Proteasome subunit alpha type-5	PSMA5	>sp|P28066|PSA5_HUMAN Proteasome subunit alpha type-5 OS=Homo sapiens GN=PSMA5 PE=1 SV=3	1	2	2	2	2	2	2	2	2	1	2	2	2	2	2	2	2	2	2	2	2	1	2	2	2	2	2	2	2	2	2	2	2	1	2	2	2	2	2	2	9.1	9.1
P28072	P28072	4	4	4	Proteasome subunit beta type-6	PSMB6	>sp|P28072|PSB6_HUMAN Proteasome subunit beta type-6 OS=Homo sapiens GN=PSMB6 PE=1 SV=4	1	4	4	4	2	2	2	3	3	2	2	2	2	4	4	4	2	2	2	3	3	2	2	2	2	4	4	4	2	2	2	3	3	2	2	2	2	4	4	4	16.7	16.7
P28074	P28074	4	4	4	Proteasome subunit beta type-5	PSMB5	>sp|P28074|PSB5_HUMAN Proteasome subunit beta type-5 OS=Homo sapiens GN=PSMB5 PE=1 SV=3	1	4	4	4	3	3	3	4	4	3	3	3	3	4	4	4	3	3	3	4	4	3	3	3	3	4	4	4	3	3	3	4	4	3	3	3	3	4	4	4	18.6	18.6
P29375	P29375	1	1	1	Lysine-specific demethylase 5A	KDM5A	>sp|P29375|KDM5A_HUMAN Lysine-specific demethylase 5A OS=Homo sapiens GN=KDM5A PE=1 SV=3	1	1	1	1	0	0	0	1	1	1	0	0	0	1	1	0	0	0	0	1	1	1	0	0	0	1	1	0	0	0	0	1	1	1	0	0	0	1	1	0	0.7	0.7
P29401	P29401	5	5	5	Transketolase	TKT	>sp|P29401|TKT_HUMAN Transketolase OS=Homo sapiens GN=TKT PE=1 SV=3	1	5	5	5	3	3	3	3	4	2	3	3	3	5	4	4	3	3	3	3	4	2	3	3	3	5	4	4	3	3	3	3	4	2	3	3	3	5	4	4	11.4	11.4
P29692	P29692	5	5	5	Elongation factor 1-delta	EEF1D	>sp|P29692|EF1D_HUMAN Elongation factor 1-delta OS=Homo sapiens GN=EEF1D PE=1 SV=5	1	5	5	5	4	4	4	4	4	1	4	4	4	4	4	4	4	4	4	4	4	1	4	4	4	4	4	4	4	4	4	4	4	1	4	4	4	4	4	4	23.5	23.5
P29966	P29966	2	2	2	Myristoylated alanine-rich C-kinase substrate	MARCKS	>sp|P29966|MARCS_HUMAN Myristoylated alanine-rich C-kinase substrate OS=Homo sapiens GN=MARCKS PE=1 SV=4	1	2	2	2	1	1	1	2	2	2	1	1	1	2	2	2	1	1	1	2	2	2	1	1	1	2	2	2	1	1	1	2	2	2	1	1	1	2	2	2	10.2	10.2
P30041	P30041	5	5	5	Peroxiredoxin-6	PRDX6	>sp|P30041|PRDX6_HUMAN Peroxiredoxin-6 OS=Homo sapiens GN=PRDX6 PE=1 SV=3	1	5	5	5	4	4	4	2	3	1	4	4	4	3	2	3	4	4	4	2	3	1	4	4	4	3	2	3	4	4	4	2	3	1	4	4	4	3	2	3	29	29
P30048	P30048	3	3	3	Thioredoxin-dependent peroxide reductase, mitochondrial	PRDX3	>sp|P30048|PRDX3_HUMAN Thioredoxin-dependent peroxide reductase, mitochondrial OS=Homo sapiens GN=PRDX3 PE=1 SV=3	1	3	3	3	3	3	3	3	3	0	3	3	3	3	2	3	3	3	3	3	3	0	3	3	3	3	2	3	3	3	3	3	3	0	3	3	3	3	2	3	14.5	14.5
P30049	P30049	1	1	1	ATP synthase subunit delta, mitochondrial	ATP5D	>sp|P30049|ATPD_HUMAN ATP synthase subunit delta, mitochondrial OS=Homo sapiens GN=ATP5D PE=1 SV=2	1	1	1	1	1	1	1	1	1	1	1	1	1	1	1	1	1	1	1	1	1	1	1	1	1	1	1	1	1	1	1	1	1	1	1	1	1	1	1	1	8.3	8.3
P30050	P30050	3	3	3	60S ribosomal protein L12	RPL12	>sp|P30050|RL12_HUMAN 60S ribosomal protein L12 OS=Homo sapiens GN=RPL12 PE=1 SV=1	1	3	3	3	1	3	3	0	0	1	1	2	0	0	0	0	1	3	3	0	0	1	1	2	0	0	0	0	1	3	3	0	0	1	1	2	0	0	0	0	28.5	28.5
P30086	P30086	1	1	1	Phosphatidylethanolamine-binding protein 1;Hippocampal cholinergic neurostimulating peptide	PEBP1	>sp|P30086|PEBP1_HUMAN Phosphatidylethanolamine-binding protein 1 OS=Homo sapiens GN=PEBP1 PE=1 SV=3	1	1	1	1	0	0	0	1	1	0	0	0	0	0	1	0	0	0	0	1	1	0	0	0	0	0	1	0	0	0	0	1	1	0	0	0	0	0	1	0	7.5	7.5
P30101	P30101	6	6	6	Protein disulfide-isomerase A3	PDIA3	>sp|P30101|PDIA3_HUMAN Protein disulfide-isomerase A3 OS=Homo sapiens GN=PDIA3 PE=1 SV=4	1	6	6	6	1	1	1	6	5	5	1	1	1	5	6	5	1	1	1	6	5	5	1	1	1	5	6	5	1	1	1	6	5	5	1	1	1	5	6	5	12.9	12.9
P30153	P30153	2	2	2	Serine/threonine-protein phosphatase 2A 65 kDa regulatory subunit A alpha isoform	PPP2R1A	>sp|P30153|2AAA_HUMAN Serine/threonine-protein phosphatase 2A 65 kDa regulatory subunit A alpha isoform OS=Homo sapiens GN=PPP2R1A PE=1 SV=4	1	2	2	2	1	1	1	2	2	1	1	1	1	2	2	2	1	1	1	2	2	1	1	1	1	2	2	2	1	1	1	2	2	1	1	1	1	2	2	2	3.6	3.6
P31025;Q5VSP4	P31025;Q5VSP4	2;1	2;1	2;1	Lipocalin-1;Putative lipocalin 1-like protein 1	LCN1;LCN1P1	>sp|P31025|LCN1_HUMAN Lipocalin-1 OS=Homo sapiens GN=LCN1 PE=1 SV=1;>sp|Q5VSP4|LC1L1_HUMAN Putative lipocalin 1-like protein 1 OS=Homo sapiens GN=LCN1P1 PE=5 SV=1	2	2	2	2	0	0	0	0	0	0	0	0	0	2	0	2	0	0	0	0	0	0	0	0	0	2	0	2	0	0	0	0	0	0	0	0	0	2	0	2	12.5	12.5
P31040	P31040	2	2	2	Succinate dehydrogenase [ubiquinone] flavoprotein subunit, mitochondrial	SDHA	>sp|P31040|SDHA_HUMAN Succinate dehydrogenase [ubiquinone] flavoprotein subunit, mitochondrial OS=Homo sapiens GN=SDHA PE=1 SV=2	1	2	2	2	1	1	1	2	2	1	1	1	1	2	2	2	1	1	1	2	2	1	1	1	1	2	2	2	1	1	1	2	2	1	1	1	1	2	2	2	4.2	4.2
P31153	P31153	1	1	1	S-adenosylmethionine synthase isoform type-2	MAT2A	>sp|P31153|METK2_HUMAN S-adenosylmethionine synthase isoform type-2 OS=Homo sapiens GN=MAT2A PE=1 SV=1	1	1	1	1	1	1	1	1	1	1	1	1	0	1	1	1	1	1	1	1	1	1	1	1	0	1	1	1	1	1	1	1	1	1	1	1	0	1	1	1	3.8	3.8
P31327	P31327	28	28	28	Carbamoyl-phosphate synthase [ammonia], mitochondrial	CPS1	>sp|P31327|CPSM_HUMAN Carbamoyl-phosphate synthase [ammonia], mitochondrial OS=Homo sapiens GN=CPS1 PE=1 SV=2	1	28	28	28	13	13	15	20	19	4	16	16	15	22	18	22	13	13	15	20	19	4	16	16	15	22	18	22	13	13	15	20	19	4	16	16	15	22	18	22	24.4	24.4
P31689	P31689	2	2	2	DnaJ homolog subfamily A member 1	DNAJA1	>sp|P31689|DNJA1_HUMAN DnaJ homolog subfamily A member 1 OS=Homo sapiens GN=DNAJA1 PE=1 SV=2	1	2	2	2	0	0	0	2	2	0	0	0	0	2	2	2	0	0	0	2	2	0	0	0	0	2	2	2	0	0	0	2	2	0	0	0	0	2	2	2	6.5	6.5
P31930	P31930	2	2	2	Cytochrome b-c1 complex subunit 1, mitochondrial	UQCRC1	>sp|P31930|QCR1_HUMAN Cytochrome b-c1 complex subunit 1, mitochondrial OS=Homo sapiens GN=UQCRC1 PE=1 SV=3	1	2	2	2	2	2	2	2	2	2	1	2	2	2	1	2	2	2	2	2	2	2	1	2	2	2	1	2	2	2	2	2	2	2	1	2	2	2	1	2	4.6	4.6
P31943;P55795	P31943;P55795	5;3	3;2	3;2	Heterogeneous nuclear ribonucleoprotein H;Heterogeneous nuclear ribonucleoprotein H, N-terminally processed;Heterogeneous nuclear ribonucleoprotein H2;Heterogeneous nuclear ribonucleoprotein H2, N-terminally processed	HNRNPH1;HNRNPH2	>sp|P31943|HNRH1_HUMAN Heterogeneous nuclear ribonucleoprotein H OS=Homo sapiens GN=HNRNPH1 PE=1 SV=4;>sp|P55795|HNRH2_HUMAN Heterogeneous nuclear ribonucleoprotein H2 OS=Homo sapiens GN=HNRNPH2 PE=1 SV=1	2	5	3	3	3	3	3	4	4	1	3	3	3	5	5	4	2	2	2	2	2	1	2	2	2	3	3	2	2	2	2	2	2	1	2	2	2	3	3	2	17.6	11.6
P31946	P31946	3	1	1	14-3-3 protein beta/alpha;14-3-3 protein beta/alpha, N-terminally processed	YWHAB	>sp|P31946|1433B_HUMAN 14-3-3 protein beta/alpha OS=Homo sapiens GN=YWHAB PE=1 SV=3	1	3	1	1	2	2	2	3	3	1	2	2	2	3	2	3	1	1	1	1	1	1	1	1	1	1	1	1	1	1	1	1	1	1	1	1	1	1	1	1	13.4	5.7
P31949	P31949	4	4	4	Protein S100-A11	S100A11	>sp|P31949|S10AB_HUMAN Protein S100-A11 OS=Homo sapiens GN=S100A11 PE=1 SV=2	1	4	4	4	1	1	1	3	4	1	1	1	1	4	4	4	1	1	1	3	4	1	1	1	1	4	4	4	1	1	1	3	4	1	1	1	1	4	4	4	37.1	37.1
P32119	P32119	3	2	2	Peroxiredoxin-2	PRDX2	>sp|P32119|PRDX2_HUMAN Peroxiredoxin-2 OS=Homo sapiens GN=PRDX2 PE=1 SV=5	1	3	2	2	2	2	2	3	3	2	2	2	2	3	3	3	1	1	1	2	2	1	1	1	1	2	2	2	1	1	1	2	2	1	1	1	1	2	2	2	19.2	13.6
P32322;Q96C36	P32322;Q96C36	2;1	2;1	2;1	Pyrroline-5-carboxylate reductase 1, mitochondrial;Pyrroline-5-carboxylate reductase 2	PYCR1;PYCR2	>sp|P32322|P5CR1_HUMAN Pyrroline-5-carboxylate reductase 1, mitochondrial OS=Homo sapiens GN=PYCR1 PE=1 SV=2;>sp|Q96C36|P5CR2_HUMAN Pyrroline-5-carboxylate reductase 2 OS=Homo sapiens GN=PYCR2 PE=1 SV=1	2	2	2	2	1	1	1	2	2	0	1	1	1	1	2	2	1	1	1	2	2	0	1	1	1	1	2	2	1	1	1	2	2	0	1	1	1	1	2	2	7.5	7.5
P32754	P32754	2	2	2	4-hydroxyphenylpyruvate dioxygenase	HPD	>sp|P32754|HPPD_HUMAN 4-hydroxyphenylpyruvate dioxygenase OS=Homo sapiens GN=HPD PE=1 SV=2	1	2	2	2	1	1	1	0	1	0	1	1	1	1	1	1	1	1	1	0	1	0	1	1	1	1	1	1	1	1	1	0	1	0	1	1	1	1	1	1	7.4	7.4
P33991	P33991	2	2	2	DNA replication licensing factor MCM4	MCM4	>sp|P33991|MCM4_HUMAN DNA replication licensing factor MCM4 OS=Homo sapiens GN=MCM4 PE=1 SV=5	1	2	2	2	0	0	1	0	0	0	1	1	1	1	1	1	0	0	1	0	0	0	1	1	1	1	1	1	0	0	1	0	0	0	1	1	1	1	1	1	3.5	3.5
P33993	P33993	2	2	2	DNA replication licensing factor MCM7	MCM7	>sp|P33993|MCM7_HUMAN DNA replication licensing factor MCM7 OS=Homo sapiens GN=MCM7 PE=1 SV=4	1	2	2	2	1	1	1	2	2	0	1	1	1	2	2	2	1	1	1	2	2	0	1	1	1	2	2	2	1	1	1	2	2	0	1	1	1	2	2	2	3.1	3.1
P34897	P34897	7	7	7	Serine hydroxymethyltransferase, mitochondrial	SHMT2	>sp|P34897|GLYM_HUMAN Serine hydroxymethyltransferase, mitochondrial OS=Homo sapiens GN=SHMT2 PE=1 SV=3	1	7	7	7	6	6	6	6	7	2	6	6	6	7	7	7	6	6	6	6	7	2	6	6	6	7	7	7	6	6	6	6	7	2	6	6	6	7	7	7	15.9	15.9
P34932	P34932	4	4	4	Heat shock 70 kDa protein 4	HSPA4	>sp|P34932|HSP74_HUMAN Heat shock 70 kDa protein 4 OS=Homo sapiens GN=HSPA4 PE=1 SV=4	1	4	4	4	2	2	3	2	3	0	2	2	2	3	2	3	2	2	3	2	3	0	2	2	2	3	2	3	2	2	3	2	3	0	2	2	2	3	2	3	6	6
P35030	P35030	1	1	1	Trypsin-3	PRSS3	>sp|P35030|TRY3_HUMAN Trypsin-3 OS=Homo sapiens GN=PRSS3 PE=1 SV=2	1	1	1	1	1	1	1	1	1	0	1	1	1	1	1	1	1	1	1	1	1	0	1	1	1	1	1	1	1	1	1	1	1	0	1	1	1	1	1	1	4.3	4.3
P35232	P35232	8	8	8	Prohibitin	PHB	>sp|P35232|PHB_HUMAN Prohibitin OS=Homo sapiens GN=PHB PE=1 SV=1	1	8	8	8	6	6	6	7	7	2	6	6	6	7	7	7	6	6	6	7	7	2	6	6	6	7	7	7	6	6	6	7	7	2	6	6	6	7	7	7	36.4	36.4
P35268	P35268	1	1	1	60S ribosomal protein L22	RPL22	>sp|P35268|RL22_HUMAN 60S ribosomal protein L22 OS=Homo sapiens GN=RPL22 PE=1 SV=2	1	1	1	1	0	0	0	1	1	0	0	0	0	1	1	1	0	0	0	1	1	0	0	0	0	1	1	1	0	0	0	1	1	0	0	0	0	1	1	1	10.2	10.2
P35527;CON__P35527	P35527;CON__P35527	36;35	36;35	36;35	Keratin, type I cytoskeletal 9	KRT9	>sp|P35527|K1C9_HUMAN Keratin, type I cytoskeletal 9 OS=Homo sapiens GN=KRT9 PE=1 SV=3;>P35527 SWISS-PROT:P35527 Tax_Id=9606 Gene_Symbol=KRT9 Keratin, type I cytoskeletal 9	2	36	36	36	5	6	6	23	18	12	8	7	6	27	35	22	5	6	6	23	18	12	8	7	6	27	35	22	5	6	6	23	18	12	8	7	6	27	35	22	65.8	65.8
P35579;P35580;P35749;REV__Q9UKV3;P12883;P13535;Q9UKX3;Q9Y623;P13533;P12882;P11055;Q9UKX2;A7E2Y1	P35579	80;11;8;1;1;1;1;1;1;1;1;1;1	80;11;8;1;1;1;1;1;1;1;1;1;1	74;7;2;1;0;0;0;0;0;0;0;0;0	Myosin-9	MYH9	>sp|P35579|MYH9_HUMAN Myosin-9 OS=Homo sapiens GN=MYH9 PE=1 SV=4	13	80	80	74	54	57	56	64	68	36	56	58	51	66	59	71	54	57	56	64	68	36	56	58	51	66	59	71	49	52	52	58	62	32	51	54	47	60	53	65	42.4	42.4
P35613	P35613	4	4	4	Basigin	BSG	>sp|P35613|BASI_HUMAN Basigin OS=Homo sapiens GN=BSG PE=1 SV=2	1	4	4	4	2	2	2	3	3	0	2	2	2	2	3	2	2	2	2	3	3	0	2	2	2	2	3	2	2	2	2	3	3	0	2	2	2	2	3	2	15.3	15.3
P35637	P35637	1	1	1	RNA-binding protein FUS	FUS	>sp|P35637|FUS_HUMAN RNA-binding protein FUS OS=Homo sapiens GN=FUS PE=1 SV=1	1	1	1	1	0	1	1	1	1	0	1	1	1	1	1	1	0	1	1	1	1	0	1	1	1	1	1	1	0	1	1	1	1	0	1	1	1	1	1	1	3	3
P35659	P35659	3	3	3	Protein DEK	DEK	>sp|P35659|DEK_HUMAN Protein DEK OS=Homo sapiens GN=DEK PE=1 SV=1	1	3	3	3	1	1	0	3	3	1	1	1	1	3	2	3	1	1	0	3	3	1	1	1	1	3	2	3	1	1	0	3	3	1	1	1	1	3	2	3	8.8	8.8
P35914	P35914	1	1	1	Hydroxymethylglutaryl-CoA lyase, mitochondrial	HMGCL	>sp|P35914|HMGCL_HUMAN Hydroxymethylglutaryl-CoA lyase, mitochondrial OS=Homo sapiens GN=HMGCL PE=1 SV=2	1	1	1	1	0	0	0	0	0	1	0	0	0	0	0	0	0	0	0	0	0	1	0	0	0	0	0	0	0	0	0	0	0	1	0	0	0	0	0	0	3.7	3.7
P35998	P35998	2	2	2	26S protease regulatory subunit 7	PSMC2	>sp|P35998|PRS7_HUMAN 26S protease regulatory subunit 7 OS=Homo sapiens GN=PSMC2 PE=1 SV=3	1	2	2	2	2	2	2	2	2	1	2	2	2	2	1	2	2	2	2	2	2	1	2	2	2	2	1	2	2	2	2	2	2	1	2	2	2	2	1	2	5.8	5.8
P36542	P36542	7	7	7	ATP synthase subunit gamma, mitochondrial	ATP5C1	>sp|P36542|ATPG_HUMAN ATP synthase subunit gamma, mitochondrial OS=Homo sapiens GN=ATP5C1 PE=1 SV=1	1	7	7	7	6	6	6	6	6	3	6	6	6	5	5	6	6	6	6	6	6	3	6	6	6	5	5	6	6	6	6	6	6	3	6	6	6	5	5	6	25.8	25.8
P36578	P36578	1	1	1	60S ribosomal protein L4	RPL4	>sp|P36578|RL4_HUMAN 60S ribosomal protein L4 OS=Homo sapiens GN=RPL4 PE=1 SV=5	1	1	1	1	1	1	1	1	1	1	1	1	1	0	0	1	1	1	1	1	1	1	1	1	1	0	0	1	1	1	1	1	1	1	1	1	1	0	0	1	2.6	2.6
P36776	P36776	2	2	2	Lon protease homolog, mitochondrial	LONP1	>sp|P36776|LONM_HUMAN Lon protease homolog, mitochondrial OS=Homo sapiens GN=LONP1 PE=1 SV=2	1	2	2	2	2	2	2	1	1	0	2	2	2	2	0	0	2	2	2	1	1	0	2	2	2	2	0	0	2	2	2	1	1	0	2	2	2	2	0	0	2.1	2.1
P37108	P37108	1	1	1	Signal recognition particle 14 kDa protein	SRP14	>sp|P37108|SRP14_HUMAN Signal recognition particle 14 kDa protein OS=Homo sapiens GN=SRP14 PE=1 SV=2	1	1	1	1	1	1	1	1	1	0	1	1	1	1	1	1	1	1	1	1	1	0	1	1	1	1	1	1	1	1	1	1	1	0	1	1	1	1	1	1	10.3	10.3
P37802;Q9UI15	P37802	5;1	5;1	5;1	Transgelin-2	TAGLN2	>sp|P37802|TAGL2_HUMAN Transgelin-2 OS=Homo sapiens GN=TAGLN2 PE=1 SV=3	2	5	5	5	2	2	2	5	5	2	2	2	2	5	4	4	2	2	2	5	5	2	2	2	2	5	4	4	2	2	2	5	5	2	2	2	2	5	4	4	28.6	28.6
P37837	P37837	4	4	4	Transaldolase	TALDO1	>sp|P37837|TALDO_HUMAN Transaldolase OS=Homo sapiens GN=TALDO1 PE=1 SV=2	1	4	4	4	3	3	3	4	4	1	3	2	2	4	4	4	3	3	3	4	4	1	3	2	2	4	4	4	3	3	3	4	4	1	3	2	2	4	4	4	13.1	13.1
Q96E39;P38159;O75526;Q8N7X1	Q96E39;P38159;O75526	3;3;2;1	3;3;2;1	3;3;2;1	RNA binding motif protein, X-linked-like-1;RNA-binding motif protein, X chromosome;RNA-binding motif protein, X chromosome, N-terminally processed;RNA-binding motif protein, X-linked-like-2	RBMXL1;RBMX;RBMXL2	>sp|Q96E39|RMXL1_HUMAN RNA binding motif protein, X-linked-like-1 OS=Homo sapiens GN=RBMXL1 PE=1 SV=1;>sp|P38159|RBMX_HUMAN RNA-binding motif protein, X chromosome OS=Homo sapiens GN=RBMX PE=1 SV=3;>sp|O75526|RMXL2_HUMAN RNA-binding motif protein, X-linked	4	3	3	3	2	2	2	3	3	1	2	2	2	3	3	3	2	2	2	3	3	1	2	2	2	3	3	3	2	2	2	3	3	1	2	2	2	3	3	3	9	9
P38646	P38646	15	15	15	Stress-70 protein, mitochondrial	HSPA9	>sp|P38646|GRP75_HUMAN Stress-70 protein, mitochondrial OS=Homo sapiens GN=HSPA9 PE=1 SV=2	1	15	15	15	11	11	10	12	13	7	10	11	10	13	13	13	11	11	10	12	13	7	10	11	10	13	13	13	11	11	10	12	13	7	10	11	10	13	13	13	29	29
P38919	P38919	4	4	4	Eukaryotic initiation factor 4A-III;Eukaryotic initiation factor 4A-III, N-terminally processed	EIF4A3	>sp|P38919|IF4A3_HUMAN Eukaryotic initiation factor 4A-III OS=Homo sapiens GN=EIF4A3 PE=1 SV=4	1	4	4	4	2	2	3	2	1	2	3	2	3	2	2	2	2	2	3	2	1	2	3	2	3	2	2	2	2	2	3	2	1	2	3	2	3	2	2	2	10.7	10.7
P39019	P39019	4	4	4	40S ribosomal protein S19	RPS19	>sp|P39019|RS19_HUMAN 40S ribosomal protein S19 OS=Homo sapiens GN=RPS19 PE=1 SV=2	1	4	4	4	3	3	3	3	3	3	1	3	3	1	1	3	3	3	3	3	3	3	1	3	3	1	1	3	3	3	3	3	3	3	1	3	3	1	1	3	26.2	26.2
P39687;O43423;Q92688	P39687	3;1;1	3;1;1	3;1;1	Acidic leucine-rich nuclear phosphoprotein 32 family member A	ANP32A	>sp|P39687|AN32A_HUMAN Acidic leucine-rich nuclear phosphoprotein 32 family member A OS=Homo sapiens GN=ANP32A PE=1 SV=1	3	3	3	3	2	2	2	2	1	1	2	1	2	2	2	2	2	2	2	2	1	1	2	1	2	2	2	2	2	2	2	2	1	1	2	1	2	2	2	2	14.1	14.1
P39748	P39748	3	3	3	Flap endonuclease 1	FEN1	>sp|P39748|FEN1_HUMAN Flap endonuclease 1 OS=Homo sapiens GN=FEN1 PE=1 SV=1	1	3	3	3	2	2	2	3	3	2	2	2	2	3	3	3	2	2	2	3	3	2	2	2	2	3	3	3	2	2	2	3	3	2	2	2	2	3	3	3	12.4	12.4
P40227;Q92526	P40227	9;1	9;1	9;1	T-complex protein 1 subunit zeta	CCT6A	>sp|P40227|TCPZ_HUMAN T-complex protein 1 subunit zeta OS=Homo sapiens GN=CCT6A PE=1 SV=3	2	9	9	9	5	5	4	6	7	1	3	5	3	7	8	7	5	5	4	6	7	1	3	5	3	7	8	7	5	5	4	6	7	1	3	5	3	7	8	7	21.8	21.8
P40429;Q6NVV1	P40429;Q6NVV1	2;1	2;1	2;1	60S ribosomal protein L13a;Putative 60S ribosomal protein L13a-like MGC87657	RPL13A	>sp|P40429|RL13A_HUMAN 60S ribosomal protein L13a OS=Homo sapiens GN=RPL13A PE=1 SV=2;>sp|Q6NVV1|R13P3_HUMAN Putative 60S ribosomal protein L13a protein RPL13AP3 OS=Homo sapiens GN=RPL13AP3 PE=5 SV=1	2	2	2	2	2	2	2	1	1	1	1	1	1	1	0	1	2	2	2	1	1	1	1	1	1	1	0	1	2	2	2	1	1	1	1	1	1	1	0	1	10.8	10.8
P40763	P40763	1	1	1	Signal transducer and activator of transcription 3	STAT3	>sp|P40763|STAT3_HUMAN Signal transducer and activator of transcription 3 OS=Homo sapiens GN=STAT3 PE=1 SV=2	1	1	1	1	0	0	0	1	1	0	0	0	0	1	1	1	0	0	0	1	1	0	0	0	0	1	1	1	0	0	0	1	1	0	0	0	0	1	1	1	3.4	3.4
P40925	P40925	2	2	2	Malate dehydrogenase, cytoplasmic	MDH1	>sp|P40925|MDHC_HUMAN Malate dehydrogenase, cytoplasmic OS=Homo sapiens GN=MDH1 PE=1 SV=4	1	2	2	2	1	1	1	1	1	0	1	1	1	1	1	1	1	1	1	1	1	0	1	1	1	1	1	1	1	1	1	1	1	0	1	1	1	1	1	1	6.6	6.6
P40926	P40926	6	6	6	Malate dehydrogenase, mitochondrial	MDH2	>sp|P40926|MDHM_HUMAN Malate dehydrogenase, mitochondrial OS=Homo sapiens GN=MDH2 PE=1 SV=3	1	6	6	6	1	1	1	6	5	2	1	1	1	6	6	6	1	1	1	6	5	2	1	1	1	6	6	6	1	1	1	6	5	2	1	1	1	6	6	6	26.3	26.3
P40939	P40939	2	2	2	Trifunctional enzyme subunit alpha, mitochondrial;Long-chain enoyl-CoA hydratase;Long chain 3-hydroxyacyl-CoA dehydrogenase	HADHA	>sp|P40939|ECHA_HUMAN Trifunctional enzyme subunit alpha, mitochondrial OS=Homo sapiens GN=HADHA PE=1 SV=2	1	2	2	2	2	2	1	1	1	0	2	2	2	0	1	1	2	2	1	1	1	0	2	2	2	0	1	1	2	2	1	1	1	0	2	2	2	0	1	1	2.8	2.8
P41091;Q2VIR3	P41091;Q2VIR3	8;7	8;7	8;7	Eukaryotic translation initiation factor 2 subunit 3;Putative eukaryotic translation initiation factor 2 subunit 3-like protein	EIF2S3;EIF2S3L	>sp|P41091|IF2G_HUMAN Eukaryotic translation initiation factor 2 subunit 3 OS=Homo sapiens GN=EIF2S3 PE=1 SV=3;>sp|Q2VIR3|IF2GL_HUMAN Putative eukaryotic translation initiation factor 2 subunit 3-like protein OS=Homo sapiens GN=EIF2S3L PE=5 SV=2	2	8	8	8	3	5	5	4	6	3	4	5	4	5	7	7	3	5	5	4	6	3	4	5	4	5	7	7	3	5	5	4	6	3	4	5	4	5	7	7	25.2	25.2
P41252	P41252	4	4	4	Isoleucine--tRNA ligase, cytoplasmic	IARS	>sp|P41252|SYIC_HUMAN Isoleucine--tRNA ligase, cytoplasmic OS=Homo sapiens GN=IARS PE=1 SV=2	1	4	4	4	1	2	2	2	2	0	2	2	1	2	2	1	1	2	2	2	2	0	2	2	1	2	2	1	1	2	2	2	2	0	2	2	1	2	2	1	4	4
P42167;P42166	P42167;P42166	2;2	2;2	2;2	Lamina-associated polypeptide 2, isoforms beta/gamma;Thymopoietin;Thymopentin;Lamina-associated polypeptide 2, isoform alpha;Thymopoietin;Thymopentin	TMPO	>sp|P42167|LAP2B_HUMAN Lamina-associated polypeptide 2, isoforms beta/gamma OS=Homo sapiens GN=TMPO PE=1 SV=2;>sp|P42166|LAP2A_HUMAN Lamina-associated polypeptide 2, isoform alpha OS=Homo sapiens GN=TMPO PE=1 SV=2	2	2	2	2	1	1	1	1	1	1	1	1	1	1	1	2	1	1	1	1	1	1	1	1	1	1	1	2	1	1	1	1	1	1	1	1	1	1	1	2	7	7
P42704	P42704	12	12	12	Leucine-rich PPR motif-containing protein, mitochondrial	LRPPRC	>sp|P42704|LPPRC_HUMAN Leucine-rich PPR motif-containing protein, mitochondrial OS=Homo sapiens GN=LRPPRC PE=1 SV=3	1	12	12	12	10	8	10	10	10	6	10	9	9	10	11	11	10	8	10	10	10	6	10	9	9	10	11	11	10	8	10	10	10	6	10	9	9	10	11	11	10.4	10.4
P42765	P42765	1	1	1	3-ketoacyl-CoA thiolase, mitochondrial	ACAA2	>sp|P42765|THIM_HUMAN 3-ketoacyl-CoA thiolase, mitochondrial OS=Homo sapiens GN=ACAA2 PE=1 SV=2	1	1	1	1	0	0	0	1	1	0	0	0	0	1	1	1	0	0	0	1	1	0	0	0	0	1	1	1	0	0	0	1	1	0	0	0	0	1	1	1	3.3	3.3
P43243	P43243	6	6	6	Matrin-3	MATR3	>sp|P43243|MATR3_HUMAN Matrin-3 OS=Homo sapiens GN=MATR3 PE=1 SV=2	1	6	6	6	3	2	3	3	4	0	3	2	2	3	2	3	3	2	3	3	4	0	3	2	2	3	2	3	3	2	3	3	4	0	3	2	2	3	2	3	9.8	9.8
P43307	P43307	2	2	2	Translocon-associated protein subunit alpha	SSR1	>sp|P43307|SSRA_HUMAN Translocon-associated protein subunit alpha OS=Homo sapiens GN=SSR1 PE=1 SV=3	1	2	2	2	2	2	2	1	1	1	2	2	2	0	0	1	2	2	2	1	1	1	2	2	2	0	0	1	2	2	2	1	1	1	2	2	2	0	0	1	9.1	9.1
P45880	P45880	5	5	5	Voltage-dependent anion-selective channel protein 2	VDAC2	>sp|P45880|VDAC2_HUMAN Voltage-dependent anion-selective channel protein 2 OS=Homo sapiens GN=VDAC2 PE=1 SV=2	1	5	5	5	5	5	5	4	5	3	5	5	5	5	4	4	5	5	5	4	5	3	5	5	5	5	4	4	5	5	5	4	5	3	5	5	5	5	4	4	21.4	21.4
P46100	P46100	1	1	1	Transcriptional regulator ATRX	ATRX	>sp|P46100|ATRX_HUMAN Transcriptional regulator ATRX OS=Homo sapiens GN=ATRX PE=1 SV=5	1	1	1	1	0	0	0	0	1	1	0	0	0	0	0	0	0	0	0	0	1	1	0	0	0	0	0	0	0	0	0	0	1	1	0	0	0	0	0	0	0.6	0.6
P46777	P46777	3	3	3	60S ribosomal protein L5	RPL5	>sp|P46777|RL5_HUMAN 60S ribosomal protein L5 OS=Homo sapiens GN=RPL5 PE=1 SV=3	1	3	3	3	2	2	1	1	1	0	2	2	2	1	1	1	2	2	1	1	1	0	2	2	2	1	1	1	2	2	1	1	1	0	2	2	2	1	1	1	10.8	10.8
P46781	P46781	2	2	2	40S ribosomal protein S9	RPS9	>sp|P46781|RS9_HUMAN 40S ribosomal protein S9 OS=Homo sapiens GN=RPS9 PE=1 SV=3	1	2	2	2	1	1	1	2	2	1	1	1	1	2	2	2	1	1	1	2	2	1	1	1	1	2	2	2	1	1	1	2	2	1	1	1	1	2	2	2	12.4	12.4
P46782	P46782	1	1	1	40S ribosomal protein S5;40S ribosomal protein S5, N-terminally processed	RPS5	>sp|P46782|RS5_HUMAN 40S ribosomal protein S5 OS=Homo sapiens GN=RPS5 PE=1 SV=4	1	1	1	1	1	1	1	1	1	0	1	1	1	1	1	1	1	1	1	1	1	0	1	1	1	1	1	1	1	1	1	1	1	0	1	1	1	1	1	1	7.4	7.4
P46940;Q86VI3	P46940	11;1	11;1	11;1	Ras GTPase-activating-like protein IQGAP1	IQGAP1	>sp|P46940|IQGA1_HUMAN Ras GTPase-activating-like protein IQGAP1 OS=Homo sapiens GN=IQGAP1 PE=1 SV=1	2	11	11	11	4	5	5	7	7	3	5	5	4	8	8	7	4	5	5	7	7	3	5	5	4	8	8	7	4	5	5	7	7	3	5	5	4	8	8	7	8.3	8.3
P47914	P47914	2	2	2	60S ribosomal protein L29	RPL29	>sp|P47914|RL29_HUMAN 60S ribosomal protein L29 OS=Homo sapiens GN=RPL29 PE=1 SV=2	1	2	2	2	1	1	1	2	2	1	1	1	1	1	2	2	1	1	1	2	2	1	1	1	1	1	2	2	1	1	1	2	2	1	1	1	1	1	2	2	14.5	14.5
P48047	P48047	4	4	4	ATP synthase subunit O, mitochondrial	ATP5O	>sp|P48047|ATPO_HUMAN ATP synthase subunit O, mitochondrial OS=Homo sapiens GN=ATP5O PE=1 SV=1	1	4	4	4	4	4	3	4	3	2	4	4	3	4	4	4	4	4	3	4	3	2	4	4	3	4	4	4	4	4	3	4	3	2	4	4	3	4	4	4	20.7	20.7
P48643	P48643	6	6	6	T-complex protein 1 subunit epsilon	CCT5	>sp|P48643|TCPE_HUMAN T-complex protein 1 subunit epsilon OS=Homo sapiens GN=CCT5 PE=1 SV=1	1	6	6	6	4	3	4	3	3	2	3	4	3	3	3	3	4	3	4	3	3	2	3	4	3	3	3	3	4	3	4	3	3	2	3	4	3	3	3	3	14.4	14.4
P49006	P49006	1	1	1	MARCKS-related protein	MARCKSL1	>sp|P49006|MRP_HUMAN MARCKS-related protein OS=Homo sapiens GN=MARCKSL1 PE=1 SV=2	1	1	1	1	0	0	0	1	1	1	0	0	0	1	0	1	0	0	0	1	1	1	0	0	0	1	0	1	0	0	0	1	1	1	0	0	0	1	0	1	7.7	7.7
P49207	P49207	1	1	1	60S ribosomal protein L34	RPL34	>sp|P49207|RL34_HUMAN 60S ribosomal protein L34 OS=Homo sapiens GN=RPL34 PE=1 SV=3	1	1	1	1	1	1	1	0	0	0	0	1	0	0	0	0	1	1	1	0	0	0	0	1	0	0	0	0	1	1	1	0	0	0	0	1	0	0	0	0	7.7	7.7
P49321	P49321	3	3	3	Nuclear autoantigenic sperm protein	NASP	>sp|P49321|NASP_HUMAN Nuclear autoantigenic sperm protein OS=Homo sapiens GN=NASP PE=1 SV=2	1	3	3	3	2	2	2	1	1	0	2	2	2	1	1	1	2	2	2	1	1	0	2	2	2	1	1	1	2	2	2	1	1	0	2	2	2	1	1	1	3.8	3.8
P49327	P49327	36	36	36	Fatty acid synthase;[Acyl-carrier-protein] S-acetyltransferase;[Acyl-carrier-protein] S-malonyltransferase;3-oxoacyl-[acyl-carrier-protein] synthase;3-oxoacyl-[acyl-carrier-protein] reductase;3-hydroxyacyl-[acyl-carrier-protein] dehydratase;Enoyl-[acyl-carrier-protein] reductase;Oleoyl-[acyl-carrier-protein] hydrolase	FASN	>sp|P49327|FAS_HUMAN Fatty acid synthase OS=Homo sapiens GN=FASN PE=1 SV=3	1	36	36	36	24	24	24	29	25	10	23	22	23	30	29	31	24	24	24	29	25	10	23	22	23	30	29	31	24	24	24	29	25	10	23	22	23	30	29	31	18.6	18.6
P49368	P49368	12	12	12	T-complex protein 1 subunit gamma	CCT3	>sp|P49368|TCPG_HUMAN T-complex protein 1 subunit gamma OS=Homo sapiens GN=CCT3 PE=1 SV=4	1	12	12	12	7	8	8	10	10	7	8	7	8	10	8	10	7	8	8	10	10	7	8	7	8	10	8	10	7	8	8	10	10	7	8	7	8	10	8	10	22.9	22.9
P49411	P49411	9	9	9	Elongation factor Tu, mitochondrial	TUFM	>sp|P49411|EFTU_HUMAN Elongation factor Tu, mitochondrial OS=Homo sapiens GN=TUFM PE=1 SV=2	1	9	9	9	5	5	5	8	8	3	5	5	5	8	6	8	5	5	5	8	8	3	5	5	5	8	6	8	5	5	5	8	8	3	5	5	5	8	6	8	26.8	26.8
P49588	P49588	3	3	3	Alanine--tRNA ligase, cytoplasmic	AARS	>sp|P49588|SYAC_HUMAN Alanine--tRNA ligase, cytoplasmic OS=Homo sapiens GN=AARS PE=1 SV=2	1	3	3	3	1	1	1	2	2	2	1	1	1	3	3	3	1	1	1	2	2	2	1	1	1	3	3	3	1	1	1	2	2	2	1	1	1	3	3	3	4.4	4.4
P49755	P49755	1	1	1	Transmembrane emp24 domain-containing protein 10	TMED10	>sp|P49755|TMEDA_HUMAN Transmembrane emp24 domain-containing protein 10 OS=Homo sapiens GN=TMED10 PE=1 SV=2	1	1	1	1	0	0	0	0	1	0	0	0	0	0	0	0	0	0	0	0	1	0	0	0	0	0	0	0	0	0	0	0	1	0	0	0	0	0	0	0	5	5
P49756	P49756	15	15	15	RNA-binding protein 25	RBM25	>sp|P49756|RBM25_HUMAN RNA-binding protein 25 OS=Homo sapiens GN=RBM25 PE=1 SV=3	1	15	15	15	11	10	10	14	11	8	11	11	11	12	14	14	11	10	10	14	11	8	11	11	11	12	14	14	11	10	10	14	11	8	11	11	11	12	14	14	18.6	18.6
P50395	P50395	2	2	2	Rab GDP dissociation inhibitor beta	GDI2	>sp|P50395|GDIB_HUMAN Rab GDP dissociation inhibitor beta OS=Homo sapiens GN=GDI2 PE=1 SV=2	1	2	2	2	1	1	1	1	1	1	1	1	1	1	1	1	1	1	1	1	1	1	1	1	1	1	1	1	1	1	1	1	1	1	1	1	1	1	1	1	3.8	3.8
P50454	P50454	4	4	4	Serpin H1	SERPINH1	>sp|P50454|SERPH_HUMAN Serpin H1 OS=Homo sapiens GN=SERPINH1 PE=1 SV=2	1	4	4	4	2	2	2	4	3	0	2	2	2	4	4	4	2	2	2	4	3	0	2	2	2	4	4	4	2	2	2	4	3	0	2	2	2	4	4	4	14.4	14.4
Q8IZP2;P50502;Q8NFI4	Q8IZP2;P50502;Q8NFI4	3;3;2	3;3;2	3;3;2	Putative protein FAM10A4;Hsc70-interacting protein;Putative protein FAM10A5	ST13P4;ST13;ST13P5	>sp|Q8IZP2|ST134_HUMAN Putative protein FAM10A4 OS=Homo sapiens GN=ST13P4 PE=5 SV=1;>sp|P50502|F10A1_HUMAN Hsc70-interacting protein OS=Homo sapiens GN=ST13 PE=1 SV=2;>sp|Q8NFI4|F10A5_HUMAN Putative protein FAM10A5 OS=Homo sapiens GN=ST13P5 PE=5 SV=1	3	3	3	3	2	2	3	2	2	1	3	3	3	2	2	2	2	2	3	2	2	1	3	3	3	2	2	2	2	2	3	2	2	1	3	3	3	2	2	2	15.4	15.4
P50914	P50914	1	1	1	60S ribosomal protein L14	RPL14	>sp|P50914|RL14_HUMAN 60S ribosomal protein L14 OS=Homo sapiens GN=RPL14 PE=1 SV=4	1	1	1	1	1	1	1	0	0	0	0	0	0	0	0	0	1	1	1	0	0	0	0	0	0	0	0	0	1	1	1	0	0	0	0	0	0	0	0	0	5.6	5.6
P50990	P50990	12	12	12	T-complex protein 1 subunit theta	CCT8	>sp|P50990|TCPQ_HUMAN T-complex protein 1 subunit theta OS=Homo sapiens GN=CCT8 PE=1 SV=4	1	12	12	12	7	7	7	11	10	4	7	8	6	10	11	11	7	7	7	11	10	4	7	8	6	10	11	11	7	7	7	11	10	4	7	8	6	10	11	11	22.6	22.6
P50991	P50991	13	13	13	T-complex protein 1 subunit delta	CCT4	>sp|P50991|TCPD_HUMAN T-complex protein 1 subunit delta OS=Homo sapiens GN=CCT4 PE=1 SV=4	1	13	13	13	10	10	10	13	12	6	10	10	10	13	13	13	10	10	10	13	12	6	10	10	10	13	13	13	10	10	10	13	12	6	10	10	10	13	13	13	29.5	29.5
P51148;P61020;P20339	P51148;P61020;P20339	2;1;1	2;1;1	2;1;1	Ras-related protein Rab-5C;Ras-related protein Rab-5B;Ras-related protein Rab-5A	RAB5C;RAB5B;RAB5A	>sp|P51148|RAB5C_HUMAN Ras-related protein Rab-5C OS=Homo sapiens GN=RAB5C PE=1 SV=2;>sp|P61020|RAB5B_HUMAN Ras-related protein Rab-5B OS=Homo sapiens GN=RAB5B PE=1 SV=1;>sp|P20339|RAB5A_HUMAN Ras-related protein Rab-5A OS=Homo sapiens GN=RAB5A PE=1 SV=2	3	2	2	2	1	1	1	2	2	0	1	1	1	1	2	2	1	1	1	2	2	0	1	1	1	1	2	2	1	1	1	2	2	0	1	1	1	1	2	2	10.6	10.6
P51149	P51149	3	3	3	Ras-related protein Rab-7a	RAB7A	>sp|P51149|RAB7A_HUMAN Ras-related protein Rab-7a OS=Homo sapiens GN=RAB7A PE=1 SV=1	1	3	3	3	2	1	2	3	3	0	2	2	2	3	3	3	2	1	2	3	3	0	2	2	2	3	3	3	2	1	2	3	3	0	2	2	2	3	3	3	20.8	20.8
P51571	P51571	3	3	3	Translocon-associated protein subunit delta	SSR4	>sp|P51571|SSRD_HUMAN Translocon-associated protein subunit delta OS=Homo sapiens GN=SSR4 PE=1 SV=1	1	3	3	3	1	1	1	3	2	1	1	1	1	3	3	3	1	1	1	3	2	1	1	1	1	3	3	3	1	1	1	3	2	1	1	1	1	3	3	3	23.1	23.1
P51659	P51659	2	2	2	Peroxisomal multifunctional enzyme type 2;(3R)-hydroxyacyl-CoA dehydrogenase;Enoyl-CoA hydratase 2	HSD17B4	>sp|P51659|DHB4_HUMAN Peroxisomal multifunctional enzyme type 2 OS=Homo sapiens GN=HSD17B4 PE=1 SV=3	1	2	2	2	0	0	0	1	2	0	0	0	0	2	2	2	0	0	0	1	2	0	0	0	0	2	2	2	0	0	0	1	2	0	0	0	0	2	2	2	4.1	4.1
P51858	P51858	4	4	4	Hepatoma-derived growth factor	HDGF	>sp|P51858|HDGF_HUMAN Hepatoma-derived growth factor OS=Homo sapiens GN=HDGF PE=1 SV=1	1	4	4	4	2	2	2	2	3	2	2	2	2	2	2	2	2	2	2	2	3	2	2	2	2	2	2	2	2	2	2	2	3	2	2	2	2	2	2	2	22.9	22.9
P51991	P51991	2	2	2	Heterogeneous nuclear ribonucleoprotein A3	HNRNPA3	>sp|P51991|ROA3_HUMAN Heterogeneous nuclear ribonucleoprotein A3 OS=Homo sapiens GN=HNRNPA3 PE=1 SV=2	1	2	2	2	0	1	1	1	1	0	1	1	1	1	1	1	0	1	1	1	1	0	1	1	1	1	1	1	0	1	1	1	1	0	1	1	1	1	1	1	6.9	6.9
P52209	P52209	2	2	2	6-phosphogluconate dehydrogenase, decarboxylating	PGD	>sp|P52209|6PGD_HUMAN 6-phosphogluconate dehydrogenase, decarboxylating OS=Homo sapiens GN=PGD PE=1 SV=3	1	2	2	2	0	0	0	1	2	0	0	0	0	1	1	2	0	0	0	1	2	0	0	0	0	1	1	2	0	0	0	1	2	0	0	0	0	1	1	2	5.8	5.8
P52272	P52272	9	9	9	Heterogeneous nuclear ribonucleoprotein M	HNRNPM	>sp|P52272|HNRPM_HUMAN Heterogeneous nuclear ribonucleoprotein M OS=Homo sapiens GN=HNRNPM PE=1 SV=3	1	9	9	9	6	6	6	3	3	0	8	7	6	4	4	4	6	6	6	3	3	0	8	7	6	4	4	4	6	6	6	3	3	0	8	7	6	4	4	4	14	14
P52292	P52292	2	2	2	Importin subunit alpha-1	KPNA2	>sp|P52292|IMA1_HUMAN Importin subunit alpha-1 OS=Homo sapiens GN=KPNA2 PE=1 SV=1	1	2	2	2	1	1	1	2	2	1	1	1	1	2	2	2	1	1	1	2	2	1	1	1	1	2	2	2	1	1	1	2	2	1	1	1	1	2	2	2	6.2	6.2
P52565	P52565	1	1	1	Rho GDP-dissociation inhibitor 1	ARHGDIA	>sp|P52565|GDIR1_HUMAN Rho GDP-dissociation inhibitor 1 OS=Homo sapiens GN=ARHGDIA PE=1 SV=3	1	1	1	1	0	0	0	1	1	0	0	0	0	1	1	1	0	0	0	1	1	0	0	0	0	1	1	1	0	0	0	1	1	0	0	0	0	1	1	1	7.4	7.4
P52597	P52597	6	6	4	Heterogeneous nuclear ribonucleoprotein F;Heterogeneous nuclear ribonucleoprotein F, N-terminally processed	HNRNPF	>sp|P52597|HNRPF_HUMAN Heterogeneous nuclear ribonucleoprotein F OS=Homo sapiens GN=HNRNPF PE=1 SV=3	1	6	6	4	4	4	4	5	5	0	4	4	4	5	5	5	4	4	4	5	5	0	4	4	4	5	5	5	3	3	3	3	3	0	3	3	3	3	3	3	21.4	21.4
P52907;P47755	P52907;P47755	2;1	2;1	2;1	F-actin-capping protein subunit alpha-1;F-actin-capping protein subunit alpha-2	CAPZA1;CAPZA2	>sp|P52907|CAZA1_HUMAN F-actin-capping protein subunit alpha-1 OS=Homo sapiens GN=CAPZA1 PE=1 SV=3;>sp|P47755|CAZA2_HUMAN F-actin-capping protein subunit alpha-2 OS=Homo sapiens GN=CAPZA2 PE=1 SV=3	2	2	2	2	2	2	2	1	1	1	2	2	1	1	0	1	2	2	2	1	1	1	2	2	1	1	0	1	2	2	2	1	1	1	2	2	1	1	0	1	8.7	8.7
P53396	P53396	6	6	6	ATP-citrate synthase	ACLY	>sp|P53396|ACLY_HUMAN ATP-citrate synthase OS=Homo sapiens GN=ACLY PE=1 SV=3	1	6	6	6	4	4	4	3	3	2	4	4	4	3	4	3	4	4	4	3	3	2	4	4	4	3	4	3	4	4	4	3	3	2	4	4	4	3	4	3	6.7	6.7
P53618	P53618	2	2	2	Coatomer subunit beta	COPB1	>sp|P53618|COPB_HUMAN Coatomer subunit beta OS=Homo sapiens GN=COPB1 PE=1 SV=3	1	2	2	2	0	0	0	2	1	0	0	0	0	2	2	2	0	0	0	2	1	0	0	0	0	2	2	2	0	0	0	2	1	0	0	0	0	2	2	2	3.1	3.1
P53621	P53621	4	4	4	Coatomer subunit alpha;Xenin;Proxenin	COPA	>sp|P53621|COPA_HUMAN Coatomer subunit alpha OS=Homo sapiens GN=COPA PE=1 SV=2	1	4	4	4	2	3	2	1	1	1	3	3	2	1	1	1	2	3	2	1	1	1	3	3	2	1	1	1	2	3	2	1	1	1	3	3	2	1	1	1	4.2	4.2
P53985	P53985	2	2	2	Monocarboxylate transporter 1	SLC16A1	>sp|P53985|MOT1_HUMAN Monocarboxylate transporter 1 OS=Homo sapiens GN=SLC16A1 PE=1 SV=3	1	2	2	2	1	1	1	2	2	0	1	1	1	2	1	2	1	1	1	2	2	0	1	1	1	2	1	2	1	1	1	2	2	0	1	1	1	2	1	2	6.4	6.4
P53999	P53999	2	2	2	Activated RNA polymerase II transcriptional coactivator p15	SUB1	>sp|P53999|TCP4_HUMAN Activated RNA polymerase II transcriptional coactivator p15 OS=Homo sapiens GN=SUB1 PE=1 SV=3	1	2	2	2	2	2	2	2	2	2	2	2	2	2	2	2	2	2	2	2	2	2	2	2	2	2	2	2	2	2	2	2	2	2	2	2	2	2	2	2	15.7	15.7
P54136	P54136	4	4	4	Arginine--tRNA ligase, cytoplasmic	RARS	>sp|P54136|SYRC_HUMAN Arginine--tRNA ligase, cytoplasmic OS=Homo sapiens GN=RARS PE=1 SV=2	1	4	4	4	2	2	2	3	2	2	2	2	2	3	2	4	2	2	2	3	2	2	2	2	2	3	2	4	2	2	2	3	2	2	2	2	2	3	2	4	6.4	6.4
P54578	P54578	2	2	2	Ubiquitin carboxyl-terminal hydrolase 14	USP14	>sp|P54578|UBP14_HUMAN Ubiquitin carboxyl-terminal hydrolase 14 OS=Homo sapiens GN=USP14 PE=1 SV=3	1	2	2	2	0	0	0	2	2	1	0	0	0	0	1	2	0	0	0	2	2	1	0	0	0	0	1	2	0	0	0	2	2	1	0	0	0	0	1	2	7.1	7.1
P55060	P55060	6	6	6	Exportin-2	CSE1L	>sp|P55060|XPO2_HUMAN Exportin-2 OS=Homo sapiens GN=CSE1L PE=1 SV=3	1	6	6	6	5	4	4	5	6	3	5	4	5	6	4	6	5	4	4	5	6	3	5	4	5	6	4	6	5	4	4	5	6	3	5	4	5	6	4	6	7.6	7.6
P55072	P55072	12	12	12	Transitional endoplasmic reticulum ATPase	VCP	>sp|P55072|TERA_HUMAN Transitional endoplasmic reticulum ATPase OS=Homo sapiens GN=VCP PE=1 SV=4	1	12	12	12	7	7	7	10	9	4	8	7	7	9	9	10	7	7	7	10	9	4	8	7	7	9	9	10	7	7	7	10	9	4	8	7	7	9	9	10	20.5	20.5
P55209	P55209	1	1	1	Nucleosome assembly protein 1-like 1	NAP1L1	>sp|P55209|NP1L1_HUMAN Nucleosome assembly protein 1-like 1 OS=Homo sapiens GN=NAP1L1 PE=1 SV=1	1	1	1	1	1	1	1	1	1	0	1	1	1	1	1	1	1	1	1	1	1	0	1	1	1	1	1	1	1	1	1	1	1	0	1	1	1	1	1	1	4.3	4.3
P55327	P55327	2	2	2	Tumor protein D52	TPD52	>sp|P55327|TPD52_HUMAN Tumor protein D52 OS=Homo sapiens GN=TPD52 PE=1 SV=2	1	2	2	2	1	1	1	2	2	1	1	1	1	2	2	2	1	1	1	2	2	1	1	1	1	2	2	2	1	1	1	2	2	1	1	1	1	2	2	2	11.2	11.2
P55786	P55786	2	2	2	Puromycin-sensitive aminopeptidase	NPEPPS	>sp|P55786|PSA_HUMAN Puromycin-sensitive aminopeptidase OS=Homo sapiens GN=NPEPPS PE=1 SV=2	1	2	2	2	0	0	0	2	2	0	0	0	0	2	2	2	0	0	0	2	2	0	0	0	0	2	2	2	0	0	0	2	2	0	0	0	0	2	2	2	2.6	2.6
P55884	P55884	3	3	3	Eukaryotic translation initiation factor 3 subunit B	EIF3B	>sp|P55884|EIF3B_HUMAN Eukaryotic translation initiation factor 3 subunit B OS=Homo sapiens GN=EIF3B PE=1 SV=3	1	3	3	3	2	2	2	3	2	1	2	2	2	3	3	3	2	2	2	3	2	1	2	2	2	3	3	3	2	2	2	3	2	1	2	2	2	3	3	3	5.3	5.3
P56134	P56134	1	1	1	ATP synthase subunit f, mitochondrial	ATP5J2	>sp|P56134|ATPK_HUMAN ATP synthase subunit f, mitochondrial OS=Homo sapiens GN=ATP5J2 PE=1 SV=3	1	1	1	1	0	0	0	1	1	0	0	0	0	1	1	1	0	0	0	1	1	0	0	0	0	1	1	1	0	0	0	1	1	0	0	0	0	1	1	1	13.8	13.8
P56182	P56182	6	6	6	Ribosomal RNA processing protein 1 homolog A	RRP1	>sp|P56182|RRP1_HUMAN Ribosomal RNA processing protein 1 homolog A OS=Homo sapiens GN=RRP1 PE=1 SV=1	1	6	6	6	4	5	5	1	1	1	4	4	4	1	1	2	4	5	5	1	1	1	4	4	4	1	1	2	4	5	5	1	1	1	4	4	4	1	1	2	15	15
P56192	P56192	1	1	1	Methionine--tRNA ligase, cytoplasmic	MARS	>sp|P56192|SYMC_HUMAN Methionine--tRNA ligase, cytoplasmic OS=Homo sapiens GN=MARS PE=1 SV=2	1	1	1	1	1	1	1	1	1	0	1	1	1	1	1	1	1	1	1	1	1	0	1	1	1	1	1	1	1	1	1	1	1	0	1	1	1	1	1	1	1.3	1.3
P56385	P56385	1	1	1	ATP synthase subunit e, mitochondrial	ATP5I	>sp|P56385|ATP5I_HUMAN ATP synthase subunit e, mitochondrial OS=Homo sapiens GN=ATP5I PE=1 SV=2	1	1	1	1	1	1	1	1	1	1	1	1	1	1	1	1	1	1	1	1	1	1	1	1	1	1	1	1	1	1	1	1	1	1	1	1	1	1	1	1	14.5	14.5
P57088	P57088	1	1	1	Transmembrane protein 33	TMEM33	>sp|P57088|TMM33_HUMAN Transmembrane protein 33 OS=Homo sapiens GN=TMEM33 PE=1 SV=2	1	1	1	1	1	1	1	1	1	1	1	1	1	1	1	1	1	1	1	1	1	1	1	1	1	1	1	1	1	1	1	1	1	1	1	1	1	1	1	1	4	4
P57678	P57678	1	1	1	Gem-associated protein 4	GEMIN4	>sp|P57678|GEMI4_HUMAN Gem-associated protein 4 OS=Homo sapiens GN=GEMIN4 PE=1 SV=2	1	1	1	1	1	1	1	1	1	0	1	1	1	1	1	1	1	1	1	1	1	0	1	1	1	1	1	1	1	1	1	1	1	0	1	1	1	1	1	1	1.2	1.2
P58107	P58107	2	1	1	Epiplakin	EPPK1	>sp|P58107|EPIPL_HUMAN Epiplakin OS=Homo sapiens GN=EPPK1 PE=1 SV=2	1	2	1	1	2	2	2	2	2	2	2	2	2	1	1	1	1	1	1	1	1	1	1	1	1	0	0	0	1	1	1	1	1	1	1	1	1	0	0	0	2.7	1.5
P59535	P59535	1	1	1	Taste receptor type 2 member 40	TAS2R40	>sp|P59535|T2R40_HUMAN Taste receptor type 2 member 40 OS=Homo sapiens GN=TAS2R40 PE=2 SV=1	1	1	1	1	0	0	0	0	0	0	0	0	0	1	0	0	0	0	0	0	0	0	0	0	0	1	0	0	0	0	0	0	0	0	0	0	0	1	0	0	3.4	3.4
P60174	P60174	3	3	3	Triosephosphate isomerase	TPI1	>sp|P60174|TPIS_HUMAN Triosephosphate isomerase OS=Homo sapiens GN=TPI1 PE=1 SV=3	1	3	3	3	2	2	2	3	3	1	2	2	2	3	3	3	2	2	2	3	3	1	2	2	2	3	3	3	2	2	2	3	3	1	2	2	2	3	3	3	13.3	13.3
P60660;P14649	P60660	7;2	7;2	7;2	Myosin light polypeptide 6	MYL6	>sp|P60660|MYL6_HUMAN Myosin light polypeptide 6 OS=Homo sapiens GN=MYL6 PE=1 SV=2	2	7	7	7	5	4	4	5	5	4	4	4	3	5	5	5	5	4	4	5	5	4	4	4	3	5	5	5	5	4	4	5	5	4	4	4	3	5	5	5	49.7	49.7
P60709	P60709	17	1	1	Actin, cytoplasmic 1;Actin, cytoplasmic 1, N-terminally processed	ACTB	>sp|P60709|ACTB_HUMAN Actin, cytoplasmic 1 OS=Homo sapiens GN=ACTB PE=1 SV=1	1	17	1	1	14	15	14	17	16	13	14	14	14	16	16	17	1	1	1	1	1	1	1	0	1	1	1	1	1	1	1	1	1	1	1	0	1	1	1	1	52.5	4.5
P60842;Q14240	P60842;Q14240	8;4	8;4	8;4	Eukaryotic initiation factor 4A-I;Eukaryotic initiation factor 4A-II	EIF4A1;EIF4A2	>sp|P60842|IF4A1_HUMAN Eukaryotic initiation factor 4A-I OS=Homo sapiens GN=EIF4A1 PE=1 SV=1;>sp|Q14240|IF4A2_HUMAN Eukaryotic initiation factor 4A-II OS=Homo sapiens GN=EIF4A2 PE=1 SV=2	2	8	8	8	5	5	5	5	6	4	5	5	5	7	4	6	5	5	5	5	6	4	5	5	5	7	4	6	5	5	5	5	6	4	5	5	5	7	4	6	23.4	23.4
P60866	P60866	1	1	1	40S ribosomal protein S20	RPS20	>sp|P60866|RS20_HUMAN 40S ribosomal protein S20 OS=Homo sapiens GN=RPS20 PE=1 SV=1	1	1	1	1	0	1	1	0	0	0	0	1	0	0	0	0	0	1	1	0	0	0	0	1	0	0	0	0	0	1	1	0	0	0	0	1	0	0	0	0	9.2	9.2
P60900	P60900	2	2	2	Proteasome subunit alpha type-6	PSMA6	>sp|P60900|PSA6_HUMAN Proteasome subunit alpha type-6 OS=Homo sapiens GN=PSMA6 PE=1 SV=1	1	2	2	2	1	1	1	2	2	1	1	1	1	2	2	1	1	1	1	2	2	1	1	1	1	2	2	1	1	1	1	2	2	1	1	1	1	2	2	1	10.2	10.2
P60953;P84095;P60763;P17081;Q9H4E5	P60953;P84095;P60763;P17081;Q9H4E5	2;1;1;1;1	2;1;1;1;1	1;0;0;0;0	Cell division control protein 42 homolog;Rho-related GTP-binding protein RhoG;Ras-related C3 botulinum toxin substrate 3;Rho-related GTP-binding protein RhoQ;Rho-related GTP-binding protein RhoJ	CDC42;RHOG;RAC3;RHOQ;RHOJ	>sp|P60953|CDC42_HUMAN Cell division control protein 42 homolog OS=Homo sapiens GN=CDC42 PE=1 SV=2;>sp|P84095|RHOG_HUMAN Rho-related GTP-binding protein RhoG OS=Homo sapiens GN=RHOG PE=1 SV=1;>sp|P60763|RAC3_HUMAN Ras-related C3 botulinum toxin substrate 3	5	2	2	1	2	2	2	1	2	2	2	2	2	2	2	2	2	2	2	1	2	2	2	2	2	2	2	2	1	1	1	1	1	1	1	1	1	1	1	1	11	11
P61019;Q8WUD1	P61019;Q8WUD1	2;1	2;1	2;1	Ras-related protein Rab-2A;Ras-related protein Rab-2B	RAB2A;RAB2B	>sp|P61019|RAB2A_HUMAN Ras-related protein Rab-2A OS=Homo sapiens GN=RAB2A PE=1 SV=1;>sp|Q8WUD1|RAB2B_HUMAN Ras-related protein Rab-2B OS=Homo sapiens GN=RAB2B PE=1 SV=1	2	2	2	2	1	1	2	0	1	0	2	1	1	1	1	2	1	1	2	0	1	0	2	1	1	1	1	2	1	1	2	0	1	0	2	1	1	1	1	2	12.7	12.7
P61088;Q5JXB2	P61088;Q5JXB2	1;1	1;1	1;1	Ubiquitin-conjugating enzyme E2 N;Putative ubiquitin-conjugating enzyme E2 N-like	UBE2N;UBE2NL	>sp|P61088|UBE2N_HUMAN Ubiquitin-conjugating enzyme E2 N OS=Homo sapiens GN=UBE2N PE=1 SV=1;>sp|Q5JXB2|UE2NL_HUMAN Putative ubiquitin-conjugating enzyme E2 N-like OS=Homo sapiens GN=UBE2NL PE=1 SV=1	2	1	1	1	1	1	1	1	1	1	1	1	1	1	1	1	1	1	1	1	1	1	1	1	1	1	1	1	1	1	1	1	1	1	1	1	1	1	1	1	7.2	7.2
P61160	P61160	1	1	1	Actin-related protein 2	ACTR2	>sp|P61160|ARP2_HUMAN Actin-related protein 2 OS=Homo sapiens GN=ACTR2 PE=1 SV=1	1	1	1	1	1	1	1	0	0	0	1	1	0	0	0	0	1	1	1	0	0	0	1	1	0	0	0	0	1	1	1	0	0	0	1	1	0	0	0	0	3	3
P84077;P61204;P84085	P84077;P61204;P84085	3;3;2	3;3;2	2;2;1	ADP-ribosylation factor 1;ADP-ribosylation factor 3;ADP-ribosylation factor 5	ARF1;ARF3;ARF5	>sp|P84077|ARF1_HUMAN ADP-ribosylation factor 1 OS=Homo sapiens GN=ARF1 PE=1 SV=2;>sp|P61204|ARF3_HUMAN ADP-ribosylation factor 3 OS=Homo sapiens GN=ARF3 PE=1 SV=2;>sp|P84085|ARF5_HUMAN ADP-ribosylation factor 5 OS=Homo sapiens GN=ARF5 PE=1 SV=2	3	3	3	2	2	2	3	2	2	1	3	2	3	2	2	2	2	2	3	2	2	1	3	2	3	2	2	2	1	1	2	1	1	0	2	1	2	1	1	1	19.9	19.9
P62834;P61224;A6NIZ1	P62834;P61224;A6NIZ1	2;2;1	2;2;1	2;2;1	Ras-related protein Rap-1A;Ras-related protein Rap-1b;Ras-related protein Rap-1b-like protein	RAP1A;RAP1B	>sp|P62834|RAP1A_HUMAN Ras-related protein Rap-1A OS=Homo sapiens GN=RAP1A PE=1 SV=1;>sp|P61224|RAP1B_HUMAN Ras-related protein Rap-1b OS=Homo sapiens GN=RAP1B PE=1 SV=1;>sp|A6NIZ1|RP1BL_HUMAN Ras-related protein Rap-1b-like protein OS=Homo sapiens PE=2 SV	3	2	2	2	2	1	1	1	1	1	2	2	1	1	1	1	2	1	1	1	1	1	2	2	1	1	1	1	2	1	1	1	1	1	2	2	1	1	1	1	10.3	10.3
P61289	P61289	1	1	1	Proteasome activator complex subunit 3	PSME3	>sp|P61289|PSME3_HUMAN Proteasome activator complex subunit 3 OS=Homo sapiens GN=PSME3 PE=1 SV=1	1	1	1	1	1	1	1	1	1	1	1	1	1	1	1	1	1	1	1	1	1	1	1	1	1	1	1	1	1	1	1	1	1	1	1	1	1	1	1	1	4.3	4.3
P61604	P61604	5	5	5	10 kDa heat shock protein, mitochondrial	HSPE1	>sp|P61604|CH10_HUMAN 10 kDa heat shock protein, mitochondrial OS=Homo sapiens GN=HSPE1 PE=1 SV=2	1	5	5	5	3	3	3	3	3	3	3	3	3	4	3	4	3	3	3	3	3	3	3	3	3	4	3	4	3	3	3	3	3	3	3	3	3	4	3	4	52	52
P61619	P61619	1	1	1	Protein transport protein Sec61 subunit alpha isoform 1	SEC61A1	>sp|P61619|S61A1_HUMAN Protein transport protein Sec61 subunit alpha isoform 1 OS=Homo sapiens GN=SEC61A1 PE=1 SV=2	1	1	1	1	1	1	1	0	0	0	0	0	1	0	0	0	1	1	1	0	0	0	0	0	1	0	0	0	1	1	1	0	0	0	0	0	1	0	0	0	2.3	2.3
P61626	P61626	1	1	1	Lysozyme C	LYZ	>sp|P61626|LYSC_HUMAN Lysozyme C OS=Homo sapiens GN=LYZ PE=1 SV=1	1	1	1	1	0	0	0	0	0	0	0	0	0	1	1	1	0	0	0	0	0	0	0	0	0	1	1	1	0	0	0	0	0	0	0	0	0	1	1	1	8.1	8.1
P61956;Q6EEV6;P55854	P61956;Q6EEV6;P55854	2;1;1	2;1;1	2;1;1	Small ubiquitin-related modifier 2;Small ubiquitin-related modifier 4;Small ubiquitin-related modifier 3	SUMO2;SUMO4;SUMO3	>sp|P61956|SUMO2_HUMAN Small ubiquitin-related modifier 2 OS=Homo sapiens GN=SUMO2 PE=1 SV=3;>sp|Q6EEV6|SUMO4_HUMAN Small ubiquitin-related modifier 4 OS=Homo sapiens GN=SUMO4 PE=1 SV=2;>sp|P55854|SUMO3_HUMAN Small ubiquitin-related modifier 3 OS=Homo sapi	3	2	2	2	1	1	1	2	2	2	1	1	1	2	1	2	1	1	1	2	2	2	1	1	1	2	1	2	1	1	1	2	2	2	1	1	1	2	1	2	23.2	23.2
P61978	P61978	10	10	10	Heterogeneous nuclear ribonucleoprotein K	HNRNPK	>sp|P61978|HNRPK_HUMAN Heterogeneous nuclear ribonucleoprotein K OS=Homo sapiens GN=HNRNPK PE=1 SV=1	1	10	10	10	8	8	8	8	9	6	8	8	8	8	7	7	8	8	8	8	9	6	8	8	8	8	7	7	8	8	8	8	9	6	8	8	8	8	7	7	25.5	25.5
P61981	P61981	6	5	4	14-3-3 protein gamma;14-3-3 protein gamma, N-terminally processed	YWHAG	>sp|P61981|1433G_HUMAN 14-3-3 protein gamma OS=Homo sapiens GN=YWHAG PE=1 SV=2	1	6	5	4	5	5	4	5	5	3	5	4	5	5	3	5	4	4	3	4	4	3	4	3	4	4	2	4	4	4	3	3	3	3	4	3	4	3	2	3	25.1	21.1
P62191	P62191	2	2	2	26S protease regulatory subunit 4	PSMC1	>sp|P62191|PRS4_HUMAN 26S protease regulatory subunit 4 OS=Homo sapiens GN=PSMC1 PE=1 SV=1	1	2	2	2	0	0	0	2	1	0	0	0	0	1	1	2	0	0	0	2	1	0	0	0	0	1	1	2	0	0	0	2	1	0	0	0	0	1	1	2	7.5	7.5
P62195	P62195	2	2	2	26S protease regulatory subunit 8	PSMC5	>sp|P62195|PRS8_HUMAN 26S protease regulatory subunit 8 OS=Homo sapiens GN=PSMC5 PE=1 SV=1	1	2	2	2	2	2	2	2	2	1	2	2	2	2	2	2	2	2	2	2	2	1	2	2	2	2	2	2	2	2	2	2	2	1	2	2	2	2	2	2	5.9	5.9
P62241	P62241	5	5	5	40S ribosomal protein S8	RPS8	>sp|P62241|RS8_HUMAN 40S ribosomal protein S8 OS=Homo sapiens GN=RPS8 PE=1 SV=2	1	5	5	5	4	3	3	5	5	3	3	3	3	4	4	5	4	3	3	5	5	3	3	3	3	4	4	5	4	3	3	5	5	3	3	3	3	4	4	5	28.8	28.8
P62249	P62249	3	3	3	40S ribosomal protein S16	RPS16	>sp|P62249|RS16_HUMAN 40S ribosomal protein S16 OS=Homo sapiens GN=RPS16 PE=1 SV=2	1	3	3	3	2	2	2	2	2	1	2	2	1	2	2	3	2	2	2	2	2	1	2	2	1	2	2	3	2	2	2	2	2	1	2	2	1	2	2	3	18.5	18.5
P62258	P62258	9	9	8	14-3-3 protein epsilon	YWHAE	>sp|P62258|1433E_HUMAN 14-3-3 protein epsilon OS=Homo sapiens GN=YWHAE PE=1 SV=1	1	9	9	8	6	5	6	9	9	3	5	6	5	7	7	8	6	5	6	9	9	3	5	6	5	7	7	8	5	4	5	8	8	3	4	5	4	6	6	7	35.3	35.3
P62263	P62263	2	2	2	40S ribosomal protein S14	RPS14	>sp|P62263|RS14_HUMAN 40S ribosomal protein S14 OS=Homo sapiens GN=RPS14 PE=1 SV=3	1	2	2	2	1	1	1	2	2	2	1	1	1	2	1	2	1	1	1	2	2	2	1	1	1	2	1	2	1	1	1	2	2	2	1	1	1	2	1	2	15.9	15.9
P62266	P62266	3	3	3	40S ribosomal protein S23	RPS23	>sp|P62266|RS23_HUMAN 40S ribosomal protein S23 OS=Homo sapiens GN=RPS23 PE=1 SV=3	1	3	3	3	1	1	1	3	2	0	1	1	1	2	3	3	1	1	1	3	2	0	1	1	1	2	3	3	1	1	1	3	2	0	1	1	1	2	3	3	16.1	16.1
P62269	P62269	6	6	6	40S ribosomal protein S18	RPS18	>sp|P62269|RS18_HUMAN 40S ribosomal protein S18 OS=Homo sapiens GN=RPS18 PE=1 SV=3	1	6	6	6	6	6	6	2	3	4	6	5	5	3	3	4	6	6	6	2	3	4	6	5	5	3	3	4	6	6	6	2	3	4	6	5	5	3	3	4	33.6	33.6
P62277	P62277	4	4	4	40S ribosomal protein S13	RPS13	>sp|P62277|RS13_HUMAN 40S ribosomal protein S13 OS=Homo sapiens GN=RPS13 PE=1 SV=2	1	4	4	4	3	3	3	2	2	1	2	3	2	3	2	2	3	3	3	2	2	1	2	3	2	3	2	2	3	3	3	2	2	1	2	3	2	3	2	2	27.8	27.8
P62304	P62304	2	2	2	Small nuclear ribonucleoprotein E	SNRPE	>sp|P62304|RUXE_HUMAN Small nuclear ribonucleoprotein E OS=Homo sapiens GN=SNRPE PE=1 SV=1	1	2	2	2	1	1	1	2	2	1	1	0	1	2	1	2	1	1	1	2	2	1	1	0	1	2	1	2	1	1	1	2	2	1	1	0	1	2	1	2	25	25
P62306	P62306	1	1	1	Small nuclear ribonucleoprotein F	SNRPF	>sp|P62306|RUXF_HUMAN Small nuclear ribonucleoprotein F OS=Homo sapiens GN=SNRPF PE=1 SV=1	1	1	1	1	1	1	1	1	1	1	1	1	1	1	1	1	1	1	1	1	1	1	1	1	1	1	1	1	1	1	1	1	1	1	1	1	1	1	1	1	15.1	15.1
P62316	P62316	4	4	4	Small nuclear ribonucleoprotein Sm D2	SNRPD2	>sp|P62316|SMD2_HUMAN Small nuclear ribonucleoprotein Sm D2 OS=Homo sapiens GN=SNRPD2 PE=1 SV=1	1	4	4	4	3	3	3	3	4	2	3	3	3	3	3	3	3	3	3	3	4	2	3	3	3	3	3	3	3	3	3	3	4	2	3	3	3	3	3	3	31.4	31.4
P62318	P62318	2	2	2	Small nuclear ribonucleoprotein Sm D3	SNRPD3	>sp|P62318|SMD3_HUMAN Small nuclear ribonucleoprotein Sm D3 OS=Homo sapiens GN=SNRPD3 PE=1 SV=1	1	2	2	2	1	1	1	2	2	0	1	1	1	2	2	2	1	1	1	2	2	0	1	1	1	2	2	2	1	1	1	2	2	0	1	1	1	2	2	2	23.8	23.8
P62328	P62328	4	4	4	Thymosin beta-4;Hematopoietic system regulatory peptide	TMSB4X	>sp|P62328|TYB4_HUMAN Thymosin beta-4 OS=Homo sapiens GN=TMSB4X PE=1 SV=2	1	4	4	4	1	2	2	3	2	1	1	1	2	2	2	4	1	2	2	3	2	1	1	1	2	2	2	4	1	2	2	3	2	1	1	1	2	2	2	4	86.4	86.4
P62424	P62424	1	1	1	60S ribosomal protein L7a	RPL7A	>sp|P62424|RL7A_HUMAN 60S ribosomal protein L7a OS=Homo sapiens GN=RPL7A PE=1 SV=2	1	1	1	1	0	0	0	0	0	1	0	0	0	0	0	0	0	0	0	0	0	1	0	0	0	0	0	0	0	0	0	0	0	1	0	0	0	0	0	0	4.9	4.9
P62701;P22090;Q8TD47	P62701	12;5;5	12;5;5	12;5;5	40S ribosomal protein S4, X isoform	RPS4X	>sp|P62701|RS4X_HUMAN 40S ribosomal protein S4, X isoform OS=Homo sapiens GN=RPS4X PE=1 SV=2	3	12	12	12	10	10	9	10	10	6	10	10	10	10	10	10	10	10	9	10	10	6	10	10	10	10	10	10	10	10	9	10	10	6	10	10	10	10	10	10	43.3	43.3
P63267;P68133;P68032;P62736	P63267;P68133;P68032;P62736	11;11;11;11	1;1;1;1	1;1;1;1	Actin, gamma-enteric smooth muscle;Actin, alpha skeletal muscle;Actin, alpha cardiac muscle 1;Actin, aortic smooth muscle	ACTG2;ACTA1;ACTC1;ACTA2	>sp|P63267|ACTH_HUMAN Actin, gamma-enteric smooth muscle OS=Homo sapiens GN=ACTG2 PE=1 SV=1;>sp|P68133|ACTS_HUMAN Actin, alpha skeletal muscle OS=Homo sapiens GN=ACTA1 PE=1 SV=1;>sp|P68032|ACTC_HUMAN Actin, alpha cardiac muscle 1 OS=Homo sapiens GN=ACTC1 P	4	11	1	1	9	9	8	11	11	8	9	9	9	11	11	11	0	0	0	1	1	0	0	0	0	1	1	1	0	0	0	1	1	0	0	0	0	1	1	1	27.4	4.3
P62750	P62750	4	4	4	60S ribosomal protein L23a	RPL23A	>sp|P62750|RL23A_HUMAN 60S ribosomal protein L23a OS=Homo sapiens GN=RPL23A PE=1 SV=1	1	4	4	4	4	4	4	1	1	1	4	4	4	1	1	1	4	4	4	1	1	1	4	4	4	1	1	1	4	4	4	1	1	1	4	4	4	1	1	1	23.1	23.1
P62753	P62753	2	2	2	40S ribosomal protein S6	RPS6	>sp|P62753|RS6_HUMAN 40S ribosomal protein S6 OS=Homo sapiens GN=RPS6 PE=1 SV=1	1	2	2	2	2	2	2	2	2	2	2	2	2	2	2	2	2	2	2	2	2	2	2	2	2	2	2	2	2	2	2	2	2	2	2	2	2	2	2	2	8.8	8.8
P62805	P62805	5	5	5	Histone H4	HIST1H4A	>sp|P62805|H4_HUMAN Histone H4 OS=Homo sapiens GN=HIST1H4A PE=1 SV=2	1	5	5	5	4	4	4	5	4	2	4	4	4	5	5	5	4	4	4	5	4	2	4	4	4	5	5	5	4	4	4	5	4	2	4	4	4	5	5	5	50.5	50.5
Q9H0U4;Q92928;P62820	Q9H0U4;Q92928;P62820	1;1;1	1;1;1	1;1;1	Ras-related protein Rab-1B;Putative Ras-related protein Rab-1C;Ras-related protein Rab-1A	RAB1B;RAB1C;RAB1A	>sp|Q9H0U4|RAB1B_HUMAN Ras-related protein Rab-1B OS=Homo sapiens GN=RAB1B PE=1 SV=1;>sp|Q92928|RAB1C_HUMAN Putative Ras-related protein Rab-1C OS=Homo sapiens GN=RAB1C PE=5 SV=2;>sp|P62820|RAB1A_HUMAN Ras-related protein Rab-1A OS=Homo sapiens GN=RAB1A PE	3	1	1	1	1	1	1	1	1	0	1	1	1	1	1	1	1	1	1	1	1	0	1	1	1	1	1	1	1	1	1	1	1	0	1	1	1	1	1	1	8	8
P62826	P62826	6	6	6	GTP-binding nuclear protein Ran	RAN	>sp|P62826|RAN_HUMAN GTP-binding nuclear protein Ran OS=Homo sapiens GN=RAN PE=1 SV=3	1	6	6	6	4	4	4	4	3	3	4	4	4	4	1	3	4	4	4	4	3	3	4	4	4	4	1	3	4	4	4	4	3	3	4	4	4	4	1	3	30.1	30.1
P62829	P62829	2	2	2	60S ribosomal protein L23	RPL23	>sp|P62829|RL23_HUMAN 60S ribosomal protein L23 OS=Homo sapiens GN=RPL23 PE=1 SV=1	1	2	2	2	2	2	2	1	1	1	2	1	2	1	1	1	2	2	2	1	1	1	2	1	2	1	1	1	2	2	2	1	1	1	2	1	2	1	1	1	21.4	21.4
P62847	P62847	1	1	1	40S ribosomal protein S24	RPS24	>sp|P62847|RS24_HUMAN 40S ribosomal protein S24 OS=Homo sapiens GN=RPS24 PE=1 SV=1	1	1	1	1	1	1	1	1	0	0	1	1	1	1	1	1	1	1	1	1	0	0	1	1	1	1	1	1	1	1	1	1	0	0	1	1	1	1	1	1	9	9
P62851	P62851	4	4	4	40S ribosomal protein S25	RPS25	>sp|P62851|RS25_HUMAN 40S ribosomal protein S25 OS=Homo sapiens GN=RPS25 PE=1 SV=1	1	4	4	4	3	3	3	4	4	1	3	3	3	4	4	4	3	3	3	4	4	1	3	3	3	4	4	4	3	3	3	4	4	1	3	3	3	4	4	4	24	24
P62854;Q5JNZ5	P62854;Q5JNZ5	4;3	4;3	4;3	40S ribosomal protein S26;Putative 40S ribosomal protein S26-like 1	RPS26;RPS26P11	>sp|P62854|RS26_HUMAN 40S ribosomal protein S26 OS=Homo sapiens GN=RPS26 PE=1 SV=3;>sp|Q5JNZ5|RS26L_HUMAN Putative 40S ribosomal protein S26-like 1 OS=Homo sapiens GN=RPS26P11 PE=5 SV=1	2	4	4	4	3	2	3	4	4	2	3	2	2	3	4	4	3	2	3	4	4	2	3	2	2	3	4	4	3	2	3	4	4	2	3	2	2	3	4	4	37.4	37.4
P62879	P62879	3	1	1	Guanine nucleotide-binding protein G(I)/G(S)/G(T) subunit beta-2	GNB2	>sp|P62879|GBB2_HUMAN Guanine nucleotide-binding protein G(I)/G(S)/G(T) subunit beta-2 OS=Homo sapiens GN=GNB2 PE=1 SV=3	1	3	1	1	0	1	2	1	1	1	0	1	0	1	0	1	0	0	0	1	1	1	0	0	0	1	0	1	0	0	0	1	1	1	0	0	0	1	0	1	10.6	3.5
P62888	P62888	3	3	3	60S ribosomal protein L30	RPL30	>sp|P62888|RL30_HUMAN 60S ribosomal protein L30 OS=Homo sapiens GN=RPL30 PE=1 SV=2	1	3	3	3	1	1	1	1	3	2	1	1	0	0	0	2	1	1	1	1	3	2	1	1	0	0	0	2	1	1	1	1	3	2	1	1	0	0	0	2	31.3	31.3
P62899	P62899	2	2	2	60S ribosomal protein L31	RPL31	>sp|P62899|RL31_HUMAN 60S ribosomal protein L31 OS=Homo sapiens GN=RPL31 PE=1 SV=1	1	2	2	2	2	2	2	2	2	2	2	2	2	1	1	1	2	2	2	2	2	2	2	2	2	1	1	1	2	2	2	2	2	2	2	2	2	1	1	1	15.2	15.2
P62917	P62917	1	1	1	60S ribosomal protein L8	RPL8	>sp|P62917|RL8_HUMAN 60S ribosomal protein L8 OS=Homo sapiens GN=RPL8 PE=1 SV=2	1	1	1	1	1	1	1	1	1	1	0	1	1	0	0	1	1	1	1	1	1	1	0	1	1	0	0	1	1	1	1	1	1	1	0	1	1	0	0	1	4.3	4.3
P62937	P62937	8	8	8	Peptidyl-prolyl cis-trans isomerase A;Peptidyl-prolyl cis-trans isomerase A, N-terminally processed	PPIA	>sp|P62937|PPIA_HUMAN Peptidyl-prolyl cis-trans isomerase A OS=Homo sapiens GN=PPIA PE=1 SV=2	1	8	8	8	5	5	5	7	7	2	4	5	5	8	8	7	5	5	5	7	7	2	4	5	5	8	8	7	5	5	5	7	7	2	4	5	5	8	8	7	43.6	43.6
P62995	P62995	3	3	3	Transformer-2 protein homolog beta	TRA2B	>sp|P62995|TRA2B_HUMAN Transformer-2 protein homolog beta OS=Homo sapiens GN=TRA2B PE=1 SV=1	1	3	3	3	2	3	3	2	2	0	3	3	3	2	2	2	2	3	3	2	2	0	3	3	3	2	2	2	2	3	3	2	2	0	3	3	3	2	2	2	14.2	14.2
P63104;P31947	P63104	8;1	7;0	7;0	14-3-3 protein zeta/delta	YWHAZ	>sp|P63104|1433Z_HUMAN 14-3-3 protein zeta/delta OS=Homo sapiens GN=YWHAZ PE=1 SV=1	2	8	7	7	7	7	7	8	8	5	7	7	7	8	8	8	6	6	6	7	7	5	6	6	6	7	7	7	6	6	6	7	7	5	6	6	6	7	7	7	39.2	35.1
P63208	P63208	1	1	1	S-phase kinase-associated protein 1	SKP1	>sp|P63208|SKP1_HUMAN S-phase kinase-associated protein 1 OS=Homo sapiens GN=SKP1 PE=1 SV=2	1	1	1	1	0	0	0	1	1	0	0	0	0	1	1	1	0	0	0	1	1	0	0	0	0	1	1	1	0	0	0	1	1	0	0	0	0	1	1	1	7.4	7.4
P63241;Q9GZV4;Q6IS14	P63241;Q9GZV4;Q6IS14	3;2;2	3;2;2	3;2;2	Eukaryotic translation initiation factor 5A-1;Eukaryotic translation initiation factor 5A-2;Eukaryotic translation initiation factor 5A-1-like	EIF5A;EIF5A2;EIF5AL1	>sp|P63241|IF5A1_HUMAN Eukaryotic translation initiation factor 5A-1 OS=Homo sapiens GN=EIF5A PE=1 SV=2;>sp|Q9GZV4|IF5A2_HUMAN Eukaryotic translation initiation factor 5A-2 OS=Homo sapiens GN=EIF5A2 PE=1 SV=3;>sp|Q6IS14|IF5AL_HUMAN Eukaryotic translation i	3	3	3	3	2	2	2	3	3	0	2	2	2	3	3	3	2	2	2	3	3	0	2	2	2	3	3	3	2	2	2	3	3	0	2	2	2	3	3	3	30.5	30.5
P63244	P63244	1	1	1	Guanine nucleotide-binding protein subunit beta-2-like 1	GNB2L1	>sp|P63244|RACK1_HUMAN Receptor of activated protein C kinase 1 OS=Homo sapiens GN=RACK1 PE=1 SV=3	1	1	1	1	0	0	0	0	1	0	0	0	0	1	1	1	0	0	0	0	1	0	0	0	0	1	1	1	0	0	0	0	1	0	0	0	0	1	1	1	3.8	3.8
P63261;Q6S8J3;A5A3E0;P0CG38;Q9BYX7;P0CG39	P63261	17;5;5;4;2;2	17;5;5;4;2;2	1;0;0;0;0;0	Actin, cytoplasmic 2;Actin, cytoplasmic 2, N-terminally processed	ACTG1	>sp|P63261|ACTG_HUMAN Actin, cytoplasmic 2 OS=Homo sapiens GN=ACTG1 PE=1 SV=1	6	17	17	1	14	15	14	17	16	13	14	15	14	16	16	17	14	15	14	17	16	13	14	15	14	16	16	17	1	1	1	1	1	1	1	1	1	1	1	1	52.5	52.5
P63313	P63313	2	2	2	Thymosin beta-10	TMSB10	>sp|P63313|TYB10_HUMAN Thymosin beta-10 OS=Homo sapiens GN=TMSB10 PE=1 SV=2	1	2	2	2	1	1	2	2	2	1	2	1	2	2	2	2	1	1	2	2	2	1	2	1	2	2	2	2	1	1	2	2	2	1	2	1	2	2	2	2	63.6	63.6
P67809;Q9Y2T7	P67809	17;4	17;4	11;0	Nuclease-sensitive element-binding protein 1	YBX1	>sp|P67809|YBOX1_HUMAN Nuclease-sensitive element-binding protein 1 OS=Homo sapiens GN=YBX1 PE=1 SV=3	2	17	17	11	14	13	14	15	15	7	15	15	14	14	14	15	14	13	14	15	15	7	15	15	14	14	14	15	10	10	11	10	10	7	11	11	10	10	9	10	53.7	53.7
P67936	P67936	5	5	2	Tropomyosin alpha-4 chain	TPM4	>sp|P67936|TPM4_HUMAN Tropomyosin alpha-4 chain OS=Homo sapiens GN=TPM4 PE=1 SV=3	1	5	5	2	1	1	1	5	5	3	1	1	1	4	2	4	1	1	1	5	5	3	1	1	1	4	2	4	0	0	0	2	2	1	0	0	0	1	1	1	22.6	22.6
Q5VTE0;P68104;Q05639	Q5VTE0;P68104;Q05639	11;11;6	11;11;6	11;11;6	Putative elongation factor 1-alpha-like 3;Elongation factor 1-alpha 1;Elongation factor 1-alpha 2	EEF1A1P5;EEF1A1;EEF1A2	>sp|Q5VTE0|EF1A3_HUMAN Putative elongation factor 1-alpha-like 3 OS=Homo sapiens GN=EEF1A1P5 PE=5 SV=1;>sp|P68104|EF1A1_HUMAN Elongation factor 1-alpha 1 OS=Homo sapiens GN=EEF1A1 PE=1 SV=1;>sp|Q05639|EF1A2_HUMAN Elongation factor 1-alpha 2 OS=Homo sapiens	3	11	11	11	7	7	7	11	8	4	7	7	7	10	11	10	7	7	7	11	8	4	7	7	7	10	11	10	7	7	7	11	8	4	7	7	7	10	11	10	34	34
P68363	P68363	17	17	0	Tubulin alpha-1B chain	TUBA1B	>sp|P68363|TBA1B_HUMAN Tubulin alpha-1B chain OS=Homo sapiens GN=TUBA1B PE=1 SV=1	1	17	17	0	10	11	11	15	13	10	11	10	11	16	15	15	10	11	11	15	13	10	11	10	11	16	15	15	0	0	0	0	0	0	0	0	0	0	0	0	45.5	45.5
P68366	P68366	16	3	3	Tubulin alpha-4A chain	TUBA4A	>sp|P68366|TBA4A_HUMAN Tubulin alpha-4A chain OS=Homo sapiens GN=TUBA4A PE=1 SV=1	1	16	3	3	8	9	9	14	12	7	9	8	9	15	14	14	2	2	2	3	3	1	2	2	2	3	3	3	2	2	2	3	3	1	2	2	2	3	3	3	43.8	10
P68371;P04350	P68371;P04350	16;12	16;12	3;2	Tubulin beta-4B chain;Tubulin beta-4A chain	TUBB4B;TUBB4A	>sp|P68371|TBB4B_HUMAN Tubulin beta-4B chain OS=Homo sapiens GN=TUBB4B PE=1 SV=1;>sp|P04350|TBB4A_HUMAN Tubulin beta-4A chain OS=Homo sapiens GN=TUBB4A PE=1 SV=2	2	16	16	3	10	10	10	14	14	8	10	10	9	15	15	16	10	10	10	14	14	8	10	10	9	15	15	16	2	2	2	1	2	0	2	2	1	2	2	3	39.3	39.3
Q6NXT2;Q71DI3;Q16695;P84243;P68431	Q6NXT2;Q71DI3;Q16695;P84243;P68431	2;2;2;2;2	2;2;2;2;2	2;2;2;2;2	Histone H3.3C;Histone H3.2;Histone H3.1t;Histone H3.3;Histone H3.1	H3F3C;HIST2H3A;HIST3H3;H3F3A;HIST1H3A	>sp|Q6NXT2|H3C_HUMAN Histone H3.3C OS=Homo sapiens GN=H3F3C PE=1 SV=3;>sp|Q71DI3|H32_HUMAN Histone H3.2 OS=Homo sapiens GN=HIST2H3A PE=1 SV=3;>sp|Q16695|H31T_HUMAN Histone H3.1t OS=Homo sapiens GN=HIST3H3 PE=1 SV=3;>sp|P84243|H33_HUMAN Histone H3.3 OS=Homo	5	2	2	2	2	2	2	1	1	1	1	2	2	0	1	1	2	2	2	1	1	1	1	2	2	0	1	1	2	2	2	1	1	1	1	2	2	0	1	1	11.9	11.9
P68871;P02042	P68871;P02042	4;3	4;3	4;3	Hemoglobin subunit beta;LVV-hemorphin-7;Hemoglobin subunit delta	HBB;HBD	>sp|P68871|HBB_HUMAN Hemoglobin subunit beta OS=Homo sapiens GN=HBB PE=1 SV=2;>sp|P02042|HBD_HUMAN Hemoglobin subunit delta OS=Homo sapiens GN=HBD PE=1 SV=2	2	4	4	4	0	0	0	0	1	1	0	0	0	4	2	0	0	0	0	0	1	1	0	0	0	4	2	0	0	0	0	0	1	1	0	0	0	4	2	0	33.3	33.3
P69905	P69905	1	1	1	Hemoglobin subunit alpha	HBA1	>sp|P69905|HBA_HUMAN Hemoglobin subunit alpha OS=Homo sapiens GN=HBA1 PE=1 SV=2	1	1	1	1	0	0	0	0	0	0	0	0	0	1	0	0	0	0	0	0	0	0	0	0	0	1	0	0	0	0	0	0	0	0	0	0	0	1	0	0	10.6	10.6
P78371	P78371	15	15	15	T-complex protein 1 subunit beta	CCT2	>sp|P78371|TCPB_HUMAN T-complex protein 1 subunit beta OS=Homo sapiens GN=CCT2 PE=1 SV=4	1	15	15	15	7	10	8	11	10	2	8	10	9	12	11	12	7	10	8	11	10	2	8	10	9	12	11	12	7	10	8	11	10	2	8	10	9	12	11	12	37.2	37.2
P78527	P78527	28	28	28	DNA-dependent protein kinase catalytic subunit	PRKDC	>sp|P78527|PRKDC_HUMAN DNA-dependent protein kinase catalytic subunit OS=Homo sapiens GN=PRKDC PE=1 SV=3	1	28	28	28	16	16	16	22	21	6	18	16	16	21	21	23	16	16	16	22	21	6	18	16	16	21	21	23	16	16	16	22	21	6	18	16	16	21	21	23	8.5	8.5
P80723	P80723	9	9	9	Brain acid soluble protein 1	BASP1	>sp|P80723|BASP1_HUMAN Brain acid soluble protein 1 OS=Homo sapiens GN=BASP1 PE=1 SV=2	1	9	9	9	9	9	9	8	8	6	9	9	9	8	7	8	9	9	9	8	8	6	9	9	9	8	7	8	9	9	9	8	8	6	9	9	9	8	7	8	69.6	69.6
P81605	P81605	2	2	2	Dermcidin;Survival-promoting peptide;DCD-1	DCD	>sp|P81605|DCD_HUMAN Dermcidin OS=Homo sapiens GN=DCD PE=1 SV=2	1	2	2	2	1	1	1	2	2	1	1	1	1	2	2	2	1	1	1	2	2	1	1	1	1	2	2	2	1	1	1	2	2	1	1	1	1	2	2	2	20	20
P83731	P83731	1	1	1	60S ribosomal protein L24	RPL24	>sp|P83731|RL24_HUMAN 60S ribosomal protein L24 OS=Homo sapiens GN=RPL24 PE=1 SV=1	1	1	1	1	1	1	1	1	1	1	1	1	1	0	1	1	1	1	1	1	1	1	1	1	1	0	1	1	1	1	1	1	1	1	1	1	1	0	1	1	8.3	8.3
P84090	P84090	1	1	1	Enhancer of rudimentary homolog	ERH	>sp|P84090|ERH_HUMAN Enhancer of rudimentary homolog OS=Homo sapiens GN=ERH PE=1 SV=1	1	1	1	1	1	0	1	0	0	0	1	1	0	0	0	0	1	0	1	0	0	0	1	1	0	0	0	0	1	0	1	0	0	0	1	1	0	0	0	0	10.6	10.6
P84103	P84103	6	6	5	Serine/arginine-rich splicing factor 3	SRSF3	>sp|P84103|SRSF3_HUMAN Serine/arginine-rich splicing factor 3 OS=Homo sapiens GN=SRSF3 PE=1 SV=1	1	6	6	5	6	6	6	4	4	2	6	6	6	4	4	4	6	6	6	4	4	2	6	6	6	4	4	4	5	5	5	3	3	2	5	5	5	3	3	3	33.5	33.5
P98179	P98179	1	1	1	Putative RNA-binding protein 3	RBM3	>sp|P98179|RBM3_HUMAN RNA-binding protein 3 OS=Homo sapiens GN=RBM3 PE=1 SV=1	1	1	1	1	0	1	1	0	0	0	1	1	1	1	0	1	0	1	1	0	0	0	1	1	1	1	0	1	0	1	1	0	0	0	1	1	1	1	0	1	6.4	6.4
Q00325	Q00325	1	1	1	Phosphate carrier protein, mitochondrial	SLC25A3	>sp|Q00325|MPCP_HUMAN Phosphate carrier protein, mitochondrial OS=Homo sapiens GN=SLC25A3 PE=1 SV=2	1	1	1	1	1	1	1	1	1	1	1	1	1	1	1	1	1	1	1	1	1	1	1	1	1	1	1	1	1	1	1	1	1	1	1	1	1	1	1	1	3.3	3.3
Q00610	Q00610	8	8	8	Clathrin heavy chain 1	CLTC	>sp|Q00610|CLH1_HUMAN Clathrin heavy chain 1 OS=Homo sapiens GN=CLTC PE=1 SV=5	1	8	8	8	4	3	3	6	7	1	3	3	3	7	7	6	4	3	3	6	7	1	3	3	3	7	7	6	4	3	3	6	7	1	3	3	3	7	7	6	7.7	7.7
Q00839	Q00839	17	17	17	Heterogeneous nuclear ribonucleoprotein U	HNRNPU	>sp|Q00839|HNRPU_HUMAN Heterogeneous nuclear ribonucleoprotein U OS=Homo sapiens GN=HNRNPU PE=1 SV=6	1	17	17	17	10	10	10	14	13	9	9	10	10	12	14	16	10	10	10	14	13	9	9	10	10	12	14	16	10	10	10	14	13	9	9	10	10	12	14	16	22.5	22.5
Q01105;P0DME0	Q01105;P0DME0	3;2	3;2	3;2	Protein SET	SET	>sp|Q01105|SET_HUMAN Protein SET OS=Homo sapiens GN=SET PE=1 SV=3;>sp|P0DME0|SETLP_HUMAN Protein SETSIP OS=Homo sapiens GN=SETSIP PE=1 SV=1	2	3	3	3	2	2	2	3	2	2	2	1	1	3	3	3	2	2	2	3	2	2	2	1	1	3	3	3	2	2	2	3	2	2	2	1	1	3	3	3	11.7	11.7
Q01130;Q9BRL6	Q01130	3;1	3;1	3;1	Serine/arginine-rich splicing factor 2	SRSF2	>sp|Q01130|SRSF2_HUMAN Serine/arginine-rich splicing factor 2 OS=Homo sapiens GN=SRSF2 PE=1 SV=4	2	3	3	3	0	1	0	3	3	2	1	1	1	3	2	2	0	1	0	3	3	2	1	1	1	3	2	2	0	1	0	3	3	2	1	1	1	3	2	2	18.1	18.1
Q01518	Q01518	3	3	3	Adenylyl cyclase-associated protein 1	CAP1	>sp|Q01518|CAP1_HUMAN Adenylyl cyclase-associated protein 1 OS=Homo sapiens GN=CAP1 PE=1 SV=5	1	3	3	3	0	0	0	3	3	2	0	0	0	3	2	3	0	0	0	3	3	2	0	0	0	3	2	3	0	0	0	3	3	2	0	0	0	3	2	3	8.4	8.4
Q01650	Q01650	4	4	4	Large neutral amino acids transporter small subunit 1	SLC7A5	>sp|Q01650|LAT1_HUMAN Large neutral amino acids transporter small subunit 1 OS=Homo sapiens GN=SLC7A5 PE=1 SV=2	1	4	4	4	4	4	4	3	3	3	4	4	4	3	3	3	4	4	4	3	3	3	4	4	4	3	3	3	4	4	4	3	3	3	4	4	4	3	3	3	9.9	9.9
Q01813;P17858	Q01813	7;2	7;2	6;1	6-phosphofructokinase type C	PFKP	>sp|Q01813|PFKAP_HUMAN ATP-dependent 6-phosphofructokinase, platelet type OS=Homo sapiens GN=PFKP PE=1 SV=2	2	7	7	6	6	6	6	5	5	1	6	5	6	5	3	5	6	6	6	5	5	1	6	5	6	5	3	5	6	6	6	4	4	1	6	5	6	4	3	4	10.5	10.5
Q01844	Q01844	1	1	1	RNA-binding protein EWS	EWSR1	>sp|Q01844|EWS_HUMAN RNA-binding protein EWS OS=Homo sapiens GN=EWSR1 PE=1 SV=1	1	1	1	1	0	0	0	1	1	1	0	0	0	1	0	1	0	0	0	1	1	1	0	0	0	1	0	1	0	0	0	1	1	1	0	0	0	1	0	1	2.1	2.1
Q02040	Q02040	3	3	3	A-kinase anchor protein 17A	AKAP17A	>sp|Q02040|AK17A_HUMAN A-kinase anchor protein 17A OS=Homo sapiens GN=AKAP17A PE=1 SV=2	1	3	3	3	3	2	2	0	0	0	2	1	2	0	0	0	3	2	2	0	0	0	2	1	2	0	0	0	3	2	2	0	0	0	2	1	2	0	0	0	4.5	4.5
Q02413	Q02413	8	8	8	Desmoglein-1	DSG1	>sp|Q02413|DSG1_HUMAN Desmoglein-1 OS=Homo sapiens GN=DSG1 PE=1 SV=2	1	8	8	8	0	0	0	0	0	0	0	0	0	2	8	0	0	0	0	0	0	0	0	0	0	2	8	0	0	0	0	0	0	0	0	0	0	2	8	0	12.7	12.7
Q02790	Q02790	5	5	5	Peptidyl-prolyl cis-trans isomerase FKBP4;Peptidyl-prolyl cis-trans isomerase FKBP4, N-terminally processed	FKBP4	>sp|Q02790|FKBP4_HUMAN Peptidyl-prolyl cis-trans isomerase FKBP4 OS=Homo sapiens GN=FKBP4 PE=1 SV=3	1	5	5	5	3	3	3	3	4	3	3	3	3	5	5	5	3	3	3	3	4	3	3	3	3	5	5	5	3	3	3	3	4	3	3	3	3	5	5	5	13.3	13.3
Q02978	Q02978	1	1	1	Mitochondrial 2-oxoglutarate/malate carrier protein	SLC25A11	>sp|Q02978|M2OM_HUMAN Mitochondrial 2-oxoglutarate/malate carrier protein OS=Homo sapiens GN=SLC25A11 PE=1 SV=3	1	1	1	1	0	1	1	0	0	1	1	0	0	1	1	1	0	1	1	0	0	1	1	0	0	1	1	1	0	1	1	0	0	1	1	0	0	1	1	1	5.1	5.1
Q03519	Q03519	1	1	1	Antigen peptide transporter 2	TAP2	>sp|Q03519|TAP2_HUMAN Antigen peptide transporter 2 OS=Homo sapiens GN=TAP2 PE=1 SV=1	1	1	1	1	0	0	0	1	1	1	0	0	0	0	0	0	0	0	0	1	1	1	0	0	0	0	0	0	0	0	0	1	1	1	0	0	0	0	0	0	1.2	1.2
Q04637	Q04637	4	4	4	Eukaryotic translation initiation factor 4 gamma 1	EIF4G1	>sp|Q04637|IF4G1_HUMAN Eukaryotic translation initiation factor 4 gamma 1 OS=Homo sapiens GN=EIF4G1 PE=1 SV=4	1	4	4	4	1	1	1	3	3	0	1	1	1	3	3	3	1	1	1	3	3	0	1	1	1	3	3	3	1	1	1	3	3	0	1	1	1	3	3	3	3.4	3.4
Q04837	Q04837	3	3	3	Single-stranded DNA-binding protein, mitochondrial	SSBP1	>sp|Q04837|SSBP_HUMAN Single-stranded DNA-binding protein, mitochondrial OS=Homo sapiens GN=SSBP1 PE=1 SV=1	1	3	3	3	1	1	1	2	2	0	1	1	1	2	2	2	1	1	1	2	2	0	1	1	1	2	2	2	1	1	1	2	2	0	1	1	1	2	2	2	27.7	27.7
Q04917	Q04917	2	1	1	14-3-3 protein eta	YWHAH	>sp|Q04917|1433F_HUMAN 14-3-3 protein eta OS=Homo sapiens GN=YWHAH PE=1 SV=4	1	2	1	1	1	1	1	2	2	1	1	1	1	2	1	2	0	0	0	1	1	1	0	0	0	1	0	1	0	0	0	1	1	1	0	0	0	1	0	1	9.8	5.7
Q04941	Q04941	1	1	1	Proteolipid protein 2	PLP2	>sp|Q04941|PLP2_HUMAN Proteolipid protein 2 OS=Homo sapiens GN=PLP2 PE=1 SV=1	1	1	1	1	1	1	1	0	0	0	1	1	1	0	0	0	1	1	1	0	0	0	1	1	1	0	0	0	1	1	1	0	0	0	1	1	1	0	0	0	8.6	8.6
Q05519	Q05519	5	5	5	Serine/arginine-rich splicing factor 11	SRSF11	>sp|Q05519|SRS11_HUMAN Serine/arginine-rich splicing factor 11 OS=Homo sapiens GN=SRSF11 PE=1 SV=1	1	5	5	5	4	4	4	3	3	1	4	5	4	3	3	3	4	4	4	3	3	1	4	5	4	3	3	3	4	4	4	3	3	1	4	5	4	3	3	3	15.3	15.3
Q05823	Q05823	1	1	1	2-5A-dependent ribonuclease	RNASEL	>sp|Q05823|RN5A_HUMAN 2-5A-dependent ribonuclease OS=Homo sapiens GN=RNASEL PE=1 SV=2	1	1	1	1	0	0	0	0	0	0	0	0	0	0	1	0	0	0	0	0	0	0	0	0	0	0	1	0	0	0	0	0	0	0	0	0	0	0	1	0	0.9	0.9
Q06210	Q06210	1	1	1	Glutamine--fructose-6-phosphate aminotransferase [isomerizing] 1	GFPT1	>sp|Q06210|GFPT1_HUMAN Glutamine--fructose-6-phosphate aminotransferase [isomerizing] 1 OS=Homo sapiens GN=GFPT1 PE=1 SV=3	1	1	1	1	0	0	0	1	1	0	0	0	0	1	1	1	0	0	0	1	1	0	0	0	0	1	1	1	0	0	0	1	1	0	0	0	0	1	1	1	2.3	2.3
Q06830	Q06830	8	8	5	Peroxiredoxin-1	PRDX1	>sp|Q06830|PRDX1_HUMAN Peroxiredoxin-1 OS=Homo sapiens GN=PRDX1 PE=1 SV=1	1	8	8	5	7	7	7	7	6	4	7	7	7	7	7	7	7	7	7	7	6	4	7	7	7	7	7	7	5	5	5	4	4	3	5	5	5	4	4	4	35.7	35.7
Q07020	Q07020	2	2	2	60S ribosomal protein L18	RPL18	>sp|Q07020|RL18_HUMAN 60S ribosomal protein L18 OS=Homo sapiens GN=RPL18 PE=1 SV=2	1	2	2	2	2	2	2	1	1	1	0	2	0	0	0	1	2	2	2	1	1	1	0	2	0	0	0	1	2	2	2	1	1	1	0	2	0	0	0	1	13.8	13.8
Q07021	Q07021	2	2	2	Complement component 1 Q subcomponent-binding protein, mitochondrial	C1QBP	>sp|Q07021|C1QBP_HUMAN Complement component 1 Q subcomponent-binding protein, mitochondrial OS=Homo sapiens GN=C1QBP PE=1 SV=1	1	2	2	2	1	1	1	2	1	1	1	1	1	2	2	2	1	1	1	2	1	1	1	1	1	2	2	2	1	1	1	2	1	1	1	1	1	2	2	2	12.1	12.1
Q07065	Q07065	6	6	6	Cytoskeleton-associated protein 4	CKAP4	>sp|Q07065|CKAP4_HUMAN Cytoskeleton-associated protein 4 OS=Homo sapiens GN=CKAP4 PE=1 SV=2	1	6	6	6	3	2	3	5	5	2	3	2	2	5	5	4	3	2	3	5	5	2	3	2	2	5	5	4	3	2	3	5	5	2	3	2	2	5	5	4	13.8	13.8
Q07955	Q07955	3	3	3	Serine/arginine-rich splicing factor 1	SRSF1	>sp|Q07955|SRSF1_HUMAN Serine/arginine-rich splicing factor 1 OS=Homo sapiens GN=SRSF1 PE=1 SV=2	1	3	3	3	3	3	3	3	3	3	3	3	3	3	3	3	3	3	3	3	3	3	3	3	3	3	3	3	3	3	3	3	3	3	3	3	3	3	3	3	12.9	12.9
Q08170;Q13243	Q08170	4;1	1;0	1;0	Serine/arginine-rich splicing factor 4	SRSF4	>sp|Q08170|SRSF4_HUMAN Serine/arginine-rich splicing factor 4 OS=Homo sapiens GN=SRSF4 PE=1 SV=2	2	4	1	1	3	3	3	2	2	2	3	3	3	2	2	2	1	1	1	0	0	0	1	1	1	0	0	0	1	1	1	0	0	0	1	1	1	0	0	0	8.3	2.6
Q08188	Q08188	2	2	2	Protein-glutamine gamma-glutamyltransferase E;Protein-glutamine gamma-glutamyltransferase E 50 kDa catalytic chain;Protein-glutamine gamma-glutamyltransferase E 27 kDa non-catalytic chain	TGM3	>sp|Q08188|TGM3_HUMAN Protein-glutamine gamma-glutamyltransferase E OS=Homo sapiens GN=TGM3 PE=1 SV=4	1	2	2	2	0	0	0	0	0	0	0	0	0	0	2	0	0	0	0	0	0	0	0	0	0	0	2	0	0	0	0	0	0	0	0	0	0	0	2	0	4	4
Q08211	Q08211	5	5	5	ATP-dependent RNA helicase A	DHX9	>sp|Q08211|DHX9_HUMAN ATP-dependent RNA helicase A OS=Homo sapiens GN=DHX9 PE=1 SV=4	1	5	5	5	2	3	2	4	3	0	3	2	2	4	3	4	2	3	2	4	3	0	3	2	2	4	3	4	2	3	2	4	3	0	3	2	2	4	3	4	4.9	4.9
Q08554	Q08554	5	5	5	Desmocollin-1	DSC1	>sp|Q08554|DSC1_HUMAN Desmocollin-1 OS=Homo sapiens GN=DSC1 PE=1 SV=2	1	5	5	5	0	0	0	0	1	1	0	0	0	3	5	0	0	0	0	0	1	1	0	0	0	3	5	0	0	0	0	0	1	1	0	0	0	3	5	0	6	6
Q08J23	Q08J23	9	9	9	tRNA (cytosine(34)-C(5))-methyltransferase	NSUN2	>sp|Q08J23|NSUN2_HUMAN tRNA (cytosine(34)-C(5))-methyltransferase OS=Homo sapiens GN=NSUN2 PE=1 SV=2	1	9	9	9	5	5	5	8	7	4	5	5	4	9	9	9	5	5	5	8	7	4	5	5	4	9	9	9	5	5	5	8	7	4	5	5	4	9	9	9	15.4	15.4
Q09028	Q09028	1	1	1	Histone-binding protein RBBP4	RBBP4	>sp|Q09028|RBBP4_HUMAN Histone-binding protein RBBP4 OS=Homo sapiens GN=RBBP4 PE=1 SV=3	1	1	1	1	0	1	0	0	0	0	1	1	1	0	0	0	0	1	0	0	0	0	1	1	1	0	0	0	0	1	0	0	0	0	1	1	1	0	0	0	3.3	3.3
Q09666	Q09666	4	4	4	Neuroblast differentiation-associated protein AHNAK	AHNAK	>sp|Q09666|AHNK_HUMAN Neuroblast differentiation-associated protein AHNAK OS=Homo sapiens GN=AHNAK PE=1 SV=2	1	4	4	4	3	3	3	3	3	0	3	3	3	3	3	3	3	3	3	3	3	0	3	3	3	3	3	3	3	3	3	3	3	0	3	3	3	3	3	3	3.5	3.5
Q12872	Q12872	5	5	5	Splicing factor, suppressor of white-apricot homolog	SFSWAP	>sp|Q12872|SFSWA_HUMAN Splicing factor, suppressor of white-apricot homolog OS=Homo sapiens GN=SFSWAP PE=1 SV=3	1	5	5	5	4	4	3	2	2	0	3	3	4	2	3	2	4	4	3	2	2	0	3	3	4	2	3	2	4	4	3	2	2	0	3	3	4	2	3	2	5.7	5.7
Q12874	Q12874	1	1	1	Splicing factor 3A subunit 3	SF3A3	>sp|Q12874|SF3A3_HUMAN Splicing factor 3A subunit 3 OS=Homo sapiens GN=SF3A3 PE=1 SV=1	1	1	1	1	0	0	0	0	1	0	0	0	0	0	1	1	0	0	0	0	1	0	0	0	0	0	1	1	0	0	0	0	1	0	0	0	0	0	1	1	2.4	2.4
Q12905	Q12905	1	1	1	Interleukin enhancer-binding factor 2	ILF2	>sp|Q12905|ILF2_HUMAN Interleukin enhancer-binding factor 2 OS=Homo sapiens GN=ILF2 PE=1 SV=2	1	1	1	1	1	1	1	0	1	0	1	1	1	1	1	1	1	1	1	0	1	0	1	1	1	1	1	1	1	1	1	0	1	0	1	1	1	1	1	1	3.6	3.6
Q12906;Q96SI9	Q12906	5;1	5;1	5;1	Interleukin enhancer-binding factor 3	ILF3	>sp|Q12906|ILF3_HUMAN Interleukin enhancer-binding factor 3 OS=Homo sapiens GN=ILF3 PE=1 SV=3	2	5	5	5	1	1	1	5	5	0	1	1	1	5	5	5	1	1	1	5	5	0	1	1	1	5	5	5	1	1	1	5	5	0	1	1	1	5	5	5	6.9	6.9
Q12931	Q12931	4	4	4	Heat shock protein 75 kDa, mitochondrial	TRAP1	>sp|Q12931|TRAP1_HUMAN Heat shock protein 75 kDa, mitochondrial OS=Homo sapiens GN=TRAP1 PE=1 SV=3	1	4	4	4	3	3	3	4	3	2	3	3	3	4	4	4	3	3	3	4	3	2	3	3	3	4	4	4	3	3	3	4	3	2	3	3	3	4	4	4	6.8	6.8
Q12965;O00160	Q12965	20;2	20;2	20;2	Unconventional myosin-Ie	MYO1E	>sp|Q12965|MYO1E_HUMAN Unconventional myosin-Ie OS=Homo sapiens GN=MYO1E PE=1 SV=2	2	20	20	20	9	9	9	19	19	11	8	6	8	14	10	17	9	9	9	19	19	11	8	6	8	14	10	17	9	9	9	19	19	11	8	6	8	14	10	17	20.8	20.8
Q13011	Q13011	3	3	3	Delta(3,5)-Delta(2,4)-dienoyl-CoA isomerase, mitochondrial	ECH1	>sp|Q13011|ECH1_HUMAN Delta(3,5)-Delta(2,4)-dienoyl-CoA isomerase, mitochondrial OS=Homo sapiens GN=ECH1 PE=1 SV=2	1	3	3	3	2	2	2	2	2	0	2	2	2	2	2	2	2	2	2	2	2	0	2	2	2	2	2	2	2	2	2	2	2	0	2	2	2	2	2	2	12.2	12.2
Q13151	Q13151	3	3	3	Heterogeneous nuclear ribonucleoprotein A0	HNRNPA0	>sp|Q13151|ROA0_HUMAN Heterogeneous nuclear ribonucleoprotein A0 OS=Homo sapiens GN=HNRNPA0 PE=1 SV=1	1	3	3	3	2	2	2	3	3	0	2	2	2	3	3	3	2	2	2	3	3	0	2	2	2	3	3	3	2	2	2	3	3	0	2	2	2	3	3	3	16.1	16.1
Q13155	Q13155	2	2	2	Aminoacyl tRNA synthase complex-interacting multifunctional protein 2	AIMP2	>sp|Q13155|AIMP2_HUMAN Aminoacyl tRNA synthase complex-interacting multifunctional protein 2 OS=Homo sapiens GN=AIMP2 PE=1 SV=2	1	2	2	2	1	1	1	1	2	0	1	1	0	2	2	2	1	1	1	1	2	0	1	1	0	2	2	2	1	1	1	1	2	0	1	1	0	2	2	2	7.8	7.8
Q13162	Q13162	5	3	3	Peroxiredoxin-4	PRDX4	>sp|Q13162|PRDX4_HUMAN Peroxiredoxin-4 OS=Homo sapiens GN=PRDX4 PE=1 SV=1	1	5	3	3	1	1	1	3	3	0	1	1	1	3	5	4	0	0	0	1	2	0	0	0	0	1	3	2	0	0	0	1	2	0	0	0	0	1	3	2	16.6	12.2
Q13200	Q13200	4	4	4	26S proteasome non-ATPase regulatory subunit 2	PSMD2	>sp|Q13200|PSMD2_HUMAN 26S proteasome non-ATPase regulatory subunit 2 OS=Homo sapiens GN=PSMD2 PE=1 SV=3	1	4	4	4	3	3	3	2	3	1	3	3	3	3	3	3	3	3	3	2	3	1	3	3	3	3	3	3	3	3	3	2	3	1	3	3	3	3	3	3	5.6	5.6
Q13242	Q13242	1	1	1	Serine/arginine-rich splicing factor 9	SRSF9	>sp|Q13242|SRSF9_HUMAN Serine/arginine-rich splicing factor 9 OS=Homo sapiens GN=SRSF9 PE=1 SV=1	1	1	1	1	0	0	1	0	0	0	0	0	0	0	0	0	0	0	1	0	0	0	0	0	0	0	0	0	0	0	1	0	0	0	0	0	0	0	0	0	5.4	5.4
Q13247	Q13247	5	5	2	Serine/arginine-rich splicing factor 6	SRSF6	>sp|Q13247|SRSF6_HUMAN Serine/arginine-rich splicing factor 6 OS=Homo sapiens GN=SRSF6 PE=1 SV=2	1	5	5	2	4	4	4	3	3	3	3	3	4	3	3	3	4	4	4	3	3	3	3	3	4	3	3	3	2	2	2	1	1	1	1	1	2	1	1	1	14.5	14.5
Q13263	Q13263	3	3	3	Transcription intermediary factor 1-beta	TRIM28	>sp|Q13263|TIF1B_HUMAN Transcription intermediary factor 1-beta OS=Homo sapiens GN=TRIM28 PE=1 SV=5	1	3	3	3	1	1	1	2	3	0	1	1	1	3	3	3	1	1	1	2	3	0	1	1	1	3	3	3	1	1	1	2	3	0	1	1	1	3	3	3	5.3	5.3
Q13283	Q13283	2	2	2	Ras GTPase-activating protein-binding protein 1	G3BP1	>sp|Q13283|G3BP1_HUMAN Ras GTPase-activating protein-binding protein 1 OS=Homo sapiens GN=G3BP1 PE=1 SV=1	1	2	2	2	1	1	1	1	1	0	1	1	1	1	1	1	1	1	1	1	1	0	1	1	1	1	1	1	1	1	1	1	1	0	1	1	1	1	1	1	6	6
Q13332	Q13332	1	1	1	Receptor-type tyrosine-protein phosphatase S	PTPRS	>sp|Q13332|PTPRS_HUMAN Receptor-type tyrosine-protein phosphatase S OS=Homo sapiens GN=PTPRS PE=1 SV=3	1	1	1	1	0	0	0	1	1	1	0	0	0	1	1	1	0	0	0	1	1	1	0	0	0	1	1	1	0	0	0	1	1	1	0	0	0	1	1	1	0.6	0.6
Q13427	Q13427	6	6	6	Peptidyl-prolyl cis-trans isomerase G	PPIG	>sp|Q13427|PPIG_HUMAN Peptidyl-prolyl cis-trans isomerase G OS=Homo sapiens GN=PPIG PE=1 SV=2	1	6	6	6	6	6	5	5	4	2	5	6	6	5	4	4	6	6	5	5	4	2	5	6	6	5	4	4	6	6	5	5	4	2	5	6	6	5	4	4	10.1	10.1
Q13428	Q13428	8	8	8	Treacle protein	TCOF1	>sp|Q13428|TCOF_HUMAN Treacle protein OS=Homo sapiens GN=TCOF1 PE=1 SV=3	1	8	8	8	6	6	4	5	5	4	6	6	6	4	5	6	6	6	4	5	5	4	6	6	6	4	5	6	6	6	4	5	5	4	6	6	6	4	5	6	5.9	5.9
Q13435	Q13435	2	2	2	Splicing factor 3B subunit 2	SF3B2	>sp|Q13435|SF3B2_HUMAN Splicing factor 3B subunit 2 OS=Homo sapiens GN=SF3B2 PE=1 SV=2	1	2	2	2	1	1	1	1	1	1	1	1	1	2	2	2	1	1	1	1	1	1	1	1	1	2	2	2	1	1	1	1	1	1	1	1	1	2	2	2	2.3	2.3
Q13501	Q13501	1	1	1	Sequestosome-1	SQSTM1	>sp|Q13501|SQSTM_HUMAN Sequestosome-1 OS=Homo sapiens GN=SQSTM1 PE=1 SV=1	1	1	1	1	1	1	1	0	1	0	1	1	1	1	1	1	1	1	1	0	1	0	1	1	1	1	1	1	1	1	1	0	1	0	1	1	1	1	1	1	5.9	5.9
Q13509;Q9BUF5	Q13509	12;5	2;1	2;1	Tubulin beta-3 chain	TUBB3	>sp|Q13509|TBB3_HUMAN Tubulin beta-3 chain OS=Homo sapiens GN=TUBB3 PE=1 SV=2	2	12	2	2	7	7	7	12	11	7	7	7	7	12	12	12	1	1	1	2	2	1	1	1	1	2	2	2	1	1	1	2	2	1	1	1	1	2	2	2	31.8	6.4
Q13523	Q13523	17	17	17	Serine/threonine-protein kinase PRP4 homolog	PRPF4B	>sp|Q13523|PRP4B_HUMAN Serine/threonine-protein kinase PRP4 homolog OS=Homo sapiens GN=PRPF4B PE=1 SV=3	1	17	17	17	12	11	12	14	8	5	12	12	12	14	12	12	12	11	12	14	8	5	12	12	12	14	12	12	12	11	12	14	8	5	12	12	12	14	12	12	19.9	19.9
Q13595	Q13595	2	2	2	Transformer-2 protein homolog alpha	TRA2A	>sp|Q13595|TRA2A_HUMAN Transformer-2 protein homolog alpha OS=Homo sapiens GN=TRA2A PE=1 SV=1	1	2	2	2	1	1	1	0	0	0	1	1	1	2	1	2	1	1	1	0	0	0	1	1	1	2	1	2	1	1	1	0	0	0	1	1	1	2	1	2	8.2	8.2
Q13829	Q13829	3	3	3	BTB/POZ domain-containing adapter for CUL3-mediated RhoA degradation protein 2	TNFAIP1	>sp|Q13829|BACD2_HUMAN BTB/POZ domain-containing adapter for CUL3-mediated RhoA degradation protein 2 OS=Homo sapiens GN=TNFAIP1 PE=1 SV=1	1	3	3	3	1	1	3	0	0	0	1	0	1	0	0	0	1	1	3	0	0	0	1	0	1	0	0	0	1	1	3	0	0	0	1	0	1	0	0	0	12	12
Q13835	Q13835	1	1	1	Plakophilin-1	PKP1	>sp|Q13835|PKP1_HUMAN Plakophilin-1 OS=Homo sapiens GN=PKP1 PE=1 SV=2	1	1	1	1	0	0	0	0	0	0	0	0	0	0	1	0	0	0	0	0	0	0	0	0	0	0	1	0	0	0	0	0	0	0	0	0	0	0	1	0	2	2
Q13867	Q13867	1	1	1	Bleomycin hydrolase	BLMH	>sp|Q13867|BLMH_HUMAN Bleomycin hydrolase OS=Homo sapiens GN=BLMH PE=1 SV=1	1	1	1	1	0	0	0	1	0	1	0	0	0	0	1	0	0	0	0	1	0	1	0	0	0	0	1	0	0	0	0	1	0	1	0	0	0	0	1	0	2	2
Q9BVA1;Q13885;A6NNZ2;Q9H4B7;CON__ENSEMBL:ENSBTAP00000025008	Q9BVA1;Q13885	11;11;4;2;2	1;1;0;0;0	1;1;0;0;0	Tubulin beta-2B chain;Tubulin beta-2A chain	TUBB2B;TUBB2A	>sp|Q9BVA1|TBB2B_HUMAN Tubulin beta-2B chain OS=Homo sapiens GN=TUBB2B PE=1 SV=1;>sp|Q13885|TBB2A_HUMAN Tubulin beta-2A chain OS=Homo sapiens GN=TUBB2A PE=1 SV=1	5	11	1	1	6	6	6	10	9	6	6	7	7	10	10	10	0	0	0	0	0	0	0	1	1	0	0	0	0	0	0	0	0	0	0	1	1	0	0	0	27.6	3.4
Q14103	Q14103	3	3	3	Heterogeneous nuclear ribonucleoprotein D0	HNRNPD	>sp|Q14103|HNRPD_HUMAN Heterogeneous nuclear ribonucleoprotein D0 OS=Homo sapiens GN=HNRNPD PE=1 SV=1	1	3	3	3	2	2	2	3	3	1	2	2	2	3	3	3	2	2	2	3	3	1	2	2	2	3	3	3	2	2	2	3	3	1	2	2	2	3	3	3	11.8	11.8
Q14152	Q14152	3	3	3	Eukaryotic translation initiation factor 3 subunit A	EIF3A	>sp|Q14152|EIF3A_HUMAN Eukaryotic translation initiation factor 3 subunit A OS=Homo sapiens GN=EIF3A PE=1 SV=1	1	3	3	3	2	2	2	1	1	0	2	2	2	1	1	0	2	2	2	1	1	0	2	2	2	1	1	0	2	2	2	1	1	0	2	2	2	1	1	0	2.2	2.2
Q14204	Q14204	2	2	2	Cytoplasmic dynein 1 heavy chain 1	DYNC1H1	>sp|Q14204|DYHC1_HUMAN Cytoplasmic dynein 1 heavy chain 1 OS=Homo sapiens GN=DYNC1H1 PE=1 SV=5	1	2	2	2	1	1	1	1	1	0	1	1	0	1	1	1	1	1	1	1	1	0	1	1	0	1	1	1	1	1	1	1	1	0	1	1	0	1	1	1	0.5	0.5
Q14444	Q14444	2	2	2	Caprin-1	CAPRIN1	>sp|Q14444|CAPR1_HUMAN Caprin-1 OS=Homo sapiens GN=CAPRIN1 PE=1 SV=2	1	2	2	2	1	1	1	2	2	1	1	1	1	1	1	2	1	1	1	2	2	1	1	1	1	1	1	2	1	1	1	2	2	1	1	1	1	1	1	2	3.2	3.2
Q14498;Q86U06	Q14498	14;3	14;3	14;3	RNA-binding protein 39	RBM39	>sp|Q14498|RBM39_HUMAN RNA-binding protein 39 OS=Homo sapiens GN=RBM39 PE=1 SV=2	2	14	14	14	12	12	11	11	11	7	12	12	11	11	10	10	12	12	11	11	11	7	12	12	11	11	10	10	12	12	11	11	11	7	12	12	11	11	10	10	29.6	29.6
Q14562	Q14562	2	2	2	ATP-dependent RNA helicase DHX8	DHX8	>sp|Q14562|DHX8_HUMAN ATP-dependent RNA helicase DHX8 OS=Homo sapiens GN=DHX8 PE=1 SV=1	1	2	2	2	1	1	0	2	1	0	1	0	0	1	1	1	1	1	0	2	1	0	1	0	0	1	1	1	1	1	0	2	1	0	1	0	0	1	1	1	2.4	2.4
Q14574	Q14574	1	1	1	Desmocollin-3	DSC3	>sp|Q14574|DSC3_HUMAN Desmocollin-3 OS=Homo sapiens GN=DSC3 PE=1 SV=3	1	1	1	1	0	0	0	0	0	0	0	0	0	0	1	0	0	0	0	0	0	0	0	0	0	0	1	0	0	0	0	0	0	0	0	0	0	0	1	0	1.8	1.8
Q14697	Q14697	6	6	6	Neutral alpha-glucosidase AB	GANAB	>sp|Q14697|GANAB_HUMAN Neutral alpha-glucosidase AB OS=Homo sapiens GN=GANAB PE=1 SV=3	1	6	6	6	4	4	4	5	5	1	4	4	4	5	5	5	4	4	4	5	5	1	4	4	4	5	5	5	4	4	4	5	5	1	4	4	4	5	5	5	7.9	7.9
Q14847	Q14847	1	1	1	LIM and SH3 domain protein 1	LASP1	>sp|Q14847|LASP1_HUMAN LIM and SH3 domain protein 1 OS=Homo sapiens GN=LASP1 PE=1 SV=2	1	1	1	1	0	0	0	1	1	0	0	0	0	1	1	1	0	0	0	1	1	0	0	0	0	1	1	1	0	0	0	1	1	0	0	0	0	1	1	1	5	5
Q14974	Q14974	6	6	6	Importin subunit beta-1	KPNB1	>sp|Q14974|IMB1_HUMAN Importin subunit beta-1 OS=Homo sapiens GN=KPNB1 PE=1 SV=2	1	6	6	6	4	4	4	6	6	2	4	4	4	6	6	6	4	4	4	6	6	2	4	4	4	6	6	6	4	4	4	6	6	2	4	4	4	6	6	6	8.4	8.4
Q14CM0	Q14CM0	1	1	1	FERM and PDZ domain-containing protein 4	FRMPD4	>sp|Q14CM0|FRPD4_HUMAN FERM and PDZ domain-containing protein 4 OS=Homo sapiens GN=FRMPD4 PE=1 SV=1	1	1	1	1	0	1	1	1	1	1	1	1	1	1	1	1	0	1	1	1	1	1	1	1	1	1	1	1	0	1	1	1	1	1	1	1	1	1	1	1	0.8	0.8
Q15019	Q15019	1	1	1	Septin-2	2002-09-01	>sp|Q15019|SEPT2_HUMAN Septin-2 OS=Homo sapiens GN=SEPT2 PE=1 SV=1	1	1	1	1	1	1	1	1	1	0	1	1	1	1	0	1	1	1	1	1	1	0	1	1	1	1	0	1	1	1	1	1	1	0	1	1	1	1	0	1	3.9	3.9
Q15029	Q15029	8	7	7	116 kDa U5 small nuclear ribonucleoprotein component	EFTUD2	>sp|Q15029|U5S1_HUMAN 116 kDa U5 small nuclear ribonucleoprotein component OS=Homo sapiens GN=EFTUD2 PE=1 SV=1	1	8	7	7	6	6	6	6	6	3	6	5	6	7	6	7	5	5	5	5	5	2	5	4	5	6	5	6	5	5	5	5	5	2	5	4	5	6	5	6	10.2	9.2
Q15056	Q15056	2	2	2	Eukaryotic translation initiation factor 4H	EIF4H	>sp|Q15056|IF4H_HUMAN Eukaryotic translation initiation factor 4H OS=Homo sapiens GN=EIF4H PE=1 SV=5	1	2	2	2	0	0	0	1	1	1	0	0	0	2	0	2	0	0	0	1	1	1	0	0	0	2	0	2	0	0	0	1	1	1	0	0	0	2	0	2	14.1	14.1
Q15058	Q15058	1	1	1	Kinesin-like protein KIF14	KIF14	>sp|Q15058|KIF14_HUMAN Kinesin-like protein KIF14 OS=Homo sapiens GN=KIF14 PE=1 SV=1	1	1	1	1	1	1	1	1	1	0	1	1	1	1	1	1	1	1	1	1	1	0	1	1	1	1	1	1	1	1	1	1	1	0	1	1	1	1	1	1	0.7	0.7
Q15084	Q15084	3	3	3	Protein disulfide-isomerase A6	PDIA6	>sp|Q15084|PDIA6_HUMAN Protein disulfide-isomerase A6 OS=Homo sapiens GN=PDIA6 PE=1 SV=1	1	3	3	3	2	2	2	3	3	0	2	2	2	3	3	3	2	2	2	3	3	0	2	2	2	3	3	3	2	2	2	3	3	0	2	2	2	3	3	3	10.5	10.5
Q15149	Q15149	16	16	15	Plectin	PLEC	>sp|Q15149|PLEC_HUMAN Plectin OS=Homo sapiens GN=PLEC PE=1 SV=3	1	16	16	15	10	11	11	7	8	6	11	9	9	6	4	9	10	11	11	7	8	6	11	9	9	6	4	9	9	10	10	6	7	5	10	8	8	5	3	8	4.2	4.2
Q15181	Q15181	1	1	1	Inorganic pyrophosphatase	PPA1	>sp|Q15181|IPYR_HUMAN Inorganic pyrophosphatase OS=Homo sapiens GN=PPA1 PE=1 SV=2	1	1	1	1	0	0	0	1	1	0	0	0	0	1	1	1	0	0	0	1	1	0	0	0	0	1	1	1	0	0	0	1	1	0	0	0	0	1	1	1	6.6	6.6
Q15185	Q15185	2	2	2	Prostaglandin E synthase 3	PTGES3	>sp|Q15185|TEBP_HUMAN Prostaglandin E synthase 3 OS=Homo sapiens GN=PTGES3 PE=1 SV=1	1	2	2	2	1	1	1	2	1	0	1	1	1	2	2	2	1	1	1	2	1	0	1	1	1	2	2	2	1	1	1	2	1	0	1	1	1	2	2	2	18.8	18.8
Q15233	Q15233	5	4	4	Non-POU domain-containing octamer-binding protein	NONO	>sp|Q15233|NONO_HUMAN Non-POU domain-containing octamer-binding protein OS=Homo sapiens GN=NONO PE=1 SV=4	1	5	4	4	5	5	5	5	5	3	5	5	5	5	5	5	4	4	4	4	4	2	4	4	4	4	4	4	4	4	4	4	4	2	4	4	4	4	4	4	10.2	8.5
Q15365;P57723	Q15365	7;1	4;0	4;0	Poly(rC)-binding protein 1	PCBP1	>sp|Q15365|PCBP1_HUMAN Poly(rC)-binding protein 1 OS=Homo sapiens GN=PCBP1 PE=1 SV=2	2	7	4	4	6	7	7	5	5	2	6	6	7	5	6	5	3	4	4	3	3	1	3	3	4	3	4	3	3	4	4	3	3	1	3	3	4	3	4	3	26.1	15.2
Q15366;P57721	Q15366;P57721	7;4	7;4	4;1	Poly(rC)-binding protein 2;Poly(rC)-binding protein 3	PCBP2;PCBP3	>sp|Q15366|PCBP2_HUMAN Poly(rC)-binding protein 2 OS=Homo sapiens GN=PCBP2 PE=1 SV=1;>sp|P57721|PCBP3_HUMAN Poly(rC)-binding protein 3 OS=Homo sapiens GN=PCBP3 PE=2 SV=2	2	7	7	4	6	7	7	6	5	2	7	6	6	6	6	6	6	7	7	6	5	2	7	6	6	6	6	6	3	4	4	4	3	1	4	3	3	4	4	4	25.5	25.5
Q15388	Q15388	1	1	1	Mitochondrial import receptor subunit TOM20 homolog	TOMM20	>sp|Q15388|TOM20_HUMAN Mitochondrial import receptor subunit TOM20 homolog OS=Homo sapiens GN=TOMM20 PE=1 SV=1	1	1	1	1	0	0	0	1	1	1	0	0	0	1	1	1	0	0	0	1	1	1	0	0	0	1	1	1	0	0	0	1	1	1	0	0	0	1	1	1	9	9
Q15393	Q15393	4	4	4	Splicing factor 3B subunit 3	SF3B3	>sp|Q15393|SF3B3_HUMAN Splicing factor 3B subunit 3 OS=Homo sapiens GN=SF3B3 PE=1 SV=4	1	4	4	4	2	1	2	3	3	0	2	2	2	3	3	3	2	1	2	3	3	0	2	2	2	3	3	3	2	1	2	3	3	0	2	2	2	3	3	3	4.2	4.2
Q15427	Q15427	1	1	1	Splicing factor 3B subunit 4	SF3B4	>sp|Q15427|SF3B4_HUMAN Splicing factor 3B subunit 4 OS=Homo sapiens GN=SF3B4 PE=1 SV=1	1	1	1	1	1	1	1	1	1	1	1	1	1	1	1	1	1	1	1	1	1	1	1	1	1	1	1	1	1	1	1	1	1	1	1	1	1	1	1	1	3.3	3.3
Q15459	Q15459	1	1	1	Splicing factor 3A subunit 1	SF3A1	>sp|Q15459|SF3A1_HUMAN Splicing factor 3A subunit 1 OS=Homo sapiens GN=SF3A1 PE=1 SV=1	1	1	1	1	0	0	0	1	1	1	0	0	0	1	1	1	0	0	0	1	1	1	0	0	0	1	1	1	0	0	0	1	1	1	0	0	0	1	1	1	1.6	1.6
Q15645	Q15645	5	5	5	Pachytene checkpoint protein 2 homolog	TRIP13	>sp|Q15645|PCH2_HUMAN Pachytene checkpoint protein 2 homolog OS=Homo sapiens GN=TRIP13 PE=1 SV=2	1	5	5	5	5	5	5	4	4	0	5	5	4	4	3	3	5	5	5	4	4	0	5	5	4	4	3	3	5	5	5	4	4	0	5	5	4	4	3	3	13.4	13.4
Q15717	Q15717	1	1	1	ELAV-like protein 1	ELAVL1	>sp|Q15717|ELAV1_HUMAN ELAV-like protein 1 OS=Homo sapiens GN=ELAVL1 PE=1 SV=2	1	1	1	1	1	1	1	1	1	0	1	1	1	1	0	1	1	1	1	1	1	0	1	1	1	1	0	1	1	1	1	1	1	0	1	1	1	1	0	1	4	4
Q16576	Q16576	2	2	2	Histone-binding protein RBBP7	RBBP7	>sp|Q16576|RBBP7_HUMAN Histone-binding protein RBBP7 OS=Homo sapiens GN=RBBP7 PE=1 SV=1	1	2	2	2	1	1	0	1	0	0	1	1	1	0	1	1	1	1	0	1	0	0	1	1	1	0	1	1	1	1	0	1	0	0	1	1	1	0	1	1	8.7	8.7
Q16610	Q16610	1	1	1	Extracellular matrix protein 1	ECM1	>sp|Q16610|ECM1_HUMAN Extracellular matrix protein 1 OS=Homo sapiens GN=ECM1 PE=1 SV=2	1	1	1	1	0	0	0	0	0	0	0	0	0	0	1	0	0	0	0	0	0	0	0	0	0	0	1	0	0	0	0	0	0	0	0	0	0	0	1	0	2.4	2.4
Q16629	Q16629	4	3	3	Serine/arginine-rich splicing factor 7	SRSF7	>sp|Q16629|SRSF7_HUMAN Serine/arginine-rich splicing factor 7 OS=Homo sapiens GN=SRSF7 PE=1 SV=1	1	4	3	3	3	3	3	1	1	0	2	3	3	1	2	2	2	2	2	0	0	0	1	2	2	0	1	1	2	2	2	0	0	0	1	2	2	0	1	1	15.5	9.7
Q16630	Q16630	4	4	4	Cleavage and polyadenylation specificity factor subunit 6	CPSF6	>sp|Q16630|CPSF6_HUMAN Cleavage and polyadenylation specificity factor subunit 6 OS=Homo sapiens GN=CPSF6 PE=1 SV=2	1	4	4	4	3	3	1	3	2	1	3	3	3	3	3	3	3	3	1	3	2	1	3	3	3	3	3	3	3	3	1	3	2	1	3	3	3	3	3	3	8.2	8.2
Q16658	Q16658	5	5	5	Fascin	FSCN1	>sp|Q16658|FSCN1_HUMAN Fascin OS=Homo sapiens GN=FSCN1 PE=1 SV=3	1	5	5	5	2	3	2	4	4	1	3	3	3	4	2	4	2	3	2	4	4	1	3	3	3	4	2	4	2	3	2	4	4	1	3	3	3	4	2	4	12.6	12.6
Q16891	Q16891	4	4	4	Mitochondrial inner membrane protein	IMMT	>sp|Q16891|MIC60_HUMAN MICOS complex subunit MIC60 OS=Homo sapiens GN=IMMT PE=1 SV=1	1	4	4	4	3	3	3	3	3	2	3	3	3	1	3	2	3	3	3	3	3	2	3	3	3	1	3	2	3	3	3	3	3	2	3	3	3	1	3	2	6.5	6.5
Q3ZCM7	Q3ZCM7	6	1	1	Tubulin beta-8 chain	TUBB8	>sp|Q3ZCM7|TBB8_HUMAN Tubulin beta-8 chain OS=Homo sapiens GN=TUBB8 PE=1 SV=2	1	6	1	1	4	4	4	6	5	5	4	4	4	6	6	5	0	0	0	1	0	0	0	0	0	1	1	0	0	0	0	1	0	0	0	0	0	1	1	0	19.1	7.2
Q562R1	Q562R1	5	1	1	Beta-actin-like protein 2	ACTBL2	>sp|Q562R1|ACTBL_HUMAN Beta-actin-like protein 2 OS=Homo sapiens GN=ACTBL2 PE=1 SV=2	1	5	1	1	4	4	4	5	4	3	4	4	4	5	4	4	0	0	0	1	0	0	0	0	0	1	0	0	0	0	0	1	0	0	0	0	0	1	0	0	16.2	4.8
Q567U6	Q567U6	34	34	34	Coiled-coil domain-containing protein 93	CCDC93	>sp|Q567U6|CCD93_HUMAN Coiled-coil domain-containing protein 93 OS=Homo sapiens GN=CCDC93 PE=1 SV=2	1	34	34	34	30	29	30	27	27	19	1	0	0	0	0	0	30	29	30	27	27	19	1	0	0	0	0	0	30	29	30	27	27	19	1	0	0	0	0	0	50.2	50.2
Q5BKY9;Q8N9E0	Q5BKY9;Q8N9E0	2;1	2;1	2;1	Protein FAM133B;Protein FAM133A	FAM133B;FAM133A	>sp|Q5BKY9|F133B_HUMAN Protein FAM133B OS=Homo sapiens GN=FAM133B PE=1 SV=1;>sp|Q8N9E0|F133A_HUMAN Protein FAM133A OS=Homo sapiens GN=FAM133A PE=1 SV=1	2	2	2	2	1	1	1	2	2	2	1	1	1	2	2	2	1	1	1	2	2	2	1	1	1	2	2	2	1	1	1	2	2	2	1	1	1	2	2	2	7.3	7.3
Q5JSZ5	Q5JSZ5	1	1	1	Protein PRRC2B	PRRC2B	>sp|Q5JSZ5|PRC2B_HUMAN Protein PRRC2B OS=Homo sapiens GN=PRRC2B PE=1 SV=2	1	1	1	1	0	0	0	0	0	0	0	0	0	1	1	0	0	0	0	0	0	0	0	0	0	1	1	0	0	0	0	0	0	0	0	0	0	1	1	0	0.5	0.5
Q5T653	Q5T653	2	2	2	39S ribosomal protein L2, mitochondrial	MRPL2	>sp|Q5T653|RM02_HUMAN 39S ribosomal protein L2, mitochondrial OS=Homo sapiens GN=MRPL2 PE=1 SV=2	1	2	2	2	1	1	1	1	1	0	1	1	1	2	1	2	1	1	1	1	1	0	1	1	1	2	1	2	1	1	1	1	1	0	1	1	1	2	1	2	12.1	12.1
Q5T8P6;Q9P2N5	Q5T8P6;Q9P2N5	2;1	2;1	2;1	RNA-binding protein 26;RNA-binding protein 27	RBM26;RBM27	>sp|Q5T8P6|RBM26_HUMAN RNA-binding protein 26 OS=Homo sapiens GN=RBM26 PE=1 SV=3;>sp|Q9P2N5|RBM27_HUMAN RNA-binding protein 27 OS=Homo sapiens GN=RBM27 PE=1 SV=2	2	2	2	2	2	2	2	1	1	1	2	2	1	1	1	1	2	2	2	1	1	1	2	2	1	1	1	1	2	2	2	1	1	1	2	2	1	1	1	1	2.5	2.5
Q5T9S5	Q5T9S5	1	1	1	Coiled-coil domain-containing protein 18	CCDC18	>sp|Q5T9S5|CCD18_HUMAN Coiled-coil domain-containing protein 18 OS=Homo sapiens GN=CCDC18 PE=1 SV=1	1	1	1	1	0	0	0	1	0	0	0	0	0	0	0	0	0	0	0	1	0	0	0	0	0	0	0	0	0	0	0	1	0	0	0	0	0	0	0	0	0.6	0.6
Q5VTL8	Q5VTL8	2	2	2	Pre-mRNA-splicing factor 38B	PRPF38B	>sp|Q5VTL8|PR38B_HUMAN Pre-mRNA-splicing factor 38B OS=Homo sapiens GN=PRPF38B PE=1 SV=1	1	2	2	2	2	2	2	2	1	2	2	2	2	2	1	2	2	2	2	2	1	2	2	2	2	2	1	2	2	2	2	2	1	2	2	2	2	2	1	2	4.2	4.2
Q66PJ3	Q66PJ3	4	4	4	ADP-ribosylation factor-like protein 6-interacting protein 4	ARL6IP4	>sp|Q66PJ3|AR6P4_HUMAN ADP-ribosylation factor-like protein 6-interacting protein 4 OS=Homo sapiens GN=ARL6IP4 PE=1 SV=2	1	4	4	4	3	3	3	3	3	1	3	3	3	3	2	3	3	3	3	3	3	1	3	3	3	3	2	3	3	3	3	3	3	1	3	3	3	3	2	3	9.5	9.5
Q6NZI2	Q6NZI2	5	5	5	Polymerase I and transcript release factor	PTRF	>sp|Q6NZI2|PTRF_HUMAN Polymerase I and transcript release factor OS=Homo sapiens GN=PTRF PE=1 SV=1	1	5	5	5	4	4	4	3	4	2	3	4	4	3	3	4	4	4	4	3	4	2	3	4	4	3	3	4	4	4	4	3	4	2	3	4	4	3	3	4	18.5	18.5
Q6P2Q9	Q6P2Q9	6	6	6	Pre-mRNA-processing-splicing factor 8	PRPF8	>sp|Q6P2Q9|PRP8_HUMAN Pre-mRNA-processing-splicing factor 8 OS=Homo sapiens GN=PRPF8 PE=1 SV=2	1	6	6	6	2	1	1	4	2	1	1	2	1	4	5	5	2	1	1	4	2	1	1	2	1	4	5	5	2	1	1	4	2	1	1	2	1	4	5	5	3.3	3.3
Q6UWP8	Q6UWP8	2	2	2	Suprabasin	SBSN	>sp|Q6UWP8|SBSN_HUMAN Suprabasin OS=Homo sapiens GN=SBSN PE=1 SV=2	1	2	2	2	0	0	0	0	0	0	0	0	0	0	2	0	0	0	0	0	0	0	0	0	0	0	2	0	0	0	0	0	0	0	0	0	0	0	2	0	9.2	9.2
Q71U36;Q13748;Q6PEY2	Q71U36;Q13748;Q6PEY2	16;12;10	1;1;1	0;0;0	Tubulin alpha-1A chain;Tubulin alpha-3C/D chain;Tubulin alpha-3E chain	TUBA1A;TUBA3C;TUBA3E	>sp|Q71U36|TBA1A_HUMAN Tubulin alpha-1A chain OS=Homo sapiens GN=TUBA1A PE=1 SV=1;>sp|Q13748|TBA3C_HUMAN Tubulin alpha-3C/D chain OS=Homo sapiens GN=TUBA3C PE=1 SV=3;>sp|Q6PEY2|TBA3E_HUMAN Tubulin alpha-3E chain OS=Homo sapiens GN=TUBA3E PE=1 SV=2	3	16	1	0	10	11	11	14	12	10	11	10	11	15	14	14	0	0	0	1	0	0	0	0	0	1	1	1	0	0	0	0	0	0	0	0	0	0	0	0	42.4	2.9
Q7KZF4	Q7KZF4	6	6	6	Staphylococcal nuclease domain-containing protein 1	SND1	>sp|Q7KZF4|SND1_HUMAN Staphylococcal nuclease domain-containing protein 1 OS=Homo sapiens GN=SND1 PE=1 SV=1	1	6	6	6	3	3	3	4	5	1	3	2	2	5	5	5	3	3	3	4	5	1	3	2	2	5	5	5	3	3	3	4	5	1	3	2	2	5	5	5	7	7
Q7L014	Q7L014	31	31	31	Probable ATP-dependent RNA helicase DDX46	DDX46	>sp|Q7L014|DDX46_HUMAN Probable ATP-dependent RNA helicase DDX46 OS=Homo sapiens GN=DDX46 PE=1 SV=2	1	31	31	31	24	22	22	25	25	10	22	22	23	25	22	25	24	22	22	25	25	10	22	22	23	25	22	25	24	22	22	25	25	10	22	22	23	25	22	25	30.9	30.9
Q7L1Q6	Q7L1Q6	4	4	4	Basic leucine zipper and W2 domain-containing protein 1	BZW1	>sp|Q7L1Q6|BZW1_HUMAN Basic leucine zipper and W2 domain-containing protein 1 OS=Homo sapiens GN=BZW1 PE=1 SV=1	1	4	4	4	2	1	1	3	3	1	1	1	1	3	2	3	2	1	1	3	3	1	1	1	1	3	2	3	2	1	1	3	3	1	1	1	1	3	2	3	9.3	9.3
Q7L4I2	Q7L4I2	3	3	3	Arginine/serine-rich coiled-coil protein 2	RSRC2	>sp|Q7L4I2|RSRC2_HUMAN Arginine/serine-rich coiled-coil protein 2 OS=Homo sapiens GN=RSRC2 PE=1 SV=1	1	3	3	3	3	3	2	2	2	2	3	3	3	1	2	2	3	3	2	2	2	2	3	3	3	1	2	2	3	3	2	2	2	2	3	3	3	1	2	2	8.8	8.8
Q7Z3J2	Q7Z3J2	7	7	7	UPF0505 protein C16orf62	C16orf62	>sp|Q7Z3J2|CP062_HUMAN UPF0505 protein C16orf62 OS=Homo sapiens GN=C16orf62 PE=1 SV=2	1	7	7	7	2	2	2	6	6	4	0	0	0	0	0	0	2	2	2	6	6	4	0	0	0	0	0	0	2	2	2	6	6	4	0	0	0	0	0	0	7.8	7.8
Q7Z406	Q7Z406	7	1	1	Myosin-14	MYH14	>sp|Q7Z406|MYH14_HUMAN Myosin-14 OS=Homo sapiens GN=MYH14 PE=1 SV=2	1	7	1	1	6	6	5	7	7	5	6	5	5	7	7	7	1	1	1	1	1	1	1	1	1	1	1	1	1	1	1	1	1	1	1	1	1	1	1	1	3.7	0.6
Q7Z4G1	Q7Z4G1	5	5	5	COMM domain-containing protein 6	COMMD6	>sp|Q7Z4G1|COMD6_HUMAN COMM domain-containing protein 6 OS=Homo sapiens GN=COMMD6 PE=1 SV=1	1	5	5	5	1	1	1	4	5	4	0	0	0	0	0	0	1	1	1	4	5	4	0	0	0	0	0	0	1	1	1	4	5	4	0	0	0	0	0	0	63.5	63.5
Q7Z6E9	Q7Z6E9	1	1	1	E3 ubiquitin-protein ligase RBBP6	RBBP6	>sp|Q7Z6E9|RBBP6_HUMAN E3 ubiquitin-protein ligase RBBP6 OS=Homo sapiens GN=RBBP6 PE=1 SV=1	1	1	1	1	0	0	0	1	1	0	0	0	1	1	1	1	0	0	0	1	1	0	0	0	1	1	1	1	0	0	0	1	1	0	0	0	1	1	1	1	0.7	0.7
Q7Z7H5	Q7Z7H5	1	1	1	Transmembrane emp24 domain-containing protein 4	TMED4	>sp|Q7Z7H5|TMED4_HUMAN Transmembrane emp24 domain-containing protein 4 OS=Homo sapiens GN=TMED4 PE=1 SV=1	1	1	1	1	0	0	0	1	1	1	0	0	0	1	1	0	0	0	0	1	1	1	0	0	0	1	1	0	0	0	0	1	1	1	0	0	0	1	1	0	4.8	4.8
Q86TZ1	Q86TZ1	1	1	1	Tetratricopeptide repeat protein 6	TTC6	>sp|Q86TZ1|TTC6_HUMAN Tetratricopeptide repeat protein 6 OS=Homo sapiens GN=TTC6 PE=2 SV=1	1	1	1	1	0	0	0	0	0	0	0	0	0	0	1	0	0	0	0	0	0	0	0	0	0	0	1	0	0	0	0	0	0	0	0	0	0	0	1	0	2.1	2.1
Q86VP6	Q86VP6	8	8	8	Cullin-associated NEDD8-dissociated protein 1	CAND1	>sp|Q86VP6|CAND1_HUMAN Cullin-associated NEDD8-dissociated protein 1 OS=Homo sapiens GN=CAND1 PE=1 SV=2	1	8	8	8	3	3	3	4	6	0	3	3	2	4	4	5	3	3	3	4	6	0	3	3	2	4	4	5	3	3	3	4	6	0	3	3	2	4	4	5	7.9	7.9
Q86VX2	Q86VX2	3	3	3	COMM domain-containing protein 7	COMMD7	>sp|Q86VX2|COMD7_HUMAN COMM domain-containing protein 7 OS=Homo sapiens GN=COMMD7 PE=1 SV=2	1	3	3	3	3	3	3	2	2	1	0	0	0	0	0	0	3	3	3	2	2	1	0	0	0	0	0	0	3	3	3	2	2	1	0	0	0	0	0	0	19	19
Q86X83	Q86X83	3	3	3	COMM domain-containing protein 2	COMMD2	>sp|Q86X83|COMD2_HUMAN COMM domain-containing protein 2 OS=Homo sapiens GN=COMMD2 PE=1 SV=2	1	3	3	3	2	2	2	3	3	3	0	1	0	0	0	0	2	2	2	3	3	3	0	1	0	0	0	0	2	2	2	3	3	3	0	1	0	0	0	0	15.1	15.1
Q8IWX8	Q8IWX8	2	2	2	Calcium homeostasis endoplasmic reticulum protein	CHERP	>sp|Q8IWX8|CHERP_HUMAN Calcium homeostasis endoplasmic reticulum protein OS=Homo sapiens GN=CHERP PE=1 SV=3	1	2	2	2	1	1	1	1	1	1	1	1	1	1	1	2	1	1	1	1	1	1	1	1	1	1	1	2	1	1	1	1	1	1	1	1	1	1	1	2	2	2
Q8IYB3	Q8IYB3	10	10	10	Serine/arginine repetitive matrix protein 1	SRRM1	>sp|Q8IYB3|SRRM1_HUMAN Serine/arginine repetitive matrix protein 1 OS=Homo sapiens GN=SRRM1 PE=1 SV=2	1	10	10	10	8	8	7	4	4	3	7	8	6	4	3	3	8	8	7	4	4	3	7	8	6	4	3	3	8	8	7	4	4	3	7	8	6	4	3	3	14.6	14.6
Q8IYT4	Q8IYT4	1	1	1	Katanin p60 ATPase-containing subunit A-like 2	KATNAL2	>sp|Q8IYT4|KATL2_HUMAN Katanin p60 ATPase-containing subunit A-like 2 OS=Homo sapiens GN=KATNAL2 PE=1 SV=3	1	1	1	1	1	1	1	1	1	1	1	1	0	1	1	1	1	1	1	1	1	1	1	1	0	1	1	1	1	1	1	1	1	1	1	1	0	1	1	1	2.2	2.2
Q8N1F7	Q8N1F7	2	2	2	Nuclear pore complex protein Nup93	NUP93	>sp|Q8N1F7|NUP93_HUMAN Nuclear pore complex protein Nup93 OS=Homo sapiens GN=NUP93 PE=1 SV=2	1	2	2	2	0	0	0	1	0	2	0	0	0	0	0	0	0	0	0	1	0	2	0	0	0	0	0	0	0	0	0	1	0	2	0	0	0	0	0	0	2.4	2.4
Q8N1N4;CON__Q8N1N4-2;CON__Q7RTT2	Q8N1N4;CON__Q8N1N4-2;CON__Q7RTT2	10;9;9	8;7;7	8;7;7	Keratin, type II cytoskeletal 78	KRT78	>sp|Q8N1N4|K2C78_HUMAN Keratin, type II cytoskeletal 78 OS=Homo sapiens GN=KRT78 PE=1 SV=2;>Q8N1N4-2 SWISS-PROT:Q8N1N4-2 Tax_Id=9606 Gene_Symbol=KRT78 Isoform 2 of Keratin, type II cytoskeletal 78;>Q7RTT2 TREMBL:Q7RTT2 Tax_Id=9606 Gene_Symbol=KRT78 Keratin	3	10	8	8	0	0	0	3	1	2	0	0	0	6	10	5	0	0	0	2	0	1	0	0	0	5	8	4	0	0	0	2	0	1	0	0	0	5	8	4	19.8	18.3
Q8N3C0	Q8N3C0	1	1	1	Activating signal cointegrator 1 complex subunit 3	ASCC3	>sp|Q8N3C0|ASCC3_HUMAN Activating signal cointegrator 1 complex subunit 3 OS=Homo sapiens GN=ASCC3 PE=1 SV=3	1	1	1	1	0	0	0	0	0	0	0	0	0	0	1	0	0	0	0	0	0	0	0	0	0	0	1	0	0	0	0	0	0	0	0	0	0	0	1	0	0.5	0.5
Q8N5F7;Q5M9Q1	Q8N5F7;Q5M9Q1	2;1	2;1	2;1	NF-kappa-B-activating protein;NKAP-like protein	NKAP;NKAPL	>sp|Q8N5F7|NKAP_HUMAN NF-kappa-B-activating protein OS=Homo sapiens GN=NKAP PE=1 SV=1;>sp|Q5M9Q1|NKAPL_HUMAN NKAP-like protein OS=Homo sapiens GN=NKAPL PE=2 SV=3	2	2	2	2	2	2	2	1	1	1	2	2	2	1	1	1	2	2	2	1	1	1	2	2	2	1	1	1	2	2	2	1	1	1	2	2	2	1	1	1	6.3	6.3
Q8N668	Q8N668	5	5	5	COMM domain-containing protein 1	COMMD1	>sp|Q8N668|COMD1_HUMAN COMM domain-containing protein 1 OS=Homo sapiens GN=COMMD1 PE=1 SV=1	1	5	5	5	4	4	4	5	5	4	0	0	0	0	0	0	4	4	4	5	5	4	0	0	0	0	0	0	4	4	4	5	5	4	0	0	0	0	0	0	22.1	22.1
Q8N9Q2	Q8N9Q2	2	2	2	Protein SREK1IP1	SREK1IP1	>sp|Q8N9Q2|SR1IP_HUMAN Protein SREK1IP1 OS=Homo sapiens GN=SREK1IP1 PE=1 SV=1	1	2	2	2	1	1	0	1	1	1	1	1	1	1	0	1	1	1	0	1	1	1	1	1	1	1	0	1	1	1	0	1	1	1	1	1	1	1	0	1	11.6	11.6
Q8NAV1	Q8NAV1	2	2	2	Pre-mRNA-splicing factor 38A	PRPF38A	>sp|Q8NAV1|PR38A_HUMAN Pre-mRNA-splicing factor 38A OS=Homo sapiens GN=PRPF38A PE=1 SV=1	1	2	2	2	2	1	1	0	0	0	2	2	2	0	0	0	2	1	1	0	0	0	2	2	2	0	0	0	2	1	1	0	0	0	2	2	2	0	0	0	6.4	6.4
Q8NBA8	Q8NBA8	1	1	1	DTW domain-containing protein 2	DTWD2	>sp|Q8NBA8|DTWD2_HUMAN DTW domain-containing protein 2 OS=Homo sapiens GN=DTWD2 PE=1 SV=1	1	1	1	1	0	0	0	0	1	0	0	0	0	0	0	0	0	0	0	0	1	0	0	0	0	0	0	0	0	0	0	0	1	0	0	0	0	0	0	0	3.4	3.4
Q8NC51	Q8NC51	2	2	2	Plasminogen activator inhibitor 1 RNA-binding protein	SERBP1	>sp|Q8NC51|PAIRB_HUMAN Plasminogen activator inhibitor 1 RNA-binding protein OS=Homo sapiens GN=SERBP1 PE=1 SV=2	1	2	2	2	2	2	2	1	1	1	2	2	2	1	1	1	2	2	2	1	1	1	2	2	2	1	1	1	2	2	2	1	1	1	2	2	2	1	1	1	7.1	7.1
Q8NE71	Q8NE71	2	2	2	ATP-binding cassette sub-family F member 1	ABCF1	>sp|Q8NE71|ABCF1_HUMAN ATP-binding cassette sub-family F member 1 OS=Homo sapiens GN=ABCF1 PE=1 SV=2	1	2	2	2	2	2	2	2	2	0	2	2	2	2	1	2	2	2	2	2	2	0	2	2	2	2	1	2	2	2	2	2	2	0	2	2	2	2	1	2	2.6	2.6
Q8NF91	Q8NF91	3	3	3	Nesprin-1	SYNE1	>sp|Q8NF91|SYNE1_HUMAN Nesprin-1 OS=Homo sapiens GN=SYNE1 PE=1 SV=4	1	3	3	3	1	1	1	1	1	1	2	1	1	1	1	2	1	1	1	1	1	1	2	1	1	1	1	2	1	1	1	1	1	1	2	1	1	1	1	2	0.3	0.3
Q8TA86	Q8TA86	5	5	5	Retinitis pigmentosa 9 protein	RP9	>sp|Q8TA86|RP9_HUMAN Retinitis pigmentosa 9 protein OS=Homo sapiens GN=RP9 PE=1 SV=2	1	5	5	5	3	4	1	2	2	2	2	4	4	3	3	3	3	4	1	2	2	2	2	4	4	3	3	3	3	4	1	2	2	2	2	4	4	3	3	3	24.9	24.9
Q8TCE6;Q6NSW5	Q8TCE6;Q6NSW5	12;9	12;9	12;9	Protein FAM45A;Protein FAM45B	FAM45A;FAM45B	>sp|Q8TCE6|FA45A_HUMAN Protein FAM45A OS=Homo sapiens GN=FAM45A PE=2 SV=1;>sp|Q6NSW5|FA45B_HUMAN Putative protein FAM45B OS=Homo sapiens GN=FAM45BP PE=5 SV=1	2	12	12	12	10	10	9	12	10	6	1	0	0	1	2	0	10	10	9	12	10	6	1	0	0	1	2	0	10	10	9	12	10	6	1	0	0	1	2	0	32.2	32.2
Q8TF01	Q8TF01	2	2	2	Arginine/serine-rich protein PNISR	PNISR	>sp|Q8TF01|PNISR_HUMAN Arginine/serine-rich protein PNISR OS=Homo sapiens GN=PNISR PE=1 SV=2	1	2	2	2	2	2	1	2	2	2	2	2	2	2	1	2	2	2	1	2	2	2	2	2	2	2	1	2	2	2	1	2	2	2	2	2	2	2	1	2	3	3
Q8WUQ7	Q8WUQ7	2	2	2	Cactin	CACTIN	>sp|Q8WUQ7|CATIN_HUMAN Cactin OS=Homo sapiens GN=CACTIN PE=1 SV=3	1	2	2	2	1	2	1	1	1	1	2	1	2	1	1	1	1	2	1	1	1	1	2	1	2	1	1	1	1	2	1	1	1	1	2	1	2	1	1	1	4.1	4.1
Q8WVV4	Q8WVV4	1	1	1	Protein POF1B	POF1B	>sp|Q8WVV4|POF1B_HUMAN Protein POF1B OS=Homo sapiens GN=POF1B PE=1 SV=3	1	1	1	1	0	0	0	0	0	0	0	0	0	0	1	0	0	0	0	0	0	0	0	0	0	0	1	0	0	0	0	0	0	0	0	0	0	0	1	0	1.7	1.7
Q8WXA9	Q8WXA9	2	2	2	Splicing regulatory glutamine/lysine-rich protein 1	SREK1	>sp|Q8WXA9|SREK1_HUMAN Splicing regulatory glutamine/lysine-rich protein 1 OS=Homo sapiens GN=SREK1 PE=1 SV=1	1	2	2	2	2	2	2	2	2	1	2	2	2	2	2	2	2	2	2	2	2	1	2	2	2	2	2	2	2	2	2	2	2	1	2	2	2	2	2	2	5.9	5.9
Q8WXF0;O75494	Q8WXF0;O75494	2;1	2;1	2;1	Serine/arginine-rich splicing factor 12;Serine/arginine-rich splicing factor 10	SRSF12;SRSF10	>sp|Q8WXF0|SRS12_HUMAN Serine/arginine-rich splicing factor 12 OS=Homo sapiens GN=SRSF12 PE=2 SV=1;>sp|O75494|SRS10_HUMAN Serine/arginine-rich splicing factor 10 OS=Homo sapiens GN=SRSF10 PE=1 SV=1	2	2	2	2	1	1	1	1	0	0	1	1	1	1	0	2	1	1	1	1	0	0	1	1	1	1	0	2	1	1	1	1	0	0	1	1	1	1	0	2	8	8
Q92552	Q92552	2	2	2	28S ribosomal protein S27, mitochondrial	MRPS27	>sp|Q92552|RT27_HUMAN 28S ribosomal protein S27, mitochondrial OS=Homo sapiens GN=MRPS27 PE=1 SV=3	1	2	2	2	1	1	1	1	1	1	1	1	1	1	1	1	1	1	1	1	1	1	1	1	1	1	1	1	1	1	1	1	1	1	1	1	1	1	1	1	4.6	4.6
Q92598;O95757	Q92598	4;1	4;1	4;1	Heat shock protein 105 kDa	HSPH1	>sp|Q92598|HS105_HUMAN Heat shock protein 105 kDa OS=Homo sapiens GN=HSPH1 PE=1 SV=1	2	4	4	4	2	2	2	4	4	2	2	2	2	4	4	4	2	2	2	4	4	2	2	2	2	4	4	4	2	2	2	4	4	2	2	2	2	4	4	4	6.1	6.1
Q92616	Q92616	2	2	2	Translational activator GCN1	GCN1L1	>sp|Q92616|GCN1_HUMAN eIF-2-alpha kinase activator GCN1 OS=Homo sapiens GN=GCN1 PE=1 SV=6	1	2	2	2	0	0	0	2	2	1	0	0	0	1	0	1	0	0	0	2	2	1	0	0	0	1	0	1	0	0	0	2	2	1	0	0	0	1	0	1	0.9	0.9
Q92621	Q92621	1	1	1	Nuclear pore complex protein Nup205	NUP205	>sp|Q92621|NU205_HUMAN Nuclear pore complex protein Nup205 OS=Homo sapiens GN=NUP205 PE=1 SV=3	1	1	1	1	0	0	0	0	0	1	0	0	0	0	0	0	0	0	0	0	0	1	0	0	0	0	0	0	0	0	0	0	0	1	0	0	0	0	0	0	0.7	0.7
Q92736	Q92736	1	1	1	Ryanodine receptor 2	RYR2	>sp|Q92736|RYR2_HUMAN Ryanodine receptor 2 OS=Homo sapiens GN=RYR2 PE=1 SV=3	1	1	1	1	0	0	0	0	1	1	0	0	0	0	0	0	0	0	0	0	1	1	0	0	0	0	0	0	0	0	0	0	1	1	0	0	0	0	0	0	0.2	0.2
Q92841	Q92841	5	1	1	Probable ATP-dependent RNA helicase DDX17	DDX17	>sp|Q92841|DDX17_HUMAN Probable ATP-dependent RNA helicase DDX17 OS=Homo sapiens GN=DDX17 PE=1 SV=2	1	5	1	1	4	4	4	4	4	3	4	4	4	3	3	4	0	0	0	1	1	1	0	0	0	0	0	1	0	0	0	1	1	1	0	0	0	0	0	1	7.3	1.6
Q92844	Q92844	1	1	1	TRAF family member-associated NF-kappa-B activator	TANK	>sp|Q92844|TANK_HUMAN TRAF family member-associated NF-kappa-B activator OS=Homo sapiens GN=TANK PE=1 SV=2	1	1	1	1	0	0	1	0	0	0	0	0	0	1	0	1	0	0	1	0	0	0	0	0	0	1	0	1	0	0	1	0	0	0	0	0	0	1	0	1	4	4
Q92945	Q92945	3	3	3	Far upstream element-binding protein 2	KHSRP	>sp|Q92945|FUBP2_HUMAN Far upstream element-binding protein 2 OS=Homo sapiens GN=KHSRP PE=1 SV=4	1	3	3	3	1	1	1	3	3	1	1	1	1	3	3	3	1	1	1	3	3	1	1	1	1	3	3	3	1	1	1	3	3	1	1	1	1	3	3	3	5.2	5.2
Q92973	Q92973	4	4	4	Transportin-1	TNPO1	>sp|Q92973|TNPO1_HUMAN Transportin-1 OS=Homo sapiens GN=TNPO1 PE=1 SV=2	1	4	4	4	3	3	3	3	3	0	3	3	3	3	3	3	3	3	3	3	3	0	3	3	3	3	3	3	3	3	3	3	3	0	3	3	3	3	3	3	6.3	6.3
Q96AE4	Q96AE4	2	2	2	Far upstream element-binding protein 1	FUBP1	>sp|Q96AE4|FUBP1_HUMAN Far upstream element-binding protein 1 OS=Homo sapiens GN=FUBP1 PE=1 SV=3	1	2	2	2	1	1	1	2	2	1	1	1	1	2	2	2	1	1	1	2	2	1	1	1	1	2	2	2	1	1	1	2	2	1	1	1	1	2	2	2	4	4
Q96AG4	Q96AG4	4	4	4	Leucine-rich repeat-containing protein 59	LRRC59	>sp|Q96AG4|LRC59_HUMAN Leucine-rich repeat-containing protein 59 OS=Homo sapiens GN=LRRC59 PE=1 SV=1	1	4	4	4	3	3	3	3	3	2	3	3	3	3	3	3	3	3	3	3	3	2	3	3	3	3	3	3	3	3	3	3	3	2	3	3	3	3	3	3	13.4	13.4
Q96DA6	Q96DA6	3	3	3	Mitochondrial import inner membrane translocase subunit TIM14	DNAJC19	>sp|Q96DA6|TIM14_HUMAN Mitochondrial import inner membrane translocase subunit TIM14 OS=Homo sapiens GN=DNAJC19 PE=1 SV=3	1	3	3	3	1	1	1	3	3	1	1	1	1	3	3	3	1	1	1	3	3	1	1	1	1	3	3	3	1	1	1	3	3	1	1	1	1	3	3	3	25.9	25.9
Q96HN2;O43865	Q96HN2;O43865	2;1	2;1	2;1	Putative adenosylhomocysteinase 3;Putative adenosylhomocysteinase 2	AHCYL2;AHCYL1	>sp|Q96HN2|SAHH3_HUMAN Adenosylhomocysteinase 3 OS=Homo sapiens GN=AHCYL2 PE=1 SV=1;>sp|O43865|SAHH2_HUMAN S-adenosylhomocysteine hydrolase-like protein 1 OS=Homo sapiens GN=AHCYL1 PE=1 SV=2	2	2	2	2	0	0	0	1	1	0	0	0	0	2	1	1	0	0	0	1	1	0	0	0	0	2	1	1	0	0	0	1	1	0	0	0	0	2	1	1	3.4	3.4
Q96HS1	Q96HS1	3	3	3	Serine/threonine-protein phosphatase PGAM5, mitochondrial	PGAM5	>sp|Q96HS1|PGAM5_HUMAN Serine/threonine-protein phosphatase PGAM5, mitochondrial OS=Homo sapiens GN=PGAM5 PE=1 SV=2	1	3	3	3	2	1	3	2	2	2	1	2	1	2	2	2	2	1	3	2	2	2	1	2	1	2	2	2	2	1	3	2	2	2	1	2	1	2	2	2	11.8	11.8
Q96I25	Q96I25	4	4	4	Splicing factor 45	RBM17	>sp|Q96I25|SPF45_HUMAN Splicing factor 45 OS=Homo sapiens GN=RBM17 PE=1 SV=1	1	4	4	4	4	4	4	1	1	1	4	4	4	1	0	1	4	4	4	1	1	1	4	4	4	1	0	1	4	4	4	1	1	1	4	4	4	1	0	1	11.7	11.7
Q96IX5	Q96IX5	1	1	1	Up-regulated during skeletal muscle growth protein 5	USMG5	>sp|Q96IX5|USMG5_HUMAN Up-regulated during skeletal muscle growth protein 5 OS=Homo sapiens GN=USMG5 PE=1 SV=1	1	1	1	1	0	0	0	1	1	0	0	0	0	1	1	1	0	0	0	1	1	0	0	0	0	1	1	1	0	0	0	1	1	0	0	0	0	1	1	1	25.9	25.9
Q96P63	Q96P63	1	1	1	Serpin B12	SERPINB12	>sp|Q96P63|SPB12_HUMAN Serpin B12 OS=Homo sapiens GN=SERPINB12 PE=1 SV=1	1	1	1	1	0	0	0	0	0	0	0	0	0	0	1	0	0	0	0	0	0	0	0	0	0	0	1	0	0	0	0	0	0	0	0	0	0	0	1	0	4	4
Q96PK6	Q96PK6	2	2	2	RNA-binding protein 14	RBM14	>sp|Q96PK6|RBM14_HUMAN RNA-binding protein 14 OS=Homo sapiens GN=RBM14 PE=1 SV=2	1	2	2	2	1	1	1	2	2	0	1	1	1	2	1	2	1	1	1	2	2	0	1	1	1	2	1	2	1	1	1	2	2	0	1	1	1	2	1	2	3.7	3.7
Q96Q06	Q96Q06	3	3	3	Perilipin-4	PLIN4	>sp|Q96Q06|PLIN4_HUMAN Perilipin-4 OS=Homo sapiens GN=PLIN4 PE=1 SV=2	1	3	3	3	2	2	2	2	2	0	1	1	1	2	0	2	2	2	2	2	2	0	1	1	1	2	0	2	2	2	2	2	2	0	1	1	1	2	0	2	7.4	7.4
Q96QD8	Q96QD8	1	1	1	Sodium-coupled neutral amino acid transporter 2	SLC38A2	>sp|Q96QD8|S38A2_HUMAN Sodium-coupled neutral amino acid transporter 2 OS=Homo sapiens GN=SLC38A2 PE=1 SV=2	1	1	1	1	0	0	0	0	0	0	0	0	0	0	0	1	0	0	0	0	0	0	0	0	0	0	0	1	0	0	0	0	0	0	0	0	0	0	0	1	1.4	1.4
Q99497	Q99497	2	2	2	Protein DJ-1	PARK7	>sp|Q99497|PARK7_HUMAN Protein DJ-1 OS=Homo sapiens GN=PARK7 PE=1 SV=2	1	2	2	2	1	2	2	1	1	0	2	2	1	1	1	1	1	2	2	1	1	0	2	2	1	1	1	1	1	2	2	1	1	0	2	2	1	1	1	1	16.4	16.4
Q99575	Q99575	3	3	3	Ribonucleases P/MRP protein subunit POP1	POP1	>sp|Q99575|POP1_HUMAN Ribonucleases P/MRP protein subunit POP1 OS=Homo sapiens GN=POP1 PE=1 SV=2	1	3	3	3	1	1	0	2	1	1	0	1	0	1	0	3	1	1	0	2	1	1	0	1	0	1	0	3	1	1	0	2	1	1	0	1	0	1	0	3	3.3	3.3
Q99590	Q99590	2	2	2	Protein SCAF11	SCAF11	>sp|Q99590|SCAFB_HUMAN Protein SCAF11 OS=Homo sapiens GN=SCAF11 PE=1 SV=2	1	2	2	2	2	2	2	2	2	0	1	1	2	2	1	2	2	2	2	2	2	0	1	1	2	2	1	2	2	2	2	2	2	0	1	1	2	2	1	2	1.5	1.5
Q99623	Q99623	7	7	7	Prohibitin-2	PHB2	>sp|Q99623|PHB2_HUMAN Prohibitin-2 OS=Homo sapiens GN=PHB2 PE=1 SV=2	1	7	7	7	6	6	5	4	4	2	6	6	5	4	4	4	6	6	5	4	4	2	6	6	5	4	4	4	6	6	5	4	4	2	6	6	5	4	4	4	26.1	26.1
Q99714	Q99714	2	2	2	3-hydroxyacyl-CoA dehydrogenase type-2	HSD17B10	>sp|Q99714|HCD2_HUMAN 3-hydroxyacyl-CoA dehydrogenase type-2 OS=Homo sapiens GN=HSD17B10 PE=1 SV=3	1	2	2	2	2	2	2	2	2	0	2	2	2	2	2	2	2	2	2	2	2	0	2	2	2	2	2	2	2	2	2	2	2	0	2	2	2	2	2	2	14.6	14.6
Q99733	Q99733	2	2	2	Nucleosome assembly protein 1-like 4	NAP1L4	>sp|Q99733|NP1L4_HUMAN Nucleosome assembly protein 1-like 4 OS=Homo sapiens GN=NAP1L4 PE=1 SV=1	1	2	2	2	2	2	2	1	2	1	2	2	2	2	2	2	2	2	2	1	2	1	2	2	2	2	2	2	2	2	2	1	2	1	2	2	2	2	2	2	5.1	5.1
Q99832	Q99832	12	12	12	T-complex protein 1 subunit eta	CCT7	>sp|Q99832|TCPH_HUMAN T-complex protein 1 subunit eta OS=Homo sapiens GN=CCT7 PE=1 SV=2	1	12	12	12	8	8	8	11	11	5	9	8	7	11	10	11	8	8	8	11	11	5	9	8	7	11	10	11	8	8	8	11	11	5	9	8	7	11	10	11	26.9	26.9
Q99873	Q99873	2	2	2	Protein arginine N-methyltransferase 1	PRMT1	>sp|Q99873|ANM1_HUMAN Protein arginine N-methyltransferase 1 OS=Homo sapiens GN=PRMT1 PE=1 SV=2	1	2	2	2	0	0	0	2	1	0	0	0	0	1	2	1	0	0	0	2	1	0	0	0	0	1	2	1	0	0	0	2	1	0	0	0	0	1	2	1	7.2	7.2
Q9BQ39	Q9BQ39	1	1	1	ATP-dependent RNA helicase DDX50	DDX50	>sp|Q9BQ39|DDX50_HUMAN ATP-dependent RNA helicase DDX50 OS=Homo sapiens GN=DDX50 PE=1 SV=1	1	1	1	1	0	0	0	1	1	1	0	0	0	1	1	1	0	0	0	1	1	1	0	0	0	1	1	1	0	0	0	1	1	1	0	0	0	1	1	1	1.6	1.6
Q9BQB6	Q9BQB6	1	1	1	Vitamin K epoxide reductase complex subunit 1	VKORC1	>sp|Q9BQB6|VKOR1_HUMAN Vitamin K epoxide reductase complex subunit 1 OS=Homo sapiens GN=VKORC1 PE=1 SV=1	1	1	1	1	1	1	1	1	1	1	1	1	1	1	1	1	1	1	1	1	1	1	1	1	1	1	1	1	1	1	1	1	1	1	1	1	1	1	1	1	8	8
Q9BQG0	Q9BQG0	3	3	3	Myb-binding protein 1A	MYBBP1A	>sp|Q9BQG0|MBB1A_HUMAN Myb-binding protein 1A OS=Homo sapiens GN=MYBBP1A PE=1 SV=2	1	3	3	3	2	2	2	1	1	1	2	2	1	1	1	1	2	2	2	1	1	1	2	2	1	1	1	1	2	2	2	1	1	1	2	2	1	1	1	1	2.6	2.6
Q9BQG2	Q9BQG2	1	1	1	Peroxisomal NADH pyrophosphatase NUDT12	NUDT12	>sp|Q9BQG2|NUD12_HUMAN Peroxisomal NADH pyrophosphatase NUDT12 OS=Homo sapiens GN=NUDT12 PE=1 SV=1	1	1	1	1	1	1	1	0	0	0	1	0	1	0	0	0	1	1	1	0	0	0	1	0	1	0	0	0	1	1	1	0	0	0	1	0	1	0	0	0	3.9	3.9
Q9BU76	Q9BU76	4	4	4	Multiple myeloma tumor-associated protein 2	MMTAG2	>sp|Q9BU76|MMTA2_HUMAN Multiple myeloma tumor-associated protein 2 OS=Homo sapiens GN=MMTAG2 PE=1 SV=1	1	4	4	4	4	4	3	3	3	2	4	4	4	3	3	3	4	4	3	3	3	2	4	4	4	3	3	3	4	4	3	3	3	2	4	4	4	3	3	3	20.2	20.2
Q9BUQ8	Q9BUQ8	3	3	3	Probable ATP-dependent RNA helicase DDX23	DDX23	>sp|Q9BUQ8|DDX23_HUMAN Probable ATP-dependent RNA helicase DDX23 OS=Homo sapiens GN=DDX23 PE=1 SV=3	1	3	3	3	3	3	2	0	0	0	3	3	3	0	0	0	3	3	2	0	0	0	3	3	3	0	0	0	3	3	2	0	0	0	3	3	3	0	0	0	4	4
Q9BVC6	Q9BVC6	2	2	2	Transmembrane protein 109	TMEM109	>sp|Q9BVC6|TM109_HUMAN Transmembrane protein 109 OS=Homo sapiens GN=TMEM109 PE=1 SV=1	1	2	2	2	2	2	2	2	2	1	2	2	2	2	2	2	2	2	2	2	2	1	2	2	2	2	2	2	2	2	2	2	2	1	2	2	2	2	2	2	8.6	8.6
Q9BVK6	Q9BVK6	1	1	1	Transmembrane emp24 domain-containing protein 9	TMED9	>sp|Q9BVK6|TMED9_HUMAN Transmembrane emp24 domain-containing protein 9 OS=Homo sapiens GN=TMED9 PE=1 SV=2	1	1	1	1	1	1	1	0	0	0	1	1	1	0	0	1	1	1	1	0	0	0	1	1	1	0	0	1	1	1	1	0	0	0	1	1	1	0	0	1	4.7	4.7
Q9BY77	Q9BY77	1	1	1	Polymerase delta-interacting protein 3	POLDIP3	>sp|Q9BY77|PDIP3_HUMAN Polymerase delta-interacting protein 3 OS=Homo sapiens GN=POLDIP3 PE=1 SV=2	1	1	1	1	1	1	1	0	0	0	1	1	1	0	0	0	1	1	1	0	0	0	1	1	1	0	0	0	1	1	1	0	0	0	1	1	1	0	0	0	3.1	3.1
Q9GZQ3	Q9GZQ3	4	4	4	COMM domain-containing protein 5	COMMD5	>sp|Q9GZQ3|COMD5_HUMAN COMM domain-containing protein 5 OS=Homo sapiens GN=COMMD5 PE=1 SV=1	1	4	4	4	3	3	3	4	4	2	0	0	0	0	0	0	3	3	3	4	4	2	0	0	0	0	0	0	3	3	3	4	4	2	0	0	0	0	0	0	19.2	19.2
Q9GZT3	Q9GZT3	2	2	2	SRA stem-loop-interacting RNA-binding protein, mitochondrial	SLIRP	>sp|Q9GZT3|SLIRP_HUMAN SRA stem-loop-interacting RNA-binding protein, mitochondrial OS=Homo sapiens GN=SLIRP PE=1 SV=1	1	2	2	2	1	1	1	2	2	1	1	1	1	2	1	2	1	1	1	2	2	1	1	1	1	2	1	2	1	1	1	2	2	1	1	1	1	2	1	2	22	22
Q9H0A8	Q9H0A8	6	6	6	COMM domain-containing protein 4	COMMD4	>sp|Q9H0A8|COMD4_HUMAN COMM domain-containing protein 4 OS=Homo sapiens GN=COMMD4 PE=1 SV=1	1	6	6	6	3	3	3	5	5	2	0	0	0	0	0	0	3	3	3	5	5	2	0	0	0	0	0	0	3	3	3	5	5	2	0	0	0	0	0	0	34.7	34.7
Q9H3F6	Q9H3F6	2	2	2	BTB/POZ domain-containing adapter for CUL3-mediated RhoA degradation protein 3	KCTD10	>sp|Q9H3F6|BACD3_HUMAN BTB/POZ domain-containing adapter for CUL3-mediated RhoA degradation protein 3 OS=Homo sapiens GN=KCTD10 PE=1 SV=1	1	2	2	2	0	0	2	0	0	0	0	1	2	0	0	0	0	0	2	0	0	0	0	1	2	0	0	0	0	0	2	0	0	0	0	1	2	0	0	0	8.6	8.6
Q9H5V9	Q9H5V9	1	1	1	UPF0428 protein CXorf56	CXorf56	>sp|Q9H5V9|CX056_HUMAN UPF0428 protein CXorf56 OS=Homo sapiens GN=CXorf56 PE=1 SV=1	1	1	1	1	1	1	1	0	0	0	1	1	1	0	0	0	1	1	1	0	0	0	1	1	1	0	0	0	1	1	1	0	0	0	1	1	1	0	0	0	6.3	6.3
Q9H9B4	Q9H9B4	2	2	2	Sideroflexin-1	SFXN1	>sp|Q9H9B4|SFXN1_HUMAN Sideroflexin-1 OS=Homo sapiens GN=SFXN1 PE=1 SV=4	1	2	2	2	2	2	2	1	1	1	2	1	2	1	1	1	2	2	2	1	1	1	2	1	2	1	1	1	2	2	2	1	1	1	2	1	2	1	1	1	7.1	7.1
Q9HAV0;P62873;P16520	Q9HAV0	3;1;1	3;1;1	1;0;0	Guanine nucleotide-binding protein subunit beta-4	GNB4	>sp|Q9HAV0|GBB4_HUMAN Guanine nucleotide-binding protein subunit beta-4 OS=Homo sapiens GN=GNB4 PE=1 SV=3	3	3	3	1	0	1	2	0	0	1	0	1	0	0	0	0	0	1	2	0	0	1	0	1	0	0	0	0	0	0	0	0	0	1	0	0	0	0	0	0	10.6	10.6
Q9HB21;Q9HB19	Q9HB21;Q9HB19	1;1	1;1	1;1	Pleckstrin homology domain-containing family A member 1;Pleckstrin homology domain-containing family A member 2	PLEKHA1;PLEKHA2	>sp|Q9HB21|PKHA1_HUMAN Pleckstrin homology domain-containing family A member 1 OS=Homo sapiens GN=PLEKHA1 PE=1 SV=2;>sp|Q9HB19|PKHA2_HUMAN Pleckstrin homology domain-containing family A member 2 OS=Homo sapiens GN=PLEKHA2 PE=1 SV=2	2	1	1	1	0	0	0	1	0	0	0	0	0	0	0	0	0	0	0	1	0	0	0	0	0	0	0	0	0	0	0	1	0	0	0	0	0	0	0	0	2.2	2.2
Q9HB71	Q9HB71	2	2	2	Calcyclin-binding protein	CACYBP	>sp|Q9HB71|CYBP_HUMAN Calcyclin-binding protein OS=Homo sapiens GN=CACYBP PE=1 SV=2	1	2	2	2	1	1	2	2	2	0	2	2	2	2	2	1	1	1	2	2	2	0	2	2	2	2	2	1	1	1	2	2	2	0	2	2	2	2	2	1	9.6	9.6
Q9NP64	Q9NP64	4	4	4	Nucleolar protein of 40 kDa	ZCCHC17	>sp|Q9NP64|NO40_HUMAN Nucleolar protein of 40 kDa OS=Homo sapiens GN=ZCCHC17 PE=1 SV=1	1	4	4	4	3	4	3	2	2	1	4	4	4	1	1	1	3	4	3	2	2	1	4	4	4	1	1	1	3	4	3	2	2	1	4	4	4	1	1	1	20.3	20.3
Q9NQ29	Q9NQ29	10	3	3	Putative RNA-binding protein Luc7-like 1	LUC7L	>sp|Q9NQ29|LUC7L_HUMAN Putative RNA-binding protein Luc7-like 1 OS=Homo sapiens GN=LUC7L PE=1 SV=1	1	10	3	3	10	8	7	10	10	6	10	7	8	10	10	10	3	2	1	3	3	1	3	1	2	3	3	3	3	2	1	3	3	1	3	1	2	3	3	3	27.8	11.1
Q9Y6B6;Q9NR31	Q9Y6B6;Q9NR31	1;1	1;1	1;1	GTP-binding protein SAR1b;GTP-binding protein SAR1a	SAR1B;SAR1A	>sp|Q9Y6B6|SAR1B_HUMAN GTP-binding protein SAR1b OS=Homo sapiens GN=SAR1B PE=1 SV=1;>sp|Q9NR31|SAR1A_HUMAN GTP-binding protein SAR1a OS=Homo sapiens GN=SAR1A PE=1 SV=1	2	1	1	1	1	1	1	1	1	0	1	1	1	1	1	1	1	1	1	1	1	0	1	1	1	1	1	1	1	1	1	1	1	0	1	1	1	1	1	1	5.6	5.6
Q9NS69	Q9NS69	2	2	2	Mitochondrial import receptor subunit TOM22 homolog	TOMM22	>sp|Q9NS69|TOM22_HUMAN Mitochondrial import receptor subunit TOM22 homolog OS=Homo sapiens GN=TOMM22 PE=1 SV=3	1	2	2	2	1	1	1	2	2	1	1	1	1	2	1	1	1	1	1	2	2	1	1	1	1	2	1	1	1	1	1	2	2	1	1	1	1	2	1	1	23.2	23.2
Q9NUU7;Q9UMR2	Q9NUU7;Q9UMR2	1;1	1;1	1;1	ATP-dependent RNA helicase DDX19A;ATP-dependent RNA helicase DDX19B	DDX19A;DDX19B	>sp|Q9NUU7|DD19A_HUMAN ATP-dependent RNA helicase DDX19A OS=Homo sapiens GN=DDX19A PE=1 SV=1;>sp|Q9UMR2|DD19B_HUMAN ATP-dependent RNA helicase DDX19B OS=Homo sapiens GN=DDX19B PE=1 SV=1	2	1	1	1	0	0	0	1	1	0	0	0	0	1	1	1	0	0	0	1	1	0	0	0	0	1	1	1	0	0	0	1	1	0	0	0	0	1	1	1	3.1	3.1
Q9NWB6	Q9NWB6	8	8	8	Arginine and glutamate-rich protein 1	ARGLU1	>sp|Q9NWB6|ARGL1_HUMAN Arginine and glutamate-rich protein 1 OS=Homo sapiens GN=ARGLU1 PE=1 SV=1	1	8	8	8	6	5	7	3	3	3	7	7	7	2	2	3	6	5	7	3	3	3	7	7	7	2	2	3	6	5	7	3	3	3	7	7	7	2	2	3	20.1	20.1
Q9NWH9	Q9NWH9	3	3	3	SAFB-like transcription modulator	SLTM	>sp|Q9NWH9|SLTM_HUMAN SAFB-like transcription modulator OS=Homo sapiens GN=SLTM PE=1 SV=2	1	3	3	3	1	1	0	2	3	2	1	1	1	2	2	2	1	1	0	2	3	2	1	1	1	2	2	2	1	1	0	2	3	2	1	1	1	2	2	2	3.1	3.1
Q9NX08	Q9NX08	4	4	4	COMM domain-containing protein 8	COMMD8	>sp|Q9NX08|COMD8_HUMAN COMM domain-containing protein 8 OS=Homo sapiens GN=COMMD8 PE=1 SV=1	1	4	4	4	4	4	4	3	3	1	0	0	0	0	0	0	4	4	4	3	3	1	0	0	0	0	0	0	4	4	4	3	3	1	0	0	0	0	0	0	25.1	25.1
Q9NZT1	Q9NZT1	2	2	2	Calmodulin-like protein 5	CALML5	>sp|Q9NZT1|CALL5_HUMAN Calmodulin-like protein 5 OS=Homo sapiens GN=CALML5 PE=1 SV=2	1	2	2	2	0	0	0	0	0	0	0	0	1	1	2	0	0	0	0	0	0	0	0	0	1	1	2	0	0	0	0	0	0	0	0	0	1	1	2	0	25.3	25.3
Q9P000	Q9P000	7	7	7	COMM domain-containing protein 9	COMMD9	>sp|Q9P000|COMD9_HUMAN COMM domain-containing protein 9 OS=Homo sapiens GN=COMMD9 PE=1 SV=2	1	7	7	7	6	6	5	6	5	5	0	0	0	0	0	0	6	6	5	6	5	5	0	0	0	0	0	0	6	6	5	6	5	5	0	0	0	0	0	0	49	49
Q9P015	Q9P015	1	1	1	39S ribosomal protein L15, mitochondrial	MRPL15	>sp|Q9P015|RM15_HUMAN 39S ribosomal protein L15, mitochondrial OS=Homo sapiens GN=MRPL15 PE=1 SV=1	1	1	1	1	1	1	1	0	0	0	1	1	0	0	0	0	1	1	1	0	0	0	1	1	0	0	0	0	1	1	1	0	0	0	1	1	0	0	0	0	5.4	5.4
Q9UBB9	Q9UBB9	3	3	3	Tuftelin-interacting protein 11	TFIP11	>sp|Q9UBB9|TFP11_HUMAN Tuftelin-interacting protein 11 OS=Homo sapiens GN=TFIP11 PE=1 SV=1	1	3	3	3	3	2	3	1	1	0	2	3	3	1	1	1	3	2	3	1	1	0	2	3	3	1	1	1	3	2	3	1	1	0	2	3	3	1	1	1	5	5
Q9UBI1	Q9UBI1	7	7	7	COMM domain-containing protein 3	COMMD3	>sp|Q9UBI1|COMD3_HUMAN COMM domain-containing protein 3 OS=Homo sapiens GN=COMMD3 PE=1 SV=1	1	7	7	7	6	6	6	7	7	3	0	0	0	0	0	0	6	6	6	7	7	3	0	0	0	0	0	0	6	6	6	7	7	3	0	0	0	0	0	0	43.1	43.1
Q9UBI6	Q9UBI6	1	1	1	Guanine nucleotide-binding protein G(I)/G(S)/G(O) subunit gamma-12	GNG12	>sp|Q9UBI6|GBG12_HUMAN Guanine nucleotide-binding protein G(I)/G(S)/G(O) subunit gamma-12 OS=Homo sapiens GN=GNG12 PE=1 SV=3	1	1	1	1	0	1	1	0	0	0	0	1	0	0	0	0	0	1	1	0	0	0	0	1	0	0	0	0	0	1	1	0	0	0	0	1	0	0	0	0	15.3	15.3
Q9UGI0	Q9UGI0	1	1	1	Ubiquitin thioesterase ZRANB1	ZRANB1	>sp|Q9UGI0|ZRAN1_HUMAN Ubiquitin thioesterase ZRANB1 OS=Homo sapiens GN=ZRANB1 PE=1 SV=2	1	1	1	1	0	0	0	0	0	0	0	0	0	1	1	1	0	0	0	0	0	0	0	0	0	1	1	1	0	0	0	0	0	0	0	0	0	1	1	1	1.7	1.7
Q9UHB9	Q9UHB9	2	2	2	Signal recognition particle subunit SRP68	SRP68	>sp|Q9UHB9|SRP68_HUMAN Signal recognition particle subunit SRP68 OS=Homo sapiens GN=SRP68 PE=1 SV=2	1	2	2	2	2	1	1	0	0	0	1	1	1	0	0	0	2	1	1	0	0	0	1	1	1	0	0	0	2	1	1	0	0	0	1	1	1	0	0	0	6.1	6.1
Q9UHV9	Q9UHV9	1	1	1	Prefoldin subunit 2	PFDN2	>sp|Q9UHV9|PFD2_HUMAN Prefoldin subunit 2 OS=Homo sapiens GN=PFDN2 PE=1 SV=1	1	1	1	1	0	0	0	1	1	0	0	0	0	1	1	1	0	0	0	1	1	0	0	0	0	1	1	1	0	0	0	1	1	0	0	0	0	1	1	1	7.8	7.8
Q9UHX1	Q9UHX1	14	14	14	Poly(U)-binding-splicing factor PUF60	PUF60	>sp|Q9UHX1|PUF60_HUMAN Poly(U)-binding-splicing factor PUF60 OS=Homo sapiens GN=PUF60 PE=1 SV=1	1	14	14	14	10	10	10	12	11	5	10	9	9	11	12	12	10	10	10	12	11	5	10	9	9	11	12	12	10	10	10	12	11	5	10	9	9	11	12	12	34.2	34.2
Q9UI30	Q9UI30	2	2	2	tRNA methyltransferase 112 homolog	TRMT112	>sp|Q9UI30|TR112_HUMAN Multifunctional methyltransferase subunit TRM112-like protein OS=Homo sapiens GN=TRMT112 PE=1 SV=1	1	2	2	2	1	1	1	1	1	0	1	1	1	1	1	1	1	1	1	1	1	0	1	1	1	1	1	1	1	1	1	1	1	0	1	1	1	1	1	1	21.6	21.6
Q9UJV9	Q9UJV9	9	9	9	Probable ATP-dependent RNA helicase DDX41	DDX41	>sp|Q9UJV9|DDX41_HUMAN Probable ATP-dependent RNA helicase DDX41 OS=Homo sapiens GN=DDX41 PE=1 SV=2	1	9	9	9	7	6	6	6	5	3	7	7	7	6	6	6	7	6	6	6	5	3	7	7	7	6	6	6	7	6	6	6	5	3	7	7	7	6	6	6	16.9	16.9
Q9UKM9	Q9UKM9	1	1	1	RNA-binding protein Raly	RALY	>sp|Q9UKM9|RALY_HUMAN RNA-binding protein Raly OS=Homo sapiens GN=RALY PE=1 SV=1	1	1	1	1	0	0	0	1	0	1	0	0	0	1	0	1	0	0	0	1	0	1	0	0	0	1	0	1	0	0	0	1	0	1	0	0	0	1	0	1	2.9	2.9
Q9UL25	Q9UL25	1	1	1	Ras-related protein Rab-21	RAB21	>sp|Q9UL25|RAB21_HUMAN Ras-related protein Rab-21 OS=Homo sapiens GN=RAB21 PE=1 SV=3	1	1	1	1	1	1	1	0	0	0	1	1	1	0	0	0	1	1	1	0	0	0	1	1	1	0	0	0	1	1	1	0	0	0	1	1	1	0	0	0	6.7	6.7
Q9UMS4	Q9UMS4	4	4	4	Pre-mRNA-processing factor 19	PRPF19	>sp|Q9UMS4|PRP19_HUMAN Pre-mRNA-processing factor 19 OS=Homo sapiens GN=PRPF19 PE=1 SV=1	1	4	4	4	2	2	1	4	3	1	2	2	2	4	4	4	2	2	1	4	3	1	2	2	2	4	4	4	2	2	1	4	3	1	2	2	2	4	4	4	11.7	11.7
Q9UNF1	Q9UNF1	1	1	1	Melanoma-associated antigen D2	MAGED2	>sp|Q9UNF1|MAGD2_HUMAN Melanoma-associated antigen D2 OS=Homo sapiens GN=MAGED2 PE=1 SV=2	1	1	1	1	1	1	1	1	1	1	1	1	1	1	1	1	1	1	1	1	1	1	1	1	1	1	1	1	1	1	1	1	1	1	1	1	1	1	1	1	1.7	1.7
Q9UNL2	Q9UNL2	1	1	1	Translocon-associated protein subunit gamma	SSR3	>sp|Q9UNL2|SSRG_HUMAN Translocon-associated protein subunit gamma OS=Homo sapiens GN=SSR3 PE=1 SV=1	1	1	1	1	1	1	1	1	1	0	1	1	1	1	1	1	1	1	1	1	1	0	1	1	1	1	1	1	1	1	1	1	1	0	1	1	1	1	1	1	7.6	7.6
Q9UNS2	Q9UNS2	1	1	1	COP9 signalosome complex subunit 3	COPS3	>sp|Q9UNS2|CSN3_HUMAN COP9 signalosome complex subunit 3 OS=Homo sapiens GN=COPS3 PE=1 SV=3	1	1	1	1	0	0	0	1	0	0	0	0	0	1	0	0	0	0	0	1	0	0	0	0	0	1	0	0	0	0	0	1	0	0	0	0	0	1	0	0	2.8	2.8
Q9UQ35	Q9UQ35	27	27	27	Serine/arginine repetitive matrix protein 2	SRRM2	>sp|Q9UQ35|SRRM2_HUMAN Serine/arginine repetitive matrix protein 2 OS=Homo sapiens GN=SRRM2 PE=1 SV=2	1	27	27	27	19	18	25	9	7	10	13	23	21	7	8	13	19	18	25	9	7	10	13	23	21	7	8	13	19	18	25	9	7	10	13	23	21	7	8	13	13.9	13.9
Q9UQ80	Q9UQ80	10	10	10	Proliferation-associated protein 2G4	PA2G4	>sp|Q9UQ80|PA2G4_HUMAN Proliferation-associated protein 2G4 OS=Homo sapiens GN=PA2G4 PE=1 SV=3	1	10	10	10	9	9	9	6	4	4	9	9	9	6	5	6	9	9	9	6	4	4	9	9	9	6	5	6	9	9	9	6	4	4	9	9	9	6	5	6	26.6	26.6
Q9UQD0	Q9UQD0	1	1	1	Sodium channel protein type 8 subunit alpha	SCN8A	>sp|Q9UQD0|SCN8A_HUMAN Sodium channel protein type 8 subunit alpha OS=Homo sapiens GN=SCN8A PE=1 SV=1	1	1	1	1	1	1	1	0	0	0	1	1	1	0	0	0	1	1	1	0	0	0	1	1	1	0	0	0	1	1	1	0	0	0	1	1	1	0	0	0	0.6	0.6
Q9Y230	Q9Y230	3	3	3	RuvB-like 2	RUVBL2	>sp|Q9Y230|RUVB2_HUMAN RuvB-like 2 OS=Homo sapiens GN=RUVBL2 PE=1 SV=3	1	3	3	3	2	2	2	3	3	2	2	2	2	3	2	3	2	2	2	3	3	2	2	2	2	3	2	3	2	2	2	3	3	2	2	2	2	3	2	3	7.8	7.8
Q9Y262	Q9Y262	4	4	4	Eukaryotic translation initiation factor 3 subunit L	EIF3L	>sp|Q9Y262|EIF3L_HUMAN Eukaryotic translation initiation factor 3 subunit L OS=Homo sapiens GN=EIF3L PE=1 SV=1	1	4	4	4	2	2	2	2	2	0	2	2	2	2	2	2	2	2	2	2	2	0	2	2	2	2	2	2	2	2	2	2	2	0	2	2	2	2	2	2	8.5	8.5
Q9Y265	Q9Y265	5	5	5	RuvB-like 1	RUVBL1	>sp|Q9Y265|RUVB1_HUMAN RuvB-like 1 OS=Homo sapiens GN=RUVBL1 PE=1 SV=1	1	5	5	5	4	4	4	5	5	3	4	4	4	5	5	4	4	4	4	5	5	3	4	4	4	5	5	4	4	4	4	5	5	3	4	4	4	5	5	4	13.4	13.4
Q9Y277	Q9Y277	1	1	1	Voltage-dependent anion-selective channel protein 3	VDAC3	>sp|Q9Y277|VDAC3_HUMAN Voltage-dependent anion-selective channel protein 3 OS=Homo sapiens GN=VDAC3 PE=1 SV=1	1	1	1	1	0	0	0	1	1	0	0	0	0	1	1	1	0	0	0	1	1	0	0	0	0	1	1	1	0	0	0	1	1	0	0	0	0	1	1	1	4.6	4.6
Q9Y285	Q9Y285	1	1	1	Phenylalanine--tRNA ligase alpha subunit	FARSA	>sp|Q9Y285|SYFA_HUMAN Phenylalanine--tRNA ligase alpha subunit OS=Homo sapiens GN=FARSA PE=1 SV=3	1	1	1	1	1	1	1	1	1	0	1	0	1	1	1	1	1	1	1	1	1	0	1	0	1	1	1	1	1	1	1	1	1	0	1	0	1	1	1	1	2.2	2.2
Q9Y2R0	Q9Y2R0	2	2	2	Cytochrome c oxidase assembly protein 3 homolog, mitochondrial	COA3	>sp|Q9Y2R0|COA3_HUMAN Cytochrome c oxidase assembly factor 3 homolog, mitochondrial OS=Homo sapiens GN=COA3 PE=1 SV=1	1	2	2	2	0	0	0	0	0	1	0	0	0	1	0	1	0	0	0	0	0	1	0	0	0	1	0	1	0	0	0	0	0	1	0	0	0	1	0	1	21.7	21.7
Q9Y383	Q9Y383	16	16	9	Putative RNA-binding protein Luc7-like 2	LUC7L2	>sp|Q9Y383|LC7L2_HUMAN Putative RNA-binding protein Luc7-like 2 OS=Homo sapiens GN=LUC7L2 PE=1 SV=2	1	16	16	9	15	13	13	14	13	9	15	12	14	14	13	14	15	13	13	14	13	9	15	12	14	14	13	14	8	7	7	7	6	4	8	6	8	7	6	7	38	38
Q9Y388	Q9Y388	4	4	4	RNA-binding motif protein, X-linked 2	RBMX2	>sp|Q9Y388|RBMX2_HUMAN RNA-binding motif protein, X-linked 2 OS=Homo sapiens GN=RBMX2 PE=1 SV=2	1	4	4	4	4	4	4	1	2	2	4	4	4	2	2	2	4	4	4	1	2	2	4	4	4	2	2	2	4	4	4	1	2	2	4	4	4	2	2	2	13.7	13.7
Q9Y3B4	Q9Y3B4	1	1	1	Pre-mRNA branch site protein p14	SF3B14	>sp|Q9Y3B4|SF3B6_HUMAN Splicing factor 3B subunit 6 OS=Homo sapiens GN=SF3B6 PE=1 SV=1	1	1	1	1	0	0	0	1	1	0	0	0	0	1	1	1	0	0	0	1	1	0	0	0	0	1	1	1	0	0	0	1	1	0	0	0	0	1	1	1	11.2	11.2
Q9Y3D7	Q9Y3D7	2	2	2	Mitochondrial import inner membrane translocase subunit TIM16	PAM16	>sp|Q9Y3D7|TIM16_HUMAN Mitochondrial import inner membrane translocase subunit TIM16 OS=Homo sapiens GN=PAM16 PE=1 SV=2	1	2	2	2	1	1	1	2	2	0	1	1	1	2	2	1	1	1	1	2	2	0	1	1	1	2	2	1	1	1	1	2	2	0	1	1	1	2	2	1	27.2	27.2
Q9Y3Y2	Q9Y3Y2	1	1	1	Chromatin target of PRMT1 protein	CHTOP	>sp|Q9Y3Y2|CHTOP_HUMAN Chromatin target of PRMT1 protein OS=Homo sapiens GN=CHTOP PE=1 SV=2	1	1	1	1	1	1	1	1	1	1	1	1	1	1	0	1	1	1	1	1	1	1	1	1	1	1	0	1	1	1	1	1	1	1	1	1	1	1	0	1	5.2	5.2
Q9Y4I1;Q9NQX4;Q9ULV0	Q9Y4I1	6;2;2	6;2;2	6;2;2	Unconventional myosin-Va	MYO5A	>sp|Q9Y4I1|MYO5A_HUMAN Unconventional myosin-Va OS=Homo sapiens GN=MYO5A PE=1 SV=2	3	6	6	6	2	3	3	5	6	3	0	3	0	0	0	1	2	3	3	5	6	3	0	3	0	0	0	1	2	3	3	5	6	3	0	3	0	0	0	1	3.7	3.7
Q9Y5B6	Q9Y5B6	2	2	2	PAX3- and PAX7-binding protein 1	PAXBP1	>sp|Q9Y5B6|PAXB1_HUMAN PAX3- and PAX7-binding protein 1 OS=Homo sapiens GN=PAXBP1 PE=1 SV=2	1	2	2	2	1	1	0	2	1	1	0	1	1	2	1	2	1	1	0	2	1	1	0	1	1	2	1	2	1	1	0	2	1	1	0	1	1	2	1	2	2.6	2.6
Q9Y5M8	Q9Y5M8	2	2	2	Signal recognition particle receptor subunit beta	SRPRB	>sp|Q9Y5M8|SRPRB_HUMAN Signal recognition particle receptor subunit beta OS=Homo sapiens GN=SRPRB PE=1 SV=3	1	2	2	2	0	0	0	2	2	1	0	0	0	2	2	2	0	0	0	2	2	1	0	0	0	2	2	2	0	0	0	2	2	1	0	0	0	2	2	2	9.2	9.2
Q9Y678;Q9UBF2	Q9Y678;Q9UBF2	5;3	5;3	5;3	Coatomer subunit gamma-1;Coatomer subunit gamma-2	COPG1;COPG2	>sp|Q9Y678|COPG1_HUMAN Coatomer subunit gamma-1 OS=Homo sapiens GN=COPG1 PE=1 SV=1;>sp|Q9UBF2|COPG2_HUMAN Coatomer subunit gamma-2 OS=Homo sapiens GN=COPG2 PE=1 SV=1	2	5	5	5	2	2	3	3	3	1	2	3	1	3	2	3	2	2	3	3	3	1	2	3	1	3	2	3	2	2	3	3	3	1	2	3	1	3	2	3	6.5	6.5
Q9Y6A4	Q9Y6A4	3	3	3	UPF0468 protein C16orf80	C16orf80	>sp|Q9Y6A4|CFA20_HUMAN Cilia- and flagella-associated protein 20 OS=Homo sapiens GN=CFAP20 PE=1 SV=1	1	3	3	3	2	2	2	1	1	0	2	2	2	1	1	1	2	2	2	1	1	0	2	2	2	1	1	1	2	2	2	1	1	0	2	2	2	1	1	1	14.5	14.5
Q9Y6F6	Q9Y6F6	1	1	1	Protein MRVI1	MRVI1	>sp|Q9Y6F6|MRVI1_HUMAN Protein MRVI1 OS=Homo sapiens GN=MRVI1 PE=1 SV=2	1	1	1	1	1	1	0	0	0	0	0	1	0	0	0	0	1	1	0	0	0	0	0	1	0	0	0	0	1	1	0	0	0	0	0	1	0	0	0	0	1.8	1.8
Q9Y6G5	Q9Y6G5	7	7	7	COMM domain-containing protein 10	COMMD10	>sp|Q9Y6G5|COMDA_HUMAN COMM domain-containing protein 10 OS=Homo sapiens GN=COMMD10 PE=1 SV=1	1	7	7	7	6	6	6	7	7	5	0	0	0	1	1	0	6	6	6	7	7	5	0	0	0	1	1	0	6	6	6	7	7	5	0	0	0	1	1	0	35.1	35.1
REV__O75556	REV__O75556	1	1	1			>sp|O75556|SG2A1_HUMAN Mammaglobin-B OS=Homo sapiens GN=SCGB2A1 PE=1 SV=1	1	1	1	1	1	0	0	1	0	0	0	1	0	0	0	0	1	0	0	1	0	0	0	1	0	0	0	0	1	0	0	1	0	0	0	1	0	0	0	0	0	0
REV__O94966	REV__O94966	1	1	1			>sp|O94966|UBP19_HUMAN Ubiquitin carboxyl-terminal hydrolase 19 OS=Homo sapiens GN=USP19 PE=1 SV=2	1	1	1	1	1	1	1	0	0	1	1	1	1	0	1	0	1	1	1	0	0	1	1	1	1	0	1	0	1	1	1	0	0	1	1	1	1	0	1	0	0	0
REV__Q08AD1	REV__Q08AD1	1	1	1			>sp|Q08AD1|CAMP2_HUMAN Calmodulin-regulated spectrin-associated protein 2 OS=Homo sapiens GN=CAMSAP2 PE=1 SV=3	1	1	1	1	0	0	0	1	1	0	0	0	0	1	1	1	0	0	0	1	1	0	0	0	0	1	1	1	0	0	0	1	1	0	0	0	0	1	1	1	0	0
REV__Q86VY4	REV__Q86VY4	1	1	1			>sp|Q86VY4|TSYL5_HUMAN Testis-specific Y-encoded-like protein 5 OS=Homo sapiens GN=TSPYL5 PE=1 SV=2	1	1	1	1	0	0	0	1	0	0	0	0	0	1	1	1	0	0	0	1	0	0	0	0	0	1	1	1	0	0	0	1	0	0	0	0	0	1	1	1	0	0
REV__Q8IUH3	REV__Q8IUH3	1	1	1			>sp|Q8IUH3|RBM45_HUMAN RNA-binding protein 45 OS=Homo sapiens GN=RBM45 PE=1 SV=1	1	1	1	1	0	0	0	0	0	0	0	0	0	0	1	1	0	0	0	0	0	0	0	0	0	0	1	1	0	0	0	0	0	0	0	0	0	0	1	1	0	0
REV__Q96CX3;REV__Q8TBZ5	REV__Q96CX3;REV__Q8TBZ5	1;1	1;1	1;1			>sp|Q96CX3|ZN501_HUMAN Zinc finger protein 501 OS=Homo sapiens GN=ZNF501 PE=2 SV=2;>sp|Q8TBZ5|ZN502_HUMAN Zinc finger protein 502 OS=Homo sapiens GN=ZNF502 PE=1 SV=1	2	1	1	1	0	0	0	1	1	0	0	0	0	1	1	1	0	0	0	1	1	0	0	0	0	1	1	1	0	0	0	1	1	0	0	0	0	1	1	1	0	0
REV__Q9UKA1	REV__Q9UKA1	1	1	1			>sp|Q9UKA1|FBXL5_HUMAN F-box/LRR-repeat protein 5 OS=Homo sapiens GN=FBXL5 PE=1 SV=2	1	1	1	1	0	0	0	0	0	0	0	0	0	1	1	0	0	0	0	0	0	0	0	0	0	1	1	0	0	0	0	0	0	0	0	0	0	1	1	0	0	0
REV__Q9Y2X0	REV__Q9Y2X0	1	1	1			>sp|Q9Y2X0|MED16_HUMAN Mediator of RNA polymerase II transcription subunit 16 OS=Homo sapiens GN=MED16 PE=1 SV=2	1	1	1	1	0	1	0	0	0	0	0	0	0	0	0	0	0	1	0	0	0	0	0	0	0	0	0	0	0	1	0	0	0	0	0	0	0	0	0	0	0	0
REV__Q9Y6X6	REV__Q9Y6X6	1	1	1			>sp|Q9Y6X6|MYO16_HUMAN Unconventional myosin-XVI OS=Homo sapiens GN=MYO16 PE=1 SV=3	1	1	1	1	0	0	0	1	1	0	0	0	0	1	1	1	0	0	0	1	1	0	0	0	0	1	1	1	0	0	0	1	1	0	0	0	0	1	1	1	0	0
[truncated: 95 more columns]

## Sheet: ProtGroup_filtered+analysed
LFQ.intensity.HeLaK_4ug_2_3	LFQ.intensity.HeLaK_4ug_2_2	LFQ.intensity.HeLaK_4ug_2_1	LFQ.intensity.HeLaK_4ug_1_3	LFQ.intensity.HeLaK_4ug_1_2	LFQ.intensity.HeLaK_4ug_1_1	LFQ.intensity.CCDC93_4ug_2_3	LFQ.intensity.CCDC93_4ug_2_2	LFQ.intensity.CCDC93_4ug_2_1	LFQ.intensity.CCDC93_4ug_1_3	LFQ.intensity.CCDC93_4ug_1_2	LFQ.intensity.CCDC93_4ug_1_1	Reverse	Student's T-test Significant CCDC93_4ug_HeLaK_4ug	Student's T-test significant	Peptides	Intensity	Unique.peptides.HeLaK_4ug_2_3	Unique.peptides.HeLaK_4ug_2_2	Unique.peptides.HeLaK_4ug_2_1	Unique.peptides.HeLaK_4ug_1_3	Unique.peptides.HeLaK_4ug_1_2	Unique.peptides.HeLaK_4ug_1_1	Unique.peptides.CCDC93_4ug_2_3	Unique.peptides.CCDC93_4ug_2_2	Unique.peptides.CCDC93_4ug_2_1	Unique.peptides.CCDC93_4ug_1_3	Unique.peptides.CCDC93_4ug_1_2	Unique.peptides.CCDC93_4ug_1_1	Razor...unique.peptides.HeLaK_4ug_2_3	Razor...unique.peptides.HeLaK_4ug_2_2	Razor...unique.peptides.HeLaK_4ug_2_1	Razor...unique.peptides.HeLaK_4ug_1_3	Razor...unique.peptides.HeLaK_4ug_1_2	Razor...unique.peptides.HeLaK_4ug_1_1	Razor...unique.peptides.CCDC93_4ug_2_3	Razor...unique.peptides.CCDC93_4ug_2_2	Razor...unique.peptides.CCDC93_4ug_2_1	Razor...unique.peptides.CCDC93_4ug_1_3	Razor...unique.peptides.CCDC93_4ug_1_2	Razor...unique.peptides.CCDC93_4ug_1_1	Peptides.HeLaK_4ug_2_3	Peptides.HeLaK_4ug_2_2	Peptides.HeLaK_4ug_2_1	Peptides.HeLaK_4ug_1_3	Peptides.HeLaK_4ug_1_2	Peptides.HeLaK_4ug_1_1	Peptides.CCDC93_4ug_2_3	Peptides.CCDC93_4ug_2_2	Peptides.CCDC93_4ug_2_1
#!{Type}E	E	E	E	E	E	E	E	E	E	E	E	C	C	C	N	N	N	N	N	N	N	N	N	N	N	N	N	N	N	N	N	N	N	N	N	N	N	N	N	N	N	N	N	N	N	N	N	N	N
#!{C:Group1}HeLaK_4ug	HeLaK_4ug	HeLaK_4ug	HeLaK_4ug	HeLaK_4ug	HeLaK_4ug	CCDC93_4ug	CCDC93_4ug	CCDC93_4ug	CCDC93_4ug	CCDC93_4ug	CCDC93_4ug
21.6964	21.3597	21.4506	21.2089	21.4402	21.4867	21.1634	21.5877	21.5309	21.4528	21.5246	21.43				3	54376000	3	3	3	3	3	3	2	3	3	2	3	3	3	3	3	3	3	3	2	3	3	2	3	3	3	3	3	3	3	3	2	3	3
19.4424	18.4612	18.0597	18.7663	20.113	19.3295	21.5486	24.0783	22.2947	23.7736	21.3645	20.3003		+	CCDC93_4ug_HeLaK_4ug	13	66586000	7	2	2	2	6	4	7	11	10	9	9	8	7	2	2	2	6	4	7	11	10	9	9	8	7	2	2	2	6	4	7	11	10
20.7604	19.9721	20.6601	20.3277	20.5665	20.9054	20.7369	20.6724	20.6841	20.4557	20.7485	20.5465				3	28173000	3	3	3	2	3	3	1	3	3	3	3	3	3	3	3	2	3	3	1	3	3	3	3	3	3	3	3	2	3	3	1	3	3
21.3263	20.757	21.0585	20.8358	21.2722	21.1996	18.9463	20.6438	20.7117	21.1804	19.602	21.0863				10	38020000	9	8	9	2	2	2	1	6	8	2	1	2	9	8	9	2	2	2	1	6	8	2	1	2	9	8	9	2	2	2	1	6	8
20.609	20.9697	20.4046	20.7578	20.2828	20.3957	19.6533	20.8424	20.5768	20.8936	20.9041	20.2672				5	26698000	3	3	3	3	4	4	1	3	3	4	4	4	3	3	3	3	4	4	1	3	3	4	4	4	3	3	3	3	4	4	1	3	3
21.5439	20.6401	20.8203	20.6564	21.8358	21.6429	21.5321	22.1796	20.9994	21.8552	21.3853	21.0225				5	55252000	5	3	5	2	3	3	4	5	5	3	2	2	5	3	5	2	3	3	4	5	5	3	2	2	5	3	5	2	3	3	4	5	5
20.477	19.4102	20.0987	20.17	20.9	20.4918	18.8873	19.9241	20.1303	21.1374	20.952	20.76				5	25273000	5	5	5	3	3	3	2	5	5	3	3	2	5	5	5	3	3	3	2	5	5	3	3	2	5	5	5	3	3	3	2	5	5
22.5236	22.1215	22.4995	22.8484	22.9548	22.8844	22.0844	22.6063	22.2506	22.6324	22.9043	22.8957				9	111400000	8	7	8	6	8	7	4	8	8	7	8	8	8	7	8	6	8	7	4	8	8	7	8	8	8	7	8	6	8	7	4	8	8
19.5764	19.7886	19.8153	19.007	20.2964	20.2008	21.1377	20.5398	19.3111	20.2358	20.7595	20.5534				4	21907000	4	3	4	1	2	2	3	4	4	2	2	2	4	3	4	1	2	2	3	4	4	2	2	2	4	3	4	1	2	2	3	4	4
21.4702	20.87	21.4021	21.32	20.9365	21.1554	20.7848	21.7248	21.6029	21.3835	21.3524	21.0647				8	47120000	8	8	7	5	5	5	2	6	8	5	5	5	8	8	7	5	5	5	2	6	8	5	5	5	8	8	7	5	5	5	2	6	8
20.4831	20.3783	20.5295	20.7866	20.7692	20.7682	20.405	20.4559	20.2696	20.1342	20.6517	20.9098				4	28507000	3	3	3	1	1	1	1	3	3	1	1	1	4	4	4	2	2	2	2	4	4	1	2	2	4	4	4	2	2	2	2	4	4
19.4471	19.1661	19.656	19.4956	19.3819	19.75	20.4587	20.1642	19.734	19.5525	20.2612	19.3973				3	14701000	3	3	3	2	2	2	1	3	3	2	2	2	3	3	3	2	2	2	1	3	3	2	2	2	3	3	3	2	2	2	1	3	3
19.6321	23.3347	23.1602	24.0082	24.0939	23.9314	22.3033	21.8353	25.6001	24.3552	24.2091	25.1455				4	267490000	1	3	4	2	2	2	3	2	3	2	2	2	1	3	4	2	2	2	3	2	3	2	2	2	1	3	4	2	2	2	3	2	3
19.3026	19.4457	18.4876	19.0153	18.6736	19.411	25.7384	26.5953	26.7549	26.2865	26.5985	26.3993		+	CCDC93_4ug_HeLaK_4ug	32	743800000	0	0	0	0	0	0	13	24	25	21	22	22	0	0	0	0	0	0	13	24	25	21	22	22	0	0	0	0	0	0	13	24	25
24.1756	23.9349	23.9693	25.2823	24.6857	24.5842	23.8144	23.8207	23.9877	23.7525	24.3609	25.1708				14	360620000	11	12	11	9	10	9	6	11	10	9	9	9	11	12	11	9	10	9	6	11	10	9	9	9	11	12	11	9	10	9	6	11	10
20.209	19.4546	20.0053	20.1043	20.2137	19.9984	20.1577	19.8959	19.9638	19.9795	20.0411	19.9355				4	18095000	3	3	3	3	2	2	3	3	3	3	3	3	3	3	3	3	2	2	3	3	3	3	3	3	3	3	3	3	2	2	3	3	3
22.0712	21.0756	21.7959	22.403	21.872	22.0864	21.9487	22.0214	22.1517	22.2434	22.6228	22.2036				14	74380000	10	10	10	11	11	11	3	10	11	11	11	11	10	10	10	11	11	11	3	10	11	11	11	11	10	10	10	11	11	11	3	10	11
20.4086	20.2172	20.7087	20.419	20.4923	21.1565	20.5995	20.3699	20.326	20.1964	20.2314	20.1536				5	27817000	5	5	4	2	2	2	3	3	3	2	2	2	5	5	4	2	2	2	3	3	3	2	2	2	5	5	4	2	2	2	3	3	3
23.6342	23.2295	23.1034	24.3862	23.8496	23.4103	24.0252	23.5768	24.2439	23.4002	23.9574	24.8417				11	246930000	6	5	6	10	10	10	5	6	7	10	10	10	6	5	6	10	10	10	5	6	7	10	10	10	6	5	6	10	10	10	5	6	7
21.5124	20.9809	21.5266	21.1088	21.6497	21.58	20.3084	21.9012	21.6853	22.063	22.057	21.8073				8	53055000	8	7	6	4	5	5	1	6	7	5	5	5	8	7	6	4	5	5	1	6	7	5	5	5	8	7	6	4	5	5	1	6	7
23.1106	22.9211	23.348	23.1736	23.2164	23.2067	23.1545	23.0778	23.1623	22.9808	23.1558	23.2494				7	165240000	5	5	5	3	4	4	3	4	5	3	4	4	5	5	5	3	4	4	3	4	5	3	4	4	6	6	6	4	5	5	4	5	6
23.1773	22.4857	23.0583	23.0555	23.3688	23.2255	22.6952	23.035	22.8128	23.3294	23.0169	23.0313				13	154160000	10	10	10	8	8	8	6	10	10	9	9	8	10	10	10	8	8	8	6	10	10	9	9	8	10	10	10	8	8	8	6	10	10
22.2679	21.8275	21.9094	21.967	22.0336	22.0795	19.4862	21.9417	22.1917	21.8897	21.8014	21.7459				8	75431000	6	5	6	5	5	4	2	4	6	5	5	5	6	5	6	5	5	4	2	4	6	5	5	5	6	5	6	5	5	4	2	4	6
23.9099	23.8099	23.9208	23.4898	23.8423	23.9822	24.4519	24.1047	23.8477	23.7247	23.6879	23.5485				18	279260000	15	15	16	14	14	14	11	16	17	14	13	14	15	15	16	15	15	15	11	16	17	15	14	15	15	15	16	15	15	15	11	16	17
24.5083	24.2961	24.6222	24.5189	24.6339	24.6828	24.5246	24.4037	24.4515	24.2728	24.3382	24.3719				16	435480000	14	14	15	8	7	9	9	15	14	7	7	8	15	15	16	8	7	9	9	16	14	7	7	8	15	15	16	8	7	9	9	16	14
20.9584	21.0242	21.0005	21.2708	21.1756	21.5851	21.7787	21.5126	21.3206	21.5577	21.4413	21.5221				9	49241000	9	8	8	5	5	5	4	8	8	5	5	5	9	8	8	5	5	5	4	8	8	5	5	5	9	8	8	5	5	5	4	8	8
24.8453	24.9649	24.8326	24.6374	24.4225	24.3699	24.614	24.9591	24.9293	24.2176	24.5175	24.9081				11	518340000	10	10	11	7	7	8	6	11	11	8	8	8	10	10	11	7	7	8	6	11	11	8	8	8	10	10	11	7	7	8	6	11	11
23.4255	23.6597	23.7218	23.761	23.6326	23.6934	24.0101	23.6071	23.7521	24.0031	23.8774	23.6068				6	246590000	5	6	5	6	6	6	4	6	6	6	6	5	5	6	5	6	6	6	4	6	6	6	6	5	5	6	5	6	6	6	4	6	6
20.7823	20.5475	20.8334	20.8749	21.3441	21.2466	21.4968	21.2725	21.3531	21.9581	21.5891	21.8737				8	47948000	8	8	8	4	4	4	3	7	8	4	4	4	8	8	8	4	4	4	3	7	8	4	4	4	8	8	8	4	4	4	3	7	8
20.957	20.688	21.3574	20.9923	21.1028	21.1621	21.5616	21.4729	21.4915	21.4164	21.4961	21.5322		+	CCDC93_4ug_HeLaK_4ug	11	44464000	8	8	8	5	7	6	2	6	7	7	7	7	8	8	8	5	7	6	2	6	7	7	7	7	8	8	8	5	7	6	2	6	7
23.8833	23.5298	23.819	23.8697	24.2199	24.103	23.9741	24.7061	24.6683	24.8108	25.0101	24.5696		+	CCDC93_4ug_HeLaK_4ug	10	348810000	3	3	2	3	3	3	2	3	3	3	3	3	8	9	7	7	8	8	5	7	8	8	8	8	8	9	7	7	8	8	5	7	8
20.6247	19.9716	18.7483	20.0769	20.4773	20.1972	20.5743	20.614	20.2084	22.0651	20.3612	20.0216				2	25621000	2	2	1	2	2	2	2	2	2	2	2	2	2	2	1	2	2	2	2	2	2	2	2	2	2	2	1	2	2	2	2	2	2
24.9854	24.4718	24.998	24.9	24.7171	25.1002	24.8497	25.6154	25.4488	25.288	25.4168	25.3956				20	712300000	15	13	14	11	11	12	10	15	14	10	11	11	17	15	16	13	13	14	11	17	16	12	13	13	18	16	17	13	13	14	12	18	17
23.7228	23.5265	23.7979	23.622	23.9847	24.0341	24.0838	23.8806	23.3977	23.4843	23.3302	23.4699				5	256410000	5	5	5	5	5	5	4	5	5	5	5	4	5	5	5	5	5	5	4	5	5	5	5	4	5	5	5	5	5	5	4	5	5
23.102	22.5778	23.1532	22.4934	22.9658	23.0174	20.2681	23.0593	23.3739	22.7659	23.0703	22.8828				11	147030000	10	10	10	8	7	8	2	10	10	8	9	9	10	10	10	8	7	8	2	10	10	8	9	9	10	10	10	8	7	8	2	10	10
24.7278	24.3629	24.7266	24.8378	24.6223	24.6121	24.3163	24.9342	24.5903	24.4529	24.7328	24.5083				17	465440000	15	15	15	12	11	12	9	12	16	12	12	12	16	16	16	13	12	13	9	13	17	13	13	13	16	16	16	13	12	13	9	13	17
23.5921	22.5159	23.1262	21.5978	22.0119	22.276	20.2328	23.6035	23.4882	21.7621	21.771	21.5456				2	127890000	2	2	2	2	2	2	1	2	2	2	2	2	2	2	2	2	2	2	1	2	2	2	2	2	2	2	2	2	2	2	1	2	2
25.0841	24.5528	25.0371	24.8224	24.6535	24.8878	24.6796	25.0318	24.8812	24.9184	24.7231	24.7794				8	539980000	7	7	7	6	6	6	5	6	7	6	6	6	8	8	8	7	7	7	6	7	8	7	7	7	8	8	8	7	7	7	6	7	8
21.0849	21.449	21.3141	20.8135	20.7127	20.6901	20.0139	21.3309	20.9893	20.6949	20.6968	21.0612				7	41940000	7	7	7	2	2	2	1	5	7	2	2	2	7	7	7	2	2	2	1	5	7	2	2	2	7	7	7	2	2	2	1	5	7
23.1978	23.5176	23.2557	23.0619	23.0994	23.2391	22.7863	23.4457	23.2016	22.7874	23.3596	23.0722				11	183220000	10	11	11	7	7	6	5	11	11	7	7	7	10	11	11	7	7	6	5	11	11	7	7	7	10	11	11	7	7	6	5	11	11
24.2383	23.622	23.6096	24.6559	24.704	23.7591	23.1932	24.8321	24.9005	25.0421	24.8711	24.7895				15	406090000	2	3	2	3	3	3	2	3	3	3	3	3	3	4	3	4	4	4	3	4	4	4	4	4	14	15	14	10	10	10	9	14	15
22.3051	22.0883	22.4159	21.5154	21.8632	21.7572	21.0083	21.7853	22.2153	21.4552	21.2428	21.3332				5	67665000	3	3	3	4	4	3	3	3	3	4	4	4	3	3	3	4	4	3	3	3	3	4	4	4	3	3	3	4	4	3	3	3	3
22.0045	21.6077	22.0552	21.5842	22.143	22.2563	22.2393	22.0087	21.8483	21.966	21.9557	21.6981				11	77242000	9	8	8	6	6	6	4	8	8	7	6	6	9	8	8	6	6	6	4	8	8	7	6	6	9	8	8	6	6	6	4	8	8
23.6076	23.3141	23.6944	23.2646	23.4651	23.6728	23.3856	23.6175	23.3024	23.0994	23.1932	23.0522				24	215800000	11	11	12	6	4	6	4	10	11	5	5	5	11	11	12	6	4	6	4	10	11	5	5	5	23	22	24	16	14	16	11	22	23
22.9176	22.4833	22.9039	23.4496	23.1203	23.6416	22.8353	22.8623	22.9176	23.5274	23.3001	23.3049				10	158930000	7	9	9	7	7	7	5	10	10	7	7	6	7	9	9	7	7	7	5	10	10	7	7	6	7	9	9	7	7	7	5	10	10
22.8522	22.4452	23.1282	23.035	22.6926	23.2336	19.7845	22.9721	22.982	23.0395	22.9668	22.7288				9	129190000	7	7	7	7	7	8	1	7	7	8	7	7	7	7	7	7	7	8	1	7	7	8	7	7	7	7	7	7	7	8	1	7	7
26.3799	26.1314	26.5227	26.2148	26.4956	26.5608	25.701	26.0903	26.3475	26.1022	26.1473	26.1442				28	1453800000	14	12	13	9	8	9	5	11	12	9	8	9	27	25	27	21	20	21	13	25	26	21	20	21	27	25	27	21	20	21	13	25	26
23.1415	22.4699	22.6071	24.7073	24.0833	23.5037	23.6977	22.9949	23.2992	23.4854	23.9816	24.9408				11	209400000	6	5	6	10	9	9	5	5	5	9	10	10	6	5	6	10	9	9	5	5	5	9	10	10	6	5	6	10	9	9	5	5	5
22.9754	22.4001	22.9694	23.0114	22.9922	23.2862	23.8292	23.4913	23.419	23.3529	23.4835	23.4558		+	CCDC93_4ug_HeLaK_4ug	19	172540000	13	10	12	10	11	12	7	12	13	10	12	11	14	11	13	11	12	13	7	13	14	11	13	12	15	12	14	12	13	14	8	14	15
23.6084	23.0669	23.8108	23.4083	23.6576	23.8277	23.297	23.4394	23.2559	23.4837	23.238	23.1746				11	202790000	10	10	10	7	7	7	5	8	10	7	7	6	10	10	10	7	7	7	5	8	10	7	7	6	10	10	11	7	7	7	6	9	11
22.9044	22.7996	22.7547	23.5559	24.0989	22.9772	23.6771	22.7167	23.1042	23.9335	23.5244	24.7094				4	193500000	3	3	3	3	3	3	1	3	3	3	3	3	4	4	4	4	4	4	2	4	4	4	4	4	4	4	4	4	4	4	2	4	4
23.0904	22.6163	22.8102	23.2235	23.03	23.0898	22.5221	23.4098	22.8414	22.8173	22.8062	22.7775				3	140800000	2	3	3	3	3	3	2	2	3	3	3	3	2	3	3	3	3	3	2	2	3	3	3	3	2	3	3	3	3	3	2	2	3
23.6763	23.3318	23.6705	23.4842	23.6173	23.6648	22.5162	23.4575	23.3644	23.0444	23.2572	23.3396				14	205750000	6	6	6	5	5	5	3	6	6	5	5	5	11	11	11	9	9	9	5	11	10	9	9	9	13	13	13	11	11	11	7	13	12
24.0126	23.7001	23.641	24.6722	24.5465	23.7864	23.8872	23.9297	24.1888	23.6324	24.2182	25.0301				6	308540000	5	4	5	6	6	5	4	4	5	6	6	6	5	4	5	6	6	5	4	4	5	6	6	6	5	4	5	6	6	5	4	4	5
21.1763	21.3921	19.4182	19.3218	21.902	21.4051	23.0581	22.6121	22.1747	21.4859	21.6754	21.7676				4	66687000	3	3	2	1	2	2	3	4	4	2	2	2	3	3	2	1	2	2	3	4	4	2	2	2	3	3	2	1	2	2	3	4	4
24.5655	24.3246	24.7256	24.7539	25.0063	24.9094	24.5985	24.6183	24.5562	24.7023	24.6329	24.5414				20	471030000	17	16	17	11	11	12	9	16	18	11	12	12	17	16	17	11	11	12	9	16	18	11	12	12	17	16	17	11	11	12	9	16	18
23.3906	22.8992	23.4952	23.332	23.4748	23.563	23.1141	23.4648	23.2473	23.147	23.2765	23.1466				19	192990000	16	15	15	8	10	11	8	16	14	9	9	12	16	15	15	8	10	11	8	16	14	9	9	12	16	15	15	9	11	12	8	16	14
25.6889	25.2315	25.6524	25.4503	25.588	25.615	25.1145	25.6915	25.5643	25.5056	25.4325	25.4916				26	885110000	20	18	22	17	17	17	7	19	19	17	16	17	23	21	25	21	21	21	9	22	22	21	20	21	23	21	25	21	21	21	9	22	22
20.1947	20.0213	20.4331	19.9982	20.6923	20.5759	19.5218	20.1826	19.8215	20.1777	19.9416	19.6807				5	20621000	4	4	4	3	3	3	1	4	4	3	3	3	4	4	4	3	3	3	1	4	4	3	3	3	4	4	4	3	3	3	1	4	4
20.2934	19.7184	20.4376	20.45	20.5788	20.8348	18.7824	20.1462	20.3991	20.9086	20.5469	20.4612				4	21709000	2	3	2	3	4	4	0	3	2	3	4	4	2	3	2	3	4	4	0	3	2	3	4	4	2	3	2	3	4	4	0	3	2
21.2927	20.7635	21.619	21.577	21.6903	21.6401	20.6213	21.7093	21.2443	21.6802	21.3595	21.6412				5	47325000	4	4	3	3	4	4	2	4	4	4	4	4	4	4	3	3	4	4	2	4	4	4	4	4	4	4	3	3	4	4	2	4	4
21.1115	20.7266	21.2512	21.1445	21.3656	21.1359	19.3418	21.2169	21.1738	21.3118	21.4507	21.333				9	38062000	2	2	2	2	2	2	0	2	2	2	2	2	2	2	2	2	2	2	0	2	2	2	2	2	7	8	7	6	7	7	3	6	7
20.718	20.3424	20.5979	21.0551	21.0297	21.1833	19.2531	21.1055	20.8636	20.8574	20.9466	20.7003				6	29144000	4	4	4	5	5	5	0	3	4	5	5	5	4	4	4	5	5	5	0	3	4	5	5	5	4	4	4	5	5	5	0	3	4
20.0271	20.0303	20.3541	20.2515	20.1509	21.1582	21.0025	20.0902	20.0201	20.1717	19.9415	20.4509				4	24503000	4	3	4	2	2	2	2	4	4	2	3	3	4	3	4	2	2	2	2	4	4	2	3	3	4	3	4	2	2	2	2	4	4
23.9565	23.983	24.0302	23.7739	24.199	24.1885	24.4725	24.3962	24.3079	24.1633	24.3247	24.256				19	357090000	16	14	16	10	11	11	6	15	16	11	11	11	17	15	17	11	12	12	7	16	17	12	12	12	17	15	17	11	12	12	7	16	17
20.1947	19.4526	20.325	20.3971	20.1016	20.3049	19.4622	20.1505	20.1426	20.4755	20.3473	20.4801				4	21123000	4	4	4	3	3	3	1	3	4	3	3	3	4	4	4	3	3	3	1	3	4	3	3	3	4	4	4	3	3	3	1	3	4
25.5442	25.0151	25.4709	25.6043	25.6533	25.8097	25.0431	25.6632	25.5877	25.7339	25.6993	25.5242				27	896600000	21	22	22	21	21	21	11	22	23	22	21	21	21	22	22	21	21	21	11	22	23	22	21	21	21	22	22	21	21	21	11	22	23
21.8306	21.7165	21.7853	21.1115	21.4402	21.9155	22.2587	22.6438	22.1939	21.7255	21.3471	21.3286				12	70210000	7	7	8	6	6	6	2	6	7	6	6	6	7	7	8	6	6	6	2	6	7	6	6	6	8	9	10	8	8	8	3	8	9
21.4067	21.1468	21.3161	20.9275	21.0056	20.5906	21.5048	21.5703	21.7298	20.9128	21.0626	22.5347				5	50373000	4	4	4	3	3	2	3	4	4	3	3	2	4	4	4	3	3	2	3	4	4	3	3	2	4	4	4	3	3	2	3	4	4
20.9811	21.79	20.6072	20.5644	21.217	21.5754	20.4555	20.9472	20.8597	21.0742	21.0136	20.8469				7	42534000	2	1	2	2	2	2	2	2	2	2	2	2	2	1	2	2	2	2	2	2	2	2	2	2	4	3	4	6	5	6	2	4	4
20.5889	20.6516	20.7398	21.4891	21.3669	21.5348	21.1448	21.5622	21.2049	21.6006	21.7339	21.873				7	45032000	7	6	7	5	5	5	2	7	7	5	5	5	7	6	7	5	5	5	2	7	7	5	5	5	7	6	7	5	5	5	2	7	7
21.2445	20.329	20.4613	20.6077	20.8512	20.9356	19.3811	21.5953	21.6264	21.5017	22.1081	21.7926				7	43989000	5	4	5	4	4	4	1	6	6	4	4	4	5	4	5	4	4	4	1	6	6	4	4	4	5	4	5	4	4	4	1	6	6
22.1373	21.9197	21.944	22.2674	22.1993	22.0833	21.5924	22.0061	21.9173	22.0852	22.0745	21.926				11	74022000	4	4	5	3	3	3	1	5	5	3	3	3	7	7	8	7	7	7	3	8	8	7	7	7	7	7	8	7	7	7	3	8	8
22.5973	22.4486	22.5879	22.1626	22.8072	22.6129	18.9234	22.7705	23.0884	22.9499	22.7224	22.8022				14	111110000	10	10	12	8	9	10	1	8	9	10	9	10	10	10	12	8	9	10	1	8	9	10	9	10	10	10	12	8	9	10	1	8	9
21.6253	21.4018	21.518	21.2516	21.7579	21.5027	19.9016	21.5199	21.5202	21.2394	21.362	21.0453				4	50941000	4	3	4	3	3	3	1	4	4	3	3	3	4	3	4	3	3	3	1	4	4	3	3	3	4	3	4	3	3	3	1	4	4
21.6624	20.9949	21.5469	21.7383	22.0185	22.2805	21.7038	22.169	22.158	22.6578	22.4306	22.0875				9	68790000	5	4	5	7	8	7	2	5	4	7	6	7	5	4	5	7	8	7	2	5	4	7	6	7	5	4	5	7	8	7	2	5	4
20.4737	20.4559	20.1219	20.7401	20.8703	21.4057	20.2994	20.7192	20.0167	20.5257	20.6227	20.6281				2	28929000	2	2	2	1	1	1	2	2	2	1	1	1	2	2	2	1	1	1	2	2	2	1	1	1	2	2	2	1	1	1	2	2	2
19.5968	19.3956	20.053	19.5632	19.9533	19.7254	19.7547	19.8406	19.6606	19.6891	19.6026	19.4672				2	15169000	2	2	2	2	2	2	2	2	2	2	2	2	2	2	2	2	2	2	2	2	2	2	2	2	2	2	2	2	2	2	2	2	2
22.4931	22.163	22.6698	22.5707	22.7748	22.8084	23.0235	22.7785	22.7999	22.7495	22.8589	22.7003				22	119830000	18	14	13	11	11	11	7	15	15	11	11	11	20	16	15	13	13	13	8	17	17	13	13	13	20	16	15	13	13	13	8	17	17
21.903	21.3996	21.7902	21.8348	21.7911	22.3325	21.3477	21.9364	21.2722	21.8129	22.188	21.7341				6	65272000	5	5	5	4	6	6	3	5	5	6	5	6	5	5	5	4	6	6	3	5	5	6	5	6	5	5	5	4	6	6	3	5	5
21.7541	21.3778	21.322	21.1787	21.6859	21.5299	19.3996	21.2965	21.4858	21.688	21.2192	21.8311				10	55026000	10	10	10	3	2	3	0	8	10	3	2	3	10	10	10	3	2	3	0	8	10	3	2	3	10	10	10	3	2	3	0	8	10
23.3327	22.8367	23.4911	23.2467	23.5349	23.546	23.6914	23.0269	23.2252	23.407	23.5475	23.1907				11	215050000	9	9	10	5	4	5	4	7	9	5	5	5	9	9	11	5	4	5	5	8	10	5	5	5	9	9	11	5	4	5	5	8	10
22.6714	22.3687	22.6809	22.2264	22.6711	22.4066	22.9362	22.4444	22.5202	22.4858	22.2137	22.4403				6	111560000	5	5	5	5	5	5	3	5	5	5	5	5	6	6	6	6	6	6	4	6	6	6	6	6	6	6	6	6	6	6	4	6	6
21.5876	21.0964	21.4825	21.8443	21.4181	21.5488	20.4742	21.4962	21.2778	21.0428	21.5931	21.6805				5	53047000	5	4	5	2	2	3	3	5	5	2	2	2	5	4	5	2	2	3	3	5	5	2	2	2	5	4	5	2	2	3	3	5	5
22.0171	21.6068	22.1978	21.7198	22.2375	21.9879	20.6432	22.1869	21.9388	21.7751	22.0399	22.1126				5	72223000	4	4	4	3	3	3	1	4	4	3	3	3	4	4	4	3	3	3	1	4	4	3	3	3	4	4	4	3	3	3	1	4	4
23.4515	23.1565	23.4345	23.5753	23.7349	23.7824	22.7781	23.7562	23.7653	24.0836	24.1798	24.0218				15	234250000	11	12	12	10	12	10	8	11	12	12	10	10	11	12	12	10	12	10	8	11	12	12	10	10	11	12	12	10	12	10	8	11	12
23.6728	23.4223	23.3014	23.4955	23.5201	23.2341	21.7908	23.084	23.899	22.8235	23.5465	24.2389				9	201150000	8	8	8	7	7	7	2	7	7	7	7	6	8	8	8	7	7	7	2	7	7	7	7	6	8	8	8	7	7	7	2	7	7
22.1688	21.6518	21.9259	21.8616	21.8249	22.4713	21.5834	22.0231	22.2939	21.9288	21.7918	21.7439				8	73190000	6	7	7	5	4	5	2	4	6	5	5	5	6	7	7	5	4	5	2	4	6	5	5	5	6	7	7	5	4	5	2	4	6
20.8494	20.0824	21.1014	20.4617	20.5516	20.8675	20.3015	21.1864	21.2837	20.684	20.6737	20.6697				5	31653000	3	2	3	2	3	3	2	4	4	3	3	3	3	2	3	2	3	3	2	4	4	3	3	3	3	2	3	2	3	3	2	4	4
19.7739	19.6964	20.1308	19.9066	20.1864	20.3259	20.268	20.0026	20.0487	19.4027	19.913	19.8034				5	20134000	5	4	5	2	2	2	2	5	4	1	2	2	5	4	5	2	2	2	2	5	4	1	2	2	5	4	5	2	2	2	2	5	4
22.4414	22.1448	22.5128	22.0778	22.6971	22.7591	22.1861	22.4873	22.593	22.7098	22.769	22.5724				7	112060000	6	6	6	5	5	4	2	6	6	5	4	5	6	6	6	5	5	4	2	6	6	5	4	5	6	6	6	5	5	4	2	6	6
22.005	21.5676	22.1081	21.4967	21.8786	21.6838	22.3783	22.1696	22.0269	21.609	21.1923	21.44				6	71976000	6	6	4	2	2	2	2	5	5	2	2	2	6	6	4	2	2	2	2	5	5	2	2	2	6	6	4	2	2	2	2	5	5
19.9369	19.7293	20.2637	20.3642	19.8932	20.3089	20.5118	20.3331	20.3054	21.16	20.4676	20.4074				6	24698000	6	5	6	2	2	2	3	5	5	2	2	2	6	5	6	2	2	2	3	5	5	2	2	2	6	5	6	2	2	2	3	5	5
20.2573	19.844	20.2603	19.3347	20.408	20.5322	19.6808	19.591	20.1416	19.9186	19.9971	19.8062				2	19126000	2	2	2	2	2	2	1	2	2	2	2	2	2	2	2	2	2	2	1	2	2	2	2	2	2	2	2	2	2	2	1	2	2
20.4978	20.4874	20.7601	20.6278	20.5961	20.4919	20.9348	20.6843	20.3961	20.1112	20.6966	20.3653				4	29506000	4	4	4	2	2	2	2	3	3	2	2	2	4	4	4	2	2	2	2	3	3	2	2	2	4	4	4	2	2	2	2	3	3
20.7613	20.9344	20.7826	20.5249	20.3417	21.024	20.6518	20.8332	20.6688	20.2885	20.4926	20.3486				4	30020000	4	4	4	3	3	3	3	4	4	3	3	3	4	4	4	3	3	3	3	4	4	3	3	3	4	4	4	3	3	3	3	4	4
21.3982	20.899	21.3028	21.007	21.3099	21.4275	21.1706	21.0236	20.9846	20.5591	20.6627	20.7392				5	40990000	4	4	5	3	3	3	2	4	3	3	3	3	4	4	5	3	3	3	2	4	3	3	3	3	4	4	5	3	3	3	2	4	3
22.2572	21.6507	22.5619	22.1708	22.2695	22.3213	20.0236	22.1482	22.241	22.1999	22.0123	22.0052				5	80308000	4	4	4	4	4	4	1	4	4	4	4	4	4	4	4	4	4	4	1	4	4	4	4	4	4	4	4	4	4	4	1	4	4
21.0248	20.6564	21.564	20.3752	20.3224	20.588	19.5415	21.2371	20.621	20.1508	20.3255	20.4766				5	29697000	3	2	3	4	4	4	1	3	2	4	4	4	3	2	3	4	4	4	1	3	2	4	4	4	3	2	3	4	4	4	1	3	2
20.2796	20.1482	20.3538	19.8654	20.4562	20.8073	20.6216	20.2189	20.2805	19.6467	19.7479	19.873				3	19053000	3	2	3	3	3	3	0	3	3	3	3	3	3	2	3	3	3	3	0	3	3	3	3	3	3	2	3	3	3	3	0	3	3
23.5101	22.8815	23.3877	23.4855	23.7417	23.8437	22.1012	23.4156	23.2175	23.4443	23.3597	23.1314				28	190540000	22	18	22	15	16	16	4	19	20	15	13	13	22	18	22	15	16	16	4	19	20	15	13	13	22	18	22	15	16	16	4	19	20
21.6715	21.4411	21.6421	22.2104	21.6597	22.2888	19.2637	21.545	22.104	22.1923	22.0079	21.7756				5	63669000	2	3	3	2	2	2	1	2	2	2	2	2	2	3	3	2	2	2	1	2	2	2	2	2	4	5	5	3	3	3	1	4	4
21.9915	21.3316	21.8048	21.7472	22.0311	22.162	21.1726	21.4972	21.5012	21.6973	21.3628	21.6044				7	59240000	7	7	7	6	6	6	2	7	6	6	6	6	7	7	7	6	6	6	2	7	6	6	6	6	7	7	7	6	6	6	2	7	6
20.0832	19.7597	20.2622	19.9362	19.8807	20.3241	19.3207	20.2683	20.2412	19.7638	20.2857	19.9214				4	18501000	3	2	3	2	2	2	0	3	2	3	2	2	3	2	3	2	2	2	0	3	2	3	2	2	3	2	3	2	2	2	0	3	2
21.9476	21.8018	22.0779	22.2241	22.463	22.4295	22.6876	22.1877	21.9549	22.3449	22.3894	21.8994				8	85471000	7	7	7	6	6	6	2	7	7	6	6	6	7	7	7	6	6	6	2	7	7	6	6	6	7	7	7	6	6	6	2	7	7
26.0656	24.8719	25.5251	25.1044	26.2501	25.769	26.9945	26.4387	25.631	26.4802	25.6624	24.9311				80	1243400000	65	53	60	47	54	51	32	62	58	52	52	49	71	59	66	51	58	56	36	68	64	56	57	54	71	59	66	51	58	56	36	68	64
21.3278	20.8763	21.3976	21.3221	21.8259	21.3091	21.8115	21.4774	21.766	21.6581	21.9475	21.8765				7	51730000	6	5	5	6	6	6	3	6	6	6	6	6	6	5	5	6	6	6	3	6	6	6	6	6	6	5	5	6	6	6	3	6	6
21.2508	21.0086	21.0812	21.206	21.1341	21.3725	21.4467	21.5421	21.3743	20.6989	21.046	21.0724				5	44699000	4	4	5	2	2	2	2	5	5	2	2	2	4	4	5	2	2	2	2	5	5	2	2	2	4	4	5	2	2	2	2	5	5
21.4145	21.1816	20.6926	21.1881	21.4693	22.0752	19.3506	21.0925	21.1644	21.8853	20.8947	21.6746				4	278940000	4	4	4	2	2	3	1	4	4	3	3	3	4	4	4	2	2	3	1	4	4	3	3	3	4	4	4	2	2	3	1	4	4
20.3725	19.8096	20.1822	20.8521	20.5278	20.685	19.1976	20.0793	20.2032	20.8428	20.4577	20.3318				3	25121000	3	3	3	2	2	2	1	3	3	2	2	2	3	3	3	2	2	2	1	3	3	2	2	2	3	3	3	2	2	2	1	3	3
23.4085	22.9304	23.5365	23.2545	23.3457	23.4573	22.8214	23.289	23.4579	23.2541	23.2349	23.1368				15	183320000	13	13	13	10	11	10	7	13	12	10	11	11	13	13	13	10	11	10	7	13	12	10	11	11	13	13	13	10	11	10	7	13	12
20.8526	19.2169	19.4936	20.5892	20.8266	19.4721	23.2567	20.8373	20.7461	22.7248	21.4649	21.2991				4	43605000	3	1	1	3	3	1	3	3	3	3	3	3	3	1	1	3	3	1	3	3	3	3	3	3	3	1	1	3	3	1	3	3	3
20.8894	20.5999	21.068	20.398	20.3537	20.9698	20.527	21.0576	21.1754	20.6444	20.6307	20.3134				3	33724000	3	3	3	2	2	2	2	3	3	2	2	2	3	3	3	2	2	2	2	3	3	2	2	2	3	3	3	2	2	2	2	3	3
21.9364	21.5279	22.1497	21.5652	21.9968	22.1908	19.8373	21.9609	22.1581	21.9383	21.7984	21.7447				9	68405000	7	8	7	3	5	3	1	7	6	4	5	5	7	8	7	3	5	3	1	7	6	4	5	5	7	8	7	3	5	3	1	7	6
21.2043	21.026	21.4889	21.2005	21.5786	21.5455	21.6919	21.4551	21.5038	21.4935	21.5225	21.2525				8	51313000	7	7	5	4	5	4	3	6	4	5	5	3	7	7	5	4	5	4	3	6	4	5	5	3	7	7	5	4	5	4	3	6	4
22.1803	21.7816	22.3493	22.2608	22.3415	22.4334	22.609	22.1745	22.2814	22.2483	22.1798	22.1096				12	88459000	11	11	10	9	9	10	6	10	10	10	8	10	11	11	10	9	9	10	6	10	10	10	8	10	11	11	10	9	9	10	6	10	10
21.8038	21.392	21.3677	21.3317	21.7069	21.8431	22.0299	21.6931	21.6988	21.572	21.6977	21.49				5	57098000	4	4	5	5	5	5	3	5	4	5	5	5	4	4	5	5	5	5	3	5	4	5	5	5	4	4	5	5	5	5	3	5	4
21.2749	20.7582	21.0587	20.942	21.3145	21.198	20.9144	21.0552	21.4361	21.352	21.1614	21.5008				11	43690000	7	8	8	4	5	5	3	7	7	5	5	4	7	8	8	4	5	5	3	7	7	5	5	4	7	8	8	4	5	5	3	7	7
20.8007	20.438	20.5492	20.5258	20.9906	20.7515	20.4047	20.357	20.5706	20.6504	20.5916	20.8213				4	28767000	4	4	4	3	4	4	2	3	4	3	4	4	4	4	4	3	4	4	2	3	4	3	4	4	4	4	4	3	4	4	2	3	4
20.9322	21.0104	20.3877	20.8497	20.9568	21.3756	19.0624	21.1754	21.1476	21.1095	20.9122	20.8445				6	38120000	3	3	3	3	4	3	2	3	3	4	3	4	3	3	3	3	4	3	2	3	3	4	3	4	3	3	3	3	4	3	2	3	3
24.2689	23.9375	24.2211	24.2222	24.3574	24.621	22.3458	23.7925	23.8006	23.9238	23.8608	23.7042				36	307650000	31	29	30	23	22	23	10	25	29	24	24	24	31	29	30	23	22	23	10	25	29	24	24	24	31	29	30	23	22	23	10	25	29
22.5235	22.1047	22.5014	22.353	22.2457	22.6762	22.4724	22.6263	22.5088	22.6254	22.7081	22.5829				12	104040000	10	8	10	8	7	8	7	10	10	8	8	7	10	8	10	8	7	8	7	10	10	8	8	7	10	8	10	8	7	8	7	10	10
22.2716	21.7136	22.2441	22.3472	22.4901	22.5353	22.2131	22.3953	22.2723	22.7249	22.8438	22.7524				9	99408000	8	6	8	5	5	5	3	8	8	5	5	5	8	6	8	5	5	5	3	8	8	5	5	5	8	6	8	5	5	5	3	8	8
24.1591	23.6438	24.1458	24.9518	24.1079	24.0386	23.7556	23.7803	24.097	23.4806	24.2041	24.5759				15	322650000	14	14	12	11	11	11	8	11	14	10	10	11	14	14	12	11	11	11	8	11	14	10	10	11	14	14	12	11	11	11	8	11	14
20.6762	20.7845	20.6551	20.7273	20.5454	21.4823	19.6648	21.1986	20.8697	20.9074	21.2474	21.2221				4	35015000	4	4	4	2	2	2	0	3	4	2	2	2	4	4	4	2	2	2	0	3	4	2	2	2	4	4	4	2	2	2	0	3	4
20.335	20.0059	20.258	20.2364	20.192	20.7048	19.6615	20.3888	20.1275	19.9093	19.9801	19.6655				3	18295000	2	2	2	3	3	3	1	2	2	3	2	2	2	2	2	3	3	3	1	2	2	3	2	2	2	2	2	3	3	3	1	2	2
22.7308	22.3716	22.8279	22.724	22.7359	22.8293	22.699	22.7933	22.7021	22.8272	22.82	22.6675				12	128020000	11	11	10	6	8	7	4	10	11	7	7	7	11	11	10	6	8	7	4	10	11	7	7	7	11	11	10	6	8	7	4	10	11
22.901	22.5416	23.0015	22.739	23.0447	22.9619	23.07	23.0753	23.0461	23.168	22.9812	23.0136				13	147680000	13	13	13	10	10	10	6	12	13	10	10	10	13	13	13	10	10	10	6	12	13	10	10	10	13	13	13	10	10	10	6	12	13
19.8415	19.7208	19.9161	19.6965	20.3722	20.2166	19.2442	19.8045	19.7965	20.0997	19.3768	20.3952				3	16513000	3	3	3	2	2	2	0	3	3	2	1	2	3	3	3	2	2	2	0	3	3	2	1	2	3	3	3	2	2	2	0	3	3
22.0948	21.5545	22.2072	21.4904	22.3895	22.1806	18.9281	21.798	22.0061	21.9801	21.743	21.8947				9	61069000	4	4	4	6	7	8	0	3	3	6	6	6	4	4	4	6	7	8	0	3	3	6	6	6	4	4	4	6	7	8	0	3	3
21.6625	21.2931	21.6169	21.5229	21.92	21.8594	19.6345	21.188	21.5586	21.5217	21.7322	21.5572				6	51527000	3	3	3	3	3	3	0	3	3	3	3	3	5	5	5	4	4	4	0	5	5	4	4	4	5	5	5	4	4	4	0	5	5
20.3898	20.4742	20.3046	20.4321	20.5854	20.4997	19.9187	19.8595	20.4185	19.9027	19.8092	19.8889		+	CCDC93_4ug_HeLaK_4ug	6	21534000	3	4	3	4	4	4	2	3	3	4	4	4	3	4	3	4	4	4	2	3	3	4	4	4	3	4	3	4	4	4	2	3	3
21.0611	20.7237	20.973	21.9306	21.0932	20.8043	21.0605	20.8077	21.5345	20.5311	20.9222	21.4171				2	45652000	2	2	2	2	2	2	2	2	2	2	2	2	2	2	2	2	2	2	2	2	2	2	2	2	2	2	2	2	2	2	2	2	2
19.9433	19.527	19.8864	19.8115	19.6751	20.0678	20.1212	20.4609	20.5423	20.4829	19.9322	19.9245				4	19507000	4	2	3	2	2	2	2	2	3	2	2	2	4	2	3	2	2	2	2	2	3	2	2	2	4	2	3	2	2	2	2	2	3
20.9764	20.3736	20.6191	20.6933	20.9805	20.7458	20.9749	20.9796	20.9357	20.7824	21.0009	21.0528				6	33888000	6	4	6	5	4	5	3	6	5	4	4	5	6	4	6	5	4	5	3	6	5	4	4	5	6	4	6	5	4	5	3	6	5
22.3598	21.9878	22.5887	22.6139	22.4178	22.9458	22.0032	22.3873	22.2723	22.419	22.4795	22.2773				12	99958000	10	9	9	7	7	8	4	9	10	7	7	7	10	9	9	7	7	8	4	9	10	7	7	7	10	9	9	7	7	8	4	9	10
19.7142	19.3038	20.0169	20.459	19.9794	20.0538	19.5336	19.923	19.6119	19.6224	19.8111	19.6676				3	16796000	3	3	3	2	2	2	1	2	3	2	2	2	3	3	3	2	2	2	1	2	3	2	2	2	3	3	3	2	2	2	1	2	3
20.8429	20.073	20.7772	20.1963	19.6622	20.9763	19.9439	20.6548	19.6795	19.5719	20.2259	19.7722				3	24255000	3	3	3	2	2	2	1	3	3	2	2	2	3	3	3	2	2	2	1	3	3	2	2	2	3	3	3	2	2	2	1	3	3
22.9616	22.065	22.9634	22.1117	23.4977	22.8033	24.2855	23.8654	22.734	23.6691	22.8047	22.2839				7	168190000	5	5	5	3	4	4	4	5	5	4	4	5	5	5	5	3	4	4	4	5	5	4	4	5	5	5	5	3	4	4	4	5	5
22.6688	22.2926	22.2692	21.98	22.0646	22.2405	22.2436	22.8198	22.4279	22.2297	22.2223	22.3324				8	91973000	6	4	7	5	5	5	4	6	5	5	5	5	6	4	7	5	5	5	4	6	5	5	5	5	6	4	7	5	5	5	4	6	5
20.4079	20.0584	19.9703	20.7795	20.5369	20.7685	19.5829	20.323	20.2349	20.5695	18.8205	20.2123				3	29872000	1	1	1	2	1	2	0	1	1	2	1	1	2	2	2	3	2	3	1	2	2	3	2	2	2	2	2	3	2	3	1	2	2
21.7478	21.1253	21.2471	21.0162	21.7312	21.8821	21.0952	21.5542	21.0762	21.5308	21.2819	21.0456				5	48355000	4	3	4	3	3	3	3	3	3	3	3	3	4	3	4	3	3	3	3	3	3	3	3	3	4	3	4	3	3	3	3	3	3
23.2077	22.7435	23.2864	23.2352	23.2202	23.4708	23.2973	23.1742	22.9955	23.011	23.0672	22.9544				10	162300000	7	7	8	8	8	8	6	9	8	8	8	8	7	7	8	8	8	8	6	9	8	8	8	8	7	7	8	8	8	8	6	9	8
21.3412	18.855	21.3287	21.149	21.009	21.0455	21.1282	21.5645	20.6804	20.8861	20.656	20.9232				6	35637000	3	2	3	4	3	4	3	3	3	3	4	4	4	2	4	4	3	4	3	4	4	3	4	4	5	3	5	5	4	5	3	5	5
20.6387	19.8903	20.6812	20.6218	20.7617	20.6741	21.4314	21.2484	21.3788	21.7093	21.6778	22.3205		+	CCDC93_4ug_HeLaK_4ug	5	41135000	5	4	4	3	3	3	3	5	5	3	3	4	5	4	4	3	3	3	3	5	5	3	3	4	5	4	4	3	3	3	3	5	5
22.2357	21.807	21.9436	21.8499	21.9353	22.2176	21.6023	21.7482	21.8548	21.901	21.778	21.6865				9	72394000	7	6	6	4	5	4	3	8	8	5	4	5	8	7	7	5	6	5	3	9	9	6	5	6	8	7	7	5	6	5	3	9	9
21.6524	20.0832	20.5391	21.0261	21.3169	20.647	23.9747	21.8691	21.0712	23.1843	21.8782	21.5657				6	69601000	4	3	3	5	5	6	4	3	2	6	6	6	4	3	3	5	5	6	4	3	2	6	6	6	4	3	3	5	5	6	4	3	2
20.2649	20.7451	21.1135	21.119	21.3324	20.8972	20.0872	21.2445	20.8164	21.6615	21.3322	21.8194				4	39883000	2	2	3	2	3	2	1	2	2	3	3	3	2	2	3	2	3	2	1	2	2	3	3	3	2	2	3	2	3	2	1	2	2
21.4904	20.6079	21.3959	21.5782	21.2644	21.08	22.322	21.489	21.2927	21.5714	21.464	21.5353				4	53055000	3	3	3	3	3	3	2	4	3	3	3	3	3	3	3	3	3	3	2	4	3	3	3	3	3	3	3	3	3	3	2	4	3
24.3886	24.2816	24.3619	24.9843	25.0072	24.7024	23.8614	23.989	24.0505	23.925	24.1646	24.4883				12	380320000	10	10	10	10	10	10	6	10	10	9	10	10	10	10	10	10	10	10	6	10	10	9	10	10	10	10	10	10	10	10	6	10	10
20.6777	20.5417	20.8765	20.8239	20.9795	20.7752	21.1973	21.0627	20.3218	20.7777	20.9627	21.947				2	34163000	2	2	2	2	2	2	2	2	2	2	2	2	2	2	2	2	2	2	2	2	2	2	2	2	2	2	2	2	2	2	2	2	2
23.1912	23.0352	23.3562	23.8818	23.981	23.7087	24.2975	23.7848	23.8466	24.467	24.1391	24.7412				5	264200000	5	5	5	4	4	4	2	4	5	4	4	4	5	5	5	4	4	4	2	4	5	4	4	4	5	5	5	4	4	4	2	4	5
22.5629	18.931	22.4366	22.2752	22.6039	22.4758	21.8721	22.8079	22.4677	22.2671	22.4603	22.0602				6	93890000	3	1	4	4	4	4	3	3	4	4	4	4	3	1	4	4	4	4	3	3	4	4	4	4	3	1	4	4	4	4	3	3	4
22.1812	21.2874	21.2811	22.0626	22.2706	21.6624	19.6111	22.0972	21.7607	23.2706	22.1743	22.4104				4	75095000	4	4	4	3	3	3	1	4	4	3	3	3	4	4	4	3	3	3	1	4	4	3	3	3	4	4	4	3	3	3	1	4	4
22.1987	20.241	21.9472	21.7484	22.1369	22.2645	21.777	21.7725	21.8047	21.5476	21.895	22.2682				4	66855000	4	4	3	2	2	3	2	4	4	3	2	3	4	4	3	2	2	3	2	4	4	3	2	3	4	4	3	2	2	3	2	4	4
19.1739	18.3867	18.9159	20.0103	20.2452	19.7367	20.3869	20.1813	20.3222	19.9593	19.9678	20.8416				2	19486000	1	1	1	2	2	2	2	2	2	2	2	2	1	1	1	2	2	2	2	2	2	2	2	2	1	1	1	2	2	2	2	2	2
23.0029	22.8523	22.9605	22.7311	22.9699	23.0725	22.6675	22.9927	22.8857	22.9048	22.9377	22.9269				8	146840000	7	8	8	5	5	4	2	7	7	5	5	5	7	8	8	5	5	4	2	7	7	5	5	5	7	8	8	5	5	4	2	7	7
20.6914	19.255	19.2573	20.3056	19.984	19.7889	18.8078	19.0765	20.22	21.5536	19.9752	19.621				3	17453000	2	2	2	3	3	3	0	2	2	3	3	2	2	2	2	3	3	3	0	2	2	3	3	2	2	2	2	3	3	3	0	2	2
23.5095	23.4614	23.6431	23.143	23.4858	23.6667	23.4937	23.5287	23.6966	23.3953	22.9822	23.1175				8	232250000	7	7	7	6	6	6	5	7	7	6	6	6	7	7	7	6	6	6	5	7	7	6	6	6	8	8	8	7	7	7	5	8	8
21.2263	21.1231	21.1856	21.2299	21.4757	21.0872	19.379	20.3966	20.9751	20.7412	20.7996	20.6335				3	36997000	3	3	3	2	2	2	0	3	3	2	2	2	3	3	3	2	2	2	0	3	3	2	2	2	3	3	3	2	2	2	0	3	3
28.1582	27.7445	27.8183	27.8204	28.1794	28.3336	28.0323	28.5308	28.165	28.3339	27.8904	27.8908				17	5441000000	1	1	1	1	1	1	1	1	1	1	1	1	17	16	16	14	15	14	13	16	17	14	15	14	17	16	16	14	15	14	13	16	17
25.2819	24.7916	24.9598	25.6601	25.4634	25.0889	25.6449	25.2105	25.1364	24.4292	25.1085	25.8935				17	719920000	10	9	10	10	11	11	7	10	10	11	10	10	15	14	14	14	15	15	7	15	15	14	13	14	15	14	14	14	15	15	7	15	15
25.8978	25.7474	25.9269	25.6778	25.6495	25.8917	24.9715	25.4589	25.7322	25.5677	25.578	25.7665				11	1001800000	10	11	10	7	7	7	4	8	11	7	7	7	10	11	10	7	7	7	4	8	11	7	7	7	10	11	10	7	7	7	4	8	11
20.5522	19.9275	20.123	20.847	21.0618	20.7022	18.7832	20.6237	21.1036	21.5667	21.4024	21.7918				16	32996000	3	3	3	2	2	2	1	3	3	2	2	2	3	3	3	2	2	2	1	3	3	2	2	2	14	14	15	9	8	9	7	12	14
25.2187	25.1059	25.1491	24.7147	24.852	24.9255	25.5364	25.8384	25.8756	25.5212	25.3883	25.5151		+	CCDC93_4ug_HeLaK_4ug	16	1058200000	3	2	2	1	2	2	0	2	1	2	2	2	16	15	15	9	10	10	8	14	14	10	10	10	16	15	15	9	10	10	8	14	14
22.7981	22.5899	22.8629	22.8167	22.9258	23.1656	21.3616	22.5709	22.8509	22.6151	22.9545	22.8205				15	127220000	12	11	12	9	10	8	2	10	11	8	10	7	12	11	12	9	10	8	2	10	11	8	10	7	12	11	12	9	10	8	2	10	11
22.8769	22.2178	22.6644	22.7461	22.835	23.007	22.5072	23.0009	22.9494	23.2411	23.6169	23.4126				28	140530000	23	21	21	16	16	18	6	21	22	16	16	16	23	21	21	16	16	18	6	21	22	16	16	16	23	21	21	16	16	18	6	21	22
23.9226	23.4134	23.9547	23.6976	23.9714	23.887	24.4948	24.2347	23.9963	23.8838	23.8073	23.6509				9	282130000	8	7	8	9	9	9	6	8	8	9	9	9	8	7	8	9	9	9	6	8	8	9	9	9	8	7	8	9	9	9	6	8	8
23.3853	22.8167	22.8329	23.2674	23.3899	22.5586	23.2643	22.8284	22.9897	22.6893	22.6213	23.5133				6	140930000	3	3	3	5	5	5	2	3	3	5	5	5	4	4	4	6	6	6	2	4	4	6	6	6	4	4	4	6	6	6	2	4	4
21.2347	21.1596	21.3862	21.1178	21.5898	21.6023	19.3888	20.9496	21.7302	21.7314	21.27	21.3857				8	51284000	6	7	7	3	3	3	1	7	6	3	3	4	6	7	7	3	3	3	1	7	6	3	3	4	6	7	7	3	3	3	1	7	6
24.6037	24.0305	24.5215	24.517	24.481	24.5098	23.5296	24.4556	24.2786	24.1969	24.4688	24.7441				17	417730000	16	14	12	10	10	9	9	13	14	10	10	10	16	14	12	10	10	9	9	13	14	10	10	10	16	14	12	10	10	9	9	13	14
22.4507	21.8263	21.8745	19.1828	19.6404	21.3766	21.2884	22.4783	22.5145	20.7501	20.9456	21.0564				3	64404000	3	3	3	1	1	2	2	2	3	2	2	2	3	3	3	1	1	2	2	2	3	2	2	2	3	3	3	1	1	2	2	2	3
22.3625	22.4066	22.7541	22.5729	22.5139	22.5592	23.486	23.0275	22.7777	22.6648	22.9096	22.7451				4	121080000	3	3	3	4	4	4	3	3	3	4	4	4	3	3	3	4	4	4	3	3	3	4	4	4	3	3	3	4	4	4	3	3	3
21.0719	20.3543	20.8087	21.0127	20.6601	20.7976	18.7937	21.1687	20.9949	21.5158	21.8063	21.5453				7	35860000	4	3	4	6	5	6	1	4	4	6	6	6	5	3	5	6	5	6	1	5	5	6	6	6	5	3	5	6	5	6	1	5	5
21.0478	20.7026	21.0342	20.9579	20.9914	21.4547	21.0606	21.0644	20.9859	21.0979	21.2206	20.774				5	42448000	5	5	5	3	3	3	3	4	3	3	3	3	5	5	5	3	3	3	3	4	3	3	3	3	5	5	5	3	3	3	3	4	3
22.3604	22.0232	22.101	22.6677	21.9347	21.7152	20.1798	22.2564	23.0391	21.5556	22.6215	22.7256				5	83112000	3	3	3	4	5	4	1	3	3	4	4	4	3	3	3	4	5	4	1	3	3	4	4	4	3	3	3	4	5	4	1	3	3
23.4405	23.4348	23.5216	23.427	23.5571	23.727	22.1672	23.3465	23.2565	22.9789	23.2724	23.1883				8	197740000	4	4	4	5	5	5	3	4	4	5	5	5	7	7	7	7	7	7	4	6	7	7	7	7	7	7	7	7	7	7	4	6	7
20.449	19.8554	20.3702	20.2092	20.7892	20.4227	20.2991	20.7915	20.6152	20.405	20.4715	19.7249				6	25949000	4	5	5	2	2	3	2	5	5	3	2	3	4	5	5	2	2	3	2	5	5	3	2	3	4	5	5	2	2	3	2	5	5
21.1096	20.2432	21.0585	21.1188	21.0501	20.8062	20.9586	20.8334	20.8871	20.9917	20.3404	20.545				3	32896000	3	3	3	3	3	3	3	3	3	3	3	3	3	3	3	3	3	3	3	3	3	3	3	3	3	3	3	3	3	3	3	3	3
20.0798	19.7711	20.0531	20.1603	20.0311	20.1186	19.4857	19.9952	20.0681	19.5299	20.1822	19.7557				5	17050000	4	3	4	2	2	3	0	3	4	2	3	2	4	3	4	2	2	3	0	3	4	2	3	2	4	3	4	2	2	3	0	3	4
21.4774	21.1546	21.3778	21.3245	21.3852	21.9063	21.1896	21.8843	21.9005	21.6899	21.6023	21.9693				9	58932000	9	9	9	4	5	5	4	7	8	5	5	5	9	9	9	4	5	5	4	7	8	5	5	5	9	9	9	4	5	5	4	7	8
20.285	19.8576	20.6577	19.9343	20.484	20.7743	19.8299	20.6373	20.5742	20.409	20.1391	20.1462				4	21746000	3	3	3	3	3	3	0	3	3	3	3	3	3	3	3	3	3	3	0	3	3	3	3	3	3	3	3	3	3	3	0	3	3
20.9004	20.1888	20.5634	20.578	20.4406	20.9312	20.2559	20.4136	20.3312	20.7059	20.5351	20.2851				4	27850000	4	4	4	3	3	3	2	3	4	3	3	3	4	4	4	3	3	3	2	3	4	3	3	3	4	4	4	3	3	3	2	3	4
22.1334	20.9136	21.9208	21.3364	22.2461	21.4747	24.3697	24.8538	23.7803	23.7704	23.5151	22.5192		+	CCDC93_4ug_HeLaK_4ug	20	185110000	17	10	14	8	6	8	11	19	19	9	9	9	17	10	14	8	6	8	11	19	19	9	9	9	17	10	14	8	6	8	11	19	19
21.2236	20.5425	20.6399	20.038	20.7052	20.5704	18.9666	20.2419	20.8855	20.9507	19.9438	20.1436				3	28104000	3	3	3	2	2	2	0	3	3	2	2	2	3	3	3	2	2	2	0	3	3	2	2	2	3	3	3	2	2	2	0	3	3
20.4352	20.3054	20.6737	20.5009	20.8936	20.7731	19.3006	20.9852	20.7832	21.1581	20.6266	20.3079				4	29123000	3	3	3	3	3	3	1	3	2	3	3	3	3	3	3	3	3	3	1	3	2	3	3	3	3	3	3	3	3	3	1	3	2
22.2276	21.5654	21.8874	22.789	22.2286	21.6341	22.233	22.1584	22.0133	23.2895	22.2753	22.8358				5	84933000	1	1	1	2	1	1	1	1	1	2	2	2	3	3	3	4	3	3	3	3	3	4	4	4	3	3	3	4	3	3	3	3	3
21.8763	20.7623	21.53	22.3687	22.0389	21.4118	21.2315	21.6992	22.1481	22.1254	22.1464	23.2026				6	64764000	4	4	5	6	6	5	2	4	5	5	6	6	4	4	5	6	6	5	2	4	5	5	6	6	4	4	5	6	6	5	2	4	5
21.0286	20.4106	20.786	21.899	21.2242	20.8683	20.9392	21.1593	21.118	20.9971	21.4496	21.2848				8	37673000	6	5	4	6	6	6	4	5	5	4	6	6	6	5	4	6	6	6	4	5	5	4	6	6	6	5	4	6	6	6	4	5	5
22.4937	22.3129	22.5159	23.9729	23.0885	22.8401	23.6801	22.8713	23.194	22.8455	23.3944	23.9833				17	162950000	12	12	14	12	12	12	5	8	14	12	11	12	12	12	14	12	12	12	5	8	14	12	11	12	12	12	14	12	12	12	5	8	14
21.7388	21.2697	21.3752	21.3743	21.7286	21.5563	19.7401	21.5645	21.2392	21.5927	21.3684	21.5944				3	49816000	3	3	3	2	2	2	1	3	3	2	2	2	3	3	3	2	2	2	1	3	3	2	2	2	3	3	3	2	2	2	1	3	3
24.4571	23.8343	24.0084	24.7513	24.2843	24.0431	24.4114	24.2254	24.4156	24.13	24.5804	25.2881				14	411730000	10	10	11	11	12	12	7	11	11	11	12	12	10	10	11	11	12	12	7	11	11	11	12	12	10	10	11	11	12	12	7	11	11
20.8532	20.4847	20.8224	20.7453	20.8517	21.0313	19.9539	20.673	20.6592	20.8283	21.179	20.9166				6	30696000	5	5	5	4	4	4	1	5	5	4	4	4	5	5	5	4	4	4	1	5	5	4	4	4	5	5	5	4	4	4	1	5	5
21.1162	20.8666	21.1928	21.1326	21.5384	21.1034	22.0513	20.8985	21.2553	21.4808	21.4803	21.3336				6	46837000	6	6	6	4	4	4	2	6	6	4	4	4	6	6	6	4	4	4	2	6	6	4	4	4	6	6	6	4	4	4	2	6	6
21.1046	20.3877	20.367	21.6765	21.0333	21.0019	19.1735	21.28	21.2388	20.9692	21.3059	21.6235				8	36481000	6	5	6	5	4	5	2	5	5	5	5	5	6	5	6	5	4	5	2	5	5	5	5	5	7	6	7	6	5	6	3	6	6
20.3102	20.1249	20.0354	20.3785	20.4462	20.2603	19.5921	19.6635	20.2312	20.2328	20.3236	20.2877				3	20124000	3	3	3	2	2	2	0	3	3	2	2	2	3	3	3	2	2	2	0	3	3	2	2	2	3	3	3	2	2	2	0	3	3
21.4739	21.0492	21.3705	21.5675	21.1554	21.9021	22.7265	21.7826	21.4204	22.2056	22.4169	21.5016				16	60530000	8	3	5	8	8	10	5	7	6	10	10	9	9	4	6	9	9	11	6	8	7	11	11	10	9	4	6	9	9	11	6	8	7
21.6917	21.0767	21.7232	21.2172	21.8244	21.5744	21.1008	21.6169	21.3166	21.4345	21.1384	21.2931				5	53073000	4	4	4	4	4	4	2	4	4	4	4	4	4	4	4	4	4	4	2	4	4	4	4	4	5	5	5	5	5	5	3	5	5
21.7201	21.7595	21.7451	21.7105	21.54	21.491	20.0773	21.7912	21.9171	21.5764	21.566	22.2307				7	55838000	3	4	3	4	3	3	1	3	3	4	4	3	3	4	3	4	3	3	1	3	3	4	4	3	5	6	5	7	6	6	2	5	5
23.1747	23.0804	23.1534	22.8547	23.3249	23.2337	23.3194	23.3543	23.3844	23.0753	22.8991	22.6572				7	167300000	4	4	4	3	3	4	1	3	4	4	4	3	6	6	6	6	6	7	2	5	6	7	7	6	6	6	6	6	6	7	2	5	6
20.4895	20.0632	20.693	20.4198	20.1492	20.4274	19.3266	20.9557	20.9189	20.8552	21.4592	21.3767				5	26340000	3	3	4	4	5	5	0	4	4	5	5	5	3	3	4	4	5	5	0	4	4	5	5	5	3	3	4	4	5	5	0	4	4
20.9146	20.5538	21.8113	19.8901	20.2238	20.5973	19.4531	20.9851	21.0632	20.2474	20.5546	19.9122				5	31162000	4	2	4	3	3	3	1	4	4	2	3	2	4	2	4	3	3	3	1	4	4	2	3	2	4	2	4	3	3	3	1	4	4
19.3539	19.3918	18.5309	19.5495	19.4917	19.7649	20.2551	20.4756	20.3634	20.2309	20.0789	21.1933		+	CCDC93_4ug_HeLaK_4ug	4	17710000	2	3	1	3	3	3	2	3	3	3	3	3	2	3	1	3	3	3	2	3	3	3	3	3	2	3	1	3	3	3	2	3	3
18.5919	18.3482	19.2761	19.5982	20.0455	19.6843	27.6332	27.7639	27.6847	27.4037	27.9419	27.5455		+	CCDC93_4ug_HeLaK_4ug	34	1744300000	0	0	0	0	0	1	19	27	27	30	29	30	0	0	0	0	0	1	19	27	27	30	29	30	0	0	0	0	0	1	19	27	27
21.9633	21.5139	21.8452	23.3333	22.2143	22.1245	19.3318	21.4113	21.8714	21.4847	22.6938	22.4052				4	79697000	3	2	3	3	3	3	1	3	3	3	3	3	3	2	3	3	3	3	1	3	3	3	3	3	3	2	3	3	3	3	1	3	3
20.8283	20.1162	20.1984	21.5246	21.5308	20.394	21.6597	20.942	21.5363	21.3431	21.7748	22.8752				5	46393000	4	3	3	4	4	3	2	4	3	4	4	4	4	3	3	4	4	3	2	4	3	4	4	4	4	3	3	4	4	3	2	4	3
19.8389	19.6376	19.8976	19.7171	19.8759	20.5918	20.1736	20.1277	19.8872	19.7586	19.7705	19.9496				6	18067000	5	5	5	2	2	3	1	5	4	3	3	3	5	5	5	2	2	3	1	5	4	3	3	3	5	5	5	2	2	3	1	5	4
25.1885	24.7393	24.8455	25.9562	25.3239	25.201	24.459	24.4768	24.7318	24.3645	25.1752	25.4829				31	594980000	25	22	25	23	22	22	10	25	25	22	22	24	25	22	25	23	22	22	10	25	25	22	22	24	25	22	25	23	22	22	10	25	25
19.3928	18.5009	18.6359	18.3581	19.3107	18.8886	22.1839	23.3721	23.2064	23.2608	23.835	23.5914		+	CCDC93_4ug_HeLaK_4ug	3	86086000	0	0	0	0	1	0	3	3	3	2	2	2	0	0	0	0	1	0	3	3	3	2	2	2	0	0	0	0	1	0	3	3	3
22.4872	21.2141	21.7145	22.9936	22.2867	21.9164	22.785	22.5034	22.9768	23.197	23.0378	24.4043				10	112630000	3	3	4	6	8	7	3	4	4	7	8	8	3	3	4	6	8	7	3	4	4	7	8	8	3	3	4	6	8	7	3	4	4
18.9919	19.518	19.4559	18.4699	19.2942	19.4497	24.2063	24.3111	24.3055	23.2171	23.6568	23.6503		+	CCDC93_4ug_HeLaK_4ug	5	133920000	0	0	0	0	0	0	4	5	5	4	4	4	0	0	0	0	0	0	4	5	5	4	4	4	0	0	0	0	0	0	4	5	5
21.2011	20.7657	21.8095	22.3739	21.8274	20.6962	20.0949	19.918	20.6836	19.3647	20.7088	20.7743				5	36946000	3	3	3	4	4	2	2	2	2	1	4	3	3	3	3	4	4	2	2	2	2	1	4	3	3	3	3	4	4	2	2	2	2
18.3996	19.6835	19.1057	18.9015	19.102	19.5449	24.0947	25.4962	24.1259	24.0182	25.3548	24.1922		+	CCDC93_4ug_HeLaK_4ug	12	220280000	0	2	1	0	0	1	6	10	12	9	10	10	0	2	1	0	0	1	6	10	12	9	10	10	0	2	1	0	0	1	6	10	12
20.2129	19.8558	19.6005	21.261	20.2688	19.9559	19.4772	19.9032	20.3323	19.6574	20.5971	21.2778				2	21271000	2	2	2	2	2	2	1	2	2	2	2	2	2	2	2	2	2	2	1	2	2	2	2	2	2	2	2	2	2	2	1	2	2
19.7274	19.4554	19.7967	19.7506	19.5573	19.9376	19.5955	19.6938	19.7002	19.4461	19.6615	19.5063				4	15648000	4	4	4	2	2	2	2	4	4	2	2	2	4	4	4	2	2	2	2	4	4	2	2	2	4	4	4	2	2	2	2	4	4
20.7204	20.2845	20.5101	20.1418	20.749	20.8199	19.7656	20.3792	20.1244	20.388	20.436	20.3857				4	22478000	3	3	3	3	3	3	0	3	3	3	3	3	3	3	3	3	3	3	0	3	3	3	3	3	3	3	3	3	3	3	0	3	3
20.5403	20.1801	20.9061	20.7919	21.188	20.7764	20.2069	20.7079	20.4248	21.0459	20.8038	20.9334				4	31381000	3	3	3	3	3	3	2	3	3	3	3	3	3	3	3	3	3	3	2	3	3	3	3	3	3	3	3	3	3	3	2	3	3
22.1911	21.8886	22.1851	22.1197	22.4219	22.6576	22.6792	22.3532	22.3437	22.3743	22.0809	21.9396				7	83746000	4	4	4	5	6	6	2	4	4	5	6	6	4	4	4	5	6	6	2	4	4	5	6	6	4	4	4	5	6	6	2	4	4
20.1321	20.6366	19.9583	19.9002	20.0733	20.2503	19.462	19.9838	20.0521	19.6104	19.7389	20.0415				2	18642000	2	2	2	2	2	2	0	2	2	2	2	2	2	2	2	2	2	2	0	2	2	2	2	2	2	2	2	2	2	2	0	2	2
19.2906	18.8693	19.6462	19.3243	19.3953	19.5838	20.1826	19.0296	20.0942	19.3171	19.6117	19.401				2	10726000	2	2	2	2	2	2	1	2	1	2	2	2	2	2	2	2	2	2	1	2	1	2	2	2	2	2	2	2	2	2	1	2	1
22.787	22.4642	22.9374	22.664	22.7101	23.1004	22.3376	22.9681	22.8741	22.9205	22.8062	22.7646				12	135860000	11	10	11	7	8	9	5	11	11	8	8	8	11	10	11	7	8	9	5	11	11	8	8	8	11	10	11	7	8	9	5	11	11
21.6862	21.3293	21.6523	22.5195	22.038	21.5649	20.9958	21.0569	21.4849	20.5681	21.7412	22.1728				4	55333000	3	3	3	4	4	4	2	3	3	3	4	4	3	3	3	4	4	4	2	3	3	3	4	4	3	3	3	4	4	4	2	3	3
20.2153	19.3659	19.5454	19.1353	19.891	20.5791	19.934	19.4157	18.66	19.9553	19.75	19.8421				2	14823000	2	2	2	2	2	2	1	2	2	2	2	2	2	2	2	2	2	2	1	2	2	2	2	2	2	2	2	2	2	2	1	2	2
19.8486	19.0678	18.7209	18.1281	19.1004	18.9125	22.015	23.3948	23.4234	22.5118	23.2814	22.0987		+	CCDC93_4ug_HeLaK_4ug	4	65874000	0	0	0	0	0	0	2	4	4	3	3	3	0	0	0	0	0	0	2	4	4	3	3	3	0	0	0	0	0	0	2	4	4
19.7312	19.6687	18.8221	19.348	19.3919	19.4413	22.4827	22.6115	23.7324	22.5288	22.7007	22.8655		+	CCDC93_4ug_HeLaK_4ug	6	59727000	0	0	0	0	0	0	2	5	5	3	3	3	0	0	0	0	0	0	2	5	5	3	3	3	0	0	0	0	0	0	2	5	5
24.1749	23.9629	24.0642	25.9642	24.8379	25.269	24.8082	24.7415	25.14	25.393	25.2961	25.4472				8	510130000	3	2	2	7	7	7	3	3	3	7	5	6	3	2	2	7	7	7	3	3	3	7	5	6	3	2	2	7	7	7	3	3	3
18.6303	18.3317	18.7917	18.9689	19.5672	18.8246	23.234	24.9131	25.0888	23.9668	24.2799	24.1424		+	CCDC93_4ug_HeLaK_4ug	7	177050000	0	0	0	0	0	0	5	5	6	5	6	6	0	0	0	0	0	0	5	5	6	5	6	6	0	0	0	0	0	0	5	5	6
19.7916	17.9941	19.3366	19.0771	18.6216	19.537	23.9346	24.1448	24.8116	24.2941	24.6429	24.1581		+	CCDC93_4ug_HeLaK_4ug	7	188400000	0	0	0	0	0	0	3	7	7	6	6	6	0	0	0	0	0	0	3	7	7	6	6	6	0	0	0	0	0	0	3	7	7
23.7254	23.2819	23.1145	23.951	23.4373	23.1078	24.0034	23.4611	23.8186	22.9434	23.6062	23.9971				14	223590000	12	12	11	9	9	10	5	11	12	10	10	10	12	12	11	9	9	10	5	11	12	10	10	10	12	12	11	9	9	10	5	11	12
21.6033	21.2312	21.3246	22.6144	22.1137	21.9879	21.2274	21.5526	21.9439	21.8612	22.2911	22.524				9	66191000	6	6	6	7	7	7	3	5	6	6	6	7	6	6	6	7	7	7	3	5	6	6	6	7	6	6	6	7	7	7	3	5	6
22.7725	21.1205	21.535	23.2088	22.9838	22.2008	23.8372	22.4832	22.5487	25.1238	23.6405	23.1366				27	150260000	13	8	7	21	23	13	10	7	9	25	18	19	13	8	7	21	23	13	10	7	9	25	18	19	13	8	7	21	23	13	10	7	9
21.8556	21.6291	21.9933	21.7715	22.1521	22.2745	22.6818	22.4127	22.231	22.2343	22.2171	21.7503				10	77065000	6	5	6	9	9	9	4	4	6	9	9	9	6	5	6	9	9	9	4	4	6	9	9	9	6	5	6	9	9	9	4	4	6
19.803	19.68	19.8707	19.5744	19.2001	19.7034	20.2815	20.0871	19.7117	19.4677	19.6852	19.6771				3	16453000	3	2	3	2	2	2	2	3	3	2	2	2	3	2	3	2	2	2	2	3	3	2	2	2	3	2	3	2	2	2	2	3	3
20.3142	19.8925	20.4495	20.672	20.6799	20.8708	21.045	20.478	20.405	20.7302	20.7486	20.5556				5	27596000	4	5	5	4	4	4	3	5	5	4	4	4	4	5	5	4	4	4	3	5	5	4	4	4	4	5	5	4	4	4	3	5	5
25.8126	25.2066	25.3628	26.322	25.6306	25.4634	25.8753	25.4969	25.8681	25.5018	26.1225	26.7532				16	1077900000	7	6	7	8	6	8	4	6	7	7	7	8	14	13	14	14	12	15	9	13	14	13	13	15	14	13	14	14	12	15	9	13	14
20.4277	20.0208	19.7538	20.869	20.1155	19.5483	20.6177	20.3682	19.5318	19.9257	20.7352	21.1348				4	20265000	2	2	2	4	4	4	2	2	1	4	4	4	2	2	2	4	4	4	2	2	1	4	4	4	2	2	2	4	4	4	2	2	1
18.9582	18.4694	19.4623	18.7505	18.5784	19.4469	21.5472	21.332	19.4251	20.7352	19.1276	19.0464				6	14152000	1	0	0	0	3	0	3	6	5	3	3	2	1	0	0	0	3	0	3	6	5	3	3	2	1	0	0	0	3	0	3	6	5
18.1357	18.5741	19.5688	17.9916	19.623	18.6414	22.6091	24.5153	24.3256	23.6069	24.1455	23.6321		+	CCDC93_4ug_HeLaK_4ug	7	133580000	0	1	1	0	0	0	5	7	7	6	6	6	0	1	1	0	0	0	5	7	7	6	6	6	0	1	1	0	0	0	5	7	7
[truncated: 31 more columns]

## Sheet: Stoichiometry
Peptides	iBAQ.HeLaK_4ug_2_3	iBAQ.HeLaK_4ug_2_2	iBAQ.HeLaK_4ug_2_1	iBAQ.HeLaK_4ug_1_3	iBAQ.HeLaK_4ug_1_2	iBAQ.HeLaK_4ug_1_1	iBAQ.CCDC93_4ug_2_3	iBAQ.CCDC93_4ug_2_2	iBAQ.CCDC93_4ug_2_1	iBAQ.CCDC93_4ug_1_3	iBAQ.CCDC93_4ug_1_2	iBAQ.CCDC93_4ug_1_1	iBAQ	Protein.ID	Gene.Names
32	0	0	0	0	0	0	1664200	5240400	4960300	2347600	3855700	2593000	20661000	O60826	CCDC22
34	0	0	0	0	0	3553.1	6228200	11058000	9320800	6277100	9059300	6504800	48452000	Q567U6	CCDC93
3	0	0	0	0	12125	0	1152600	2186400	1749600	706980	1247200	771190	7826000	Q86X83	COMMD2
5	0	0	0	0	0	0	3177900	3853000	3446600	1181300	1768500	1453100	14880000	Q8N668	COMMD1
12	0	18436	39257	0	0	5817	1337300	2639700	2442600	1273400	1929600	1328100	11014000	Q8TCE6	FAM45A
4	0	0	0	0	0	0	245590	1630600	1309200	417030	751620	351250	4705300	Q9GZQ3	COMMD5
6	0	0	0	0	0	0	254260	755300	1437300	794280	973460	762640	4977300	Q9H0A8	COMMD4
7	0	0	0	0	0	0	1031200	2848900	3544800	1126900	3036600	2030700	13619000	Q9P000	COMMD9
7	0	0	0	0	0	0	1757200	3960600	5560500	2347200	3245800	1968600	18840000	Q9UBI1	COMMD3
7	0	292850	36428	0	0	0	981270	3119500	2474100	1125400	2051500	1050800	11132000	Q9Y6G5	COMMD10

## Sheet: Stoichiometry_calculations
iBAQ.CCDC93_4ug_2_3	iBAQ.CCDC93_4ug_2_2	iBAQ.CCDC93_4ug_2_1	iBAQ.CCDC93_4ug_1_3	iBAQ.CCDC93_4ug_1_2	iBAQ.CCDC93_4ug_1_1	iBAQ.HeLaK_4ug_2_3	iBAQ.HeLaK_4ug_2_2	iBAQ.HeLaK_4ug_2_1	iBAQ.HeLaK_4ug_1_3	iBAQ.HeLaK_4ug_1_2	iBAQ.HeLaK_4ug_1_1	iBAQ A WT mean	Gene.Names	GFP1-WT	GFP2-WT	GFP3-WT	A GFP1-WT	A GFP2-WT	A GFP3-WT	A GFP1-WT scale	A GFP2-WT scale	A GFP3-WT scale	A GFP1-WT scale	A GFP2-WT scale	A GFP3-WT scale	4ug_CCDC93 scale mean	4ug_CCDC93 scale SD
1664200	5240400	4960300	2347600	3855700	2593000	0	0	0	0	0	0	0	CCDC22	1664200	5240400	4960300	2347600	3855700	2593000	0.267229	0.473927	0.532209	0.37403	0.425635	0.398665	0.411949	0.0906081
6228200	11058000	9320800	6277100	9059300	6504800	0	0	0	0	0	3553.1	592.183	CCDC93	6.22761e+06	1.10574e+07	9.32021e+06	6.27651e+06	9.05871e+06	6.50421e+06	1	1	1	1	1	1	1	0
0	0	0	0	0	0	0	0	0	0	0	0	0	COMMD6	0	0	0	0	0	0	0	0	0	0	0	0	0	0
0	0	0	0	0	0	0	0	0	0	0	0	0	COMMD7	0	0	0	0	0	0	0	0	0	0	0	0	0	0
1152600	2186400	1749600	706980	1247200	771190	0	0	0	0	12125	0	2020.83	COMMD2	1.15058e+06	2.18438e+06	1.74758e+06	704959	1.24518e+06	769169	0.184755	0.197549	0.187504	0.112317	0.137457	0.118257	0.156306	0.0380044
3177900	3853000	3446600	1181300	1768500	1453100	0	0	0	0	0	0	0	COMMD1	3177900	3853000	3446600	1181300	1768500	1453100	0.510292	0.348454	0.369799	0.18821	0.195227	0.223409	0.305898	0.126944
1337300	2639700	2442600	1273400	1929600	1328100	0	18436	39257	0	0	5817	10585	FAM45A	1326715	2629115	2432015	1262815	1919015	1317515	0.213038	0.23777	0.26094	0.201197	0.211842	0.202563	0.221225	0.0234753
245590	1630600	1309200	417030	751620	351250	0	0	0	0	0	0	0	COMMD5	245590	1630600	1309200	417030	751620	351250	0.0394357	0.147467	0.140469	0.066443	0.0829721	0.0540035	0.088465	0.0453701
254260	755300	1437300	794280	973460	762640	0	0	0	0	0	0	0	COMMD4	254260	755300	1437300	794280	973460	762640	0.0408279	0.0683071	0.154213	0.126548	0.107461	0.117253	0.102435	0.041152
0	0	0	0	0	0	0	0	0	0	0	0	0	COMMD8	0	0	0	0	0	0	0	0	0	0	0	0	0	0
1031200	2848900	3544800	1126900	3036600	2030700	0	0	0	0	0	0	0	COMMD9	1031200	2848900	3544800	1126900	3036600	2030700	0.165585	0.257646	0.380335	0.179543	0.335213	0.312213	0.271756	0.0865189
1757200	3960600	5560500	2347200	3245800	1968600	0	0	0	0	0	0	0	COMMD3	1757200	3960600	5560500	2347200	3245800	1968600	0.282163	0.358185	0.596607	0.373966	0.358307	0.302666	0.378649	0.112644
981270	3119500	2474100	1125400	2051500	1050800	0	292850	36428	0	0	0	54879.7	COMMD10	926390	3.06462e+06	2.41922e+06	1.07052e+06	1.99662e+06	995920	0.148755	0.277155	0.259567	0.17056	0.220409	0.153119	0.204928	0.0556104
