# Supplementary material for: Miniaturised interaction proteomics on a microfluidic platform with ultra-low input requirements
Source: Nat Commun. 2019 Apr 4;10:1525. doi: 10.1038/s41467-019-09533-y (PMC6449397; doi:10.1038/s41467-019-09533-y)
Supplement: Supplementary file 9 — Supplementary Data 6 [file 41467_2019_9533_MOESM9_ESM.xlsx]

## Sheet: CCDC9312k ProtGroup
Protein IDs	Majority protein IDs	Peptide counts (all)	Peptide counts (razor+unique)	Peptide counts (unique)	Protein names	Gene names	Fasta headers	Number of proteins	Peptides	Razor + unique peptides	Unique peptides	Peptides CCDC93_12K_1_1	Peptides CCDC93_12K_1_2	Peptides CCDC93_12K_1_3	Peptides CCDC93_12K_2_1	Peptides CCDC93_12K_2_2	Peptides CCDC93_12K_2_3	Peptides HeLaK_12K_1_1	Peptides HeLaK_12K_1_2	Peptides HeLaK_12K_1_3	Peptides HeLaK_12K_2_1	Peptides HeLaK_12K_2_2	Peptides HeLaK_12K_2_3	Razor + unique peptides CCDC93_12K_1_1	Razor + unique peptides CCDC93_12K_1_2	Razor + unique peptides CCDC93_12K_1_3	Razor + unique peptides CCDC93_12K_2_1	Razor + unique peptides CCDC93_12K_2_2	Razor + unique peptides CCDC93_12K_2_3	Razor + unique peptides HeLaK_12K_1_1	Razor + unique peptides HeLaK_12K_1_2	Razor + unique peptides HeLaK_12K_1_3	Razor + unique peptides HeLaK_12K_2_1	Razor + unique peptides HeLaK_12K_2_2	Razor + unique peptides HeLaK_12K_2_3	Unique peptides CCDC93_12K_1_1	Unique peptides CCDC93_12K_1_2	Unique peptides CCDC93_12K_1_3	Unique peptides CCDC93_12K_2_1	Unique peptides CCDC93_12K_2_2	Unique peptides CCDC93_12K_2_3	Unique peptides HeLaK_12K_1_1	Unique peptides HeLaK_12K_1_2	Unique peptides HeLaK_12K_1_3	Unique peptides HeLaK_12K_2_1	Unique peptides HeLaK_12K_2_2	Unique peptides HeLaK_12K_2_3	Sequence coverage [%]	Unique + razor sequence coverage [%]
B1AJZ9	B1AJZ9	1	1	1	Forkhead-associated domain-containing protein 1	FHAD1	>sp|B1AJZ9|FHAD1_HUMAN Forkhead-associated domain-containing protein 1 OS=Homo sapiens GN=FHAD1 PE=2 SV=2	1	1	1	1	0	0	0	1	0	1	1	1	0	0	1	1	0	0	0	1	0	1	1	1	0	0	1	1	0	0	0	1	0	1	1	1	0	0	1	1	0.7	0.7
B2RPK0;P09429	B2RPK0;P09429	1;1	1;1	1;1	Putative high mobility group protein B1-like 1;High mobility group protein B1	HMGB1P1;HMGB1	>sp|B2RPK0|HGB1A_HUMAN Putative high mobility group protein B1-like 1 OS=Homo sapiens GN=HMGB1P1 PE=5 SV=1;>sp|P09429|HMGB1_HUMAN High mobility group protein B1 OS=Homo sapiens GN=HMGB1 PE=1 SV=3	2	1	1	1	0	0	0	0	0	0	1	1	1	0	0	0	0	0	0	0	0	0	1	1	1	0	0	0	0	0	0	0	0	0	1	1	1	0	0	0	7.1	7.1
Q99613;B5ME19	Q99613;B5ME19	2;2	2;2	2;2	Eukaryotic translation initiation factor 3 subunit C;Eukaryotic translation initiation factor 3 subunit C-like protein	EIF3C;EIF3CL	>sp|Q99613|EIF3C_HUMAN Eukaryotic translation initiation factor 3 subunit C OS=Homo sapiens GN=EIF3C PE=1 SV=1;>sp|B5ME19|EIFCL_HUMAN Eukaryotic translation initiation factor 3 subunit C-like protein OS=Homo sapiens GN=EIF3CL PE=3 SV=1	2	2	2	2	2	2	1	1	1	1	2	2	1	1	1	1	2	2	1	1	1	1	2	2	1	1	1	1	2	2	1	1	1	1	2	2	1	1	1	1	2.7	2.7
CON__ENSEMBL:ENSBTAP00000038253	CON__ENSEMBL:ENSBTAP00000038253	16	5	3			>ENSEMBL:ENSBTAP00000038253 (Bos taurus) 63 kDa protein	1	16	5	3	11	11	10	9	8	11	9	12	13	9	13	10	1	2	1	1	1	1	1	2	2	0	4	1	1	1	1	0	0	0	1	1	1	0	2	0	22.9	8.6
O95678;CON__O95678	O95678;CON__O95678	14;14	1;1	0;0	Keratin, type II cytoskeletal 75	KRT75	>sp|O95678|K2C75_HUMAN Keratin, type II cytoskeletal 75 OS=Homo sapiens GN=KRT75 PE=1 SV=2;>O95678 SWISS-PROT:O95678 Tax_Id=9606 Gene_Symbol=KRT75 Keratin, type II cytoskeletal 75	2	14	1	0	11	11	11	8	7	10	11	12	11	10	13	11	0	0	0	0	0	0	0	0	0	0	1	0	0	0	0	0	0	0	0	0	0	0	0	0	18.9	1.5
CON__P00761	CON__P00761	6	6	6			>P00761 SWISS-PROT:P00761|TRYP_PIG Trypsin - Sus scrofa (Pig).	1	6	6	6	4	3	4	6	5	6	3	4	3	6	6	6	4	3	4	6	5	6	3	4	3	6	6	6	4	3	4	6	5	6	3	4	3	6	6	6	37.2	37.2
CON__P01966	CON__P01966	3	3	3			>P01966 SWISS-PROT:P01966 (Bos taurus) Hemoglobin subunit alpha	1	3	3	3	0	0	0	0	1	0	0	0	0	3	0	0	0	0	0	0	1	0	0	0	0	3	0	0	0	0	0	0	1	0	0	0	0	3	0	0	26.8	26.8
P02533;CON__P02533;CON__Q61782	P02533;CON__P02533	24;24;4	12;12;2	5;5;1	Keratin, type I cytoskeletal 14	KRT14	>sp|P02533|K1C14_HUMAN Keratin, type I cytoskeletal 14 OS=Homo sapiens GN=KRT14 PE=1 SV=4;>P02533 SWISS-PROT:P02533 Tax_Id=9606 Gene_Symbol=KRT14 Keratin, type I cytoskeletal 14	3	24	12	5	16	14	21	17	11	18	15	18	22	14	22	18	5	4	9	8	3	9	4	6	10	5	11	8	2	1	4	3	1	4	1	2	4	1	5	3	55.5	34.7
CON__P02535-1	CON__P02535-1	11	1	1			>P02535-1 SWISS-PROT:P02535-1 Tax_Id=10090 Gene_Symbol=Krt10 Isoform 1 of Keratin, type I cytoskeletal 10	1	11	1	1	7	7	7	8	7	9	7	7	7	9	10	10	0	0	0	0	0	0	0	0	0	0	1	0	0	0	0	0	0	0	0	0	0	0	1	0	16.8	3
P02538;CON__P02538	P02538;CON__P02538	34;34	18;18	1;1	Keratin, type II cytoskeletal 6A	KRT6A	>sp|P02538|K2C6A_HUMAN Keratin, type II cytoskeletal 6A OS=Homo sapiens GN=KRT6A PE=1 SV=3;>P02538 SWISS-PROT:P02538 Tax_Id=9606 Gene_Symbol=KRT6A Keratin, type II cytoskeletal 6A	2	34	18	1	20	20	25	20	17	26	21	25	25	22	32	24	8	8	12	10	10	13	7	12	11	11	17	11	1	1	1	1	1	1	1	1	1	1	1	1	46.6	29.8
P02768;CON__P02768-1	P02768;CON__P02768-1	13;13	10;10	10;10	Serum albumin	ALB	>sp|P02768|ALBU_HUMAN Serum albumin OS=Homo sapiens GN=ALB PE=1 SV=2;>P02768-1 SWISS-PROT:P02768-1 Tax_Id=9606 Gene_Symbol=ALB Isoform 1 of Serum albumin precursor	2	13	10	10	3	3	2	4	3	4	4	3	13	4	4	4	1	1	0	1	1	1	2	1	10	1	1	1	1	1	0	1	1	1	2	1	10	1	1	1	21.2	17.2
CON__P02769	CON__P02769	31	31	28			>P02769 SWISS-PROT:P02769 (Bos taurus) Bovine serum albumin precursor	1	31	31	28	17	18	15	22	13	25	21	21	18	25	27	22	17	18	15	22	13	25	21	21	18	25	27	22	15	16	13	19	11	22	19	19	15	22	24	19	51.2	51.2
CON__P04259	CON__P04259	32	1	0			>P04259 SWISS-PROT:P04259 Tax_Id=9606 Gene_Symbol=KRT6B Keratin, type II cytoskeletal 6B	1	32	1	0	18	19	24	19	16	24	19	25	24	21	31	23	0	0	1	0	0	0	0	1	0	0	1	0	0	0	0	0	0	0	0	0	0	0	0	0	45	3
P05787;CON__P05787;CON__H-INV:HIT000292931;CON__H-INV:HIT000016045	P05787;CON__P05787	33;33;13;5	25;25;10;2	15;15;6;2	Keratin, type II cytoskeletal 8	KRT8	>sp|P05787|K2C8_HUMAN Keratin, type II cytoskeletal 8 OS=Homo sapiens GN=KRT8 PE=1 SV=7;>P05787 SWISS-PROT:P05787 Tax_Id=9606 Gene_Symbol=KRT8 Keratin, type II cytoskeletal 8	4	33	25	15	24	24	23	26	22	30	27	26	25	29	25	25	17	17	16	20	17	23	20	19	18	23	18	18	10	9	9	11	8	14	12	11	10	14	11	11	54.5	45.3
Q8NHM4;P07478;P07477;CON__P07477	Q8NHM4;P07478;P07477;CON__P07477	1;1;1;1	1;1;1;1	1;1;1;1	Putative trypsin-6;Trypsin-2;Trypsin-1;Alpha-trypsin chain 1;Alpha-trypsin chain 2	TRY6;PRSS2;PRSS1	>sp|Q8NHM4|TRY6_HUMAN Putative trypsin-6 OS=Homo sapiens GN=PRSS3P2 PE=5 SV=2;>sp|P07478|TRY2_HUMAN Trypsin-2 OS=Homo sapiens GN=PRSS2 PE=1 SV=1;>sp|P07477|TRY1_HUMAN Trypsin-1 OS=Homo sapiens GN=PRSS1 PE=1 SV=1;>P07477 SWISS-PROT:P07477 Tax_Id=9606 Gene_S	4	1	1	1	1	1	1	0	0	1	1	1	1	1	1	1	1	1	1	0	0	1	1	1	1	1	1	1	1	1	1	0	0	1	1	1	1	1	1	1	8.1	8.1
CON__P07744	CON__P07744	7	1	1			>P07744 SWISS-PROT:P07744 Tax_Id=10090 Gene_Symbol=Krt4 Keratin, type II cytoskeletal 4	1	7	1	1	6	6	6	3	2	5	6	6	6	5	6	5	0	0	0	1	1	1	0	0	0	1	1	0	0	0	0	1	1	1	0	0	0	1	1	0	8.4	1.5
P08729;CON__Q3KNV1;CON__P08729	P08729;CON__Q3KNV1;CON__P08729	22;22;22	17;17;17	11;11;11	Keratin, type II cytoskeletal 7	KRT7	>sp|P08729|K2C7_HUMAN Keratin, type II cytoskeletal 7 OS=Homo sapiens GN=KRT7 PE=1 SV=5;>Q3KNV1 TREMBL:Q3KNV1;Q96GE1 Tax_Id=9606 Gene_Symbol=KRT7 keratin 7;>P08729 SWISS-PROT:P08729 Tax_Id=9606 Gene_Symbol=KRT7 Keratin, type II cytoskeletal 7	3	22	17	11	18	18	19	13	9	13	20	19	19	13	10	10	13	13	14	10	7	9	15	14	14	10	6	6	10	11	11	5	3	7	10	11	11	7	4	4	43.3	38
P08779;CON__P08779;P35900;CON__P35900;CON__Q9D312;Q8N1A0;CON__Q8N1A0	P08779;CON__P08779	25;25;2;2;2;1;1	22;22;2;2;2;1;1	9;9;0;0;0;0;0	Keratin, type I cytoskeletal 16	KRT16	>sp|P08779|K1C16_HUMAN Keratin, type I cytoskeletal 16 OS=Homo sapiens GN=KRT16 PE=1 SV=4;>P08779 SWISS-PROT:P08779 Tax_Id=9606 Gene_Symbol=KRT16 Keratin, type I cytoskeletal 16	7	25	22	9	12	11	18	16	14	17	11	16	17	14	24	19	9	8	15	14	12	15	8	13	14	11	22	16	0	1	5	5	3	6	0	3	5	4	9	6	56.4	52.6
CON__P12763;P02765	CON__P12763	7;3	7;3	7;3			>P12763 SWISS-PROT:P12763 (Bos taurus) Alpha-2-HS-glycoprotein precursor	2	7	7	7	4	4	5	7	7	7	3	5	5	7	7	7	4	4	5	7	7	7	3	5	5	7	7	7	4	4	5	7	7	7	3	5	5	7	7	7	17.8	17.8
P13645;CON__P13645;Q7Z3Y7;CON__Q7Z3Y7;CON__Q148H6;Q7Z3Z0;CON__Q7Z3Z0;Q7Z3Y8;CON__Q7Z3Y8;Q99456;CON__Q99456;Q2M2I5;CON__Q2M2I5;Q7Z3Y9;CON__Q7Z3Y9	P13645;CON__P13645	33;33;4;4;3;2;2;2;2;2;2;2;2;1;1	33;33;4;4;3;2;2;2;2;2;2;2;2;1;1	21;21;2;2;1;1;1;1;1;0;0;0;0;0;0	Keratin, type I cytoskeletal 10	KRT10	>sp|P13645|K1C10_HUMAN Keratin, type I cytoskeletal 10 OS=Homo sapiens GN=KRT10 PE=1 SV=6;>P13645 SWISS-PROT:P13645 Tax_Id=9606 Gene_Symbol=KRT10 Keratin, type I cytoskeletal 10	15	33	33	21	28	27	27	23	19	29	27	28	29	28	28	29	28	27	27	23	19	29	27	28	29	28	28	29	19	18	18	14	11	19	18	19	20	17	18	17	50.7	50.7
P13647;CON__P13647	P13647;CON__P13647	38;38	29;29	6;6	Keratin, type II cytoskeletal 5	KRT5	>sp|P13647|K2C5_HUMAN Keratin, type II cytoskeletal 5 OS=Homo sapiens GN=KRT5 PE=1 SV=3;>P13647 SWISS-PROT:P13647 Tax_Id=9606 Gene_Symbol=KRT5 Keratin, type II cytoskeletal 5	2	38	29	6	23	22	26	24	16	27	25	26	30	24	33	28	15	14	18	18	11	19	17	18	22	16	24	19	4	4	5	5	2	4	4	5	6	5	6	5	52.5	43.9
P35908;CON__P35908;Q9NY12	P35908;CON__P35908	44;44;1	41;41;1	26;26;1	Keratin, type II cytoskeletal 2 epidermal	KRT2	>sp|P35908|K22E_HUMAN Keratin, type II cytoskeletal 2 epidermal OS=Homo sapiens GN=KRT2 PE=1 SV=2;>P35908 SWISS-PROT:P35908 Tax_Id=9606 Gene_Symbol=KRT2 Keratin, type II cytoskeletal 2 epidermal	3	44	41	26	34	31	30	30	22	36	33	33	35	38	39	42	31	28	27	27	19	33	30	30	32	35	37	39	19	17	17	17	12	20	17	18	18	23	22	24	69.8	66.7
P48668;CON__P48668	P48668;CON__P48668	34;34	1;1	0;0	Keratin, type II cytoskeletal 6C	KRT6C	>sp|P48668|K2C6C_HUMAN Keratin, type II cytoskeletal 6C OS=Homo sapiens GN=KRT6C PE=1 SV=3;>P48668 SWISS-PROT:P48668 Tax_Id=9606 Gene_Symbol=KRT6C Keratin, type II cytoskeletal 6C	2	34	1	0	19	20	25	20	17	25	20	25	25	22	32	24	0	1	1	1	1	0	0	1	1	1	1	1	0	0	0	0	0	0	0	0	0	0	0	0	46.6	1.8
Q04695;CON__Q04695;CON__Q9QWL7;Q9C075;CON__Q9C075;CON__Q99PS0	Q04695;CON__Q04695;CON__Q9QWL7	21;21;17;1;1;1	11;11;8;1;1;1	9;9;6;1;1;1	Keratin, type I cytoskeletal 17	KRT17	>sp|Q04695|K1C17_HUMAN Keratin, type I cytoskeletal 17 OS=Homo sapiens GN=KRT17 PE=1 SV=2;>Q04695 SWISS-PROT:Q04695 Tax_Id=9606 Gene_Symbol=KRT17 Keratin, type I cytoskeletal 17;>Q9QWL7 SWISS-PROT:Q9QWL7 Tax_Id=10090 Gene_Symbol=Krt17 Keratin, type I cytos	6	21	11	9	8	8	13	11	8	10	8	15	15	8	18	13	2	2	5	4	3	3	2	7	6	3	10	5	1	1	4	3	3	3	1	6	5	3	8	4	50	31.5
CON__Q3SX09;CON__P02070	CON__Q3SX09	3;1	3;1	3;1			>Q3SX09 TREMBL:Q3SX09 (Bos taurus) similar to HBG protein	2	3	3	3	0	1	0	0	0	0	2	0	0	3	0	0	0	1	0	0	0	0	2	0	0	3	0	0	0	1	0	0	0	0	2	0	0	3	0	0	17.9	17.9
CON__Q3TTY5	CON__Q3TTY5	13	1	0			>Q3TTY5 SWISS-PROT:Q3TTY5 Tax_Id=10090 Gene_Symbol=Krt2 Keratin, type II cytoskeletal 2 epidermal	1	13	1	0	10	9	8	9	6	10	10	10	11	10	13	12	0	0	0	0	0	0	0	0	0	0	1	0	0	0	0	0	0	0	0	0	0	0	0	0	11.3	1.1
CON__Q9Z2K1;CON__Q3ZAW8	CON__Q9Z2K1;CON__Q3ZAW8	11;11	1;1	1;1			>Q9Z2K1 SWISS-PROT:Q9Z2K1 Tax_Id=10090 Gene_Symbol=Krt16 Keratin, type I cytoskeletal 16;>Q3ZAW8 TREMBL:Q3ZAW8;Q9EQD6;Q9EQD7 Tax_Id=10090 Gene_Symbol=Krt16 Keratin intermediate filament 16a	2	11	1	1	6	4	7	6	6	6	5	7	6	5	11	7	0	0	0	0	0	0	0	0	0	0	1	0	0	0	0	0	0	0	0	0	0	0	1	0	20.7	1.9
CON__Q497I4;CON__Q9D646;Q14525;O76009;CON__Q6NTB9;CON__Q14525;CON__O76009;Q15323;CON__Q9UE12;CON__Q15323;CON__A2A5Y0;CON__REFSEQ:XP_986630	CON__Q497I4;CON__Q9D646;Q14525;O76009;CON__Q6NTB9;CON__Q14525;CON__O76009;Q15323;CON__Q9UE12;CON__Q15323;CON__A2A5Y0;CON__REFSEQ:XP_986630	2;1;1;1;1;1;1;1;1;1;1;1	1;1;1;1;1;1;1;1;1;1;1;1	1;1;1;1;1;1;1;1;1;1;1;1	Keratin, type I cuticular Ha3-II;Keratin, type I cuticular Ha3-I;Keratin, type I cuticular Ha1	KRT33B;KRT33A;KRT31	>Q497I4 TREMBL:Q497I4 Tax_Id=10090 Gene_Symbol=Krt35 Krt35 protein;>Q9D646 TREMBL:Q9D646 Tax_Id=10090 Gene_Symbol=Krt34 10 days neonate skin cDNA, RIKEN full-length enriched library, clone:4733401E01 product:keratin complex 1, acidic, gene 4, full insert s	12	2	1	1	1	2	1	2	1	1	1	1	1	1	1	1	0	1	0	1	0	0	0	0	0	0	0	0	0	1	0	1	0	0	0	0	0	0	0	0	4	2
Q5D862;CON__Q5D862	Q5D862;CON__Q5D862	4;4	4;4	4;4	Filaggrin-2	FLG2	>sp|Q5D862|FILA2_HUMAN Filaggrin-2 OS=Homo sapiens GN=FLG2 PE=1 SV=1;>Q5D862 SWISS-PROT:Q5D862 Tax_Id=9606 Gene_Symbol=FLG2 Filaggrin-2	2	4	4	4	3	3	3	3	2	3	3	3	3	3	2	3	3	3	3	3	2	3	3	3	3	3	2	3	3	3	3	3	2	3	3	3	3	3	2	3	1.8	1.8
CON__Q5XQN5	CON__Q5XQN5	34	2	1			>Q5XQN5 SWISS-PROT:Q5XQN5 (Bos taurus) Keratin, type II cytoskeletal 5	1	34	2	1	22	21	23	20	17	23	23	23	26	21	27	24	1	1	1	1	1	1	1	1	1	1	2	1	0	0	0	0	0	0	0	0	0	0	1	0	41.1	3.2
CON__Q6IFZ6	CON__Q6IFZ6	11	1	1			>Q6IFZ6 SWISS-PROT:Q6IFZ6 Tax_Id=10090 Gene_Symbol=Krt77 Keratin, type II cytoskeletal 1b	1	11	1	1	7	7	7	7	4	9	7	7	7	7	9	8	0	0	0	0	0	0	0	0	0	0	1	0	0	0	0	0	0	0	0	0	0	0	1	0	14.3	1.7
Q6KB66;CON__Q6KB66-1;CON__Q0VBK2	Q6KB66;CON__Q6KB66-1	7;7;2	7;7;2	7;7;2	Keratin, type II cytoskeletal 80	KRT80	>sp|Q6KB66|K2C80_HUMAN Keratin, type II cytoskeletal 80 OS=Homo sapiens GN=KRT80 PE=1 SV=2;>Q6KB66-1 SWISS-PROT:Q6KB66-1 Tax_Id=9606 Gene_Symbol=KRT80 Isoform 1 of Keratin, type II cytoskeletal 80	3	7	7	7	5	4	3	2	1	4	2	4	5	2	3	5	5	4	3	2	1	4	2	4	5	2	3	5	5	4	3	2	1	4	2	4	5	2	3	5	18.6	18.6
Q7RTS7;CON__Q7RTS7;Q86Y46;CON__Q32MB2;Q3SY84;CON__Q3SY84	Q7RTS7;CON__Q7RTS7;Q86Y46;CON__Q32MB2;Q3SY84;CON__Q3SY84	9;9;8;8;7;7	1;1;1;1;1;1	0;0;0;0;0;0	Keratin, type II cytoskeletal 74;Keratin, type II cytoskeletal 73;Keratin, type II cytoskeletal 71	KRT74;KRT73;KRT71	>sp|Q7RTS7|K2C74_HUMAN Keratin, type II cytoskeletal 74 OS=Homo sapiens GN=KRT74 PE=1 SV=2;>Q7RTS7 SWISS-PROT:Q7RTS7 Tax_Id=9606 Gene_Symbol=KRT74 Keratin, type II cytoskeletal 74;>sp|Q86Y46|K2C73_HUMAN Keratin, type II cytoskeletal 73 OS=Homo sapiens GN=K	6	9	1	0	6	6	6	5	3	6	6	7	7	5	9	7	1	1	1	1	0	1	1	1	1	1	1	1	0	0	0	0	0	0	0	0	0	0	0	0	11.5	2.3
Q8N1N4;CON__Q8N1N4-2;CON__Q7RTT2	Q8N1N4;CON__Q8N1N4-2;CON__Q7RTT2	10;10;10	7;7;7	7;7;7	Keratin, type II cytoskeletal 78	KRT78	>sp|Q8N1N4|K2C78_HUMAN Keratin, type II cytoskeletal 78 OS=Homo sapiens GN=KRT78 PE=1 SV=2;>Q8N1N4-2 SWISS-PROT:Q8N1N4-2 Tax_Id=9606 Gene_Symbol=KRT78 Isoform 2 of Keratin, type II cytoskeletal 78;>Q7RTT2 TREMBL:Q7RTT2 Tax_Id=9606 Gene_Symbol=KRT78 Keratin	3	10	7	7	7	8	7	4	2	7	7	10	9	2	5	5	5	5	5	2	0	5	5	7	6	1	3	3	5	5	5	2	0	5	5	7	6	1	3	3	20	15.2
Q7Z794;CON__Q7Z794	Q7Z794;CON__Q7Z794	20;20	16;16	13;13	Keratin, type II cytoskeletal 1b	KRT77	>sp|Q7Z794|K2C1B_HUMAN Keratin, type II cytoskeletal 1b OS=Homo sapiens GN=KRT77 PE=2 SV=3;>Q7Z794 SWISS-PROT:Q7Z794 Tax_Id=9606 Gene_Symbol=KRT77 Keratin 77	2	20	16	13	19	18	18	10	2	16	18	19	18	13	11	16	15	14	14	7	0	12	14	15	14	10	7	12	13	12	12	5	0	9	12	13	12	8	6	10	32.7	27.7
Q86YZ3;CON__Q86YZ3	Q86YZ3;CON__Q86YZ3	15;15	15;15	15;15	Hornerin	HRNR	>sp|Q86YZ3|HORN_HUMAN Hornerin OS=Homo sapiens GN=HRNR PE=1 SV=2;>Q86YZ3 SWISS-PROT:Q86YZ3 Tax_Id=9606 Gene_Symbol=HRNR Hornerin	2	15	15	15	1	1	5	12	6	12	1	1	1	4	15	12	1	1	5	12	6	12	1	1	1	4	15	12	1	1	5	12	6	12	1	1	1	4	15	12	17.3	17.3
CON__Q8VED5	CON__Q8VED5	11	2	0			>Q8VED5 TREMBL:Q8VED5 Tax_Id=10090 Gene_Symbol=Krt79 Keratin 79	1	11	2	0	6	7	7	7	6	7	6	7	7	6	9	7	0	1	1	1	1	0	0	0	1	0	1	0	0	0	0	0	0	0	0	0	0	0	0	0	13.4	4
CON__Q922U2	CON__Q922U2	28	1	1			>Q922U2 SWISS-PROT:Q922U2 Tax_Id=10090 Gene_Symbol=Krt5 Keratin, type II cytoskeletal 5	1	28	1	1	19	18	20	17	15	20	20	20	21	18	23	21	0	0	0	0	0	0	0	0	0	0	1	0	0	0	0	0	0	0	0	0	0	0	1	0	31.7	2.4
CON__Q9H552	CON__Q9H552	11	1	1			>Q9H552 TREMBL:Q9H552 Tax_Id=9606 Gene_Symbol=- Keratin-8-like protein 1	1	11	1	1	6	7	6	8	8	9	7	7	7	9	10	9	0	0	0	0	0	0	0	0	0	0	1	0	0	0	0	0	0	0	0	0	0	0	1	0	16.4	2
Q13765;E9PAV3	Q13765;E9PAV3	2;2	2;2	2;2	Nascent polypeptide-associated complex subunit alpha	NACA	>sp|Q13765|NACA_HUMAN Nascent polypeptide-associated complex subunit alpha OS=Homo sapiens GN=NACA PE=1 SV=1;>sp|E9PAV3|NACAM_HUMAN Nascent polypeptide-associated complex subunit alpha, muscle-specific form OS=Homo sapiens GN=NACA PE=1 SV=1	2	2	2	2	2	2	2	2	2	2	2	2	2	2	2	2	2	2	2	2	2	2	2	2	2	2	2	2	2	2	2	2	2	2	2	2	2	2	2	2	13.5	13.5
E9PRG8	E9PRG8	1	1	1		C11orf48	>sp|E9PRG8|CK098_HUMAN Uncharacterized protein C11orf98 OS=Homo sapiens GN=C11orf98 PE=4 SV=1	1	1	1	1	1	1	1	1	1	1	1	1	0	1	1	0	1	1	1	1	1	1	1	1	0	1	1	0	1	1	1	1	1	1	1	1	0	1	1	0	10.7	10.7
O00148;Q13838	O00148;Q13838	1;1	1;1	1;1	ATP-dependent RNA helicase DDX39A;Spliceosome RNA helicase DDX39B	DDX39A;DDX39B	>sp|O00148|DX39A_HUMAN ATP-dependent RNA helicase DDX39A OS=Homo sapiens GN=DDX39A PE=1 SV=2;>sp|Q13838|DX39B_HUMAN Spliceosome RNA helicase DDX39B OS=Homo sapiens GN=DDX39B PE=1 SV=1	2	1	1	1	1	0	1	1	0	1	1	1	1	0	0	0	1	0	1	1	0	1	1	1	1	0	0	0	1	0	1	1	0	1	1	1	1	0	0	0	3.3	3.3
O00159	O00159	17	17	17	Unconventional myosin-Ic	MYO1C	>sp|O00159|MYO1C_HUMAN Unconventional myosin-Ic OS=Homo sapiens GN=MYO1C PE=1 SV=4	1	17	17	17	15	10	16	15	4	17	16	14	9	8	11	3	15	10	16	15	4	17	16	14	9	8	11	3	15	10	16	15	4	17	16	14	9	8	11	3	20.4	20.4
O00231	O00231	1	1	1	26S proteasome non-ATPase regulatory subunit 11	PSMD11	>sp|O00231|PSD11_HUMAN 26S proteasome non-ATPase regulatory subunit 11 OS=Homo sapiens GN=PSMD11 PE=1 SV=3	1	1	1	1	1	1	0	0	0	0	1	1	0	0	0	0	1	1	0	0	0	0	1	1	0	0	0	0	1	1	0	0	0	0	1	1	0	0	0	0	2.4	2.4
O00299	O00299	5	5	5	Chloride intracellular channel protein 1	CLIC1	>sp|O00299|CLIC1_HUMAN Chloride intracellular channel protein 1 OS=Homo sapiens GN=CLIC1 PE=1 SV=4	1	5	5	5	5	5	5	2	2	2	4	5	3	1	3	2	5	5	5	2	2	2	4	5	3	1	3	2	5	5	5	2	2	2	4	5	3	1	3	2	26.1	26.1
O00303	O00303	1	1	1	Eukaryotic translation initiation factor 3 subunit F	EIF3F	>sp|O00303|EIF3F_HUMAN Eukaryotic translation initiation factor 3 subunit F OS=Homo sapiens GN=EIF3F PE=1 SV=1	1	1	1	1	1	1	1	1	1	1	1	1	1	1	1	1	1	1	1	1	1	1	1	1	1	1	1	1	1	1	1	1	1	1	1	1	1	1	1	1	4.8	4.8
O00487	O00487	1	1	1	26S proteasome non-ATPase regulatory subunit 14	PSMD14	>sp|O00487|PSDE_HUMAN 26S proteasome non-ATPase regulatory subunit 14 OS=Homo sapiens GN=PSMD14 PE=1 SV=1	1	1	1	1	1	0	0	0	0	1	1	0	0	0	0	0	1	0	0	0	0	1	1	0	0	0	0	0	1	0	0	0	0	1	1	0	0	0	0	0	4.2	4.2
O00541	O00541	9	9	9	Pescadillo homolog	PES1	>sp|O00541|PESC_HUMAN Pescadillo homolog OS=Homo sapiens GN=PES1 PE=1 SV=1	1	9	9	9	6	0	2	7	4	6	2	2	2	8	6	2	6	0	2	7	4	6	2	2	2	8	6	2	6	0	2	7	4	6	2	2	2	8	6	2	14.6	14.6
O00566	O00566	2	2	2	U3 small nucleolar ribonucleoprotein protein MPP10	MPHOSPH10	>sp|O00566|MPP10_HUMAN U3 small nucleolar ribonucleoprotein protein MPP10 OS=Homo sapiens GN=MPHOSPH10 PE=1 SV=2	1	2	2	2	2	0	0	1	0	1	0	1	0	1	1	0	2	0	0	1	0	1	0	1	0	1	1	0	2	0	0	1	0	1	0	1	0	1	1	0	4.7	4.7
O00571;O15523;Q9NQI0	O00571;O15523	8;7;1	7;6;1	7;6;1	ATP-dependent RNA helicase DDX3X;ATP-dependent RNA helicase DDX3Y	DDX3X;DDX3Y	>sp|O00571|DDX3X_HUMAN ATP-dependent RNA helicase DDX3X OS=Homo sapiens GN=DDX3X PE=1 SV=3;>sp|O15523|DDX3Y_HUMAN ATP-dependent RNA helicase DDX3Y OS=Homo sapiens GN=DDX3Y PE=1 SV=2	3	8	7	7	7	5	3	4	3	6	7	7	6	4	2	2	7	5	3	4	3	5	7	7	6	4	2	2	7	5	3	4	3	5	7	7	6	4	2	2	14.8	13.1
O14732	O14732	2	2	2	Inositol monophosphatase 2	IMPA2	>sp|O14732|IMPA2_HUMAN Inositol monophosphatase 2 OS=Homo sapiens GN=IMPA2 PE=1 SV=1	1	2	2	2	2	1	1	0	0	0	2	2	2	0	0	0	2	1	1	0	0	0	2	2	2	0	0	0	2	1	1	0	0	0	2	2	2	0	0	0	7.3	7.3
O14745	O14745	2	2	2	Na(+)/H(+) exchange regulatory cofactor NHE-RF1	SLC9A3R1	>sp|O14745|NHRF1_HUMAN Na(+)/H(+) exchange regulatory cofactor NHE-RF1 OS=Homo sapiens GN=SLC9A3R1 PE=1 SV=4	1	2	2	2	2	1	0	1	0	0	2	2	1	0	1	0	2	1	0	1	0	0	2	2	1	0	1	0	2	1	0	1	0	0	2	2	1	0	1	0	6.7	6.7
O14818;Q8TAA3	O14818;Q8TAA3	2;1	2;1	2;1	Proteasome subunit alpha type-7;Proteasome subunit alpha type-7-like	PSMA7;PSMA8	>sp|O14818|PSA7_HUMAN Proteasome subunit alpha type-7 OS=Homo sapiens GN=PSMA7 PE=1 SV=1;>sp|Q8TAA3|PSA7L_HUMAN Proteasome subunit alpha type-7-like OS=Homo sapiens GN=PSMA8 PE=2 SV=3	2	2	2	2	2	1	1	2	0	1	2	2	2	1	0	0	2	1	1	2	0	1	2	2	2	1	0	0	2	1	1	2	0	1	2	2	2	1	0	0	10.5	10.5
O14972	O14972	6	6	6	Down syndrome critical region protein 3	DSCR3	>sp|O14972|DSCR3_HUMAN Down syndrome critical region protein 3 OS=Homo sapiens GN=DSCR3 PE=2 SV=1	1	6	6	6	5	5	3	2	3	3	0	0	0	0	0	0	5	5	3	2	3	3	0	0	0	0	0	0	5	5	3	2	3	3	0	0	0	0	0	0	26.9	26.9
O14979	O14979	2	2	2	Heterogeneous nuclear ribonucleoprotein D-like	HNRPDL	>sp|O14979|HNRDL_HUMAN Heterogeneous nuclear ribonucleoprotein D-like OS=Homo sapiens GN=HNRNPDL PE=1 SV=3	1	2	2	2	2	2	1	1	0	1	2	2	2	0	2	0	2	2	1	1	0	1	2	2	2	0	2	0	2	2	1	1	0	1	2	2	2	0	2	0	6.9	6.9
O15042	O15042	2	2	2	U2 snRNP-associated SURP motif-containing protein	U2SURP	>sp|O15042|SR140_HUMAN U2 snRNP-associated SURP motif-containing protein OS=Homo sapiens GN=U2SURP PE=1 SV=2	1	2	2	2	1	0	0	1	1	2	1	1	0	1	2	1	1	0	0	1	1	2	1	1	0	1	2	1	1	0	0	1	1	2	1	1	0	1	2	1	2.5	2.5
O15372	O15372	1	1	1	Eukaryotic translation initiation factor 3 subunit H	EIF3H	>sp|O15372|EIF3H_HUMAN Eukaryotic translation initiation factor 3 subunit H OS=Homo sapiens GN=EIF3H PE=1 SV=1	1	1	1	1	0	0	0	1	1	1	0	0	0	1	1	1	0	0	0	1	1	1	0	0	0	1	1	1	0	0	0	1	1	1	0	0	0	1	1	1	5.4	5.4
O43143	O43143	1	1	1	Putative pre-mRNA-splicing factor ATP-dependent RNA helicase DHX15	DHX15	>sp|O43143|DHX15_HUMAN Pre-mRNA-splicing factor ATP-dependent RNA helicase DHX15 OS=Homo sapiens GN=DHX15 PE=1 SV=2	1	1	1	1	1	1	1	0	0	0	1	1	1	0	0	0	1	1	1	0	0	0	1	1	1	0	0	0	1	1	1	0	0	0	1	1	1	0	0	0	1.5	1.5
O43172	O43172	3	3	3	U4/U6 small nuclear ribonucleoprotein Prp4	PRPF4	>sp|O43172|PRP4_HUMAN U4/U6 small nuclear ribonucleoprotein Prp4 OS=Homo sapiens GN=PRPF4 PE=1 SV=2	1	3	3	3	2	1	1	3	2	3	1	2	1	2	3	2	2	1	1	3	2	3	1	2	1	2	3	2	2	1	1	3	2	3	1	2	1	2	3	2	8	8
O43175	O43175	10	10	10	D-3-phosphoglycerate dehydrogenase	PHGDH	>sp|O43175|SERA_HUMAN D-3-phosphoglycerate dehydrogenase OS=Homo sapiens GN=PHGDH PE=1 SV=4	1	10	10	10	9	8	8	5	5	5	10	9	9	4	4	4	9	8	8	5	5	5	10	9	9	4	4	4	9	8	8	5	5	5	10	9	9	4	4	4	21	21
O43290	O43290	4	4	4	U4/U6.U5 tri-snRNP-associated protein 1	SART1	>sp|O43290|SNUT1_HUMAN U4/U6.U5 tri-snRNP-associated protein 1 OS=Homo sapiens GN=SART1 PE=1 SV=1	1	4	4	4	0	0	0	2	3	3	0	0	0	3	1	3	0	0	0	2	3	3	0	0	0	3	1	3	0	0	0	2	3	3	0	0	0	3	1	3	6.5	6.5
O43324	O43324	1	1	1	Eukaryotic translation elongation factor 1 epsilon-1	EEF1E1	>sp|O43324|MCA3_HUMAN Eukaryotic translation elongation factor 1 epsilon-1 OS=Homo sapiens GN=EEF1E1 PE=1 SV=1	1	1	1	1	1	1	1	1	0	0	1	1	1	0	0	0	1	1	1	1	0	0	1	1	1	0	0	0	1	1	1	1	0	0	1	1	1	0	0	0	6.3	6.3
O43390	O43390	3	3	2	Heterogeneous nuclear ribonucleoprotein R	HNRNPR	>sp|O43390|HNRPR_HUMAN Heterogeneous nuclear ribonucleoprotein R OS=Homo sapiens GN=HNRNPR PE=1 SV=1	1	3	3	2	3	2	1	1	1	2	3	2	2	1	2	1	3	2	1	1	1	2	3	2	2	1	2	1	2	1	1	0	0	1	2	1	1	0	1	0	5.8	5.8
O43395	O43395	10	10	10	U4/U6 small nuclear ribonucleoprotein Prp3	PRPF3	>sp|O43395|PRPF3_HUMAN U4/U6 small nuclear ribonucleoprotein Prp3 OS=Homo sapiens GN=PRPF3 PE=1 SV=2	1	10	10	10	6	2	4	7	5	5	5	6	4	5	5	5	6	2	4	7	5	5	5	6	4	5	5	5	6	2	4	7	5	5	5	6	4	5	5	5	16.3	16.3
O43399	O43399	1	1	1	Tumor protein D54	TPD52L2	>sp|O43399|TPD54_HUMAN Tumor protein D54 OS=Homo sapiens GN=TPD52L2 PE=1 SV=2	1	1	1	1	1	1	0	0	0	0	1	1	1	0	0	0	1	1	0	0	0	0	1	1	1	0	0	0	1	1	0	0	0	0	1	1	1	0	0	0	6.8	6.8
O43684	O43684	2	2	2	Mitotic checkpoint protein BUB3	BUB3	>sp|O43684|BUB3_HUMAN Mitotic checkpoint protein BUB3 OS=Homo sapiens GN=BUB3 PE=1 SV=1	1	2	2	2	2	2	2	2	2	2	2	2	2	0	0	0	2	2	2	2	2	2	2	2	2	0	0	0	2	2	2	2	2	2	2	2	2	0	0	0	8.2	8.2
O43707;P12814;P35609;Q08043	O43707;P12814	5;3;2;2	5;3;2;2	5;3;2;2	Alpha-actinin-4;Alpha-actinin-1	ACTN4;ACTN1	>sp|O43707|ACTN4_HUMAN Alpha-actinin-4 OS=Homo sapiens GN=ACTN4 PE=1 SV=2;>sp|P12814|ACTN1_HUMAN Alpha-actinin-1 OS=Homo sapiens GN=ACTN1 PE=1 SV=2	4	5	5	5	3	4	3	5	2	4	5	4	3	3	2	2	3	4	3	5	2	4	5	4	3	3	2	2	3	4	3	5	2	4	5	4	3	3	2	2	7.2	7.2
O43709	O43709	4	4	4	Uncharacterized methyltransferase WBSCR22	WBSCR22	>sp|O43709|BUD23_HUMAN Probable 18S rRNA (guanine-N(7))-methyltransferase OS=Homo sapiens GN=BUD23 PE=1 SV=2	1	4	4	4	3	2	1	3	2	3	0	3	1	3	3	1	3	2	1	3	2	3	0	3	1	3	3	1	3	2	1	3	2	3	0	3	1	3	3	1	20.3	20.3
O43776	O43776	1	1	1	Asparagine--tRNA ligase, cytoplasmic	NARS	>sp|O43776|SYNC_HUMAN Asparagine--tRNA ligase, cytoplasmic OS=Homo sapiens GN=NARS PE=1 SV=1	1	1	1	1	0	1	1	0	0	0	1	1	1	0	0	0	0	1	1	0	0	0	1	1	1	0	0	0	0	1	1	0	0	0	1	1	1	0	0	0	2.6	2.6
O43795;Q9UBC5	O43795	8;1	8;1	8;1	Unconventional myosin-Ib	MYO1B	>sp|O43795|MYO1B_HUMAN Unconventional myosin-Ib OS=Homo sapiens GN=MYO1B PE=1 SV=3	2	8	8	8	7	2	4	2	0	1	8	2	2	2	0	0	7	2	4	2	0	1	8	2	2	2	0	0	7	2	4	2	0	1	8	2	2	2	0	0	8.9	8.9
O43900	O43900	1	1	1	Prickle-like protein 3	PRICKLE3	>sp|O43900|PRIC3_HUMAN Prickle-like protein 3 OS=Homo sapiens GN=PRICKLE3 PE=1 SV=2	1	1	1	1	1	0	0	0	0	0	0	0	0	0	0	0	1	0	0	0	0	0	0	0	0	0	0	0	1	0	0	0	0	0	0	0	0	0	0	0	2.8	2.8
O60264;P28370	O60264	3;1	3;1	3;1	SWI/SNF-related matrix-associated actin-dependent regulator of chromatin subfamily A member 5	SMARCA5	>sp|O60264|SMCA5_HUMAN SWI/SNF-related matrix-associated actin-dependent regulator of chromatin subfamily A member 5 OS=Homo sapiens GN=SMARCA5 PE=1 SV=1	2	3	3	3	0	0	0	3	1	3	0	0	0	3	2	2	0	0	0	3	1	3	0	0	0	3	2	2	0	0	0	3	1	3	0	0	0	3	2	2	3.2	3.2
O60506	O60506	2	1	1	Heterogeneous nuclear ribonucleoprotein Q	SYNCRIP	>sp|O60506|HNRPQ_HUMAN Heterogeneous nuclear ribonucleoprotein Q OS=Homo sapiens GN=SYNCRIP PE=1 SV=2	1	2	1	1	2	1	1	2	2	2	2	1	2	1	2	2	1	0	1	1	1	1	1	0	1	0	1	1	1	0	1	1	1	1	1	0	1	0	1	1	3.5	1.6
O60664	O60664	2	2	2	Perilipin-3	PLIN3	>sp|O60664|PLIN3_HUMAN Perilipin-3 OS=Homo sapiens GN=PLIN3 PE=1 SV=3	1	2	2	2	1	2	0	2	0	2	2	1	1	0	1	0	1	2	0	2	0	2	2	1	1	0	1	0	1	2	0	2	0	2	2	1	1	0	1	0	6.7	6.7
O60783	O60783	1	1	1	28S ribosomal protein S14, mitochondrial	MRPS14	>sp|O60783|RT14_HUMAN 28S ribosomal protein S14, mitochondrial OS=Homo sapiens GN=MRPS14 PE=1 SV=1	1	1	1	1	1	1	1	0	0	1	1	1	0	0	0	0	1	1	1	0	0	1	1	1	0	0	0	0	1	1	1	0	0	1	1	1	0	0	0	0	11.7	11.7
Q99879;Q99877;Q93079;Q5QNW6;P62807;P58876;P57053;O60814;Q99880;Q16778;P33778;P23527;P06899;Q8N257;Q96A08;Q6DRA6;Q6DN03	Q99879;Q99877;Q93079;Q5QNW6;P62807;P58876;P57053;O60814;Q99880;Q16778;P33778;P23527;P06899;Q8N257	5;5;5;5;5;5;5;5;4;4;4;4;4;3;2;1;1	5;5;5;5;5;5;5;5;4;4;4;4;4;3;2;1;1	5;5;5;5;5;5;5;5;4;4;4;4;4;3;2;1;1	Histone H2B type 1-M;Histone H2B type 1-N;Histone H2B type 1-H;Histone H2B type 2-F;Histone H2B type 1-C/E/F/G/I;Histone H2B type 1-D;Histone H2B type F-S;Histone H2B type 1-K;Histone H2B type 1-L;Histone H2B type 2-E;Histone H2B type 1-B;Histone H2B type 1-O;Histone H2B type 1-J;Histone H2B type 3-B	HIST1H2BM;HIST1H2BN;HIST1H2BH;HIST2H2BF;HIST1H2BC;HIST1H2BD;H2BFS;HIST1H2BK;HIST1H2BL;HIST2H2BE;HIST1H2BB;HIST1H2BO;HIST1H2BJ;HIST3H2BB	>sp|Q99879|H2B1M_HUMAN Histone H2B type 1-M OS=Homo sapiens GN=HIST1H2BM PE=1 SV=3;>sp|Q99877|H2B1N_HUMAN Histone H2B type 1-N OS=Homo sapiens GN=HIST1H2BN PE=1 SV=3;>sp|Q93079|H2B1H_HUMAN Histone H2B type 1-H OS=Homo sapiens GN=HIST1H2BH PE=1 SV=3;>sp|Q5Q	17	5	5	5	3	3	3	4	4	5	3	3	3	5	5	4	3	3	3	4	4	5	3	3	3	5	5	4	3	3	3	4	4	5	3	3	3	5	5	4	41.3	41.3
O60826	O60826	24	24	24	Coiled-coil domain-containing protein 22	CCDC22	>sp|O60826|CCD22_HUMAN Coiled-coil domain-containing protein 22 OS=Homo sapiens GN=CCDC22 PE=1 SV=1	1	24	24	24	20	19	20	13	12	23	0	0	0	0	0	0	20	19	20	13	12	23	0	0	0	0	0	0	20	19	20	13	12	23	0	0	0	0	0	0	47.8	47.8
O60841	O60841	1	1	1	Eukaryotic translation initiation factor 5B	EIF5B	>sp|O60841|IF2P_HUMAN Eukaryotic translation initiation factor 5B OS=Homo sapiens GN=EIF5B PE=1 SV=4	1	1	1	1	1	0	0	1	0	0	1	1	0	0	1	0	1	0	0	1	0	0	1	1	0	0	1	0	1	0	0	1	0	0	1	1	0	0	1	0	0.9	0.9
O75223	O75223	2	2	2	Gamma-glutamylcyclotransferase	GGCT	>sp|O75223|GGCT_HUMAN Gamma-glutamylcyclotransferase OS=Homo sapiens GN=GGCT PE=1 SV=1	1	2	2	2	2	2	1	0	0	0	2	2	1	0	0	1	2	2	1	0	0	0	2	2	1	0	0	1	2	2	1	0	0	0	2	2	1	0	0	1	12.2	12.2
O75298	O75298	1	1	1	Reticulon-2	RTN2	>sp|O75298|RTN2_HUMAN Reticulon-2 OS=Homo sapiens GN=RTN2 PE=1 SV=1	1	1	1	1	0	0	1	0	0	0	0	0	0	0	0	0	0	0	1	0	0	0	0	0	0	0	0	0	0	0	1	0	0	0	0	0	0	0	0	0	1.7	1.7
O75367	O75367	4	4	4	Core histone macro-H2A.1	H2AFY	>sp|O75367|H2AY_HUMAN Core histone macro-H2A.1 OS=Homo sapiens GN=H2AFY PE=1 SV=4	1	4	4	4	4	1	1	3	1	3	2	4	2	3	3	1	4	1	1	3	1	3	2	4	2	3	3	1	4	1	1	3	1	3	2	4	2	3	3	1	14.2	14.2
O75369	O75369	3	2	2	Filamin-B	FLNB	>sp|O75369|FLNB_HUMAN Filamin-B OS=Homo sapiens GN=FLNB PE=1 SV=2	1	3	2	2	1	2	2	2	2	2	2	1	0	2	2	2	1	1	1	1	1	1	1	0	0	1	1	1	1	1	1	1	1	1	1	0	0	1	1	1	1.4	1.1
O75396	O75396	3	3	3	Vesicle-trafficking protein SEC22b	SEC22B	>sp|O75396|SC22B_HUMAN Vesicle-trafficking protein SEC22b OS=Homo sapiens GN=SEC22B PE=1 SV=4	1	3	3	3	1	1	1	3	2	3	1	1	1	2	3	2	1	1	1	3	2	3	1	1	1	2	3	2	1	1	1	3	2	3	1	1	1	2	3	2	15.8	15.8
O75400	O75400	11	11	11	Pre-mRNA-processing factor 40 homolog A	PRPF40A	>sp|O75400|PR40A_HUMAN Pre-mRNA-processing factor 40 homolog A OS=Homo sapiens GN=PRPF40A PE=1 SV=2	1	11	11	11	0	0	0	9	9	10	0	0	0	9	11	9	0	0	0	9	9	10	0	0	0	9	11	9	0	0	0	9	9	10	0	0	0	9	11	9	13.6	13.6
O94905;O75477	O94905;O75477	2;2	2;2	2;2	Erlin-2;Erlin-1	ERLIN2;ERLIN1	>sp|O94905|ERLN2_HUMAN Erlin-2 OS=Homo sapiens GN=ERLIN2 PE=1 SV=1;>sp|O75477|ERLN1_HUMAN Erlin-1 OS=Homo sapiens GN=ERLIN1 PE=1 SV=1	2	2	2	2	1	0	1	0	0	0	2	1	1	0	0	0	1	0	1	0	0	0	2	1	1	0	0	0	1	0	1	0	0	0	2	1	1	0	0	0	7.1	7.1
O75494;Q8WXF0	O75494;Q8WXF0	2;1	2;1	2;1	Serine/arginine-rich splicing factor 10;Serine/arginine-rich splicing factor 12	SRSF10;SRSF12	>sp|O75494|SRS10_HUMAN Serine/arginine-rich splicing factor 10 OS=Homo sapiens GN=SRSF10 PE=1 SV=1;>sp|Q8WXF0|SRS12_HUMAN Serine/arginine-rich splicing factor 12 OS=Homo sapiens GN=SRSF12 PE=2 SV=1	2	2	2	2	2	2	2	1	1	1	2	2	2	1	1	1	2	2	2	1	1	1	2	2	2	1	1	1	2	2	2	1	1	1	2	2	2	1	1	1	9.2	9.2
O75533	O75533	2	2	2	Splicing factor 3B subunit 1	SF3B1	>sp|O75533|SF3B1_HUMAN Splicing factor 3B subunit 1 OS=Homo sapiens GN=SF3B1 PE=1 SV=3	1	2	2	2	2	2	1	1	1	0	2	2	2	0	0	1	2	2	1	1	1	0	2	2	2	0	0	1	2	2	1	1	1	0	2	2	2	0	0	1	1.5	1.5
O75643	O75643	11	11	11	U5 small nuclear ribonucleoprotein 200 kDa helicase	SNRNP200	>sp|O75643|U520_HUMAN U5 small nuclear ribonucleoprotein 200 kDa helicase OS=Homo sapiens GN=SNRNP200 PE=1 SV=2	1	11	11	11	6	5	2	9	5	8	9	7	3	6	9	7	6	5	2	9	5	8	9	7	3	6	9	7	6	5	2	9	5	8	9	7	3	6	9	7	6.3	6.3
O75874	O75874	1	1	1	Isocitrate dehydrogenase [NADP] cytoplasmic	IDH1	>sp|O75874|IDHC_HUMAN Isocitrate dehydrogenase [NADP] cytoplasmic OS=Homo sapiens GN=IDH1 PE=1 SV=2	1	1	1	1	1	1	1	1	1	0	1	1	1	1	1	1	1	1	1	1	1	0	1	1	1	1	1	1	1	1	1	1	1	0	1	1	1	1	1	1	3.1	3.1
O75909	O75909	2	2	2	Cyclin-K	CCNK	>sp|O75909|CCNK_HUMAN Cyclin-K OS=Homo sapiens GN=CCNK PE=1 SV=2	1	2	2	2	2	1	0	1	1	1	0	1	1	0	2	0	2	1	0	1	1	1	0	1	1	0	2	0	2	1	0	1	1	1	0	1	1	0	2	0	6	6
O75934	O75934	1	1	1	Pre-mRNA-splicing factor SPF27	BCAS2	>sp|O75934|SPF27_HUMAN Pre-mRNA-splicing factor SPF27 OS=Homo sapiens GN=BCAS2 PE=1 SV=1	1	1	1	1	1	0	0	0	0	1	0	1	0	0	0	0	1	0	0	0	0	1	0	1	0	0	0	0	1	0	0	0	0	1	0	1	0	0	0	0	5.8	5.8
O75955	O75955	1	1	1	Flotillin-1	FLOT1	>sp|O75955|FLOT1_HUMAN Flotillin-1 OS=Homo sapiens GN=FLOT1 PE=1 SV=3	1	1	1	1	0	0	0	1	0	1	0	0	0	1	1	1	0	0	0	1	0	1	0	0	0	1	1	1	0	0	0	1	0	1	0	0	0	1	1	1	3	3
O75964;Q7Z4Y8	O75964;Q7Z4Y8	2;1	2;1	2;1	ATP synthase subunit g, mitochondrial;ATP synthase subunit g 2, mitochondrial	ATP5L;ATP5L2	>sp|O75964|ATP5L_HUMAN ATP synthase subunit g, mitochondrial OS=Homo sapiens GN=ATP5L PE=1 SV=3;>sp|Q7Z4Y8|AT5L2_HUMAN ATP synthase subunit g 2, mitochondrial OS=Homo sapiens GN=ATP5L2 PE=5 SV=1	2	2	2	2	2	1	1	1	1	1	1	1	1	1	1	1	2	1	1	1	1	1	1	1	1	1	1	1	2	1	1	1	1	1	1	1	1	1	1	1	17.5	17.5
O76021	O76021	1	1	1	Ribosomal L1 domain-containing protein 1	RSL1D1	>sp|O76021|RL1D1_HUMAN Ribosomal L1 domain-containing protein 1 OS=Homo sapiens GN=RSL1D1 PE=1 SV=3	1	1	1	1	1	0	0	0	0	1	0	0	0	1	0	0	1	0	0	0	0	1	0	0	0	1	0	0	1	0	0	0	0	1	0	0	0	1	0	0	2.2	2.2
O76070;Q16143	O76070	4;1	4;1	4;1	Gamma-synuclein	SNCG	>sp|O76070|SYUG_HUMAN Gamma-synuclein OS=Homo sapiens GN=SNCG PE=1 SV=2	2	4	4	4	2	1	0	2	0	1	3	3	3	2	3	1	2	1	0	2	0	1	3	3	3	2	3	1	2	1	0	2	0	1	3	3	3	2	3	1	50.4	50.4
O76094	O76094	13	13	13	Signal recognition particle subunit SRP72	SRP72	>sp|O76094|SRP72_HUMAN Signal recognition particle subunit SRP72 OS=Homo sapiens GN=SRP72 PE=1 SV=3	1	13	13	13	7	5	3	8	5	11	2	4	3	9	8	5	7	5	3	8	5	11	2	4	3	9	8	5	7	5	3	8	5	11	2	4	3	9	8	5	22.2	22.2
O94906	O94906	4	4	4	Pre-mRNA-processing factor 6	PRPF6	>sp|O94906|PRP6_HUMAN Pre-mRNA-processing factor 6 OS=Homo sapiens GN=PRPF6 PE=1 SV=1	1	4	4	4	1	0	0	3	3	2	1	1	1	2	1	3	1	0	0	3	3	2	1	1	1	2	1	3	1	0	0	3	3	2	1	1	1	2	1	3	4.9	4.9
O95190	O95190	1	1	1	Ornithine decarboxylase antizyme 2	OAZ2	>sp|O95190|OAZ2_HUMAN Ornithine decarboxylase antizyme 2 OS=Homo sapiens GN=OAZ2 PE=1 SV=1	1	1	1	1	0	0	0	0	0	0	1	0	0	0	0	0	0	0	0	0	0	0	1	0	0	0	0	0	0	0	0	0	0	0	1	0	0	0	0	0	5.3	5.3
O95232	O95232	9	9	9	Luc7-like protein 3	LUC7L3	>sp|O95232|LC7L3_HUMAN Luc7-like protein 3 OS=Homo sapiens GN=LUC7L3 PE=1 SV=2	1	9	9	9	4	3	3	8	8	9	3	4	3	7	9	8	4	3	3	8	8	9	3	4	3	7	9	8	4	3	3	8	8	9	3	4	3	7	9	8	24.3	24.3
O95235	O95235	5	5	5	Kinesin-like protein KIF20A	KIF20A	>sp|O95235|KI20A_HUMAN Kinesin-like protein KIF20A OS=Homo sapiens GN=KIF20A PE=1 SV=1	1	5	5	5	5	1	0	2	1	2	1	1	1	1	0	0	5	1	0	2	1	2	1	1	1	1	0	0	5	1	0	2	1	2	1	1	1	1	0	0	7	7
O95373;O15397	O95373	5;1	5;1	5;1	Importin-7	IPO7	>sp|O95373|IPO7_HUMAN Importin-7 OS=Homo sapiens GN=IPO7 PE=1 SV=1	2	5	5	5	3	5	4	3	1	2	5	5	5	1	3	1	3	5	4	3	1	2	5	5	5	1	3	1	3	5	4	3	1	2	5	5	5	1	3	1	5.9	5.9
O95456	O95456	1	1	1	Proteasome assembly chaperone 1	PSMG1	>sp|O95456|PSMG1_HUMAN Proteasome assembly chaperone 1 OS=Homo sapiens GN=PSMG1 PE=1 SV=1	1	1	1	1	0	0	0	0	0	0	1	1	0	0	0	0	0	0	0	0	0	0	1	1	0	0	0	0	0	0	0	0	0	0	1	1	0	0	0	0	3.5	3.5
O95816	O95816	1	1	1	BAG family molecular chaperone regulator 2	BAG2	>sp|O95816|BAG2_HUMAN BAG family molecular chaperone regulator 2 OS=Homo sapiens GN=BAG2 PE=1 SV=1	1	1	1	1	1	1	1	1	0	1	1	1	0	0	0	0	1	1	1	1	0	1	1	1	0	0	0	0	1	1	1	1	0	1	1	1	0	0	0	0	5.2	5.2
O95831	O95831	2	2	2	Apoptosis-inducing factor 1, mitochondrial	AIFM1	>sp|O95831|AIFM1_HUMAN Apoptosis-inducing factor 1, mitochondrial OS=Homo sapiens GN=AIFM1 PE=1 SV=1	1	2	2	2	1	1	1	1	1	1	2	2	1	1	1	1	1	1	1	1	1	1	2	2	1	1	1	1	1	1	1	1	1	1	2	2	1	1	1	1	3.6	3.6
O96000	O96000	3	3	3	NADH dehydrogenase [ubiquinone] 1 beta subcomplex subunit 10	NDUFB10	>sp|O96000|NDUBA_HUMAN NADH dehydrogenase [ubiquinone] 1 beta subcomplex subunit 10 OS=Homo sapiens GN=NDUFB10 PE=1 SV=3	1	3	3	3	1	1	1	3	3	3	1	1	1	3	3	3	1	1	1	3	3	3	1	1	1	3	3	3	1	1	1	3	3	3	1	1	1	3	3	3	18.6	18.6
P00338	P00338	6	5	5	L-lactate dehydrogenase A chain	LDHA	>sp|P00338|LDHA_HUMAN L-lactate dehydrogenase A chain OS=Homo sapiens GN=LDHA PE=1 SV=2	1	6	5	5	5	5	5	4	4	4	5	5	4	4	4	3	4	4	4	3	3	3	4	4	3	3	3	2	4	4	4	3	3	3	4	4	3	3	3	2	17.5	13.9
P00441	P00441	1	1	1	Superoxide dismutase [Cu-Zn]	SOD1	>sp|P00441|SODC_HUMAN Superoxide dismutase [Cu-Zn] OS=Homo sapiens GN=SOD1 PE=1 SV=2	1	1	1	1	0	0	0	0	0	0	1	0	0	0	0	0	0	0	0	0	0	0	1	0	0	0	0	0	0	0	0	0	0	0	1	0	0	0	0	0	9.1	9.1
P00558;P07205	P00558	8;1	8;1	8;1	Phosphoglycerate kinase 1	PGK1	>sp|P00558|PGK1_HUMAN Phosphoglycerate kinase 1 OS=Homo sapiens GN=PGK1 PE=1 SV=3	2	8	8	8	7	6	6	5	3	7	8	6	6	6	7	3	7	6	6	5	3	7	8	6	6	6	7	3	7	6	6	5	3	7	8	6	6	6	7	3	25.7	25.7
P00966	P00966	6	6	6	Argininosuccinate synthase	ASS1	>sp|P00966|ASSY_HUMAN Argininosuccinate synthase OS=Homo sapiens GN=ASS1 PE=1 SV=2	1	6	6	6	4	4	4	5	4	3	4	5	4	5	4	2	4	4	4	5	4	3	4	5	4	5	4	2	4	4	4	5	4	3	4	5	4	5	4	2	16.5	16.5
P01040	P01040	1	1	1	Cystatin-A;Cystatin-A, N-terminally processed	CSTA	>sp|P01040|CYTA_HUMAN Cystatin-A OS=Homo sapiens GN=CSTA PE=1 SV=1	1	1	1	1	1	0	0	1	0	0	0	0	1	1	1	1	1	0	0	1	0	0	0	0	1	1	1	1	1	0	0	1	0	0	0	0	1	1	1	1	12.2	12.2
P01591	P01591	1	1	1	Immunoglobulin J chain	IGJ	>sp|P01591|IGJ_HUMAN Immunoglobulin J chain OS=Homo sapiens GN=JCHAIN PE=1 SV=4	1	1	1	1	0	0	0	1	0	0	0	0	0	0	0	0	0	0	0	1	0	0	0	0	0	0	0	0	0	0	0	1	0	0	0	0	0	0	0	0	7.5	7.5
P02511	P02511	2	2	2	Alpha-crystallin B chain	CRYAB	>sp|P02511|CRYAB_HUMAN Alpha-crystallin B chain OS=Homo sapiens GN=CRYAB PE=1 SV=2	1	2	2	2	0	0	0	0	0	0	0	0	2	0	0	0	0	0	0	0	0	0	0	0	2	0	0	0	0	0	0	0	0	0	0	0	2	0	0	0	10.9	10.9
P02545	P02545	15	15	15	Prelamin-A/C;Lamin-A/C	LMNA	>sp|P02545|LMNA_HUMAN Prelamin-A/C OS=Homo sapiens GN=LMNA PE=1 SV=1	1	15	15	15	12	11	11	10	6	9	13	14	15	6	9	9	12	11	11	10	6	9	13	14	15	6	9	9	12	11	11	10	6	9	13	14	15	6	9	9	28.2	28.2
P02786	P02786	2	2	2	Transferrin receptor protein 1;Transferrin receptor protein 1, serum form	TFRC	>sp|P02786|TFR1_HUMAN Transferrin receptor protein 1 OS=Homo sapiens GN=TFRC PE=1 SV=2	1	2	2	2	1	2	2	0	0	0	2	2	1	0	0	0	1	2	2	0	0	0	2	2	1	0	0	0	1	2	2	0	0	0	2	2	1	0	0	0	3.2	3.2
P02787	P02787	1	1	1	Serotransferrin	TF	>sp|P02787|TRFE_HUMAN Serotransferrin OS=Homo sapiens GN=TF PE=1 SV=3	1	1	1	1	0	0	0	0	0	0	0	0	1	0	0	0	0	0	0	0	0	0	0	0	1	0	0	0	0	0	0	0	0	0	0	0	1	0	0	0	1.6	1.6
P04040	P04040	2	2	2	Catalase	CAT	>sp|P04040|CATA_HUMAN Catalase OS=Homo sapiens GN=CAT PE=1 SV=3	1	2	2	2	1	1	1	2	0	2	0	1	1	0	2	2	1	1	1	2	0	2	0	1	1	0	2	2	1	1	1	2	0	2	0	1	1	0	2	2	4.2	4.2
P04075	P04075	11	11	11	Fructose-bisphosphate aldolase A	ALDOA	>sp|P04075|ALDOA_HUMAN Fructose-bisphosphate aldolase A OS=Homo sapiens GN=ALDOA PE=1 SV=2	1	11	11	11	6	8	6	8	6	10	8	10	6	8	8	6	6	8	6	8	6	10	8	10	6	8	8	6	6	8	6	8	6	10	8	10	6	8	8	6	37.6	37.6
P04083	P04083	3	3	3	Annexin A1	ANXA1	>sp|P04083|ANXA1_HUMAN Annexin A1 OS=Homo sapiens GN=ANXA1 PE=1 SV=2	1	3	3	3	2	2	2	3	1	3	2	2	2	2	3	2	2	2	2	3	1	3	2	2	2	2	3	2	2	2	2	3	1	3	2	2	2	2	3	2	10.4	10.4
P04264;CON__P04264	P04264;CON__P04264	48;46	48;46	32;30	Keratin, type II cytoskeletal 1	KRT1	>sp|P04264|K2C1_HUMAN Keratin, type II cytoskeletal 1 OS=Homo sapiens GN=KRT1 PE=1 SV=6;>P04264 SWISS-PROT:P04264 Tax_Id=9606 Gene_Symbol=KRT1 Keratin, type II cytoskeletal 1	2	48	48	32	39	40	43	37	29	40	36	38	40	37	37	37	39	40	43	37	29	40	36	38	40	37	37	37	25	26	29	24	17	26	24	24	25	24	26	24	59.2	59.2
P04279;Q02383	P04279	3;1	3;1	3;1	Semenogelin-1;Alpha-inhibin-92;Alpha-inhibin-31;Seminal basic protein	SEMG1	>sp|P04279|SEMG1_HUMAN Semenogelin-1 OS=Homo sapiens GN=SEMG1 PE=1 SV=2	2	3	3	3	0	0	0	0	0	0	0	0	0	0	0	3	0	0	0	0	0	0	0	0	0	0	0	3	0	0	0	0	0	0	0	0	0	0	0	3	10.4	10.4
P04406	P04406	7	7	7	Glyceraldehyde-3-phosphate dehydrogenase	GAPDH	>sp|P04406|G3P_HUMAN Glyceraldehyde-3-phosphate dehydrogenase OS=Homo sapiens GN=GAPDH PE=1 SV=3	1	7	7	7	5	4	4	5	5	6	5	4	4	5	7	4	5	4	4	5	5	6	5	4	4	5	7	4	5	4	4	5	5	6	5	4	4	5	7	4	27.5	27.5
P04792	P04792	7	7	7	Heat shock protein beta-1	HSPB1	>sp|P04792|HSPB1_HUMAN Heat shock protein beta-1 OS=Homo sapiens GN=HSPB1 PE=1 SV=2	1	7	7	7	7	7	7	6	4	6	6	6	6	6	7	4	7	7	7	6	4	6	6	6	6	6	7	4	7	7	7	6	4	6	6	6	6	6	7	4	39.5	39.5
P04843	P04843	8	8	8	Dolichyl-diphosphooligosaccharide--protein glycosyltransferase subunit 1	RPN1	>sp|P04843|RPN1_HUMAN Dolichyl-diphosphooligosaccharide--protein glycosyltransferase subunit 1 OS=Homo sapiens GN=RPN1 PE=1 SV=1	1	8	8	8	7	6	6	4	2	5	7	7	6	4	5	3	7	6	6	4	2	5	7	7	6	4	5	3	7	6	6	4	2	5	7	7	6	4	5	3	16.3	16.3
P04899	P04899	4	1	1	Guanine nucleotide-binding protein G(i) subunit alpha-2	GNAI2	>sp|P04899|GNAI2_HUMAN Guanine nucleotide-binding protein G(i) subunit alpha-2 OS=Homo sapiens GN=GNAI2 PE=1 SV=3	1	4	1	1	3	2	1	3	3	3	3	2	1	2	3	2	1	0	0	1	1	1	1	0	0	1	1	1	1	0	0	1	1	1	1	0	0	1	1	1	13.2	4.2
P05023;P13637;P50993;Q13733;P20648;P54707	P05023;P13637	11;6;5;2;1;1	11;6;5;2;1;1	11;6;5;2;1;1	Sodium/potassium-transporting ATPase subunit alpha-1;Sodium/potassium-transporting ATPase subunit alpha-3	ATP1A1;ATP1A3	>sp|P05023|AT1A1_HUMAN Sodium/potassium-transporting ATPase subunit alpha-1 OS=Homo sapiens GN=ATP1A1 PE=1 SV=1;>sp|P13637|AT1A3_HUMAN Sodium/potassium-transporting ATPase subunit alpha-3 OS=Homo sapiens GN=ATP1A3 PE=1 SV=3	6	11	11	11	7	7	4	8	4	5	9	6	4	2	1	1	7	7	4	8	4	5	9	6	4	2	1	1	7	7	4	8	4	5	9	6	4	2	1	1	14.2	14.2
P05089	P05089	1	1	1	Arginase-1	ARG1	>sp|P05089|ARGI1_HUMAN Arginase-1 OS=Homo sapiens GN=ARG1 PE=1 SV=2	1	1	1	1	0	0	0	0	0	0	0	0	0	1	0	0	0	0	0	0	0	0	0	0	0	1	0	0	0	0	0	0	0	0	0	0	0	1	0	0	3.4	3.4
P05090	P05090	1	1	1	Apolipoprotein D	APOD	>sp|P05090|APOD_HUMAN Apolipoprotein D OS=Homo sapiens GN=APOD PE=1 SV=1	1	1	1	1	1	1	1	0	0	0	1	1	1	0	0	0	1	1	1	0	0	0	1	1	1	0	0	0	1	1	1	0	0	0	1	1	1	0	0	0	5.8	5.8
P05109	P05109	1	1	1	Protein S100-A8;Protein S100-A8, N-terminally processed	S100A8	>sp|P05109|S10A8_HUMAN Protein S100-A8 OS=Homo sapiens GN=S100A8 PE=1 SV=1	1	1	1	1	0	0	0	0	0	1	1	1	1	0	0	0	0	0	0	0	0	1	1	1	1	0	0	0	0	0	0	0	0	1	1	1	1	0	0	0	11.8	11.8
P05141	P05141	9	9	3	ADP/ATP translocase 2;ADP/ATP translocase 2, N-terminally processed	SLC25A5	>sp|P05141|ADT2_HUMAN ADP/ATP translocase 2 OS=Homo sapiens GN=SLC25A5 PE=1 SV=7	1	9	9	3	7	7	7	8	6	8	8	7	7	6	7	6	7	7	7	8	6	8	8	7	7	6	7	6	3	3	3	3	3	3	3	3	3	3	3	3	29.5	29.5
P05386	P05386	1	1	1	60S acidic ribosomal protein P1	RPLP1	>sp|P05386|RLA1_HUMAN 60S acidic ribosomal protein P1 OS=Homo sapiens GN=RPLP1 PE=1 SV=1	1	1	1	1	0	0	0	0	0	1	0	0	0	0	0	0	0	0	0	0	0	1	0	0	0	0	0	0	0	0	0	0	0	1	0	0	0	0	0	0	37.7	37.7
P05387	P05387	2	2	2	60S acidic ribosomal protein P2	RPLP2	>sp|P05387|RLA2_HUMAN 60S acidic ribosomal protein P2 OS=Homo sapiens GN=RPLP2 PE=1 SV=1	1	2	2	2	2	2	2	2	2	1	2	2	2	1	2	1	2	2	2	2	2	1	2	2	2	1	2	1	2	2	2	2	2	1	2	2	2	1	2	1	39.1	39.1
P05388;Q8NHW5	P05388;Q8NHW5	7;6	7;6	7;6	60S acidic ribosomal protein P0;60S acidic ribosomal protein P0-like	RPLP0;RPLP0P6	>sp|P05388|RLA0_HUMAN 60S acidic ribosomal protein P0 OS=Homo sapiens GN=RPLP0 PE=1 SV=1;>sp|Q8NHW5|RLA0L_HUMAN 60S acidic ribosomal protein P0-like OS=Homo sapiens GN=RPLP0P6 PE=5 SV=1	2	7	7	7	7	7	6	7	4	6	7	7	7	6	4	2	7	7	6	7	4	6	7	7	7	6	4	2	7	7	6	7	4	6	7	7	7	6	4	2	28.1	28.1
P05455	P05455	1	1	1	Lupus La protein	SSB	>sp|P05455|LA_HUMAN Lupus La protein OS=Homo sapiens GN=SSB PE=1 SV=2	1	1	1	1	1	1	1	1	1	1	1	1	1	0	1	0	1	1	1	1	1	1	1	1	1	0	1	0	1	1	1	1	1	1	1	1	1	0	1	0	2.7	2.7
P05556	P05556	2	2	2	Integrin beta-1	ITGB1	>sp|P05556|ITB1_HUMAN Integrin beta-1 OS=Homo sapiens GN=ITGB1 PE=1 SV=2	1	2	2	2	1	1	0	0	0	0	2	1	0	0	0	0	1	1	0	0	0	0	2	1	0	0	0	0	1	1	0	0	0	0	2	1	0	0	0	0	2.6	2.6
P05783;CON__H-INV:HIT000015463;CON__Q92764;Q92764	P05783	17;1;1;1	17;1;1;1	11;1;0;0	Keratin, type I cytoskeletal 18	KRT18	>sp|P05783|K1C18_HUMAN Keratin, type I cytoskeletal 18 OS=Homo sapiens GN=KRT18 PE=1 SV=2	4	17	17	11	11	13	11	14	12	15	12	13	12	14	14	12	11	13	11	14	12	15	12	13	12	14	14	12	5	7	5	8	6	9	6	7	6	8	8	6	45.3	45.3
P06454	P06454	4	4	4	Prothymosin alpha;Prothymosin alpha, N-terminally processed;Thymosin alpha-1	PTMA	>sp|P06454|PTMA_HUMAN Prothymosin alpha OS=Homo sapiens GN=PTMA PE=1 SV=2	1	4	4	4	3	3	3	4	4	4	3	3	3	4	4	4	3	3	3	4	4	4	3	3	3	4	4	4	3	3	3	4	4	4	3	3	3	4	4	4	34.2	34.2
P06493	P06493	2	1	1	Cyclin-dependent kinase 1	CDK1	>sp|P06493|CDK1_HUMAN Cyclin-dependent kinase 1 OS=Homo sapiens GN=CDK1 PE=1 SV=3	1	2	1	1	2	2	2	2	1	2	1	2	2	1	1	2	1	1	1	1	1	1	0	1	1	1	1	1	1	1	1	1	1	1	0	1	1	1	1	1	6.1	3.4
P06576	P06576	12	12	12	ATP synthase subunit beta, mitochondrial	ATP5B	>sp|P06576|ATPB_HUMAN ATP synthase subunit beta, mitochondrial OS=Homo sapiens GN=ATP5B PE=1 SV=3	1	12	12	12	11	10	10	7	3	10	11	11	10	6	7	3	11	10	10	7	3	10	11	11	10	6	7	3	11	10	10	7	3	10	11	11	10	6	7	3	28.7	28.7
P06702	P06702	1	1	1	Protein S100-A9	S100A9	>sp|P06702|S10A9_HUMAN Protein S100-A9 OS=Homo sapiens GN=S100A9 PE=1 SV=1	1	1	1	1	1	1	1	1	0	1	1	1	1	0	0	0	1	1	1	1	0	1	1	1	1	0	0	0	1	1	1	1	0	1	1	1	1	0	0	0	11.4	11.4
P06733;P13929;P09104	P06733	15;1;1	15;1;1	15;1;1	Alpha-enolase	ENO1	>sp|P06733|ENOA_HUMAN Alpha-enolase OS=Homo sapiens GN=ENO1 PE=1 SV=2	3	15	15	15	12	11	9	11	9	12	12	12	11	11	12	10	12	11	9	11	9	12	12	12	11	11	12	10	12	11	9	11	9	12	12	12	11	11	12	10	37.3	37.3
P06748	P06748	3	3	3	Nucleophosmin	NPM1	>sp|P06748|NPM_HUMAN Nucleophosmin OS=Homo sapiens GN=NPM1 PE=1 SV=2	1	3	3	3	3	3	3	1	1	1	3	3	3	1	1	1	3	3	3	1	1	1	3	3	3	1	1	1	3	3	3	1	1	1	3	3	3	1	1	1	8.2	8.2
P07195;Q6ZMR3;P07864	P07195	9;1;1	9;1;1	8;0;0	L-lactate dehydrogenase B chain	LDHB	>sp|P07195|LDHB_HUMAN L-lactate dehydrogenase B chain OS=Homo sapiens GN=LDHB PE=1 SV=2	3	9	9	8	6	6	6	7	7	8	8	7	6	7	8	8	6	6	6	7	7	8	8	7	6	7	8	8	5	5	5	6	6	7	7	6	5	6	7	7	27.5	27.5
P07237	P07237	4	4	4	Protein disulfide-isomerase	P4HB	>sp|P07237|PDIA1_HUMAN Protein disulfide-isomerase OS=Homo sapiens GN=P4HB PE=1 SV=3	1	4	4	4	3	3	2	3	2	3	3	2	2	3	3	3	3	3	2	3	2	3	3	2	2	3	3	3	3	3	2	3	2	3	3	2	2	3	3	3	9.6	9.6
P07339	P07339	2	2	2	Cathepsin D;Cathepsin D light chain;Cathepsin D heavy chain	CTSD	>sp|P07339|CATD_HUMAN Cathepsin D OS=Homo sapiens GN=CTSD PE=1 SV=1	1	2	2	2	2	2	2	0	0	0	2	2	2	0	0	0	2	2	2	0	0	0	2	2	2	0	0	0	2	2	2	0	0	0	2	2	2	0	0	0	6.3	6.3
P07355;A6NMY6	P07355;A6NMY6	7;5	7;5	7;5	Annexin A2;Putative annexin A2-like protein	ANXA2;ANXA2P2	>sp|P07355|ANXA2_HUMAN Annexin A2 OS=Homo sapiens GN=ANXA2 PE=1 SV=2;>sp|A6NMY6|AXA2L_HUMAN Putative annexin A2-like protein OS=Homo sapiens GN=ANXA2P2 PE=5 SV=2	2	7	7	7	5	5	4	5	4	7	5	5	5	4	7	4	5	5	4	5	4	7	5	5	5	4	7	4	5	5	4	5	4	7	5	5	5	4	7	4	21.8	21.8
P07437;Q9BVA1;Q13885;A6NNZ2;Q9H4B7;CON__ENSEMBL:ENSBTAP00000025008	P07437;Q9BVA1;Q13885	11;8;8;4;2;2	3;1;1;0;0;0	2;0;0;0;0;0	Tubulin beta chain;Tubulin beta-2B chain;Tubulin beta-2A chain	TUBB;TUBB2B;TUBB2A	>sp|P07437|TBB5_HUMAN Tubulin beta chain OS=Homo sapiens GN=TUBB PE=1 SV=2;>sp|Q9BVA1|TBB2B_HUMAN Tubulin beta-2B chain OS=Homo sapiens GN=TUBB2B PE=1 SV=1;>sp|Q13885|TBB2A_HUMAN Tubulin beta-2A chain OS=Homo sapiens GN=TUBB2A PE=1 SV=1	6	11	3	2	10	10	10	11	8	11	10	10	10	10	11	8	3	3	3	3	2	3	3	3	3	3	3	3	2	2	2	2	1	2	2	2	2	2	2	2	28.8	9.5
P07737;CON__P02584	P07737	4;1	4;1	4;1	Profilin-1	PFN1	>sp|P07737|PROF1_HUMAN Profilin-1 OS=Homo sapiens GN=PFN1 PE=1 SV=2	2	4	4	4	3	3	3	2	1	3	4	3	3	2	3	2	3	3	3	2	1	3	4	3	3	2	3	2	3	3	3	2	1	3	4	3	3	2	3	2	37.9	37.9
P07814	P07814	11	11	11	Bifunctional glutamate/proline--tRNA ligase;Glutamate--tRNA ligase;Proline--tRNA ligase	EPRS	>sp|P07814|SYEP_HUMAN Bifunctional glutamate/proline--tRNA ligase OS=Homo sapiens GN=EPRS PE=1 SV=5	1	11	11	11	7	5	5	8	2	6	8	7	5	2	6	4	7	5	5	8	2	6	8	7	5	2	6	4	7	5	5	8	2	6	8	7	5	2	6	4	8.7	8.7
P07900;Q14568;Q58FG0;Q58FF6	P07900	15;3;1;1	8;1;1;0	8;1;1;0	Heat shock protein HSP 90-alpha	HSP90AA1	>sp|P07900|HS90A_HUMAN Heat shock protein HSP 90-alpha OS=Homo sapiens GN=HSP90AA1 PE=1 SV=5	4	15	8	8	11	10	9	11	7	10	12	12	11	8	10	7	6	5	5	5	3	5	6	6	6	3	5	3	6	5	5	5	3	5	6	6	6	3	5	3	21.4	10.7
P07910;P0DMR1;O60812;B7ZW38;B2RXH8;Q86SE5	P07910	10;4;4;4;4;1	10;4;4;4;4;1	10;4;4;4;4;1	Heterogeneous nuclear ribonucleoproteins C1/C2	HNRNPC	>sp|P07910|HNRPC_HUMAN Heterogeneous nuclear ribonucleoproteins C1/C2 OS=Homo sapiens GN=HNRNPC PE=1 SV=4	6	10	10	10	9	9	9	6	4	6	10	9	9	5	6	3	9	9	9	6	4	6	10	9	9	5	6	3	9	9	9	6	4	6	10	9	9	5	6	3	32.7	32.7
P07954	P07954	2	2	2	Fumarate hydratase, mitochondrial	FH	>sp|P07954|FUMH_HUMAN Fumarate hydratase, mitochondrial OS=Homo sapiens GN=FH PE=1 SV=3	1	2	2	2	0	1	0	2	1	1	2	1	1	2	2	1	0	1	0	2	1	1	2	1	1	2	2	1	0	1	0	2	1	1	2	1	1	2	2	1	6.3	6.3
P61586;P08134	P61586;P08134	1;1	1;1	1;1	Transforming protein RhoA;Rho-related GTP-binding protein RhoC	RHOA;RHOC	>sp|P61586|RHOA_HUMAN Transforming protein RhoA OS=Homo sapiens GN=RHOA PE=1 SV=1;>sp|P08134|RHOC_HUMAN Rho-related GTP-binding protein RhoC OS=Homo sapiens GN=RHOC PE=1 SV=1	2	1	1	1	1	1	1	1	1	1	1	1	1	1	1	1	1	1	1	1	1	1	1	1	1	1	1	1	1	1	1	1	1	1	1	1	1	1	1	1	5.7	5.7
P08195	P08195	9	9	9	4F2 cell-surface antigen heavy chain	SLC3A2	>sp|P08195|4F2_HUMAN 4F2 cell-surface antigen heavy chain OS=Homo sapiens GN=SLC3A2 PE=1 SV=3	1	9	9	9	8	8	8	5	3	4	8	7	8	3	4	3	8	8	8	5	3	4	8	7	8	3	4	3	8	8	8	5	3	4	8	7	8	3	4	3	17.1	17.1
P08237	P08237	4	3	3	6-phosphofructokinase, muscle type	PFKM	>sp|P08237|PFKAM_HUMAN ATP-dependent 6-phosphofructokinase, muscle type OS=Homo sapiens GN=PFKM PE=1 SV=2	1	4	3	3	2	2	2	1	1	1	4	3	2	0	1	0	2	2	2	1	1	1	3	3	2	0	0	0	2	2	2	1	1	1	3	3	2	0	0	0	5.1	4
P08238;Q58FF7;Q58FF8	P08238	20;6;5	20;6;5	11;3;2	Heat shock protein HSP 90-beta	HSP90AB1	>sp|P08238|HS90B_HUMAN Heat shock protein HSP 90-beta OS=Homo sapiens GN=HSP90AB1 PE=1 SV=4	3	20	20	11	16	17	15	15	12	16	19	17	16	13	15	11	16	17	15	15	12	16	19	17	16	13	15	11	9	10	9	8	7	9	11	9	9	6	8	6	29.8	29.8
P08574	P08574	1	1	1	Cytochrome c1, heme protein, mitochondrial	CYC1	>sp|P08574|CY1_HUMAN Cytochrome c1, heme protein, mitochondrial OS=Homo sapiens GN=CYC1 PE=1 SV=3	1	1	1	1	1	1	1	0	0	1	1	1	1	0	1	0	1	1	1	0	0	1	1	1	1	0	1	0	1	1	1	0	0	1	1	1	1	0	1	0	3.7	3.7
P08579	P08579	1	1	1	U2 small nuclear ribonucleoprotein B	SNRPB2	>sp|P08579|RU2B_HUMAN U2 small nuclear ribonucleoprotein B OS=Homo sapiens GN=SNRPB2 PE=1 SV=1	1	1	1	1	1	1	1	1	1	1	1	1	1	1	1	1	1	1	1	1	1	1	1	1	1	1	1	1	1	1	1	1	1	1	1	1	1	1	1	1	4.9	4.9
P08621	P08621	9	9	9	U1 small nuclear ribonucleoprotein 70 kDa	SNRNP70	>sp|P08621|RU17_HUMAN U1 small nuclear ribonucleoprotein 70 kDa OS=Homo sapiens GN=SNRNP70 PE=1 SV=2	1	9	9	9	9	8	7	7	6	7	9	9	7	6	6	5	9	8	7	7	6	7	9	9	7	6	6	5	9	8	7	7	6	7	9	9	7	6	6	5	17.6	17.6
P08670;P17661;P41219;Q16352;P07196;P07197	P08670	26;5;3;1;1;1	23;3;1;1;1;1	22;2;1;0;0;0	Vimentin	VIM	>sp|P08670|VIME_HUMAN Vimentin OS=Homo sapiens GN=VIM PE=1 SV=4	6	26	23	22	21	19	19	18	16	22	20	18	20	22	18	16	18	16	16	16	14	20	17	15	17	20	16	14	17	15	16	15	14	19	16	14	16	19	15	14	56.7	53.2
P08708	P08708	5	5	5	40S ribosomal protein S17	RPS17	>sp|P08708|RS17_HUMAN 40S ribosomal protein S17 OS=Homo sapiens GN=RPS17 PE=1 SV=2	1	5	5	5	5	5	5	2	2	3	5	5	5	3	3	2	5	5	5	2	2	3	5	5	5	3	3	2	5	5	5	2	2	3	5	5	5	3	3	2	22.2	22.2
P08754;P09471;P11488;P19087;A8MTJ3;P38405	P08754	6;2;1;1;1;1	6;2;1;1;1;1	3;0;0;0;0;0	Guanine nucleotide-binding protein G(k) subunit alpha	GNAI3	>sp|P08754|GNAI3_HUMAN Guanine nucleotide-binding protein G(k) subunit alpha OS=Homo sapiens GN=GNAI3 PE=1 SV=3	6	6	6	3	4	3	3	5	5	5	4	4	1	3	5	4	4	3	3	5	5	5	4	4	1	3	5	4	2	1	2	3	3	3	2	2	0	2	3	3	19.8	19.8
P08865	P08865	4	4	4	40S ribosomal protein SA	RPSA	>sp|P08865|RSSA_HUMAN 40S ribosomal protein SA OS=Homo sapiens GN=RPSA PE=1 SV=4	1	4	4	4	3	3	2	3	2	2	4	3	4	3	1	1	3	3	2	3	2	2	4	3	4	3	1	1	3	3	2	3	2	2	4	3	4	3	1	1	16.6	16.6
P09012	P09012	1	1	1	U1 small nuclear ribonucleoprotein A	SNRPA	>sp|P09012|SNRPA_HUMAN U1 small nuclear ribonucleoprotein A OS=Homo sapiens GN=SNRPA PE=1 SV=3	1	1	1	1	1	1	1	0	0	0	1	1	1	0	0	0	1	1	1	0	0	0	1	1	1	0	0	0	1	1	1	0	0	0	1	1	1	0	0	0	3.5	3.5
P09382	P09382	2	2	2	Galectin-1	LGALS1	>sp|P09382|LEG1_HUMAN Galectin-1 OS=Homo sapiens GN=LGALS1 PE=1 SV=2	1	2	2	2	2	2	1	1	1	2	2	2	2	1	2	1	2	2	1	1	1	2	2	2	2	1	2	1	2	2	1	1	1	2	2	2	2	1	2	1	24.4	24.4
P09651;Q32P51	P09651;Q32P51	6;3	6;3	6;3	Heterogeneous nuclear ribonucleoprotein A1;Heterogeneous nuclear ribonucleoprotein A1-like 2	HNRNPA1;HNRNPA1L2	>sp|P09651|ROA1_HUMAN Heterogeneous nuclear ribonucleoprotein A1 OS=Homo sapiens GN=HNRNPA1 PE=1 SV=5;>sp|Q32P51|RA1L2_HUMAN Heterogeneous nuclear ribonucleoprotein A1-like 2 OS=Homo sapiens GN=HNRNPA1L2 PE=2 SV=2	2	6	6	6	4	3	5	3	4	5	5	5	4	4	5	4	4	3	5	3	4	5	5	5	4	4	5	4	4	3	5	3	4	5	5	5	4	4	5	4	18.8	18.8
P09661	P09661	1	1	1	U2 small nuclear ribonucleoprotein A	SNRPA1	>sp|P09661|RU2A_HUMAN U2 small nuclear ribonucleoprotein A OS=Homo sapiens GN=SNRPA1 PE=1 SV=2	1	1	1	1	1	1	0	1	1	1	1	1	0	0	0	0	1	1	0	1	1	1	1	1	0	0	0	0	1	1	0	1	1	1	1	1	0	0	0	0	5.5	5.5
P09874	P09874	2	2	2	Poly [ADP-ribose] polymerase 1	PARP1	>sp|P09874|PARP1_HUMAN Poly [ADP-ribose] polymerase 1 OS=Homo sapiens GN=PARP1 PE=1 SV=4	1	2	2	2	0	1	1	2	0	2	1	1	1	1	1	2	0	1	1	2	0	2	1	1	1	1	1	2	0	1	1	2	0	2	1	1	1	1	1	2	2.3	2.3
P09972	P09972	1	1	1	Fructose-bisphosphate aldolase C	ALDOC	>sp|P09972|ALDOC_HUMAN Fructose-bisphosphate aldolase C OS=Homo sapiens GN=ALDOC PE=1 SV=2	1	1	1	1	0	1	1	0	0	0	1	1	1	0	0	0	0	1	1	0	0	0	1	1	1	0	0	0	0	1	1	0	0	0	1	1	1	0	0	0	6.3	6.3
Q71UI9;P0C0S5	Q71UI9;P0C0S5	4;4	2;2	2;2	Histone H2A.V;Histone H2A.Z	H2AFV;H2AFZ	>sp|Q71UI9|H2AV_HUMAN Histone H2A.V OS=Homo sapiens GN=H2AFV PE=1 SV=3;>sp|P0C0S5|H2AZ_HUMAN Histone H2A.Z OS=Homo sapiens GN=H2AFZ PE=1 SV=2	2	4	2	2	4	4	4	3	3	3	4	4	4	3	3	3	2	2	2	1	1	1	2	2	2	1	1	1	2	2	2	1	1	1	2	2	2	1	1	1	31.2	18.8
Q99878;Q96KK5;Q9BTM1;Q16777;Q6FI13;P20671;P0C0S8;Q96QV6;P16104;Q8IUE6;REV__Q8NB25	Q99878;Q96KK5;Q9BTM1;Q16777;Q6FI13;P20671;P0C0S8;Q96QV6;P16104	6;6;6;6;6;6;6;4;4;2;1	6;6;6;6;6;6;6;4;4;2;1	1;1;1;1;1;1;1;0;0;0;0	Histone H2A type 1-J;Histone H2A type 1-H;Histone H2A.J;Histone H2A type 2-C;Histone H2A type 2-A;Histone H2A type 1-D;Histone H2A type 1;Histone H2A type 1-A;Histone H2A.x	HIST1H2AJ;HIST1H2AH;H2AFJ;HIST2H2AC;HIST2H2AA3;HIST1H2AD;HIST1H2AG;HIST1H2AA;H2AFX	>sp|Q99878|H2A1J_HUMAN Histone H2A type 1-J OS=Homo sapiens GN=HIST1H2AJ PE=1 SV=3;>sp|Q96KK5|H2A1H_HUMAN Histone H2A type 1-H OS=Homo sapiens GN=HIST1H2AH PE=1 SV=3;>sp|Q9BTM1|H2AJ_HUMAN Histone H2A.J OS=Homo sapiens GN=H2AFJ PE=1 SV=1;>sp|Q16777|H2A2C_HU	11	6	6	1	6	6	5	5	3	4	6	6	6	5	5	4	6	6	5	5	3	4	6	6	6	5	5	4	1	1	1	1	0	0	1	1	1	1	1	0	35.9	35.9
P62987;P62979;P0CG47;P0CG48	P62987;P62979;P0CG47;P0CG48	3;3;3;3	3;3;3;3	3;3;3;3	Ubiquitin-60S ribosomal protein L40;Ubiquitin;60S ribosomal protein L40;Ubiquitin-40S ribosomal protein S27a;Ubiquitin;40S ribosomal protein S27a;Polyubiquitin-B;Ubiquitin;Polyubiquitin-C;Ubiquitin	UBA52;RPS27A;UBB;UBC	>sp|P62987|RL40_HUMAN Ubiquitin-60S ribosomal protein L40 OS=Homo sapiens GN=UBA52 PE=1 SV=2;>sp|P62979|RS27A_HUMAN Ubiquitin-40S ribosomal protein S27a OS=Homo sapiens GN=RPS27A PE=1 SV=2;>sp|P0CG47|UBB_HUMAN Polyubiquitin-B OS=Homo sapiens GN=UBB PE=1 SV	4	3	3	3	3	3	3	2	2	2	3	3	3	2	2	2	3	3	3	2	2	2	3	3	3	2	2	2	3	3	3	2	2	2	3	3	3	2	2	2	26.6	26.6
Q01105;P0DME0	Q01105;P0DME0	2;2	2;2	2;2	Protein SET	SET	>sp|Q01105|SET_HUMAN Protein SET OS=Homo sapiens GN=SET PE=1 SV=3;>sp|P0DME0|SETLP_HUMAN Protein SETSIP OS=Homo sapiens GN=SETSIP PE=1 SV=1	2	2	2	2	2	2	2	2	2	2	2	2	2	1	2	2	2	2	2	2	2	2	2	2	2	1	2	2	2	2	2	2	2	2	2	2	2	1	2	2	7.9	7.9
P0DMV9;P0DMV8	P0DMV9;P0DMV8	17;17	15;15	8;8			>sp|P0DMV9|HS71B_HUMAN Heat shock 70 kDa protein 1B OS=Homo sapiens GN=HSPA1B PE=1 SV=1;>sp|P0DMV8|HS71A_HUMAN Heat shock 70 kDa protein 1A OS=Homo sapiens GN=HSPA1A PE=1 SV=1	2	17	15	8	15	15	13	10	5	12	16	14	15	7	12	7	13	13	11	8	3	10	14	12	13	5	10	5	6	6	6	4	2	6	7	6	6	2	6	2	27.6	24.2
Q01081;P0DN76;Q8WU68	Q01081;P0DN76;Q8WU68	4;4;2	4;4;2	4;4;2	Splicing factor U2AF 35 kDa subunit;Splicing factor U2AF 26 kDa subunit	U2AF1;U2AF1L4	>sp|Q01081|U2AF1_HUMAN Splicing factor U2AF 35 kDa subunit OS=Homo sapiens GN=U2AF1 PE=1 SV=3;>sp|P0DN76|U2AF5_HUMAN Splicing factor U2AF 35 kDa subunit-like protein OS=Homo sapiens GN=U2AF1L5 PE=1 SV=1;>sp|Q8WU68|U2AF4_HUMAN Splicing factor U2AF 26 kDa su	3	4	4	4	2	2	2	4	4	4	2	2	2	3	4	4	2	2	2	4	4	4	2	2	2	3	4	4	2	2	2	4	4	4	2	2	2	3	4	4	17.5	17.5
P0DP25;P0DP24;P0DP23	P0DP25;P0DP24;P0DP23	1;1;1	1;1;1	1;1;1			>sp|P0DP25|CALM3_HUMAN Calmodulin-3 OS=Homo sapiens GN=CALM3 PE=1 SV=1;>sp|P0DP24|CALM2_HUMAN Calmodulin-2 OS=Homo sapiens GN=CALM2 PE=1 SV=1;>sp|P0DP23|CALM1_HUMAN Calmodulin-1 OS=Homo sapiens GN=CALM1 PE=1 SV=1	3	1	1	1	1	0	1	0	1	1	1	1	1	1	1	1	1	0	1	0	1	1	1	1	1	1	1	1	1	0	1	0	1	1	1	1	1	1	1	1	8.7	8.7
P10412;P16402;Q02539;P22492	P10412;P16402	11;9;5;4	2;0;0;0	2;0;0;0	Histone H1.4;Histone H1.3	HIST1H1E;HIST1H1D	>sp|P10412|H14_HUMAN Histone H1.4 OS=Homo sapiens GN=HIST1H1E PE=1 SV=2;>sp|P16402|H13_HUMAN Histone H1.3 OS=Homo sapiens GN=HIST1H1D PE=1 SV=2	4	11	2	2	7	6	6	10	8	11	6	7	6	10	10	9	2	1	1	2	1	2	1	2	1	2	2	1	2	1	1	2	1	2	1	2	1	2	2	1	33.8	9.1
P10599	P10599	3	3	3	Thioredoxin	TXN	>sp|P10599|THIO_HUMAN Thioredoxin OS=Homo sapiens GN=TXN PE=1 SV=3	1	3	3	3	3	3	3	2	1	2	3	3	3	1	1	1	3	3	3	2	1	2	3	3	3	1	1	1	3	3	3	2	1	2	3	3	3	1	1	1	19	19
P10620	P10620	1	1	1	Microsomal glutathione S-transferase 1	MGST1	>sp|P10620|MGST1_HUMAN Microsomal glutathione S-transferase 1 OS=Homo sapiens GN=MGST1 PE=1 SV=1	1	1	1	1	1	1	1	0	0	1	1	1	1	0	1	0	1	1	1	0	0	1	1	1	1	0	1	0	1	1	1	0	0	1	1	1	1	0	1	0	8.4	8.4
P10809	P10809	17	17	17	60 kDa heat shock protein, mitochondrial	HSPD1	>sp|P10809|CH60_HUMAN 60 kDa heat shock protein, mitochondrial OS=Homo sapiens GN=HSPD1 PE=1 SV=2	1	17	17	17	14	13	12	13	8	14	17	15	14	11	14	10	14	13	12	13	8	14	17	15	14	11	14	10	14	13	12	13	8	14	17	15	14	11	14	10	34.9	34.9
P11021	P11021	13	12	12	78 kDa glucose-regulated protein	HSPA5	>sp|P11021|GRP78_HUMAN 78 kDa glucose-regulated protein OS=Homo sapiens GN=HSPA5 PE=1 SV=2	1	13	12	12	10	9	10	9	7	9	10	10	8	7	9	9	9	8	9	8	6	8	9	9	7	6	8	8	9	8	9	8	6	8	9	9	7	6	8	8	22.3	22.3
P11142;P54652	P11142	23;11	23;11	19;7	Heat shock cognate 71 kDa protein	HSPA8	>sp|P11142|HSP7C_HUMAN Heat shock cognate 71 kDa protein OS=Homo sapiens GN=HSPA8 PE=1 SV=1	2	23	23	19	19	19	19	18	14	17	21	19	19	16	18	16	19	19	19	18	14	17	21	19	19	16	18	16	15	15	15	14	11	13	17	15	15	12	14	12	34.7	34.7
P11166	P11166	2	2	2	Solute carrier family 2, facilitated glucose transporter member 1	SLC2A1	>sp|P11166|GTR1_HUMAN Solute carrier family 2, facilitated glucose transporter member 1 OS=Homo sapiens GN=SLC2A1 PE=1 SV=2	1	2	2	2	2	1	2	0	0	0	2	1	2	0	0	0	2	1	2	0	0	0	2	1	2	0	0	0	2	1	2	0	0	0	2	1	2	0	0	0	3.7	3.7
P11233;P11234	P11233	4;1	4;1	4;1	Ras-related protein Ral-A	RALA	>sp|P11233|RALA_HUMAN Ras-related protein Ral-A OS=Homo sapiens GN=RALA PE=1 SV=1	2	4	4	4	3	2	1	2	2	2	2	3	0	2	2	1	3	2	1	2	2	2	2	3	0	2	2	1	3	2	1	2	2	2	2	3	0	2	2	1	23.8	23.8
P11310	P11310	2	2	2	Medium-chain specific acyl-CoA dehydrogenase, mitochondrial	ACADM	>sp|P11310|ACADM_HUMAN Medium-chain specific acyl-CoA dehydrogenase, mitochondrial OS=Homo sapiens GN=ACADM PE=1 SV=1	1	2	2	2	1	0	0	1	0	0	2	1	1	0	0	0	1	0	0	1	0	0	2	1	1	0	0	0	1	0	0	1	0	0	2	1	1	0	0	0	6.7	6.7
P11387	P11387	7	7	7	DNA topoisomerase 1	TOP1	>sp|P11387|TOP1_HUMAN DNA topoisomerase 1 OS=Homo sapiens GN=TOP1 PE=1 SV=2	1	7	7	7	3	3	2	6	5	5	2	3	3	7	7	7	3	3	2	6	5	5	2	3	3	7	7	7	3	3	2	6	5	5	2	3	3	7	7	7	12	12
P11413	P11413	2	2	2	Glucose-6-phosphate 1-dehydrogenase	G6PD	>sp|P11413|G6PD_HUMAN Glucose-6-phosphate 1-dehydrogenase OS=Homo sapiens GN=G6PD PE=1 SV=4	1	2	2	2	1	1	0	1	0	1	1	1	0	0	0	0	1	1	0	1	0	1	1	1	0	0	0	0	1	1	0	1	0	1	1	1	0	0	0	0	3.5	3.5
P11498	P11498	2	2	2	Pyruvate carboxylase, mitochondrial	PC	>sp|P11498|PYC_HUMAN Pyruvate carboxylase, mitochondrial OS=Homo sapiens GN=PC PE=1 SV=2	1	2	2	2	2	0	0	0	0	1	2	2	0	0	0	0	2	0	0	0	0	1	2	2	0	0	0	0	2	0	0	0	0	1	2	2	0	0	0	0	2.3	2.3
P11532	P11532	1	1	1	Dystrophin	DMD	>sp|P11532|DMD_HUMAN Dystrophin OS=Homo sapiens GN=DMD PE=1 SV=3	1	1	1	1	0	1	0	0	0	1	1	0	0	0	0	0	0	1	0	0	0	1	1	0	0	0	0	0	0	1	0	0	0	1	1	0	0	0	0	0	0.3	0.3
P11586	P11586	4	4	4	C-1-tetrahydrofolate synthase, cytoplasmic;Methylenetetrahydrofolate dehydrogenase;Methenyltetrahydrofolate cyclohydrolase;Formyltetrahydrofolate synthetase;C-1-tetrahydrofolate synthase, cytoplasmic, N-terminally processed	MTHFD1	>sp|P11586|C1TC_HUMAN C-1-tetrahydrofolate synthase, cytoplasmic OS=Homo sapiens GN=MTHFD1 PE=1 SV=3	1	4	4	4	3	3	2	3	0	2	3	3	2	2	3	2	3	3	2	3	0	2	3	3	2	2	3	2	3	3	2	3	0	2	3	3	2	2	3	2	5.3	5.3
P11940;Q4VXU2;Q9H361	P11940	3;1;1	3;1;1	1;0;0	Polyadenylate-binding protein 1	PABPC1	>sp|P11940|PABP1_HUMAN Polyadenylate-binding protein 1 OS=Homo sapiens GN=PABPC1 PE=1 SV=2	3	3	3	1	3	3	3	0	0	0	3	3	3	0	2	1	3	3	3	0	0	0	3	3	3	0	2	1	1	1	1	0	0	0	1	1	1	0	0	0	6	6
P12004	P12004	5	5	5	Proliferating cell nuclear antigen	PCNA	>sp|P12004|PCNA_HUMAN Proliferating cell nuclear antigen OS=Homo sapiens GN=PCNA PE=1 SV=1	1	5	5	5	4	4	4	3	1	2	4	4	4	1	4	2	4	4	4	3	1	2	4	4	4	1	4	2	4	4	4	3	1	2	4	4	4	1	4	2	25.3	25.3
P12081	P12081	1	1	1	Histidine--tRNA ligase, cytoplasmic	HARS	>sp|P12081|SYHC_HUMAN Histidine--tRNA ligase, cytoplasmic OS=Homo sapiens GN=HARS PE=1 SV=2	1	1	1	1	0	0	0	0	0	0	1	0	0	0	0	0	0	0	0	0	0	0	1	0	0	0	0	0	0	0	0	0	0	0	1	0	0	0	0	0	2.4	2.4
P12236;P12235;Q9H0C2	P12236;P12235	8;5;2	2;1;0	2;1;0	ADP/ATP translocase 3;ADP/ATP translocase 1	SLC25A6;SLC25A4	>sp|P12236|ADT3_HUMAN ADP/ATP translocase 3 OS=Homo sapiens GN=SLC25A6 PE=1 SV=4;>sp|P12235|ADT1_HUMAN ADP/ATP translocase 1 OS=Homo sapiens GN=SLC25A4 PE=1 SV=4	3	8	2	2	6	6	5	7	5	7	7	6	6	5	6	5	2	2	1	2	2	2	2	2	2	2	2	2	2	2	1	2	2	2	2	2	2	2	2	2	26.5	8.1
P12268	P12268	1	1	1	Inosine-5-monophosphate dehydrogenase 2	IMPDH2	>sp|P12268|IMDH2_HUMAN Inosine-5-monophosphate dehydrogenase 2 OS=Homo sapiens GN=IMPDH2 PE=1 SV=2	1	1	1	1	1	1	1	1	1	1	1	1	1	1	1	1	1	1	1	1	1	1	1	1	1	1	1	1	1	1	1	1	1	1	1	1	1	1	1	1	2.3	2.3
P12270	P12270	1	1	1	Nucleoprotein TPR	TPR	>sp|P12270|TPR_HUMAN Nucleoprotein TPR OS=Homo sapiens GN=TPR PE=1 SV=3	1	1	1	1	0	0	0	1	0	1	0	0	0	0	0	0	0	0	0	1	0	1	0	0	0	0	0	0	0	0	0	1	0	1	0	0	0	0	0	0	0.5	0.5
P12273	P12273	1	1	1	Prolactin-inducible protein	PIP	>sp|P12273|PIP_HUMAN Prolactin-inducible protein OS=Homo sapiens GN=PIP PE=1 SV=1	1	1	1	1	1	1	1	0	0	1	0	1	0	0	1	0	1	1	1	0	0	1	0	1	0	0	1	0	1	1	1	0	0	1	0	1	0	0	1	0	8.2	8.2
P12277	P12277	2	2	2	Creatine kinase B-type	CKB	>sp|P12277|KCRB_HUMAN Creatine kinase B-type OS=Homo sapiens GN=CKB PE=1 SV=1	1	2	2	2	2	1	2	2	1	2	2	2	2	0	2	1	2	1	2	2	1	2	2	2	2	0	2	1	2	1	2	2	1	2	2	2	2	0	2	1	6.3	6.3
P12956	P12956	3	3	3	X-ray repair cross-complementing protein 6	XRCC6	>sp|P12956|XRCC6_HUMAN X-ray repair cross-complementing protein 6 OS=Homo sapiens GN=XRCC6 PE=1 SV=2	1	3	3	3	3	3	1	1	0	0	3	3	3	0	1	0	3	3	1	1	0	0	3	3	3	0	1	0	3	3	1	1	0	0	3	3	3	0	1	0	6.4	6.4
P13010	P13010	1	1	1	X-ray repair cross-complementing protein 5	XRCC5	>sp|P13010|XRCC5_HUMAN X-ray repair cross-complementing protein 5 OS=Homo sapiens GN=XRCC5 PE=1 SV=3	1	1	1	1	1	1	1	1	1	0	1	1	1	1	1	1	1	1	1	1	1	0	1	1	1	1	1	1	1	1	1	1	1	0	1	1	1	1	1	1	1.9	1.9
P13489	P13489	3	3	3	Ribonuclease inhibitor	RNH1	>sp|P13489|RINI_HUMAN Ribonuclease inhibitor OS=Homo sapiens GN=RNH1 PE=1 SV=2	1	3	3	3	2	0	0	0	0	0	3	3	3	0	0	0	2	0	0	0	0	0	3	3	3	0	0	0	2	0	0	0	0	0	3	3	3	0	0	0	7.8	7.8
P13639	P13639	12	12	11	Elongation factor 2	EEF2	>sp|P13639|EF2_HUMAN Elongation factor 2 OS=Homo sapiens GN=EEF2 PE=1 SV=4	1	12	12	11	10	9	9	10	9	9	10	9	10	9	9	9	10	9	9	10	9	9	10	9	10	9	9	9	10	9	9	9	8	8	10	9	10	8	8	8	15.2	15.2
P13667	P13667	2	2	2	Protein disulfide-isomerase A4	PDIA4	>sp|P13667|PDIA4_HUMAN Protein disulfide-isomerase A4 OS=Homo sapiens GN=PDIA4 PE=1 SV=2	1	2	2	2	1	1	1	1	0	1	1	1	1	0	1	1	1	1	1	1	0	1	1	1	1	0	1	1	1	1	1	1	0	1	1	1	1	0	1	1	3.6	3.6
P13674	P13674	1	1	1	Prolyl 4-hydroxylase subunit alpha-1	P4HA1	>sp|P13674|P4HA1_HUMAN Prolyl 4-hydroxylase subunit alpha-1 OS=Homo sapiens GN=P4HA1 PE=1 SV=2	1	1	1	1	1	1	1	1	0	1	1	1	0	1	0	1	1	1	1	1	0	1	1	1	0	1	0	1	1	1	1	1	0	1	1	1	0	1	0	1	2.1	2.1
P13693	P13693	1	1	1	Translationally-controlled tumor protein	TPT1	>sp|P13693|TCTP_HUMAN Translationally-controlled tumor protein OS=Homo sapiens GN=TPT1 PE=1 SV=1	1	1	1	1	0	0	0	0	0	0	1	0	0	0	0	0	0	0	0	0	0	0	1	0	0	0	0	0	0	0	0	0	0	0	1	0	0	0	0	0	7.6	7.6
P13797;P13796	P13797;P13796	2;1	2;1	2;1	Plastin-3;Plastin-2	PLS3;LCP1	>sp|P13797|PLST_HUMAN Plastin-3 OS=Homo sapiens GN=PLS3 PE=1 SV=4;>sp|P13796|PLSL_HUMAN Plastin-2 OS=Homo sapiens GN=LCP1 PE=1 SV=6	2	2	2	2	1	0	1	0	0	0	2	2	2	0	0	0	1	0	1	0	0	0	2	2	2	0	0	0	1	0	1	0	0	0	2	2	2	0	0	0	3	3
P13804	P13804	3	3	3	Electron transfer flavoprotein subunit alpha, mitochondrial	ETFA	>sp|P13804|ETFA_HUMAN Electron transfer flavoprotein subunit alpha, mitochondrial OS=Homo sapiens GN=ETFA PE=1 SV=1	1	3	3	3	3	3	3	2	1	1	3	3	3	1	1	1	3	3	3	2	1	1	3	3	3	1	1	1	3	3	3	2	1	1	3	3	3	1	1	1	13.2	13.2
P13987	P13987	3	3	3	CD59 glycoprotein	CD59	>sp|P13987|CD59_HUMAN CD59 glycoprotein OS=Homo sapiens GN=CD59 PE=1 SV=1	1	3	3	3	1	1	1	3	2	2	1	1	0	1	3	2	1	1	1	3	2	2	1	1	0	1	3	2	1	1	1	3	2	2	1	1	0	1	3	2	25	25
P14174	P14174	1	1	1	Macrophage migration inhibitory factor	MIF	>sp|P14174|MIF_HUMAN Macrophage migration inhibitory factor OS=Homo sapiens GN=MIF PE=1 SV=4	1	1	1	1	0	0	0	1	0	0	1	1	0	0	0	1	0	0	0	1	0	0	1	1	0	0	0	1	0	0	0	1	0	0	1	1	0	0	0	1	7.8	7.8
P14314	P14314	1	1	1	Glucosidase 2 subunit beta	PRKCSH	>sp|P14314|GLU2B_HUMAN Glucosidase 2 subunit beta OS=Homo sapiens GN=PRKCSH PE=1 SV=2	1	1	1	1	1	1	0	0	0	0	1	1	1	0	0	0	1	1	0	0	0	0	1	1	1	0	0	0	1	1	0	0	0	0	1	1	1	0	0	0	1.9	1.9
P14324	P14324	1	1	1	Farnesyl pyrophosphate synthase	FDPS	>sp|P14324|FPPS_HUMAN Farnesyl pyrophosphate synthase OS=Homo sapiens GN=FDPS PE=1 SV=4	1	1	1	1	1	1	1	1	1	1	1	1	1	1	1	1	1	1	1	1	1	1	1	1	1	1	1	1	1	1	1	1	1	1	1	1	1	1	1	1	2.1	2.1
P14373	P14373	2	2	2	Zinc finger protein RFP	TRIM27	>sp|P14373|TRI27_HUMAN Zinc finger protein RFP OS=Homo sapiens GN=TRIM27 PE=1 SV=1	1	2	2	2	0	0	0	0	0	0	2	1	0	0	0	0	0	0	0	0	0	0	2	1	0	0	0	0	0	0	0	0	0	0	2	1	0	0	0	0	5.3	5.3
P14618;P30613	P14618	18;1	18;1	18;1	Pyruvate kinase PKM	PKM	>sp|P14618|KPYM_HUMAN Pyruvate kinase PKM OS=Homo sapiens GN=PKM PE=1 SV=4	2	18	18	18	18	16	16	14	13	13	18	18	16	13	13	12	18	16	16	14	13	13	18	18	16	13	13	12	18	16	16	14	13	13	18	18	16	13	13	12	34.7	34.7
P14625;Q58FF3	P14625	9;1	7;1	7;1	Endoplasmin	HSP90B1	>sp|P14625|ENPL_HUMAN Endoplasmin OS=Homo sapiens GN=HSP90B1 PE=1 SV=1	2	9	7	7	6	6	5	7	7	9	6	7	6	8	7	7	4	4	3	6	6	7	4	5	4	6	5	6	4	4	3	6	6	7	4	5	4	6	5	6	11	9.2
P14866;Q8WVV9	P14866	9;1	9;1	9;1	Heterogeneous nuclear ribonucleoprotein L	HNRNPL	>sp|P14866|HNRPL_HUMAN Heterogeneous nuclear ribonucleoprotein L OS=Homo sapiens GN=HNRNPL PE=1 SV=2	2	9	9	9	4	3	2	6	5	7	3	4	3	6	7	7	4	3	2	6	5	7	3	4	3	6	7	7	4	3	2	6	5	7	3	4	3	6	7	7	17	17
P14923	P14923	14	14	14	Junction plakoglobin	JUP	>sp|P14923|PLAK_HUMAN Junction plakoglobin OS=Homo sapiens GN=JUP PE=1 SV=3	1	14	14	14	8	4	11	8	2	10	8	7	12	2	11	7	8	4	11	8	2	10	8	7	12	2	11	7	8	4	11	8	2	10	8	7	12	2	11	7	21.7	21.7
P15311	P15311	2	2	2	Ezrin	EZR	>sp|P15311|EZRI_HUMAN Ezrin OS=Homo sapiens GN=EZR PE=1 SV=4	1	2	2	2	1	2	1	0	0	0	2	2	2	0	0	0	1	2	1	0	0	0	2	2	2	0	0	0	1	2	1	0	0	0	2	2	2	0	0	0	3.9	3.9
P15531	P15531	6	6	2	Nucleoside diphosphate kinase A	NME1	>sp|P15531|NDKA_HUMAN Nucleoside diphosphate kinase A OS=Homo sapiens GN=NME1 PE=1 SV=1	1	6	6	2	5	6	4	3	3	4	6	6	6	4	4	3	5	6	4	3	3	4	6	6	6	4	4	3	1	2	0	1	1	1	2	2	2	1	1	1	46.1	46.1
P15880	P15880	4	4	4	40S ribosomal protein S2	RPS2	>sp|P15880|RS2_HUMAN 40S ribosomal protein S2 OS=Homo sapiens GN=RPS2 PE=1 SV=2	1	4	4	4	3	3	3	4	4	4	3	3	3	4	4	3	3	3	3	4	4	4	3	3	3	4	4	3	3	3	3	4	4	4	3	3	3	4	4	3	13.3	13.3
P15924	P15924	39	39	39	Desmoplakin	DSP	>sp|P15924|DESP_HUMAN Desmoplakin OS=Homo sapiens GN=DSP PE=1 SV=3	1	39	39	39	28	24	28	16	6	21	33	32	31	20	24	14	28	24	28	16	6	21	33	32	31	20	24	14	28	24	28	16	6	21	33	32	31	20	24	14	13.8	13.8
P16070	P16070	2	2	2	CD44 antigen	CD44	>sp|P16070|CD44_HUMAN CD44 antigen OS=Homo sapiens GN=CD44 PE=1 SV=3	1	2	2	2	1	0	1	1	1	1	1	0	0	1	1	1	1	0	1	1	1	1	1	0	0	1	1	1	1	0	1	1	1	1	1	0	0	1	1	1	3.9	3.9
P16401	P16401	6	4	4	Histone H1.5	HIST1H1B	>sp|P16401|H15_HUMAN Histone H1.5 OS=Homo sapiens GN=HIST1H1B PE=1 SV=3	1	6	4	4	4	3	3	4	3	4	3	2	2	5	4	4	3	2	2	2	2	2	2	1	1	4	3	2	3	2	2	2	2	2	2	1	1	4	3	2	24.8	17.7
P16403	P16403	12	12	3	Histone H1.2	HIST1H1C	>sp|P16403|H12_HUMAN Histone H1.2 OS=Homo sapiens GN=HIST1H1C PE=1 SV=2	1	12	12	3	7	6	8	10	9	10	8	8	8	10	11	10	7	6	8	10	9	10	8	8	8	10	11	10	2	1	3	2	2	1	3	3	3	2	3	2	35.2	35.2
P16615;Q93084;O14983	P16615	5;2;1	5;2;1	5;2;1	Sarcoplasmic/endoplasmic reticulum calcium ATPase 2	ATP2A2	>sp|P16615|AT2A2_HUMAN Sarcoplasmic/endoplasmic reticulum calcium ATPase 2 OS=Homo sapiens GN=ATP2A2 PE=1 SV=1	3	5	5	5	5	4	4	1	2	2	5	5	5	0	3	2	5	4	4	1	2	2	5	5	5	0	3	2	5	4	4	1	2	2	5	5	5	0	3	2	5.7	5.7
P16949	P16949	2	2	2	Stathmin	STMN1	>sp|P16949|STMN1_HUMAN Stathmin OS=Homo sapiens GN=STMN1 PE=1 SV=3	1	2	2	2	2	0	1	0	0	0	2	1	1	0	0	0	2	0	1	0	0	0	2	1	1	0	0	0	2	0	1	0	0	0	2	1	1	0	0	0	11.4	11.4
P16989	P16989	8	4	4	Y-box-binding protein 3	YBX3	>sp|P16989|YBOX3_HUMAN Y-box-binding protein 3 OS=Homo sapiens GN=YBX3 PE=1 SV=4	1	8	4	4	6	3	3	7	4	7	4	5	3	7	7	3	3	0	0	3	2	3	1	2	0	3	3	0	3	0	0	3	2	3	1	2	0	3	3	0	41.9	31.2
P17066;P48741	P17066;P48741	8;5	1;1	1;1	Heat shock 70 kDa protein 6;Putative heat shock 70 kDa protein 7	HSPA6;HSPA7	>sp|P17066|HSP76_HUMAN Heat shock 70 kDa protein 6 OS=Homo sapiens GN=HSPA6 PE=1 SV=2;>sp|P48741|HSP77_HUMAN Putative heat shock 70 kDa protein 7 OS=Homo sapiens GN=HSPA7 PE=5 SV=2	2	8	1	1	8	8	7	6	4	6	8	8	8	5	6	5	1	1	1	1	1	1	1	1	1	1	1	1	1	1	1	1	1	1	1	1	1	1	1	1	14.3	1.7
P17735	P17735	1	1	1	Tyrosine aminotransferase	TAT	>sp|P17735|ATTY_HUMAN Tyrosine aminotransferase OS=Homo sapiens GN=TAT PE=1 SV=1	1	1	1	1	0	0	0	0	0	0	0	1	0	0	0	0	0	0	0	0	0	0	0	1	0	0	0	0	0	0	0	0	0	0	0	1	0	0	0	0	2.6	2.6
P17812;Q9NRF8	P17812	5;1	5;1	5;1	CTP synthase 1	CTPS1	>sp|P17812|PYRG1_HUMAN CTP synthase 1 OS=Homo sapiens GN=CTPS1 PE=1 SV=2	2	5	5	5	4	4	2	3	2	4	5	4	4	2	2	1	4	4	2	3	2	4	5	4	4	2	2	1	4	4	2	3	2	4	5	4	4	2	2	1	10.5	10.5
P17844	P17844	12	12	6	Probable ATP-dependent RNA helicase DDX5	DDX5	>sp|P17844|DDX5_HUMAN Probable ATP-dependent RNA helicase DDX5 OS=Homo sapiens GN=DDX5 PE=1 SV=1	1	12	12	6	10	9	7	8	6	8	10	11	11	9	9	6	10	9	7	8	6	8	10	11	11	9	9	6	6	5	3	5	2	3	6	6	6	5	5	2	21.3	21.3
P17987	P17987	11	11	11	T-complex protein 1 subunit alpha	TCP1	>sp|P17987|TCPA_HUMAN T-complex protein 1 subunit alpha OS=Homo sapiens GN=TCP1 PE=1 SV=1	1	11	11	11	9	10	7	5	2	6	10	10	6	3	5	3	9	10	7	5	2	6	10	10	6	3	5	3	9	10	7	5	2	6	10	10	6	3	5	3	23.9	23.9
P18077	P18077	2	2	2	60S ribosomal protein L35a	RPL35A	>sp|P18077|RL35A_HUMAN 60S ribosomal protein L35a OS=Homo sapiens GN=RPL35A PE=1 SV=2	1	2	2	2	1	1	0	2	2	2	2	2	1	2	1	1	1	1	0	2	2	2	2	2	1	2	1	1	1	1	0	2	2	2	2	2	1	2	1	1	19.1	19.1
P18085;P84085;P84077;P61204	P18085;P84085;P84077;P61204	2;1;1;1	2;1;1;1	2;1;1;1	ADP-ribosylation factor 4;ADP-ribosylation factor 5;ADP-ribosylation factor 1;ADP-ribosylation factor 3	ARF4;ARF5;ARF1;ARF3	>sp|P18085|ARF4_HUMAN ADP-ribosylation factor 4 OS=Homo sapiens GN=ARF4 PE=1 SV=3;>sp|P84085|ARF5_HUMAN ADP-ribosylation factor 5 OS=Homo sapiens GN=ARF5 PE=1 SV=2;>sp|P84077|ARF1_HUMAN ADP-ribosylation factor 1 OS=Homo sapiens GN=ARF1 PE=1 SV=2;>sp|P61204	4	2	2	2	2	2	2	2	2	2	2	2	2	2	2	2	2	2	2	2	2	2	2	2	2	2	2	2	2	2	2	2	2	2	2	2	2	2	2	2	11.7	11.7
P18124	P18124	6	6	6	60S ribosomal protein L7	RPL7	>sp|P18124|RL7_HUMAN 60S ribosomal protein L7 OS=Homo sapiens GN=RPL7 PE=1 SV=1	1	6	6	6	4	3	1	5	5	6	5	3	3	5	1	2	4	3	1	5	5	6	5	3	3	5	1	2	4	3	1	5	5	6	5	3	3	5	1	2	25.8	25.8
P18583	P18583	4	4	4	Protein SON	SON	>sp|P18583|SON_HUMAN Protein SON OS=Homo sapiens GN=SON PE=1 SV=4	1	4	4	4	1	1	1	3	2	3	2	1	1	3	1	3	1	1	1	3	2	3	2	1	1	3	1	3	1	1	1	3	2	3	2	1	1	3	1	3	1.8	1.8
P18621	P18621	3	3	3	60S ribosomal protein L17	RPL17	>sp|P18621|RL17_HUMAN 60S ribosomal protein L17 OS=Homo sapiens GN=RPL17 PE=1 SV=3	1	3	3	3	3	2	1	2	1	1	2	3	1	2	0	1	3	2	1	2	1	1	2	3	1	2	0	1	3	2	1	2	1	1	2	3	1	2	0	1	19	19
P18669;P15259	P18669;P15259	4;3	4;3	4;3	Phosphoglycerate mutase 1;Phosphoglycerate mutase 2	PGAM1;PGAM2	>sp|P18669|PGAM1_HUMAN Phosphoglycerate mutase 1 OS=Homo sapiens GN=PGAM1 PE=1 SV=2;>sp|P15259|PGAM2_HUMAN Phosphoglycerate mutase 2 OS=Homo sapiens GN=PGAM2 PE=1 SV=3	2	4	4	4	2	3	2	2	3	3	2	2	2	3	4	3	2	3	2	2	3	3	2	2	2	3	4	3	2	3	2	2	3	3	2	2	2	3	4	3	16.9	16.9
P18754	P18754	1	1	1	Regulator of chromosome condensation	RCC1	>sp|P18754|RCC1_HUMAN Regulator of chromosome condensation OS=Homo sapiens GN=RCC1 PE=1 SV=1	1	1	1	1	1	1	0	0	0	0	1	1	0	0	0	0	1	1	0	0	0	0	1	1	0	0	0	0	1	1	0	0	0	0	1	1	0	0	0	0	4.5	4.5
P19338	P19338	11	11	11	Nucleolin	NCL	>sp|P19338|NUCL_HUMAN Nucleolin OS=Homo sapiens GN=NCL PE=1 SV=3	1	11	11	11	7	6	6	10	9	10	7	7	7	9	11	10	7	6	6	10	9	10	7	7	7	9	11	10	7	6	6	10	9	10	7	7	7	9	11	10	16.8	16.8
P20700	P20700	3	3	3	Lamin-B1	LMNB1	>sp|P20700|LMNB1_HUMAN Lamin-B1 OS=Homo sapiens GN=LMNB1 PE=1 SV=2	1	3	3	3	1	1	1	3	3	3	1	1	1	1	3	2	1	1	1	3	3	3	1	1	1	1	3	2	1	1	1	3	3	3	1	1	1	1	3	2	6.1	6.1
P20962	P20962	1	1	1	Parathymosin	PTMS	>sp|P20962|PTMS_HUMAN Parathymosin OS=Homo sapiens GN=PTMS PE=1 SV=2	1	1	1	1	1	1	1	1	1	1	1	1	1	1	1	1	1	1	1	1	1	1	1	1	1	1	1	1	1	1	1	1	1	1	1	1	1	1	1	1	10.8	10.8
Q9UQ88;P21127	Q9UQ88;P21127	3;3	3;3	3;3	Cyclin-dependent kinase 11A;Cyclin-dependent kinase 11B	CDK11A;CDK11B	>sp|Q9UQ88|CD11A_HUMAN Cyclin-dependent kinase 11A OS=Homo sapiens GN=CDK11A PE=1 SV=4;>sp|P21127|CD11B_HUMAN Cyclin-dependent kinase 11B OS=Homo sapiens GN=CDK11B PE=1 SV=3	2	3	3	3	0	0	0	3	2	3	0	0	0	3	2	2	0	0	0	3	2	3	0	0	0	3	2	2	0	0	0	3	2	3	0	0	0	3	2	2	4	4
P21266;P46439;P28161	P21266;P46439;P28161	2;1;1	2;1;1	2;1;1	Glutathione S-transferase Mu 3;Glutathione S-transferase Mu 5;Glutathione S-transferase Mu 2	GSTM3;GSTM5;GSTM2	>sp|P21266|GSTM3_HUMAN Glutathione S-transferase Mu 3 OS=Homo sapiens GN=GSTM3 PE=1 SV=3;>sp|P46439|GSTM5_HUMAN Glutathione S-transferase Mu 5 OS=Homo sapiens GN=GSTM5 PE=1 SV=3;>sp|P28161|GSTM2_HUMAN Glutathione S-transferase Mu 2 OS=Homo sapiens GN=GSTM2	3	2	2	2	2	2	1	0	0	0	2	2	2	0	0	1	2	2	1	0	0	0	2	2	2	0	0	1	2	2	1	0	0	0	2	2	2	0	0	1	9.3	9.3
P21333	P21333	20	20	19	Filamin-A	FLNA	>sp|P21333|FLNA_HUMAN Filamin-A OS=Homo sapiens GN=FLNA PE=1 SV=4	1	20	20	19	13	16	12	11	7	8	19	16	15	7	7	6	13	16	12	11	7	8	19	16	15	7	7	6	13	15	11	10	6	7	18	15	15	6	6	5	10.2	10.2
P21796	P21796	6	6	6	Voltage-dependent anion-selective channel protein 1	VDAC1	>sp|P21796|VDAC1_HUMAN Voltage-dependent anion-selective channel protein 1 OS=Homo sapiens GN=VDAC1 PE=1 SV=2	1	6	6	6	6	6	5	3	2	3	6	6	5	2	4	2	6	6	5	3	2	3	6	6	5	2	4	2	6	6	5	3	2	3	6	6	5	2	4	2	23.7	23.7
P22102	P22102	5	5	5	Trifunctional purine biosynthetic protein adenosine-3;Phosphoribosylamine--glycine ligase;Phosphoribosylformylglycinamidine cyclo-ligase;Phosphoribosylglycinamide formyltransferase	GART	>sp|P22102|PUR2_HUMAN Trifunctional purine biosynthetic protein adenosine-3 OS=Homo sapiens GN=GART PE=1 SV=1	1	5	5	5	5	4	4	3	1	2	5	5	4	1	2	1	5	4	4	3	1	2	5	5	4	1	2	1	5	4	4	3	1	2	5	5	4	1	2	1	6.6	6.6
P22234	P22234	2	2	2	Multifunctional protein ADE2;Phosphoribosylaminoimidazole-succinocarboxamide synthase;Phosphoribosylaminoimidazole carboxylase	PAICS	>sp|P22234|PUR6_HUMAN Multifunctional protein ADE2 OS=Homo sapiens GN=PAICS PE=1 SV=3	1	2	2	2	2	1	2	1	1	1	2	2	1	1	2	2	2	1	2	1	1	1	2	2	1	1	2	2	2	1	2	1	1	1	2	2	1	1	2	2	4.7	4.7
P22314	P22314	9	9	9	Ubiquitin-like modifier-activating enzyme 1	UBA1	>sp|P22314|UBA1_HUMAN Ubiquitin-like modifier-activating enzyme 1 OS=Homo sapiens GN=UBA1 PE=1 SV=3	1	9	9	9	6	7	7	5	2	6	8	8	7	3	5	3	6	7	7	5	2	6	8	8	7	3	5	3	6	7	7	5	2	6	8	8	7	3	5	3	12.6	12.6
P22392;O60361	P22392;O60361	5;3	1;1	1;1	Nucleoside diphosphate kinase B;Putative nucleoside diphosphate kinase	NME2;NME2P1	>sp|P22392|NDKB_HUMAN Nucleoside diphosphate kinase B OS=Homo sapiens GN=NME2 PE=1 SV=1;>sp|O60361|NDK8_HUMAN Putative nucleoside diphosphate kinase OS=Homo sapiens GN=NME2P1 PE=5 SV=1	2	5	1	1	5	5	5	2	2	3	5	5	5	3	3	2	1	1	1	0	0	0	1	1	1	0	0	0	1	1	1	0	0	0	1	1	1	0	0	0	36.8	6.6
P22626	P22626	6	6	6	Heterogeneous nuclear ribonucleoproteins A2/B1	HNRNPA2B1	>sp|P22626|ROA2_HUMAN Heterogeneous nuclear ribonucleoproteins A2/B1 OS=Homo sapiens GN=HNRNPA2B1 PE=1 SV=2	1	6	6	6	4	5	5	4	4	4	5	4	5	4	4	4	4	5	5	4	4	4	5	4	5	4	4	4	4	5	5	4	4	4	5	4	5	4	4	4	18.4	18.4
P22695	P22695	2	2	2	Cytochrome b-c1 complex subunit 2, mitochondrial	UQCRC2	>sp|P22695|QCR2_HUMAN Cytochrome b-c1 complex subunit 2, mitochondrial OS=Homo sapiens GN=UQCRC2 PE=1 SV=3	1	2	2	2	1	1	1	1	1	2	1	1	1	2	2	1	1	1	1	1	1	2	1	1	1	2	2	1	1	1	1	1	1	2	1	1	1	2	2	1	6.4	6.4
P22735	P22735	4	4	4	Protein-glutamine gamma-glutamyltransferase K	TGM1	>sp|P22735|TGM1_HUMAN Protein-glutamine gamma-glutamyltransferase K OS=Homo sapiens GN=TGM1 PE=1 SV=4	1	4	4	4	2	3	3	0	0	2	2	3	2	0	0	1	2	3	3	0	0	2	2	3	2	0	0	1	2	3	3	0	0	2	2	3	2	0	0	1	6.4	6.4
P23246	P23246	8	8	7	Splicing factor, proline- and glutamine-rich	SFPQ	>sp|P23246|SFPQ_HUMAN Splicing factor, proline- and glutamine-rich OS=Homo sapiens GN=SFPQ PE=1 SV=2	1	8	8	7	6	4	4	3	3	4	7	8	5	2	2	2	6	4	4	3	3	4	7	8	5	2	2	2	5	3	3	2	2	3	6	7	4	1	1	2	12	12
P23284	P23284	3	3	3	Peptidyl-prolyl cis-trans isomerase B	PPIB	>sp|P23284|PPIB_HUMAN Peptidyl-prolyl cis-trans isomerase B OS=Homo sapiens GN=PPIB PE=1 SV=2	1	3	3	3	3	3	3	3	3	3	3	3	3	3	2	3	3	3	3	3	3	3	3	3	3	3	2	3	3	3	3	3	3	3	3	3	3	3	2	3	16.2	16.2
P23396	P23396	13	13	13	40S ribosomal protein S3	RPS3	>sp|P23396|RS3_HUMAN 40S ribosomal protein S3 OS=Homo sapiens GN=RPS3 PE=1 SV=2	1	13	13	13	11	9	11	11	7	11	12	11	11	11	8	8	11	9	11	11	7	11	12	11	11	11	8	8	11	9	11	11	7	11	12	11	11	11	8	8	58	58
P23526	P23526	2	2	2	Adenosylhomocysteinase	AHCY	>sp|P23526|SAHH_HUMAN Adenosylhomocysteinase OS=Homo sapiens GN=AHCY PE=1 SV=4	1	2	2	2	2	1	0	1	2	1	2	2	2	1	1	2	2	1	0	1	2	1	2	2	2	1	1	2	2	1	0	1	2	1	2	2	2	1	1	2	5.6	5.6
P23528;Q9Y281	P23528	3;1	3;1	3;1	Cofilin-1	CFL1	>sp|P23528|COF1_HUMAN Cofilin-1 OS=Homo sapiens GN=CFL1 PE=1 SV=3	2	3	3	3	3	2	1	3	2	2	2	3	3	2	2	2	3	2	1	3	2	2	2	3	3	2	2	2	3	2	1	3	2	2	2	3	3	2	2	2	20.5	20.5
P23588	P23588	2	2	2	Eukaryotic translation initiation factor 4B	EIF4B	>sp|P23588|IF4B_HUMAN Eukaryotic translation initiation factor 4B OS=Homo sapiens GN=EIF4B PE=1 SV=2	1	2	2	2	1	2	2	0	0	0	2	2	1	0	0	0	1	2	2	0	0	0	2	2	1	0	0	0	1	2	2	0	0	0	2	2	1	0	0	0	3.9	3.9
P23921	P23921	2	2	2	Ribonucleoside-diphosphate reductase large subunit	RRM1	>sp|P23921|RIR1_HUMAN Ribonucleoside-diphosphate reductase large subunit OS=Homo sapiens GN=RRM1 PE=1 SV=1	1	2	2	2	1	1	1	1	1	0	1	1	1	0	1	1	1	1	1	1	1	0	1	1	1	0	1	1	1	1	1	1	1	0	1	1	1	0	1	1	3.5	3.5
P24534	P24534	2	2	2	Elongation factor 1-beta	EEF1B2	>sp|P24534|EF1B_HUMAN Elongation factor 1-beta OS=Homo sapiens GN=EEF1B2 PE=1 SV=3	1	2	2	2	1	1	1	0	0	2	1	1	0	0	1	0	1	1	1	0	0	2	1	1	0	0	1	0	1	1	1	0	0	2	1	1	0	0	1	0	12.4	12.4
P24539	P24539	3	3	3	ATP synthase subunit b, mitochondrial	ATP5F1	>sp|P24539|AT5F1_HUMAN ATP synthase F(0) complex subunit B1, mitochondrial OS=Homo sapiens GN=ATP5F1 PE=1 SV=2	1	3	3	3	3	3	3	1	1	1	3	2	2	1	1	1	3	3	3	1	1	1	3	2	2	1	1	1	3	3	3	1	1	1	3	2	2	1	1	1	10.9	10.9
P24752	P24752	1	1	1	Acetyl-CoA acetyltransferase, mitochondrial	ACAT1	>sp|P24752|THIL_HUMAN Acetyl-CoA acetyltransferase, mitochondrial OS=Homo sapiens GN=ACAT1 PE=1 SV=1	1	1	1	1	1	1	1	0	0	0	1	1	1	0	0	0	1	1	1	0	0	0	1	1	1	0	0	0	1	1	1	0	0	0	1	1	1	0	0	0	2.1	2.1
P25205	P25205	2	2	2	DNA replication licensing factor MCM3	MCM3	>sp|P25205|MCM3_HUMAN DNA replication licensing factor MCM3 OS=Homo sapiens GN=MCM3 PE=1 SV=3	1	2	2	2	2	1	1	1	0	1	1	2	1	1	0	1	2	1	1	1	0	1	1	2	1	1	0	1	2	1	1	1	0	1	1	2	1	1	0	1	4	4
P25311	P25311	1	1	1	Zinc-alpha-2-glycoprotein	AZGP1	>sp|P25311|ZA2G_HUMAN Zinc-alpha-2-glycoprotein OS=Homo sapiens GN=AZGP1 PE=1 SV=2	1	1	1	1	1	1	1	0	0	0	0	0	1	0	0	0	1	1	1	0	0	0	0	0	1	0	0	0	1	1	1	0	0	0	0	0	1	0	0	0	3.4	3.4
P25398	P25398	3	3	3	40S ribosomal protein S12	RPS12	>sp|P25398|RS12_HUMAN 40S ribosomal protein S12 OS=Homo sapiens GN=RPS12 PE=1 SV=3	1	3	3	3	2	2	2	3	0	3	2	2	2	3	1	0	2	2	2	3	0	3	2	2	2	3	1	0	2	2	2	3	0	3	2	2	2	3	1	0	27.3	27.3
P25440	P25440	3	3	3	Bromodomain-containing protein 2	BRD2	>sp|P25440|BRD2_HUMAN Bromodomain-containing protein 2 OS=Homo sapiens GN=BRD2 PE=1 SV=2	1	3	3	3	1	1	1	2	1	3	0	1	1	1	1	2	1	1	1	2	1	3	0	1	1	1	1	2	1	1	1	2	1	3	0	1	1	1	1	2	4.2	4.2
P25705	P25705	13	13	13	ATP synthase subunit alpha, mitochondrial	ATP5A1	>sp|P25705|ATPA_HUMAN ATP synthase subunit alpha, mitochondrial OS=Homo sapiens GN=ATP5A1 PE=1 SV=1	1	13	13	13	10	10	9	11	8	12	10	10	10	8	11	9	10	10	9	11	8	12	10	10	10	8	11	9	10	10	9	11	8	12	10	10	10	8	11	9	25.5	25.5
P25788	P25788	1	1	1	Proteasome subunit alpha type-3	PSMA3	>sp|P25788|PSA3_HUMAN Proteasome subunit alpha type-3 OS=Homo sapiens GN=PSMA3 PE=1 SV=2	1	1	1	1	1	1	1	0	0	0	1	1	1	0	0	0	1	1	1	0	0	0	1	1	1	0	0	0	1	1	1	0	0	0	1	1	1	0	0	0	4.7	4.7
P25815	P25815	1	1	1	Protein S100-P	S100P	>sp|P25815|S100P_HUMAN Protein S100-P OS=Homo sapiens GN=S100P PE=1 SV=2	1	1	1	1	1	1	1	1	1	1	1	1	1	1	1	1	1	1	1	1	1	1	1	1	1	1	1	1	1	1	1	1	1	1	1	1	1	1	1	1	13.7	13.7
P26368	P26368	2	2	2	Splicing factor U2AF 65 kDa subunit	U2AF2	>sp|P26368|U2AF2_HUMAN Splicing factor U2AF 65 kDa subunit OS=Homo sapiens GN=U2AF2 PE=1 SV=4	1	2	2	2	1	1	0	1	1	2	1	1	1	2	2	1	1	1	0	1	1	2	1	1	1	2	2	1	1	1	0	1	1	2	1	1	1	2	2	1	5.5	5.5
P26373	P26373	8	8	8	60S ribosomal protein L13	RPL13	>sp|P26373|RL13_HUMAN 60S ribosomal protein L13 OS=Homo sapiens GN=RPL13 PE=1 SV=4	1	8	8	8	5	5	5	7	6	8	5	5	5	7	4	5	5	5	5	7	6	8	5	5	5	7	4	5	5	5	5	7	6	8	5	5	5	7	4	5	35.1	35.1
P26447	P26447	4	4	4	Protein S100-A4	S100A4	>sp|P26447|S10A4_HUMAN Protein S100-A4 OS=Homo sapiens GN=S100A4 PE=1 SV=1	1	4	4	4	4	4	4	1	1	1	4	4	4	2	2	2	4	4	4	1	1	1	4	4	4	2	2	2	4	4	4	1	1	1	4	4	4	2	2	2	28.7	28.7
P26599	P26599	5	5	5	Polypyrimidine tract-binding protein 1	PTBP1	>sp|P26599|PTBP1_HUMAN Polypyrimidine tract-binding protein 1 OS=Homo sapiens GN=PTBP1 PE=1 SV=1	1	5	5	5	3	3	3	2	2	3	3	3	2	2	4	2	3	3	3	2	2	3	3	3	2	2	4	2	3	3	3	2	2	3	3	3	2	2	4	2	10	10
P26639	P26639	5	5	5	Threonine--tRNA ligase, cytoplasmic	TARS	>sp|P26639|SYTC_HUMAN Threonine--tRNA ligase, cytoplasmic OS=Homo sapiens GN=TARS PE=1 SV=3	1	5	5	5	4	3	2	2	1	3	5	4	3	1	3	2	4	3	2	2	1	3	5	4	3	1	3	2	4	3	2	2	1	3	5	4	3	1	3	2	8.3	8.3
P26640	P26640	3	3	3	Valine--tRNA ligase	VARS	>sp|P26640|SYVC_HUMAN Valine--tRNA ligase OS=Homo sapiens GN=VARS PE=1 SV=4	1	3	3	3	3	3	3	3	1	1	3	3	3	2	2	1	3	3	3	3	1	1	3	3	3	2	2	1	3	3	3	3	1	1	3	3	3	2	2	1	3.3	3.3
P26641	P26641	6	6	6	Elongation factor 1-gamma	EEF1G	>sp|P26641|EF1G_HUMAN Elongation factor 1-gamma OS=Homo sapiens GN=EEF1G PE=1 SV=3	1	6	6	6	4	2	3	4	3	4	4	3	3	3	4	4	4	2	3	4	3	4	4	3	3	3	4	4	4	2	3	4	3	4	4	3	3	3	4	4	14.2	14.2
P27348	P27348	4	1	1	14-3-3 protein theta	YWHAQ	>sp|P27348|1433T_HUMAN 14-3-3 protein theta OS=Homo sapiens GN=YWHAQ PE=1 SV=1	1	4	1	1	4	4	4	1	1	1	4	4	4	1	1	1	1	1	1	1	1	1	1	1	1	1	1	1	1	1	1	1	1	1	1	1	1	1	1	1	16.3	5.7
P27708	P27708	1	1	1	CAD protein;Glutamine-dependent carbamoyl-phosphate synthase;Aspartate carbamoyltransferase;Dihydroorotase	CAD	>sp|P27708|PYR1_HUMAN CAD protein OS=Homo sapiens GN=CAD PE=1 SV=3	1	1	1	1	1	0	0	0	0	0	1	1	1	0	0	0	1	0	0	0	0	0	1	1	1	0	0	0	1	0	0	0	0	0	1	1	1	0	0	0	0.5	0.5
P27797	P27797	5	5	5	Calreticulin	CALR	>sp|P27797|CALR_HUMAN Calreticulin OS=Homo sapiens GN=CALR PE=1 SV=1	1	5	5	5	0	0	0	4	3	5	0	0	0	3	4	3	0	0	0	4	3	5	0	0	0	3	4	3	0	0	0	4	3	5	0	0	0	3	4	3	13.4	13.4
P27816	P27816	3	3	3	Microtubule-associated protein 4	MAP4	>sp|P27816|MAP4_HUMAN Microtubule-associated protein 4 OS=Homo sapiens GN=MAP4 PE=1 SV=3	1	3	3	3	2	2	2	2	1	0	2	2	1	0	0	0	2	2	2	2	1	0	2	2	1	0	0	0	2	2	2	2	1	0	2	2	1	0	0	0	3.9	3.9
P27824	P27824	2	2	2	Calnexin	CANX	>sp|P27824|CALX_HUMAN Calnexin OS=Homo sapiens GN=CANX PE=1 SV=2	1	2	2	2	2	1	1	0	0	1	2	2	2	0	1	0	2	1	1	0	0	1	2	2	2	0	1	0	2	1	1	0	0	1	2	2	2	0	1	0	4.2	4.2
P28066	P28066	2	2	2	Proteasome subunit alpha type-5	PSMA5	>sp|P28066|PSA5_HUMAN Proteasome subunit alpha type-5 OS=Homo sapiens GN=PSMA5 PE=1 SV=3	1	2	2	2	1	1	1	0	0	1	1	1	1	0	0	0	1	1	1	0	0	1	1	1	1	0	0	0	1	1	1	0	0	1	1	1	1	0	0	0	9.1	9.1
P28072	P28072	3	3	3	Proteasome subunit beta type-6	PSMB6	>sp|P28072|PSB6_HUMAN Proteasome subunit beta type-6 OS=Homo sapiens GN=PSMB6 PE=1 SV=4	1	3	3	3	3	3	3	2	2	2	3	3	3	3	3	3	3	3	3	2	2	2	3	3	3	3	3	3	3	3	3	2	2	2	3	3	3	3	3	3	13	13
P28074	P28074	3	3	3	Proteasome subunit beta type-5	PSMB5	>sp|P28074|PSB5_HUMAN Proteasome subunit beta type-5 OS=Homo sapiens GN=PSMB5 PE=1 SV=3	1	3	3	3	2	2	2	2	2	2	2	2	2	2	2	2	2	2	2	2	2	2	2	2	2	2	2	2	2	2	2	2	2	2	2	2	2	2	2	2	13.3	13.3
P28288	P28288	2	2	2	ATP-binding cassette sub-family D member 3	ABCD3	>sp|P28288|ABCD3_HUMAN ATP-binding cassette sub-family D member 3 OS=Homo sapiens GN=ABCD3 PE=1 SV=1	1	2	2	2	0	0	0	1	1	1	1	1	0	1	0	0	0	0	0	1	1	1	1	1	0	1	0	0	0	0	0	1	1	1	1	1	0	1	0	0	4.4	4.4
P29401	P29401	7	7	7	Transketolase	TKT	>sp|P29401|TKT_HUMAN Transketolase OS=Homo sapiens GN=TKT PE=1 SV=3	1	7	7	7	4	6	3	4	3	4	6	4	3	3	4	4	4	6	3	4	3	4	6	4	3	3	4	4	4	6	3	4	3	4	6	4	3	3	4	4	15.9	15.9
P29692	P29692	4	4	4	Elongation factor 1-delta	EEF1D	>sp|P29692|EF1D_HUMAN Elongation factor 1-delta OS=Homo sapiens GN=EEF1D PE=1 SV=5	1	4	4	4	4	4	4	3	2	3	4	4	4	2	3	2	4	4	4	3	2	3	4	4	4	2	3	2	4	4	4	3	2	3	4	4	4	2	3	2	20.3	20.3
P29966	P29966	2	2	2	Myristoylated alanine-rich C-kinase substrate	MARCKS	>sp|P29966|MARCS_HUMAN Myristoylated alanine-rich C-kinase substrate OS=Homo sapiens GN=MARCKS PE=1 SV=4	1	2	2	2	2	2	2	2	2	2	2	1	2	0	1	1	2	2	2	2	2	2	2	1	2	0	1	1	2	2	2	2	2	2	2	1	2	0	1	1	10.2	10.2
P30041	P30041	4	4	4	Peroxiredoxin-6	PRDX6	>sp|P30041|PRDX6_HUMAN Peroxiredoxin-6 OS=Homo sapiens GN=PRDX6 PE=1 SV=3	1	4	4	4	3	3	3	2	1	2	3	3	2	0	3	0	3	3	3	2	1	2	3	3	2	0	3	0	3	3	3	2	1	2	3	3	2	0	3	0	24.6	24.6
P30048	P30048	4	4	4	Thioredoxin-dependent peroxide reductase, mitochondrial	PRDX3	>sp|P30048|PRDX3_HUMAN Thioredoxin-dependent peroxide reductase, mitochondrial OS=Homo sapiens GN=PRDX3 PE=1 SV=3	1	4	4	4	3	3	3	2	1	3	3	3	2	0	4	0	3	3	3	2	1	3	3	3	2	0	4	0	3	3	3	2	1	3	3	3	2	0	4	0	18.4	18.4
P30049	P30049	1	1	1	ATP synthase subunit delta, mitochondrial	ATP5D	>sp|P30049|ATPD_HUMAN ATP synthase subunit delta, mitochondrial OS=Homo sapiens GN=ATP5D PE=1 SV=2	1	1	1	1	0	1	0	1	1	1	1	1	1	1	1	0	0	1	0	1	1	1	1	1	1	1	1	0	0	1	0	1	1	1	1	1	1	1	1	0	8.3	8.3
P30050	P30050	6	6	6	60S ribosomal protein L12	RPL12	>sp|P30050|RL12_HUMAN 60S ribosomal protein L12 OS=Homo sapiens GN=RPL12 PE=1 SV=1	1	6	6	6	5	6	5	5	5	5	5	6	5	5	5	3	5	6	5	5	5	5	5	6	5	5	5	3	5	6	5	5	5	5	5	6	5	5	5	3	47.9	47.9
P30084	P30084	1	1	1	Enoyl-CoA hydratase, mitochondrial	ECHS1	>sp|P30084|ECHM_HUMAN Enoyl-CoA hydratase, mitochondrial OS=Homo sapiens GN=ECHS1 PE=1 SV=4	1	1	1	1	0	0	0	0	0	0	1	1	1	0	0	0	0	0	0	0	0	0	1	1	1	0	0	0	0	0	0	0	0	0	1	1	1	0	0	0	6.2	6.2
P30101	P30101	4	4	4	Protein disulfide-isomerase A3	PDIA3	>sp|P30101|PDIA3_HUMAN Protein disulfide-isomerase A3 OS=Homo sapiens GN=PDIA3 PE=1 SV=4	1	4	4	4	2	3	2	1	1	1	2	3	3	1	1	1	2	3	2	1	1	1	2	3	3	1	1	1	2	3	2	1	1	1	2	3	3	1	1	1	9.3	9.3
P30153	P30153	2	2	2	Serine/threonine-protein phosphatase 2A 65 kDa regulatory subunit A alpha isoform	PPP2R1A	>sp|P30153|2AAA_HUMAN Serine/threonine-protein phosphatase 2A 65 kDa regulatory subunit A alpha isoform OS=Homo sapiens GN=PPP2R1A PE=1 SV=4	1	2	2	2	0	0	0	1	1	1	1	1	1	0	0	1	0	0	0	1	1	1	1	1	1	0	0	1	0	0	0	1	1	1	1	1	1	0	0	1	3.6	3.6
P30536	P30536	1	1	1	Translocator protein	TSPO	>sp|P30536|TSPO_HUMAN Translocator protein OS=Homo sapiens GN=TSPO PE=1 SV=3	1	1	1	1	1	1	1	1	1	1	1	1	1	0	1	1	1	1	1	1	1	1	1	1	1	0	1	1	1	1	1	1	1	1	1	1	1	0	1	1	4.7	4.7
P30566	P30566	1	1	1	Adenylosuccinate lyase	ADSL	>sp|P30566|PUR8_HUMAN Adenylosuccinate lyase OS=Homo sapiens GN=ADSL PE=1 SV=2	1	1	1	1	1	0	0	0	0	0	1	1	0	0	0	0	1	0	0	0	0	0	1	1	0	0	0	0	1	0	0	0	0	0	1	1	0	0	0	0	2.3	2.3
P31040	P31040	4	4	4	Succinate dehydrogenase [ubiquinone] flavoprotein subunit, mitochondrial	SDHA	>sp|P31040|SDHA_HUMAN Succinate dehydrogenase [ubiquinone] flavoprotein subunit, mitochondrial OS=Homo sapiens GN=SDHA PE=1 SV=2	1	4	4	4	2	2	2	3	2	3	3	2	2	2	3	2	2	2	2	3	2	3	3	2	2	2	3	2	2	2	2	3	2	3	3	2	2	2	3	2	7.8	7.8
P31153	P31153	1	1	1	S-adenosylmethionine synthase isoform type-2	MAT2A	>sp|P31153|METK2_HUMAN S-adenosylmethionine synthase isoform type-2 OS=Homo sapiens GN=MAT2A PE=1 SV=1	1	1	1	1	1	1	1	1	0	0	1	1	1	0	0	1	1	1	1	1	0	0	1	1	1	0	0	1	1	1	1	1	0	0	1	1	1	0	0	1	3.8	3.8
P31327	P31327	19	19	19	Carbamoyl-phosphate synthase [ammonia], mitochondrial	CPS1	>sp|P31327|CPSM_HUMAN Carbamoyl-phosphate synthase [ammonia], mitochondrial OS=Homo sapiens GN=CPS1 PE=1 SV=2	1	19	19	19	12	10	8	13	7	16	14	14	7	10	14	10	12	10	8	13	7	16	14	14	7	10	14	10	12	10	8	13	7	16	14	14	7	10	14	10	15.9	15.9
P31689	P31689	2	2	2	DnaJ homolog subfamily A member 1	DNAJA1	>sp|P31689|DNJA1_HUMAN DnaJ homolog subfamily A member 1 OS=Homo sapiens GN=DNAJA1 PE=1 SV=2	1	2	2	2	2	2	1	1	0	2	2	2	2	0	0	0	2	2	1	1	0	2	2	2	2	0	0	0	2	2	1	1	0	2	2	2	2	0	0	0	6.5	6.5
P31930	P31930	2	2	2	Cytochrome b-c1 complex subunit 1, mitochondrial	UQCRC1	>sp|P31930|QCR1_HUMAN Cytochrome b-c1 complex subunit 1, mitochondrial OS=Homo sapiens GN=UQCRC1 PE=1 SV=3	1	2	2	2	2	2	2	2	2	2	2	2	2	2	1	2	2	2	2	2	2	2	2	2	2	2	1	2	2	2	2	2	2	2	2	2	2	2	1	2	4.6	4.6
P31942	P31942	1	1	1	Heterogeneous nuclear ribonucleoprotein H3	HNRNPH3	>sp|P31942|HNRH3_HUMAN Heterogeneous nuclear ribonucleoprotein H3 OS=Homo sapiens GN=HNRNPH3 PE=1 SV=2	1	1	1	1	1	1	1	0	0	0	1	1	1	0	0	0	1	1	1	0	0	0	1	1	1	0	0	0	1	1	1	0	0	0	1	1	1	0	0	0	3.5	3.5
P55795;P31943	P55795;P31943	3;3	2;2	2;2	Heterogeneous nuclear ribonucleoprotein H2;Heterogeneous nuclear ribonucleoprotein H2, N-terminally processed;Heterogeneous nuclear ribonucleoprotein H;Heterogeneous nuclear ribonucleoprotein H, N-terminally processed	HNRNPH2;HNRNPH1	>sp|P55795|HNRH2_HUMAN Heterogeneous nuclear ribonucleoprotein H2 OS=Homo sapiens GN=HNRNPH2 PE=1 SV=1;>sp|P31943|HNRH1_HUMAN Heterogeneous nuclear ribonucleoprotein H OS=Homo sapiens GN=HNRNPH1 PE=1 SV=4	2	3	2	2	3	3	3	2	1	2	3	3	3	3	3	2	2	2	2	2	1	2	2	2	2	2	2	1	2	2	2	2	1	2	2	2	2	2	2	1	9.6	7.3
P31944	P31944	1	1	1	Caspase-14;Caspase-14 subunit p19;Caspase-14 subunit p10	CASP14	>sp|P31944|CASPE_HUMAN Caspase-14 OS=Homo sapiens GN=CASP14 PE=1 SV=2	1	1	1	1	1	1	1	1	0	1	1	1	1	1	1	1	1	1	1	1	0	1	1	1	1	1	1	1	1	1	1	1	0	1	1	1	1	1	1	1	3.3	3.3
P31946	P31946	5	1	1	14-3-3 protein beta/alpha;14-3-3 protein beta/alpha, N-terminally processed	YWHAB	>sp|P31946|1433B_HUMAN 14-3-3 protein beta/alpha OS=Homo sapiens GN=YWHAB PE=1 SV=3	1	5	1	1	4	3	4	1	0	0	4	4	4	0	0	0	1	0	1	0	0	0	1	1	1	0	0	0	1	0	1	0	0	0	1	1	1	0	0	0	19.9	5.7
P31949	P31949	1	1	1	Protein S100-A11	S100A11	>sp|P31949|S10AB_HUMAN Protein S100-A11 OS=Homo sapiens GN=S100A11 PE=1 SV=2	1	1	1	1	1	1	1	0	0	0	1	1	1	0	0	0	1	1	1	0	0	0	1	1	1	0	0	0	1	1	1	0	0	0	1	1	1	0	0	0	9.5	9.5
P32119	P32119	3	2	2	Peroxiredoxin-2	PRDX2	>sp|P32119|PRDX2_HUMAN Peroxiredoxin-2 OS=Homo sapiens GN=PRDX2 PE=1 SV=5	1	3	2	2	1	1	1	3	3	2	2	2	2	3	3	3	0	0	0	2	2	1	1	1	1	2	2	2	0	0	0	2	2	1	1	1	1	2	2	2	15.2	9.6
P32322;Q96C36	P32322	3;1	3;1	3;1	Pyrroline-5-carboxylate reductase 1, mitochondrial	PYCR1	>sp|P32322|P5CR1_HUMAN Pyrroline-5-carboxylate reductase 1, mitochondrial OS=Homo sapiens GN=PYCR1 PE=1 SV=2	2	3	3	3	2	2	1	0	0	0	2	3	3	1	1	0	2	2	1	0	0	0	2	3	3	1	1	0	2	2	1	0	0	0	2	3	3	1	1	0	11.3	11.3
P32969	P32969	2	2	2	60S ribosomal protein L9	RPL9	>sp|P32969|RL9_HUMAN 60S ribosomal protein L9 OS=Homo sapiens GN=RPL9 PE=1 SV=1	1	2	2	2	1	0	0	1	0	2	2	0	0	2	0	0	1	0	0	1	0	2	2	0	0	2	0	0	1	0	0	1	0	2	2	0	0	2	0	0	15.1	15.1
P33176	P33176	1	1	1	Kinesin-1 heavy chain	KIF5B	>sp|P33176|KINH_HUMAN Kinesin-1 heavy chain OS=Homo sapiens GN=KIF5B PE=1 SV=1	1	1	1	1	1	0	0	0	0	0	1	1	0	0	0	0	1	0	0	0	0	0	1	1	0	0	0	0	1	0	0	0	0	0	1	1	0	0	0	0	1.1	1.1
P33993	P33993	1	1	1	DNA replication licensing factor MCM7	MCM7	>sp|P33993|MCM7_HUMAN DNA replication licensing factor MCM7 OS=Homo sapiens GN=MCM7 PE=1 SV=4	1	1	1	1	1	0	1	0	0	0	1	1	1	0	0	0	1	0	1	0	0	0	1	1	1	0	0	0	1	0	1	0	0	0	1	1	1	0	0	0	1.7	1.7
P34897	P34897	3	3	3	Serine hydroxymethyltransferase, mitochondrial	SHMT2	>sp|P34897|GLYM_HUMAN Serine hydroxymethyltransferase, mitochondrial OS=Homo sapiens GN=SHMT2 PE=1 SV=3	1	3	3	3	3	3	2	3	2	3	3	3	3	2	2	2	3	3	2	3	2	3	3	3	3	2	2	2	3	3	2	3	2	3	3	3	3	2	2	2	7.5	7.5
P34932	P34932	3	3	3	Heat shock 70 kDa protein 4	HSPA4	>sp|P34932|HSP74_HUMAN Heat shock 70 kDa protein 4 OS=Homo sapiens GN=HSPA4 PE=1 SV=4	1	3	3	3	2	2	1	2	0	3	3	3	2	1	0	0	2	2	1	2	0	3	3	3	2	1	0	0	2	2	1	2	0	3	3	3	2	1	0	0	4.9	4.9
P35030	P35030	1	1	1	Trypsin-3	PRSS3	>sp|P35030|TRY3_HUMAN Trypsin-3 OS=Homo sapiens GN=PRSS3 PE=1 SV=2	1	1	1	1	1	1	1	1	0	1	0	1	1	1	1	1	1	1	1	1	0	1	0	1	1	1	1	1	1	1	1	1	0	1	0	1	1	1	1	1	4.3	4.3
P35226	P35226	1	1	1	Polycomb complex protein BMI-1	BMI1	>sp|P35226|BMI1_HUMAN Polycomb complex protein BMI-1 OS=Homo sapiens GN=BMI1 PE=1 SV=2	1	1	1	1	1	0	0	0	0	0	0	0	0	0	0	0	1	0	0	0	0	0	0	0	0	0	0	0	1	0	0	0	0	0	0	0	0	0	0	0	5.2	5.2
P35232	P35232	7	7	7	Prohibitin	PHB	>sp|P35232|PHB_HUMAN Prohibitin OS=Homo sapiens GN=PHB PE=1 SV=1	1	7	7	7	7	5	4	5	3	5	7	7	6	5	4	4	7	5	4	5	3	5	7	7	6	5	4	4	7	5	4	5	3	5	7	7	6	5	4	4	26.1	26.1
P35250	P35250	1	1	1	Replication factor C subunit 2	RFC2	>sp|P35250|RFC2_HUMAN Replication factor C subunit 2 OS=Homo sapiens GN=RFC2 PE=1 SV=3	1	1	1	1	1	0	0	1	0	1	1	0	0	1	0	0	1	0	0	1	0	1	1	0	0	1	0	0	1	0	0	1	0	1	1	0	0	1	0	0	3.7	3.7
P35268	P35268	3	3	3	60S ribosomal protein L22	RPL22	>sp|P35268|RL22_HUMAN 60S ribosomal protein L22 OS=Homo sapiens GN=RPL22 PE=1 SV=2	1	3	3	3	2	2	2	3	2	3	2	2	2	3	3	2	2	2	2	3	2	3	2	2	2	3	3	2	2	2	2	3	2	3	2	2	2	3	3	2	30.5	30.5
P35527;CON__P35527	P35527;CON__P35527	26;25	25;24	25;24	Keratin, type I cytoskeletal 9	KRT9	>sp|P35527|K1C9_HUMAN Keratin, type I cytoskeletal 9 OS=Homo sapiens GN=KRT9 PE=1 SV=3;>P35527 SWISS-PROT:P35527 Tax_Id=9606 Gene_Symbol=KRT9 Keratin, type I cytoskeletal 9	2	26	25	25	17	14	20	19	15	20	15	18	22	18	21	22	16	13	19	19	15	20	14	17	21	17	21	21	16	13	19	19	15	20	14	17	21	17	21	21	50.2	50.2
P35579;P35580;P35749	P35579	19;3;2	19;3;2	18;2;1	Myosin-9	MYH9	>sp|P35579|MYH9_HUMAN Myosin-9 OS=Homo sapiens GN=MYH9 PE=1 SV=4	3	19	19	18	12	13	10	7	3	8	19	17	13	6	6	5	12	13	10	7	3	8	19	17	13	6	6	5	11	12	9	7	3	8	18	16	12	6	6	5	11.2	11.2
P35606	P35606	2	2	2	Coatomer subunit beta	COPB2	>sp|P35606|COPB2_HUMAN Coatomer subunit beta OS=Homo sapiens GN=COPB2 PE=1 SV=2	1	2	2	2	2	0	0	0	0	1	2	2	1	0	0	0	2	0	0	0	0	1	2	2	1	0	0	0	2	0	0	0	0	1	2	2	1	0	0	0	2.1	2.1
P35613	P35613	3	3	3	Basigin	BSG	>sp|P35613|BASI_HUMAN Basigin OS=Homo sapiens GN=BSG PE=1 SV=2	1	3	3	3	3	3	2	1	2	2	3	3	3	1	2	2	3	3	2	1	2	2	3	3	3	1	2	2	3	3	2	1	2	2	3	3	3	1	2	2	8.6	8.6
P35659	P35659	4	4	4	Protein DEK	DEK	>sp|P35659|DEK_HUMAN Protein DEK OS=Homo sapiens GN=DEK PE=1 SV=1	1	4	4	4	2	1	1	2	1	2	3	3	1	4	4	3	2	1	1	2	1	2	3	3	1	4	4	3	2	1	1	2	1	2	3	3	1	4	4	3	12.3	12.3
P35998	P35998	2	2	2	26S protease regulatory subunit 7	PSMC2	>sp|P35998|PRS7_HUMAN 26S protease regulatory subunit 7 OS=Homo sapiens GN=PSMC2 PE=1 SV=3	1	2	2	2	1	1	1	1	1	1	1	1	1	1	0	1	1	1	1	1	1	1	1	1	1	1	0	1	1	1	1	1	1	1	1	1	1	1	0	1	5.8	5.8
P36542	P36542	7	7	7	ATP synthase subunit gamma, mitochondrial	ATP5C1	>sp|P36542|ATPG_HUMAN ATP synthase subunit gamma, mitochondrial OS=Homo sapiens GN=ATP5C1 PE=1 SV=1	1	7	7	7	3	3	3	5	3	5	3	4	2	4	4	2	3	3	3	5	3	5	3	4	2	4	4	2	3	3	3	5	3	5	3	4	2	4	4	2	26.2	26.2
P36578	P36578	11	11	11	60S ribosomal protein L4	RPL4	>sp|P36578|RL4_HUMAN 60S ribosomal protein L4 OS=Homo sapiens GN=RPL4 PE=1 SV=5	1	11	11	11	7	5	6	8	5	9	9	10	7	9	2	2	7	5	6	8	5	9	9	10	7	9	2	2	7	5	6	8	5	9	9	10	7	9	2	2	25.8	25.8
P37108	P37108	2	2	2	Signal recognition particle 14 kDa protein	SRP14	>sp|P37108|SRP14_HUMAN Signal recognition particle 14 kDa protein OS=Homo sapiens GN=SRP14 PE=1 SV=2	1	2	2	2	1	1	0	0	0	1	1	1	0	0	2	1	1	1	0	0	0	1	1	1	0	0	2	1	1	1	0	0	0	1	1	1	0	0	2	1	19.9	19.9
P37802	P37802	2	2	2	Transgelin-2	TAGLN2	>sp|P37802|TAGL2_HUMAN Transgelin-2 OS=Homo sapiens GN=TAGLN2 PE=1 SV=3	1	2	2	2	2	2	1	1	1	2	2	2	2	1	2	2	2	2	1	1	1	2	2	2	2	1	2	2	2	2	1	1	1	2	2	2	2	1	2	2	11.1	11.1
P37837	P37837	4	4	4	Transaldolase	TALDO1	>sp|P37837|TALDO_HUMAN Transaldolase OS=Homo sapiens GN=TALDO1 PE=1 SV=2	1	4	4	4	4	2	4	1	1	2	3	3	4	2	2	3	4	2	4	1	1	2	3	3	4	2	2	3	4	2	4	1	1	2	3	3	4	2	2	3	13.1	13.1
P38117	P38117	2	2	2	Electron transfer flavoprotein subunit beta	ETFB	>sp|P38117|ETFB_HUMAN Electron transfer flavoprotein subunit beta OS=Homo sapiens GN=ETFB PE=1 SV=3	1	2	2	2	1	1	1	0	0	0	2	2	1	0	0	1	1	1	1	0	0	0	2	2	1	0	0	1	1	1	1	0	0	0	2	2	1	0	0	1	10.6	10.6
Q96E39;P38159;O75526;Q8N7X1	Q96E39;P38159	5;5;2;1	5;5;2;1	5;5;2;1	RNA binding motif protein, X-linked-like-1;RNA-binding motif protein, X chromosome;RNA-binding motif protein, X chromosome, N-terminally processed	RBMXL1;RBMX	>sp|Q96E39|RMXL1_HUMAN RNA binding motif protein, X-linked-like-1 OS=Homo sapiens GN=RBMXL1 PE=1 SV=1;>sp|P38159|RBMX_HUMAN RNA-binding motif protein, X chromosome OS=Homo sapiens GN=RBMX PE=1 SV=3	4	5	5	5	3	3	3	4	3	4	3	2	3	4	4	4	3	3	3	4	3	4	3	2	3	4	4	4	3	3	3	4	3	4	3	2	3	4	4	4	13.6	13.6
P38646	P38646	13	13	13	Stress-70 protein, mitochondrial	HSPA9	>sp|P38646|GRP75_HUMAN Stress-70 protein, mitochondrial OS=Homo sapiens GN=HSPA9 PE=1 SV=2	1	13	13	13	11	12	11	8	5	8	13	13	13	7	8	6	11	12	11	8	5	8	13	13	13	7	8	6	11	12	11	8	5	8	13	13	13	7	8	6	24.3	24.3
P38919	P38919	4	4	4	Eukaryotic initiation factor 4A-III;Eukaryotic initiation factor 4A-III, N-terminally processed	EIF4A3	>sp|P38919|IF4A3_HUMAN Eukaryotic initiation factor 4A-III OS=Homo sapiens GN=EIF4A3 PE=1 SV=4	1	4	4	4	3	4	4	2	2	2	3	3	3	2	1	2	3	4	4	2	2	2	3	3	3	2	1	2	3	4	4	2	2	2	3	3	3	2	1	2	9.2	9.2
P39019	P39019	8	8	8	40S ribosomal protein S19	RPS19	>sp|P39019|RS19_HUMAN 40S ribosomal protein S19 OS=Homo sapiens GN=RPS19 PE=1 SV=2	1	8	8	8	4	5	5	7	6	7	5	4	5	6	5	4	4	5	5	7	6	7	5	4	5	6	5	4	4	5	5	7	6	7	5	4	5	6	5	4	53.1	53.1
P39023	P39023	7	7	7	60S ribosomal protein L3	RPL3	>sp|P39023|RL3_HUMAN 60S ribosomal protein L3 OS=Homo sapiens GN=RPL3 PE=1 SV=2	1	7	7	7	4	2	2	5	4	7	3	3	3	6	3	5	4	2	2	5	4	7	3	3	3	6	3	5	4	2	2	5	4	7	3	3	3	6	3	5	17.9	17.9
P39656	P39656	1	1	1	Dolichyl-diphosphooligosaccharide--protein glycosyltransferase 48 kDa subunit	DDOST	>sp|P39656|OST48_HUMAN Dolichyl-diphosphooligosaccharide--protein glycosyltransferase 48 kDa subunit OS=Homo sapiens GN=DDOST PE=1 SV=4	1	1	1	1	1	1	1	0	0	0	1	1	1	0	0	0	1	1	1	0	0	0	1	1	1	0	0	0	1	1	1	0	0	0	1	1	1	0	0	0	2.4	2.4
P39687;O43423	P39687;O43423	2;1	2;1	2;1	Acidic leucine-rich nuclear phosphoprotein 32 family member A;Acidic leucine-rich nuclear phosphoprotein 32 family member C	ANP32A;ANP32C	>sp|P39687|AN32A_HUMAN Acidic leucine-rich nuclear phosphoprotein 32 family member A OS=Homo sapiens GN=ANP32A PE=1 SV=1;>sp|O43423|AN32C_HUMAN Acidic leucine-rich nuclear phosphoprotein 32 family member C OS=Homo sapiens GN=ANP32C PE=2 SV=1	2	2	2	2	1	1	1	1	1	1	2	2	2	1	1	1	1	1	1	1	1	1	2	2	2	1	1	1	1	1	1	1	1	1	2	2	2	1	1	1	7.6	7.6
P39748	P39748	2	2	2	Flap endonuclease 1	FEN1	>sp|P39748|FEN1_HUMAN Flap endonuclease 1 OS=Homo sapiens GN=FEN1 PE=1 SV=1	1	2	2	2	2	2	2	2	2	2	2	2	2	2	2	2	2	2	2	2	2	2	2	2	2	2	2	2	2	2	2	2	2	2	2	2	2	2	2	2	7.1	7.1
P40227	P40227	5	5	5	T-complex protein 1 subunit zeta	CCT6A	>sp|P40227|TCPZ_HUMAN T-complex protein 1 subunit zeta OS=Homo sapiens GN=CCT6A PE=1 SV=3	1	5	5	5	4	4	4	3	0	3	5	5	4	1	3	3	4	4	4	3	0	3	5	5	4	1	3	3	4	4	4	3	0	3	5	5	4	1	3	3	11.5	11.5
P40429;Q6NVV1	P40429	3;1	3;1	3;1	60S ribosomal protein L13a	RPL13A	>sp|P40429|RL13A_HUMAN 60S ribosomal protein L13a OS=Homo sapiens GN=RPL13A PE=1 SV=2	2	3	3	3	2	2	2	2	2	3	3	3	2	3	1	0	2	2	2	2	2	3	3	3	2	3	1	0	2	2	2	2	2	3	3	3	2	3	1	0	16.7	16.7
P40763	P40763	1	1	1	Signal transducer and activator of transcription 3	STAT3	>sp|P40763|STAT3_HUMAN Signal transducer and activator of transcription 3 OS=Homo sapiens GN=STAT3 PE=1 SV=2	1	1	1	1	0	0	0	0	0	0	1	1	0	0	0	0	0	0	0	0	0	0	1	1	0	0	0	0	0	0	0	0	0	0	1	1	0	0	0	0	3.4	3.4
P40925	P40925	2	2	2	Malate dehydrogenase, cytoplasmic	MDH1	>sp|P40925|MDHC_HUMAN Malate dehydrogenase, cytoplasmic OS=Homo sapiens GN=MDH1 PE=1 SV=4	1	2	2	2	1	1	1	1	2	2	1	1	1	2	1	2	1	1	1	1	2	2	1	1	1	2	1	2	1	1	1	1	2	2	1	1	1	2	1	2	5.7	5.7
P40926	P40926	4	4	4	Malate dehydrogenase, mitochondrial	MDH2	>sp|P40926|MDHM_HUMAN Malate dehydrogenase, mitochondrial OS=Homo sapiens GN=MDH2 PE=1 SV=3	1	4	4	4	4	3	3	1	1	1	3	2	3	1	1	3	4	3	3	1	1	1	3	2	3	1	1	3	4	3	3	1	1	1	3	2	3	1	1	3	10.7	10.7
P40938	P40938	1	1	1	Replication factor C subunit 3	RFC3	>sp|P40938|RFC3_HUMAN Replication factor C subunit 3 OS=Homo sapiens GN=RFC3 PE=1 SV=2	1	1	1	1	1	1	1	1	1	1	1	1	1	1	1	1	1	1	1	1	1	1	1	1	1	1	1	1	1	1	1	1	1	1	1	1	1	1	1	1	3.9	3.9
P41091;Q2VIR3	P41091;Q2VIR3	4;3	4;3	4;3	Eukaryotic translation initiation factor 2 subunit 3;Putative eukaryotic translation initiation factor 2 subunit 3-like protein	EIF2S3;EIF2S3L	>sp|P41091|IF2G_HUMAN Eukaryotic translation initiation factor 2 subunit 3 OS=Homo sapiens GN=EIF2S3 PE=1 SV=3;>sp|Q2VIR3|IF2GL_HUMAN Putative eukaryotic translation initiation factor 2 subunit 3-like protein OS=Homo sapiens GN=EIF2S3L PE=5 SV=2	2	4	4	4	3	4	4	3	1	2	4	4	3	2	3	2	3	4	4	3	1	2	4	4	3	2	3	2	3	4	4	3	1	2	4	4	3	2	3	2	12.3	12.3
P41252	P41252	2	2	2	Isoleucine--tRNA ligase, cytoplasmic	IARS	>sp|P41252|SYIC_HUMAN Isoleucine--tRNA ligase, cytoplasmic OS=Homo sapiens GN=IARS PE=1 SV=2	1	2	2	2	2	1	1	0	0	1	2	2	2	0	1	1	2	1	1	0	0	1	2	2	2	0	1	1	2	1	1	0	0	1	2	2	2	0	1	1	1.7	1.7
P42167;P42166	P42167;P42166	2;2	2;2	2;2	Lamina-associated polypeptide 2, isoforms beta/gamma;Thymopoietin;Thymopentin;Lamina-associated polypeptide 2, isoform alpha;Thymopoietin;Thymopentin	TMPO	>sp|P42167|LAP2B_HUMAN Lamina-associated polypeptide 2, isoforms beta/gamma OS=Homo sapiens GN=TMPO PE=1 SV=2;>sp|P42166|LAP2A_HUMAN Lamina-associated polypeptide 2, isoform alpha OS=Homo sapiens GN=TMPO PE=1 SV=2	2	2	2	2	2	2	1	1	1	1	2	2	2	1	1	1	2	2	1	1	1	1	2	2	2	1	1	1	2	2	1	1	1	1	2	2	2	1	1	1	6.2	6.2
Q71UM5;P42677	Q71UM5;P42677	2;2	2;2	2;2	40S ribosomal protein S27-like;40S ribosomal protein S27	RPS27L;RPS27	>sp|Q71UM5|RS27L_HUMAN 40S ribosomal protein S27-like OS=Homo sapiens GN=RPS27L PE=1 SV=3;>sp|P42677|RS27_HUMAN 40S ribosomal protein S27 OS=Homo sapiens GN=RPS27 PE=1 SV=3	2	2	2	2	1	2	2	2	2	2	2	2	2	2	2	2	1	2	2	2	2	2	2	2	2	2	2	2	1	2	2	2	2	2	2	2	2	2	2	2	25	25
P42704	P42704	12	12	12	Leucine-rich PPR motif-containing protein, mitochondrial	LRPPRC	>sp|P42704|LPPRC_HUMAN Leucine-rich PPR motif-containing protein, mitochondrial OS=Homo sapiens GN=LRPPRC PE=1 SV=3	1	12	12	12	9	8	8	5	4	5	11	10	9	4	5	4	9	8	8	5	4	5	11	10	9	4	5	4	9	8	8	5	4	5	11	10	9	4	5	4	9.9	9.9
P42766	P42766	1	1	1	60S ribosomal protein L35	RPL35	>sp|P42766|RL35_HUMAN 60S ribosomal protein L35 OS=Homo sapiens GN=RPL35 PE=1 SV=2	1	1	1	1	1	1	1	1	1	1	1	1	1	1	1	1	1	1	1	1	1	1	1	1	1	1	1	1	1	1	1	1	1	1	1	1	1	1	1	1	8.1	8.1
P43243	P43243	4	4	4	Matrin-3	MATR3	>sp|P43243|MATR3_HUMAN Matrin-3 OS=Homo sapiens GN=MATR3 PE=1 SV=2	1	4	4	4	3	3	1	1	2	3	2	3	1	1	1	0	3	3	1	1	2	3	2	3	1	1	1	0	3	3	1	1	2	3	2	3	1	1	1	0	6.3	6.3
P45880	P45880	5	5	5	Voltage-dependent anion-selective channel protein 2	VDAC2	>sp|P45880|VDAC2_HUMAN Voltage-dependent anion-selective channel protein 2 OS=Homo sapiens GN=VDAC2 PE=1 SV=2	1	5	5	5	4	5	4	4	5	5	5	5	3	4	5	5	4	5	4	4	5	5	5	5	3	4	5	5	4	5	4	4	5	5	5	5	3	4	5	5	21.4	21.4
P46776	P46776	2	2	2	60S ribosomal protein L27a	RPL27A	>sp|P46776|RL27A_HUMAN 60S ribosomal protein L27a OS=Homo sapiens GN=RPL27A PE=1 SV=2	1	2	2	2	2	2	2	2	2	2	2	2	2	2	2	2	2	2	2	2	2	2	2	2	2	2	2	2	2	2	2	2	2	2	2	2	2	2	2	2	15.5	15.5
P46777	P46777	5	5	5	60S ribosomal protein L5	RPL5	>sp|P46777|RL5_HUMAN 60S ribosomal protein L5 OS=Homo sapiens GN=RPL5 PE=1 SV=3	1	5	5	5	4	3	4	2	2	3	4	4	3	3	3	2	4	3	4	2	2	3	4	4	3	3	3	2	4	3	4	2	2	3	4	4	3	3	3	2	16.8	16.8
P46779	P46779	5	5	5	60S ribosomal protein L28	RPL28	>sp|P46779|RL28_HUMAN 60S ribosomal protein L28 OS=Homo sapiens GN=RPL28 PE=1 SV=3	1	5	5	5	2	2	3	2	2	3	3	3	3	4	2	2	2	2	3	2	2	3	3	3	3	4	2	2	2	2	3	2	2	3	3	3	3	4	2	2	29.9	29.9
P46781	P46781	7	7	7	40S ribosomal protein S9	RPS9	>sp|P46781|RS9_HUMAN 40S ribosomal protein S9 OS=Homo sapiens GN=RPS9 PE=1 SV=3	1	7	7	7	5	4	5	5	5	6	5	5	5	6	5	5	5	4	5	5	5	6	5	5	5	6	5	5	5	4	5	5	5	6	5	5	5	6	5	5	33.5	33.5
P46782	P46782	9	9	9	40S ribosomal protein S5;40S ribosomal protein S5, N-terminally processed	RPS5	>sp|P46782|RS5_HUMAN 40S ribosomal protein S5 OS=Homo sapiens GN=RPS5 PE=1 SV=4	1	9	9	9	3	3	3	9	5	9	4	3	3	8	7	4	3	3	3	9	5	9	4	3	3	8	7	4	3	3	3	9	5	9	4	3	3	8	7	4	44.1	44.1
P46783;Q9NQ39	P46783;Q9NQ39	3;2	3;2	3;2	40S ribosomal protein S10;Putative 40S ribosomal protein S10-like	RPS10;RPS10P5	>sp|P46783|RS10_HUMAN 40S ribosomal protein S10 OS=Homo sapiens GN=RPS10 PE=1 SV=1;>sp|Q9NQ39|RS10L_HUMAN Putative 40S ribosomal protein S10-like OS=Homo sapiens GN=RPS10P5 PE=5 SV=1	2	3	3	3	3	2	2	1	1	1	3	2	2	1	1	0	3	2	2	1	1	1	3	2	2	1	1	0	3	2	2	1	1	1	3	2	2	1	1	0	14.5	14.5
P46940	P46940	6	6	6	Ras GTPase-activating-like protein IQGAP1	IQGAP1	>sp|P46940|IQGA1_HUMAN Ras GTPase-activating-like protein IQGAP1 OS=Homo sapiens GN=IQGAP1 PE=1 SV=1	1	6	6	6	3	4	2	2	1	2	5	5	3	2	1	1	3	4	2	2	1	2	5	5	3	2	1	1	3	4	2	2	1	2	5	5	3	2	1	1	4.7	4.7
P47756	P47756	1	1	1	F-actin-capping protein subunit beta	CAPZB	>sp|P47756|CAPZB_HUMAN F-actin-capping protein subunit beta OS=Homo sapiens GN=CAPZB PE=1 SV=4	1	1	1	1	1	0	1	0	0	0	1	0	0	0	0	0	1	0	1	0	0	0	1	0	0	0	0	0	1	0	1	0	0	0	1	0	0	0	0	0	5.1	5.1
P47897	P47897	2	2	2	Glutamine--tRNA ligase	QARS	>sp|P47897|SYQ_HUMAN Glutamine--tRNA ligase OS=Homo sapiens GN=QARS PE=1 SV=1	1	2	2	2	0	1	1	1	0	0	2	1	0	0	0	0	0	1	1	1	0	0	2	1	0	0	0	0	0	1	1	1	0	0	2	1	0	0	0	0	3.2	3.2
P47914	P47914	2	2	2	60S ribosomal protein L29	RPL29	>sp|P47914|RL29_HUMAN 60S ribosomal protein L29 OS=Homo sapiens GN=RPL29 PE=1 SV=2	1	2	2	2	2	2	1	2	2	2	2	2	2	2	2	2	2	2	1	2	2	2	2	2	2	2	2	2	2	2	1	2	2	2	2	2	2	2	2	2	14.5	14.5
P48047	P48047	6	6	6	ATP synthase subunit O, mitochondrial	ATP5O	>sp|P48047|ATPO_HUMAN ATP synthase subunit O, mitochondrial OS=Homo sapiens GN=ATP5O PE=1 SV=1	1	6	6	6	6	5	5	4	3	5	6	6	5	5	4	4	6	5	5	4	3	5	6	6	5	5	4	4	6	5	5	4	3	5	6	6	5	5	4	4	35.2	35.2
P48444	P48444	2	2	2	Coatomer subunit delta	ARCN1	>sp|P48444|COPD_HUMAN Coatomer subunit delta OS=Homo sapiens GN=ARCN1 PE=1 SV=1	1	2	2	2	2	1	1	0	0	0	2	2	1	0	0	0	2	1	1	0	0	0	2	2	1	0	0	0	2	1	1	0	0	0	2	2	1	0	0	0	4.5	4.5
P48643	P48643	2	2	2	T-complex protein 1 subunit epsilon	CCT5	>sp|P48643|TCPE_HUMAN T-complex protein 1 subunit epsilon OS=Homo sapiens GN=CCT5 PE=1 SV=1	1	2	2	2	0	1	1	1	1	1	2	1	2	1	1	1	0	1	1	1	1	1	2	1	2	1	1	1	0	1	1	1	1	1	2	1	2	1	1	1	3.7	3.7
P49207	P49207	4	4	4	60S ribosomal protein L34	RPL34	>sp|P49207|RL34_HUMAN 60S ribosomal protein L34 OS=Homo sapiens GN=RPL34 PE=1 SV=3	1	4	4	4	4	3	4	3	4	4	4	4	4	4	2	3	4	3	4	3	4	4	4	4	4	4	2	3	4	3	4	3	4	4	4	4	4	4	2	3	29.9	29.9
P49327	P49327	34	34	34	Fatty acid synthase;[Acyl-carrier-protein] S-acetyltransferase;[Acyl-carrier-protein] S-malonyltransferase;3-oxoacyl-[acyl-carrier-protein] synthase;3-oxoacyl-[acyl-carrier-protein] reductase;3-hydroxyacyl-[acyl-carrier-protein] dehydratase;Enoyl-[acyl-carrier-protein] reductase;Oleoyl-[acyl-carrier-protein] hydrolase	FASN	>sp|P49327|FAS_HUMAN Fatty acid synthase OS=Homo sapiens GN=FASN PE=1 SV=3	1	34	34	34	27	25	22	13	10	18	31	31	27	12	20	15	27	25	22	13	10	18	31	31	27	12	20	15	27	25	22	13	10	18	31	31	27	12	20	15	16.3	16.3
P49368	P49368	8	8	8	T-complex protein 1 subunit gamma	CCT3	>sp|P49368|TCPG_HUMAN T-complex protein 1 subunit gamma OS=Homo sapiens GN=CCT3 PE=1 SV=4	1	8	8	8	7	7	6	5	3	4	8	7	7	2	4	4	7	7	6	5	3	4	8	7	7	2	4	4	7	7	6	5	3	4	8	7	7	2	4	4	15.2	15.2
P49411	P49411	8	8	8	Elongation factor Tu, mitochondrial	TUFM	>sp|P49411|EFTU_HUMAN Elongation factor Tu, mitochondrial OS=Homo sapiens GN=TUFM PE=1 SV=2	1	8	8	8	7	6	6	5	4	6	6	6	5	3	6	4	7	6	6	5	4	6	6	6	5	3	6	4	7	6	6	5	4	6	6	6	5	3	6	4	21.5	21.5
P49588	P49588	4	4	4	Alanine--tRNA ligase, cytoplasmic	AARS	>sp|P49588|SYAC_HUMAN Alanine--tRNA ligase, cytoplasmic OS=Homo sapiens GN=AARS PE=1 SV=2	1	4	4	4	1	2	1	0	0	0	3	2	3	0	0	0	1	2	1	0	0	0	3	2	3	0	0	0	1	2	1	0	0	0	3	2	3	0	0	0	4.6	4.6
P49736	P49736	3	3	3	DNA replication licensing factor MCM2	MCM2	>sp|P49736|MCM2_HUMAN DNA replication licensing factor MCM2 OS=Homo sapiens GN=MCM2 PE=1 SV=4	1	3	3	3	2	1	1	1	0	1	1	3	2	1	0	0	2	1	1	1	0	1	1	3	2	1	0	0	2	1	1	1	0	1	1	3	2	1	0	0	4.6	4.6
P49748	P49748	1	1	1	Very long-chain specific acyl-CoA dehydrogenase, mitochondrial	ACADVL	>sp|P49748|ACADV_HUMAN Very long-chain specific acyl-CoA dehydrogenase, mitochondrial OS=Homo sapiens GN=ACADVL PE=1 SV=1	1	1	1	1	0	0	0	0	0	0	1	1	0	0	0	0	0	0	0	0	0	0	1	1	0	0	0	0	0	0	0	0	0	0	1	1	0	0	0	0	2	2
P49756	P49756	13	13	13	RNA-binding protein 25	RBM25	>sp|P49756|RBM25_HUMAN RNA-binding protein 25 OS=Homo sapiens GN=RBM25 PE=1 SV=3	1	13	13	13	5	4	1	11	11	13	4	3	3	10	12	12	5	4	1	11	11	13	4	3	3	10	12	12	5	4	1	11	11	13	4	3	3	10	12	12	16.6	16.6
P49790	P49790	2	2	2	Nuclear pore complex protein Nup153	NUP153	>sp|P49790|NU153_HUMAN Nuclear pore complex protein Nup153 OS=Homo sapiens GN=NUP153 PE=1 SV=2	1	2	2	2	2	0	1	0	0	1	1	1	0	0	1	0	2	0	1	0	0	1	1	1	0	0	1	0	2	0	1	0	0	1	1	1	0	0	1	0	1.3	1.3
P49848	P49848	1	1	1	Transcription initiation factor TFIID subunit 6	TAF6	>sp|P49848|TAF6_HUMAN Transcription initiation factor TFIID subunit 6 OS=Homo sapiens GN=TAF6 PE=1 SV=1	1	1	1	1	0	0	0	0	1	0	0	0	0	1	0	1	0	0	0	0	1	0	0	0	0	1	0	1	0	0	0	0	1	0	0	0	0	1	0	1	1.8	1.8
P50395	P50395	1	1	1	Rab GDP dissociation inhibitor beta	GDI2	>sp|P50395|GDIB_HUMAN Rab GDP dissociation inhibitor beta OS=Homo sapiens GN=GDI2 PE=1 SV=2	1	1	1	1	1	1	1	1	0	1	1	1	1	0	0	0	1	1	1	1	0	1	1	1	1	0	0	0	1	1	1	1	0	1	1	1	1	0	0	0	2.7	2.7
P50402	P50402	2	2	2	Emerin	EMD	>sp|P50402|EMD_HUMAN Emerin OS=Homo sapiens GN=EMD PE=1 SV=1	1	2	2	2	1	1	1	1	1	1	1	1	1	1	1	2	1	1	1	1	1	1	1	1	1	1	1	2	1	1	1	1	1	1	1	1	1	1	1	2	8.7	8.7
P50454	P50454	2	2	2	Serpin H1	SERPINH1	>sp|P50454|SERPH_HUMAN Serpin H1 OS=Homo sapiens GN=SERPINH1 PE=1 SV=2	1	2	2	2	2	2	2	1	0	0	2	2	2	0	1	0	2	2	2	1	0	0	2	2	2	0	1	0	2	2	2	1	0	0	2	2	2	0	1	0	5.5	5.5
Q8IZP2;P50502;Q8NFI4	Q8IZP2;P50502;Q8NFI4	3;3;2	3;3;2	3;3;2	Putative protein FAM10A4;Hsc70-interacting protein;Putative protein FAM10A5	ST13P4;ST13;ST13P5	>sp|Q8IZP2|ST134_HUMAN Putative protein FAM10A4 OS=Homo sapiens GN=ST13P4 PE=5 SV=1;>sp|P50502|F10A1_HUMAN Hsc70-interacting protein OS=Homo sapiens GN=ST13 PE=1 SV=2;>sp|Q8NFI4|F10A5_HUMAN Putative protein FAM10A5 OS=Homo sapiens GN=ST13P5 PE=5 SV=1	3	3	3	3	2	3	2	2	1	2	2	2	2	1	2	2	2	3	2	2	1	2	2	2	2	1	2	2	2	3	2	2	1	2	2	2	2	1	2	2	15.4	15.4
P50914	P50914	1	1	1	60S ribosomal protein L14	RPL14	>sp|P50914|RL14_HUMAN 60S ribosomal protein L14 OS=Homo sapiens GN=RPL14 PE=1 SV=4	1	1	1	1	1	1	1	1	1	1	1	1	1	1	1	0	1	1	1	1	1	1	1	1	1	1	1	0	1	1	1	1	1	1	1	1	1	1	1	0	5.6	5.6
P50990	P50990	8	8	8	T-complex protein 1 subunit theta	CCT8	>sp|P50990|TCPQ_HUMAN T-complex protein 1 subunit theta OS=Homo sapiens GN=CCT8 PE=1 SV=4	1	8	8	8	7	7	7	6	3	5	7	7	6	4	5	5	7	7	7	6	3	5	7	7	6	4	5	5	7	7	7	6	3	5	7	7	6	4	5	5	14.4	14.4
P50991	P50991	9	9	9	T-complex protein 1 subunit delta	CCT4	>sp|P50991|TCPD_HUMAN T-complex protein 1 subunit delta OS=Homo sapiens GN=CCT4 PE=1 SV=4	1	9	9	9	5	6	8	8	6	9	7	7	7	6	8	5	5	6	8	8	6	9	7	7	7	6	8	5	5	6	8	8	6	9	7	7	7	6	8	5	19.5	19.5
P51148;P61020;P20339	P51148;P61020;P20339	2;1;1	2;1;1	2;1;1	Ras-related protein Rab-5C;Ras-related protein Rab-5B;Ras-related protein Rab-5A	RAB5C;RAB5B;RAB5A	>sp|P51148|RAB5C_HUMAN Ras-related protein Rab-5C OS=Homo sapiens GN=RAB5C PE=1 SV=2;>sp|P61020|RAB5B_HUMAN Ras-related protein Rab-5B OS=Homo sapiens GN=RAB5B PE=1 SV=1;>sp|P20339|RAB5A_HUMAN Ras-related protein Rab-5A OS=Homo sapiens GN=RAB5A PE=1 SV=2	3	2	2	2	1	1	1	1	1	1	2	1	1	1	1	1	1	1	1	1	1	1	2	1	1	1	1	1	1	1	1	1	1	1	2	1	1	1	1	1	10.6	10.6
P51149	P51149	2	2	2	Ras-related protein Rab-7a	RAB7A	>sp|P51149|RAB7A_HUMAN Ras-related protein Rab-7a OS=Homo sapiens GN=RAB7A PE=1 SV=1	1	2	2	2	2	2	2	0	0	2	2	2	2	1	2	0	2	2	2	0	0	2	2	2	2	1	2	0	2	2	2	0	0	2	2	2	2	1	2	0	12.1	12.1
Q9NP90;P51151	Q9NP90;P51151	1;1	1;1	1;1	Ras-related protein Rab-9B;Ras-related protein Rab-9A	RAB9B;RAB9A	>sp|Q9NP90|RAB9B_HUMAN Ras-related protein Rab-9B OS=Homo sapiens GN=RAB9B PE=1 SV=1;>sp|P51151|RAB9A_HUMAN Ras-related protein Rab-9A OS=Homo sapiens GN=RAB9A PE=1 SV=1	2	1	1	1	1	1	1	0	0	1	1	1	0	0	0	1	1	1	1	0	0	1	1	1	0	0	0	1	1	1	1	0	0	1	1	1	0	0	0	1	5.5	5.5
P51398	P51398	2	2	2	28S ribosomal protein S29, mitochondrial	DAP3	>sp|P51398|RT29_HUMAN 28S ribosomal protein S29, mitochondrial OS=Homo sapiens GN=DAP3 PE=1 SV=1	1	2	2	2	1	1	1	1	0	2	2	1	0	0	0	0	1	1	1	1	0	2	2	1	0	0	0	0	1	1	1	1	0	2	2	1	0	0	0	0	7.3	7.3
P51571	P51571	3	3	3	Translocon-associated protein subunit delta	SSR4	>sp|P51571|SSRD_HUMAN Translocon-associated protein subunit delta OS=Homo sapiens GN=SSR4 PE=1 SV=1	1	3	3	3	2	0	0	2	0	2	2	1	0	1	2	1	2	0	0	2	0	2	2	1	0	1	2	1	2	0	0	2	0	2	2	1	0	1	2	1	19.7	19.7
P51659	P51659	1	1	1	Peroxisomal multifunctional enzyme type 2;(3R)-hydroxyacyl-CoA dehydrogenase;Enoyl-CoA hydratase 2	HSD17B4	>sp|P51659|DHB4_HUMAN Peroxisomal multifunctional enzyme type 2 OS=Homo sapiens GN=HSD17B4 PE=1 SV=3	1	1	1	1	1	1	0	1	0	0	1	1	1	0	0	0	1	1	0	1	0	0	1	1	1	0	0	0	1	1	0	1	0	0	1	1	1	0	0	0	1.8	1.8
P51858	P51858	3	3	3	Hepatoma-derived growth factor	HDGF	>sp|P51858|HDGF_HUMAN Hepatoma-derived growth factor OS=Homo sapiens GN=HDGF PE=1 SV=1	1	3	3	3	2	2	1	2	2	2	2	2	1	2	2	2	2	2	1	2	2	2	2	2	1	2	2	2	2	2	1	2	2	2	2	2	1	2	2	2	12.1	12.1
P51991	P51991	1	1	1	Heterogeneous nuclear ribonucleoprotein A3	HNRNPA3	>sp|P51991|ROA3_HUMAN Heterogeneous nuclear ribonucleoprotein A3 OS=Homo sapiens GN=HNRNPA3 PE=1 SV=2	1	1	1	1	0	0	0	1	1	1	1	0	0	1	1	1	0	0	0	1	1	1	1	0	0	1	1	1	0	0	0	1	1	1	1	0	0	1	1	1	2.6	2.6
P52209	P52209	2	2	2	6-phosphogluconate dehydrogenase, decarboxylating	PGD	>sp|P52209|6PGD_HUMAN 6-phosphogluconate dehydrogenase, decarboxylating OS=Homo sapiens GN=PGD PE=1 SV=3	1	2	2	2	2	2	2	1	1	1	2	2	2	1	1	1	2	2	2	1	1	1	2	2	2	1	1	1	2	2	2	1	1	1	2	2	2	1	1	1	5.8	5.8
P52272	P52272	8	8	8	Heterogeneous nuclear ribonucleoprotein M	HNRNPM	>sp|P52272|HNRPM_HUMAN Heterogeneous nuclear ribonucleoprotein M OS=Homo sapiens GN=HNRNPM PE=1 SV=3	1	8	8	8	6	4	6	5	3	4	6	5	6	5	4	5	6	4	6	5	3	4	6	5	6	5	4	5	6	4	6	5	3	4	6	5	6	5	4	5	11.8	11.8
P52292	P52292	2	2	2	Importin subunit alpha-1	KPNA2	>sp|P52292|IMA1_HUMAN Importin subunit alpha-1 OS=Homo sapiens GN=KPNA2 PE=1 SV=1	1	2	2	2	2	2	2	1	1	1	2	2	1	0	0	0	2	2	2	1	1	1	2	2	1	0	0	0	2	2	2	1	1	1	2	2	1	0	0	0	6.2	6.2
P52597	P52597	4	4	3	Heterogeneous nuclear ribonucleoprotein F;Heterogeneous nuclear ribonucleoprotein F, N-terminally processed	HNRNPF	>sp|P52597|HNRPF_HUMAN Heterogeneous nuclear ribonucleoprotein F OS=Homo sapiens GN=HNRNPF PE=1 SV=3	1	4	4	3	4	4	3	2	1	3	3	4	3	1	3	2	4	4	3	2	1	3	3	4	3	1	3	2	3	3	2	2	1	3	2	3	2	0	2	1	14.2	14.2
P52701	P52701	2	2	2	DNA mismatch repair protein Msh6	MSH6	>sp|P52701|MSH6_HUMAN DNA mismatch repair protein Msh6 OS=Homo sapiens GN=MSH6 PE=1 SV=2	1	2	2	2	2	1	1	1	0	1	2	2	2	0	0	0	2	1	1	1	0	1	2	2	2	0	0	0	2	1	1	1	0	1	2	2	2	0	0	0	1.5	1.5
P52907;P47755	P52907	3;1	3;1	3;1	F-actin-capping protein subunit alpha-1	CAPZA1	>sp|P52907|CAZA1_HUMAN F-actin-capping protein subunit alpha-1 OS=Homo sapiens GN=CAPZA1 PE=1 SV=3	2	3	3	3	3	3	3	1	0	1	3	2	3	0	0	1	3	3	3	1	0	1	3	2	3	0	0	1	3	3	3	1	0	1	3	2	3	0	0	1	14.3	14.3
P53396	P53396	5	5	5	ATP-citrate synthase	ACLY	>sp|P53396|ACLY_HUMAN ATP-citrate synthase OS=Homo sapiens GN=ACLY PE=1 SV=3	1	5	5	5	5	4	3	2	2	2	5	5	4	2	2	3	5	4	3	2	2	2	5	5	4	2	2	3	5	4	3	2	2	2	5	5	4	2	2	3	4.8	4.8
P53621	P53621	1	1	1	Coatomer subunit alpha;Xenin;Proxenin	COPA	>sp|P53621|COPA_HUMAN Coatomer subunit alpha OS=Homo sapiens GN=COPA PE=1 SV=2	1	1	1	1	1	1	1	1	0	1	1	1	1	0	0	0	1	1	1	1	0	1	1	1	1	0	0	0	1	1	1	1	0	1	1	1	1	0	0	0	0.8	0.8
P53999	P53999	3	3	3	Activated RNA polymerase II transcriptional coactivator p15	SUB1	>sp|P53999|TCP4_HUMAN Activated RNA polymerase II transcriptional coactivator p15 OS=Homo sapiens GN=SUB1 PE=1 SV=3	1	3	3	3	2	2	2	2	2	3	1	2	2	2	3	2	2	2	2	2	2	3	1	2	2	2	3	2	2	2	2	2	2	3	1	2	2	2	3	2	26	26
P54136	P54136	3	3	3	Arginine--tRNA ligase, cytoplasmic	RARS	>sp|P54136|SYRC_HUMAN Arginine--tRNA ligase, cytoplasmic OS=Homo sapiens GN=RARS PE=1 SV=2	1	3	3	3	1	1	1	1	2	2	2	1	1	1	2	1	1	1	1	1	2	2	2	1	1	1	2	1	1	1	1	1	2	2	2	1	1	1	2	1	4.7	4.7
P55060	P55060	4	4	4	Exportin-2	CSE1L	>sp|P55060|XPO2_HUMAN Exportin-2 OS=Homo sapiens GN=CSE1L PE=1 SV=3	1	4	4	4	2	2	2	3	2	4	2	2	2	1	3	2	2	2	2	3	2	4	2	2	2	1	3	2	2	2	2	3	2	4	2	2	2	1	3	2	5.4	5.4
P55072	P55072	8	8	8	Transitional endoplasmic reticulum ATPase	VCP	>sp|P55072|TERA_HUMAN Transitional endoplasmic reticulum ATPase OS=Homo sapiens GN=VCP PE=1 SV=4	1	8	8	8	8	8	8	5	4	6	8	7	7	4	5	5	8	8	8	5	4	6	8	7	7	4	5	5	8	8	8	5	4	6	8	7	7	4	5	5	14	14
P55081	P55081	4	4	4	Microfibrillar-associated protein 1	MFAP1	>sp|P55081|MFAP1_HUMAN Microfibrillar-associated protein 1 OS=Homo sapiens GN=MFAP1 PE=1 SV=2	1	4	4	4	2	2	1	4	3	4	1	1	0	4	4	3	2	2	1	4	3	4	1	1	0	4	4	3	2	2	1	4	3	4	1	1	0	4	4	3	11.4	11.4
P55084	P55084	2	2	2	Trifunctional enzyme subunit beta, mitochondrial;3-ketoacyl-CoA thiolase	HADHB	>sp|P55084|ECHB_HUMAN Trifunctional enzyme subunit beta, mitochondrial OS=Homo sapiens GN=HADHB PE=1 SV=3	1	2	2	2	1	1	0	1	1	1	1	1	1	0	1	1	1	1	0	1	1	1	1	1	1	0	1	1	1	1	0	1	1	1	1	1	1	0	1	1	3.8	3.8
P55157	P55157	1	1	1	Microsomal triglyceride transfer protein large subunit	MTTP	>sp|P55157|MTP_HUMAN Microsomal triglyceride transfer protein large subunit OS=Homo sapiens GN=MTTP PE=1 SV=1	1	1	1	1	1	1	0	0	0	0	1	1	0	0	0	0	1	1	0	0	0	0	1	1	0	0	0	0	1	1	0	0	0	0	1	1	0	0	0	0	0.9	0.9
P55209	P55209	1	1	1	Nucleosome assembly protein 1-like 1	NAP1L1	>sp|P55209|NP1L1_HUMAN Nucleosome assembly protein 1-like 1 OS=Homo sapiens GN=NAP1L1 PE=1 SV=1	1	1	1	1	1	1	1	0	0	1	1	1	0	0	1	0	1	1	1	0	0	1	1	1	0	0	1	0	1	1	1	0	0	1	1	1	0	0	1	0	4.3	4.3
P55809	P55809	1	1	1	Succinyl-CoA:3-ketoacid coenzyme A transferase 1, mitochondrial	OXCT1	>sp|P55809|SCOT1_HUMAN Succinyl-CoA:3-ketoacid coenzyme A transferase 1, mitochondrial OS=Homo sapiens GN=OXCT1 PE=1 SV=1	1	1	1	1	1	1	1	0	0	0	1	1	1	0	0	0	1	1	1	0	0	0	1	1	1	0	0	0	1	1	1	0	0	0	1	1	1	0	0	0	2.1	2.1
P55884	P55884	2	2	2	Eukaryotic translation initiation factor 3 subunit B	EIF3B	>sp|P55884|EIF3B_HUMAN Eukaryotic translation initiation factor 3 subunit B OS=Homo sapiens GN=EIF3B PE=1 SV=3	1	2	2	2	1	1	1	1	1	2	1	1	0	1	2	1	1	1	1	1	1	2	1	1	0	1	2	1	1	1	1	1	1	2	1	1	0	1	2	1	3.3	3.3
P56182	P56182	8	8	8	Ribosomal RNA processing protein 1 homolog A	RRP1	>sp|P56182|RRP1_HUMAN Ribosomal RNA processing protein 1 homolog A OS=Homo sapiens GN=RRP1 PE=1 SV=1	1	8	8	8	8	4	4	5	4	5	4	5	4	5	5	4	8	4	4	5	4	5	4	5	4	5	5	4	8	4	4	5	4	5	4	5	4	5	5	4	20.4	20.4
P56192	P56192	2	2	2	Methionine--tRNA ligase, cytoplasmic	MARS	>sp|P56192|SYMC_HUMAN Methionine--tRNA ligase, cytoplasmic OS=Homo sapiens GN=MARS PE=1 SV=2	1	2	2	2	1	1	1	0	0	1	2	1	1	0	0	0	1	1	1	0	0	1	2	1	1	0	0	0	1	1	1	0	0	1	2	1	1	0	0	0	2.4	2.4
P57088	P57088	1	1	1	Transmembrane protein 33	TMEM33	>sp|P57088|TMM33_HUMAN Transmembrane protein 33 OS=Homo sapiens GN=TMEM33 PE=1 SV=2	1	1	1	1	1	1	0	1	1	1	1	1	0	0	1	1	1	1	0	1	1	1	1	1	0	0	1	1	1	1	0	1	1	1	1	1	0	0	1	1	4	4
P58107	P58107	12	10	10	Epiplakin	EPPK1	>sp|P58107|EPIPL_HUMAN Epiplakin OS=Homo sapiens GN=EPPK1 PE=1 SV=2	1	12	10	10	10	8	10	4	4	5	10	8	8	7	2	3	8	6	8	3	3	4	8	6	6	6	1	2	8	6	8	3	3	4	8	6	6	6	1	2	13.7	9.9
P59998	P59998	1	1	1	Actin-related protein 2/3 complex subunit 4	ARPC4	>sp|P59998|ARPC4_HUMAN Actin-related protein 2/3 complex subunit 4 OS=Homo sapiens GN=ARPC4 PE=1 SV=3	1	1	1	1	1	1	1	0	0	0	1	1	1	0	0	0	1	1	1	0	0	0	1	1	1	0	0	0	1	1	1	0	0	0	1	1	1	0	0	0	6.5	6.5
P60174	P60174	3	3	3	Triosephosphate isomerase	TPI1	>sp|P60174|TPIS_HUMAN Triosephosphate isomerase OS=Homo sapiens GN=TPI1 PE=1 SV=3	1	3	3	3	1	2	1	2	2	2	1	1	1	2	2	2	1	2	1	2	2	2	1	1	1	2	2	2	1	2	1	2	2	2	1	1	1	2	2	2	13.3	13.3
P60228	P60228	2	2	2	Eukaryotic translation initiation factor 3 subunit E	EIF3E	>sp|P60228|EIF3E_HUMAN Eukaryotic translation initiation factor 3 subunit E OS=Homo sapiens GN=EIF3E PE=1 SV=1	1	2	2	2	1	1	0	2	2	2	2	2	2	2	2	2	1	1	0	2	2	2	2	2	2	2	2	2	1	1	0	2	2	2	2	2	2	2	2	2	4.7	4.7
P60660;P14649	P60660	5;2	5;2	5;2	Myosin light polypeptide 6	MYL6	>sp|P60660|MYL6_HUMAN Myosin light polypeptide 6 OS=Homo sapiens GN=MYL6 PE=1 SV=2	2	5	5	5	5	4	4	3	3	3	5	5	4	3	3	3	5	4	4	3	3	3	5	5	4	3	3	3	5	4	4	3	3	3	5	5	4	3	3	3	34.4	34.4
P60709	P60709	15	1	1	Actin, cytoplasmic 1;Actin, cytoplasmic 1, N-terminally processed	ACTB	>sp|P60709|ACTB_HUMAN Actin, cytoplasmic 1 OS=Homo sapiens GN=ACTB PE=1 SV=1	1	15	1	1	15	15	15	13	11	14	15	15	15	12	14	12	1	1	1	1	1	1	1	1	1	1	1	1	1	1	1	1	1	1	1	1	1	1	1	1	44.3	4.5
P60842;Q14240	P60842;Q14240	4;4	4;4	4;4	Eukaryotic initiation factor 4A-I;Eukaryotic initiation factor 4A-II	EIF4A1;EIF4A2	>sp|P60842|IF4A1_HUMAN Eukaryotic initiation factor 4A-I OS=Homo sapiens GN=EIF4A1 PE=1 SV=1;>sp|Q14240|IF4A2_HUMAN Eukaryotic initiation factor 4A-II OS=Homo sapiens GN=EIF4A2 PE=1 SV=2	2	4	4	4	2	3	2	1	1	2	4	4	2	2	2	2	2	3	2	1	1	2	4	4	2	2	2	2	2	3	2	1	1	2	4	4	2	2	2	2	11.1	11.1
P60866	P60866	3	3	3	40S ribosomal protein S20	RPS20	>sp|P60866|RS20_HUMAN 40S ribosomal protein S20 OS=Homo sapiens GN=RPS20 PE=1 SV=1	1	3	3	3	3	3	3	3	1	3	3	3	3	3	3	2	3	3	3	3	1	3	3	3	3	3	3	2	3	3	3	3	1	3	3	3	3	3	3	2	22.7	22.7
P60900	P60900	1	1	1	Proteasome subunit alpha type-6	PSMA6	>sp|P60900|PSA6_HUMAN Proteasome subunit alpha type-6 OS=Homo sapiens GN=PSMA6 PE=1 SV=1	1	1	1	1	1	1	1	1	1	1	1	1	1	1	1	1	1	1	1	1	1	1	1	1	1	1	1	1	1	1	1	1	1	1	1	1	1	1	1	1	5.3	5.3
P60953;P84095;P63000;P60763;P15153;P17081;Q9H4E5	P60953;P84095;P63000;P60763;P15153;P17081;Q9H4E5	2;1;1;1;1;1;1	2;1;1;1;1;1;1	2;1;1;1;1;1;1	Cell division control protein 42 homolog;Rho-related GTP-binding protein RhoG;Ras-related C3 botulinum toxin substrate 1;Ras-related C3 botulinum toxin substrate 3;Ras-related C3 botulinum toxin substrate 2;Rho-related GTP-binding protein RhoQ;Rho-related GTP-binding protein RhoJ	CDC42;RHOG;RAC1;RAC3;RAC2;RHOQ;RHOJ	>sp|P60953|CDC42_HUMAN Cell division control protein 42 homolog OS=Homo sapiens GN=CDC42 PE=1 SV=2;>sp|P84095|RHOG_HUMAN Rho-related GTP-binding protein RhoG OS=Homo sapiens GN=RHOG PE=1 SV=1;>sp|P63000|RAC1_HUMAN Ras-related C3 botulinum toxin substrate 1	7	2	2	2	1	1	1	2	2	2	1	1	1	2	2	2	1	1	1	2	2	2	1	1	1	2	2	2	1	1	1	2	2	2	1	1	1	2	2	2	11	11
P61019;Q8WUD1	P61019;Q8WUD1	2;1	2;1	2;1	Ras-related protein Rab-2A;Ras-related protein Rab-2B	RAB2A;RAB2B	>sp|P61019|RAB2A_HUMAN Ras-related protein Rab-2A OS=Homo sapiens GN=RAB2A PE=1 SV=1;>sp|Q8WUD1|RAB2B_HUMAN Ras-related protein Rab-2B OS=Homo sapiens GN=RAB2B PE=1 SV=1	2	2	2	2	1	1	0	1	0	2	2	1	0	0	1	1	1	1	0	1	0	2	2	1	0	0	1	1	1	1	0	1	0	2	2	1	0	0	1	1	11.8	11.8
P61088;Q5JXB2	P61088;Q5JXB2	1;1	1;1	1;1	Ubiquitin-conjugating enzyme E2 N;Putative ubiquitin-conjugating enzyme E2 N-like	UBE2N;UBE2NL	>sp|P61088|UBE2N_HUMAN Ubiquitin-conjugating enzyme E2 N OS=Homo sapiens GN=UBE2N PE=1 SV=1;>sp|Q5JXB2|UE2NL_HUMAN Putative ubiquitin-conjugating enzyme E2 N-like OS=Homo sapiens GN=UBE2NL PE=1 SV=1	2	1	1	1	1	1	1	0	0	0	1	1	0	0	0	0	1	1	1	0	0	0	1	1	0	0	0	0	1	1	1	0	0	0	1	1	0	0	0	0	7.2	7.2
P62834;P61224	P62834;P61224	1;1	1;1	1;1	Ras-related protein Rap-1A;Ras-related protein Rap-1b	RAP1A;RAP1B	>sp|P62834|RAP1A_HUMAN Ras-related protein Rap-1A OS=Homo sapiens GN=RAP1A PE=1 SV=1;>sp|P61224|RAP1B_HUMAN Ras-related protein Rap-1b OS=Homo sapiens GN=RAP1B PE=1 SV=1	2	1	1	1	1	1	1	1	0	0	1	1	1	0	0	0	1	1	1	1	0	0	1	1	1	0	0	0	1	1	1	1	0	0	1	1	1	0	0	0	6	6
P61247	P61247	6	6	6	40S ribosomal protein S3a	RPS3A	>sp|P61247|RS3A_HUMAN 40S ribosomal protein S3a OS=Homo sapiens GN=RPS3A PE=1 SV=2	1	6	6	6	5	3	3	6	6	6	4	4	4	6	4	3	5	3	3	6	6	6	4	4	4	6	4	3	5	3	3	6	6	6	4	4	4	6	4	3	23.5	23.5
Q9UNX3;P61254	Q9UNX3;P61254	2;2	2;2	2;2	60S ribosomal protein L26-like 1;60S ribosomal protein L26	RPL26L1;RPL26	>sp|Q9UNX3|RL26L_HUMAN 60S ribosomal protein L26-like 1 OS=Homo sapiens GN=RPL26L1 PE=1 SV=1;>sp|P61254|RL26_HUMAN 60S ribosomal protein L26 OS=Homo sapiens GN=RPL26 PE=1 SV=1	2	2	2	2	2	1	1	2	0	1	2	1	1	2	1	0	2	1	1	2	0	1	2	1	1	2	1	0	2	1	1	2	0	1	2	1	1	2	1	0	11.7	11.7
P61313	P61313	2	2	2	60S ribosomal protein L15	RPL15	>sp|P61313|RL15_HUMAN 60S ribosomal protein L15 OS=Homo sapiens GN=RPL15 PE=1 SV=2	1	2	2	2	2	1	2	2	2	2	2	2	1	2	2	1	2	1	2	2	2	2	2	2	1	2	2	1	2	1	2	2	2	2	2	2	1	2	2	1	7.8	7.8
P61353	P61353	2	2	2	60S ribosomal protein L27	RPL27	>sp|P61353|RL27_HUMAN 60S ribosomal protein L27 OS=Homo sapiens GN=RPL27 PE=1 SV=2	1	2	2	2	2	1	2	2	2	2	2	2	2	2	2	2	2	1	2	2	2	2	2	2	2	2	2	2	2	1	2	2	2	2	2	2	2	2	2	2	12.5	12.5
P61513;A6NKH3	P61513;A6NKH3	3;2	3;2	3;2	60S ribosomal protein L37a;Putative 60S ribosomal protein L37a-like	RPL37A;RPL37L	>sp|P61513|RL37A_HUMAN 60S ribosomal protein L37a OS=Homo sapiens GN=RPL37A PE=1 SV=2;>sp|A6NKH3|RL37L_HUMAN Putative 60S ribosomal protein L37a-like protein OS=Homo sapiens GN=RPL37AP8 PE=5 SV=2	2	3	3	3	1	1	1	2	1	2	1	1	1	2	2	2	1	1	1	2	1	2	1	1	1	2	2	2	1	1	1	2	1	2	1	1	1	2	2	2	26.1	26.1
P61604	P61604	4	4	4	10 kDa heat shock protein, mitochondrial	HSPE1	>sp|P61604|CH10_HUMAN 10 kDa heat shock protein, mitochondrial OS=Homo sapiens GN=HSPE1 PE=1 SV=2	1	4	4	4	4	4	4	1	2	2	4	4	3	1	2	2	4	4	4	1	2	2	4	4	3	1	2	2	4	4	4	1	2	2	4	4	3	1	2	2	35.3	35.3
P61619	P61619	1	1	1	Protein transport protein Sec61 subunit alpha isoform 1	SEC61A1	>sp|P61619|S61A1_HUMAN Protein transport protein Sec61 subunit alpha isoform 1 OS=Homo sapiens GN=SEC61A1 PE=1 SV=2	1	1	1	1	1	1	1	0	0	0	1	1	1	0	0	0	1	1	1	0	0	0	1	1	1	0	0	0	1	1	1	0	0	0	1	1	1	0	0	0	2.3	2.3
P61956;Q6EEV6;P55854	P61956;Q6EEV6;P55854	2;1;1	2;1;1	2;1;1	Small ubiquitin-related modifier 2;Small ubiquitin-related modifier 4;Small ubiquitin-related modifier 3	SUMO2;SUMO4;SUMO3	>sp|P61956|SUMO2_HUMAN Small ubiquitin-related modifier 2 OS=Homo sapiens GN=SUMO2 PE=1 SV=3;>sp|Q6EEV6|SUMO4_HUMAN Small ubiquitin-related modifier 4 OS=Homo sapiens GN=SUMO4 PE=1 SV=2;>sp|P55854|SUMO3_HUMAN Small ubiquitin-related modifier 3 OS=Homo sapi	3	2	2	2	2	2	1	1	1	1	2	2	2	1	1	1	2	2	1	1	1	1	2	2	2	1	1	1	2	2	1	1	1	1	2	2	2	1	1	1	23.2	23.2
P61978	P61978	10	10	10	Heterogeneous nuclear ribonucleoprotein K	HNRNPK	>sp|P61978|HNRPK_HUMAN Heterogeneous nuclear ribonucleoprotein K OS=Homo sapiens GN=HNRNPK PE=1 SV=1	1	10	10	10	9	10	8	6	4	6	9	10	9	5	7	6	9	10	8	6	4	6	9	10	9	5	7	6	9	10	8	6	4	6	9	10	9	5	7	6	25.1	25.1
P61981	P61981	7	5	4	14-3-3 protein gamma;14-3-3 protein gamma, N-terminally processed	YWHAG	>sp|P61981|1433G_HUMAN 14-3-3 protein gamma OS=Homo sapiens GN=YWHAG PE=1 SV=2	1	7	5	4	5	5	5	4	2	2	4	5	5	2	2	2	3	3	3	4	2	2	2	3	3	2	2	2	3	3	3	3	2	2	2	3	3	2	2	2	27.5	20.6
P62070	P62070	1	1	1	Ras-related protein R-Ras2	RRAS2	>sp|P62070|RRAS2_HUMAN Ras-related protein R-Ras2 OS=Homo sapiens GN=RRAS2 PE=1 SV=1	1	1	1	1	1	1	1	1	0	1	1	1	1	0	0	0	1	1	1	1	0	1	1	1	1	0	0	0	1	1	1	1	0	1	1	1	1	0	0	0	5.9	5.9
P62195	P62195	2	2	2	26S protease regulatory subunit 8	PSMC5	>sp|P62195|PRS8_HUMAN 26S protease regulatory subunit 8 OS=Homo sapiens GN=PSMC5 PE=1 SV=1	1	2	2	2	1	1	1	1	1	2	1	1	1	1	2	1	1	1	1	1	1	2	1	1	1	1	2	1	1	1	1	1	1	2	1	1	1	1	2	1	5.9	5.9
P62241	P62241	8	8	8	40S ribosomal protein S8	RPS8	>sp|P62241|RS8_HUMAN 40S ribosomal protein S8 OS=Homo sapiens GN=RPS8 PE=1 SV=2	1	8	8	8	7	7	7	8	7	8	7	7	6	8	8	7	7	7	7	8	7	8	7	7	6	8	8	7	7	7	7	8	7	8	7	7	6	8	8	7	43.3	43.3
P62249	P62249	9	9	9	40S ribosomal protein S16	RPS16	>sp|P62249|RS16_HUMAN 40S ribosomal protein S16 OS=Homo sapiens GN=RPS16 PE=1 SV=2	1	9	9	9	6	5	5	9	6	8	5	6	5	8	8	7	6	5	5	9	6	8	5	6	5	8	8	7	6	5	5	9	6	8	5	6	5	8	8	7	58.2	58.2
P62258	P62258	4	2	2	14-3-3 protein epsilon	YWHAE	>sp|P62258|1433E_HUMAN 14-3-3 protein epsilon OS=Homo sapiens GN=YWHAE PE=1 SV=1	1	4	2	2	4	4	4	1	1	1	4	4	3	1	2	2	2	2	2	1	1	1	2	2	1	1	2	2	2	2	2	1	1	1	2	2	1	1	2	2	15.7	9
P62263	P62263	3	3	3	40S ribosomal protein S14	RPS14	>sp|P62263|RS14_HUMAN 40S ribosomal protein S14 OS=Homo sapiens GN=RPS14 PE=1 SV=3	1	3	3	3	3	2	2	2	2	2	3	2	2	2	2	2	3	2	2	2	2	2	3	2	2	2	2	2	3	2	2	2	2	2	3	2	2	2	2	2	17.9	17.9
P62266	P62266	4	4	4	40S ribosomal protein S23	RPS23	>sp|P62266|RS23_HUMAN 40S ribosomal protein S23 OS=Homo sapiens GN=RPS23 PE=1 SV=3	1	4	4	4	3	3	3	3	1	3	3	3	3	3	2	1	3	3	3	3	1	3	3	3	3	3	2	1	3	3	3	3	1	3	3	3	3	3	2	1	28.7	28.7
P62269	P62269	10	10	10	40S ribosomal protein S18	RPS18	>sp|P62269|RS18_HUMAN 40S ribosomal protein S18 OS=Homo sapiens GN=RPS18 PE=1 SV=3	1	10	10	10	6	6	6	9	8	9	7	6	6	9	9	9	6	6	6	9	8	9	7	6	6	9	9	9	6	6	6	9	8	9	7	6	6	9	9	9	48	48
P62277	P62277	5	5	5	40S ribosomal protein S13	RPS13	>sp|P62277|RS13_HUMAN 40S ribosomal protein S13 OS=Homo sapiens GN=RPS13 PE=1 SV=2	1	5	5	5	2	2	2	4	3	5	2	2	2	4	4	3	2	2	2	4	3	5	2	2	2	4	4	3	2	2	2	4	3	5	2	2	2	4	4	3	35.8	35.8
P62280	P62280	5	5	5	40S ribosomal protein S11	RPS11	>sp|P62280|RS11_HUMAN 40S ribosomal protein S11 OS=Homo sapiens GN=RPS11 PE=1 SV=3	1	5	5	5	4	4	3	2	2	3	5	5	3	3	3	2	4	4	3	2	2	3	5	5	3	3	3	2	4	4	3	2	2	3	5	5	3	3	3	2	36.1	36.1
P62304	P62304	2	2	2	Small nuclear ribonucleoprotein E	SNRPE	>sp|P62304|RUXE_HUMAN Small nuclear ribonucleoprotein E OS=Homo sapiens GN=SNRPE PE=1 SV=1	1	2	2	2	1	1	1	1	1	1	1	1	1	1	1	1	1	1	1	1	1	1	1	1	1	1	1	1	1	1	1	1	1	1	1	1	1	1	1	1	25	25
P62306	P62306	1	1	1	Small nuclear ribonucleoprotein F	SNRPF	>sp|P62306|RUXF_HUMAN Small nuclear ribonucleoprotein F OS=Homo sapiens GN=SNRPF PE=1 SV=1	1	1	1	1	0	0	0	1	1	1	0	0	0	1	1	1	0	0	0	1	1	1	0	0	0	1	1	1	0	0	0	1	1	1	0	0	0	1	1	1	15.1	15.1
P62316	P62316	5	5	5	Small nuclear ribonucleoprotein Sm D2	SNRPD2	>sp|P62316|SMD2_HUMAN Small nuclear ribonucleoprotein Sm D2 OS=Homo sapiens GN=SNRPD2 PE=1 SV=1	1	5	5	5	3	3	3	4	4	3	5	5	4	4	4	4	3	3	3	4	4	3	5	5	4	4	4	4	3	3	3	4	4	3	5	5	4	4	4	4	36.4	36.4
P62318	P62318	1	1	1	Small nuclear ribonucleoprotein Sm D3	SNRPD3	>sp|P62318|SMD3_HUMAN Small nuclear ribonucleoprotein Sm D3 OS=Homo sapiens GN=SNRPD3 PE=1 SV=1	1	1	1	1	1	1	1	1	1	1	1	1	1	1	1	1	1	1	1	1	1	1	1	1	1	1	1	1	1	1	1	1	1	1	1	1	1	1	1	1	7.9	7.9
P62328	P62328	2	2	2	Thymosin beta-4;Hematopoietic system regulatory peptide	TMSB4X	>sp|P62328|TYB4_HUMAN Thymosin beta-4 OS=Homo sapiens GN=TMSB4X PE=1 SV=2	1	2	2	2	1	1	1	2	1	2	1	1	1	0	1	1	1	1	1	2	1	2	1	1	1	0	1	1	1	1	1	2	1	2	1	1	1	0	1	1	59.1	59.1
P62333	P62333	2	2	2	26S protease regulatory subunit 10B	PSMC6	>sp|P62333|PRS10_HUMAN 26S protease regulatory subunit 10B OS=Homo sapiens GN=PSMC6 PE=1 SV=1	1	2	2	2	2	2	1	0	0	0	2	2	1	0	0	0	2	2	1	0	0	0	2	2	1	0	0	0	2	2	1	0	0	0	2	2	1	0	0	0	6.9	6.9
P62424	P62424	7	7	7	60S ribosomal protein L7a	RPL7A	>sp|P62424|RL7A_HUMAN 60S ribosomal protein L7a OS=Homo sapiens GN=RPL7A PE=1 SV=2	1	7	7	7	4	2	4	7	5	5	3	3	4	7	2	1	4	2	4	7	5	5	3	3	4	7	2	1	4	2	4	7	5	5	3	3	4	7	2	1	25.9	25.9
P62491;Q15907	P62491;Q15907	2;2	2;2	2;2	Ras-related protein Rab-11A;Ras-related protein Rab-11B	RAB11A;RAB11B	>sp|P62491|RB11A_HUMAN Ras-related protein Rab-11A OS=Homo sapiens GN=RAB11A PE=1 SV=3;>sp|Q15907|RB11B_HUMAN Ras-related protein Rab-11B OS=Homo sapiens GN=RAB11B PE=1 SV=4	2	2	2	2	2	2	2	1	1	1	2	2	2	1	1	1	2	2	2	1	1	1	2	2	2	1	1	1	2	2	2	1	1	1	2	2	2	1	1	1	9.7	9.7
P62633	P62633	1	1	1	Cellular nucleic acid-binding protein	CNBP	>sp|P62633|CNBP_HUMAN Cellular nucleic acid-binding protein OS=Homo sapiens GN=CNBP PE=1 SV=1	1	1	1	1	1	0	0	0	0	0	1	1	1	0	0	0	1	0	0	0	0	0	1	1	1	0	0	0	1	0	0	0	0	0	1	1	1	0	0	0	7.3	7.3
P62701;Q8TD47;P22090	P62701	11;5;4	11;5;4	11;5;4	40S ribosomal protein S4, X isoform	RPS4X	>sp|P62701|RS4X_HUMAN 40S ribosomal protein S4, X isoform OS=Homo sapiens GN=RPS4X PE=1 SV=2	3	11	11	11	9	9	8	9	8	10	8	8	8	8	10	8	9	9	8	9	8	10	8	8	8	8	10	8	9	9	8	9	8	10	8	8	8	8	10	8	42.2	42.2
P62750	P62750	4	4	4	60S ribosomal protein L23a	RPL23A	>sp|P62750|RL23A_HUMAN 60S ribosomal protein L23a OS=Homo sapiens GN=RPL23A PE=1 SV=1	1	4	4	4	4	3	4	3	3	3	4	4	3	3	3	3	4	3	4	3	3	3	4	4	3	3	3	3	4	3	4	3	3	3	4	4	3	3	3	3	23.1	23.1
P62753	P62753	5	5	5	40S ribosomal protein S6	RPS6	>sp|P62753|RS6_HUMAN 40S ribosomal protein S6 OS=Homo sapiens GN=RPS6 PE=1 SV=1	1	5	5	5	3	4	4	5	4	5	4	4	4	5	5	4	3	4	4	5	4	5	4	4	4	5	5	4	3	4	4	5	4	5	4	4	4	5	5	4	22.9	22.9
P62805	P62805	6	6	6	Histone H4	HIST1H4A	>sp|P62805|H4_HUMAN Histone H4 OS=Homo sapiens GN=HIST1H4A PE=1 SV=2	1	6	6	6	5	5	5	5	5	6	5	5	5	5	6	5	5	5	5	5	5	6	5	5	5	5	6	5	5	5	5	5	5	6	5	5	5	5	6	5	51.5	51.5
P62826	P62826	6	6	6	GTP-binding nuclear protein Ran	RAN	>sp|P62826|RAN_HUMAN GTP-binding nuclear protein Ran OS=Homo sapiens GN=RAN PE=1 SV=3	1	6	6	6	4	4	3	4	3	4	5	5	3	4	4	4	4	4	3	4	3	4	5	5	3	4	4	4	4	4	3	4	3	4	5	5	3	4	4	4	29.6	29.6
P62829	P62829	3	3	3	60S ribosomal protein L23	RPL23	>sp|P62829|RL23_HUMAN 60S ribosomal protein L23 OS=Homo sapiens GN=RPL23 PE=1 SV=1	1	3	3	3	3	3	3	3	3	3	3	3	3	3	3	3	3	3	3	3	3	3	3	3	3	3	3	3	3	3	3	3	3	3	3	3	3	3	3	3	32.1	32.1
P62841	P62841	2	2	2	40S ribosomal protein S15	RPS15	>sp|P62841|RS15_HUMAN 40S ribosomal protein S15 OS=Homo sapiens GN=RPS15 PE=1 SV=2	1	2	2	2	1	1	1	2	2	2	1	0	1	2	2	2	1	1	1	2	2	2	1	0	1	2	2	2	1	1	1	2	2	2	1	0	1	2	2	2	13.1	13.1
P62847	P62847	2	2	2	40S ribosomal protein S24	RPS24	>sp|P62847|RS24_HUMAN 40S ribosomal protein S24 OS=Homo sapiens GN=RPS24 PE=1 SV=1	1	2	2	2	0	0	0	1	0	2	0	0	0	1	0	0	0	0	0	1	0	2	0	0	0	1	0	0	0	0	0	1	0	2	0	0	0	1	0	0	17.3	17.3
P62851	P62851	4	4	4	40S ribosomal protein S25	RPS25	>sp|P62851|RS25_HUMAN 40S ribosomal protein S25 OS=Homo sapiens GN=RPS25 PE=1 SV=1	1	4	4	4	4	4	4	4	3	4	4	4	4	4	4	3	4	4	4	4	3	4	4	4	4	4	4	3	4	4	4	4	3	4	4	4	4	4	4	3	24	24
P62854;Q5JNZ5	P62854;Q5JNZ5	2;1	2;1	2;1	40S ribosomal protein S26;Putative 40S ribosomal protein S26-like 1	RPS26;RPS26P11	>sp|P62854|RS26_HUMAN 40S ribosomal protein S26 OS=Homo sapiens GN=RPS26 PE=1 SV=3;>sp|Q5JNZ5|RS26L_HUMAN Putative 40S ribosomal protein S26-like 1 OS=Homo sapiens GN=RPS26P11 PE=5 SV=1	2	2	2	2	2	2	2	2	1	2	2	2	2	2	2	1	2	2	2	2	1	2	2	2	2	2	2	1	2	2	2	2	1	2	2	2	2	2	2	1	20.9	20.9
P62873;P16520	P62873	4;1	1;0	1;0	Guanine nucleotide-binding protein G(I)/G(S)/G(T) subunit beta-1	GNB1	>sp|P62873|GBB1_HUMAN Guanine nucleotide-binding protein G(I)/G(S)/G(T) subunit beta-1 OS=Homo sapiens GN=GNB1 PE=1 SV=3	2	4	1	1	2	2	2	4	3	4	2	2	1	3	4	3	0	0	0	1	1	1	0	0	0	1	1	1	0	0	0	1	1	1	0	0	0	1	1	1	12.6	3.5
P62879	P62879	6	6	2	Guanine nucleotide-binding protein G(I)/G(S)/G(T) subunit beta-2	GNB2	>sp|P62879|GBB2_HUMAN Guanine nucleotide-binding protein G(I)/G(S)/G(T) subunit beta-2 OS=Homo sapiens GN=GNB2 PE=1 SV=3	1	6	6	2	5	4	4	4	3	6	4	4	2	3	6	3	5	4	4	4	3	6	4	4	2	3	6	3	2	1	1	1	1	2	1	1	1	1	2	1	22.4	22.4
P62888	P62888	5	5	5	60S ribosomal protein L30	RPL30	>sp|P62888|RL30_HUMAN 60S ribosomal protein L30 OS=Homo sapiens GN=RPL30 PE=1 SV=2	1	5	5	5	3	3	3	4	2	4	3	3	3	4	3	2	3	3	3	4	2	4	3	3	3	4	3	2	3	3	3	4	2	4	3	3	3	4	3	2	57.4	57.4
P62899	P62899	2	2	2	60S ribosomal protein L31	RPL31	>sp|P62899|RL31_HUMAN 60S ribosomal protein L31 OS=Homo sapiens GN=RPL31 PE=1 SV=1	1	2	2	2	2	2	2	2	2	2	2	2	2	2	1	1	2	2	2	2	2	2	2	2	2	2	1	1	2	2	2	2	2	2	2	2	2	2	1	1	15.2	15.2
P62906	P62906	2	2	2	60S ribosomal protein L10a	RPL10A	>sp|P62906|RL10A_HUMAN 60S ribosomal protein L10a OS=Homo sapiens GN=RPL10A PE=1 SV=2	1	2	2	2	1	1	1	2	1	2	1	1	1	2	1	1	1	1	1	2	1	2	1	1	1	2	1	1	1	1	1	2	1	2	1	1	1	2	1	1	11.1	11.1
P62910	P62910	3	3	3	60S ribosomal protein L32	RPL32	>sp|P62910|RL32_HUMAN 60S ribosomal protein L32 OS=Homo sapiens GN=RPL32 PE=1 SV=2	1	3	3	3	2	2	0	3	3	3	2	2	2	3	1	0	2	2	0	3	3	3	2	2	2	3	1	0	2	2	0	3	3	3	2	2	2	3	1	0	27.4	27.4
P62913	P62913	4	4	4	60S ribosomal protein L11	RPL11	>sp|P62913|RL11_HUMAN 60S ribosomal protein L11 OS=Homo sapiens GN=RPL11 PE=1 SV=2	1	4	4	4	2	2	2	4	4	4	2	2	2	4	3	3	2	2	2	4	4	4	2	2	2	4	3	3	2	2	2	4	4	4	2	2	2	4	3	3	23.6	23.6
P62917	P62917	4	4	4	60S ribosomal protein L8	RPL8	>sp|P62917|RL8_HUMAN 60S ribosomal protein L8 OS=Homo sapiens GN=RPL8 PE=1 SV=2	1	4	4	4	2	1	1	4	4	4	2	2	2	4	4	3	2	1	1	4	4	4	2	2	2	4	4	3	2	1	1	4	4	4	2	2	2	4	4	3	16.3	16.3
P62937	P62937	5	5	5	Peptidyl-prolyl cis-trans isomerase A;Peptidyl-prolyl cis-trans isomerase A, N-terminally processed	PPIA	>sp|P62937|PPIA_HUMAN Peptidyl-prolyl cis-trans isomerase A OS=Homo sapiens GN=PPIA PE=1 SV=2	1	5	5	5	4	3	4	2	2	3	4	5	4	2	3	1	4	3	4	2	2	3	4	5	4	2	3	1	4	3	4	2	2	3	4	5	4	2	3	1	19.4	19.4
P62995	P62995	4	4	4	Transformer-2 protein homolog beta	TRA2B	>sp|P62995|TRA2B_HUMAN Transformer-2 protein homolog beta OS=Homo sapiens GN=TRA2B PE=1 SV=1	1	4	4	4	2	1	1	3	3	4	2	1	1	3	3	2	2	1	1	3	3	4	2	1	1	3	3	2	2	1	1	3	3	4	2	1	1	3	3	2	17.7	17.7
P63096	P63096	5	2	2	Guanine nucleotide-binding protein G(i) subunit alpha-1	GNAI1	>sp|P63096|GNAI1_HUMAN Guanine nucleotide-binding protein G(i) subunit alpha-1 OS=Homo sapiens GN=GNAI1 PE=1 SV=2	1	5	2	2	3	2	1	4	2	4	3	2	1	2	3	2	1	0	0	2	0	2	1	0	0	1	1	1	1	0	0	2	0	2	1	0	0	1	1	1	16.1	7.1
P63104;Q04917;P31947	P63104	9;2;2	9;2;2	6;0;0	14-3-3 protein zeta/delta	YWHAZ	>sp|P63104|1433Z_HUMAN 14-3-3 protein zeta/delta OS=Homo sapiens GN=YWHAZ PE=1 SV=1	3	9	9	6	7	6	7	5	5	5	7	7	7	5	5	5	7	6	7	5	5	5	7	7	7	5	5	5	4	3	4	5	5	5	4	4	4	5	5	5	38.4	38.4
P63173	P63173	2	2	2	60S ribosomal protein L38	RPL38	>sp|P63173|RL38_HUMAN 60S ribosomal protein L38 OS=Homo sapiens GN=RPL38 PE=1 SV=2	1	2	2	2	2	1	0	1	0	2	1	1	1	2	2	0	2	1	0	1	0	2	1	1	1	2	2	0	2	1	0	1	0	2	1	1	1	2	2	0	31.4	31.4
Q9GZV4;Q6IS14;P63241	Q9GZV4;Q6IS14;P63241	1;1;1	1;1;1	1;1;1	Eukaryotic translation initiation factor 5A-2;Eukaryotic translation initiation factor 5A-1-like;Eukaryotic translation initiation factor 5A-1	EIF5A2;EIF5AL1;EIF5A	>sp|Q9GZV4|IF5A2_HUMAN Eukaryotic translation initiation factor 5A-2 OS=Homo sapiens GN=EIF5A2 PE=1 SV=3;>sp|Q6IS14|IF5AL_HUMAN Eukaryotic translation initiation factor 5A-1-like OS=Homo sapiens GN=EIF5AL1 PE=2 SV=2;>sp|P63241|IF5A1_HUMAN Eukaryotic transl	3	1	1	1	1	1	1	0	0	0	1	1	1	0	0	0	1	1	1	0	0	0	1	1	1	0	0	0	1	1	1	0	0	0	1	1	1	0	0	0	7.8	7.8
P63244	P63244	3	3	3	Guanine nucleotide-binding protein subunit beta-2-like 1	GNB2L1	>sp|P63244|RACK1_HUMAN Receptor of activated protein C kinase 1 OS=Homo sapiens GN=RACK1 PE=1 SV=3	1	3	3	3	1	1	1	2	1	3	2	2	2	3	2	0	1	1	1	2	1	3	2	2	2	3	2	0	1	1	1	2	1	3	2	2	2	3	2	0	12.3	12.3
P63261;P63267;P68133;P68032;P62736;Q6S8J3;A5A3E0;P0CG38;Q9BYX7;P0CG39	P63261;P63267;P68133;P68032;P62736	15;10;10;10;10;5;5;4;2;2	15;10;10;10;10;5;5;4;2;2	1;0;0;0;0;0;0;0;0;0	Actin, cytoplasmic 2;Actin, cytoplasmic 2, N-terminally processed;Actin, gamma-enteric smooth muscle;Actin, alpha skeletal muscle;Actin, alpha cardiac muscle 1;Actin, aortic smooth muscle	ACTG1;ACTG2;ACTA1;ACTC1;ACTA2	>sp|P63261|ACTG_HUMAN Actin, cytoplasmic 2 OS=Homo sapiens GN=ACTG1 PE=1 SV=1;>sp|P63267|ACTH_HUMAN Actin, gamma-enteric smooth muscle OS=Homo sapiens GN=ACTG2 PE=1 SV=1;>sp|P68133|ACTS_HUMAN Actin, alpha skeletal muscle OS=Homo sapiens GN=ACTA1 PE=1 SV=1;	10	15	15	1	15	15	15	13	11	14	15	15	15	12	14	12	15	15	15	13	11	14	15	15	15	12	14	12	1	1	1	1	1	1	1	1	1	1	1	1	44.3	44.3
P63313	P63313	1	1	1	Thymosin beta-10	TMSB10	>sp|P63313|TYB10_HUMAN Thymosin beta-10 OS=Homo sapiens GN=TMSB10 PE=1 SV=2	1	1	1	1	1	1	1	1	1	1	1	1	1	1	1	1	1	1	1	1	1	1	1	1	1	1	1	1	1	1	1	1	1	1	1	1	1	1	1	1	31.8	31.8
P67809;Q9Y2T7	P67809	12;4	12;4	8;0	Nuclease-sensitive element-binding protein 1	YBX1	>sp|P67809|YBOX1_HUMAN Nuclease-sensitive element-binding protein 1 OS=Homo sapiens GN=YBX1 PE=1 SV=3	2	12	12	8	7	7	6	11	9	12	6	6	6	10	12	11	7	7	6	11	9	12	6	6	6	10	12	11	4	4	3	7	7	8	3	3	3	6	8	8	49.1	49.1
P67936	P67936	2	2	1	Tropomyosin alpha-4 chain	TPM4	>sp|P67936|TPM4_HUMAN Tropomyosin alpha-4 chain OS=Homo sapiens GN=TPM4 PE=1 SV=3	1	2	2	1	1	1	1	1	1	1	2	1	2	1	0	1	1	1	1	1	1	1	2	1	2	1	0	1	0	0	0	0	0	0	1	0	1	0	0	0	9.7	9.7
Q5VTE0;P68104;Q05639	Q5VTE0;P68104;Q05639	10;10;8	10;10;8	10;10;8	Putative elongation factor 1-alpha-like 3;Elongation factor 1-alpha 1;Elongation factor 1-alpha 2	EEF1A1P5;EEF1A1;EEF1A2	>sp|Q5VTE0|EF1A3_HUMAN Putative elongation factor 1-alpha-like 3 OS=Homo sapiens GN=EEF1A1P5 PE=5 SV=1;>sp|P68104|EF1A1_HUMAN Elongation factor 1-alpha 1 OS=Homo sapiens GN=EEF1A1 PE=1 SV=1;>sp|Q05639|EF1A2_HUMAN Elongation factor 1-alpha 2 OS=Homo sapiens	3	10	10	10	8	8	8	6	4	6	9	10	8	6	7	5	8	8	8	6	4	6	9	10	8	6	7	5	8	8	8	6	4	6	9	10	8	6	7	5	24.7	24.7
P68363	P68363	14	14	0	Tubulin alpha-1B chain	TUBA1B	>sp|P68363|TBA1B_HUMAN Tubulin alpha-1B chain OS=Homo sapiens GN=TUBA1B PE=1 SV=1	1	14	14	0	11	10	9	10	5	12	11	11	10	7	11	7	11	10	9	10	5	12	11	11	10	7	11	7	0	0	0	0	0	0	0	0	0	0	0	0	41	41
P68366	P68366	13	3	3	Tubulin alpha-4A chain	TUBA4A	>sp|P68366|TBA4A_HUMAN Tubulin alpha-4A chain OS=Homo sapiens GN=TUBA4A PE=1 SV=1	1	13	3	3	10	9	8	8	4	11	10	10	9	6	10	4	3	3	3	2	2	3	3	3	3	2	3	1	3	3	3	2	2	3	3	3	3	2	3	1	36.8	7.6
P68371;P04350;Q3ZCM7	P68371;P04350	13;11;5	13;11;5	4;3;1	Tubulin beta-4B chain;Tubulin beta-4A chain	TUBB4B;TUBB4A	>sp|P68371|TBB4B_HUMAN Tubulin beta-4B chain OS=Homo sapiens GN=TUBB4B PE=1 SV=1;>sp|P04350|TBB4A_HUMAN Tubulin beta-4A chain OS=Homo sapiens GN=TUBB4A PE=1 SV=2	3	13	13	4	11	12	12	12	9	12	12	11	11	11	12	8	11	12	12	12	9	12	12	11	11	11	12	8	3	4	4	3	3	3	4	3	3	3	3	3	33	33
Q71DI3;Q16695;P84243;P68431;Q6NXT2	Q71DI3;Q16695;P84243;P68431;Q6NXT2	4;4;4;4;2	4;4;4;4;2	4;4;4;4;2	Histone H3.2;Histone H3.1t;Histone H3.3;Histone H3.1;Histone H3.3C	HIST2H3A;HIST3H3;H3F3A;HIST1H3A;H3F3C	>sp|Q71DI3|H32_HUMAN Histone H3.2 OS=Homo sapiens GN=HIST2H3A PE=1 SV=3;>sp|Q16695|H31T_HUMAN Histone H3.1t OS=Homo sapiens GN=HIST3H3 PE=1 SV=3;>sp|P84243|H33_HUMAN Histone H3.3 OS=Homo sapiens GN=H3F3A PE=1 SV=2;>sp|P68431|H31_HUMAN Histone H3.1 OS=Homo	5	4	4	4	3	3	3	3	3	3	3	3	4	3	3	4	3	3	3	3	3	3	3	3	4	3	3	4	3	3	3	3	3	3	3	3	4	3	3	4	19.9	19.9
P68871;P02042	P68871;P02042	3;2	3;2	3;2	Hemoglobin subunit beta;LVV-hemorphin-7;Hemoglobin subunit delta	HBB;HBD	>sp|P68871|HBB_HUMAN Hemoglobin subunit beta OS=Homo sapiens GN=HBB PE=1 SV=2;>sp|P02042|HBD_HUMAN Hemoglobin subunit delta OS=Homo sapiens GN=HBD PE=1 SV=2	2	3	3	3	0	0	0	0	3	0	0	0	0	0	0	0	0	0	0	0	3	0	0	0	0	0	0	0	0	0	0	0	3	0	0	0	0	0	0	0	22.4	22.4
P78316	P78316	7	7	7	Nucleolar protein 14	NOP14	>sp|P78316|NOP14_HUMAN Nucleolar protein 14 OS=Homo sapiens GN=NOP14 PE=1 SV=3	1	7	7	7	4	2	3	6	0	3	2	1	2	3	3	2	4	2	3	6	0	3	2	1	2	3	3	2	4	2	3	6	0	3	2	1	2	3	3	2	9.2	9.2
P78344	P78344	1	1	1	Eukaryotic translation initiation factor 4 gamma 2	EIF4G2	>sp|P78344|IF4G2_HUMAN Eukaryotic translation initiation factor 4 gamma 2 OS=Homo sapiens GN=EIF4G2 PE=1 SV=1	1	1	1	1	0	1	0	0	0	0	1	1	0	0	0	0	0	1	0	0	0	0	1	1	0	0	0	0	0	1	0	0	0	0	1	1	0	0	0	0	1.1	1.1
P78347	P78347	1	1	1	General transcription factor II-I	GTF2I	>sp|P78347|GTF2I_HUMAN General transcription factor II-I OS=Homo sapiens GN=GTF2I PE=1 SV=2	1	1	1	1	1	1	0	0	0	0	1	1	1	0	0	0	1	1	0	0	0	0	1	1	1	0	0	0	1	1	0	0	0	0	1	1	1	0	0	0	1.1	1.1
P78371	P78371	8	8	8	T-complex protein 1 subunit beta	CCT2	>sp|P78371|TCPB_HUMAN T-complex protein 1 subunit beta OS=Homo sapiens GN=CCT2 PE=1 SV=4	1	8	8	8	4	4	3	5	4	5	6	6	5	5	3	3	4	4	3	5	4	5	6	6	5	5	3	3	4	4	3	5	4	5	6	6	5	5	3	3	17.8	17.8
P78527	P78527	24	24	24	DNA-dependent protein kinase catalytic subunit	PRKDC	>sp|P78527|PRKDC_HUMAN DNA-dependent protein kinase catalytic subunit OS=Homo sapiens GN=PRKDC PE=1 SV=3	1	24	24	24	20	18	14	14	11	17	20	20	17	11	14	12	20	18	14	14	11	17	20	20	17	11	14	12	20	18	14	14	11	17	20	20	17	11	14	12	7.5	7.5
P80723	P80723	10	10	10	Brain acid soluble protein 1	BASP1	>sp|P80723|BASP1_HUMAN Brain acid soluble protein 1 OS=Homo sapiens GN=BASP1 PE=1 SV=2	1	10	10	10	6	6	6	10	9	10	6	6	5	9	10	9	6	6	6	10	9	10	6	6	5	9	10	9	6	6	6	10	9	10	6	6	5	9	10	9	70.5	70.5
P81605	P81605	3	3	3	Dermcidin;Survival-promoting peptide;DCD-1	DCD	>sp|P81605|DCD_HUMAN Dermcidin OS=Homo sapiens GN=DCD PE=1 SV=2	1	3	3	3	3	2	2	2	1	3	2	2	2	2	3	2	3	2	2	2	1	3	2	2	2	2	3	2	3	2	2	2	1	3	2	2	2	2	3	2	22.7	22.7
P82650	P82650	4	4	4	28S ribosomal protein S22, mitochondrial	MRPS22	>sp|P82650|RT22_HUMAN 28S ribosomal protein S22, mitochondrial OS=Homo sapiens GN=MRPS22 PE=1 SV=1	1	4	4	4	4	3	1	3	0	4	3	3	1	2	2	0	4	3	1	3	0	4	3	3	1	2	2	0	4	3	1	3	0	4	3	3	1	2	2	0	15	15
P82675	P82675	4	4	4	28S ribosomal protein S5, mitochondrial	MRPS5	>sp|P82675|RT05_HUMAN 28S ribosomal protein S5, mitochondrial OS=Homo sapiens GN=MRPS5 PE=1 SV=2	1	4	4	4	3	1	1	4	3	4	3	1	1	1	2	2	3	1	1	4	3	4	3	1	1	1	2	2	3	1	1	4	3	4	3	1	1	1	2	2	10.2	10.2
P82921	P82921	1	1	1	28S ribosomal protein S21, mitochondrial	MRPS21	>sp|P82921|RT21_HUMAN 28S ribosomal protein S21, mitochondrial OS=Homo sapiens GN=MRPS21 PE=1 SV=2	1	1	1	1	0	0	0	1	0	1	0	0	0	1	1	1	0	0	0	1	0	1	0	0	0	1	1	1	0	0	0	1	0	1	0	0	0	1	1	1	16.1	16.1
P82933	P82933	3	3	3	28S ribosomal protein S9, mitochondrial	MRPS9	>sp|P82933|RT09_HUMAN 28S ribosomal protein S9, mitochondrial OS=Homo sapiens GN=MRPS9 PE=1 SV=2	1	3	3	3	1	0	0	1	0	2	1	1	1	0	1	0	1	0	0	1	0	2	1	1	1	0	1	0	1	0	0	1	0	2	1	1	1	0	1	0	9.6	9.6
P83731	P83731	5	5	5	60S ribosomal protein L24	RPL24	>sp|P83731|RL24_HUMAN 60S ribosomal protein L24 OS=Homo sapiens GN=RPL24 PE=1 SV=1	1	5	5	5	3	1	2	5	4	5	2	2	2	5	5	4	3	1	2	5	4	5	2	2	2	5	5	4	3	1	2	5	4	5	2	2	2	5	5	4	24.2	24.2
Q969Q0;P83881	Q969Q0;P83881	1;1	1;1	1;1	60S ribosomal protein L36a-like;60S ribosomal protein L36a	RPL36AL;RPL36A	>sp|Q969Q0|RL36L_HUMAN 60S ribosomal protein L36a-like OS=Homo sapiens GN=RPL36AL PE=1 SV=3;>sp|P83881|RL36A_HUMAN 60S ribosomal protein L36a OS=Homo sapiens GN=RPL36A PE=1 SV=2	2	1	1	1	1	1	1	1	1	1	1	1	1	1	1	1	1	1	1	1	1	1	1	1	1	1	1	1	1	1	1	1	1	1	1	1	1	1	1	1	8.5	8.5
P84090	P84090	2	2	2	Enhancer of rudimentary homolog	ERH	>sp|P84090|ERH_HUMAN Enhancer of rudimentary homolog OS=Homo sapiens GN=ERH PE=1 SV=1	1	2	2	2	1	1	1	2	1	2	2	1	1	1	2	0	1	1	1	2	1	2	2	1	1	1	2	0	1	1	1	2	1	2	2	1	1	1	2	0	26.9	26.9
P84098	P84098	4	4	4	60S ribosomal protein L19	RPL19	>sp|P84098|RL19_HUMAN 60S ribosomal protein L19 OS=Homo sapiens GN=RPL19 PE=1 SV=1	1	4	4	4	2	1	3	4	3	4	1	1	3	4	4	3	2	1	3	4	3	4	1	1	3	4	4	3	2	1	3	4	3	4	1	1	3	4	4	3	21.9	21.9
P84103	P84103	4	3	3	Serine/arginine-rich splicing factor 3	SRSF3	>sp|P84103|SRSF3_HUMAN Serine/arginine-rich splicing factor 3 OS=Homo sapiens GN=SRSF3 PE=1 SV=1	1	4	3	3	1	1	1	3	2	4	3	4	1	2	3	2	1	1	1	3	2	3	3	3	1	2	2	2	1	1	1	3	2	3	3	3	1	2	2	2	26.2	17.7
Q00325	Q00325	2	2	2	Phosphate carrier protein, mitochondrial	SLC25A3	>sp|Q00325|MPCP_HUMAN Phosphate carrier protein, mitochondrial OS=Homo sapiens GN=SLC25A3 PE=1 SV=2	1	2	2	2	1	1	1	2	2	2	1	1	1	2	2	1	1	1	1	2	2	2	1	1	1	2	2	1	1	1	1	2	2	2	1	1	1	2	2	1	6.1	6.1
Q00610;P53675	Q00610	5;1	5;1	5;1	Clathrin heavy chain 1	CLTC	>sp|Q00610|CLH1_HUMAN Clathrin heavy chain 1 OS=Homo sapiens GN=CLTC PE=1 SV=5	2	5	5	5	3	4	3	2	1	3	4	4	3	1	2	1	3	4	3	2	1	3	4	4	3	1	2	1	3	4	3	2	1	3	4	4	3	1	2	1	3.8	3.8
Q00839	Q00839	18	18	18	Heterogeneous nuclear ribonucleoprotein U	HNRNPU	>sp|Q00839|HNRPU_HUMAN Heterogeneous nuclear ribonucleoprotein U OS=Homo sapiens GN=HNRNPU PE=1 SV=6	1	18	18	18	13	10	11	10	10	12	13	11	13	10	12	10	13	10	11	10	10	12	13	11	13	10	12	10	13	10	11	10	10	12	13	11	13	10	12	10	24.2	24.2
Q01082	Q01082	2	2	2	Spectrin beta chain, non-erythrocytic 1	SPTBN1	>sp|Q01082|SPTB2_HUMAN Spectrin beta chain, non-erythrocytic 1 OS=Homo sapiens GN=SPTBN1 PE=1 SV=2	1	2	2	2	1	1	1	0	0	0	0	1	1	0	0	0	1	1	1	0	0	0	0	1	1	0	0	0	1	1	1	0	0	0	0	1	1	0	0	0	0.8	0.8
Q01130;Q9BRL6	Q01130;Q9BRL6	4;2	4;2	4;2	Serine/arginine-rich splicing factor 2;Serine/arginine-rich splicing factor 8	SRSF2;SRSF8	>sp|Q01130|SRSF2_HUMAN Serine/arginine-rich splicing factor 2 OS=Homo sapiens GN=SRSF2 PE=1 SV=4;>sp|Q9BRL6|SRSF8_HUMAN Serine/arginine-rich splicing factor 8 OS=Homo sapiens GN=SRSF8 PE=1 SV=1	2	4	4	4	0	0	0	3	3	4	0	0	0	4	4	4	0	0	0	3	3	4	0	0	0	4	4	4	0	0	0	3	3	4	0	0	0	4	4	4	21.7	21.7
Q01469	Q01469	2	2	2	Fatty acid-binding protein, epidermal	FABP5	>sp|Q01469|FABP5_HUMAN Fatty acid-binding protein, epidermal OS=Homo sapiens GN=FABP5 PE=1 SV=3	1	2	2	2	1	1	2	0	1	1	1	1	2	0	1	1	1	1	2	0	1	1	1	1	2	0	1	1	1	1	2	0	1	1	1	1	2	0	1	1	13.3	13.3
Q01518	Q01518	1	1	1	Adenylyl cyclase-associated protein 1	CAP1	>sp|Q01518|CAP1_HUMAN Adenylyl cyclase-associated protein 1 OS=Homo sapiens GN=CAP1 PE=1 SV=5	1	1	1	1	1	1	0	1	1	1	1	1	1	0	0	0	1	1	0	1	1	1	1	1	1	0	0	0	1	1	0	1	1	1	1	1	1	0	0	0	3.4	3.4
Q01546;CON__Q01546;CON__REFSEQ:XP_932229;P14136;CON__Q61726;O43790;CON__O43790;P78385;CON__Q6NT21;CON__P78385;Q14533;CON__Q14533	Q01546;CON__Q01546	14;13;1;1;1;1;1;1;1;1;1;1	2;2;0;0;0;0;0;0;0;0;0;0	1;1;0;0;0;0;0;0;0;0;0;0	Keratin, type II cytoskeletal 2 oral	KRT76	>sp|Q01546|K22O_HUMAN Keratin, type II cytoskeletal 2 oral OS=Homo sapiens GN=KRT76 PE=1 SV=2;>Q01546 SWISS-PROT:Q01546 Tax_Id=9606 Gene_Symbol=KRT76 Keratin, type II cytoskeletal 2 oral	12	14	2	1	10	9	9	7	5	10	11	11	12	9	13	11	0	0	0	0	0	0	0	0	0	0	2	0	0	0	0	0	0	0	0	0	0	0	1	0	14.4	2.8
Q01650	Q01650	4	4	4	Large neutral amino acids transporter small subunit 1	SLC7A5	>sp|Q01650|LAT1_HUMAN Large neutral amino acids transporter small subunit 1 OS=Homo sapiens GN=SLC7A5 PE=1 SV=2	1	4	4	4	4	4	4	3	2	3	4	4	4	3	3	3	4	4	4	3	2	3	4	4	4	3	3	3	4	4	4	3	2	3	4	4	4	3	3	3	11.2	11.2
Q01813;P17858	Q01813;P17858	4;2	4;2	3;1	6-phosphofructokinase type C;6-phosphofructokinase, liver type	PFKP;PFKL	>sp|Q01813|PFKAP_HUMAN ATP-dependent 6-phosphofructokinase, platelet type OS=Homo sapiens GN=PFKP PE=1 SV=2;>sp|P17858|PFKAL_HUMAN ATP-dependent 6-phosphofructokinase, liver type OS=Homo sapiens GN=PFKL PE=1 SV=6	2	4	4	3	3	3	2	2	1	2	4	3	3	2	2	1	3	3	2	2	1	2	4	3	3	2	2	1	3	3	2	2	1	2	3	3	3	2	1	1	6.9	6.9
Q01844	Q01844	1	1	1	RNA-binding protein EWS	EWSR1	>sp|Q01844|EWS_HUMAN RNA-binding protein EWS OS=Homo sapiens GN=EWSR1 PE=1 SV=1	1	1	1	1	0	0	0	1	0	1	0	0	0	1	0	0	0	0	0	1	0	1	0	0	0	1	0	0	0	0	0	1	0	1	0	0	0	1	0	0	2.1	2.1
Q02040	Q02040	3	3	3	A-kinase anchor protein 17A	AKAP17A	>sp|Q02040|AK17A_HUMAN A-kinase anchor protein 17A OS=Homo sapiens GN=AKAP17A PE=1 SV=2	1	3	3	3	1	1	1	3	3	2	1	0	1	2	3	3	1	1	1	3	3	2	1	0	1	2	3	3	1	1	1	3	3	2	1	0	1	2	3	3	5	5
Q02413	Q02413	7	7	7	Desmoglein-1	DSG1	>sp|Q02413|DSG1_HUMAN Desmoglein-1 OS=Homo sapiens GN=DSG1 PE=1 SV=2	1	7	7	7	2	3	5	0	0	2	1	2	6	2	3	2	2	3	5	0	0	2	1	2	6	2	3	2	2	3	5	0	0	2	1	2	6	2	3	2	9.8	9.8
Q02543	Q02543	4	4	4	60S ribosomal protein L18a	RPL18A	>sp|Q02543|RL18A_HUMAN 60S ribosomal protein L18a OS=Homo sapiens GN=RPL18A PE=1 SV=2	1	4	4	4	3	3	3	4	3	3	3	3	3	4	3	3	3	3	3	4	3	3	3	3	3	4	3	3	3	3	3	4	3	3	3	3	3	4	3	3	25.6	25.6
Q02790	Q02790	5	5	5	Peptidyl-prolyl cis-trans isomerase FKBP4;Peptidyl-prolyl cis-trans isomerase FKBP4, N-terminally processed	FKBP4	>sp|Q02790|FKBP4_HUMAN Peptidyl-prolyl cis-trans isomerase FKBP4 OS=Homo sapiens GN=FKBP4 PE=1 SV=3	1	5	5	5	4	4	3	0	0	2	4	4	4	0	1	1	4	4	3	0	0	2	4	4	4	0	1	1	4	4	3	0	0	2	4	4	4	0	1	1	14.2	14.2
Q02878	Q02878	7	7	7	60S ribosomal protein L6	RPL6	>sp|Q02878|RL6_HUMAN 60S ribosomal protein L6 OS=Homo sapiens GN=RPL6 PE=1 SV=3	1	7	7	7	1	1	1	6	6	7	1	1	3	6	4	4	1	1	1	6	6	7	1	1	3	6	4	4	1	1	1	6	6	7	1	1	3	6	4	4	23.3	23.3
Q02978	Q02978	1	1	1	Mitochondrial 2-oxoglutarate/malate carrier protein	SLC25A11	>sp|Q02978|M2OM_HUMAN Mitochondrial 2-oxoglutarate/malate carrier protein OS=Homo sapiens GN=SLC25A11 PE=1 SV=3	1	1	1	1	0	0	1	1	1	1	1	1	1	1	1	1	0	0	1	1	1	1	1	1	1	1	1	1	0	0	1	1	1	1	1	1	1	1	1	1	5.1	5.1
Q04637	Q04637	2	2	2	Eukaryotic translation initiation factor 4 gamma 1	EIF4G1	>sp|Q04637|IF4G1_HUMAN Eukaryotic translation initiation factor 4 gamma 1 OS=Homo sapiens GN=EIF4G1 PE=1 SV=4	1	2	2	2	2	2	1	0	0	0	2	2	2	0	0	0	2	2	1	0	0	0	2	2	2	0	0	0	2	2	1	0	0	0	2	2	2	0	0	0	1.3	1.3
Q04941	Q04941	1	1	1	Proteolipid protein 2	PLP2	>sp|Q04941|PLP2_HUMAN Proteolipid protein 2 OS=Homo sapiens GN=PLP2 PE=1 SV=1	1	1	1	1	0	0	0	1	1	1	0	0	0	1	1	1	0	0	0	1	1	1	0	0	0	1	1	1	0	0	0	1	1	1	0	0	0	1	1	1	8.6	8.6
Q05519	Q05519	2	2	2	Serine/arginine-rich splicing factor 11	SRSF11	>sp|Q05519|SRS11_HUMAN Serine/arginine-rich splicing factor 11 OS=Homo sapiens GN=SRSF11 PE=1 SV=1	1	2	2	2	2	2	2	2	1	2	1	1	0	2	2	2	2	2	2	2	1	2	1	1	0	2	2	2	2	2	2	2	1	2	1	1	0	2	2	2	6.4	6.4
Q06830;Q13162	Q06830	9;2	9;2	8;2	Peroxiredoxin-1	PRDX1	>sp|Q06830|PRDX1_HUMAN Peroxiredoxin-1 OS=Homo sapiens GN=PRDX1 PE=1 SV=1	2	9	9	8	7	8	7	5	6	6	9	8	7	6	6	5	7	8	7	5	6	6	9	8	7	6	6	5	6	7	6	4	5	5	8	7	6	5	5	4	43.7	43.7
Q07020	Q07020	4	4	4	60S ribosomal protein L18	RPL18	>sp|Q07020|RL18_HUMAN 60S ribosomal protein L18 OS=Homo sapiens GN=RPL18 PE=1 SV=2	1	4	4	4	4	4	4	4	3	4	4	3	4	4	3	2	4	4	4	4	3	4	4	3	4	4	3	2	4	4	4	4	3	4	4	3	4	4	3	2	25.5	25.5
Q07021	Q07021	1	1	1	Complement component 1 Q subcomponent-binding protein, mitochondrial	C1QBP	>sp|Q07021|C1QBP_HUMAN Complement component 1 Q subcomponent-binding protein, mitochondrial OS=Homo sapiens GN=C1QBP PE=1 SV=1	1	1	1	1	1	1	1	0	0	1	1	1	1	0	0	0	1	1	1	0	0	1	1	1	1	0	0	0	1	1	1	0	0	1	1	1	1	0	0	0	7.1	7.1
Q07065	Q07065	7	7	7	Cytoskeleton-associated protein 4	CKAP4	>sp|Q07065|CKAP4_HUMAN Cytoskeleton-associated protein 4 OS=Homo sapiens GN=CKAP4 PE=1 SV=2	1	7	7	7	6	6	6	4	3	4	7	6	6	4	3	3	6	6	6	4	3	4	7	6	6	4	3	3	6	6	6	4	3	4	7	6	6	4	3	3	16.3	16.3
Q07955	Q07955	4	4	4	Serine/arginine-rich splicing factor 1	SRSF1	>sp|Q07955|SRSF1_HUMAN Serine/arginine-rich splicing factor 1 OS=Homo sapiens GN=SRSF1 PE=1 SV=2	1	4	4	4	1	1	1	4	4	4	2	2	1	4	4	3	1	1	1	4	4	4	2	2	1	4	4	3	1	1	1	4	4	4	2	2	1	4	4	3	16.5	16.5
Q08211	Q08211	3	3	3	ATP-dependent RNA helicase A	DHX9	>sp|Q08211|DHX9_HUMAN ATP-dependent RNA helicase A OS=Homo sapiens GN=DHX9 PE=1 SV=4	1	3	3	3	2	1	0	2	1	2	1	2	2	1	2	1	2	1	0	2	1	2	1	2	2	1	2	1	2	1	0	2	1	2	1	2	2	1	2	1	2.7	2.7
Q08554	Q08554	2	2	2	Desmocollin-1	DSC1	>sp|Q08554|DSC1_HUMAN Desmocollin-1 OS=Homo sapiens GN=DSC1 PE=1 SV=2	1	2	2	2	2	2	2	1	0	1	0	2	2	1	1	1	2	2	2	1	0	1	0	2	2	1	1	1	2	2	2	1	0	1	0	2	2	1	1	1	3.1	3.1
Q08945	Q08945	3	3	3	FACT complex subunit SSRP1	SSRP1	>sp|Q08945|SSRP1_HUMAN FACT complex subunit SSRP1 OS=Homo sapiens GN=SSRP1 PE=1 SV=1	1	3	3	3	0	0	0	1	1	3	0	0	0	2	2	1	0	0	0	1	1	3	0	0	0	2	2	1	0	0	0	1	1	3	0	0	0	2	2	1	5.6	5.6
Q08J23	Q08J23	9	9	9	tRNA (cytosine(34)-C(5))-methyltransferase	NSUN2	>sp|Q08J23|NSUN2_HUMAN tRNA (cytosine(34)-C(5))-methyltransferase OS=Homo sapiens GN=NSUN2 PE=1 SV=2	1	9	9	9	5	5	4	6	6	8	5	6	4	6	8	6	5	5	4	6	6	8	5	6	4	6	8	6	5	5	4	6	6	8	5	6	4	6	8	6	15.4	15.4
Q09028	Q09028	1	1	1	Histone-binding protein RBBP4	RBBP4	>sp|Q09028|RBBP4_HUMAN Histone-binding protein RBBP4 OS=Homo sapiens GN=RBBP4 PE=1 SV=3	1	1	1	1	1	1	1	1	1	1	1	1	1	0	1	0	1	1	1	1	1	1	1	1	1	0	1	0	1	1	1	1	1	1	1	1	1	0	1	0	3.3	3.3
Q09666	Q09666	5	5	5	Neuroblast differentiation-associated protein AHNAK	AHNAK	>sp|Q09666|AHNK_HUMAN Neuroblast differentiation-associated protein AHNAK OS=Homo sapiens GN=AHNAK PE=1 SV=2	1	5	5	5	4	4	2	2	1	4	4	3	4	1	1	2	4	4	2	2	1	4	4	3	4	1	1	2	4	4	2	2	1	4	4	3	4	1	1	2	3.4	3.4
Q10570	Q10570	2	2	2	Cleavage and polyadenylation specificity factor subunit 1	CPSF1	>sp|Q10570|CPSF1_HUMAN Cleavage and polyadenylation specificity factor subunit 1 OS=Homo sapiens GN=CPSF1 PE=1 SV=2	1	2	2	2	1	0	0	1	2	2	1	0	0	1	2	1	1	0	0	1	2	2	1	0	0	1	2	1	1	0	0	1	2	2	1	0	0	1	2	1	2.1	2.1
Q10589	Q10589	1	1	1	Bone marrow stromal antigen 2	BST2	>sp|Q10589|BST2_HUMAN Bone marrow stromal antigen 2 OS=Homo sapiens GN=BST2 PE=1 SV=1	1	1	1	1	1	1	1	0	0	0	1	1	1	0	0	0	1	1	1	0	0	0	1	1	1	0	0	0	1	1	1	0	0	0	1	1	1	0	0	0	5.6	5.6
Q12872	Q12872	4	4	4	Splicing factor, suppressor of white-apricot homolog	SFSWAP	>sp|Q12872|SFSWA_HUMAN Splicing factor, suppressor of white-apricot homolog OS=Homo sapiens GN=SFSWAP PE=1 SV=3	1	4	4	4	0	0	0	3	4	3	0	0	0	3	3	4	0	0	0	3	4	3	0	0	0	3	3	4	0	0	0	3	4	3	0	0	0	3	3	4	4.6	4.6
Q12904	Q12904	2	2	2	Aminoacyl tRNA synthase complex-interacting multifunctional protein 1;Endothelial monocyte-activating polypeptide 2	AIMP1	>sp|Q12904|AIMP1_HUMAN Aminoacyl tRNA synthase complex-interacting multifunctional protein 1 OS=Homo sapiens GN=AIMP1 PE=1 SV=2	1	2	2	2	1	2	0	0	0	1	2	1	1	0	0	0	1	2	0	0	0	1	2	1	1	0	0	0	1	2	0	0	0	1	2	1	1	0	0	0	6.4	6.4
Q12905	Q12905	1	1	1	Interleukin enhancer-binding factor 2	ILF2	>sp|Q12905|ILF2_HUMAN Interleukin enhancer-binding factor 2 OS=Homo sapiens GN=ILF2 PE=1 SV=2	1	1	1	1	1	1	1	1	0	1	1	1	1	0	1	0	1	1	1	1	0	1	1	1	1	0	1	0	1	1	1	1	0	1	1	1	1	0	1	0	3.6	3.6
Q12906	Q12906	1	1	1	Interleukin enhancer-binding factor 3	ILF3	>sp|Q12906|ILF3_HUMAN Interleukin enhancer-binding factor 3 OS=Homo sapiens GN=ILF3 PE=1 SV=3	1	1	1	1	1	1	1	1	0	1	1	0	0	1	1	0	1	1	1	1	0	1	1	0	0	1	1	0	1	1	1	1	0	1	1	0	0	1	1	0	2	2
Q12931	Q12931	4	4	4	Heat shock protein 75 kDa, mitochondrial	TRAP1	>sp|Q12931|TRAP1_HUMAN Heat shock protein 75 kDa, mitochondrial OS=Homo sapiens GN=TRAP1 PE=1 SV=3	1	4	4	4	3	3	3	4	3	4	3	3	3	3	4	2	3	3	3	4	3	4	3	3	3	3	4	2	3	3	3	4	3	4	3	3	3	3	4	2	6.8	6.8
Q12965;O00160	Q12965	5;1	5;1	5;1	Unconventional myosin-Ie	MYO1E	>sp|Q12965|MYO1E_HUMAN Unconventional myosin-Ie OS=Homo sapiens GN=MYO1E PE=1 SV=2	2	5	5	5	5	3	5	2	0	2	4	3	4	1	1	0	5	3	5	2	0	2	4	3	4	1	1	0	5	3	5	2	0	2	4	3	4	1	1	0	5.4	5.4
Q13011	Q13011	3	3	3	Delta(3,5)-Delta(2,4)-dienoyl-CoA isomerase, mitochondrial	ECH1	>sp|Q13011|ECH1_HUMAN Delta(3,5)-Delta(2,4)-dienoyl-CoA isomerase, mitochondrial OS=Homo sapiens GN=ECH1 PE=1 SV=2	1	3	3	3	0	0	0	1	1	2	1	1	1	1	2	1	0	0	0	1	1	2	1	1	1	1	2	1	0	0	0	1	1	2	1	1	1	1	2	1	10.1	10.1
Q13123	Q13123	1	1	1	Protein Red	IK	>sp|Q13123|RED_HUMAN Protein Red OS=Homo sapiens GN=IK PE=1 SV=3	1	1	1	1	0	0	0	1	1	0	0	0	0	1	0	0	0	0	0	1	1	0	0	0	0	1	0	0	0	0	0	1	1	0	0	0	0	1	0	0	2	2
Q13151	Q13151	2	2	2	Heterogeneous nuclear ribonucleoprotein A0	HNRNPA0	>sp|Q13151|ROA0_HUMAN Heterogeneous nuclear ribonucleoprotein A0 OS=Homo sapiens GN=HNRNPA0 PE=1 SV=1	1	2	2	2	1	0	1	1	1	2	1	1	1	1	2	1	1	0	1	1	1	2	1	1	1	1	2	1	1	0	1	1	1	2	1	1	1	1	2	1	9.5	9.5
Q13155	Q13155	1	1	1	Aminoacyl tRNA synthase complex-interacting multifunctional protein 2	AIMP2	>sp|Q13155|AIMP2_HUMAN Aminoacyl tRNA synthase complex-interacting multifunctional protein 2 OS=Homo sapiens GN=AIMP2 PE=1 SV=2	1	1	1	1	1	1	1	1	0	1	1	1	1	0	1	0	1	1	1	1	0	1	1	1	1	0	1	0	1	1	1	1	0	1	1	1	1	0	1	0	4.1	4.1
Q13200	Q13200	3	3	3	26S proteasome non-ATPase regulatory subunit 2	PSMD2	>sp|Q13200|PSMD2_HUMAN 26S proteasome non-ATPase regulatory subunit 2 OS=Homo sapiens GN=PSMD2 PE=1 SV=3	1	3	3	3	1	1	1	3	1	2	1	1	1	1	2	2	1	1	1	3	1	2	1	1	1	1	2	2	1	1	1	3	1	2	1	1	1	1	2	2	4.6	4.6
Q13242	Q13242	2	2	2	Serine/arginine-rich splicing factor 9	SRSF9	>sp|Q13242|SRSF9_HUMAN Serine/arginine-rich splicing factor 9 OS=Homo sapiens GN=SRSF9 PE=1 SV=1	1	2	2	2	1	1	1	2	1	2	2	0	2	0	0	0	1	1	1	2	1	2	2	0	2	0	0	0	1	1	1	2	1	2	2	0	2	0	0	0	10.4	10.4
Q13247	Q13247	4	4	2	Serine/arginine-rich splicing factor 6	SRSF6	>sp|Q13247|SRSF6_HUMAN Serine/arginine-rich splicing factor 6 OS=Homo sapiens GN=SRSF6 PE=1 SV=2	1	4	4	2	2	1	2	4	4	4	2	2	2	4	4	4	2	1	2	4	4	4	2	2	2	4	4	4	1	0	1	2	2	2	1	1	1	2	2	2	12.5	12.5
Q13263	Q13263	1	1	1	Transcription intermediary factor 1-beta	TRIM28	>sp|Q13263|TIF1B_HUMAN Transcription intermediary factor 1-beta OS=Homo sapiens GN=TRIM28 PE=1 SV=5	1	1	1	1	0	0	0	1	0	0	0	0	0	0	0	0	0	0	0	1	0	0	0	0	0	0	0	0	0	0	0	1	0	0	0	0	0	0	0	0	2.4	2.4
Q13283	Q13283	1	1	1	Ras GTPase-activating protein-binding protein 1	G3BP1	>sp|Q13283|G3BP1_HUMAN Ras GTPase-activating protein-binding protein 1 OS=Homo sapiens GN=G3BP1 PE=1 SV=1	1	1	1	1	1	1	1	0	0	0	1	1	1	0	0	0	1	1	1	0	0	0	1	1	1	0	0	0	1	1	1	0	0	0	1	1	1	0	0	0	2.4	2.4
Q13347	Q13347	2	2	2	Eukaryotic translation initiation factor 3 subunit I	EIF3I	>sp|Q13347|EIF3I_HUMAN Eukaryotic translation initiation factor 3 subunit I OS=Homo sapiens GN=EIF3I PE=1 SV=1	1	2	2	2	1	0	1	2	1	1	1	1	0	1	1	1	1	0	1	2	1	1	1	1	0	1	1	1	1	0	1	2	1	1	1	1	0	1	1	1	6.5	6.5
Q13405	Q13405	2	2	2	39S ribosomal protein L49, mitochondrial	MRPL49	>sp|Q13405|RM49_HUMAN 39S ribosomal protein L49, mitochondrial OS=Homo sapiens GN=MRPL49 PE=1 SV=1	1	2	2	2	0	0	0	1	0	2	0	0	0	1	0	0	0	0	0	1	0	2	0	0	0	1	0	0	0	0	0	1	0	2	0	0	0	1	0	0	16.3	16.3
Q13423	Q13423	1	1	1	NAD(P) transhydrogenase, mitochondrial	NNT	>sp|Q13423|NNTM_HUMAN NAD(P) transhydrogenase, mitochondrial OS=Homo sapiens GN=NNT PE=1 SV=3	1	1	1	1	1	1	1	0	0	0	0	0	0	0	0	0	1	1	1	0	0	0	0	0	0	0	0	0	1	1	1	0	0	0	0	0	0	0	0	0	0.9	0.9
Q13427	Q13427	5	5	5	Peptidyl-prolyl cis-trans isomerase G	PPIG	>sp|Q13427|PPIG_HUMAN Peptidyl-prolyl cis-trans isomerase G OS=Homo sapiens GN=PPIG PE=1 SV=2	1	5	5	5	4	1	3	5	3	5	2	2	2	5	5	3	4	1	3	5	3	5	2	2	2	5	5	3	4	1	3	5	3	5	2	2	2	5	5	3	8.9	8.9
Q13428	Q13428	10	10	10	Treacle protein	TCOF1	>sp|Q13428|TCOF_HUMAN Treacle protein OS=Homo sapiens GN=TCOF1 PE=1 SV=3	1	10	10	10	1	0	1	10	8	10	1	1	1	9	10	10	1	0	1	10	8	10	1	1	1	9	10	10	1	0	1	10	8	10	1	1	1	9	10	10	7.7	7.7
Q13435	Q13435	3	3	3	Splicing factor 3B subunit 2	SF3B2	>sp|Q13435|SF3B2_HUMAN Splicing factor 3B subunit 2 OS=Homo sapiens GN=SF3B2 PE=1 SV=2	1	3	3	3	1	0	1	2	0	3	1	1	0	2	2	1	1	0	1	2	0	3	1	1	0	2	2	1	1	0	1	2	0	3	1	1	0	2	2	1	4	4
Q13501	Q13501	1	1	1	Sequestosome-1	SQSTM1	>sp|Q13501|SQSTM_HUMAN Sequestosome-1 OS=Homo sapiens GN=SQSTM1 PE=1 SV=1	1	1	1	1	1	1	0	1	0	0	1	0	0	0	0	0	1	1	0	1	0	0	1	0	0	0	0	0	1	1	0	1	0	0	1	0	0	0	0	0	5.9	5.9
Q13509	Q13509	9	1	0	Tubulin beta-3 chain	TUBB3	>sp|Q13509|TBB3_HUMAN Tubulin beta-3 chain OS=Homo sapiens GN=TUBB3 PE=1 SV=2	1	9	1	0	7	7	7	8	5	8	8	7	7	7	8	5	0	0	0	0	0	0	1	0	0	0	0	0	0	0	0	0	0	0	0	0	0	0	0	0	23.8	2.7
Q13523	Q13523	12	12	12	Serine/threonine-protein kinase PRP4 homolog	PRPF4B	>sp|Q13523|PRP4B_HUMAN Serine/threonine-protein kinase PRP4 homolog OS=Homo sapiens GN=PRPF4B PE=1 SV=3	1	12	12	12	7	5	5	10	7	12	4	1	3	9	10	9	7	5	5	10	7	12	4	1	3	9	10	9	7	5	5	10	7	12	4	1	3	9	10	9	12.4	12.4
Q13595	Q13595	3	3	3	Transformer-2 protein homolog alpha	TRA2A	>sp|Q13595|TRA2A_HUMAN Transformer-2 protein homolog alpha OS=Homo sapiens GN=TRA2A PE=1 SV=1	1	3	3	3	0	0	0	3	1	3	1	0	0	1	2	0	0	0	0	3	1	3	1	0	0	1	2	0	0	0	0	3	1	3	1	0	0	1	2	0	12.4	12.4
Q13813	Q13813	2	2	2	Spectrin alpha chain, non-erythrocytic 1	SPTAN1	>sp|Q13813|SPTN1_HUMAN Spectrin alpha chain, non-erythrocytic 1 OS=Homo sapiens GN=SPTAN1 PE=1 SV=3	1	2	2	2	1	1	0	1	1	0	1	1	0	0	0	1	1	1	0	1	1	0	1	1	0	0	0	1	1	1	0	1	1	0	1	1	0	0	0	1	0.9	0.9
Q13835	Q13835	5	5	5	Plakophilin-1	PKP1	>sp|Q13835|PKP1_HUMAN Plakophilin-1 OS=Homo sapiens GN=PKP1 PE=1 SV=2	1	5	5	5	1	0	3	1	0	0	0	1	5	0	1	0	1	0	3	1	0	0	0	1	5	0	1	0	1	0	3	1	0	0	0	1	5	0	1	0	7.8	7.8
Q14103	Q14103	2	2	2	Heterogeneous nuclear ribonucleoprotein D0	HNRNPD	>sp|Q14103|HNRPD_HUMAN Heterogeneous nuclear ribonucleoprotein D0 OS=Homo sapiens GN=HNRNPD PE=1 SV=1	1	2	2	2	2	2	2	1	1	2	2	2	2	2	2	2	2	2	2	1	1	2	2	2	2	2	2	2	2	2	2	1	1	2	2	2	2	2	2	2	6.8	6.8
Q14137	Q14137	1	1	1	Ribosome biogenesis protein BOP1	BOP1	>sp|Q14137|BOP1_HUMAN Ribosome biogenesis protein BOP1 OS=Homo sapiens GN=BOP1 PE=1 SV=2	1	1	1	1	1	0	0	0	0	0	0	1	1	1	0	0	1	0	0	0	0	0	0	1	1	1	0	0	1	0	0	0	0	0	0	1	1	1	0	0	1.3	1.3
Q14152	Q14152	4	4	4	Eukaryotic translation initiation factor 3 subunit A	EIF3A	>sp|Q14152|EIF3A_HUMAN Eukaryotic translation initiation factor 3 subunit A OS=Homo sapiens GN=EIF3A PE=1 SV=1	1	4	4	4	1	1	1	3	3	4	0	1	1	1	3	2	1	1	1	3	3	4	0	1	1	1	3	2	1	1	1	3	3	4	0	1	1	1	3	2	2.8	2.8
Q14157	Q14157	1	1	1	Ubiquitin-associated protein 2-like	UBAP2L	>sp|Q14157|UBP2L_HUMAN Ubiquitin-associated protein 2-like OS=Homo sapiens GN=UBAP2L PE=1 SV=2	1	1	1	1	1	1	1	0	0	0	1	1	0	0	0	0	1	1	1	0	0	0	1	1	0	0	0	0	1	1	1	0	0	0	1	1	0	0	0	0	0.8	0.8
Q14204	Q14204	2	2	2	Cytoplasmic dynein 1 heavy chain 1	DYNC1H1	>sp|Q14204|DYHC1_HUMAN Cytoplasmic dynein 1 heavy chain 1 OS=Homo sapiens GN=DYNC1H1 PE=1 SV=5	1	2	2	2	0	0	0	2	0	1	1	0	0	0	1	0	0	0	0	2	0	1	1	0	0	0	1	0	0	0	0	2	0	1	1	0	0	0	1	0	0.5	0.5
Q14241	Q14241	2	2	2	Transcription elongation factor B polypeptide 3	TCEB3	>sp|Q14241|ELOA1_HUMAN Elongin-A OS=Homo sapiens GN=ELOA PE=1 SV=2	1	2	2	2	2	0	0	1	0	1	0	0	0	1	1	0	2	0	0	1	0	1	0	0	0	1	1	0	2	0	0	1	0	1	0	0	0	1	1	0	3.4	3.4
Q14244	Q14244	4	4	4	Ensconsin	MAP7	>sp|Q14244|MAP7_HUMAN Ensconsin OS=Homo sapiens GN=MAP7 PE=1 SV=1	1	4	4	4	2	0	1	2	2	2	2	1	1	2	2	0	2	0	1	2	2	2	2	1	1	2	2	0	2	0	1	2	2	2	2	1	1	2	2	0	5.2	5.2
Q14254	Q14254	1	1	1	Flotillin-2	FLOT2	>sp|Q14254|FLOT2_HUMAN Flotillin-2 OS=Homo sapiens GN=FLOT2 PE=1 SV=2	1	1	1	1	1	0	0	1	0	1	1	0	0	1	1	0	1	0	0	1	0	1	1	0	0	1	1	0	1	0	0	1	0	1	1	0	0	1	1	0	3.3	3.3
Q14444	Q14444	3	3	3	Caprin-1	CAPRIN1	>sp|Q14444|CAPR1_HUMAN Caprin-1 OS=Homo sapiens GN=CAPRIN1 PE=1 SV=2	1	3	3	3	3	3	1	1	1	2	3	2	3	1	1	1	3	3	1	1	1	2	3	2	3	1	1	1	3	3	1	1	1	2	3	2	3	1	1	1	4.8	4.8
Q14498;Q86U06	Q14498	18;3	18;3	18;3	RNA-binding protein 39	RBM39	>sp|Q14498|RBM39_HUMAN RNA-binding protein 39 OS=Homo sapiens GN=RBM39 PE=1 SV=2	2	18	18	18	11	9	10	16	15	18	9	10	10	15	17	13	11	9	10	16	15	18	9	10	10	15	17	13	11	9	10	16	15	18	9	10	10	15	17	13	34.7	34.7
Q14684	Q14684	6	6	6	Ribosomal RNA processing protein 1 homolog B	RRP1B	>sp|Q14684|RRP1B_HUMAN Ribosomal RNA processing protein 1 homolog B OS=Homo sapiens GN=RRP1B PE=1 SV=3	1	6	6	6	5	2	2	4	4	4	1	2	5	4	4	0	5	2	2	4	4	4	1	2	5	4	4	0	5	2	2	4	4	4	1	2	5	4	4	0	10.2	10.2
Q14692	Q14692	2	2	2	Ribosome biogenesis protein BMS1 homolog	BMS1	>sp|Q14692|BMS1_HUMAN Ribosome biogenesis protein BMS1 homolog OS=Homo sapiens GN=BMS1 PE=1 SV=1	1	2	2	2	2	1	0	0	0	0	0	0	1	0	0	0	2	1	0	0	0	0	0	0	1	0	0	0	2	1	0	0	0	0	0	0	1	0	0	0	1.6	1.6
Q14697	Q14697	4	4	4	Neutral alpha-glucosidase AB	GANAB	>sp|Q14697|GANAB_HUMAN Neutral alpha-glucosidase AB OS=Homo sapiens GN=GANAB PE=1 SV=3	1	4	4	4	3	3	3	2	1	2	3	3	3	0	2	3	3	3	3	2	1	2	3	3	3	0	2	3	3	3	3	2	1	2	3	3	3	0	2	3	5.7	5.7
Q14974	Q14974	6	6	6	Importin subunit beta-1	KPNB1	>sp|Q14974|IMB1_HUMAN Importin subunit beta-1 OS=Homo sapiens GN=KPNB1 PE=1 SV=2	1	6	6	6	6	6	6	1	1	3	5	6	3	1	2	1	6	6	6	1	1	3	5	6	3	1	2	1	6	6	6	1	1	3	5	6	3	1	2	1	8.7	8.7
Q14980	Q14980	9	9	9	Nuclear mitotic apparatus protein 1	NUMA1	>sp|Q14980|NUMA1_HUMAN Nuclear mitotic apparatus protein 1 OS=Homo sapiens GN=NUMA1 PE=1 SV=2	1	9	9	9	7	1	3	7	6	6	7	6	1	7	4	1	7	1	3	7	6	6	7	6	1	7	4	1	7	1	3	7	6	6	7	6	1	7	4	1	5.5	5.5
Q15019	Q15019	1	1	1	Septin-2	2002-09-01	>sp|Q15019|SEPT2_HUMAN Septin-2 OS=Homo sapiens GN=SEPT2 PE=1 SV=1	1	1	1	1	1	1	1	1	1	0	1	1	0	0	1	0	1	1	1	1	1	0	1	1	0	0	1	0	1	1	1	1	1	0	1	1	0	0	1	0	3.9	3.9
Q15029	Q15029	7	6	6	116 kDa U5 small nuclear ribonucleoprotein component	EFTUD2	>sp|Q15029|U5S1_HUMAN 116 kDa U5 small nuclear ribonucleoprotein component OS=Homo sapiens GN=EFTUD2 PE=1 SV=1	1	7	6	6	3	2	1	7	5	7	4	3	2	7	7	6	3	2	1	6	4	6	4	3	2	6	6	5	3	2	1	6	4	6	4	3	2	6	6	5	7.8	6.8
Q15046	Q15046	3	3	3	Lysine--tRNA ligase	KARS	>sp|Q15046|SYK_HUMAN Lysine--tRNA ligase OS=Homo sapiens GN=KARS PE=1 SV=3	1	3	3	3	2	1	0	0	0	0	2	1	1	0	0	0	2	1	0	0	0	0	2	1	1	0	0	0	2	1	0	0	0	0	2	1	1	0	0	0	4.9	4.9
Q15084	Q15084	2	2	2	Protein disulfide-isomerase A6	PDIA6	>sp|Q15084|PDIA6_HUMAN Protein disulfide-isomerase A6 OS=Homo sapiens GN=PDIA6 PE=1 SV=1	1	2	2	2	2	2	2	1	0	1	2	2	2	0	1	0	2	2	2	1	0	1	2	2	2	0	1	0	2	2	2	1	0	1	2	2	2	0	1	0	6.6	6.6
Q15149;Q9UPN3	Q15149	113;1	113;1	111;1	Plectin	PLEC	>sp|Q15149|PLEC_HUMAN Plectin OS=Homo sapiens GN=PLEC PE=1 SV=3	2	113	113	111	107	88	105	45	31	45	109	107	106	56	16	29	107	88	105	45	31	45	109	107	106	56	16	29	105	86	103	44	30	44	107	105	104	55	15	28	26.3	26.3
Q15185	Q15185	1	1	1	Prostaglandin E synthase 3	PTGES3	>sp|Q15185|TEBP_HUMAN Prostaglandin E synthase 3 OS=Homo sapiens GN=PTGES3 PE=1 SV=1	1	1	1	1	1	1	0	0	0	1	1	1	1	0	1	0	1	1	0	0	0	1	1	1	1	0	1	0	1	1	0	0	0	1	1	1	1	0	1	0	8.1	8.1
Q15233	Q15233	4	3	3	Non-POU domain-containing octamer-binding protein	NONO	>sp|Q15233|NONO_HUMAN Non-POU domain-containing octamer-binding protein OS=Homo sapiens GN=NONO PE=1 SV=4	1	4	3	3	4	4	4	2	1	2	4	4	4	2	2	1	3	3	3	1	0	1	3	3	3	1	1	1	3	3	3	1	0	1	3	3	3	1	1	1	7.6	5.9
Q15287	Q15287	1	1	1	RNA-binding protein with serine-rich domain 1	RNPS1	>sp|Q15287|RNPS1_HUMAN RNA-binding protein with serine-rich domain 1 OS=Homo sapiens GN=RNPS1 PE=1 SV=1	1	1	1	1	0	0	0	1	0	1	0	0	0	1	1	0	0	0	0	1	0	1	0	0	0	1	1	0	0	0	0	1	0	1	0	0	0	1	1	0	4.9	4.9
Q15365	Q15365	6	6	4	Poly(rC)-binding protein 1	PCBP1	>sp|Q15365|PCBP1_HUMAN Poly(rC)-binding protein 1 OS=Homo sapiens GN=PCBP1 PE=1 SV=2	1	6	6	4	5	5	5	6	5	6	5	5	3	5	5	5	5	5	5	6	5	6	5	5	3	5	5	5	3	3	3	4	3	4	3	3	2	3	3	3	23.9	23.9
Q15366;P57721	Q15366;P57721	6;3	4;1	4;1	Poly(rC)-binding protein 2;Poly(rC)-binding protein 3	PCBP2;PCBP3	>sp|Q15366|PCBP2_HUMAN Poly(rC)-binding protein 2 OS=Homo sapiens GN=PCBP2 PE=1 SV=1;>sp|P57721|PCBP3_HUMAN Poly(rC)-binding protein 3 OS=Homo sapiens GN=PCBP3 PE=2 SV=2	2	6	4	4	3	4	4	3	3	3	5	6	3	3	3	3	1	2	2	1	1	1	3	4	2	1	1	1	1	2	2	1	1	1	3	4	2	1	1	1	22.7	14.2
Q15388	Q15388	1	1	1	Mitochondrial import receptor subunit TOM20 homolog	TOMM20	>sp|Q15388|TOM20_HUMAN Mitochondrial import receptor subunit TOM20 homolog OS=Homo sapiens GN=TOMM20 PE=1 SV=1	1	1	1	1	1	0	0	1	1	1	0	0	0	1	1	0	1	0	0	1	1	1	0	0	0	1	1	0	1	0	0	1	1	1	0	0	0	1	1	0	9	9
Q15393	Q15393	3	3	3	Splicing factor 3B subunit 3	SF3B3	>sp|Q15393|SF3B3_HUMAN Splicing factor 3B subunit 3 OS=Homo sapiens GN=SF3B3 PE=1 SV=4	1	3	3	3	2	2	2	3	0	3	2	2	2	2	3	1	2	2	2	3	0	3	2	2	2	2	3	1	2	2	2	3	0	3	2	2	2	2	3	1	3.2	3.2
Q15427	Q15427	1	1	1	Splicing factor 3B subunit 4	SF3B4	>sp|Q15427|SF3B4_HUMAN Splicing factor 3B subunit 4 OS=Homo sapiens GN=SF3B4 PE=1 SV=1	1	1	1	1	1	0	0	1	1	1	1	1	1	1	1	1	1	0	0	1	1	1	1	1	1	1	1	1	1	0	0	1	1	1	1	1	1	1	1	1	3.3	3.3
Q15459	Q15459	1	1	1	Splicing factor 3A subunit 1	SF3A1	>sp|Q15459|SF3A1_HUMAN Splicing factor 3A subunit 1 OS=Homo sapiens GN=SF3A1 PE=1 SV=1	1	1	1	1	1	1	1	1	1	1	1	1	1	1	1	1	1	1	1	1	1	1	1	1	1	1	1	1	1	1	1	1	1	1	1	1	1	1	1	1	1.6	1.6
Q15645	Q15645	5	5	5	Pachytene checkpoint protein 2 homolog	TRIP13	>sp|Q15645|PCH2_HUMAN Pachytene checkpoint protein 2 homolog OS=Homo sapiens GN=TRIP13 PE=1 SV=2	1	5	5	5	5	5	3	2	0	3	5	5	3	2	3	2	5	5	3	2	0	3	5	5	3	2	3	2	5	5	3	2	0	3	5	5	3	2	3	2	13.4	13.4
Q15717	Q15717	1	1	1	ELAV-like protein 1	ELAVL1	>sp|Q15717|ELAV1_HUMAN ELAV-like protein 1 OS=Homo sapiens GN=ELAVL1 PE=1 SV=2	1	1	1	1	1	1	1	1	0	0	1	1	1	0	1	0	1	1	1	1	0	0	1	1	1	0	1	0	1	1	1	1	0	0	1	1	1	0	1	0	4	4
Q16186	Q16186	1	1	1	Proteasomal ubiquitin receptor ADRM1	ADRM1	>sp|Q16186|ADRM1_HUMAN Proteasomal ubiquitin receptor ADRM1 OS=Homo sapiens GN=ADRM1 PE=1 SV=2	1	1	1	1	0	0	0	0	0	0	1	1	1	0	0	0	0	0	0	0	0	0	1	1	1	0	0	0	0	0	0	0	0	0	1	1	1	0	0	0	3.9	3.9
Q16540	Q16540	1	1	1	39S ribosomal protein L23, mitochondrial	MRPL23	>sp|Q16540|RM23_HUMAN 39S ribosomal protein L23, mitochondrial OS=Homo sapiens GN=MRPL23 PE=1 SV=1	1	1	1	1	0	0	0	0	0	1	0	0	0	0	0	0	0	0	0	0	0	1	0	0	0	0	0	0	0	0	0	0	0	1	0	0	0	0	0	0	9.8	9.8
Q16610	Q16610	1	1	1	Extracellular matrix protein 1	ECM1	>sp|Q16610|ECM1_HUMAN Extracellular matrix protein 1 OS=Homo sapiens GN=ECM1 PE=1 SV=2	1	1	1	1	1	0	1	0	0	0	1	0	1	0	1	1	1	0	1	0	0	0	1	0	1	0	1	1	1	0	1	0	0	0	1	0	1	0	1	1	2.4	2.4
Q16629	Q16629	5	5	4	Serine/arginine-rich splicing factor 7	SRSF7	>sp|Q16629|SRSF7_HUMAN Serine/arginine-rich splicing factor 7 OS=Homo sapiens GN=SRSF7 PE=1 SV=1	1	5	5	4	3	2	1	2	2	3	4	3	3	1	2	1	3	2	1	2	2	3	4	3	3	1	2	1	3	2	1	2	2	2	4	2	3	1	1	1	20.6	20.6
Q16658	Q16658	2	2	2	Fascin	FSCN1	>sp|Q16658|FSCN1_HUMAN Fascin OS=Homo sapiens GN=FSCN1 PE=1 SV=3	1	2	2	2	1	1	0	1	1	1	1	1	0	1	1	1	1	1	0	1	1	1	1	1	0	1	1	1	1	1	0	1	1	1	1	1	0	1	1	1	3.9	3.9
Q16891	Q16891	5	5	5	Mitochondrial inner membrane protein	IMMT	>sp|Q16891|MIC60_HUMAN MICOS complex subunit MIC60 OS=Homo sapiens GN=IMMT PE=1 SV=1	1	5	5	5	2	1	1	3	1	2	3	3	3	2	1	0	2	1	1	3	1	2	3	3	3	2	1	0	2	1	1	3	1	2	3	3	3	2	1	0	7.7	7.7
Q1KMD3	Q1KMD3	4	4	4	Heterogeneous nuclear ribonucleoprotein U-like protein 2	HNRNPUL2	>sp|Q1KMD3|HNRL2_HUMAN Heterogeneous nuclear ribonucleoprotein U-like protein 2 OS=Homo sapiens GN=HNRNPUL2 PE=1 SV=1	1	4	4	4	0	0	0	2	0	2	1	1	0	3	2	1	0	0	0	2	0	2	1	1	0	3	2	1	0	0	0	2	0	2	1	1	0	3	2	1	7	7
Q2NL82	Q2NL82	9	9	9	Pre-rRNA-processing protein TSR1 homolog	TSR1	>sp|Q2NL82|TSR1_HUMAN Pre-rRNA-processing protein TSR1 homolog OS=Homo sapiens GN=TSR1 PE=1 SV=1	1	9	9	9	6	3	3	5	4	7	2	7	5	6	5	2	6	3	3	5	4	7	2	7	5	6	5	2	6	3	3	5	4	7	2	7	5	6	5	2	12.9	12.9
Q3ZCQ8	Q3ZCQ8	2	2	2	Mitochondrial import inner membrane translocase subunit TIM50	TIMM50	>sp|Q3ZCQ8|TIM50_HUMAN Mitochondrial import inner membrane translocase subunit TIM50 OS=Homo sapiens GN=TIMM50 PE=1 SV=2	1	2	2	2	2	2	2	0	0	0	1	2	2	0	0	0	2	2	2	0	0	0	1	2	2	0	0	0	2	2	2	0	0	0	1	2	2	0	0	0	5.7	5.7
Q562R1	Q562R1	5	1	1	Beta-actin-like protein 2	ACTBL2	>sp|Q562R1|ACTBL_HUMAN Beta-actin-like protein 2 OS=Homo sapiens GN=ACTBL2 PE=1 SV=2	1	5	1	1	4	4	4	2	2	3	4	4	4	3	3	3	0	0	0	0	0	0	0	0	0	1	0	0	0	0	0	0	0	0	0	0	0	1	0	0	16.2	4.8
Q567U6	Q567U6	29	29	29	Coiled-coil domain-containing protein 93	CCDC93	>sp|Q567U6|CCD93_HUMAN Coiled-coil domain-containing protein 93 OS=Homo sapiens GN=CCDC93 PE=1 SV=2	1	29	29	29	23	22	23	25	24	27	1	0	1	0	0	0	23	22	23	25	24	27	1	0	1	0	0	0	23	22	23	25	24	27	1	0	1	0	0	0	46.4	46.4
Q5BKZ1	Q5BKZ1	2	2	2	DBIRD complex subunit ZNF326	ZNF326	>sp|Q5BKZ1|ZN326_HUMAN DBIRD complex subunit ZNF326 OS=Homo sapiens GN=ZNF326 PE=1 SV=2	1	2	2	2	2	1	2	1	0	1	2	1	0	1	1	0	2	1	2	1	0	1	2	1	0	1	1	0	2	1	2	1	0	1	2	1	0	1	1	0	4.6	4.6
Q5JTH9	Q5JTH9	7	7	7	RRP12-like protein	RRP12	>sp|Q5JTH9|RRP12_HUMAN RRP12-like protein OS=Homo sapiens GN=RRP12 PE=1 SV=2	1	7	7	7	6	0	2	4	2	4	4	2	2	3	3	1	6	0	2	4	2	4	4	2	2	3	3	1	6	0	2	4	2	4	4	2	2	3	3	1	5.9	5.9
Q5T3I0	Q5T3I0	5	5	5	G patch domain-containing protein 4	GPATCH4	>sp|Q5T3I0|GPTC4_HUMAN G patch domain-containing protein 4 OS=Homo sapiens GN=GPATCH4 PE=1 SV=2	1	5	5	5	2	2	2	3	4	3	1	2	2	4	3	3	2	2	2	3	4	3	1	2	2	4	3	3	2	2	2	3	4	3	1	2	2	4	3	3	12.3	12.3
Q5T749	Q5T749	2	2	2	Keratinocyte proline-rich protein	KPRP	>sp|Q5T749|KPRP_HUMAN Keratinocyte proline-rich protein OS=Homo sapiens GN=KPRP PE=1 SV=1	1	2	2	2	0	0	0	1	0	1	0	0	0	0	2	2	0	0	0	1	0	1	0	0	0	0	2	2	0	0	0	1	0	1	0	0	0	0	2	2	1.6	1.6
Q5T8P6;Q9P2N5	Q5T8P6;Q9P2N5	1;1	1;1	1;1	RNA-binding protein 26;RNA-binding protein 27	RBM26;RBM27	>sp|Q5T8P6|RBM26_HUMAN RNA-binding protein 26 OS=Homo sapiens GN=RBM26 PE=1 SV=3;>sp|Q9P2N5|RBM27_HUMAN RNA-binding protein 27 OS=Homo sapiens GN=RBM27 PE=1 SV=2	2	1	1	1	1	0	0	0	0	0	0	0	0	0	0	0	1	0	0	0	0	0	0	0	0	0	0	0	1	0	0	0	0	0	0	0	0	0	0	0	1.2	1.2
Q5VTB9	Q5VTB9	1	1	1	E3 ubiquitin-protein ligase RNF220	RNF220	>sp|Q5VTB9|RN220_HUMAN E3 ubiquitin-protein ligase RNF220 OS=Homo sapiens GN=RNF220 PE=1 SV=1	1	1	1	1	1	1	1	1	0	1	0	0	0	0	0	0	1	1	1	1	0	1	0	0	0	0	0	0	1	1	1	1	0	1	0	0	0	0	0	0	2.5	2.5
Q66PJ3	Q66PJ3	3	3	3	ADP-ribosylation factor-like protein 6-interacting protein 4	ARL6IP4	>sp|Q66PJ3|AR6P4_HUMAN ADP-ribosylation factor-like protein 6-interacting protein 4 OS=Homo sapiens GN=ARL6IP4 PE=1 SV=2	1	3	3	3	3	2	2	1	1	2	2	0	1	1	2	2	3	2	2	1	1	2	2	0	1	1	2	2	3	2	2	1	1	2	2	0	1	1	2	2	7.4	7.4
Q6NZI2	Q6NZI2	7	7	7	Polymerase I and transcript release factor	PTRF	>sp|Q6NZI2|PTRF_HUMAN Polymerase I and transcript release factor OS=Homo sapiens GN=PTRF PE=1 SV=1	1	7	7	7	6	4	5	7	1	7	3	5	3	6	7	1	6	4	5	7	1	7	3	5	3	6	7	1	6	4	5	7	1	7	3	5	3	6	7	1	23.6	23.6
Q6P2Q9	Q6P2Q9	3	3	3	Pre-mRNA-processing-splicing factor 8	PRPF8	>sp|Q6P2Q9|PRP8_HUMAN Pre-mRNA-processing-splicing factor 8 OS=Homo sapiens GN=PRPF8 PE=1 SV=2	1	3	3	3	2	1	1	2	2	2	2	1	2	2	0	1	2	1	1	2	2	2	2	1	2	2	0	1	2	1	1	2	2	2	2	1	2	2	0	1	1.3	1.3
Q6P5R6	Q6P5R6	2	2	2	60S ribosomal protein L22-like 1	RPL22L1	>sp|Q6P5R6|RL22L_HUMAN 60S ribosomal protein L22-like 1 OS=Homo sapiens GN=RPL22L1 PE=1 SV=2	1	2	2	2	0	0	0	2	1	2	0	0	0	2	2	1	0	0	0	2	1	2	0	0	0	2	2	1	0	0	0	2	1	2	0	0	0	2	2	1	19.7	19.7
Q6UN15	Q6UN15	3	3	3	Pre-mRNA 3-end-processing factor FIP1	FIP1L1	>sp|Q6UN15|FIP1_HUMAN Pre-mRNA 3-end-processing factor FIP1 OS=Homo sapiens GN=FIP1L1 PE=1 SV=1	1	3	3	3	0	0	0	3	2	3	0	0	0	2	3	2	0	0	0	3	2	3	0	0	0	2	3	2	0	0	0	3	2	3	0	0	0	2	3	2	7.7	7.7
Q6ZW31	Q6ZW31	1	1	1	Rho GTPase-activating protein SYDE1	SYDE1	>sp|Q6ZW31|SYDE1_HUMAN Rho GTPase-activating protein SYDE1 OS=Homo sapiens GN=SYDE1 PE=1 SV=1	1	1	1	1	1	0	0	0	0	0	0	0	0	0	0	0	1	0	0	0	0	0	0	0	0	0	0	0	1	0	0	0	0	0	0	0	0	0	0	0	1.4	1.4
Q71U36;Q9BQE3;Q13748;Q6PEY2;Q9NY65;A6NHL2	Q71U36;Q9BQE3;Q13748;Q6PEY2	14;13;10;8;5;2	1;1;1;1;1;0	1;1;1;1;1;0	Tubulin alpha-1A chain;Tubulin alpha-1C chain;Tubulin alpha-3C/D chain;Tubulin alpha-3E chain	TUBA1A;TUBA1C;TUBA3C;TUBA3E	>sp|Q71U36|TBA1A_HUMAN Tubulin alpha-1A chain OS=Homo sapiens GN=TUBA1A PE=1 SV=1;>sp|Q9BQE3|TBA1C_HUMAN Tubulin alpha-1C chain OS=Homo sapiens GN=TUBA1C PE=1 SV=1;>sp|Q13748|TBA3C_HUMAN Tubulin alpha-3C/D chain OS=Homo sapiens GN=TUBA3C PE=1 SV=3;>sp|Q6PE	6	14	1	1	11	10	9	9	5	12	11	11	10	7	10	7	0	0	0	0	0	1	0	0	0	0	0	0	0	0	0	0	0	1	0	0	0	0	0	0	41	2.9
Q7KZF4	Q7KZF4	7	7	7	Staphylococcal nuclease domain-containing protein 1	SND1	>sp|Q7KZF4|SND1_HUMAN Staphylococcal nuclease domain-containing protein 1 OS=Homo sapiens GN=SND1 PE=1 SV=1	1	7	7	7	3	3	2	5	3	5	5	5	2	4	2	4	3	3	2	5	3	5	5	5	2	4	2	4	3	3	2	5	3	5	5	5	2	4	2	4	8.9	8.9
Q7L014	Q7L014	21	21	21	Probable ATP-dependent RNA helicase DDX46	DDX46	>sp|Q7L014|DDX46_HUMAN Probable ATP-dependent RNA helicase DDX46 OS=Homo sapiens GN=DDX46 PE=1 SV=2	1	21	21	21	8	3	4	17	15	20	5	4	1	17	20	14	8	3	4	17	15	20	5	4	1	17	20	14	8	3	4	17	15	20	5	4	1	17	20	14	24.5	24.5
Q7L0Y3	Q7L0Y3	2	2	2	Mitochondrial ribonuclease P protein 1	TRMT10C	>sp|Q7L0Y3|MRRP1_HUMAN Mitochondrial ribonuclease P protein 1 OS=Homo sapiens GN=TRMT10C PE=1 SV=2	1	2	2	2	0	0	0	2	0	2	1	0	0	1	2	0	0	0	0	2	0	2	1	0	0	1	2	0	0	0	0	2	0	2	1	0	0	1	2	0	8.7	8.7
Q7L1Q6	Q7L1Q6	2	2	2	Basic leucine zipper and W2 domain-containing protein 1	BZW1	>sp|Q7L1Q6|BZW1_HUMAN Basic leucine zipper and W2 domain-containing protein 1 OS=Homo sapiens GN=BZW1 PE=1 SV=1	1	2	2	2	2	1	1	1	1	1	2	2	1	0	1	0	2	1	1	1	1	1	2	2	1	0	1	0	2	1	1	1	1	1	2	2	1	0	1	0	5	5
Q7L2J0	Q7L2J0	2	2	2	7SK snRNA methylphosphate capping enzyme	MEPCE	>sp|Q7L2J0|MEPCE_HUMAN 7SK snRNA methylphosphate capping enzyme OS=Homo sapiens GN=MEPCE PE=1 SV=1	1	2	2	2	1	0	0	1	0	1	0	0	0	0	0	0	1	0	0	1	0	1	0	0	0	0	0	0	1	0	0	1	0	1	0	0	0	0	0	0	4.6	4.6
Q7L4I2	Q7L4I2	2	2	2	Arginine/serine-rich coiled-coil protein 2	RSRC2	>sp|Q7L4I2|RSRC2_HUMAN Arginine/serine-rich coiled-coil protein 2 OS=Homo sapiens GN=RSRC2 PE=1 SV=1	1	2	2	2	0	0	0	2	1	2	0	0	0	2	1	1	0	0	0	2	1	2	0	0	0	2	1	1	0	0	0	2	1	2	0	0	0	2	1	1	6.5	6.5
Q7Z3J2	Q7Z3J2	7	7	7	UPF0505 protein C16orf62	C16orf62	>sp|Q7Z3J2|CP062_HUMAN UPF0505 protein C16orf62 OS=Homo sapiens GN=C16orf62 PE=1 SV=2	1	7	7	7	4	4	2	6	3	6	0	0	0	0	0	0	4	4	2	6	3	6	0	0	0	0	0	0	4	4	2	6	3	6	0	0	0	0	0	0	9.1	9.1
Q7Z406	Q7Z406	2	1	1	Myosin-14	MYH14	>sp|Q7Z406|MYH14_HUMAN Myosin-14 OS=Homo sapiens GN=MYH14 PE=1 SV=2	1	2	1	1	2	2	2	1	1	1	2	2	2	1	0	1	1	1	1	1	1	1	1	1	1	1	0	1	1	1	1	1	1	1	1	1	1	1	0	1	1.1	0.6
Q7Z4G1	Q7Z4G1	5	5	5	COMM domain-containing protein 6	COMMD6	>sp|Q7Z4G1|COMD6_HUMAN COMM domain-containing protein 6 OS=Homo sapiens GN=COMMD6 PE=1 SV=1	1	5	5	5	3	2	3	3	2	4	0	0	0	0	0	0	3	2	3	3	2	4	0	0	0	0	0	0	3	2	3	3	2	4	0	0	0	0	0	0	63.5	63.5
Q7Z6E9	Q7Z6E9	5	5	5	E3 ubiquitin-protein ligase RBBP6	RBBP6	>sp|Q7Z6E9|RBBP6_HUMAN E3 ubiquitin-protein ligase RBBP6 OS=Homo sapiens GN=RBBP6 PE=1 SV=1	1	5	5	5	1	0	1	5	3	4	0	0	0	3	5	4	1	0	1	5	3	4	0	0	0	3	5	4	1	0	1	5	3	4	0	0	0	3	5	4	3.7	3.7
Q7Z7H8	Q7Z7H8	1	1	1	39S ribosomal protein L10, mitochondrial	MRPL10	>sp|Q7Z7H8|RM10_HUMAN 39S ribosomal protein L10, mitochondrial OS=Homo sapiens GN=MRPL10 PE=1 SV=3	1	1	1	1	1	1	0	1	1	1	1	1	0	1	0	1	1	1	0	1	1	1	1	1	0	1	0	1	1	1	0	1	1	1	1	1	0	1	0	1	3.8	3.8
Q86V81	Q86V81	1	1	1	THO complex subunit 4	ALYREF	>sp|Q86V81|THOC4_HUMAN THO complex subunit 4 OS=Homo sapiens GN=ALYREF PE=1 SV=3	1	1	1	1	1	1	0	0	0	1	1	1	1	1	0	0	1	1	0	0	0	1	1	1	1	1	0	0	1	1	0	0	0	1	1	1	1	1	0	0	4.3	4.3
Q86VM9	Q86VM9	1	1	1	Zinc finger CCCH domain-containing protein 18	ZC3H18	>sp|Q86VM9|ZCH18_HUMAN Zinc finger CCCH domain-containing protein 18 OS=Homo sapiens GN=ZC3H18 PE=1 SV=2	1	1	1	1	0	0	0	1	0	0	0	0	0	0	0	0	0	0	0	1	0	0	0	0	0	0	0	0	0	0	0	1	0	0	0	0	0	0	0	0	1.3	1.3
Q86VP6	Q86VP6	6	6	6	Cullin-associated NEDD8-dissociated protein 1	CAND1	>sp|Q86VP6|CAND1_HUMAN Cullin-associated NEDD8-dissociated protein 1 OS=Homo sapiens GN=CAND1 PE=1 SV=2	1	6	6	6	5	2	1	2	0	1	5	6	2	1	1	0	5	2	1	2	0	1	5	6	2	1	1	0	5	2	1	2	0	1	5	6	2	1	1	0	5.9	5.9
Q86VX2	Q86VX2	3	3	3	COMM domain-containing protein 7	COMMD7	>sp|Q86VX2|COMD7_HUMAN COMM domain-containing protein 7 OS=Homo sapiens GN=COMMD7 PE=1 SV=2	1	3	3	3	3	3	3	3	3	2	0	0	0	0	0	0	3	3	3	3	3	2	0	0	0	0	0	0	3	3	3	3	3	2	0	0	0	0	0	0	19	19
Q86W92;Q8ND30	Q86W92	4;1	4;1	4;1	Liprin-beta-1	PPFIBP1	>sp|Q86W92|LIPB1_HUMAN Liprin-beta-1 OS=Homo sapiens GN=PPFIBP1 PE=1 SV=2	2	4	4	4	4	0	1	0	0	1	1	2	0	1	1	0	4	0	1	0	0	1	1	2	0	1	1	0	4	0	1	0	0	1	1	2	0	1	1	0	5	5
Q86WX3	Q86WX3	1	1	1	Active regulator of SIRT1	RPS19BP1	>sp|Q86WX3|AROS_HUMAN Active regulator of SIRT1 OS=Homo sapiens GN=RPS19BP1 PE=1 SV=1	1	1	1	1	1	1	1	1	0	1	0	0	1	0	0	0	1	1	1	1	0	1	0	0	1	0	0	0	1	1	1	1	0	1	0	0	1	0	0	0	9.6	9.6
Q86X83	Q86X83	4	4	4	COMM domain-containing protein 2	COMMD2	>sp|Q86X83|COMD2_HUMAN COMM domain-containing protein 2 OS=Homo sapiens GN=COMMD2 PE=1 SV=2	1	4	4	4	3	4	4	2	2	3	0	0	0	0	0	0	3	4	4	2	2	3	0	0	0	0	0	0	3	4	4	2	2	3	0	0	0	0	0	0	18.6	18.6
Q8IVT2	Q8IVT2	1	1	1	Mitotic interactor and substrate of PLK1	MISP	>sp|Q8IVT2|MISP_HUMAN Mitotic interactor and substrate of PLK1 OS=Homo sapiens GN=MISP PE=1 SV=1	1	1	1	1	1	1	0	0	0	0	1	0	0	0	0	0	1	1	0	0	0	0	1	0	0	0	0	0	1	1	0	0	0	0	1	0	0	0	0	0	2.2	2.2
Q8IWX8	Q8IWX8	1	1	1	Calcium homeostasis endoplasmic reticulum protein	CHERP	>sp|Q8IWX8|CHERP_HUMAN Calcium homeostasis endoplasmic reticulum protein OS=Homo sapiens GN=CHERP PE=1 SV=3	1	1	1	1	1	1	1	1	0	1	1	1	1	1	1	1	1	1	1	1	0	1	1	1	1	1	1	1	1	1	1	1	0	1	1	1	1	1	1	1	1.2	1.2
Q8IYB3	Q8IYB3	5	5	5	Serine/arginine repetitive matrix protein 1	SRRM1	>sp|Q8IYB3|SRRM1_HUMAN Serine/arginine repetitive matrix protein 1 OS=Homo sapiens GN=SRRM1 PE=1 SV=2	1	5	5	5	2	1	1	5	5	5	1	1	1	5	5	5	2	1	1	5	5	5	1	1	1	5	5	5	2	1	1	5	5	5	1	1	1	5	5	5	6.5	6.5
Q8IYT4	Q8IYT4	1	1	1	Katanin p60 ATPase-containing subunit A-like 2	KATNAL2	>sp|Q8IYT4|KATL2_HUMAN Katanin p60 ATPase-containing subunit A-like 2 OS=Homo sapiens GN=KATNAL2 PE=1 SV=3	1	1	1	1	1	1	1	1	1	1	1	1	0	1	1	1	1	1	1	1	1	1	1	1	0	1	1	1	1	1	1	1	1	1	1	1	0	1	1	1	2.2	2.2
Q8N1F7	Q8N1F7	2	2	2	Nuclear pore complex protein Nup93	NUP93	>sp|Q8N1F7|NUP93_HUMAN Nuclear pore complex protein Nup93 OS=Homo sapiens GN=NUP93 PE=1 SV=2	1	2	2	2	2	1	1	1	2	1	2	1	1	0	0	0	2	1	1	1	2	1	2	1	1	0	0	0	2	1	1	1	2	1	2	1	1	0	0	0	2.9	2.9
Q8N5F7;Q5M9Q1	Q8N5F7;Q5M9Q1	2;1	2;1	2;1	NF-kappa-B-activating protein;NKAP-like protein	NKAP;NKAPL	>sp|Q8N5F7|NKAP_HUMAN NF-kappa-B-activating protein OS=Homo sapiens GN=NKAP PE=1 SV=1;>sp|Q5M9Q1|NKAPL_HUMAN NKAP-like protein OS=Homo sapiens GN=NKAPL PE=2 SV=3	2	2	2	2	2	1	0	1	1	1	1	0	0	1	1	0	2	1	0	1	1	1	1	0	0	1	1	0	2	1	0	1	1	1	1	0	0	1	1	0	6.3	6.3
Q8N668	Q8N668	5	5	5	COMM domain-containing protein 1	COMMD1	>sp|Q8N668|COMD1_HUMAN COMM domain-containing protein 1 OS=Homo sapiens GN=COMMD1 PE=1 SV=1	1	5	5	5	3	3	3	4	4	5	0	0	0	0	0	0	3	3	3	4	4	5	0	0	0	0	0	0	3	3	3	4	4	5	0	0	0	0	0	0	22.1	22.1
Q8N983	Q8N983	1	1	1	39S ribosomal protein L43, mitochondrial	MRPL43	>sp|Q8N983|RM43_HUMAN 39S ribosomal protein L43, mitochondrial OS=Homo sapiens GN=MRPL43 PE=1 SV=1	1	1	1	1	1	1	0	1	0	1	1	1	0	1	0	1	1	1	0	1	0	1	1	1	0	1	0	1	1	1	0	1	0	1	1	1	0	1	0	1	5.1	5.1
Q8N9T8	Q8N9T8	1	1	1	Protein KRI1 homolog	KRI1	>sp|Q8N9T8|KRI1_HUMAN Protein KRI1 homolog OS=Homo sapiens GN=KRI1 PE=1 SV=3	1	1	1	1	0	0	0	1	0	1	0	0	0	1	0	0	0	0	0	1	0	1	0	0	0	1	0	0	0	0	0	1	0	1	0	0	0	1	0	0	2	2
Q8NAV1	Q8NAV1	4	4	4	Pre-mRNA-splicing factor 38A	PRPF38A	>sp|Q8NAV1|PR38A_HUMAN Pre-mRNA-splicing factor 38A OS=Homo sapiens GN=PRPF38A PE=1 SV=1	1	4	4	4	1	1	0	3	3	4	1	1	1	3	3	3	1	1	0	3	3	4	1	1	1	3	3	3	1	1	0	3	3	4	1	1	1	3	3	3	12.8	12.8
Q8NBQ5	Q8NBQ5	3	3	3	Estradiol 17-beta-dehydrogenase 11	HSD17B11	>sp|Q8NBQ5|DHB11_HUMAN Estradiol 17-beta-dehydrogenase 11 OS=Homo sapiens GN=HSD17B11 PE=1 SV=3	1	3	3	3	2	2	1	2	2	2	2	2	0	1	2	1	2	2	1	2	2	2	2	2	0	1	2	1	2	2	1	2	2	2	2	2	0	1	2	1	14	14
Q8NC51	Q8NC51	2	2	2	Plasminogen activator inhibitor 1 RNA-binding protein	SERBP1	>sp|Q8NC51|PAIRB_HUMAN Plasminogen activator inhibitor 1 RNA-binding protein OS=Homo sapiens GN=SERBP1 PE=1 SV=2	1	2	2	2	2	2	2	2	2	2	1	1	2	2	2	2	2	2	2	2	2	2	1	1	2	2	2	2	2	2	2	2	2	2	1	1	2	2	2	2	7.1	7.1
Q8NE71	Q8NE71	2	2	2	ATP-binding cassette sub-family F member 1	ABCF1	>sp|Q8NE71|ABCF1_HUMAN ATP-binding cassette sub-family F member 1 OS=Homo sapiens GN=ABCF1 PE=1 SV=2	1	2	2	2	1	2	0	1	2	2	2	2	1	0	1	2	1	2	0	1	2	2	2	2	1	0	1	2	1	2	0	1	2	2	2	2	1	0	1	2	2.6	2.6
Q8NF91	Q8NF91	1	1	1	Nesprin-1	SYNE1	>sp|Q8NF91|SYNE1_HUMAN Nesprin-1 OS=Homo sapiens GN=SYNE1 PE=1 SV=4	1	1	1	1	1	1	1	1	1	1	1	1	1	0	1	1	1	1	1	1	1	1	1	1	1	0	1	1	1	1	1	1	1	1	1	1	1	0	1	1	0.1	0.1
Q8TA86	Q8TA86	2	2	2	Retinitis pigmentosa 9 protein	RP9	>sp|Q8TA86|RP9_HUMAN Retinitis pigmentosa 9 protein OS=Homo sapiens GN=RP9 PE=1 SV=2	1	2	2	2	0	1	1	1	1	1	1	0	1	0	0	0	0	1	1	1	1	1	1	0	1	0	0	0	0	1	1	1	1	1	1	0	1	0	0	0	11.3	11.3
Q8TCE6;Q6NSW5	Q8TCE6;Q6NSW5	10;8	10;8	10;8	Protein FAM45A;Protein FAM45B	FAM45A;FAM45B	>sp|Q8TCE6|FA45A_HUMAN Protein FAM45A OS=Homo sapiens GN=FAM45A PE=2 SV=1;>sp|Q6NSW5|FA45B_HUMAN Putative protein FAM45B OS=Homo sapiens GN=FAM45BP PE=5 SV=1	2	10	10	10	7	7	6	9	6	10	0	0	0	0	1	0	7	7	6	9	6	10	0	0	0	0	1	0	7	7	6	9	6	10	0	0	0	0	1	0	32.2	32.2
Q8TEM1	Q8TEM1	1	1	1	Nuclear pore membrane glycoprotein 210	NUP210	>sp|Q8TEM1|PO210_HUMAN Nuclear pore membrane glycoprotein 210 OS=Homo sapiens GN=NUP210 PE=1 SV=3	1	1	1	1	0	0	0	0	0	0	1	0	0	0	0	0	0	0	0	0	0	0	1	0	0	0	0	0	0	0	0	0	0	0	1	0	0	0	0	0	0.8	0.8
Q8TF01	Q8TF01	3	3	3	Arginine/serine-rich protein PNISR	PNISR	>sp|Q8TF01|PNISR_HUMAN Arginine/serine-rich protein PNISR OS=Homo sapiens GN=PNISR PE=1 SV=2	1	3	3	3	0	0	0	3	3	3	0	0	0	3	3	3	0	0	0	3	3	3	0	0	0	3	3	3	0	0	0	3	3	3	0	0	0	3	3	3	4.3	4.3
Q8WUB8	Q8WUB8	2	2	2	PHD finger protein 10	PHF10	>sp|Q8WUB8|PHF10_HUMAN PHD finger protein 10 OS=Homo sapiens GN=PHF10 PE=1 SV=3	1	2	2	2	2	0	0	0	0	0	0	1	2	0	0	0	2	0	0	0	0	0	0	1	2	0	0	0	2	0	0	0	0	0	0	1	2	0	0	0	4	4
Q8WUQ7	Q8WUQ7	2	2	2	Cactin	CACTIN	>sp|Q8WUQ7|CATIN_HUMAN Cactin OS=Homo sapiens GN=CACTIN PE=1 SV=3	1	2	2	2	2	1	1	2	2	2	1	1	1	2	2	1	2	1	1	2	2	2	1	1	1	2	2	1	2	1	1	2	2	2	1	1	1	2	2	1	3.6	3.6
Q8WVV4	Q8WVV4	1	1	1	Protein POF1B	POF1B	>sp|Q8WVV4|POF1B_HUMAN Protein POF1B OS=Homo sapiens GN=POF1B PE=1 SV=3	1	1	1	1	1	1	1	0	0	0	1	1	1	0	0	0	1	1	1	0	0	0	1	1	1	0	0	0	1	1	1	0	0	0	1	1	1	0	0	0	1.7	1.7
Q8WWY3	Q8WWY3	4	4	4	U4/U6 small nuclear ribonucleoprotein Prp31	PRPF31	>sp|Q8WWY3|PRP31_HUMAN U4/U6 small nuclear ribonucleoprotein Prp31 OS=Homo sapiens GN=PRPF31 PE=1 SV=2	1	4	4	4	2	1	0	2	2	3	0	0	0	2	3	2	2	1	0	2	2	3	0	0	0	2	3	2	2	1	0	2	2	3	0	0	0	2	3	2	12	12
Q8WXA9	Q8WXA9	3	3	3	Splicing regulatory glutamine/lysine-rich protein 1	SREK1	>sp|Q8WXA9|SREK1_HUMAN Splicing regulatory glutamine/lysine-rich protein 1 OS=Homo sapiens GN=SREK1 PE=1 SV=1	1	3	3	3	1	0	0	3	0	2	0	1	0	2	2	1	1	0	0	3	0	2	0	1	0	2	2	1	1	0	0	3	0	2	0	1	0	2	2	1	7.9	7.9
Q8WXX5	Q8WXX5	2	2	2	DnaJ homolog subfamily C member 9	DNAJC9	>sp|Q8WXX5|DNJC9_HUMAN DnaJ homolog subfamily C member 9 OS=Homo sapiens GN=DNAJC9 PE=1 SV=1	1	2	2	2	2	0	0	0	0	0	0	2	0	0	0	0	2	0	0	0	0	0	0	2	0	0	0	0	2	0	0	0	0	0	0	2	0	0	0	0	8.1	8.1
Q92522	Q92522	1	1	1	Histone H1x	H1FX	>sp|Q92522|H1X_HUMAN Histone H1x OS=Homo sapiens GN=H1FX PE=1 SV=1	1	1	1	1	1	1	0	1	0	1	0	1	1	1	1	0	1	1	0	1	0	1	0	1	1	1	1	0	1	1	0	1	0	1	0	1	1	1	1	0	5.6	5.6
Q92552	Q92552	6	6	6	28S ribosomal protein S27, mitochondrial	MRPS27	>sp|Q92552|RT27_HUMAN 28S ribosomal protein S27, mitochondrial OS=Homo sapiens GN=MRPS27 PE=1 SV=3	1	6	6	6	6	4	4	5	3	4	4	5	4	5	2	1	6	4	4	5	3	4	4	5	4	5	2	1	6	4	4	5	3	4	4	5	4	5	2	1	19.3	19.3
Q92616	Q92616	2	2	2	Translational activator GCN1	GCN1L1	>sp|Q92616|GCN1_HUMAN eIF-2-alpha kinase activator GCN1 OS=Homo sapiens GN=GCN1 PE=1 SV=6	1	2	2	2	1	1	1	2	1	1	2	2	1	0	1	1	1	1	1	2	1	1	2	2	1	0	1	1	1	1	1	2	1	1	2	2	1	0	1	1	0.9	0.9
Q92621	Q92621	1	1	1	Nuclear pore complex protein Nup205	NUP205	>sp|Q92621|NU205_HUMAN Nuclear pore complex protein Nup205 OS=Homo sapiens GN=NUP205 PE=1 SV=3	1	1	1	1	1	0	1	0	0	0	1	0	1	0	0	0	1	0	1	0	0	0	1	0	1	0	0	0	1	0	1	0	0	0	1	0	1	0	0	0	0.7	0.7
Q92665	Q92665	2	2	2	28S ribosomal protein S31, mitochondrial	MRPS31	>sp|Q92665|RT31_HUMAN 28S ribosomal protein S31, mitochondrial OS=Homo sapiens GN=MRPS31 PE=1 SV=3	1	2	2	2	1	0	1	1	0	2	1	1	0	1	0	0	1	0	1	1	0	2	1	1	0	1	0	0	1	0	1	1	0	2	1	1	0	1	0	0	6.1	6.1
Q92841	Q92841	11	5	5	Probable ATP-dependent RNA helicase DDX17	DDX17	>sp|Q92841|DDX17_HUMAN Probable ATP-dependent RNA helicase DDX17 OS=Homo sapiens GN=DDX17 PE=1 SV=2	1	11	5	5	8	8	5	7	6	8	8	9	9	7	7	6	4	4	1	4	2	3	4	4	4	3	3	2	4	4	1	4	2	3	4	4	4	3	3	2	17.4	8.5
Q92945	Q92945	3	3	3	Far upstream element-binding protein 2	KHSRP	>sp|Q92945|FUBP2_HUMAN Far upstream element-binding protein 2 OS=Homo sapiens GN=KHSRP PE=1 SV=4	1	3	3	3	2	1	1	2	1	1	3	3	0	0	0	1	2	1	1	2	1	1	3	3	0	0	0	1	2	1	1	2	1	1	3	3	0	0	0	1	4.6	4.6
Q92973	Q92973	2	2	2	Transportin-1	TNPO1	>sp|Q92973|TNPO1_HUMAN Transportin-1 OS=Homo sapiens GN=TNPO1 PE=1 SV=2	1	2	2	2	1	1	0	2	0	1	1	1	1	0	0	1	1	1	0	2	0	1	1	1	1	0	0	1	1	1	0	2	0	1	1	1	1	0	0	1	3	3
Q93045	Q93045	1	1	1	Stathmin-2	STMN2	>sp|Q93045|STMN2_HUMAN Stathmin-2 OS=Homo sapiens GN=STMN2 PE=1 SV=3	1	1	1	1	1	1	1	1	1	1	1	1	1	1	1	1	1	1	1	1	1	1	1	1	1	1	1	1	1	1	1	1	1	1	1	1	1	1	1	1	5.6	5.6
Q96AG4	Q96AG4	3	3	3	Leucine-rich repeat-containing protein 59	LRRC59	>sp|Q96AG4|LRC59_HUMAN Leucine-rich repeat-containing protein 59 OS=Homo sapiens GN=LRRC59 PE=1 SV=1	1	3	3	3	3	3	3	1	1	1	3	3	2	1	1	1	3	3	3	1	1	1	3	3	2	1	1	1	3	3	3	1	1	1	3	3	2	1	1	1	9.4	9.4
Q96DA6	Q96DA6	3	3	3	Mitochondrial import inner membrane translocase subunit TIM14	DNAJC19	>sp|Q96DA6|TIM14_HUMAN Mitochondrial import inner membrane translocase subunit TIM14 OS=Homo sapiens GN=DNAJC19 PE=1 SV=3	1	3	3	3	2	1	1	1	1	1	2	3	2	1	1	0	2	1	1	1	1	1	2	3	2	1	1	0	2	1	1	1	1	1	2	3	2	1	1	0	30.2	30.2
Q96EY7	Q96EY7	4	4	4	Pentatricopeptide repeat domain-containing protein 3, mitochondrial	PTCD3	>sp|Q96EY7|PTCD3_HUMAN Pentatricopeptide repeat domain-containing protein 3, mitochondrial OS=Homo sapiens GN=PTCD3 PE=1 SV=3	1	4	4	4	2	0	1	4	1	4	3	2	1	2	0	1	2	0	1	4	1	4	3	2	1	2	0	1	2	0	1	4	1	4	3	2	1	2	0	1	6.5	6.5
Q96HS1	Q96HS1	2	2	2	Serine/threonine-protein phosphatase PGAM5, mitochondrial	PGAM5	>sp|Q96HS1|PGAM5_HUMAN Serine/threonine-protein phosphatase PGAM5, mitochondrial OS=Homo sapiens GN=PGAM5 PE=1 SV=2	1	2	2	2	1	2	2	2	2	2	2	2	2	2	2	2	1	2	2	2	2	2	2	2	2	2	2	2	1	2	2	2	2	2	2	2	2	2	2	2	7.6	7.6
Q96I25	Q96I25	2	2	2	Splicing factor 45	RBM17	>sp|Q96I25|SPF45_HUMAN Splicing factor 45 OS=Homo sapiens GN=RBM17 PE=1 SV=1	1	2	2	2	2	2	2	2	1	2	2	1	1	2	2	2	2	2	2	2	1	2	2	1	1	2	2	2	2	2	2	2	1	2	2	1	1	2	2	2	5.2	5.2
Q96IX5	Q96IX5	1	1	1	Up-regulated during skeletal muscle growth protein 5	USMG5	>sp|Q96IX5|USMG5_HUMAN Up-regulated during skeletal muscle growth protein 5 OS=Homo sapiens GN=USMG5 PE=1 SV=1	1	1	1	1	1	1	0	1	1	1	1	1	0	0	1	0	1	1	0	1	1	1	1	1	0	0	1	0	1	1	0	1	1	1	1	1	0	0	1	0	25.9	25.9
Q96IZ7	Q96IZ7	1	1	1	Serine/Arginine-related protein 53	RSRC1	>sp|Q96IZ7|RSRC1_HUMAN Serine/Arginine-related protein 53 OS=Homo sapiens GN=RSRC1 PE=1 SV=1	1	1	1	1	0	0	0	1	0	1	0	0	0	0	1	1	0	0	0	1	0	1	0	0	0	0	1	1	0	0	0	1	0	1	0	0	0	0	1	1	9.6	9.6
Q96JP5	Q96JP5	5	5	5	E3 ubiquitin-protein ligase ZFP91	ZFP91	>sp|Q96JP5|ZFP91_HUMAN E3 ubiquitin-protein ligase ZFP91 OS=Homo sapiens GN=ZFP91 PE=1 SV=1	1	5	5	5	2	0	0	3	3	3	0	0	0	3	2	0	2	0	0	3	3	3	0	0	0	3	2	0	2	0	0	3	3	3	0	0	0	3	2	0	13.5	13.5
Q96P63	Q96P63	1	1	1	Serpin B12	SERPINB12	>sp|Q96P63|SPB12_HUMAN Serpin B12 OS=Homo sapiens GN=SERPINB12 PE=1 SV=1	1	1	1	1	1	1	1	1	0	1	0	1	1	0	1	1	1	1	1	1	0	1	0	1	1	0	1	1	1	1	1	1	0	1	0	1	1	0	1	1	4	4
Q96PK6	Q96PK6	4	4	4	RNA-binding protein 14	RBM14	>sp|Q96PK6|RBM14_HUMAN RNA-binding protein 14 OS=Homo sapiens GN=RBM14 PE=1 SV=2	1	4	4	4	4	4	4	3	1	3	4	4	4	3	3	3	4	4	4	3	1	3	4	4	4	3	3	3	4	4	4	3	1	3	4	4	4	3	3	3	7.8	7.8
Q96QA5	Q96QA5	2	2	2	Gasdermin-A	GSDMA	>sp|Q96QA5|GSDMA_HUMAN Gasdermin-A OS=Homo sapiens GN=GSDMA PE=1 SV=4	1	2	2	2	2	2	1	0	0	0	1	1	2	0	0	0	2	2	1	0	0	0	1	1	2	0	0	0	2	2	1	0	0	0	1	1	2	0	0	0	3.8	3.8
Q99459	Q99459	2	2	2	Cell division cycle 5-like protein	CDC5L	>sp|Q99459|CDC5L_HUMAN Cell division cycle 5-like protein OS=Homo sapiens GN=CDC5L PE=1 SV=2	1	2	2	2	2	0	0	1	0	2	0	1	0	1	0	0	2	0	0	1	0	2	0	1	0	1	0	0	2	0	0	1	0	2	0	1	0	1	0	0	2.7	2.7
Q99575	Q99575	12	12	12	Ribonucleases P/MRP protein subunit POP1	POP1	>sp|Q99575|POP1_HUMAN Ribonucleases P/MRP protein subunit POP1 OS=Homo sapiens GN=POP1 PE=1 SV=2	1	12	12	12	10	2	3	9	7	8	4	3	6	8	7	3	10	2	3	9	7	8	4	3	6	8	7	3	10	2	3	9	7	8	4	3	6	8	7	3	14.5	14.5
Q99590	Q99590	8	8	8	Protein SCAF11	SCAF11	>sp|Q99590|SCAFB_HUMAN Protein SCAF11 OS=Homo sapiens GN=SCAF11 PE=1 SV=2	1	8	8	8	8	4	4	2	1	2	3	1	4	2	1	0	8	4	4	2	1	2	3	1	4	2	1	0	8	4	4	2	1	2	3	1	4	2	1	0	7.2	7.2
Q99623	Q99623	4	4	4	Prohibitin-2	PHB2	>sp|Q99623|PHB2_HUMAN Prohibitin-2 OS=Homo sapiens GN=PHB2 PE=1 SV=2	1	4	4	4	4	3	4	3	2	3	4	4	3	3	3	3	4	3	4	3	2	3	4	4	3	3	3	3	4	3	4	3	2	3	4	4	3	3	3	3	16.1	16.1
Q99714	Q99714	2	2	2	3-hydroxyacyl-CoA dehydrogenase type-2	HSD17B10	>sp|Q99714|HCD2_HUMAN 3-hydroxyacyl-CoA dehydrogenase type-2 OS=Homo sapiens GN=HSD17B10 PE=1 SV=3	1	2	2	2	2	2	1	1	0	1	2	2	2	1	0	0	2	2	1	1	0	1	2	2	2	1	0	0	2	2	1	1	0	1	2	2	2	1	0	0	14.6	14.6
Q99729	Q99729	1	1	1	Heterogeneous nuclear ribonucleoprotein A/B	HNRNPAB	>sp|Q99729|ROAA_HUMAN Heterogeneous nuclear ribonucleoprotein A/B OS=Homo sapiens GN=HNRNPAB PE=1 SV=2	1	1	1	1	0	0	0	1	1	1	0	0	0	1	1	1	0	0	0	1	1	1	0	0	0	1	1	1	0	0	0	1	1	1	0	0	0	1	1	1	3.9	3.9
Q99733	Q99733	1	1	1	Nucleosome assembly protein 1-like 4	NAP1L4	>sp|Q99733|NP1L4_HUMAN Nucleosome assembly protein 1-like 4 OS=Homo sapiens GN=NAP1L4 PE=1 SV=1	1	1	1	1	1	1	0	1	1	1	1	1	1	1	1	0	1	1	0	1	1	1	1	1	1	1	1	0	1	1	0	1	1	1	1	1	1	1	1	0	2.9	2.9
Q99832	Q99832	8	8	8	T-complex protein 1 subunit eta	CCT7	>sp|Q99832|TCPH_HUMAN T-complex protein 1 subunit eta OS=Homo sapiens GN=CCT7 PE=1 SV=2	1	8	8	8	6	6	6	4	3	4	6	7	6	3	4	4	6	6	6	4	3	4	6	7	6	3	4	4	6	6	6	4	3	4	6	7	6	3	4	4	17.9	17.9
Q99873	Q99873	1	1	1	Protein arginine N-methyltransferase 1	PRMT1	>sp|Q99873|ANM1_HUMAN Protein arginine N-methyltransferase 1 OS=Homo sapiens GN=PRMT1 PE=1 SV=2	1	1	1	1	0	0	0	1	1	1	1	1	0	1	1	1	0	0	0	1	1	1	1	1	0	1	1	1	0	0	0	1	1	1	1	1	0	1	1	1	3	3
Q99959	Q99959	1	1	1	Plakophilin-2	PKP2	>sp|Q99959|PKP2_HUMAN Plakophilin-2 OS=Homo sapiens GN=PKP2 PE=1 SV=2	1	1	1	1	1	0	0	0	0	0	1	0	1	0	0	0	1	0	0	0	0	0	1	0	1	0	0	0	1	0	0	0	0	0	1	0	1	0	0	0	1.2	1.2
Q9BQB6	Q9BQB6	1	1	1	Vitamin K epoxide reductase complex subunit 1	VKORC1	>sp|Q9BQB6|VKOR1_HUMAN Vitamin K epoxide reductase complex subunit 1 OS=Homo sapiens GN=VKORC1 PE=1 SV=1	1	1	1	1	1	1	1	1	0	1	1	1	1	1	1	1	1	1	1	1	0	1	1	1	1	1	1	1	1	1	1	1	0	1	1	1	1	1	1	1	8	8
Q9BQG0	Q9BQG0	10	10	10	Myb-binding protein 1A	MYBBP1A	>sp|Q9BQG0|MBB1A_HUMAN Myb-binding protein 1A OS=Homo sapiens GN=MYBBP1A PE=1 SV=2	1	10	10	10	6	4	3	8	5	8	4	5	3	8	9	4	6	4	3	8	5	8	4	5	3	8	9	4	6	4	3	8	5	8	4	5	3	8	9	4	8.7	8.7
Q9BSJ6	Q9BSJ6	1	1	1	Protein FAM64A	FAM64A	>sp|Q9BSJ6|PIMRE_HUMAN Protein PIMREG OS=Homo sapiens GN=PIMREG PE=1 SV=1	1	1	1	1	1	0	1	1	1	1	0	0	1	1	1	1	1	0	1	1	1	1	0	0	1	1	1	1	1	0	1	1	1	1	0	0	1	1	1	1	4	4
Q9BU76	Q9BU76	4	4	4	Multiple myeloma tumor-associated protein 2	MMTAG2	>sp|Q9BU76|MMTA2_HUMAN Multiple myeloma tumor-associated protein 2 OS=Homo sapiens GN=MMTAG2 PE=1 SV=1	1	4	4	4	3	2	2	4	3	4	3	2	2	3	4	4	3	2	2	4	3	4	3	2	2	3	4	4	3	2	2	4	3	4	3	2	2	3	4	4	20.2	20.2
Q9BUF5	Q9BUF5	6	1	1	Tubulin beta-6 chain	TUBB6	>sp|Q9BUF5|TBB6_HUMAN Tubulin beta-6 chain OS=Homo sapiens GN=TUBB6 PE=1 SV=1	1	6	1	1	4	3	3	4	3	5	4	3	3	4	4	3	1	0	0	0	0	1	0	0	0	0	0	0	1	0	0	0	0	1	0	0	0	0	0	0	15.7	3.4
Q9BVC6	Q9BVC6	2	2	2	Transmembrane protein 109	TMEM109	>sp|Q9BVC6|TM109_HUMAN Transmembrane protein 109 OS=Homo sapiens GN=TMEM109 PE=1 SV=1	1	2	2	2	1	1	2	2	1	2	1	1	2	2	1	1	1	1	2	2	1	2	1	1	2	2	1	1	1	1	2	2	1	2	1	1	2	2	1	1	8.6	8.6
Q9BVJ6	Q9BVJ6	6	6	6	U3 small nucleolar RNA-associated protein 14 homolog A	UTP14A	>sp|Q9BVJ6|UT14A_HUMAN U3 small nucleolar RNA-associated protein 14 homolog A OS=Homo sapiens GN=UTP14A PE=1 SV=1	1	6	6	6	6	2	3	3	1	2	1	0	3	2	1	0	6	2	3	3	1	2	1	0	3	2	1	0	6	2	3	3	1	2	1	0	3	2	1	0	10.2	10.2
Q9BVK6	Q9BVK6	1	1	1	Transmembrane emp24 domain-containing protein 9	TMED9	>sp|Q9BVK6|TMED9_HUMAN Transmembrane emp24 domain-containing protein 9 OS=Homo sapiens GN=TMED9 PE=1 SV=2	1	1	1	1	1	1	1	1	1	1	1	1	1	1	1	1	1	1	1	1	1	1	1	1	1	1	1	1	1	1	1	1	1	1	1	1	1	1	1	1	4.7	4.7
Q9BX40	Q9BX40	1	1	1	Protein LSM14 homolog B	LSM14B	>sp|Q9BX40|LS14B_HUMAN Protein LSM14 homolog B OS=Homo sapiens GN=LSM14B PE=1 SV=1	1	1	1	1	1	0	1	0	0	0	0	1	0	0	0	0	1	0	1	0	0	0	0	1	0	0	0	0	1	0	1	0	0	0	0	1	0	0	0	0	2.9	2.9
Q9BXF6	Q9BXF6	2	2	2	Rab11 family-interacting protein 5	RAB11FIP5	>sp|Q9BXF6|RFIP5_HUMAN Rab11 family-interacting protein 5 OS=Homo sapiens GN=RAB11FIP5 PE=1 SV=1	1	2	2	2	1	0	0	0	1	0	0	0	0	0	0	0	1	0	0	0	1	0	0	0	0	0	0	0	1	0	0	0	1	0	0	0	0	0	0	0	4.7	4.7
Q9BXS6	Q9BXS6	2	2	2	Nucleolar and spindle-associated protein 1	NUSAP1	>sp|Q9BXS6|NUSAP_HUMAN Nucleolar and spindle-associated protein 1 OS=Homo sapiens GN=NUSAP1 PE=1 SV=1	1	2	2	2	1	0	0	2	2	2	0	0	0	2	1	1	1	0	0	2	2	2	0	0	0	2	1	1	1	0	0	2	2	2	0	0	0	2	1	1	5.4	5.4
Q9BY77	Q9BY77	5	5	5	Polymerase delta-interacting protein 3	POLDIP3	>sp|Q9BY77|PDIP3_HUMAN Polymerase delta-interacting protein 3 OS=Homo sapiens GN=POLDIP3 PE=1 SV=2	1	5	5	5	5	3	2	4	5	5	1	2	3	5	4	3	5	3	2	4	5	5	1	2	3	5	4	3	5	3	2	4	5	5	1	2	3	5	4	3	17.3	17.3
Q9BYG3	Q9BYG3	2	2	2	MKI67 FHA domain-interacting nucleolar phosphoprotein	MKI67IP	>sp|Q9BYG3|MK67I_HUMAN MKI67 FHA domain-interacting nucleolar phosphoprotein OS=Homo sapiens GN=NIFK PE=1 SV=1	1	2	2	2	1	1	0	2	1	1	0	1	1	2	2	1	1	1	0	2	1	1	0	1	1	2	2	1	1	1	0	2	1	1	0	1	1	2	2	1	9.6	9.6
Q9BZE4	Q9BZE4	3	3	3	Nucleolar GTP-binding protein 1	GTPBP4	>sp|Q9BZE4|NOG1_HUMAN Nucleolar GTP-binding protein 1 OS=Homo sapiens GN=GTPBP4 PE=1 SV=3	1	3	3	3	1	0	0	3	2	2	1	0	1	3	2	2	1	0	0	3	2	2	1	0	1	3	2	2	1	0	0	3	2	2	1	0	1	3	2	2	5.2	5.2
Q9GZQ3	Q9GZQ3	4	4	4	COMM domain-containing protein 5	COMMD5	>sp|Q9GZQ3|COMD5_HUMAN COMM domain-containing protein 5 OS=Homo sapiens GN=COMMD5 PE=1 SV=1	1	4	4	4	4	4	4	4	4	4	0	0	0	0	0	0	4	4	4	4	4	4	0	0	0	0	0	0	4	4	4	4	4	4	0	0	0	0	0	0	19.2	19.2
Q9GZT3	Q9GZT3	2	2	2	SRA stem-loop-interacting RNA-binding protein, mitochondrial	SLIRP	>sp|Q9GZT3|SLIRP_HUMAN SRA stem-loop-interacting RNA-binding protein, mitochondrial OS=Homo sapiens GN=SLIRP PE=1 SV=1	1	2	2	2	2	2	2	0	0	2	2	2	2	0	2	1	2	2	2	0	0	2	2	2	2	0	2	1	2	2	2	0	0	2	2	2	2	0	2	1	22	22
Q9H089	Q9H089	2	2	2	Large subunit GTPase 1 homolog	LSG1	>sp|Q9H089|LSG1_HUMAN Large subunit GTPase 1 homolog OS=Homo sapiens GN=LSG1 PE=1 SV=2	1	2	2	2	2	0	0	1	0	1	0	2	0	2	1	0	2	0	0	1	0	1	0	2	0	2	1	0	2	0	0	1	0	1	0	2	0	2	1	0	3.3	3.3
Q9H0A8	Q9H0A8	4	4	4	COMM domain-containing protein 4	COMMD4	>sp|Q9H0A8|COMD4_HUMAN COMM domain-containing protein 4 OS=Homo sapiens GN=COMMD4 PE=1 SV=1	1	4	4	4	4	4	3	3	3	4	0	0	0	0	0	0	4	4	3	3	3	4	0	0	0	0	0	0	4	4	3	3	3	4	0	0	0	0	0	0	23.1	23.1
Q9H0H5	Q9H0H5	2	2	2	Rac GTPase-activating protein 1	RACGAP1	>sp|Q9H0H5|RGAP1_HUMAN Rac GTPase-activating protein 1 OS=Homo sapiens GN=RACGAP1 PE=1 SV=1	1	2	2	2	0	0	0	0	0	0	0	2	0	0	0	0	0	0	0	0	0	0	0	2	0	0	0	0	0	0	0	0	0	0	0	2	0	0	0	0	4.1	4.1
Q9H4L5	Q9H4L5	7	7	7	Oxysterol-binding protein-related protein 3	OSBPL3	>sp|Q9H4L5|OSBL3_HUMAN Oxysterol-binding protein-related protein 3 OS=Homo sapiens GN=OSBPL3 PE=1 SV=1	1	7	7	7	5	0	0	4	4	3	0	0	0	2	4	2	5	0	0	4	4	3	0	0	0	2	4	2	5	0	0	4	4	3	0	0	0	2	4	2	12	12
Q9H5V9	Q9H5V9	2	2	2	UPF0428 protein CXorf56	CXorf56	>sp|Q9H5V9|CX056_HUMAN UPF0428 protein CXorf56 OS=Homo sapiens GN=CXorf56 PE=1 SV=1	1	2	2	2	1	1	1	1	1	1	1	1	1	1	0	1	1	1	1	1	1	1	1	1	1	1	0	1	1	1	1	1	1	1	1	1	1	1	0	1	11.3	11.3
Q9H6F5	Q9H6F5	3	3	3	Coiled-coil domain-containing protein 86	CCDC86	>sp|Q9H6F5|CCD86_HUMAN Coiled-coil domain-containing protein 86 OS=Homo sapiens GN=CCDC86 PE=1 SV=1	1	3	3	3	3	3	2	1	1	1	2	3	2	1	1	1	3	3	2	1	1	1	2	3	2	1	1	1	3	3	2	1	1	1	2	3	2	1	1	1	8.1	8.1
Q9H8G2	Q9H8G2	1	1	1	Caspase activity and apoptosis inhibitor 1	CAAP1	>sp|Q9H8G2|CAAP1_HUMAN Caspase activity and apoptosis inhibitor 1 OS=Homo sapiens GN=CAAP1 PE=1 SV=2	1	1	1	1	1	0	0	1	1	1	0	0	0	1	1	1	1	0	0	1	1	1	0	0	0	1	1	1	1	0	0	1	1	1	0	0	0	1	1	1	4.4	4.4
Q9H9B4	Q9H9B4	2	2	2	Sideroflexin-1	SFXN1	>sp|Q9H9B4|SFXN1_HUMAN Sideroflexin-1 OS=Homo sapiens GN=SFXN1 PE=1 SV=4	1	2	2	2	2	2	2	1	1	1	2	2	2	1	1	1	2	2	2	1	1	1	2	2	2	1	1	1	2	2	2	1	1	1	2	2	2	1	1	1	7.1	7.1
Q9HAV0	Q9HAV0	5	1	1	Guanine nucleotide-binding protein subunit beta-4	GNB4	>sp|Q9HAV0|GBB4_HUMAN Guanine nucleotide-binding protein subunit beta-4 OS=Homo sapiens GN=GNB4 PE=1 SV=3	1	5	1	1	4	4	4	4	3	5	4	4	1	3	5	3	1	1	1	1	1	1	1	1	0	1	1	1	1	1	1	1	1	1	1	1	0	1	1	1	16.8	3.5
Q9HB71	Q9HB71	2	2	2	Calcyclin-binding protein	CACYBP	>sp|Q9HB71|CYBP_HUMAN Calcyclin-binding protein OS=Homo sapiens GN=CACYBP PE=1 SV=2	1	2	2	2	2	2	2	2	0	1	2	1	2	0	0	1	2	2	2	2	0	1	2	1	2	0	0	1	2	2	2	2	0	1	2	1	2	0	0	1	9.6	9.6
Q9HC52	Q9HC52	2	2	2	Chromobox protein homolog 8	CBX8	>sp|Q9HC52|CBX8_HUMAN Chromobox protein homolog 8 OS=Homo sapiens GN=CBX8 PE=1 SV=3	1	2	2	2	2	0	0	1	1	1	0	0	1	1	1	1	2	0	0	1	1	1	0	0	1	1	1	1	2	0	0	1	1	1	0	0	1	1	1	1	5.9	5.9
Q9HDC5	Q9HDC5	3	3	3	Junctophilin-1	JPH1	>sp|Q9HDC5|JPH1_HUMAN Junctophilin-1 OS=Homo sapiens GN=JPH1 PE=1 SV=2	1	3	3	3	3	0	3	0	1	1	1	2	2	1	1	0	3	0	3	0	1	1	1	2	2	1	1	0	3	0	3	0	1	1	1	2	2	1	1	0	5.3	5.3
Q9NP64	Q9NP64	4	4	4	Nucleolar protein of 40 kDa	ZCCHC17	>sp|Q9NP64|NO40_HUMAN Nucleolar protein of 40 kDa OS=Homo sapiens GN=ZCCHC17 PE=1 SV=1	1	4	4	4	2	2	1	4	1	3	1	0	0	2	3	2	2	2	1	4	1	3	1	0	0	2	3	2	2	2	1	4	1	3	1	0	0	2	3	2	21.2	21.2
Q9NQ29	Q9NQ29	9	4	4	Putative RNA-binding protein Luc7-like 1	LUC7L	>sp|Q9NQ29|LUC7L_HUMAN Putative RNA-binding protein Luc7-like 1 OS=Homo sapiens GN=LUC7L PE=1 SV=1	1	9	4	4	9	7	6	7	7	8	8	9	7	6	7	7	4	3	2	2	2	3	3	4	3	1	2	2	4	3	2	2	2	3	3	4	3	1	2	2	27.5	15.4
Q9NQ55	Q9NQ55	2	2	2	Suppressor of SWI4 1 homolog	PPAN	>sp|Q9NQ55|SSF1_HUMAN Suppressor of SWI4 1 homolog OS=Homo sapiens GN=PPAN PE=2 SV=1	1	2	2	2	2	1	1	0	0	0	0	0	1	0	0	0	2	1	1	0	0	0	0	0	1	0	0	0	2	1	1	0	0	0	0	0	1	0	0	0	4.7	4.7
Q9Y6B6;Q9NR31	Q9Y6B6;Q9NR31	1;1	1;1	1;1	GTP-binding protein SAR1b;GTP-binding protein SAR1a	SAR1B;SAR1A	>sp|Q9Y6B6|SAR1B_HUMAN GTP-binding protein SAR1b OS=Homo sapiens GN=SAR1B PE=1 SV=1;>sp|Q9NR31|SAR1A_HUMAN GTP-binding protein SAR1a OS=Homo sapiens GN=SAR1A PE=1 SV=1	2	1	1	1	1	1	1	0	0	0	1	1	1	0	0	0	1	1	1	0	0	0	1	1	1	0	0	0	1	1	1	0	0	0	1	1	1	0	0	0	5.6	5.6
Q9UMX0;Q9NRR5;Q9UHD9	Q9UMX0;Q9NRR5;Q9UHD9	1;1;1	1;1;1	1;1;1	Ubiquilin-1;Ubiquilin-4;Ubiquilin-2	UBQLN1;UBQLN4;UBQLN2	>sp|Q9UMX0|UBQL1_HUMAN Ubiquilin-1 OS=Homo sapiens GN=UBQLN1 PE=1 SV=2;>sp|Q9NRR5|UBQL4_HUMAN Ubiquilin-4 OS=Homo sapiens GN=UBQLN4 PE=1 SV=2;>sp|Q9UHD9|UBQL2_HUMAN Ubiquilin-2 OS=Homo sapiens GN=UBQLN2 PE=1 SV=2	3	1	1	1	1	1	0	0	0	0	1	1	0	0	0	0	1	1	0	0	0	0	1	1	0	0	0	0	1	1	0	0	0	0	1	1	0	0	0	0	3.4	3.4
Q9NS69	Q9NS69	2	2	2	Mitochondrial import receptor subunit TOM22 homolog	TOMM22	>sp|Q9NS69|TOM22_HUMAN Mitochondrial import receptor subunit TOM22 homolog OS=Homo sapiens GN=TOMM22 PE=1 SV=3	1	2	2	2	2	1	0	1	0	2	2	2	0	0	0	1	2	1	0	1	0	2	2	2	0	0	0	1	2	1	0	1	0	2	2	2	0	0	0	1	23.2	23.2
Q9NSI2	Q9NSI2	4	4	4	Protein FAM207A	FAM207A	>sp|Q9NSI2|F207A_HUMAN Protein FAM207A OS=Homo sapiens GN=FAM207A PE=1 SV=2	1	4	4	4	4	2	1	1	0	1	0	3	1	1	1	0	4	2	1	1	0	1	0	3	1	1	1	0	4	2	1	1	0	1	0	3	1	1	1	0	21.7	21.7
Q9NTJ3	Q9NTJ3	1	1	1	Structural maintenance of chromosomes protein 4	SMC4	>sp|Q9NTJ3|SMC4_HUMAN Structural maintenance of chromosomes protein 4 OS=Homo sapiens GN=SMC4 PE=1 SV=2	1	1	1	1	0	0	0	0	1	0	1	0	0	0	0	0	0	0	0	0	1	0	1	0	0	0	0	0	0	0	0	0	1	0	1	0	0	0	0	0	1	1
Q9NUL7	Q9NUL7	2	2	2	Probable ATP-dependent RNA helicase DDX28	DDX28	>sp|Q9NUL7|DDX28_HUMAN Probable ATP-dependent RNA helicase DDX28 OS=Homo sapiens GN=DDX28 PE=1 SV=2	1	2	2	2	2	1	2	0	0	0	2	1	1	0	0	0	2	1	2	0	0	0	2	1	1	0	0	0	2	1	2	0	0	0	2	1	1	0	0	0	4.6	4.6
Q9NV06	Q9NV06	6	6	6	DDB1- and CUL4-associated factor 13	DCAF13	>sp|Q9NV06|DCA13_HUMAN DDB1- and CUL4-associated factor 13 OS=Homo sapiens GN=DCAF13 PE=1 SV=2	1	6	6	6	5	2	0	1	1	2	0	2	3	2	0	1	5	2	0	1	1	2	0	2	3	2	0	1	5	2	0	1	1	2	0	2	3	2	0	1	15.1	15.1
Q9NV31	Q9NV31	1	1	1	U3 small nucleolar ribonucleoprotein protein IMP3	IMP3	>sp|Q9NV31|IMP3_HUMAN U3 small nucleolar ribonucleoprotein protein IMP3 OS=Homo sapiens GN=IMP3 PE=1 SV=1	1	1	1	1	1	0	0	1	0	0	0	1	0	1	1	0	1	0	0	1	0	0	0	1	0	1	1	0	1	0	0	1	0	0	0	1	0	1	1	0	8.2	8.2
Q9NVI7;Q5T9A4;Q5T2N8	Q9NVI7;Q5T9A4	4;3;1	4;3;1	4;3;1	ATPase family AAA domain-containing protein 3A;ATPase family AAA domain-containing protein 3B	ATAD3A;ATAD3B	>sp|Q9NVI7|ATD3A_HUMAN ATPase family AAA domain-containing protein 3A OS=Homo sapiens GN=ATAD3A PE=1 SV=2;>sp|Q5T9A4|ATD3B_HUMAN ATPase family AAA domain-containing protein 3B OS=Homo sapiens GN=ATAD3B PE=1 SV=1	3	4	4	4	3	0	2	3	0	2	3	2	1	2	1	1	3	0	2	3	0	2	3	2	1	2	1	1	3	0	2	3	0	2	3	2	1	2	1	1	6.5	6.5
Q9NVP1	Q9NVP1	1	1	1	ATP-dependent RNA helicase DDX18	DDX18	>sp|Q9NVP1|DDX18_HUMAN ATP-dependent RNA helicase DDX18 OS=Homo sapiens GN=DDX18 PE=1 SV=2	1	1	1	1	1	1	0	0	0	1	0	1	0	1	0	0	1	1	0	0	0	1	0	1	0	1	0	0	1	1	0	0	0	1	0	1	0	1	0	0	1.8	1.8
Q9NWB6	Q9NWB6	13	13	13	Arginine and glutamate-rich protein 1	ARGLU1	>sp|Q9NWB6|ARGL1_HUMAN Arginine and glutamate-rich protein 1 OS=Homo sapiens GN=ARGLU1 PE=1 SV=1	1	13	13	13	8	7	8	11	11	12	7	7	8	11	10	11	8	7	8	11	11	12	7	7	8	11	10	11	8	7	8	11	11	12	7	7	8	11	10	11	33.3	33.3
Q9NWH9	Q9NWH9	7	7	7	SAFB-like transcription modulator	SLTM	>sp|Q9NWH9|SLTM_HUMAN SAFB-like transcription modulator OS=Homo sapiens GN=SLTM PE=1 SV=2	1	7	7	7	6	5	5	4	3	5	3	3	4	4	3	1	6	5	5	4	3	5	3	3	4	4	3	1	6	5	5	4	3	5	3	3	4	4	3	1	8.4	8.4
Q9NWU5	Q9NWU5	1	1	1	39S ribosomal protein L22, mitochondrial	MRPL22	>sp|Q9NWU5|RM22_HUMAN 39S ribosomal protein L22, mitochondrial OS=Homo sapiens GN=MRPL22 PE=1 SV=1	1	1	1	1	0	0	0	1	0	1	0	0	0	1	0	0	0	0	0	1	0	1	0	0	0	1	0	0	0	0	0	1	0	1	0	0	0	1	0	0	5.8	5.8
Q9NX08	Q9NX08	3	3	3	COMM domain-containing protein 8	COMMD8	>sp|Q9NX08|COMD8_HUMAN COMM domain-containing protein 8 OS=Homo sapiens GN=COMMD8 PE=1 SV=1	1	3	3	3	2	2	2	3	2	3	0	0	0	0	0	0	2	2	2	3	2	3	0	0	0	0	0	0	2	2	2	3	2	3	0	0	0	0	0	0	16.9	16.9
Q9NX63	Q9NX63	2	2	2	Coiled-coil-helix-coiled-coil-helix domain-containing protein 3, mitochondrial	CHCHD3	>sp|Q9NX63|MIC19_HUMAN MICOS complex subunit MIC19 OS=Homo sapiens GN=CHCHD3 PE=1 SV=1	1	2	2	2	1	1	2	1	0	1	1	1	1	0	0	0	1	1	2	1	0	1	1	1	1	0	0	0	1	1	2	1	0	1	1	1	1	0	0	0	10.1	10.1
Q9NY93	Q9NY93	4	4	4	Probable ATP-dependent RNA helicase DDX56	DDX56	>sp|Q9NY93|DDX56_HUMAN Probable ATP-dependent RNA helicase DDX56 OS=Homo sapiens GN=DDX56 PE=1 SV=1	1	4	4	4	4	3	3	1	1	1	1	2	3	1	0	0	4	3	3	1	1	1	1	2	3	1	0	0	4	3	3	1	1	1	1	2	3	1	0	0	8.4	8.4
Q9NYF8	Q9NYF8	6	6	6	Bcl-2-associated transcription factor 1	BCLAF1	>sp|Q9NYF8|BCLF1_HUMAN Bcl-2-associated transcription factor 1 OS=Homo sapiens GN=BCLAF1 PE=1 SV=2	1	6	6	6	1	1	0	5	4	6	1	1	1	6	4	3	1	1	0	5	4	6	1	1	1	6	4	3	1	1	0	5	4	6	1	1	1	6	4	3	7.5	7.5
Q9NYV4;Q00535;P24941;P11802;Q00526;Q00534;P50750;Q96Q40;O94921;Q07002;Q00536;Q00537;Q14004	Q9NYV4	4;1;1;1;1;1;1;1;1;1;1;1;1	4;1;1;1;1;1;1;1;1;1;1;1;1	3;0;0;0;0;0;0;0;0;0;0;0;0	Cyclin-dependent kinase 12	CDK12	>sp|Q9NYV4|CDK12_HUMAN Cyclin-dependent kinase 12 OS=Homo sapiens GN=CDK12 PE=1 SV=2	13	4	4	3	4	2	2	2	1	2	1	1	1	0	1	1	4	2	2	2	1	2	1	1	1	0	1	1	3	1	1	1	1	1	0	0	0	0	1	0	4	4
Q9NZB2	Q9NZB2	2	2	2	Constitutive coactivator of PPAR-gamma-like protein 1	FAM120A	>sp|Q9NZB2|F120A_HUMAN Constitutive coactivator of PPAR-gamma-like protein 1 OS=Homo sapiens GN=FAM120A PE=1 SV=2	1	2	2	2	1	0	1	1	1	2	1	1	1	1	1	1	1	0	1	1	1	2	1	1	1	1	1	1	1	0	1	1	1	2	1	1	1	1	1	1	2.9	2.9
Q9NZI8	Q9NZI8	1	1	1	Insulin-like growth factor 2 mRNA-binding protein 1	IGF2BP1	>sp|Q9NZI8|IF2B1_HUMAN Insulin-like growth factor 2 mRNA-binding protein 1 OS=Homo sapiens GN=IGF2BP1 PE=1 SV=2	1	1	1	1	0	1	0	0	0	0	1	0	0	0	0	0	0	1	0	0	0	0	1	0	0	0	0	0	0	1	0	0	0	0	1	0	0	0	0	0	2.8	2.8
Q9NZT1	Q9NZT1	3	3	3	Calmodulin-like protein 5	CALML5	>sp|Q9NZT1|CALL5_HUMAN Calmodulin-like protein 5 OS=Homo sapiens GN=CALML5 PE=1 SV=2	1	3	3	3	2	1	2	1	0	0	0	1	1	0	3	0	2	1	2	1	0	0	0	1	1	0	3	0	2	1	2	1	0	0	0	1	1	0	3	0	25.3	25.3
Q9P000	Q9P000	7	7	7	COMM domain-containing protein 9	COMMD9	>sp|Q9P000|COMD9_HUMAN COMM domain-containing protein 9 OS=Homo sapiens GN=COMMD9 PE=1 SV=2	1	7	7	7	7	7	5	5	3	6	0	0	0	0	0	0	7	7	5	5	3	6	0	0	0	0	0	0	7	7	5	5	3	6	0	0	0	0	0	0	49	49
Q9P289;O00506	Q9P289;O00506	2;1	2;1	2;1	Serine/threonine-protein kinase MST4;Serine/threonine-protein kinase 25	MST4;STK25	>sp|Q9P289|STK26_HUMAN Serine/threonine-protein kinase 26 OS=Homo sapiens GN=STK26 PE=1 SV=2;>sp|O00506|STK25_HUMAN Serine/threonine-protein kinase 25 OS=Homo sapiens GN=STK25 PE=1 SV=1	2	2	2	2	0	1	0	0	0	0	1	2	1	0	0	0	0	1	0	0	0	0	1	2	1	0	0	0	0	1	0	0	0	0	1	2	1	0	0	0	6.7	6.7
Q9P2E9	Q9P2E9	2	2	2	Ribosome-binding protein 1	RRBP1	>sp|Q9P2E9|RRBP1_HUMAN Ribosome-binding protein 1 OS=Homo sapiens GN=RRBP1 PE=1 SV=4	1	2	2	2	1	1	0	0	0	0	2	0	0	0	0	0	1	1	0	0	0	0	2	0	0	0	0	0	1	1	0	0	0	0	2	0	0	0	0	0	1.9	1.9
Q9P2J5	Q9P2J5	3	3	3	Leucine--tRNA ligase, cytoplasmic	LARS	>sp|Q9P2J5|SYLC_HUMAN Leucine--tRNA ligase, cytoplasmic OS=Homo sapiens GN=LARS PE=1 SV=2	1	3	3	3	2	2	1	2	0	1	3	3	2	0	0	0	2	2	1	2	0	1	3	3	2	0	0	0	2	2	1	2	0	1	3	3	2	0	0	0	2.8	2.8
Q9UBB9	Q9UBB9	1	1	1	Tuftelin-interacting protein 11	TFIP11	>sp|Q9UBB9|TFP11_HUMAN Tuftelin-interacting protein 11 OS=Homo sapiens GN=TFIP11 PE=1 SV=1	1	1	1	1	0	0	0	1	1	1	1	0	0	0	1	1	0	0	0	1	1	1	1	0	0	0	1	1	0	0	0	1	1	1	1	0	0	0	1	1	1.4	1.4
Q9UBI1	Q9UBI1	7	7	7	COMM domain-containing protein 3	COMMD3	>sp|Q9UBI1|COMD3_HUMAN COMM domain-containing protein 3 OS=Homo sapiens GN=COMMD3 PE=1 SV=1	1	7	7	7	7	6	5	3	3	7	0	0	0	1	0	0	7	6	5	3	3	7	0	0	0	1	0	0	7	6	5	3	3	7	0	0	0	1	0	0	39	39
Q9UBI6	Q9UBI6	3	3	3	Guanine nucleotide-binding protein G(I)/G(S)/G(O) subunit gamma-12	GNG12	>sp|Q9UBI6|GBG12_HUMAN Guanine nucleotide-binding protein G(I)/G(S)/G(O) subunit gamma-12 OS=Homo sapiens GN=GNG12 PE=1 SV=3	1	3	3	3	2	1	1	2	1	3	1	1	1	1	3	2	2	1	1	2	1	3	1	1	1	1	3	2	2	1	1	2	1	3	1	1	1	1	3	2	56.9	56.9
Q9UBQ0	Q9UBQ0	2	2	2	Vacuolar protein sorting-associated protein 29	VPS29	>sp|Q9UBQ0|VPS29_HUMAN Vacuolar protein sorting-associated protein 29 OS=Homo sapiens GN=VPS29 PE=1 SV=1	1	2	2	2	2	1	1	2	1	2	1	1	0	0	0	0	2	1	1	2	1	2	1	1	0	0	0	0	2	1	1	2	1	2	1	1	0	0	0	0	12.6	12.6
Q9UBU9	Q9UBU9	2	2	2	Nuclear RNA export factor 1	NXF1	>sp|Q9UBU9|NXF1_HUMAN Nuclear RNA export factor 1 OS=Homo sapiens GN=NXF1 PE=1 SV=1	1	2	2	2	2	2	0	1	0	0	0	1	1	1	1	0	2	2	0	1	0	0	0	1	1	1	1	0	2	2	0	1	0	0	0	1	1	1	1	0	4	4
Q9UBX3	Q9UBX3	2	2	2	Mitochondrial dicarboxylate carrier	SLC25A10	>sp|Q9UBX3|DIC_HUMAN Mitochondrial dicarboxylate carrier OS=Homo sapiens GN=SLC25A10 PE=1 SV=2	1	2	2	2	1	1	1	1	0	2	1	1	1	0	0	0	1	1	1	1	0	2	1	1	1	0	0	0	1	1	1	1	0	2	1	1	1	0	0	0	9.1	9.1
Q9UGI0	Q9UGI0	1	1	1	Ubiquitin thioesterase ZRANB1	ZRANB1	>sp|Q9UGI0|ZRAN1_HUMAN Ubiquitin thioesterase ZRANB1 OS=Homo sapiens GN=ZRANB1 PE=1 SV=2	1	1	1	1	1	1	1	1	0	1	1	1	1	0	1	1	1	1	1	1	0	1	1	1	1	0	1	1	1	1	1	1	0	1	1	1	1	0	1	1	1.7	1.7
Q9UHB9	Q9UHB9	16	16	16	Signal recognition particle subunit SRP68	SRP68	>sp|Q9UHB9|SRP68_HUMAN Signal recognition particle subunit SRP68 OS=Homo sapiens GN=SRP68 PE=1 SV=2	1	16	16	16	12	4	4	9	7	10	3	2	4	9	11	3	12	4	4	9	7	10	3	2	4	9	11	3	12	4	4	9	7	10	3	2	4	9	11	3	27.8	27.8
Q9UHX1	Q9UHX1	10	10	10	Poly(U)-binding-splicing factor PUF60	PUF60	>sp|Q9UHX1|PUF60_HUMAN Poly(U)-binding-splicing factor PUF60 OS=Homo sapiens GN=PUF60 PE=1 SV=1	1	10	10	10	2	1	1	7	4	8	1	3	1	5	7	4	2	1	1	7	4	8	1	3	1	5	7	4	2	1	1	7	4	8	1	3	1	5	7	4	25.6	25.6
Q9UI30	Q9UI30	4	4	4	tRNA methyltransferase 112 homolog	TRMT112	>sp|Q9UI30|TR112_HUMAN Multifunctional methyltransferase subunit TRM112-like protein OS=Homo sapiens GN=TRMT112 PE=1 SV=1	1	4	4	4	4	3	4	4	4	4	1	4	4	4	4	4	4	3	4	4	4	4	1	4	4	4	4	4	4	3	4	4	4	4	1	4	4	4	4	4	38.4	38.4
Q9UJV9	Q9UJV9	8	8	8	Probable ATP-dependent RNA helicase DDX41	DDX41	>sp|Q9UJV9|DDX41_HUMAN Probable ATP-dependent RNA helicase DDX41 OS=Homo sapiens GN=DDX41 PE=1 SV=2	1	8	8	8	6	4	5	4	5	7	5	4	5	4	6	4	6	4	5	4	5	7	5	4	5	4	6	4	6	4	5	4	5	7	5	4	5	4	6	4	16.6	16.6
Q9UKM9	Q9UKM9	2	2	2	RNA-binding protein Raly	RALY	>sp|Q9UKM9|RALY_HUMAN RNA-binding protein Raly OS=Homo sapiens GN=RALY PE=1 SV=1	1	2	2	2	2	1	0	1	1	1	2	1	1	1	1	1	2	1	0	1	1	1	2	1	1	1	1	1	2	1	0	1	1	1	2	1	1	1	1	1	6.2	6.2
Q9UMS4	Q9UMS4	3	3	3	Pre-mRNA-processing factor 19	PRPF19	>sp|Q9UMS4|PRP19_HUMAN Pre-mRNA-processing factor 19 OS=Homo sapiens GN=PRPF19 PE=1 SV=1	1	3	3	3	3	3	3	3	2	3	3	3	3	3	2	2	3	3	3	3	2	3	3	3	3	3	2	2	3	3	3	3	2	3	3	3	3	3	2	2	7.1	7.1
Q9UMY1	Q9UMY1	1	1	1	Nucleolar protein 7	NOL7	>sp|Q9UMY1|NOL7_HUMAN Nucleolar protein 7 OS=Homo sapiens GN=NOL7 PE=1 SV=2	1	1	1	1	1	0	1	0	0	0	1	1	1	0	0	0	1	0	1	0	0	0	1	1	1	0	0	0	1	0	1	0	0	0	1	1	1	0	0	0	3.9	3.9
Q9UN86	Q9UN86	1	1	1	Ras GTPase-activating protein-binding protein 2	G3BP2	>sp|Q9UN86|G3BP2_HUMAN Ras GTPase-activating protein-binding protein 2 OS=Homo sapiens GN=G3BP2 PE=1 SV=2	1	1	1	1	0	0	0	0	0	0	1	0	0	0	0	0	0	0	0	0	0	0	1	0	0	0	0	0	0	0	0	0	0	0	1	0	0	0	0	0	2.7	2.7
Q9UNF1	Q9UNF1	5	5	5	Melanoma-associated antigen D2	MAGED2	>sp|Q9UNF1|MAGD2_HUMAN Melanoma-associated antigen D2 OS=Homo sapiens GN=MAGED2 PE=1 SV=2	1	5	5	5	3	1	1	3	2	2	3	1	2	3	2	1	3	1	1	3	2	2	3	1	2	3	2	1	3	1	1	3	2	2	3	1	2	3	2	1	12.7	12.7
Q9UNN5	Q9UNN5	2	2	2	FAS-associated factor 1	FAF1	>sp|Q9UNN5|FAF1_HUMAN FAS-associated factor 1 OS=Homo sapiens GN=FAF1 PE=1 SV=2	1	2	2	2	2	0	0	0	0	0	2	2	2	0	0	0	2	0	0	0	0	0	2	2	2	0	0	0	2	0	0	0	0	0	2	2	2	0	0	0	3.7	3.7
Q9UQ35	Q9UQ35	37	37	37	Serine/arginine repetitive matrix protein 2	SRRM2	>sp|Q9UQ35|SRRM2_HUMAN Serine/arginine repetitive matrix protein 2 OS=Homo sapiens GN=SRRM2 PE=1 SV=2	1	37	37	37	23	13	15	28	22	24	26	19	19	26	20	18	23	13	15	28	22	24	26	19	19	26	20	18	23	13	15	28	22	24	26	19	19	26	20	18	18.5	18.5
Q9UQ80	Q9UQ80	4	4	4	Proliferation-associated protein 2G4	PA2G4	>sp|Q9UQ80|PA2G4_HUMAN Proliferation-associated protein 2G4 OS=Homo sapiens GN=PA2G4 PE=1 SV=3	1	4	4	4	1	1	1	3	3	3	2	1	1	2	3	3	1	1	1	3	3	3	2	1	1	2	3	3	1	1	1	3	3	3	2	1	1	2	3	3	11.7	11.7
Q9Y230	Q9Y230	5	5	5	RuvB-like 2	RUVBL2	>sp|Q9Y230|RUVB2_HUMAN RuvB-like 2 OS=Homo sapiens GN=RUVBL2 PE=1 SV=3	1	5	5	5	3	1	1	2	2	2	4	2	1	2	3	2	3	1	1	2	2	2	4	2	1	2	3	2	3	1	1	2	2	2	4	2	1	2	3	2	13.4	13.4
Q9Y262	Q9Y262	1	1	1	Eukaryotic translation initiation factor 3 subunit L	EIF3L	>sp|Q9Y262|EIF3L_HUMAN Eukaryotic translation initiation factor 3 subunit L OS=Homo sapiens GN=EIF3L PE=1 SV=1	1	1	1	1	1	1	1	1	1	1	1	1	1	1	1	1	1	1	1	1	1	1	1	1	1	1	1	1	1	1	1	1	1	1	1	1	1	1	1	1	1.6	1.6
Q9Y265	Q9Y265	7	7	7	RuvB-like 1	RUVBL1	>sp|Q9Y265|RUVB1_HUMAN RuvB-like 1 OS=Homo sapiens GN=RUVBL1 PE=1 SV=1	1	7	7	7	7	6	7	4	2	5	5	7	5	4	3	2	7	6	7	4	2	5	5	7	5	4	3	2	7	6	7	4	2	5	5	7	5	4	3	2	19.3	19.3
Q9Y285	Q9Y285	1	1	1	Phenylalanine--tRNA ligase alpha subunit	FARSA	>sp|Q9Y285|SYFA_HUMAN Phenylalanine--tRNA ligase alpha subunit OS=Homo sapiens GN=FARSA PE=1 SV=3	1	1	1	1	1	1	1	1	0	1	1	1	1	0	1	0	1	1	1	1	0	1	1	1	1	0	1	0	1	1	1	1	0	1	1	1	1	0	1	0	2.2	2.2
Q9Y2Q3	Q9Y2Q3	1	1	1	Glutathione S-transferase kappa 1	GSTK1	>sp|Q9Y2Q3|GSTK1_HUMAN Glutathione S-transferase kappa 1 OS=Homo sapiens GN=GSTK1 PE=1 SV=3	1	1	1	1	1	1	1	0	0	0	1	1	1	0	0	0	1	1	1	0	0	0	1	1	1	0	0	0	1	1	1	0	0	0	1	1	1	0	0	0	7.1	7.1
Q9Y2R9	Q9Y2R9	2	2	2	28S ribosomal protein S7, mitochondrial	MRPS7	>sp|Q9Y2R9|RT07_HUMAN 28S ribosomal protein S7, mitochondrial OS=Homo sapiens GN=MRPS7 PE=1 SV=2	1	2	2	2	1	1	1	2	2	2	1	1	1	1	1	0	1	1	1	2	2	2	1	1	1	1	1	0	1	1	1	2	2	2	1	1	1	1	1	0	10.7	10.7
Q9Y2W1	Q9Y2W1	6	6	6	Thyroid hormone receptor-associated protein 3	THRAP3	>sp|Q9Y2W1|TR150_HUMAN Thyroid hormone receptor-associated protein 3 OS=Homo sapiens GN=THRAP3 PE=1 SV=2	1	6	6	6	2	1	1	6	4	6	2	2	2	6	5	4	2	1	1	6	4	6	2	2	2	6	5	4	2	1	1	6	4	6	2	2	2	6	5	4	7.7	7.7
Q9Y2W2	Q9Y2W2	2	2	2	WW domain-binding protein 11	WBP11	>sp|Q9Y2W2|WBP11_HUMAN WW domain-binding protein 11 OS=Homo sapiens GN=WBP11 PE=1 SV=1	1	2	2	2	0	0	0	1	1	2	0	0	0	1	1	0	0	0	0	1	1	2	0	0	0	1	1	0	0	0	0	1	1	2	0	0	0	1	1	0	3.4	3.4
Q9Y383	Q9Y383	10	10	5	Putative RNA-binding protein Luc7-like 2	LUC7L2	>sp|Q9Y383|LC7L2_HUMAN Putative RNA-binding protein Luc7-like 2 OS=Homo sapiens GN=LUC7L2 PE=1 SV=2	1	10	10	5	10	8	6	9	8	9	10	8	6	9	9	8	10	8	6	9	8	9	10	8	6	9	9	8	5	4	2	4	3	4	5	3	2	4	4	3	27.8	27.8
Q9Y388	Q9Y388	5	5	5	RNA-binding motif protein, X-linked 2	RBMX2	>sp|Q9Y388|RBMX2_HUMAN RNA-binding motif protein, X-linked 2 OS=Homo sapiens GN=RBMX2 PE=1 SV=2	1	5	5	5	4	4	4	4	3	4	3	1	3	4	4	4	4	4	4	4	3	4	3	1	3	4	4	4	4	4	4	4	3	4	3	1	3	4	4	4	16.1	16.1
Q9Y399	Q9Y399	2	2	2	28S ribosomal protein S2, mitochondrial	MRPS2	>sp|Q9Y399|RT02_HUMAN 28S ribosomal protein S2, mitochondrial OS=Homo sapiens GN=MRPS2 PE=1 SV=1	1	2	2	2	0	0	0	2	1	2	0	0	0	0	0	0	0	0	0	2	1	2	0	0	0	0	0	0	0	0	0	2	1	2	0	0	0	0	0	0	6.8	6.8
Q9Y3B7	Q9Y3B7	2	2	2	39S ribosomal protein L11, mitochondrial	MRPL11	>sp|Q9Y3B7|RM11_HUMAN 39S ribosomal protein L11, mitochondrial OS=Homo sapiens GN=MRPL11 PE=1 SV=1	1	2	2	2	2	1	0	1	0	2	0	2	1	1	1	0	2	1	0	1	0	2	0	2	1	1	1	0	2	1	0	1	0	2	0	2	1	1	1	0	16.1	16.1
Q9Y3B9	Q9Y3B9	1	1	1	RRP15-like protein	RRP15	>sp|Q9Y3B9|RRP15_HUMAN RRP15-like protein OS=Homo sapiens GN=RRP15 PE=1 SV=2	1	1	1	1	1	0	0	0	0	0	0	0	0	0	0	0	1	0	0	0	0	0	0	0	0	0	0	0	1	0	0	0	0	0	0	0	0	0	0	0	3.9	3.9
Q9Y3D7	Q9Y3D7	1	1	1	Mitochondrial import inner membrane translocase subunit TIM16	PAM16	>sp|Q9Y3D7|TIM16_HUMAN Mitochondrial import inner membrane translocase subunit TIM16 OS=Homo sapiens GN=PAM16 PE=1 SV=2	1	1	1	1	1	1	1	0	0	0	1	1	1	0	0	0	1	1	1	0	0	0	1	1	1	0	0	0	1	1	1	0	0	0	1	1	1	0	0	0	8	8
Q9Y3D9	Q9Y3D9	2	2	2	28S ribosomal protein S23, mitochondrial	MRPS23	>sp|Q9Y3D9|RT23_HUMAN 28S ribosomal protein S23, mitochondrial OS=Homo sapiens GN=MRPS23 PE=1 SV=2	1	2	2	2	2	2	1	1	0	1	2	2	2	1	0	0	2	2	1	1	0	1	2	2	2	1	0	0	2	2	1	1	0	1	2	2	2	1	0	0	13.2	13.2
Q9Y3F4	Q9Y3F4	1	1	1	Serine-threonine kinase receptor-associated protein	STRAP	>sp|Q9Y3F4|STRAP_HUMAN Serine-threonine kinase receptor-associated protein OS=Homo sapiens GN=STRAP PE=1 SV=1	1	1	1	1	1	0	0	0	0	0	1	1	0	0	0	0	1	0	0	0	0	0	1	1	0	0	0	0	1	0	0	0	0	0	1	1	0	0	0	0	4.3	4.3
Q9Y3U8	Q9Y3U8	2	2	2	60S ribosomal protein L36	RPL36	>sp|Q9Y3U8|RL36_HUMAN 60S ribosomal protein L36 OS=Homo sapiens GN=RPL36 PE=1 SV=3	1	2	2	2	2	0	1	2	1	2	2	2	2	2	1	0	2	0	1	2	1	2	2	2	2	2	1	0	2	0	1	2	1	2	2	2	2	2	1	0	19	19
Q9Y3Y2	Q9Y3Y2	1	1	1	Chromatin target of PRMT1 protein	CHTOP	>sp|Q9Y3Y2|CHTOP_HUMAN Chromatin target of PRMT1 protein OS=Homo sapiens GN=CHTOP PE=1 SV=2	1	1	1	1	1	1	1	1	1	1	1	1	1	1	1	1	1	1	1	1	1	1	1	1	1	1	1	1	1	1	1	1	1	1	1	1	1	1	1	1	5.2	5.2
Q9Y490;Q9Y4G6	Q9Y490	3;1	3;1	3;1	Talin-1	TLN1	>sp|Q9Y490|TLN1_HUMAN Talin-1 OS=Homo sapiens GN=TLN1 PE=1 SV=3	2	3	3	3	1	2	0	0	0	0	3	2	1	1	0	0	1	2	0	0	0	0	3	2	1	1	0	0	1	2	0	0	0	0	3	2	1	1	0	0	1.3	1.3
Q9Y4I1;Q9NQX4;Q9ULV0	Q9Y4I1;Q9NQX4;Q9ULV0	4;2;2	4;2;2	4;2;2	Unconventional myosin-Va;Unconventional myosin-Vc;Unconventional myosin-Vb	MYO5A;MYO5C;MYO5B	>sp|Q9Y4I1|MYO5A_HUMAN Unconventional myosin-Va OS=Homo sapiens GN=MYO5A PE=1 SV=2;>sp|Q9NQX4|MYO5C_HUMAN Unconventional myosin-Vc OS=Homo sapiens GN=MYO5C PE=1 SV=2;>sp|Q9ULV0|MYO5B_HUMAN Unconventional myosin-Vb OS=Homo sapiens GN=MYO5B PE=1 SV=3	3	4	4	4	2	0	2	0	0	0	4	0	2	0	0	0	2	0	2	0	0	0	4	0	2	0	0	0	2	0	2	0	0	0	4	0	2	0	0	0	2.4	2.4
Q9Y5B9	Q9Y5B9	2	2	2	FACT complex subunit SPT16	SUPT16H	>sp|Q9Y5B9|SP16H_HUMAN FACT complex subunit SPT16 OS=Homo sapiens GN=SUPT16H PE=1 SV=1	1	2	2	2	0	0	0	2	1	2	0	0	0	2	2	2	0	0	0	2	1	2	0	0	0	2	2	2	0	0	0	2	1	2	0	0	0	2	2	2	1.9	1.9
Q9Y676	Q9Y676	1	1	1	28S ribosomal protein S18b, mitochondrial	MRPS18B	>sp|Q9Y676|RT18B_HUMAN 28S ribosomal protein S18b, mitochondrial OS=Homo sapiens GN=MRPS18B PE=1 SV=1	1	1	1	1	0	0	0	1	1	1	0	0	0	1	0	0	0	0	0	1	1	1	0	0	0	1	0	0	0	0	0	1	1	1	0	0	0	1	0	0	3.9	3.9
Q9Y6A4	Q9Y6A4	3	3	3	UPF0468 protein C16orf80	C16orf80	>sp|Q9Y6A4|CFA20_HUMAN Cilia- and flagella-associated protein 20 OS=Homo sapiens GN=CFAP20 PE=1 SV=1	1	3	3	3	1	0	0	3	1	3	0	0	0	2	3	1	1	0	0	3	1	3	0	0	0	2	3	1	1	0	0	3	1	3	0	0	0	2	3	1	16.1	16.1
Q9Y6G5	Q9Y6G5	7	7	7	COMM domain-containing protein 10	COMMD10	>sp|Q9Y6G5|COMDA_HUMAN COMM domain-containing protein 10 OS=Homo sapiens GN=COMMD10 PE=1 SV=1	1	7	7	7	6	6	6	6	4	6	0	0	0	0	0	0	6	6	6	6	4	6	0	0	0	0	0	0	6	6	6	6	4	6	0	0	0	0	0	0	38.1	38.1
REV__O43435	REV__O43435	1	1	1			>sp|O43435|TBX1_HUMAN T-box transcription factor TBX1 OS=Homo sapiens GN=TBX1 PE=1 SV=1	1	1	1	1	0	0	0	1	1	1	0	0	0	1	1	0	0	0	0	1	1	1	0	0	0	1	1	0	0	0	0	1	1	1	0	0	0	1	1	0	0	0
REV__Q02224	REV__Q02224	1	1	1			>sp|Q02224|CENPE_HUMAN Centromere-associated protein E OS=Homo sapiens GN=CENPE PE=1 SV=2	1	1	1	1	0	0	0	0	1	0	0	0	0	0	0	0	0	0	0	0	1	0	0	0	0	0	0	0	0	0	0	0	1	0	0	0	0	0	0	0	0	0
REV__Q0VFX4	REV__Q0VFX4	1	1	1			>sp|Q0VFX4|YL016_HUMAN Putative uncharacterized protein LOC100128554 OS=Homo sapiens PE=2 SV=1	1	1	1	1	1	1	1	0	0	1	1	1	1	0	0	0	1	1	1	0	0	1	1	1	1	0	0	0	1	1	1	0	0	1	1	1	1	0	0	0	0	0
REV__Q7Z5Q1;REV__Q8NE35;REV__Q17RY0	REV__Q7Z5Q1;REV__Q8NE35;REV__Q17RY0	1;1;1	1;1;1	1;1;1			>sp|Q7Z5Q1|CPEB2_HUMAN Cytoplasmic polyadenylation element-binding protein 2 OS=Homo sapiens GN=CPEB2 PE=2 SV=3;>sp|Q8NE35|CPEB3_HUMAN Cytoplasmic polyadenylation element-binding protein 3 OS=Homo sapiens GN=CPEB3 PE=1 SV=2;>sp|Q17RY0|CPEB4_HUMAN Cytoplasm	3	1	1	1	1	1	0	0	0	0	0	0	0	0	0	0	1	1	0	0	0	0	0	0	0	0	0	0	1	1	0	0	0	0	0	0	0	0	0	0	0	0
REV__Q96S21	REV__Q96S21	1	1	1			>sp|Q96S21|RB40C_HUMAN Ras-related protein Rab-40C OS=Homo sapiens GN=RAB40C PE=1 SV=1	1	1	1	1	0	0	0	0	0	0	1	1	0	0	0	0	0	0	0	0	0	0	1	1	0	0	0	0	0	0	0	0	0	0	1	1	0	0	0	0	0	0
REV__Q9NVU7	REV__Q9NVU7	1	1	1			>sp|Q9NVU7|SDA1_HUMAN Protein SDA1 homolog OS=Homo sapiens GN=SDAD1 PE=1 SV=3	1	1	1	1	1	1	1	0	0	0	1	1	1	0	0	0	1	1	1	0	0	0	1	1	1	0	0	0	1	1	1	0	0	0	1	1	1	0	0	0	0	0
REV__Q9Y6X6	REV__Q9Y6X6	1	1	1			>sp|Q9Y6X6|MYO16_HUMAN Unconventional myosin-XVI OS=Homo sapiens GN=MYO16 PE=1 SV=3	1	1	1	1	1	1	1	0	0	0	1	1	0	0	0	0	1	1	1	0	0	0	1	1	0	0	0	0	1	1	1	0	0	0	1	1	0	0	0	0	0	0
[truncated: 92 more columns]

## Sheet: CCDC93 12K filtered+analysed
LFQ.intensity.HeLaK_12K_2_3	LFQ.intensity.HeLaK_12K_2_2	LFQ.intensity.HeLaK_12K_2_1	LFQ.intensity.HeLaK_12K_1_3	LFQ.intensity.HeLaK_12K_1_2	LFQ.intensity.HeLaK_12K_1_1	LFQ.intensity.CCDC93_12K_2_3	LFQ.intensity.CCDC93_12K_2_2	LFQ.intensity.CCDC93_12K_2_1	LFQ.intensity.CCDC93_12K_1_3	LFQ.intensity.CCDC93_12K_1_2	LFQ.intensity.CCDC93_12K_1_1	Reverse	Student's T-test Significant CCDC93_12K_HeLaK_12K	Student's T-test significant	Peptides	Intensity	Unique.peptides.HeLaK_12K_2_3	Unique.peptides.HeLaK_12K_2_2	Unique.peptides.HeLaK_12K_2_1	Unique.peptides.HeLaK_12K_1_3	Unique.peptides.HeLaK_12K_1_2	Unique.peptides.HeLaK_12K_1_1	Unique.peptides.CCDC93_12K_2_3	Unique.peptides.CCDC93_12K_2_2	Unique.peptides.CCDC93_12K_2_1	Unique.peptides.CCDC93_12K_1_3	Unique.peptides.CCDC93_12K_1_1	Unique.peptides.CCDC93_12K_1_2	Razor...unique.peptides.HeLaK_12K_2_3	Razor...unique.peptides.HeLaK_12K_2_1	Razor...unique.peptides.HeLaK_12K_2_2	Razor...unique.peptides.HeLaK_12K_1_1	Razor...unique.peptides.HeLaK_12K_1_2	Razor...unique.peptides.HeLaK_12K_1_3	Razor...unique.peptides.CCDC93_12K_2_2	Razor...unique.peptides.CCDC93_12K_2_3	Razor...unique.peptides.CCDC93_12K_2_1	Razor...unique.peptides.CCDC93_12K_1_3	Razor...unique.peptides.CCDC93_12K_1_2	Razor...unique.peptides.CCDC93_12K_1_1	Peptides.HeLaK_12K_2_3	Peptides.HeLaK_12K_2_2	Peptides.HeLaK_12K_2_1	Peptides.HeLaK_12K_1_3	Peptides.HeLaK_12K_1_2	Peptides.HeLaK_12K_1_1	Peptides.CCDC93_12K_2_3	Peptides.CCDC93_12K_2_2	Peptides.CCDC93_12K_2_1
#!{Type}E	E	E	E	E	E	E	E	E	E	E	E	C	C	C	N	N	N	N	N	N	N	N	N	N	N	N	N	N	N	N	N	N	N	N	N	N	N	N	N	N	N	N	N	N	N	N	N	N	N
#!{C:Group1}HeLaK_12K	HeLaK_12K	HeLaK_12K	HeLaK_12K	HeLaK_12K	HeLaK_12K	CCDC93_12K	CCDC93_12K	CCDC93_12K	CCDC93_12K	CCDC93_12K	CCDC93_12K
21.4528	21.4489	21.0287	21.4408	21.5043	21.5704	21.3319	21.4936	21.4718	21.4789	21.8755	21.231				2	31416000	2	2	2	2	2	2	2	2	2	2	2	2	2	2	2	2	2	2	2	2	2	2	2	2	2	2	2	2	2	2	2	2	2
21.208	22.3672	23.191	23.2086	23.8118	24.9624	24.9001	21.7201	23.5904	24.8208	23.5996	25.2306				17	199080000	3	11	8	9	14	16	17	4	15	16	15	10	3	8	11	16	14	9	4	17	15	16	10	15	3	11	8	9	14	16	17	4	15
21.1474	20.8442	19.7227	21.0674	21.0795	21.2158	21.5171	21.2613	20.9656	20.7772	21.0874	20.7746				5	22777000	2	3	1	3	5	4	2	2	2	5	5	5	2	1	3	4	5	3	2	2	2	5	5	5	2	3	1	3	5	4	2	2	2
21.5409	22.2478	24.3543	20.5084	20.7159	19.5174	22.287	22.0705	22.4413	20.7855	19.1795	24.1895				9	69994000	2	6	8	2	2	2	6	4	7	2	6	0	2	8	6	2	2	2	4	6	7	2	0	6	2	6	8	2	2	2	6	4	7
21.8376	20.4381	21.9459	22.7107	22.4431	21.8644	21.536	22.6244	22.1564	22.5814	22.4896	22.3492				8	51886000	2	2	4	6	7	7	5	3	4	3	7	5	2	4	2	7	7	6	3	5	4	3	5	7	2	2	4	6	7	7	6	3	4
19.7285	19.4918	21.0842	19.6116	20.3122	19.9611	20.9942	21.528	21.5514	21.0262	21.833	22.396		+	CCDC93_12K_HeLaK_12K	6	16627000	0	0	0	0	0	0	3	3	2	3	5	5	0	0	0	0	0	0	3	3	2	3	5	5	0	0	0	0	0	0	3	3	2
22.9914	23.0656	22.672	23.4825	24.174	24.5174	23.1352	23.1532	23.3881	23.6891	24.1059	23.8406				10	142940000	4	4	4	9	9	10	5	5	5	8	9	8	4	4	4	10	9	9	5	5	5	8	8	9	4	4	4	9	9	10	5	5	5
21.816	22.3946	22.4728	21.0468	23.0219	20.3861	22.7028	22.3636	22.5917	21.4253	21.5507	23.8787				10	66152000	5	5	5	4	6	5	5	5	7	4	6	2	5	5	5	5	6	4	5	5	7	4	2	6	5	5	5	4	6	5	5	5	7
20.2328	19.2644	20.4015	19.9416	19.9969	20.8145	20.0734	20.1312	20.09	19.9307	20.1689	19.5754				2	9717500	0	0	0	2	2	2	2	2	2	2	2	2	0	0	0	2	2	2	2	2	2	2	2	2	0	0	0	2	2	2	2	2	2
20.974	20.8816	20.3786	21.301	21.3327	21.1768	21.2722	21.6468	20.7885	21.2947	21.7402	21.0531				5	26306000	2	2	3	3	4	5	4	2	5	3	3	4	2	3	2	5	4	3	2	4	5	3	4	3	2	2	3	3	4	5	4	2	5
27.1408	27.6685	27.5662	26.6255	27.7769	26.6701	27.748	27.866	27.1961	26.7681	26.771	28.3986				5	2102300000	4	5	5	3	3	3	5	4	4	3	3	3	4	5	5	3	3	3	4	5	4	3	3	3	4	5	5	3	3	3	5	4	4
20.2602	19.6095	20.605	20.3983	19.5061	19.8957	26.4075	26.2629	26.1107	26.3982	26.6737	27.0223		+	CCDC93_12K_HeLaK_12K	24	543110000	0	0	0	0	0	0	23	12	13	20	20	19	0	0	0	0	0	0	12	23	13	20	19	20	0	0	0	0	0	0	23	12	13
22.4747	22.2389	22.2444	21.0153	21.6737	22.3511	22.606	22.9452	22.664	21.5132	22.0119	22.2002				11	58732000	7	9	6	3	7	9	8	5	9	2	6	5	7	6	9	9	7	3	5	8	9	2	5	6	7	9	6	3	7	9	8	5	9
21.9463	23.0581	23.169	21.9145	22.0484	21.174	22.9104	22.9095	22.4468	21.7081	22.0159	24.6716				13	87098000	5	8	9	3	4	2	11	5	8	3	7	5	5	9	8	2	4	3	5	11	8	3	5	7	5	8	9	3	4	2	11	5	8
23.8505	23.8793	22.6732	21.6929	22.1858	22.3647	23.7701	24.6987	23.9699	22.7131	23.0061	23.7342				9	129740000	8	9	7	3	4	3	9	8	8	3	4	3	8	7	9	3	4	3	8	9	8	3	3	4	8	9	7	3	4	3	9	8	8
23.8165	23.2218	23.0861	23.2399	23.2797	23.5233	23.1132	23.65	23.2441	23.2707	23.8813	22.847				6	117100000	2	3	3	3	4	4	3	3	3	4	4	4	2	3	3	4	4	3	3	3	3	4	4	4	3	4	4	4	5	5	4	4	4
23.1472	22.5568	22.4816	23.1303	23.3811	23.4752	22.5535	22.899	22.4521	23.2485	23.8824	23.2023				8	96905000	3	7	6	6	6	8	7	3	5	6	7	6	3	6	7	8	6	6	3	7	5	6	6	7	3	7	6	6	6	8	7	3	5
23.162	23.3851	22.6598	23.3454	23.915	23.9857	23.2199	23.2323	23.2259	22.7071	23.0967	22.5623				6	112220000	2	4	5	4	5	4	3	4	5	4	4	4	2	5	4	4	5	4	4	3	5	4	4	4	2	4	5	4	5	4	3	4	5
23.7781	23.6674	23.2777	23.7087	23.916	24.0869	23.5312	24.29	23.8514	23.9225	23.946	23.2565				15	158310000	9	9	6	15	14	13	9	6	10	11	12	11	9	6	9	13	14	15	6	9	10	11	11	12	9	9	6	15	14	13	9	6	10
24.8446	24.5261	23.9875	24.4156	24.557	24.8576	24.5116	24.9236	24.4986	24.4329	24.9188	24.1327				11	278330000	6	8	8	6	10	8	10	6	8	6	6	8	6	8	8	8	10	6	6	10	8	6	8	6	6	8	8	6	10	8	10	6	8
20.354	19.8894	19.543	19.9812	20.076	20.1454	19.7314	20.0373	19.702	20.0018	19.9872	20.1738				3	10987000	2	3	2	2	2	2	3	1	3	2	2	2	2	2	3	2	2	2	1	3	3	2	2	2	2	3	2	2	2	2	3	1	3
25.4529	25.0747	24.4886	24.2707	24.4027	23.8078	24.9462	25.5136	25.1962	24.2101	24.8878	24.8804				7	336000000	4	7	5	4	4	5	6	5	5	4	5	4	4	5	7	5	4	4	5	6	5	4	4	5	4	7	5	4	4	5	6	5	5
23.9501	23.6255	22.9557	24.0473	24.3443	24.5595	23.0698	24.4696	23.8361	24.2007	24.4013	24.1937				7	183180000	4	7	6	6	6	6	6	4	6	7	7	7	4	6	7	6	6	6	4	6	6	7	7	7	4	7	6	6	6	6	6	4	6
22.2984	21.5483	21.6992	22.0368	22.3121	22.4536	21.4494	20.3739	21.9427	22.1194	22.6686	22.6724				8	49490000	3	5	4	6	7	7	5	2	4	6	7	6	3	4	5	7	7	6	2	5	4	6	6	7	3	5	4	6	7	7	5	2	4
19.9627	20.1196	21.3017	21.1185	21.4548	22.0809	21.4247	21.7625	21.8723	21.6519	21.7462	21.6038				11	31464000	1	1	2	4	6	9	5	4	8	4	7	7	1	2	1	9	6	4	4	5	8	4	7	7	1	1	2	4	6	9	5	4	8
24.8091	24.5951	24.7217	24.9907	24.8043	25.4806	25.1621	24.4772	25.2674	24.9926	25.1789	25.3248				9	380240000	3	3	3	3	3	3	3	3	3	3	3	3	6	6	7	8	7	7	6	8	8	7	7	7	6	7	6	7	7	8	8	6	8
21.7822	21.5286	24.7628	23.1538	23.3306	23.947	23.8148	23.5293	24.0816	24.0789	23.3231	23.4162				7	151370000	2	4	6	7	7	7	6	4	7	6	7	7	2	6	4	7	7	7	4	6	7	6	7	7	2	4	6	7	7	7	6	4	7
26.1558	25.2693	27.0757	26.5189	26.129	26.4036	25.7534	26.1161	25.8545	26.1151	26.2516	26.0428				17	908830000	6	8	8	6	7	6	9	6	8	5	5	7	12	14	14	12	13	12	12	15	14	11	13	11	12	14	14	12	13	12	15	12	14
24.0182	23.6828	23.1602	22.8505	23.378	23.6025	23.3388	23.8922	23.5513	23.0011	23.5194	22.6075				4	126060000	4	4	4	3	3	3	4	4	4	3	3	3	4	4	4	3	3	3	4	4	4	3	3	3	4	4	4	3	3	3	4	4	4
22.4028	23.4011	22.323	23.637	23.857	24.3133	23.2949	22.4145	23.3414	23.7071	24.1793	23.9607				12	138500000	3	7	6	10	11	11	10	3	7	10	11	10	3	6	7	11	11	10	3	10	7	10	10	11	3	7	6	10	11	11	10	3	7
24.9232	24.8778	24.3013	24.715	24.8304	25.17	24.6238	24.9634	24.5773	24.5174	25.0818	24.4219				15	318220000	10	12	11	11	12	12	12	9	11	9	12	11	10	11	12	12	12	11	9	12	11	9	11	12	10	12	11	11	12	12	12	9	11
25.5948	24.9263	24.4944	24.7421	25.2169	25.228	24.5564	25.456	24.8771	24.7	25.3496	24.3588				9	367460000	7	7	6	5	6	7	7	6	6	5	5	5	8	7	8	8	7	6	7	8	7	6	6	6	8	8	7	6	7	8	8	7	7
21.2052	21.2518	20.98	21.2336	21.2089	22.2519	20.8967	20.9561	21.1803	21.1743	21.2181	20.9251				4	30571000	3	3	3	2	2	3	3	2	3	2	3	3	3	3	3	3	2	2	2	3	3	2	3	3	3	3	3	2	2	3	3	2	3
24.1392	22.9368	22.5655	22.9896	23.1999	23.006	22.8375	23.1532	22.6668	23.056	23.4478	22.8801				7	101070000	4	7	4	5	5	5	7	4	5	4	5	5	4	4	7	5	5	5	4	7	5	4	5	5	4	7	4	5	5	5	7	4	5
24.6568	25.0622	24.8404	22.9355	24.9409	25.7746	25.3085	24.5154	24.8111	24.8565	25.3424	25.2185				11	411440000	2	2	2	2	2	2	2	1	2	2	2	2	3	3	3	3	3	3	2	3	3	3	3	3	8	11	10	10	10	10	11	8	11
22.7672	22.2315	22.4997	22.1501	22.8686	22.0081	22.0348	20.1147	22.4235	22.8817	22.691	22.4216				4	57862000	2	3	2	3	3	4	3	1	2	3	3	3	2	2	3	4	3	3	1	3	2	3	3	3	2	3	2	3	3	4	3	1	2
22.2362	22.0261	21.9635	21.7344	22.0607	22.5317	22.2272	22.1379	22.1356	21.8604	22.2575	21.4849				11	53175000	4	6	2	5	7	8	6	2	8	5	7	5	4	2	6	8	7	5	2	6	8	5	5	7	4	6	2	5	7	8	6	2	8
23.1646	22.494	22.2625	23.6195	23.8209	24.16	22.4325	23.1368	22.7022	23.5867	24.0234	22.9367				15	116020000	3	5	3	6	6	6	5	3	5	5	6	5	3	3	5	6	6	6	3	5	5	5	5	6	7	10	8	11	12	12	10	7	11
23.7264	23.8289	23.2963	23.8856	24.6383	24.9484	24.1209	24.1835	23.8203	24.1969	24.3949	24.509				10	214090000	3	6	5	9	9	10	6	4	6	9	9	9	3	5	6	10	9	9	4	6	6	9	9	9	3	6	5	9	9	10	6	4	6
23.1207	22.972	22.2631	22.8952	23.226	23.8237	22.776	23.2775	23.0674	23.0489	23.2847	22.9671				9	97599000	3	4	3	8	7	8	4	3	5	8	8	8	3	3	4	8	7	8	3	4	5	8	8	8	3	4	3	8	7	8	4	3	5
26.3656	26.0128	25.5855	26.736	27.0492	27.4639	26.1168	26.5815	26.3575	26.7132	27.2246	26.2422				20	1158000000	6	8	6	9	9	11	9	7	8	9	9	10	11	13	15	19	17	16	12	16	15	15	17	16	11	15	13	16	17	19	16	12	15
24.4459	24.3766	24.3704	22.6297	23.7721	22.0073	24.3161	24.9791	24.0839	22.4779	21.8456	24.1207				9	180740000	5	6	6	7	9	9	7	6	7	7	9	8	5	6	6	9	9	7	6	7	7	7	8	9	5	6	6	7	9	9	7	6	7
25.8764	24.8579	26.9594	25.662	25.1814	24.982	26.2977	26.5523	26.7256	25.9217	24.5193	25.0275				26	746670000	14	15	19	16	14	16	19	14	15	16	17	15	14	20	16	17	15	17	14	20	16	16	16	18	16	18	22	20	18	20	22	16	18
23.0271	23.346	24.0607	23.3366	22.91	23.0674	23.591	23.1842	23.9113	23.7312	23.6256	24.8423				5	142110000	2	3	3	5	5	5	3	2	2	5	5	5	2	3	3	5	5	5	2	3	2	5	5	5	2	3	3	5	5	5	3	2	2
22.9208	23.2481	22.8121	20.0052	21.6351	21.8329	23.1373	22.6467	23.4917	22.1347	21.6243	21.869				6	71152000	3	3	2	0	2	2	3	3	3	2	2	1	4	3	5	4	4	1	5	5	5	3	3	4	4	5	3	1	4	4	5	5	5
20.1886	20.1567	22.0707	21.4834	21.1715	21.9402	21.3062	20.751	21.635	21.1025	21.1726	21.4113				4	29388000	1	1	3	4	3	4	2	2	3	2	3	3	1	3	1	4	3	4	2	2	3	2	3	3	1	1	3	4	3	4	2	2	3
23.2	22.7056	22.8323	23.5322	23.5643	23.7752	23.1173	23.8068	23.639	23.2666	23.8034	22.8707				6	117160000	4	5	4	4	5	5	5	4	3	5	4	3	4	4	5	5	5	4	4	5	3	5	3	4	4	5	4	4	5	5	5	4	3
25.2876	26.764	25.8743	25.9023	27.4017	25.6488	27.0175	26.4881	25.8732	26.1149	26.1386	27.9835				6	1171800000	0	1	1	1	1	1	0	0	1	1	1	1	4	5	5	6	6	6	3	4	5	5	6	6	4	5	5	6	6	6	4	3	5
23.8124	23.384	23.2011	23.5248	23.6237	23.5256	23.1116	23.3945	23.265	23.2942	23.4153	23.155				3	120130000	2	2	2	3	3	3	2	2	2	3	3	3	2	2	2	3	3	3	2	2	2	3	3	3	2	2	2	3	3	3	2	2	2
21.8261	22.0732	20.1659	21.759	21.669	21.8902	21.5541	21.5964	21.3366	21.2141	21.4535	20.9589				2	33324000	2	2	1	2	2	2	2	2	2	2	2	2	2	1	2	2	2	2	2	2	2	2	2	2	2	2	1	2	2	2	2	2	2
22.9762	23.5144	23.0148	24.7581	24.5116	24.8421	23.388	22.8123	23.761	24.0495	24.499	24.4611				17	186090000	2	6	2	6	6	7	6	2	4	6	6	6	5	5	10	14	12	13	3	10	8	11	13	13	7	12	7	15	14	16	12	5	10
23.7654	23.7772	23.4623	21.8705	22.1451	22.1624	23.2505	23.8217	23.1096	21.9446	21.7358	22.7888				4	96272000	4	4	3	2	2	2	4	4	4	2	2	2	4	3	4	2	2	2	4	4	4	2	2	2	4	4	3	2	2	2	4	4	4
24.9316	24.8121	24.4197	25.3609	25.7813	25.7137	24.8304	25.4988	24.9021	25.4562	25.7314	24.9928				17	438320000	10	14	11	14	15	17	14	8	13	12	14	13	10	11	14	17	15	14	8	14	13	12	13	14	10	14	11	14	15	17	14	8	13
23.0631	22.8182	22.8909	23.147	23.4468	23.7801	23.0972	22.7348	23.1909	23.4104	23.7167	23.439				13	111690000	8	8	6	7	9	9	8	6	8	9	9	8	8	6	8	9	9	7	6	8	8	9	8	9	9	9	7	8	10	10	9	7	9
25.1305	25.2252	24.9103	25.5845	26.0992	25.9715	25.565	25.4931	25.6306	25.6114	26.3741	25.6738				23	610860000	12	14	12	15	15	17	13	11	14	15	15	15	16	16	18	21	19	19	14	17	18	19	19	19	16	18	16	19	19	21	17	14	18
22.9896	22.7732	22.8988	20.2047	21.1306	19.7364	23.1622	22.7286	22.5655	20.8703	21.0069	21.7029				7	55309000	7	7	7	3	3	2	5	5	6	2	3	3	7	7	7	2	3	3	5	5	6	2	3	3	7	7	7	3	3	2	5	5	6
20.1009	19.8465	20.3671	20.1816	21.2417	21.0415	20.3569	21.4535	20.5273	20.0223	20.6909	20.0591				4	14967000	2	3	2	2	3	3	2	0	3	2	3	3	2	2	3	3	3	2	0	2	3	2	3	3	2	3	2	2	3	3	2	0	3
20.8797	21.5416	21.2874	21.6887	21.7091	22.312	21.6129	21.0902	21.371	20.2433	21.9286	21.5112				8	35087000	2	2	2	2	2	2	2	2	2	1	2	2	2	2	2	2	2	2	2	2	2	1	2	2	5	6	5	6	6	7	7	5	7
24.2719	24.1841	23.8159	24.3827	24.6582	24.754	24.3727	24.6799	24.6748	24.6151	24.8179	24.1978				12	263230000	8	8	8	10	9	10	8	8	9	9	10	9	9	9	9	10	9	10	9	9	10	9	9	10	9	9	9	10	9	10	9	9	10
25.4021	25.3791	25.081	26.0273	26.3005	26.4718	25.3808	25.4145	25.436	25.8014	26.4155	25.9095				18	676560000	12	13	13	16	18	18	13	13	14	16	18	16	12	13	13	18	18	16	13	13	14	16	16	18	12	13	13	16	18	18	13	13	14
22.5666	22.2238	21.6174	22.1164	22.6008	23.044	22.0542	23.0767	22.2787	22.3441	22.5045	22.2373				9	64220000	6	5	6	4	5	4	7	6	6	3	4	4	6	6	5	4	5	4	6	7	6	3	4	4	7	7	8	6	7	6	9	7	7
23.554	23.9538	23.9735	24.0384	23.8485	22.5964	23.9774	24.5166	24.0145	23.3427	23.6515	24.7027				9	180680000	7	7	6	3	4	3	7	5	6	2	4	3	7	6	7	3	4	3	5	7	6	2	3	4	7	7	6	3	4	3	7	5	6
23.017	24.173	21.555	25.1828	22.0814	21.7172	23.6028	20.0045	22.7765	24.9136	22.0817	22.0322				14	120960000	7	11	2	12	7	8	10	2	8	11	8	4	7	2	11	8	7	12	2	10	8	11	4	8	7	11	2	12	7	8	10	2	8
22.8547	22.4655	22.1251	23.0973	23.4313	23.4319	22.4099	22.5674	22.1837	22.5264	23.3813	22.923				6	83662000	1	1	1	2	2	2	1	1	1	0	1	2	3	4	4	6	6	6	3	4	3	4	6	5	3	4	4	6	6	6	4	3	3
22.2619	22.0346	23.7716	22.8008	22.7786	24.9487	23.3831	22.7383	24.0147	22.7673	22.6733	23.5011				4	130720000	3	4	4	3	3	3	4	4	4	3	3	3	3	4	4	3	3	3	4	4	4	3	3	3	3	4	4	3	3	3	4	4	4
24.6692	25.8239	24.5696	27.12	25.4178	25.3191	24.5508	22.4785	24.1446	26.3996	24.2593	24.3836				39	442710000	14	24	20	31	32	33	21	6	16	28	28	24	14	20	24	33	32	31	6	21	16	28	24	28	14	24	20	31	32	33	21	6	16
20.593	22.1324	23.7676	19.7737	19.8613	20.1784	22.5353	21.9549	21.776	20.3176	20.8146	22.4839				6	46370000	2	3	4	1	1	2	2	2	2	2	3	2	2	4	3	2	1	1	2	2	2	2	2	3	4	4	5	2	2	3	4	3	4
24.7242	25.2449	26.5108	24.5318	25.8522	23.3881	25.0266	25.6323	24.9735	24.1106	24.4858	27.0217				12	534670000	2	3	2	3	3	3	1	2	2	3	2	1	10	10	11	8	8	8	9	10	10	8	6	7	10	11	10	8	8	8	10	9	10
23.258	23.0454	23.6067	24.1657	23.6259	23.1676	23.65	23.6998	23.517	23.3568	23.4234	23.4662				12	131400000	2	5	5	6	6	6	3	2	5	3	6	5	6	9	9	10	11	11	6	8	8	7	9	10	6	9	9	11	11	10	8	6	8
22.0335	21.3881	22.0375	22.4445	23.2966	23.0341	22.0783	21.5255	21.8817	22.3962	23.0911	22.4105				11	61768000	3	5	3	6	10	10	6	2	5	7	9	10	3	3	5	10	10	6	2	6	5	7	10	9	3	5	3	6	10	10	6	2	5
20.8292	20.9496	20.963	21.3402	21.6631	21.4117	20.7965	21.4591	21.1216	21.2945	21.8207	21.1995				2	32085000	2	2	2	2	2	2	2	2	2	2	2	2	2	2	2	2	2	2	2	2	2	2	2	2	2	2	2	2	2	2	2	2	2
21.4059	21.6291	21.2557	21.2113	21.708	22.2337	21.6255	21.2886	21.6351	21.5498	21.3998	21.0745				4	34276000	3	4	3	2	2	2	3	3	2	2	2	3	3	3	4	2	2	2	3	3	2	2	3	2	3	4	3	2	2	2	3	3	2
23.6421	23.2567	22.8974	22.7195	23.6909	24.0701	24.1185	23.6957	23.6114	22.8852	23.1366	22.6773				11	133640000	10	11	9	7	7	7	10	9	10	6	7	6	10	9	11	7	7	7	9	10	10	6	6	7	10	11	9	7	7	7	10	9	10
23.0227	22.6141	22.7211	23.3101	23.9048	24.0302	22.5174	23.2557	23.1229	23.4315	24.2222	23.3035				20	116550000	5	6	6	15	15	18	7	6	10	11	13	15	6	7	7	19	16	15	7	8	11	12	16	13	6	7	7	15	16	19	8	7	11
22.117	21.6404	21.3488	21.643	21.9808	22.7183	22.0647	22.5105	21.8863	21.5964	21.8651	21.3224				6	45927000	2	4	2	5	6	6	3	2	3	5	6	6	2	2	4	6	6	5	2	3	3	5	6	6	2	4	2	5	6	6	3	2	3
21.9797	21.448	21.4811	22.0454	22.0212	22.2656	21.5182	21.9363	21.5177	21.6879	22.4301	21.7534				9	43043000	3	5	3	7	8	8	6	2	5	7	6	7	3	3	5	8	8	7	2	6	5	7	7	6	3	5	3	7	8	8	6	2	5
23.6657	23.0728	22.8978	24.3031	24.4282	24.9344	23.2859	23.7362	23.7673	24.0851	24.0068	23.6603				6	197730000	4	4	4	5	4	5	4	4	4	5	4	5	4	4	4	5	4	5	4	4	4	5	5	4	4	4	4	5	4	5	4	4	4
21.5607	21.1792	21.0933	21.5676	24.9494	23.0351	21.6704	21.6216	21.6621	22.2092	22.2917	21.9681				8	74398000	2	1	1	4	7	6	3	2	2	3	5	3	2	2	2	7	8	5	3	4	3	4	4	6	2	2	2	5	8	7	4	3	3
21.3368	21.2721	21.0357	21.9528	21.885	22.4222	21.1524	21.4841	21.3894	21.0461	22.0052	21.285				3	34067000	3	2	3	3	3	3	3	3	3	3	3	3	3	3	2	3	3	3	3	3	3	3	3	3	3	2	3	3	3	3	3	3	3
23.7457	23.8417	25.7917	24.4892	24.2658	25.7637	25.2267	24.9428	25.6364	24.3611	24.2105	24.3448				13	379690000	8	8	11	11	11	12	11	7	11	11	11	9	8	11	8	12	11	11	7	11	11	11	9	11	8	8	11	11	11	12	11	7	11
22.1833	21.7907	21.3905	21.3833	21.7611	22.2314	21.8805	22.0207	21.6601	19.2555	22.0964	21.3119				3	39762000	2	2	2	3	3	2	2	2	3	1	3	2	2	2	2	2	3	3	2	2	3	1	2	3	2	2	2	3	3	2	2	2	3
24.0001	23.8753	23.4974	24.4697	24.6227	24.8565	24.0993	24.3042	24.0975	24.358	24.9509	24.5988				13	241640000	9	11	8	10	10	10	12	8	11	9	10	10	9	8	11	10	10	10	8	12	11	9	10	10	9	11	8	10	10	10	12	8	11
22.1448	22.1898	25.6667	23.2321	23.8728	23.9117	24.6216	24.1166	24.9469	23.6186	22.7212	23.762				8	220780000	5	4	7	5	5	5	8	6	7	5	5	5	5	7	4	5	5	5	6	8	7	5	5	5	5	4	7	5	5	5	8	6	7
22.8412	22.323	21.9417	23.1613	23.273	22.8548	19.7681	19.6618	21.1132	22.9506	23.2681	22.5985				4	72142000	2	2	2	4	4	4	1	1	1	4	4	4	2	2	2	4	4	4	1	1	1	4	4	4	2	2	2	4	4	4	1	1	1
22.4574	23.0198	22.2525	22.0607	22.2306	23.0211	22.6241	22.4962	23.0649	22.0376	22.3686	22.3501				6	70858000	4	4	3	3	3	4	4	3	4	3	4	2	4	3	4	4	3	3	3	4	4	3	2	4	4	4	3	3	3	4	4	3	4
21.7604	21.2551	21.2225	21.0092	21.3431	21.3566	20.4946	20.4243	21.2478	21.0358	21.2457	20.8289				3	24841000	3	3	3	3	3	3	2	2	2	3	3	3	3	3	3	3	3	3	2	2	2	3	3	3	3	3	3	3	3	3	2	2	2
21.9346	21.943	21.386	22.3941	21.7671	22.942	21.318	22.3991	21.4908	21.6371	23.0821	22.114				7	49916000	4	4	3	3	4	6	4	3	4	3	4	6	4	3	4	6	4	3	3	4	4	3	6	4	4	4	3	3	4	6	4	3	4
22.0299	21.5305	21.6803	22.442	23.1941	23.4334	22.0547	21.97	22.1086	22.1269	22.9425	22.7008				4	64172000	2	3	2	4	4	4	3	2	3	4	4	4	2	2	3	4	4	4	2	3	3	4	4	4	2	3	2	4	4	4	3	2	3
19.764	19.3318	20.3686	20.3872	19.85	20.8567	20.3218	20.7106	20.4038	20.1829	20.3357	19.9143				2	12499000	1	1	0	2	1	2	2	2	2	2	2	2	1	0	1	2	1	2	2	2	2	2	2	2	1	1	0	2	1	2	2	2	2
22.1782	21.4808	24.7927	23.3519	23.4975	23.9894	23.7616	23.5983	24.2671	23.2775	22.6826	23.1703				6	148660000	3	5	5	5	6	5	5	5	5	5	5	6	3	5	5	5	6	5	5	5	5	5	6	5	3	5	5	5	6	5	5	5	5
21.6838	21.3818	20.957	20.6956	21.7902	20.8373	22.213	21.5485	21.1318	21.1528	21.2754	21.0057				4	32481000	2	3	2	2	2	3	3	2	3	2	2	2	2	2	3	3	2	2	2	3	3	2	2	2	2	3	2	2	2	3	3	2	3
23.3886	23.2221	22.8569	23.2656	23.5059	23.5948	23.0397	23.3729	23.1333	23.0712	23.5775	23.0128				19	118150000	10	14	10	7	14	14	16	7	13	8	12	10	10	10	14	14	14	7	7	16	13	8	10	12	10	14	10	7	14	14	16	7	13
19.6713	20.6494	20.376	20.9149	20.7959	21.66	20.5953	21.094	21.2791	20.4822	20.7295	20.3999				2	19895000	2	1	2	2	2	2	2	2	2	2	2	2	2	2	1	2	2	2	2	2	2	2	2	2	2	1	2	2	2	2	2	2	2
21.119	20.7772	20.3705	20.4917	21.2493	21.3711	20.8781	20.8935	20.5809	20.1989	20.92	20.7051				3	21320000	2	2	2	3	3	3	3	2	3	2	3	3	2	2	2	3	3	3	2	3	3	2	3	3	2	2	2	3	3	3	3	2	3
22.7749	22.7302	22.1691	23.0774	22.8441	23.455	22.9031	22.8928	22.8315	22.4055	23.03	23.0101				7	89645000	4	4	5	6	7	7	5	3	5	4	7	5	4	5	4	7	7	6	3	5	5	4	5	7	4	4	5	6	7	7	5	3	5
22.6074	23.0059	24.2147	22.3327	23.3423	21.0477	23.0321	23.2409	23.239	21.7176	22.3577	24.1589				3	104780000	2	3	3	2	2	2	3	2	3	2	2	2	2	3	3	2	2	2	2	3	3	2	2	2	2	3	3	2	2	2	3	2	3
23.8152	23.3876	23.1332	22.9803	23.2782	24.1825	23.5456	23.422	23.6873	23.1079	22.8645	22.7552				19	138520000	5	6	6	12	16	18	8	3	7	9	11	12	5	6	6	19	17	13	3	8	7	10	13	12	5	6	6	13	17	19	8	3	7
22.1418	21.6999	21.8979	21.9284	22.2448	22.7474	22.4187	22.3341	22.0496	21.8995	22.0478	22.5644				7	56093000	2	4	4	2	4	3	5	3	5	3	3	3	2	4	4	3	4	2	3	5	5	3	3	3	2	4	4	2	4	3	5	3	5
21.588	21.7951	25.3961	22.6678	23.7788	23.6289	24.4221	22.6433	24.9436	23.2044	22.704	22.8314				11	177740000	2	2	9	7	10	9	9	5	8	6	7	5	2	9	2	9	10	7	5	9	8	6	5	7	2	2	9	7	10	9	9	5	8
22.8879	21.2059	22.6451	22.9033	21.8484	21.8332	22.2166	21.5495	22.0904	21.6854	22.4477	22.212				5	52658000	4	4	4	3	2	3	4	3	4	3	3	3	4	4	4	3	2	3	3	4	4	3	3	3	4	4	4	3	2	3	4	3	4
23.6145	23.535	23.3754	24.1964	24.3909	24.5423	23.6441	23.5766	24.3024	24.1081	24.647	23.6715				13	188130000	6	8	7	13	13	13	8	5	8	11	11	12	6	7	8	13	13	13	5	8	8	11	12	11	6	8	7	13	13	13	8	5	8
21.174	20.6956	21.3032	21.1915	21.0616	21.7527	20.9225	21.4316	21.2724	21.5951	21.6125	21.2917				4	25146000	2	1	2	3	3	3	2	2	2	4	3	4	2	2	1	3	3	3	2	2	2	4	4	3	2	1	2	3	3	3	2	2	2
23.6394	23.7042	26.182	24.7311	24.5048	25.6569	26.1541	25.191	26.838	24.773	24.2618	24.7741				8	537690000	4	5	6	5	4	5	7	6	7	5	4	5	4	6	5	5	4	5	6	7	7	5	5	4	4	5	6	5	4	5	7	6	7
22.361	21.7424	24.7528	22.2027	22.2278	22.5706	23.9507	23.5996	24.5041	21.7003	21.3324	22.8452				7	122490000	5	3	6	3	3	3	7	4	5	2	4	2	5	6	3	3	3	3	4	7	5	2	2	4	5	3	6	3	3	3	7	4	5
20.9936	21.631	20.8761	20.4825	21.5134	20.6898	21.3162	21.7842	21.2469	20.364	20.7961	20.2987				2	24959000	2	2	2	2	2	2	2	2	2	2	2	2	2	2	2	2	2	2	2	2	2	2	2	2	2	2	2	2	2	2	2	2	2
20.0733	20.3755	25.4284	22.4389	22.9144	23.0915	24.3485	22.4666	23.9007	22.8027	22.392	22.8442				3	134290000	0	1	3	2	3	3	3	2	2	2	2	2	0	3	1	3	3	2	2	3	2	2	2	2	0	1	3	2	3	3	3	2	2
21.247	21.3929	22.5816	21.4674	21.421	21.9884	22.4839	21.8166	22.4745	21.5293	21.5898	19.7883				2	47388000	2	2	2	2	2	2	2	2	2	2	1	2	2	2	2	2	2	2	2	2	2	2	2	1	2	2	2	2	2	2	2	2	2
22.5873	22.0513	22.113	22.6186	22.3784	23.0425	22.1609	22.7373	22.6116	22.1049	22.2091	22.2685				12	63529000	4	5	4	9	10	11	5	4	5	8	9	8	4	4	5	11	10	9	4	5	5	8	8	9	4	5	4	9	10	11	5	4	5
22.0446	21.8336	21.4983	22.3818	22.2981	22.8266	22.0315	22.3016	21.8785	21.8476	22.6987	21.6159				5	51748000	5	5	4	3	5	5	5	5	4	4	4	5	5	4	5	5	5	3	5	5	4	4	5	4	5	5	4	3	5	5	5	5	4
21.8196	20.8029	23.9631	21.2628	22.3238	22.335	22.5376	21.8029	23.0342	21.5203	21.5907	22.2007				2	63038000	2	2	2	2	2	2	2	2	2	2	2	2	2	2	2	2	2	2	2	2	2	2	2	2	2	2	2	2	2	2	2	2	2
22.6398	23.3673	24.7533	22.5864	24.0014	22.1163	24.4072	23.7544	24.0232	22.275	22.3059	24.4116				5	161580000	2	3	3	3	4	4	3	2	2	4	4	3	2	3	3	4	4	3	2	3	2	4	3	4	2	3	3	3	4	4	3	2	2
21.0114	20.5856	25.0171	20.9382	21.1923	22.847	23.5789	22.3307	22.4083	21.2565	20.7928	21.215				5	79726000	2	2	4	3	3	3	3	2	2	3	2	2	2	4	2	3	3	3	2	3	2	3	2	2	2	2	4	3	3	3	3	2	2
23.5385	23.78	25.6059	23.7158	23.2078	23.7372	24.9852	23.7415	25.4584	23.3335	22.9885	24.7514				7	257020000	5	5	6	5	5	5	6	5	5	5	5	4	5	6	5	5	5	5	5	6	5	5	4	5	5	5	6	5	5	5	6	5	5
23.182	23.0066	25.7367	22.6324	22.9827	24.4222	26.2701	24.7109	26.7364	22.9793	22.8656	23.162				9	384290000	4	7	8	3	3	4	9	5	9	3	3	3	4	8	7	4	3	3	5	9	9	3	3	3	4	7	8	3	3	4	9	5	9
21.5578	22.7761	24.8833	20.6693	21.3584	20.9103	23.7239	23.6643	24.0946	20.4218	21.7209	23.481				2	108130000	2	2	2	2	2	2	2	2	2	1	2	2	2	2	2	2	2	2	2	2	2	1	2	2	2	2	2	2	2	2	2	2	2
22.033	22.1773	22.3484	22.9719	22.229	21.9838	22.2921	22.1376	22.2975	21.4729	22.052	22.4859				6	57870000	4	4	5	5	6	6	5	3	4	5	6	5	4	5	4	6	6	5	3	5	4	5	5	6	4	4	5	5	6	6	5	3	4
21.3088	21.0836	24.8981	22.4746	23.1612	23.9033	23.7695	23.2726	24.7068	22.3895	21.8537	22.3199				4	132430000	3	2	4	4	4	4	4	4	3	4	4	3	3	4	2	4	4	4	4	4	3	4	3	4	3	2	4	4	4	4	4	4	3
24.4848	24.5401	24.0914	24.8169	25.2029	25.4904	24.2777	24.0945	24.182	24.0056	24.753	24.0714				34	287910000	15	20	12	27	31	31	18	10	13	22	27	25	15	12	20	31	31	27	10	18	13	22	25	27	15	20	12	27	31	31	18	10	13
22.144	22.0954	21.9991	22.7561	22.7106	23.1906	22.4029	22.6774	22.3962	22.4883	23.154	22.4434				8	68318000	4	4	2	7	7	8	4	3	5	6	7	7	4	2	4	8	7	7	3	4	5	6	7	7	4	4	2	7	7	8	4	3	5
22.9817	22.884	22.783	22.821	23.317	23.5363	22.9154	23.0714	22.8514	22.4819	23.059	22.9378				8	92008000	4	6	3	5	6	6	6	4	5	6	7	6	4	3	6	6	6	5	4	6	5	6	6	7	4	6	3	5	6	6	6	4	5
24.7939	25.139	24.3631	21.4387	21.7596	21.7241	25.0085	24.2902	25.0675	19.9036	21.9432	23.1108				13	196180000	12	12	10	3	3	4	13	11	11	1	5	4	12	10	12	4	3	3	11	13	11	1	4	5	12	12	10	3	3	4	13	11	11
22.4559	22.462	22.0954	22.7052	23.1842	22.9214	22.6458	23.0259	22.8965	22.5373	22.9047	22.5611				8	76643000	5	5	4	6	7	7	5	3	6	7	7	7	5	4	5	7	7	6	3	5	6	7	7	7	5	5	4	6	7	7	5	3	6
22.8711	22.2003	21.7987	23.4599	23.4838	23.7024	22.4134	22.9992	22.4699	23.0955	23.6507	23.1458				9	94737000	5	8	6	7	7	7	9	6	8	8	5	6	5	6	8	7	7	7	6	9	8	8	6	5	5	8	6	7	7	7	9	6	8
22.4205	22.5176	22.1011	22.5713	23.4873	23.2661	22.874	23.2467	22.5283	23.0076	22.8731	22.8052				8	83763000	5	4	5	6	5	6	4	3	5	6	6	4	5	5	4	6	5	6	3	4	5	6	4	6	5	4	5	6	5	6	4	3	5
21.8083	21.424	20.7769	21.3303	21.44	21.642	21.0379	21.4063	21.1306	21.0319	21.4673	20.798				5	28133000	3	2	2	4	5	5	2	2	2	3	5	4	3	2	2	5	5	4	2	2	2	3	4	5	3	2	2	4	5	5	2	2	2
21.999	23.2362	21.8165	20.0896	20.5087	20.1954	22.5025	21.6044	21.4019	19.8891	20.3763	20.6095				3	40504000	2	3	2	2	2	1	3	2	2	2	2	2	2	2	3	1	2	2	2	3	2	2	2	2	2	3	2	2	2	1	3	2	2
22.3374	21.8619	21.6215	22.8498	23.1615	23.3924	21.9561	22.6773	22.1348	22.916	23.6792	22.6204				8	73308000	5	5	4	7	7	8	6	4	5	8	8	8	5	4	5	8	7	7	4	6	5	8	8	8	5	5	4	7	7	8	6	4	5
23.2604	24.0604	24.3526	23.6488	23.8097	21.2034	23.9344	23.9368	24.1138	23.1629	22.0065	25.9376				8	200230000	4	5	5	4	5	4	5	4	5	4	8	4	4	5	5	4	5	4	4	5	5	4	4	8	4	5	5	4	5	4	5	4	5
21.8185	19.3575	23.8632	22.5801	23.4777	23.2648	21.1927	22.314	21.8436	23.9271	22.4573	23.1371				12	79330000	2	1	6	6	6	8	4	3	3	8	8	6	2	6	1	8	6	6	3	4	3	8	6	8	3	2	7	8	8	10	5	4	4
22.325	21.7774	22.0972	22.2112	22.5483	23.6574	22.1989	22.5467	22.1143	22.2204	22.3444	22.5471				5	67767000	3	3	3	4	5	5	3	3	3	4	5	4	3	3	3	5	5	4	3	3	3	4	4	5	3	3	3	4	5	5	3	3	3
21.9011	21.8435	21.3807	21.8332	22.0222	22.6341	22.039	20.8523	20.5841	21.5821	22.3071	21.5979				4	41787000	2	2	2	2	4	4	2	1	1	2	2	3	2	2	2	4	4	2	1	2	1	2	3	2	2	2	2	2	4	4	2	1	1
21.3564	20.971	23.6213	22.7741	22.846	23.7438	23.2881	22.1854	23.3465	22.4479	22.218	21.9602				3	87873000	2	3	3	3	3	3	3	1	3	3	3	3	2	3	3	3	3	3	1	3	3	3	3	3	2	3	3	3	3	3	3	1	3
23.7343	23.1291	24.6033	22.7518	22.5052	22.3311	24.1823	23.6086	24.5377	22.7665	22.5259	24.1831				6	158390000	3	4	6	4	4	4	6	6	6	3	5	3	3	6	4	4	4	4	6	6	6	3	3	5	3	4	6	4	4	4	6	6	6
20.8361	21.2225	23.6746	21.5046	21.7962	22.491	22.7559	22.9968	23.6991	21.5023	20.3039	21.6541				2	68577000	2	2	2	2	2	2	2	2	2	2	2	1	2	2	2	2	2	2	2	2	2	2	1	2	2	2	2	2	2	2	2	2	2
23.7807	23.5218	23.0363	23.6912	23.9052	24.1962	23.7219	24.2135	23.8774	23.5082	23.7876	23.3641				10	148740000	6	7	5	9	10	9	6	4	6	8	9	10	6	5	7	9	10	9	4	6	6	8	10	9	6	7	5	9	10	9	6	4	6
23.8928	24.344	26.2079	23.4859	24.0936	23.5485	25.8461	24.6726	25.4104	23.7958	24.062	25.0004				8	354060000	7	8	8	6	7	7	8	7	8	7	7	7	7	8	8	7	7	6	7	8	8	7	7	7	7	8	8	6	7	7	8	7	8
24.2604	23.8295	25.9796	24.4556	24.0159	25.8435	26.4338	25.8099	27.0405	24.3389	24.3209	24.3641				9	591740000	7	8	8	5	6	5	8	6	9	5	6	5	7	8	8	5	6	5	6	8	9	5	5	6	7	8	8	5	6	5	8	6	9
22.4225	22.0003	23.3663	22.0027	21.8683	22.1925	22.7401	22.715	22.7039	22.2697	20.8808	22.3914				3	65221000	2	2	2	2	2	3	2	2	2	2	3	2	2	2	2	3	2	2	2	2	2	2	2	3	2	2	2	2	2	3	2	2	2
24.8759	24.2935	26.6595	24.4803	24.0963	25.7614	27.076	25.8302	27.5623	24.7766	24.4293	24.569				10	826350000	9	9	9	6	6	7	9	8	9	6	6	6	9	9	9	7	6	6	8	9	9	6	6	6	9	9	9	6	6	7	9	8	9
22.3207	22.6456	24.0269	22.5913	22.7045	22.713	23.2114	23.1261	23.3648	23.167	23.2562	24.3502				5	116180000	3	4	4	2	2	2	5	3	4	2	2	2	3	4	4	2	2	2	3	5	4	2	2	2	3	4	4	2	2	2	5	3	4
22.1156	21.9157	23.0257	22.1275	22.957	22.8536	22.634	22.2711	23.0683	22.3899	21.7467	22.3075				5	70923000	2	3	3	3	5	5	3	2	2	3	4	4	2	3	3	5	5	3	2	3	2	3	4	4	2	3	3	3	5	5	3	2	2
22.9751	22.9756	22.7115	22.2363	22.0693	22.5623	22.9092	23.5582	22.8153	22.1179	21.7933	21.8362				5	79555000	4	4	4	4	5	5	3	4	4	3	3	3	4	4	4	5	5	4	4	3	4	3	3	3	4	4	4	4	5	5	3	4	4
20.1238	20.9745	24.3105	22.5375	23.3715	23.4251	23.2286	22.9269	23.5898	22.8933	22.9128	23.0717				7	105080000	1	2	7	4	3	3	5	5	7	4	4	2	1	7	2	3	3	4	5	5	7	4	2	4	1	2	7	4	3	3	5	5	7
25.0879	25.179	25.7036	24.9917	23.6762	24.0611	25.5551	25.3584	25.9417	25.7629	25.4823	26.5053				11	533270000	8	10	8	8	8	8	10	8	9	8	9	9	8	8	10	8	8	8	8	10	9	8	9	9	8	10	8	8	8	8	10	8	9
22.1802	22.3971	23.2289	21.961	22.0949	21.9678	22.5159	23.3414	23.74	22.1543	22.0756	24.4184				4	90095000	3	3	3	3	4	4	3	3	3	4	4	3	3	3	3	4	4	3	3	3	3	4	3	4	3	3	3	3	4	4	3	3	3
23.5987	23.6782	25.3275	22.5073	23.0409	22.7097	24.5793	24.4046	25.1364	22.8493	22.2315	24.171				5	205190000	4	5	5	4	4	4	5	4	5	4	3	4	4	5	5	4	4	4	4	5	5	4	4	3	4	5	5	4	4	4	5	4	5
27.7006	28.0364	28.2418	27.0576	27.7487	27.1115	28.164	27.5203	27.6981	26.4833	26.8324	27.9563				6	2512200000	5	6	5	5	5	5	6	5	5	5	5	5	5	5	6	5	5	5	5	6	5	5	5	5	5	6	5	5	5	5	6	5	5
23.1476	22.5478	22.1017	22.5847	23.0036	22.8663	22.339	22.733	23.0847	22.5454	22.7687	21.911				6	78597000	4	4	4	3	5	5	4	3	4	3	4	4	4	4	4	5	5	3	3	4	4	3	4	4	4	4	4	3	5	5	4	3	4
23.3452	23.4871	24.5706	22.3742	22.4786	22.4678	23.9381	23.4344	23.9891	23.3736	22.8464	24.2028				3	149940000	3	3	3	3	3	3	3	3	3	3	3	3	3	3	3	3	3	3	3	3	3	3	3	3	3	3	3	3	3	3	3	3	3
24.3663	24.1032	25.1074	23.9766	24.1452	25.1402	25.7163	24.1202	25.9712	24.2587	24.4833	25.2591				4	375850000	3	4	4	4	4	4	4	3	4	4	4	4	3	4	4	4	4	4	3	4	4	4	4	4	3	4	4	4	4	4	4	3	4
22.883	23.0459	23.5081	21.5737	22.2076	22.6378	23.7647	23.1989	23.9761	22.6841	21.9434	23.0857				6	101120000	1	2	1	1	1	1	2	1	1	1	2	1	3	3	6	4	4	2	3	6	4	4	4	5	3	6	3	2	4	4	6	3	4
20.6521	21.1137	24.0604	21.9002	22.552	22.7817	23.4907	22.9818	23.9506	22.7875	22.0502	22.5181				5	92757000	2	3	4	3	3	3	4	2	4	3	3	3	2	4	3	3	3	3	2	4	4	3	3	3	2	3	4	3	3	3	4	2	4
19.5712	19.6671	23.2554	21.2755	21.2006	20.9373	22.8412	23.1936	22.6497	21.5705	20.9293	23.6061				2	66080000	1	1	2	2	2	2	2	2	2	2	2	2	1	2	1	2	2	2	2	2	2	2	2	2	1	1	2	2	2	2	2	2	2
20.4809	20.6464	23.2417	21.4109	21.6395	21.7	22.1999	21.4825	22.6603	21.5057	21.0773	22.0827				4	46640000	3	3	4	2	2	2	4	4	4	2	2	2	3	4	3	2	2	2	4	4	4	2	2	2	3	3	4	2	2	2	4	4	4
22.1834	21.5904	25.2947	21.9813	22.437	23.3901	24.3525	23.8457	24.5942	18.9593	19.5378	22.2347				4	150100000	3	4	4	2	2	2	4	4	4	1	2	1	3	4	4	2	2	2	4	4	4	1	1	2	3	4	4	2	2	2	4	4	4
20.5944	22.5362	21.88	22.6991	23.4246	23.7706	22.385	22.6559	22.3996	23.095	23.1251	22.8503				5	85314000	1	3	2	4	5	4	3	2	2	4	4	3	1	2	3	4	5	4	2	3	2	4	3	4	1	3	2	4	5	4	3	2	2
23.9101	23.8229	23.4057	23.8221	23.9406	24.0913	23.7224	24.0813	23.6083	23.8439	24.0233	23.3044				9	162430000	5	5	5	4	4	4	5	5	5	4	4	3	5	5	5	7	7	7	5	5	5	7	6	7	5	5	5	7	7	7	5	5	5
28.1847	28.0186	27.8505	28.4633	28.6466	29.5578	28.3624	28.5399	28.6482	28.7223	28.8495	28.6365				15	4957000000	1	1	1	1	1	1	1	1	1	1	1	1	12	12	14	15	15	15	11	14	13	15	15	15	12	14	12	15	15	15	14	11	13
24.5138	24.9705	24.7644	23.2636	24.1315	23.2134	25.081	24.5546	25.0776	23.6399	24.2998	25.5546				12	299720000	8	8	6	3	3	3	8	7	7	3	4	4	11	10	12	6	6	6	9	12	11	6	7	7	11	12	10	6	6	6	12	9	11
26.3897	26.4823	25.8201	26.1639	26.6763	26.8973	26.4459	26.8157	26.6046	25.9128	26.2966	25.8698				10	993630000	5	7	6	8	10	9	6	4	6	8	8	8	5	6	7	9	10	8	4	6	6	8	8	8	5	7	6	8	10	9	6	4	6
20.2204	20.7354	21.2236	21.3773	22.1951	22.6131	21.1546	21.7423	21.6259	22.1883	22.5634	22.6264				13	41367000	1	3	2	3	3	3	3	2	2	3	3	3	1	2	3	3	3	3	2	3	2	3	3	3	4	10	6	9	10	10	11	4	8
25.4188	25.6897	25.3687	25.4816	25.7433	26.4719	25.9762	25.7648	26.2215	25.8737	26.0402	26.1298				13	918880000	3	3	3	3	3	4	3	3	3	4	3	4	8	11	12	12	11	11	9	12	12	12	12	11	8	12	11	11	11	12	12	9	12
26.7886	28.0557	26.9127	25.9115	26.7608	26.161	27.7991	26.8931	27.222	26.144	25.0582	28.0343				4	1642000000	4	3	3	4	3	3	3	3	3	3	3	3	4	3	3	3	3	4	3	3	3	3	3	3	4	3	3	4	3	3	3	3	3
21.0115	21.2645	20.789	21.8426	22.8167	22.9607	21.7246	21.6301	21.5929	22.6515	23.2936	22.6762				8	55609000	3	3	5	5	6	6	5	4	5	3	4	4	3	5	3	6	6	5	4	5	5	3	4	4	3	3	5	5	6	6	5	4	5
23.7387	23.4387	23.2443	23.4354	23.587	24.4982	23.7044	23.9593	23.941	23.5593	23.6787	23.6544				24	160260000	12	14	11	17	20	20	17	11	14	14	20	18	12	11	14	20	20	17	11	17	14	14	18	20	12	14	11	17	20	20	17	11	14
24.9962	25.1143	24.5328	24.1705	24.4838	24.7973	25.258	25.3378	25.4824	24.826	24.5427	24.8242				10	359990000	9	10	9	5	6	6	10	9	10	6	6	6	9	9	10	6	6	5	9	10	10	6	6	6	9	10	9	5	6	6	10	9	10
24.5366	24.6562	23.3943	24.1352	23.8956	22.6719	23.4471	20.4718	24.0206	24.2957	24.3504	23.4649				3	160390000	2	3	2	2	2	2	3	1	2	2	3	2	2	2	3	2	2	2	1	3	2	2	2	3	2	3	2	2	2	2	3	1	2
22.2259	22.6342	24.3592	22.0755	21.8538	21.5753	23.3471	22.9702	23.8553	22.1127	20.5857	22.4185				5	103350000	4	5	5	2	2	2	5	4	5	2	3	1	4	5	5	2	2	2	4	5	5	2	1	3	4	5	5	2	2	2	5	4	5
25.3794	25.5735	25.8718	25.376	25.0969	24.8937	25.4121	25.2726	25.3048	25.2432	25.4191	26.252				18	526520000	10	12	10	13	11	13	12	10	10	11	13	10	10	10	12	13	11	13	10	12	10	11	10	13	10	12	10	13	11	13	12	10	10
22.8083	22.4134	22.0326	22.1483	22.6472	23.1834	22.6689	23.4382	22.9788	22.6501	22.8182	22.6927				4	78911000	3	3	3	4	4	4	3	2	3	4	4	4	3	3	3	4	4	4	2	3	3	4	4	4	3	3	3	4	4	4	3	2	3
20.9223	21.0854	25.1987	22.4782	23.001	23.2414	23.699	23.2227	24.2249	21.5804	21.5638	22.243				4	124320000	3	3	4	3	3	3	3	3	4	3	3	3	3	4	3	3	3	3	3	3	4	3	3	3	3	3	4	3	3	3	3	3	4
24.2791	24.0715	23.3795	24.4189	24.3332	24.6417	23.872	23.7741	23.8836	24.1871	24.5501	23.9738				9	208750000	4	5	5	6	7	8	5	5	4	6	6	7	5	6	6	9	8	7	6	6	5	7	8	7	5	6	6	7	8	9	6	6	5
21.9127	21.5779	25.3226	23.3761	23.4497	24.7682	23.8698	23.5437	24.63	23.7966	23.5891	23.4953				4	184160000	2	3	4	4	3	4	4	3	4	4	4	4	2	4	3	4	3	4	3	4	4	4	4	4	2	3	4	4	3	4	4	3	4
21.3367	21.1833	21.3421	21.2218	21.8072	22.0297	21.2788	21.6752	21.8436	21.527	22.1454	21.908				7	37742000	3	3	4	6	6	7	4	3	4	6	6	6	3	4	3	7	6	6	3	4	4	6	6	6	3	3	4	6	6	7	4	3	4
22.0905	22.4901	22.4512	21.7601	23.2724	22.4096	22.3717	23.0797	22.1071	23.6859	23.6395	23.739				9	91455000	6	8	6	4	6	5	8	6	6	4	5	5	6	6	8	5	6	4	6	8	6	4	5	5	6	8	6	4	6	5	8	6	6
21.0599	20.8725	20.634	21.149	21.4595	21.8132	20.3512	21.1355	20.8997	20.8384	21.6222	20.1994				4	24836000	2	4	3	3	3	3	4	3	4	3	3	3	2	3	4	3	3	3	3	4	4	3	3	3	2	4	3	3	3	3	4	3	4
23.6114	23.1453	23.2466	22.363	22.2821	23.4496	22.7912	23.8187	22.3222	22.3161	20.1425	20.7309				4	86996000	2	2	2	1	1	1	2	2	2	1	1	0	4	4	4	2	2	2	4	4	4	2	1	2	4	4	4	2	2	2	4	4	4
22.1955	23.0449	21.5942	20.7832	20.734	20.8197	22.9338	22.5787	22.8001	21.4977	20.4363	23.5927				5	60043000	3	5	5	2	2	2	5	3	5	3	4	1	3	5	5	2	2	2	3	5	5	3	1	4	3	5	5	2	2	2	5	3	5
24.7	24.3348	23.8487	22.0284	20.4476	20.8897	24.1327	25.0495	24.488	21.8982	21.8787	23.4584				12	173200000	9	10	9	3	1	4	12	7	10	5	7	5	9	9	10	4	1	3	7	12	10	5	5	7	9	10	9	3	1	4	12	7	10
21.7356	21.7142	21.342	21.8785	21.8726	22.5914	21.5434	20.6251	20.736	21.3501	22.2362	21.9987				2	38485000	2	2	2	2	2	2	2	1	1	2	2	2	2	2	2	2	2	2	1	2	1	2	2	2	2	2	2	2	2	2	2	1	1
26.7262	26.9553	26.4443	24.6856	25.1243	23.6011	27.1409	26.8062	26.7456	25.2153	25.4231	26.5422				18	997850000	13	17	15	10	10	9	18	15	16	10	11	9	13	15	17	9	10	10	15	18	16	10	9	11	13	17	15	10	10	9	18	15	16
20.1555	22.3938	22.524	21.6337	20.4511	20.6533	21.7288	22.448	21.8843	21.1216	21.0092	23.9382				6	47342000	0	4	4	5	2	1	4	4	4	2	5	2	0	4	4	1	2	5	4	4	4	2	2	5	0	4	4	5	2	1	4	4	4
21.6237	21.4366	21.167	21.3048	21.4976	21.3631	21.6516	21.7556	21.6459	19.6191	19.9646	21.4306				7	30758000	5	6	6	2	3	4	6	4	6	1	3	2	5	6	6	4	3	2	4	6	6	1	2	3	6	7	7	2	3	4	7	5	7
25.2574	22.9775	26.5048	27.8502	27.1072	27.5643	25.5662	26.0419	25.6656	27.7191	26.6418	27.5144				113	1257300000	28	15	55	104	105	107	44	30	44	103	105	86	29	56	16	109	107	106	31	45	45	105	88	107	29	16	56	106	107	109	45	31	45
24.4364	24.6403	23.8023	23.6068	24.2538	23.4933	24.2122	24.5373	24.2723	23.7752	24.4221	24.3401				6	220330000	3	3	3	2	3	3	4	3	4	3	3	3	5	5	5	5	5	3	5	6	6	5	5	5	5	5	5	3	5	5	6	5	6
20.6404	20.8212	20.495	20.843	21.3864	22.3276	20.7167	20.1765	20.8063	21.088	21.3205	21.0752				5	24182000	2	3	2	3	5	5	3	0	2	3	5	5	2	2	3	5	5	3	0	3	2	3	5	5	2	3	2	3	5	5	3	0	2
21.1521	22.7042	23.5111	21.3422	24.3327	19.9836	22.0179	21.7673	21.4219	20.8103	20.6368	24.358				9	81098000	2	5	6	5	7	2	7	4	5	3	6	3	2	6	5	2	7	5	4	7	5	3	3	6	2	5	6	5	7	2	7	4	5
19.7858	20.0309	20.0044	20.4331	20.3446	20.7721	28.228	28.518	28.1765	27.5362	27.4775	27.83		+	CCDC93_12K_HeLaK_12K	29	1551600000	0	0	0	1	0	1	27	24	25	23	23	22	0	0	0	1	0	1	24	27	25	23	22	23	0	0	0	1	0	1	27	24	25
21.2102	21.3521	21.3955	20.9772	19.7374	19.8436	21.4524	21.3729	20.7022	20.5534	20.4225	22.3364				5	24702000	3	3	4	2	2	1	3	4	3	2	2	2	3	4	3	1	2	2	4	3	3	2	2	2	3	3	4	2	2	1	3	4	3
20.3514	20.1113	20.582	20.7208	20.5607	21.0455	20.4792	20.6485	20.7772	20.3132	20.5357	20.3011				7	18044000	4	2	4	2	5	5	5	3	5	2	3	3	4	4	2	5	5	2	3	5	5	2	3	3	4	2	4	2	5	5	5	3	5
25.0202	25.2977	24.5744	19.8721	21.3244	21.0606	24.7875	25.3356	25.0405	20.3264	20.4851	22.0795				21	213930000	14	20	17	1	4	5	20	15	17	4	8	3	14	17	20	5	4	1	15	20	17	4	3	8	14	20	17	1	4	5	20	15	17
20.8393	20.1763	20.3258	18.9538	20.3726	21.0648	23.9012	24.185	23.6357	22.7382	23.2819	23.3625		+	CCDC93_12K_HeLaK_12K	5	89411000	0	0	0	0	0	0	4	2	3	3	3	2	0	0	0	0	0	0	2	4	3	3	2	3	0	0	0	0	0	0	4	2	3
19.7572	19.1176	19.1992	20.193	20.0899	19.4787	22.9104	23.0694	22.9656	23.3458	23.2912	23.448		+	CCDC93_12K_HeLaK_12K	3	48192000	0	0	0	0	0	0	2	3	3	3	3	3	0	0	0	0	0	0	3	2	3	3	3	3	0	0	0	0	0	0	2	3	3
20.1402	20.2509	20.2025	19.1765	20.4264	19.3125	24.6338	25.2378	24.6795	24.6142	24.7049	24.9653		+	CCDC93_12K_HeLaK_12K	4	151360000	0	0	0	0	0	0	3	2	2	4	3	4	0	0	0	0	0	0	2	3	2	4	4	3	0	0	0	0	0	0	3	2	2
20.5542	20.1678	20.2057	19.8141	19.7674	19.3599	24.8115	25.2359	25.069	24.1071	24.2452	24.2811		+	CCDC93_12K_HeLaK_12K	5	151530000	0	0	0	0	0	0	5	4	4	3	3	3	0	0	0	0	0	0	4	5	4	3	3	3	0	0	0	0	0	0	5	4	4
21.7774	21.0611	21.0772	22.2386	20.2828	19.8028	21.0731	21.487	21.4399	22.1059	21.3554	21.4851				2	30455000	2	2	2	2	1	1	2	2	2	2	2	2	2	2	2	1	1	2	2	2	2	2	2	2	2	2	2	2	1	1	2	2	2
19.7705	20.5062	20.3907	20.3876	19.7919	19.0745	24.7471	25.4049	24.8424	24.69	24.9384	25.2588		+	CCDC93_12K_HeLaK_12K	10	180760000	0	1	0	0	0	0	10	6	9	6	7	7	0	0	1	0	0	0	6	10	9	6	7	7	0	1	0	0	0	0	10	6	9
19.3544	21.4166	22.2642	20.9083	22.2633	21.2371	21.6408	21.9638	22.8531	21.6131	21.6946	23.2541				6	48258000	1	2	5	4	5	4	4	3	5	4	6	4	1	5	2	4	5	4	3	4	5	4	4	6	1	2	5	4	5	4	4	3	5
20.6794	20.5031	20.7572	21.1669	21.2397	21.556	20.4474	21.3335	20.3018	18.9912	21.1343	20.7385				11	21114000	2	3	3	4	4	4	3	2	4	1	4	4	2	3	3	4	4	4	2	3	4	1	4	4	6	7	7	9	9	8	8	6	7
21.5402	21.3895	22.347	21.9673	21.1747	22.8237	22.1582	22.1765	22.1466	21.6599	21.0154	20.5961				2	45492000	2	2	2	2	2	2	2	2	2	2	1	2	2	2	2	2	2	2	2	2	2	2	2	1	2	2	2	2	2	2	2	2	2
21.4135	20.6966	21.5231	23.0709	22.7317	22.5029	20.8727	20.4397	20.8209	22.111	22.5478	23.1461				4	47266000	3	3	3	4	4	4	3	1	3	4	4	4	3	3	3	4	4	4	1	3	3	4	4	4	3	3	3	4	4	4	3	1	3
21.5904	22.3144	22.5585	21.4302	20.9492	20.5129	21.792	22.5715	22.6713	21.0411	20.5445	24.2471				12	59733000	3	7	8	6	3	4	8	7	9	3	10	2	3	8	7	4	3	6	7	8	9	3	2	10	3	7	8	6	3	4	8	7	9
22.2581	21.7458	21.2271	22.6014	22.787	22.9569	21.8263	22.5117	22.3382	22.2918	22.7878	22.2812				4	61140000	3	3	3	3	4	4	3	2	3	4	4	3	3	3	3	4	4	3	2	3	3	4	3	4	3	3	3	3	4	4	3	2	3
21.8414	21.7005	21.2754	21.7915	22.2601	22.3084	21.8326	22.078	21.9259	21.9626	22.1509	21.7926				8	43923000	4	4	3	6	7	6	4	3	4	6	6	6	4	3	4	6	7	6	3	4	4	6	6	6	4	4	3	6	7	6	4	3	4
21.535	22.1098	22.8272	22.5513	21.9233	22.053	22.2783	23.0314	22.1687	22.3182	21.7517	23.3709				10	66830000	4	9	8	3	5	4	8	5	8	3	6	4	4	8	9	4	5	3	5	8	8	3	4	6	4	9	8	3	5	4	8	5	8
22.6109	22.7407	22.0727	21.48	20.7899	22.3698	22.0325	23.1178	22.3194	22.4782	22.3621	23.1422				4	60743000	4	4	3	2	2	3	4	3	4	2	3	2	4	3	4	3	2	2	3	4	4	2	2	3	4	4	3	2	2	3	4	3	4
21.9393	21.5585	22.7831	22.1217	21.8748	20.5842	21.9025	22.4697	21.7461	21.1556	21.3771	23.3258				5	47755000	3	4	5	3	2	1	5	5	4	2	5	3	3	5	4	1	2	3	5	5	4	2	3	5	3	4	5	3	2	1	5	5	4
20.2621	20.4115	19.9734	20.6487	19.5124	20.1507	23.5891	24.2736	24.0126	23.5717	23.8967	23.9314		+	CCDC93_12K_HeLaK_12K	4	90951000	0	0	0	0	0	0	4	4	4	4	4	4	0	0	0	0	0	0	4	4	4	4	4	4	0	0	0	0	0	0	4	4	4
20.4115	20.0781	19.9455	20.0352	19.1832	20.1532	24.096	24.6223	24.3871	23.7786	24.0976	24.3833		+	CCDC93_12K_HeLaK_12K	4	101190000	0	0	0	0	0	0	4	3	3	3	4	4	0	0	0	0	0	0	3	4	3	3	4	4	0	0	0	0	0	0	4	3	3
21.7062	21.3088	20.3819	21.3205	22.5324	21.0802	21.4201	22.8001	21.6461	21.7664	22.5446	23.7904				9	52059000	2	2	1	3	4	3	3	2	2	2	4	3	2	1	2	3	4	3	2	3	2	2	3	4	7	7	6	7	9	8	8	7	7
27.3097	26.8887	26.5644	25.223	24.1399	25.3544	27.0431	27.2927	27.2016	25.9613	25.0644	26.4135				13	1082300000	11	10	11	8	7	7	12	11	11	8	8	7	11	11	10	7	7	8	11	12	11	8	7	8	11	10	11	8	7	7	12	11	11
20.0401	22.1854	22.6877	21.2185	21.043	20.0441	21.9579	22.108	22.1817	21.5503	21.817	24.0842				7	52840000	1	3	4	4	3	3	5	3	4	5	6	5	1	4	3	3	3	4	3	5	4	5	5	6	1	3	4	4	3	3	5	3	4
19.8099	20.4541	19.7844	18.7816	20.1496	20.5033	23.7795	24.1816	23.3343	23.5721	23.9713	24.1582		+	CCDC93_12K_HeLaK_12K	3	84274000	0	0	0	0	0	0	3	2	3	2	2	2	0	0	0	0	0	0	2	3	3	2	2	2	0	0	0	0	0	0	3	2	3
20.4017	19.5502	20.3415	20.0898	18.9294	19.8832	24.7367	24.956	24.7615	24.3512	25.0537	24.6762		+	CCDC93_12K_HeLaK_12K	7	150540000	0	0	0	0	0	0	6	3	5	5	7	7	0	0	0	0	0	0	3	6	5	5	7	7	0	0	0	0	0	0	6	3	5
19.933	20.2263	19.7893	19.808	20.0057	19.9963	24.49	24.8224	24.8379	23.9944	24.3819	24.7561		+	CCDC93_12K_HeLaK_12K	7	145320000	0	0	1	0	0	0	7	3	3	5	7	6	0	1	0	0	0	0	3	7	3	5	6	7	0	0	1	0	0	0	7	3	3
21.5809	23.1972	22.9743	20.4559	19.7696	19.8319	23.3324	23.8286	23.1612	20.7634	21.0176	24.6228				16	87386000	3	11	9	4	2	3	10	7	9	4	12	4	3	9	11	3	2	4	7	10	9	4	4	12	3	11	9	4	2	3	10	7	9
22.5406	24.7059	24.4929	22.8585	24.7303	21.1763	23.934	23.4578	23.9184	22.99	23.0204	25.3674				4	189370000	4	4	4	4	4	1	4	4	4	4	4	3	4	4	4	1	4	4	4	4	4	4	3	4	4	4	4	4	4	1	4	4	4
22.4398	22.0409	21.7769	21.7799	21.0135	22.3144	21.6926	22.0663	21.9651	21.4248	21.6916	23.1901				8	50092000	4	6	4	5	4	5	7	5	4	5	6	4	4	4	6	5	4	5	5	7	4	5	4	6	4	6	4	5	4	5	7	5	4
21.2564	21.2961	21.3756	21.5153	22.1883	22.0598	21.5857	21.6428	21.7918	21.0768	21.5451	22.0856				3	38130000	2	2	3	3	3	3	3	2	3	3	3	3	2	3	2	3	3	3	2	3	3	3	3	3	2	2	3	3	3	3	3	2	3
24.6369	24.1278	25.4094	24.6251	24.2408	26.2463	25.1622	25.3677	25.5137	24.4529	24.5402	24.7534				37	423550000	18	20	26	19	19	26	24	22	28	15	23	13	18	26	20	26	19	19	22	24	28	15	13	23	18	20	26	19	19	26	24	22	28
21.493	21.2597	20.864	21.1071	21.8122	22.1092	21.3614	21.3998	21.0989	21.4469	21.2171	21.4615				7	31012000	2	3	4	5	7	5	5	2	4	7	7	6	2	4	3	5	7	5	2	5	4	7	6	7	2	3	4	5	7	5	5	2	4
21.0322	20.8351	22.2014	21.0253	20.5324	20.7421	21.4593	21.9689	22.2379	20.3208	20.9819	21.1138				6	31633000	4	5	6	2	2	2	6	4	6	1	2	1	4	6	5	2	2	2	4	6	6	1	1	2	4	5	6	2	2	2	6	4	6
26.3496	26.1864	25.9268	23.9757	24.0947	24.6701	26.2182	26.9486	26.3163	24.2763	24.6005	25.6818				10	669190000	3	4	4	2	3	5	4	3	4	2	5	4	8	9	9	10	8	6	8	9	9	6	8	10	8	9	9	6	8	10	9	8	9
22.213	22.8177	22.1229	21.5626	19.7449	20.8887	22.4789	22.7904	21.9794	21.7689	21.7117	22.1652				5	48567000	4	4	4	3	1	3	4	3	4	4	4	4	4	4	4	3	1	3	3	4	4	4	4	4	4	4	4	3	1	3	4	3	4
18.8056	19.9459	20.6264	20.2479	20.8136	19.3894	23.7817	24.0665	23.7365	24.5087	25.1231	24.6206		+	CCDC93_12K_HeLaK_12K	7	107190000	0	0	0	0	0	0	6	4	6	6	6	6	0	0	0	0	0	0	4	6	6	6	6	6	0	0	0	0	0	0	6	4	6
[truncated: 31 more columns]

## Sheet: Stoichiometry
Peptides	iBAQ.HeLaK_12K_2_3	iBAQ.HeLaK_12K_2_2	iBAQ.HeLaK_12K_2_1	iBAQ.HeLaK_12K_1_3	iBAQ.HeLaK_12K_1_2	iBAQ.HeLaK_12K_1_1	iBAQ.CCDC93_12K_2_3	iBAQ.CCDC93_12K_2_2	iBAQ.CCDC93_12K_2_1	iBAQ.CCDC93_12K_1_3	iBAQ.CCDC93_12K_1_2	iBAQ.CCDC93_12K_1_1	iBAQ	Protein.ID	Gene.Names
24	0	0	0	0	0	0	4067600	2066700	2319600	1288300	1459900	3884400	15086000	O60826	CCDC22
29	0	0	0	5031.3	0	7228.3	11238000	9612500	10577000	2760200	2647400	6252400	43100000	Q567U6	CCDC93
5	0	0	0	0	0	0	3155300	3106100	2794300	588210	793640	2335500	12773000	Q7Z4G1	COMMD6
3	0	0	0	0	0	0	825600	689690	889220	552450	625730	1236500	4819200	Q86VX2	COMMD7
4	0	0	0	0	0	0	3320000	2557600	1957100	1392700	1764300	2768200	13760000	Q86X83	COMMD2
5	0	0	0	0	0	0	3869200	3929700	4666800	992050	970420	2408200	16836000	Q8N668	COMMD1
10	0	23131	0	0	0	0	1963500	1653400	2046800	697710	890500	1762800	9037900	Q8TCE6	FAM45A
4	0	0	0	0	0	0	1333300	1558200	1497200	424160	575150	1108400	6496500	Q9GZQ3	COMMD5
4	0	0	0	0	0	0	1429300	1153000	1389100	900830	1121200	2439400	8432800	Q9H0A8	COMMD4
3	0	0	0	0	0	0	2276200	1485200	1749100	569240	797960	1549700	8427400	Q9NX08	COMMD8
7	0	0	0	0	0	0	2750200	1557100	2141800	962460	1544000	2624800	11580000	Q9P000	COMMD9
7	0	0	49628	0	0	0	3492700	1564000	2413500	1335100	1662700	4014100	14532000	Q9UBI1	COMMD3
7	0	0	0	0	0	0	1514300	924470	1366900	1133600	1690300	2302700	8932300	Q9Y6G5	COMMD10

## Sheet: Stoichiometry calculations
iBAQ.CCDC93_12K_2_3	iBAQ.CCDC93_12K_2_2	iBAQ.CCDC93_12K_2_1	iBAQ.CCDC93_12K_1_3	iBAQ.CCDC93_12K_1_2	iBAQ.CCDC93_12K_1_1	iBAQ.HeLaK_12K_2_3	iBAQ.HeLaK_12K_2_2	iBAQ.HeLaK_12K_2_1	iBAQ.HeLaK_12K_1_3	iBAQ.HeLaK_12K_1_2	iBAQ.HeLaK_12K_1_1	iBAQ A WT mean	Gene.Names	GFP1-WT	GFP2-WT	GFP3-WT	A GFP1-WT	A GFP2-WT	A GFP3-WT	A GFP1-WT scale	A GFP2-WT scale	A GFP3-WT scale	A GFP1-WT scale	A GFP2-WT scale	A GFP3-WT scale	12k_CCDC93 scale mean	12K_CCDC93 scale SD
4067600	2066700	2319600	1288300	1459900	3884400	0	0	0	0	0	0	0	CCDC22	4067600	2066700	2319600	1288300	1459900	3884400	0.362016	0.215047	0.219348	0.467087	0.551873	0.621469	0.40614	0.170102
11238000	9612500	10577000	2760200	2647400	6252400	0	0	0	5031.3	0	7228.3	2043.27	CCDC93	1.1236e+07	9.61046e+06	1.0575e+07	2.75816e+06	2.64536e+06	6.25036e+06	1	1	1	1	1	1	1	0
3155300	3106100	2794300	588210	793640	2335500	0	0	0	0	0	0	0	COMMD6	3155300	3106100	2794300	588210	793640	2335500	0.280822	0.3232	0.264237	0.213262	0.300012	0.373659	0.292532	0.0544049
825600	689690	889220	552450	625730	1236500	0	0	0	0	0	0	0	COMMD7	825600	689690	889220	552450	625730	1236500	0.0734784	0.0717645	0.0840873	0.200297	0.236539	0.197829	0.143999	0.0753805
3320000	2557600	1957100	1392700	1764300	2768200	0	0	0	0	0	0	0	COMMD2	3320000	2557600	1957100	1392700	1764300	2768200	0.29548	0.266127	0.185069	0.504939	0.666942	0.442887	0.393574	0.178271
3869200	3929700	4666800	992050	970420	2408200	0	0	0	0	0	0	0	COMMD1	3869200	3929700	4666800	992050	970420	2408200	0.344359	0.408898	0.441307	0.359679	0.366839	0.38529	0.384395	0.0356712
1963500	1653400	2046800	697710	890500	1762800	0	23131	0	0	0	0	3855.17	FAM45A	1.95964e+06	1.64954e+06	2.04294e+06	693855	886645	1.75894e+06	0.174408	0.171641	0.193187	0.251565	0.33517	0.281415	0.234564	0.0661752
1333300	1558200	1497200	424160	575150	1108400	0	0	0	0	0	0	0	COMMD5	1333300	1558200	1497200	424160	575150	1108400	0.118664	0.162136	0.14158	0.153784	0.217419	0.177334	0.161819	0.0336711
1429300	1153000	1389100	900830	1121200	2439400	0	0	0	0	0	0	0	COMMD4	1429300	1153000	1389100	900830	1121200	2439400	0.127208	0.119973	0.131358	0.326606	0.423837	0.390282	0.253211	0.142664
2276200	1485200	1749100	569240	797960	1549700	0	0	0	0	0	0	0	COMMD8	2276200	1485200	1749100	569240	797960	1549700	0.202582	0.15454	0.1654	0.206384	0.301646	0.247938	0.213082	0.0546155
2750200	1557100	2141800	962460	1544000	2624800	0	0	0	0	0	0	0	COMMD9	2750200	1557100	2141800	962460	1544000	2624800	0.244768	0.162021	0.202535	0.34895	0.583664	0.419944	0.32698	0.157777
3492700	1564000	2413500	1335100	1662700	4014100	0	0	49628	0	0	0	8271.33	COMMD3	3.48443e+06	1.55573e+06	2.40523e+06	1.32683e+06	1.65443e+06	4.00583e+06	0.310114	0.161879	0.227446	0.481056	0.625409	0.640896	0.4078	0.204744
1514300	924470	1366900	1133600	1690300	2302700	0	0	0	0	0	0	0	COMMD10	1514300	924470	1366900	1133600	1690300	2302700	0.134773	0.0961942	0.129258	0.410999	0.638969	0.368411	0.296434	0.214389
