# Supplementary material for: Miniaturised interaction proteomics on a microfluidic platform with ultra-low input requirements
Source: Nat Commun. 2019 Apr 4;10:1525. doi: 10.1038/s41467-019-09533-y (PMC6449397; doi:10.1038/s41467-019-09533-y)
Supplement: Supplementary file 10 — Supplementary Data 7 [file 41467_2019_9533_MOESM10_ESM.xlsx]

## Sheet: CDK8 25k ProtGroup
Protein IDs	Majority protein IDs	Peptide counts (all)	Peptide counts (razor+unique)	Peptide counts (unique)	Protein names	Gene names	Fasta headers	Number of proteins	Peptides	Razor + unique peptides	Unique peptides	Peptides CDK8_25k_1	Peptides CDK8_25k_2	Peptides CDK8_25k_3	Peptides HeLaK_25k_1	Peptides HeLaK_25k_2	Peptides HeLaK_25k_3	Razor + unique peptides CDK8_25k_1	Razor + unique peptides CDK8_25k_2	Razor + unique peptides CDK8_25k_3	Razor + unique peptides HeLaK_25k_1	Razor + unique peptides HeLaK_25k_2	Razor + unique peptides HeLaK_25k_3	Unique peptides CDK8_25k_1	Unique peptides CDK8_25k_2	Unique peptides CDK8_25k_3	Unique peptides HeLaK_25k_1	Unique peptides HeLaK_25k_2	Unique peptides HeLaK_25k_3	Sequence coverage [%]	Unique + razor sequence coverage [%]	Unique sequence coverage [%]	Mol. weight [kDa]	Sequence length	Sequence lengths	Q-value	Identification type CDK8_25k_1	Identification type CDK8_25k_2	Identification type CDK8_25k_3	Identification type HeLaK_25k_1	Identification type HeLaK_25k_2	Identification type HeLaK_25k_3	Sequence coverage CDK8_25k_1 [%]	Sequence coverage CDK8_25k_2 [%]	Sequence coverage CDK8_25k_3 [%]	Sequence coverage HeLaK_25k_1 [%]	Sequence coverage HeLaK_25k_2 [%]	Sequence coverage HeLaK_25k_3 [%]	Intensity
A0JLT2	A0JLT2	3	3	3	Mediator of RNA polymerase II transcription subunit 19	MED19	>sp|A0JLT2|MED19_HUMAN Mediator of RNA polymerase II transcription subunit 19 OS=Homo sapiens GN=MED19 PE=1 SV=2	1	3	3	3	1	3	3	0	0	0	1	3	3	0	0	0	1	3	3	0	0	0	21.3	21.3	21.3	26.273	244	244	0	By MS/MS	By MS/MS	By MS/MS	By matching	By matching	By matching	4.9	21.3	21.3	0	0	0	11477000
A6NHQ2	A6NHQ2	1	1	1	rRNA/tRNA 2-O-methyltransferase fibrillarin-like protein 1	FBLL1	>sp|A6NHQ2|FBLL1_HUMAN rRNA/tRNA 2-O-methyltransferase fibrillarin-like protein 1 OS=Homo sapiens GN=FBLL1 PE=3 SV=2	1	1	1	1	1	1	1	1	1	1	1	1	1	1	1	1	1	1	1	1	1	1	3.3	3.3	3.3	34.803	334	334	0.002401	By matching	By MS/MS	By matching	By MS/MS	By matching	By matching	3.3	3.3	3.3	3.3	3.3	3.3	5465600
Q99613;B5ME19	Q99613;B5ME19	4;4	4;4	4;4	Eukaryotic translation initiation factor 3 subunit C;Eukaryotic translation initiation factor 3 subunit C-like protein	EIF3C;EIF3CL	>sp|Q99613|EIF3C_HUMAN Eukaryotic translation initiation factor 3 subunit C OS=Homo sapiens GN=EIF3C PE=1 SV=1;>sp|B5ME19|EIFCL_HUMAN Eukaryotic translation initiation factor 3 subunit C-like protein OS=Homo sapiens GN=EIF3CL PE=3 SV=1	2	4	4	4	3	4	2	3	3	1	3	4	2	3	3	1	3	4	2	3	3	1	5.8	5.8	5.8	105.34	913	913;914	0	By matching	By MS/MS	By matching	By MS/MS	By MS/MS	By matching	4.7	5.8	3.6	3.7	3.7	1.5	6737900
CON__ENSEMBL:ENSBTAP00000038253	CON__ENSEMBL:ENSBTAP00000038253	12	1	0			>ENSEMBL:ENSBTAP00000038253 (Bos taurus) 63 kDa protein	1	12	1	0	11	11	11	11	10	12	1	1	1	1	1	1	0	0	0	0	0	0	14.5	1.7	0	63.165	606	606	0	By MS/MS	By MS/MS	By MS/MS	By MS/MS	By MS/MS	By MS/MS	14.5	14.5	14.5	14.5	12.7	14.5	8699800
CON__ENSEMBL:ENSP00000377550;P13646;CON__P13646-1	CON__ENSEMBL:ENSP00000377550;P13646;CON__P13646-1	8;8;8	1;1;1	1;1;1	Keratin, type I cytoskeletal 13	KRT13	>ENSEMBL:ENSP00000377550 Tax_Id=9606 Gene_Symbol=KRT13 46 kDa protein;>sp|P13646|K1C13_HUMAN Keratin, type I cytoskeletal 13 OS=Homo sapiens GN=KRT13 PE=1 SV=4;>P13646-1 SWISS-PROT:P13646-1 Tax_Id=9606 Gene_Symbol=KRT13 Isoform 1 of Keratin, type I cytoske	3	8	1	1	7	8	8	6	8	8	1	1	1	1	1	1	1	1	1	1	1	1	15	2.1	2.1	45.771	420	420;458;458	1	By MS/MS	By matching	By matching	By matching	By matching	By matching	12.6	15	15	9.8	15	15	6397000
CON__P00761	CON__P00761	5	5	5			>P00761 SWISS-PROT:P00761|TRYP_PIG Trypsin - Sus scrofa (Pig).	1	5	5	5	5	5	5	5	5	5	5	5	5	5	5	5	5	5	5	5	5	5	32.9	32.9	32.9	24.409	231	231	0	By MS/MS	By MS/MS	By MS/MS	By MS/MS	By MS/MS	By MS/MS	32.9	32.9	32.9	32.9	32.9	32.9	34084000000
P02533;CON__P02533;CON__Q6IFX2;CON__A2A4G1;P35900;CON__P35900;CON__Q9D312;Q99456;CON__Q99456;Q8N1A0;CON__Q8N1A0;Q7Z3Y9;CON__Q7Z3Y9	P02533;CON__P02533;CON__Q6IFX2	28;28;14;6;4;4;4;2;2;1;1;1;1	15;15;8;0;0;0;0;0;0;0;0;0;0	7;7;4;0;0;0;0;0;0;0;0;0;0	Keratin, type I cytoskeletal 14	KRT14	>sp|P02533|K1C14_HUMAN Keratin, type I cytoskeletal 14 OS=Homo sapiens GN=KRT14 PE=1 SV=4;>P02533 SWISS-PROT:P02533 Tax_Id=9606 Gene_Symbol=KRT14 Keratin, type I cytoskeletal 14;>Q6IFX2 SWISS-PROT:Q6IFX2 Tax_Id=10090 Gene_Symbol=Krt42 Keratin, type I cytos	13	28	15	7	26	28	25	27	20	26	14	15	12	15	10	13	7	7	7	7	6	7	56.1	37.1	20.3	51.561	472	472;472;452;456;424;424;431;494;494;295;295;468;468	0	By MS/MS	By MS/MS	By MS/MS	By MS/MS	By MS/MS	By MS/MS	53.8	56.1	51.3	53.6	49.4	53.6	1340700000
P02538;CON__P02538	P02538;CON__P02538	37;37	21;21	2;2	Keratin, type II cytoskeletal 6A	KRT6A	>sp|P02538|K2C6A_HUMAN Keratin, type II cytoskeletal 6A OS=Homo sapiens GN=KRT6A PE=1 SV=3;>P02538 SWISS-PROT:P02538 Tax_Id=9606 Gene_Symbol=KRT6A Keratin, type II cytoskeletal 6A	2	37	21	2	21	37	27	36	25	27	6	21	11	21	10	13	0	2	0	2	1	0	57.8	39.9	3.5	60.044	564	564;564	0	By MS/MS	By MS/MS	By MS/MS	By MS/MS	By MS/MS	By MS/MS	30.9	57.8	40.4	56	39	40.8	917320000
CON__P02662	CON__P02662	1	1	1			>P02662 SWISS-PROT:P02662 Alpha-S1-casein - Bos taurus (Bovine).	1	1	1	1	1	1	1	1	1	1	1	1	1	1	1	1	1	1	1	1	1	1	6	6	6	22.975	199	199	0.0035129	By MS/MS	By MS/MS	By matching	By MS/MS	By matching	By MS/MS	6	6	6	6	6	6	7745700
CON__P02666	CON__P02666	1	1	1			>P02666 SWISS-PROT:P02666 Beta-casein - Bos taurus (Bovine).	1	1	1	1	0	1	1	1	0	1	0	1	1	1	0	1	0	1	1	1	0	1	9.1	9.1	9.1	23.583	209	209	0	By matching	By MS/MS	By MS/MS	By MS/MS	By matching	By matching	0	9.1	9.1	9.1	0	9.1	7748800
P02768;CON__P02768-1	P02768;CON__P02768-1	15;15	12;12	12;12	Serum albumin	ALB	>sp|P02768|ALBU_HUMAN Serum albumin OS=Homo sapiens GN=ALB PE=1 SV=2;>P02768-1 SWISS-PROT:P02768-1 Tax_Id=9606 Gene_Symbol=ALB Isoform 1 of Serum albumin precursor	2	15	12	12	13	13	13	14	13	10	11	10	10	11	10	7	11	10	10	11	10	7	33.3	28.2	28.2	69.366	609	609;609	0	By MS/MS	By MS/MS	By MS/MS	By MS/MS	By MS/MS	By MS/MS	27.8	25.5	26.8	29.9	25.5	18.4	88727000
CON__P02769	CON__P02769	27	27	24			>P02769 SWISS-PROT:P02769 (Bos taurus) Bovine serum albumin precursor	1	27	27	24	22	27	26	26	26	24	22	27	26	26	26	24	20	24	23	23	23	21	50.7	50.7	45.6	69.293	607	607	0	By MS/MS	By MS/MS	By MS/MS	By MS/MS	By MS/MS	By MS/MS	42.5	50.7	49.1	48.8	48.8	44.6	753470000
CON__P04259	CON__P04259	35	1	0			>P04259 SWISS-PROT:P04259 Tax_Id=9606 Gene_Symbol=KRT6B Keratin, type II cytoskeletal 6B	1	35	1	0	20	35	27	34	23	28	0	1	0	1	0	1	0	0	0	0	0	0	54.6	3	0	59.998	564	564	0	By matching	By matching	By matching	By MS/MS	By matching	By matching	28.2	54.6	39.2	52.8	34.6	42.6	16238000
P05787;CON__P05787;CON__H-INV:HIT000292931;CON__Q9H552;CON__H-INV:HIT000016045;Q9NSB2;CON__Q9NSB2;CON__Q6ISB0;CON__REFSEQ:XP_092267	P05787;CON__P05787	33;33;15;9;5;3;3;3;2	25;25;12;6;2;0;0;0;2	24;24;12;6;2;0;0;0;2	Keratin, type II cytoskeletal 8	KRT8	>sp|P05787|K2C8_HUMAN Keratin, type II cytoskeletal 8 OS=Homo sapiens GN=KRT8 PE=1 SV=7;>P05787 SWISS-PROT:P05787 Tax_Id=9606 Gene_Symbol=KRT8 Keratin, type II cytoskeletal 8	9	33	25	24	31	32	30	32	29	31	23	24	22	24	21	23	22	23	21	23	20	22	53	43.9	42	53.704	483	483;483;443;499;99;600;600;600;213	0	By MS/MS	By MS/MS	By MS/MS	By MS/MS	By MS/MS	By MS/MS	49.5	51.3	49.3	52.8	45.5	49.5	1654300000
Q8NHM4;P07478;P07477;CON__P07477	Q8NHM4;P07478;P07477;CON__P07477	1;1;1;1	1;1;1;1	1;1;1;1	Putative trypsin-6;Trypsin-2;Trypsin-1;Alpha-trypsin chain 1;Alpha-trypsin chain 2	TRY6;PRSS2;PRSS1	>sp|Q8NHM4|TRY6_HUMAN Putative trypsin-6 OS=Homo sapiens GN=PRSS3P2 PE=5 SV=2;>sp|P07478|TRY2_HUMAN Trypsin-2 OS=Homo sapiens GN=PRSS2 PE=1 SV=1;>sp|P07477|TRY1_HUMAN Trypsin-1 OS=Homo sapiens GN=PRSS1 PE=1 SV=1;>P07477 SWISS-PROT:P07477 Tax_Id=9606 Gene_S	4	1	1	1	1	1	1	1	0	0	1	1	1	1	0	0	1	1	1	1	0	0	8.1	8.1	8.1	26.537	247	247;247;247;247	0	By MS/MS	By MS/MS	By matching	By matching	By matching	By matching	8.1	8.1	8.1	8.1	0	0	129280000
CON__P07744	CON__P07744	7	1	1			>P07744 SWISS-PROT:P07744 Tax_Id=10090 Gene_Symbol=Krt4 Keratin, type II cytoskeletal 4	1	7	1	1	7	7	7	7	7	7	1	1	1	1	1	1	1	1	1	1	1	1	8.4	1.5	1.5	56.283	525	525	0.0012531	By MS/MS	By MS/MS	By MS/MS	By MS/MS	By MS/MS	By matching	8.4	8.4	8.4	8.4	8.4	8.4	171840000
P08729;CON__Q3KNV1;CON__P08729;CON__Q9DCV7	P08729;CON__Q3KNV1;CON__P08729	21;21;21;7	17;17;17;3	14;14;14;2	Keratin, type II cytoskeletal 7	KRT7	>sp|P08729|K2C7_HUMAN Keratin, type II cytoskeletal 7 OS=Homo sapiens GN=KRT7 PE=1 SV=5;>Q3KNV1 TREMBL:Q3KNV1;Q96GE1 Tax_Id=9606 Gene_Symbol=KRT7 keratin 7;>P08729 SWISS-PROT:P08729 Tax_Id=9606 Gene_Symbol=KRT7 Keratin, type II cytoskeletal 7	4	21	17	14	20	20	20	20	19	20	16	16	16	16	15	16	13	13	13	13	12	13	46.1	40.7	34.1	51.385	469	469;469;469;457	0	By MS/MS	By MS/MS	By MS/MS	By MS/MS	By MS/MS	By MS/MS	44.1	44.1	44.1	44.1	41.6	43.5	256900000
P08779;CON__P08779;CON__Q9Z2K1;CON__Q3ZAW8	P08779;CON__P08779	29;29;12;12	26;26;11;11	16;16;5;5	Keratin, type I cytoskeletal 16	KRT16	>sp|P08779|K1C16_HUMAN Keratin, type I cytoskeletal 16 OS=Homo sapiens GN=KRT16 PE=1 SV=4;>P08779 SWISS-PROT:P08779 Tax_Id=9606 Gene_Symbol=KRT16 Keratin, type I cytoskeletal 16	4	29	26	16	23	26	23	28	20	25	21	23	20	25	17	22	11	13	10	16	10	12	58.6	54.8	39.5	51.267	473	473;473;469;474	0	By MS/MS	By MS/MS	By MS/MS	By MS/MS	By MS/MS	By MS/MS	50.7	54.1	45	56	50.3	48.6	922420000
CON__P12763;P02765	CON__P12763	10;3	10;3	10;3			>P12763 SWISS-PROT:P12763 (Bos taurus) Alpha-2-HS-glycoprotein precursor	2	10	10	10	9	9	9	10	10	9	9	9	9	10	10	9	9	9	9	10	10	9	35.1	35.1	35.1	38.418	359	359;367	0	By MS/MS	By MS/MS	By MS/MS	By MS/MS	By MS/MS	By MS/MS	32	30.4	32	35.1	35.1	32	242850000
P13645;CON__P13645;CON__P02535-1;Q7Z3Y7;CON__Q7Z3Y7;Q7Z3Z0;CON__Q7Z3Z0;Q7Z3Y8;CON__Q7Z3Y8;CON__Q148H6;Q2M2I5;CON__Q2M2I5	P13645;CON__P13645	35;35;9;3;3;2;2;2;2;2;1;1	34;34;9;3;3;2;2;2;2;2;1;1	30;30;6;2;2;1;1;1;1;1;0;0	Keratin, type I cytoskeletal 10	KRT10	>sp|P13645|K1C10_HUMAN Keratin, type I cytoskeletal 10 OS=Homo sapiens GN=KRT10 PE=1 SV=6;>P13645 SWISS-PROT:P13645 Tax_Id=9606 Gene_Symbol=KRT10 Keratin, type I cytoskeletal 10	12	35	34	30	31	35	35	34	31	31	31	34	34	33	30	30	27	30	30	29	26	26	57.5	57.5	52.6	58.826	584	584;593;570;464;486;450;450;459;459;464;525;525	0	By MS/MS	By MS/MS	By MS/MS	By MS/MS	By MS/MS	By MS/MS	52.9	57.5	57.5	56.5	50.5	49.8	33701000000
P13647;CON__P13647	P13647;CON__P13647	42;42	33;33	7;7	Keratin, type II cytoskeletal 5	KRT5	>sp|P13647|K2C5_HUMAN Keratin, type II cytoskeletal 5 OS=Homo sapiens GN=KRT5 PE=1 SV=3;>P13647 SWISS-PROT:P13647 Tax_Id=9606 Gene_Symbol=KRT5 Keratin, type II cytoskeletal 5	2	42	33	7	36	39	41	39	33	35	27	30	32	30	24	26	5	7	7	6	5	6	59.8	51.2	12.5	62.378	590	590;590	0	By MS/MS	By MS/MS	By MS/MS	By MS/MS	By MS/MS	By MS/MS	46.9	55.9	58.8	53.2	43.9	46.9	2593400000
P19012;CON__P19012	P19012;CON__P19012	8;8	2;2	0;0	Keratin, type I cytoskeletal 15	KRT15	>sp|P19012|K1C15_HUMAN Keratin, type I cytoskeletal 15 OS=Homo sapiens GN=KRT15 PE=1 SV=3;>P19012 SWISS-PROT:P19012 Tax_Id=9606 Gene_Symbol=KRT15 Keratin, type I cytoskeletal 15	2	8	2	0	6	8	8	6	8	8	1	2	2	1	2	2	0	0	0	0	0	0	13.2	4.2	0	49.211	456	456;456	0	By matching	By MS/MS	By MS/MS	By matching	By matching	By matching	11	13.2	13.2	8.3	13.2	13.2	12688000
P19013;CON__P19013	P19013;CON__P19013	8;8	5;5	4;4	Keratin, type II cytoskeletal 4	KRT4	>sp|P19013|K2C4_HUMAN Keratin, type II cytoskeletal 4 OS=Homo sapiens GN=KRT4 PE=1 SV=4;>P19013 SWISS-PROT:P19013 Tax_Id=9606 Gene_Symbol=KRT4 keratin 4	2	8	5	4	5	5	5	7	4	5	2	3	2	4	2	2	1	2	1	3	1	1	13.5	9.7	7.5	57.285	534	534;594	0	By MS/MS	By MS/MS	By MS/MS	By MS/MS	By MS/MS	By MS/MS	7.9	10.1	7.9	10.9	7.5	7.9	20401000
CON__P34955	CON__P34955	3	3	3			>P34955 SWISS-PROT:P34955 (Bos taurus) Alpha-1-antiproteinase precursor	1	3	3	3	2	2	2	3	2	2	2	2	2	3	2	2	2	2	2	3	2	2	8.7	8.7	8.7	46.103	416	416	0	By MS/MS	By MS/MS	By MS/MS	By MS/MS	By MS/MS	By MS/MS	6.2	6.2	6.2	8.7	6.2	6.2	12117000
P48668;CON__P48668	P48668;CON__P48668	36;36	1;1	0;0	Keratin, type II cytoskeletal 6C	KRT6C	>sp|P48668|K2C6C_HUMAN Keratin, type II cytoskeletal 6C OS=Homo sapiens GN=KRT6C PE=1 SV=3;>P48668 SWISS-PROT:P48668 Tax_Id=9606 Gene_Symbol=KRT6C Keratin, type II cytoskeletal 6C	2	36	1	0	22	36	28	35	25	28	1	1	1	1	1	1	0	0	0	0	0	0	56	1.8	0	60.024	564	564;564	0	By matching	By MS/MS	By matching	By MS/MS	By matching	By matching	32.6	56	42.2	54.3	39	42.6	20367000
Q8N339;P80297;P04732;P02795;CON__P67983;P13640	Q8N339;P80297;P04732;P02795;CON__P67983;P13640	1;1;1;1;1;1	1;1;1;1;1;1	1;1;1;1;1;1	Metallothionein-1M;Metallothionein-1X;Metallothionein-1E;Metallothionein-2;Metallothionein-1G	MT1M;MT1X;MT1E;MT2A;MT1G	>sp|Q8N339|MT1M_HUMAN Metallothionein-1M OS=Homo sapiens GN=MT1M PE=3 SV=2;>sp|P80297|MT1X_HUMAN Metallothionein-1X OS=Homo sapiens GN=MT1X PE=1 SV=1;>sp|P04732|MT1E_HUMAN Metallothionein-1E OS=Homo sapiens GN=MT1E PE=1 SV=1;>sp|P02795|MT2_HUMAN Metallothi	6	1	1	1	0	1	1	0	0	1	0	1	1	0	0	1	0	1	1	0	0	1	19.7	19.7	19.7	6.1103	61	61;61;61;61;61;62	0.0056433	By matching	By matching	By MS/MS	By matching	By matching	By matching	0	19.7	19.7	0	0	19.7	2509300
Q04695;CON__Q04695	Q04695;CON__Q04695	26;26	14;14	4;4	Keratin, type I cytoskeletal 17	KRT17	>sp|Q04695|K1C17_HUMAN Keratin, type I cytoskeletal 17 OS=Homo sapiens GN=KRT17 PE=1 SV=2;>Q04695 SWISS-PROT:Q04695 Tax_Id=9606 Gene_Symbol=KRT17 Keratin, type I cytoskeletal 17	2	26	14	4	15	26	18	26	13	19	5	14	7	14	5	8	1	4	2	4	1	1	54.4	37	13.2	48.105	432	432;432	0	By matching	By MS/MS	By MS/MS	By MS/MS	By MS/MS	By MS/MS	31	54.4	37.5	54.4	28.9	40	347560000
Q86Y46;CON__Q32MB2;Q7RTS7;CON__Q7RTS7;Q3SY84;CON__Q3SY84	Q86Y46;CON__Q32MB2;Q7RTS7;CON__Q7RTS7;Q3SY84;CON__Q3SY84	6;6;5;5;3;3	1;1;1;1;1;1	0;0;0;0;0;0	Keratin, type II cytoskeletal 73;Keratin, type II cytoskeletal 74;Keratin, type II cytoskeletal 71	KRT73;KRT74;KRT71	>sp|Q86Y46|K2C73_HUMAN Keratin, type II cytoskeletal 73 OS=Homo sapiens GN=KRT73 PE=1 SV=1;>Q32MB2 TREMBL:Q32MB2;Q86Y46 Tax_Id=9606 Gene_Symbol=KRT73 Keratin-73;>sp|Q7RTS7|K2C74_HUMAN Keratin, type II cytoskeletal 74 OS=Homo sapiens GN=KRT74 PE=1 SV=2;>Q7R	6	6	1	0	6	6	6	6	6	6	1	1	1	1	1	1	0	0	0	0	0	0	9.6	2.2	0	58.923	540	540;540;529;529;523;523	0	By MS/MS	By MS/MS	By MS/MS	By MS/MS	By MS/MS	By MS/MS	9.6	9.6	9.6	9.6	9.6	9.6	33613000
CON__Q3SX09;CON__P02070	CON__Q3SX09;CON__P02070	2;1	2;1	2;1			>Q3SX09 TREMBL:Q3SX09 (Bos taurus) similar to HBG protein;>P02070 SWISS-PROT:P02070 (Bos taurus) Hemoglobin subunit beta	2	2	2	2	1	1	2	2	1	1	1	1	2	2	1	1	1	1	2	2	1	1	14.9	14.9	14.9	22.06	201	201;145	0	By matching	By matching	By MS/MS	By MS/MS	By MS/MS	By matching	9.5	9.5	14.9	14.9	9.5	9.5	3901100
CON__Q3SX14;P06396	CON__Q3SX14;P06396	1;1	1;1	1;1	Gelsolin	GSN	>Q3SX14 TREMBL:Q3SX14 (Bos taurus) Similar to Gelsolin;>sp|P06396|GELS_HUMAN Gelsolin OS=Homo sapiens GN=GSN PE=1 SV=1	2	1	1	1	1	1	1	1	0	0	1	1	1	1	0	0	1	1	1	1	0	0	2.2	2.2	2.2	85.686	781	781;782	0.0098793	By matching	By MS/MS	By matching	By matching	By matching	By matching	2.2	2.2	2.2	2.2	0	0	2894600
Q5D862;CON__Q5D862	Q5D862;CON__Q5D862	8;8	8;8	8;8	Filaggrin-2	FLG2	>sp|Q5D862|FILA2_HUMAN Filaggrin-2 OS=Homo sapiens GN=FLG2 PE=1 SV=1;>Q5D862 SWISS-PROT:Q5D862 Tax_Id=9606 Gene_Symbol=FLG2 Filaggrin-2	2	8	8	8	7	8	4	8	3	4	7	8	4	8	3	4	7	8	4	8	3	4	7.2	7.2	7.2	248.07	2391	2391;2391	0	By MS/MS	By MS/MS	By MS/MS	By MS/MS	By MS/MS	By MS/MS	5.1	7.2	2.7	7.2	1.8	2.3	131550000
Q5XKE5;CON__Q5XKE5	Q5XKE5;CON__Q5XKE5	11;11	1;1	0;0	Keratin, type II cytoskeletal 79	KRT79	>sp|Q5XKE5|K2C79_HUMAN Keratin, type II cytoskeletal 79 OS=Homo sapiens GN=KRT79 PE=1 SV=2;>Q5XKE5 SWISS-PROT:Q5XKE5 Tax_Id=9606 Gene_Symbol=KRT79 Keratin, type II cytoskeletal 79	2	11	1	0	10	10	9	10	11	9	0	0	0	0	1	0	0	0	0	0	0	0	16.6	1.9	0	57.835	535	535;535	0.0024331	By matching	By matching	By matching	By matching	By MS/MS	By matching	14.8	14.8	14.8	14.8	16.6	14.8	12795000
CON__Q61782	CON__Q61782	7	1	1			>Q61782 TREMBL:Q61782 Tax_Id=10090 Gene_Symbol=Krt14 Type I epidermal keratin (Fragment)	1	7	1	1	5	7	5	6	3	5	0	1	0	0	0	0	0	1	0	0	0	0	59.1	10.8	10.8	10.662	93	93	1	By matching	By MS/MS	By matching	By matching	By matching	By matching	36.6	59.1	36.6	48.4	35.5	36.6	0
Q6KB66;CON__Q6KB66-1;CON__Q0VBK2	Q6KB66;CON__Q6KB66-1	6;6;1	6;6;1	6;6;1	Keratin, type II cytoskeletal 80	KRT80	>sp|Q6KB66|K2C80_HUMAN Keratin, type II cytoskeletal 80 OS=Homo sapiens GN=KRT80 PE=1 SV=2;>Q6KB66-1 SWISS-PROT:Q6KB66-1 Tax_Id=9606 Gene_Symbol=KRT80 Isoform 1 of Keratin, type II cytoskeletal 80	3	6	6	6	5	4	4	6	3	5	5	4	4	6	3	5	5	4	4	6	3	5	15	15	15	50.525	452	452;452;452	0	By MS/MS	By matching	By MS/MS	By MS/MS	By matching	By MS/MS	11.9	9.7	9.3	15	6.2	12.4	29526000
Q8N1N4;CON__Q8N1N4-2;CON__Q7RTT2	Q8N1N4;CON__Q8N1N4-2;CON__Q7RTT2	12;12;12	9;9;9	9;9;9	Keratin, type II cytoskeletal 78	KRT78	>sp|Q8N1N4|K2C78_HUMAN Keratin, type II cytoskeletal 78 OS=Homo sapiens GN=KRT78 PE=1 SV=2;>Q8N1N4-2 SWISS-PROT:Q8N1N4-2 Tax_Id=9606 Gene_Symbol=KRT78 Isoform 2 of Keratin, type II cytoskeletal 78;>Q7RTT2 TREMBL:Q7RTT2 Tax_Id=9606 Gene_Symbol=KRT78 Keratin	3	12	9	9	10	9	10	12	8	10	7	6	7	9	5	7	7	6	7	9	5	7	23.1	20.2	20.2	56.865	520	520;521;521	0	By MS/MS	By MS/MS	By MS/MS	By MS/MS	By MS/MS	By MS/MS	18.3	17.7	18.7	23.1	13.8	18.3	67305000
Q7Z794;CON__Q7Z794	Q7Z794;CON__Q7Z794	14;14	11;11	8;8	Keratin, type II cytoskeletal 1b	KRT77	>sp|Q7Z794|K2C1B_HUMAN Keratin, type II cytoskeletal 1b OS=Homo sapiens GN=KRT77 PE=2 SV=3;>Q7Z794 SWISS-PROT:Q7Z794 Tax_Id=9606 Gene_Symbol=KRT77 Keratin 77	2	14	11	8	12	12	14	13	14	9	9	9	11	10	11	6	7	6	8	7	8	5	24.7	19.7	14	61.901	578	578;578	0	By MS/MS	By MS/MS	By MS/MS	By MS/MS	By MS/MS	By matching	21.1	21.6	24.7	23.2	24.7	15.4	143500000
Q86YZ3;CON__Q86YZ3	Q86YZ3;CON__Q86YZ3	14;14	14;14	14;14	Hornerin	HRNR	>sp|Q86YZ3|HORN_HUMAN Hornerin OS=Homo sapiens GN=HRNR PE=1 SV=2;>Q86YZ3 SWISS-PROT:Q86YZ3 Tax_Id=9606 Gene_Symbol=HRNR Hornerin	2	14	14	14	13	9	12	14	8	13	13	9	12	14	8	13	13	9	12	14	8	13	13.8	13.8	13.8	282.39	2850	2850;2850	0	By MS/MS	By MS/MS	By MS/MS	By MS/MS	By MS/MS	By MS/MS	13.3	10.7	12.9	13.8	9.4	13.3	705110000
Q9C075;CON__Q9C075	Q9C075;CON__Q9C075	2;2	1;1	1;1	Keratin, type I cytoskeletal 23	KRT23	>sp|Q9C075|K1C23_HUMAN Keratin, type I cytoskeletal 23 OS=Homo sapiens GN=KRT23 PE=1 SV=2;>Q9C075 SWISS-PROT:Q9C075 Tax_Id=9606 Gene_Symbol=KRT23 Keratin, type I cytoskeletal 23	2	2	1	1	2	1	1	2	1	1	1	0	0	1	0	0	1	0	0	1	0	0	5.2	3.1	3.1	48.131	422	422;422	0	By matching	By matching	By matching	By MS/MS	By matching	By matching	5.2	2.1	2.1	5.2	2.1	2.1	1663800
Q13765;E9PAV3;Q9BZK3	Q13765;E9PAV3	4;4;1	4;4;1	4;4;1	Nascent polypeptide-associated complex subunit alpha	NACA	>sp|Q13765|NACA_HUMAN Nascent polypeptide-associated complex subunit alpha OS=Homo sapiens GN=NACA PE=1 SV=1;>sp|E9PAV3|NACAM_HUMAN Nascent polypeptide-associated complex subunit alpha, muscle-specific form OS=Homo sapiens GN=NACA PE=1 SV=1	3	4	4	4	4	4	3	4	4	3	4	4	3	4	4	3	4	4	3	4	4	3	25.6	25.6	25.6	23.384	215	215;2078;213	0	By MS/MS	By MS/MS	By MS/MS	By MS/MS	By MS/MS	By MS/MS	25.6	25.6	19.1	25.6	25.6	19.5	44805000
E9PRG8	E9PRG8	1	1	1		C11orf48	>sp|E9PRG8|CK098_HUMAN Uncharacterized protein C11orf98 OS=Homo sapiens GN=C11orf98 PE=4 SV=1	1	1	1	1	1	1	1	1	1	1	1	1	1	1	1	1	1	1	1	1	1	1	10.7	10.7	10.7	13.798	122	122	0.0012392	By MS/MS	By MS/MS	By MS/MS	By MS/MS	By MS/MS	By matching	10.7	10.7	10.7	10.7	10.7	10.7	5612900
O00159	O00159	43	43	43	Unconventional myosin-Ic	MYO1C	>sp|O00159|MYO1C_HUMAN Unconventional myosin-Ic OS=Homo sapiens GN=MYO1C PE=1 SV=4	1	43	43	43	30	41	35	41	30	29	30	41	35	41	30	29	30	41	35	41	30	29	44.1	44.1	44.1	121.68	1063	1063	0	By MS/MS	By MS/MS	By MS/MS	By MS/MS	By MS/MS	By MS/MS	32.1	41.2	37.6	41	31.3	31.5	1502300000
O00203	O00203	3	3	3	AP-3 complex subunit beta-1	AP3B1	>sp|O00203|AP3B1_HUMAN AP-3 complex subunit beta-1 OS=Homo sapiens GN=AP3B1 PE=1 SV=3	1	3	3	3	2	3	2	3	2	1	2	3	2	3	2	1	2	3	2	3	2	1	3.8	3.8	3.8	121.32	1094	1094	0	By matching	By MS/MS	By matching	By matching	By MS/MS	By matching	2.7	3.8	2.7	3.8	2.7	0.9	9294000
O00231	O00231	3	3	3	26S proteasome non-ATPase regulatory subunit 11	PSMD11	>sp|O00231|PSD11_HUMAN 26S proteasome non-ATPase regulatory subunit 11 OS=Homo sapiens GN=PSMD11 PE=1 SV=3	1	3	3	3	2	3	3	3	3	3	2	3	3	3	3	3	2	3	3	3	3	3	9	9	9	47.463	422	422	0	By matching	By MS/MS	By MS/MS	By MS/MS	By MS/MS	By MS/MS	5.9	9	9	9	9	9	10898000
O00232	O00232	2	2	2	26S proteasome non-ATPase regulatory subunit 12	PSMD12	>sp|O00232|PSD12_HUMAN 26S proteasome non-ATPase regulatory subunit 12 OS=Homo sapiens GN=PSMD12 PE=1 SV=3	1	2	2	2	1	2	1	1	2	1	1	2	1	1	2	1	1	2	1	1	2	1	4.8	4.8	4.8	52.904	456	456	0	By matching	By matching	By matching	By MS/MS	By MS/MS	By MS/MS	2.9	4.8	2.9	2.9	4.8	2.9	8108300
O00299	O00299	4	4	4	Chloride intracellular channel protein 1	CLIC1	>sp|O00299|CLIC1_HUMAN Chloride intracellular channel protein 1 OS=Homo sapiens GN=CLIC1 PE=1 SV=4	1	4	4	4	3	4	4	3	4	3	3	4	4	3	4	3	3	4	4	3	4	3	22.4	22.4	22.4	26.922	241	241	0	By matching	By MS/MS	By MS/MS	By MS/MS	By MS/MS	By matching	17.4	22.4	22.4	17.4	22.4	17.4	24830000
O00303	O00303	1	1	1	Eukaryotic translation initiation factor 3 subunit F	EIF3F	>sp|O00303|EIF3F_HUMAN Eukaryotic translation initiation factor 3 subunit F OS=Homo sapiens GN=EIF3F PE=1 SV=1	1	1	1	1	1	1	1	1	1	1	1	1	1	1	1	1	1	1	1	1	1	1	4.8	4.8	4.8	37.563	357	357	0	By MS/MS	By MS/MS	By MS/MS	By MS/MS	By MS/MS	By MS/MS	4.8	4.8	4.8	4.8	4.8	4.8	7095100
O00410	O00410	8	8	8	Importin-5	IPO5	>sp|O00410|IPO5_HUMAN Importin-5 OS=Homo sapiens GN=IPO5 PE=1 SV=4	1	8	8	8	6	8	8	7	7	6	6	8	8	7	7	6	6	8	8	7	7	6	10	10	10	123.63	1097	1097	0	By matching	By MS/MS	By MS/MS	By MS/MS	By MS/MS	By MS/MS	7.1	10	10	8.8	8.2	7.1	33106000
O00422	O00422	1	1	1	Histone deacetylase complex subunit SAP18	SAP18	>sp|O00422|SAP18_HUMAN Histone deacetylase complex subunit SAP18 OS=Homo sapiens GN=SAP18 PE=1 SV=1	1	1	1	1	1	1	1	1	1	1	1	1	1	1	1	1	1	1	1	1	1	1	8.5	8.5	8.5	17.561	153	153	0	By MS/MS	By MS/MS	By matching	By MS/MS	By MS/MS	By matching	8.5	8.5	8.5	8.5	8.5	8.5	5038100
O00483	O00483	1	1	1	NADH dehydrogenase [ubiquinone] 1 alpha subcomplex subunit 4	NDUFA4	>sp|O00483|NDUA4_HUMAN Cytochrome c oxidase subunit NDUFA4 OS=Homo sapiens GN=NDUFA4 PE=1 SV=1	1	1	1	1	1	1	1	1	1	1	1	1	1	1	1	1	1	1	1	1	1	1	12.3	12.3	12.3	9.3697	81	81	0.0034762	By MS/MS	By MS/MS	By MS/MS	By MS/MS	By MS/MS	By MS/MS	12.3	12.3	12.3	12.3	12.3	12.3	7514100
O00487	O00487	1	1	1	26S proteasome non-ATPase regulatory subunit 14	PSMD14	>sp|O00487|PSDE_HUMAN 26S proteasome non-ATPase regulatory subunit 14 OS=Homo sapiens GN=PSMD14 PE=1 SV=1	1	1	1	1	0	1	1	1	1	1	0	1	1	1	1	1	0	1	1	1	1	1	4.2	4.2	4.2	34.577	310	310	0.0012469	By matching	By MS/MS	By MS/MS	By MS/MS	By MS/MS	By MS/MS	0	4.2	4.2	4.2	4.2	4.2	3387400
O00541	O00541	3	3	3	Pescadillo homolog	PES1	>sp|O00541|PESC_HUMAN Pescadillo homolog OS=Homo sapiens GN=PES1 PE=1 SV=1	1	3	3	3	3	3	3	2	3	3	3	3	3	2	3	3	3	3	3	2	3	3	5.3	5.3	5.3	68.002	588	588	0	By MS/MS	By MS/MS	By MS/MS	By matching	By MS/MS	By MS/MS	5.3	5.3	5.3	3.6	5.3	5.3	22870000
O00560	O00560	1	1	1	Syntenin-1	SDCBP	>sp|O00560|SDCB1_HUMAN Syntenin-1 OS=Homo sapiens GN=SDCBP PE=1 SV=1	1	1	1	1	0	1	0	1	0	0	0	1	0	1	0	0	0	1	0	1	0	0	6	6	6	32.444	298	298	0	By matching	By matching	By matching	By MS/MS	By matching	By matching	0	6	0	6	0	0	1042700
O00571;O15523;Q9NQI0	O00571;O15523	9;7;2	9;7;2	9;7;2	ATP-dependent RNA helicase DDX3X;ATP-dependent RNA helicase DDX3Y	DDX3X;DDX3Y	>sp|O00571|DDX3X_HUMAN ATP-dependent RNA helicase DDX3X OS=Homo sapiens GN=DDX3X PE=1 SV=3;>sp|O15523|DDX3Y_HUMAN ATP-dependent RNA helicase DDX3Y OS=Homo sapiens GN=DDX3Y PE=1 SV=2	3	9	9	9	6	9	8	7	7	9	6	9	8	7	7	9	6	9	8	7	7	9	17.2	17.2	17.2	73.243	662	662;660;724	0	By MS/MS	By MS/MS	By MS/MS	By MS/MS	By MS/MS	By MS/MS	10.9	17.2	15.4	13	12.8	17.2	55144000
O00592	O00592	2	2	2	Podocalyxin	PODXL	>sp|O00592|PODXL_HUMAN Podocalyxin OS=Homo sapiens GN=PODXL PE=1 SV=2	1	2	2	2	1	2	1	1	2	1	1	2	1	1	2	1	1	2	1	1	2	1	4.5	4.5	4.5	58.635	558	558	0	By matching	By MS/MS	By matching	By matching	By MS/MS	By MS/MS	2.3	4.5	2.3	2.3	4.5	2.3	5943400
O00767	O00767	1	1	1	Acyl-CoA desaturase	SCD	>sp|O00767|ACOD_HUMAN Acyl-CoA desaturase OS=Homo sapiens GN=SCD PE=1 SV=2	1	1	1	1	1	1	1	1	1	1	1	1	1	1	1	1	1	1	1	1	1	1	3.6	3.6	3.6	41.522	359	359	0.0088106	By matching	By MS/MS	By matching	By MS/MS	By matching	By MS/MS	3.6	3.6	3.6	3.6	3.6	3.6	4971200
O14617	O14617	2	2	2	AP-3 complex subunit delta-1	AP3D1	>sp|O14617|AP3D1_HUMAN AP-3 complex subunit delta-1 OS=Homo sapiens GN=AP3D1 PE=1 SV=1	1	2	2	2	1	1	2	1	1	0	1	1	2	1	1	0	1	1	2	1	1	0	2.1	2.1	2.1	130.16	1153	1153	0	By matching	By matching	By MS/MS	By MS/MS	By matching	By matching	1	1	2.1	1	1	0	3357000
O14745	O14745	1	1	1	Na(+)/H(+) exchange regulatory cofactor NHE-RF1	SLC9A3R1	>sp|O14745|NHRF1_HUMAN Na(+)/H(+) exchange regulatory cofactor NHE-RF1 OS=Homo sapiens GN=SLC9A3R1 PE=1 SV=4	1	1	1	1	0	1	1	1	0	0	0	1	1	1	0	0	0	1	1	1	0	0	3.9	3.9	3.9	38.868	358	358	0.0035757	By matching	By MS/MS	By MS/MS	By matching	By matching	By matching	0	3.9	3.9	3.9	0	0	1939000
O14818;Q8TAA3	O14818;Q8TAA3	4;3	4;3	4;3	Proteasome subunit alpha type-7;Proteasome subunit alpha type-7-like	PSMA7;PSMA8	>sp|O14818|PSA7_HUMAN Proteasome subunit alpha type-7 OS=Homo sapiens GN=PSMA7 PE=1 SV=1;>sp|Q8TAA3|PSA7L_HUMAN Proteasome subunit alpha type-7-like OS=Homo sapiens GN=PSMA8 PE=2 SV=3	2	4	4	4	2	3	3	3	4	3	2	3	3	3	4	3	2	3	3	3	4	3	25	25	25	27.887	248	248;256	0	By MS/MS	By MS/MS	By MS/MS	By MS/MS	By MS/MS	By MS/MS	10.1	19	19	19	25	16.1	19114000
O14925;Q5SRD1	O14925;Q5SRD1	1;1	1;1	1;1	Mitochondrial import inner membrane translocase subunit Tim23;Putative mitochondrial import inner membrane translocase subunit Tim23B	TIMM23;TIMM23B	>sp|O14925|TIM23_HUMAN Mitochondrial import inner membrane translocase subunit Tim23 OS=Homo sapiens GN=TIMM23 PE=1 SV=1;>sp|Q5SRD1|TI23B_HUMAN Putative mitochondrial import inner membrane translocase subunit Tim23B OS=Homo sapiens GN=TIMM23B PE=5 SV=2	2	1	1	1	1	1	0	1	1	1	1	1	0	1	1	1	1	1	0	1	1	1	8.1	8.1	8.1	21.943	209	209;257	0.0045872	By MS/MS	By MS/MS	By matching	By MS/MS	By MS/MS	By matching	8.1	8.1	0	8.1	8.1	8.1	6489900
P19105;O14950;P24844	P19105;O14950;P24844	4;4;2	4;4;2	4;4;2	Myosin regulatory light chain 12A;Myosin regulatory light chain 12B;Myosin regulatory light polypeptide 9	MYL12A;MYL12B;MYL9	>sp|P19105|ML12A_HUMAN Myosin regulatory light chain 12A OS=Homo sapiens GN=MYL12A PE=1 SV=2;>sp|O14950|ML12B_HUMAN Myosin regulatory light chain 12B OS=Homo sapiens GN=MYL12B PE=1 SV=2;>sp|P24844|MYL9_HUMAN Myosin regulatory light polypeptide 9 OS=Homo sa	3	4	4	4	2	4	4	4	2	3	2	4	4	4	2	3	2	4	4	4	2	3	28.7	28.7	28.7	19.794	171	171;172;172	0	By matching	By MS/MS	By MS/MS	By MS/MS	By MS/MS	By matching	12.3	28.7	28.7	28.7	12.3	18.1	17946000
O14979	O14979	2	2	2	Heterogeneous nuclear ribonucleoprotein D-like	HNRPDL	>sp|O14979|HNRDL_HUMAN Heterogeneous nuclear ribonucleoprotein D-like OS=Homo sapiens GN=HNRNPDL PE=1 SV=3	1	2	2	2	1	2	2	2	2	2	1	2	2	2	2	2	1	2	2	2	2	2	6	6	6	46.437	420	420	0	By matching	By MS/MS	By MS/MS	By MS/MS	By MS/MS	By MS/MS	1.9	6	6	6	6	6	11721000
O14980	O14980	7	7	7	Exportin-1	XPO1	>sp|O14980|XPO1_HUMAN Exportin-1 OS=Homo sapiens GN=XPO1 PE=1 SV=1	1	7	7	7	3	6	7	6	6	5	3	6	7	6	6	5	3	6	7	6	6	5	10.2	10.2	10.2	123.38	1071	1071	0	By matching	By MS/MS	By MS/MS	By MS/MS	By MS/MS	By matching	3.9	8.1	10.2	8.1	8.1	6.8	22090000
O15027	O15027	1	1	1	Protein transport protein Sec16A	SEC16A	>sp|O15027|SC16A_HUMAN Protein transport protein Sec16A OS=Homo sapiens GN=SEC16A PE=1 SV=3	1	1	1	1	1	1	1	1	1	1	1	1	1	1	1	1	1	1	1	1	1	1	0.5	0.5	0.5	233.51	2179	2179	0	By matching	By MS/MS	By MS/MS	By MS/MS	By matching	By matching	0.5	0.5	0.5	0.5	0.5	0.5	5762600
O15042	O15042	6	6	6	U2 snRNP-associated SURP motif-containing protein	U2SURP	>sp|O15042|SR140_HUMAN U2 snRNP-associated SURP motif-containing protein OS=Homo sapiens GN=U2SURP PE=1 SV=2	1	6	6	6	5	6	6	6	6	5	5	6	6	6	6	5	5	6	6	6	6	5	9	9	9	118.29	1029	1029	0	By MS/MS	By MS/MS	By MS/MS	By MS/MS	By MS/MS	By MS/MS	7.8	9	9	9	9	7.7	46211000
O15143	O15143	2	2	2	Actin-related protein 2/3 complex subunit 1B	ARPC1B	>sp|O15143|ARC1B_HUMAN Actin-related protein 2/3 complex subunit 1B OS=Homo sapiens GN=ARPC1B PE=1 SV=3	1	2	2	2	2	2	2	2	2	2	2	2	2	2	2	2	2	2	2	2	2	2	8.3	8.3	8.3	40.949	372	372	0	By MS/MS	By MS/MS	By MS/MS	By MS/MS	By matching	By MS/MS	8.3	8.3	8.3	8.3	8.3	8.3	25630000
O15145	O15145	2	2	2	Actin-related protein 2/3 complex subunit 3	ARPC3	>sp|O15145|ARPC3_HUMAN Actin-related protein 2/3 complex subunit 3 OS=Homo sapiens GN=ARPC3 PE=1 SV=3	1	2	2	2	1	2	2	2	1	2	1	2	2	2	1	2	1	2	2	2	1	2	13.5	13.5	13.5	20.546	178	178	0	By matching	By MS/MS	By MS/MS	By MS/MS	By matching	By matching	6.2	13.5	13.5	13.5	6.2	13.5	8211900
O15260	O15260	1	1	1	Surfeit locus protein 4	SURF4	>sp|O15260|SURF4_HUMAN Surfeit locus protein 4 OS=Homo sapiens GN=SURF4 PE=1 SV=3	1	1	1	1	1	1	1	1	1	1	1	1	1	1	1	1	1	1	1	1	1	1	4.8	4.8	4.8	30.394	269	269	0	By matching	By MS/MS	By MS/MS	By MS/MS	By MS/MS	By MS/MS	4.8	4.8	4.8	4.8	4.8	4.8	7117700
O15372	O15372	1	1	1	Eukaryotic translation initiation factor 3 subunit H	EIF3H	>sp|O15372|EIF3H_HUMAN Eukaryotic translation initiation factor 3 subunit H OS=Homo sapiens GN=EIF3H PE=1 SV=1	1	1	1	1	1	1	1	1	1	1	1	1	1	1	1	1	1	1	1	1	1	1	5.4	5.4	5.4	39.93	352	352	0	By matching	By MS/MS	By MS/MS	By MS/MS	By matching	By matching	5.4	5.4	5.4	5.4	5.4	5.4	4299800
O15427	O15427	2	2	2	Monocarboxylate transporter 4	SLC16A3	>sp|O15427|MOT4_HUMAN Monocarboxylate transporter 4 OS=Homo sapiens GN=SLC16A3 PE=1 SV=1	1	2	2	2	1	1	1	1	2	1	1	1	1	1	2	1	1	1	1	1	2	1	5.6	5.6	5.6	49.469	465	465	0	By matching	By matching	By matching	By MS/MS	By matching	By MS/MS	2.8	2.8	2.8	2.8	5.6	2.8	16813000
O43143	O43143	8	8	8	Putative pre-mRNA-splicing factor ATP-dependent RNA helicase DHX15	DHX15	>sp|O43143|DHX15_HUMAN Pre-mRNA-splicing factor ATP-dependent RNA helicase DHX15 OS=Homo sapiens GN=DHX15 PE=1 SV=2	1	8	8	8	7	8	7	8	8	7	7	8	7	8	8	7	7	8	7	8	8	7	11.4	11.4	11.4	90.932	795	795	0	By MS/MS	By MS/MS	By MS/MS	By MS/MS	By MS/MS	By MS/MS	10.6	11.4	9.8	11.4	11.4	9.8	70926000
O43172	O43172	2	2	2	U4/U6 small nuclear ribonucleoprotein Prp4	PRPF4	>sp|O43172|PRP4_HUMAN U4/U6 small nuclear ribonucleoprotein Prp4 OS=Homo sapiens GN=PRPF4 PE=1 SV=2	1	2	2	2	1	2	2	2	2	1	1	2	2	2	2	1	1	2	2	2	2	1	5.7	5.7	5.7	58.449	522	522	0	By matching	By matching	By matching	By MS/MS	By MS/MS	By matching	3.1	5.7	5.7	5.7	5.7	3.1	8523100
O43175	O43175	15	15	15	D-3-phosphoglycerate dehydrogenase	PHGDH	>sp|O43175|SERA_HUMAN D-3-phosphoglycerate dehydrogenase OS=Homo sapiens GN=PHGDH PE=1 SV=4	1	15	15	15	9	15	15	13	14	12	9	15	15	13	14	12	9	15	15	13	14	12	34	34	34	56.65	533	533	0	By MS/MS	By MS/MS	By MS/MS	By MS/MS	By MS/MS	By MS/MS	19.9	34	34	28.1	33.8	29.5	179680000
O43242	O43242	3	3	3	26S proteasome non-ATPase regulatory subunit 3	PSMD3	>sp|O43242|PSMD3_HUMAN 26S proteasome non-ATPase regulatory subunit 3 OS=Homo sapiens GN=PSMD3 PE=1 SV=2	1	3	3	3	1	2	1	1	2	3	1	2	1	1	2	3	1	2	1	1	2	3	5.6	5.6	5.6	60.977	534	534	0	By matching	By MS/MS	By MS/MS	By MS/MS	By MS/MS	By MS/MS	2.1	3.9	2.1	2.1	3.9	5.6	24031000
O43291	O43291	1	1	1	Kunitz-type protease inhibitor 2	SPINT2	>sp|O43291|SPIT2_HUMAN Kunitz-type protease inhibitor 2 OS=Homo sapiens GN=SPINT2 PE=1 SV=2	1	1	1	1	0	1	0	0	0	0	0	1	0	0	0	0	0	1	0	0	0	0	3.6	3.6	3.6	28.228	252	252	1	By matching	By MS/MS	By matching	By matching	By matching	By matching	0	3.6	0	0	0	0	1595800
O43324	O43324	1	1	1	Eukaryotic translation elongation factor 1 epsilon-1	EEF1E1	>sp|O43324|MCA3_HUMAN Eukaryotic translation elongation factor 1 epsilon-1 OS=Homo sapiens GN=EEF1E1 PE=1 SV=1	1	1	1	1	1	1	1	1	1	1	1	1	1	1	1	1	1	1	1	1	1	1	6.3	6.3	6.3	19.81	174	174	0	By matching	By MS/MS	By MS/MS	By MS/MS	By MS/MS	By MS/MS	6.3	6.3	6.3	6.3	6.3	6.3	5040100
O43390	O43390	3	2	2	Heterogeneous nuclear ribonucleoprotein R	HNRNPR	>sp|O43390|HNRPR_HUMAN Heterogeneous nuclear ribonucleoprotein R OS=Homo sapiens GN=HNRNPR PE=1 SV=1	1	3	2	2	2	3	3	3	3	2	1	2	2	2	2	1	1	2	2	2	2	1	6	4.1	4.1	70.942	633	633	0	By MS/MS	By MS/MS	By MS/MS	By MS/MS	By matching	By MS/MS	3.9	6	6	6	6	3.9	13323000
O43395	O43395	4	4	4	U4/U6 small nuclear ribonucleoprotein Prp3	PRPF3	>sp|O43395|PRPF3_HUMAN U4/U6 small nuclear ribonucleoprotein Prp3 OS=Homo sapiens GN=PRPF3 PE=1 SV=2	1	4	4	4	3	4	3	3	3	4	3	4	3	3	3	4	3	4	3	3	3	4	7.8	7.8	7.8	77.528	683	683	0	By matching	By MS/MS	By MS/MS	By matching	By MS/MS	By matching	5	7.8	6.4	6.4	5	7.8	18955000
O43513	O43513	3	3	3	Mediator of RNA polymerase II transcription subunit 7	MED7	>sp|O43513|MED7_HUMAN Mediator of RNA polymerase II transcription subunit 7 OS=Homo sapiens GN=MED7 PE=1 SV=1	1	3	3	3	3	3	3	0	0	0	3	3	3	0	0	0	3	3	3	0	0	0	24.5	24.5	24.5	27.245	233	233	0	By MS/MS	By MS/MS	By MS/MS	By matching	By matching	By matching	24.5	24.5	24.5	0	0	0	17091000
O43592	O43592	2	2	2	Exportin-T	XPOT	>sp|O43592|XPOT_HUMAN Exportin-T OS=Homo sapiens GN=XPOT PE=1 SV=2	1	2	2	2	0	2	1	0	1	0	0	2	1	0	1	0	0	2	1	0	1	0	2.8	2.8	2.8	109.96	962	962	0	By matching	By MS/MS	By matching	By matching	By matching	By matching	0	2.8	1.2	0	1.2	0	1794000
O43684	O43684	3	3	3	Mitotic checkpoint protein BUB3	BUB3	>sp|O43684|BUB3_HUMAN Mitotic checkpoint protein BUB3 OS=Homo sapiens GN=BUB3 PE=1 SV=1	1	3	3	3	2	2	2	3	2	2	2	2	2	3	2	2	2	2	2	3	2	2	11.3	11.3	11.3	37.154	328	328	0	By MS/MS	By MS/MS	By MS/MS	By MS/MS	By MS/MS	By MS/MS	8.2	8.2	8.2	11.3	8.2	8.2	12278000
O43707;P12814;P35609;Q08043	O43707	13;5;3;3	13;5;3;3	13;5;3;3	Alpha-actinin-4	ACTN4	>sp|O43707|ACTN4_HUMAN Alpha-actinin-4 OS=Homo sapiens GN=ACTN4 PE=1 SV=2	4	13	13	13	9	12	12	10	11	10	9	12	12	10	11	10	9	12	12	10	11	10	19.3	19.3	19.3	104.85	911	911;892;894;901	0	By MS/MS	By MS/MS	By MS/MS	By MS/MS	By MS/MS	By MS/MS	13.1	16.9	18	14.3	15.6	14.2	55296000
O43709	O43709	2	2	2	Uncharacterized methyltransferase WBSCR22	WBSCR22	>sp|O43709|BUD23_HUMAN Probable 18S rRNA (guanine-N(7))-methyltransferase OS=Homo sapiens GN=BUD23 PE=1 SV=2	1	2	2	2	2	2	2	2	2	2	2	2	2	2	2	2	2	2	2	2	2	2	13.5	13.5	13.5	31.88	281	281	0	By MS/MS	By MS/MS	By MS/MS	By MS/MS	By MS/MS	By MS/MS	13.5	13.5	13.5	13.5	13.5	13.5	21001000
O43795;Q9UBC5	O43795	22;3	22;3	22;3	Unconventional myosin-Ib	MYO1B	>sp|O43795|MYO1B_HUMAN Unconventional myosin-Ib OS=Homo sapiens GN=MYO1B PE=1 SV=3	2	22	22	22	18	21	20	22	18	19	18	21	20	22	18	19	18	21	20	22	18	19	23.7	23.7	23.7	131.98	1136	1136;1043	0	By MS/MS	By MS/MS	By MS/MS	By MS/MS	By MS/MS	By MS/MS	18	22.1	20.3	23.7	18	19.8	305640000
O43852	O43852	1	1	1	Calumenin	CALU	>sp|O43852|CALU_HUMAN Calumenin OS=Homo sapiens GN=CALU PE=1 SV=2	1	1	1	1	1	1	1	1	1	1	1	1	1	1	1	1	1	1	1	1	1	1	4.1	4.1	4.1	37.106	315	315	0.0045767	By matching	By matching	By MS/MS	By MS/MS	By MS/MS	By matching	4.1	4.1	4.1	4.1	4.1	4.1	8238900
O60244	O60244	28	28	28	Mediator of RNA polymerase II transcription subunit 14	MED14	>sp|O60244|MED14_HUMAN Mediator of RNA polymerase II transcription subunit 14 OS=Homo sapiens GN=MED14 PE=1 SV=2	1	28	28	28	23	25	26	0	0	1	23	25	26	0	0	1	23	25	26	0	0	1	26.6	26.6	26.6	160.6	1454	1454	0	By MS/MS	By MS/MS	By MS/MS	By matching	By matching	By matching	20.5	22.3	24.6	0	0	0.6	231290000
O60264;P28370	O60264	8;2	8;2	8;2	SWI/SNF-related matrix-associated actin-dependent regulator of chromatin subfamily A member 5	SMARCA5	>sp|O60264|SMCA5_HUMAN SWI/SNF-related matrix-associated actin-dependent regulator of chromatin subfamily A member 5 OS=Homo sapiens GN=SMARCA5 PE=1 SV=1	2	8	8	8	6	8	6	6	3	4	6	8	6	6	3	4	6	8	6	6	3	4	7	7	7	121.9	1052	1052;1054	0	By matching	By MS/MS	By MS/MS	By MS/MS	By matching	By MS/MS	6.1	7	6.1	6.1	2.9	3.8	31011000
O60306	O60306	1	1	1	Intron-binding protein aquarius	AQR	>sp|O60306|AQR_HUMAN Intron-binding protein aquarius OS=Homo sapiens GN=AQR PE=1 SV=4	1	1	1	1	0	1	0	0	0	0	0	1	0	0	0	0	0	1	0	0	0	0	1	1	1	171.29	1485	1485	0.0087912	By matching	By MS/MS	By matching	By matching	By matching	By matching	0	1	0	0	0	0	607630
O60506	O60506	3	3	2	Heterogeneous nuclear ribonucleoprotein Q	SYNCRIP	>sp|O60506|HNRPQ_HUMAN Heterogeneous nuclear ribonucleoprotein Q OS=Homo sapiens GN=SYNCRIP PE=1 SV=2	1	3	3	2	3	3	3	3	3	3	3	3	3	3	3	3	2	2	2	2	2	2	5.6	5.6	3.7	69.602	623	623	0	By matching	By MS/MS	By MS/MS	By MS/MS	By MS/MS	By MS/MS	5.6	5.6	5.6	5.6	5.6	5.6	24632000
O60508	O60508	3	3	3	Pre-mRNA-processing factor 17	CDC40	>sp|O60508|PRP17_HUMAN Pre-mRNA-processing factor 17 OS=Homo sapiens GN=CDC40 PE=1 SV=1	1	3	3	3	1	3	2	3	2	0	1	3	2	3	2	0	1	3	2	3	2	0	9.2	9.2	9.2	65.521	579	579	0	By matching	By MS/MS	By MS/MS	By MS/MS	By matching	By matching	1.7	9.2	5.5	9.2	5.5	0	5521800
O60664	O60664	3	3	3	Perilipin-3	PLIN3	>sp|O60664|PLIN3_HUMAN Perilipin-3 OS=Homo sapiens GN=PLIN3 PE=1 SV=3	1	3	3	3	0	3	3	3	3	2	0	3	3	3	3	2	0	3	3	3	3	2	10.6	10.6	10.6	47.074	434	434	0	By matching	By MS/MS	By MS/MS	By MS/MS	By MS/MS	By matching	0	10.6	10.6	10.6	10.6	6.7	8993100
O60701	O60701	1	1	1	UDP-glucose 6-dehydrogenase	UGDH	>sp|O60701|UGDH_HUMAN UDP-glucose 6-dehydrogenase OS=Homo sapiens GN=UGDH PE=1 SV=1	1	1	1	1	1	1	1	1	1	1	1	1	1	1	1	1	1	1	1	1	1	1	2	2	2	55.023	494	494	0.0088889	By matching	By MS/MS	By matching	By matching	By matching	By matching	2	2	2	2	2	2	3461100
O60783	O60783	2	2	2	28S ribosomal protein S14, mitochondrial	MRPS14	>sp|O60783|RT14_HUMAN 28S ribosomal protein S14, mitochondrial OS=Homo sapiens GN=MRPS14 PE=1 SV=1	1	2	2	2	2	2	1	2	2	2	2	2	1	2	2	2	2	2	1	2	2	2	21.9	21.9	21.9	15.139	128	128	0	By matching	By MS/MS	By MS/MS	By MS/MS	By MS/MS	By matching	21.9	21.9	11.7	21.9	21.9	21.9	15145000
Q99880;Q99879;Q99877;Q93079;Q5QNW6;P62807;P58876;P57053;O60814;Q96A08	Q99880;Q99879;Q99877;Q93079;Q5QNW6;P62807;P58876;P57053;O60814;Q96A08	4;4;4;4;4;4;4;4;4;2	4;4;4;4;4;4;4;4;4;2	1;1;1;1;1;1;1;1;1;0	Histone H2B type 1-L;Histone H2B type 1-M;Histone H2B type 1-N;Histone H2B type 1-H;Histone H2B type 2-F;Histone H2B type 1-C/E/F/G/I;Histone H2B type 1-D;Histone H2B type F-S;Histone H2B type 1-K;Histone H2B type 1-A	HIST1H2BL;HIST1H2BM;HIST1H2BN;HIST1H2BH;HIST2H2BF;HIST1H2BC;HIST1H2BD;H2BFS;HIST1H2BK;HIST1H2BA	>sp|Q99880|H2B1L_HUMAN Histone H2B type 1-L OS=Homo sapiens GN=HIST1H2BL PE=1 SV=3;>sp|Q99879|H2B1M_HUMAN Histone H2B type 1-M OS=Homo sapiens GN=HIST1H2BM PE=1 SV=3;>sp|Q99877|H2B1N_HUMAN Histone H2B type 1-N OS=Homo sapiens GN=HIST1H2BN PE=1 SV=3;>sp|Q93	10	4	4	1	4	4	4	4	4	4	4	4	4	4	4	4	1	1	1	1	1	1	35.7	35.7	7.9	13.952	126	126;126;126;126;126;126;126;126;126;127	0	By MS/MS	By MS/MS	By MS/MS	By MS/MS	By MS/MS	By MS/MS	35.7	35.7	35.7	35.7	35.7	35.7	1229300000
O60841	O60841	1	1	1	Eukaryotic translation initiation factor 5B	EIF5B	>sp|O60841|IF2P_HUMAN Eukaryotic translation initiation factor 5B OS=Homo sapiens GN=EIF5B PE=1 SV=4	1	1	1	1	0	1	1	1	0	1	0	1	1	1	0	1	0	1	1	1	0	1	1.7	1.7	1.7	138.83	1220	1220	0	By matching	By MS/MS	By matching	By MS/MS	By matching	By matching	0	1.7	1.7	1.7	0	1.7	5146300
O60884	O60884	2	2	2	DnaJ homolog subfamily A member 2	DNAJA2	>sp|O60884|DNJA2_HUMAN DnaJ homolog subfamily A member 2 OS=Homo sapiens GN=DNAJA2 PE=1 SV=1	1	2	2	2	1	1	2	1	1	1	1	1	2	1	1	1	1	1	2	1	1	1	9.2	9.2	9.2	45.745	412	412	0	By matching	By MS/MS	By MS/MS	By MS/MS	By MS/MS	By matching	3.2	3.2	9.2	3.2	3.2	3.2	13831000
O75367	O75367	2	2	2	Core histone macro-H2A.1	H2AFY	>sp|O75367|H2AY_HUMAN Core histone macro-H2A.1 OS=Homo sapiens GN=H2AFY PE=1 SV=4	1	2	2	2	1	2	2	1	2	2	1	2	2	1	2	2	1	2	2	1	2	2	11.3	11.3	11.3	39.617	372	372	0	By matching	By MS/MS	By MS/MS	By matching	By matching	By MS/MS	5.4	11.3	11.3	5.4	11.3	11.3	11104000
O75369	O75369	15	12	12	Filamin-B	FLNB	>sp|O75369|FLNB_HUMAN Filamin-B OS=Homo sapiens GN=FLNB PE=1 SV=2	1	15	12	12	11	14	13	13	8	7	9	11	10	10	6	5	9	11	10	10	6	5	7.2	6.1	6.1	278.16	2602	2602	0	By matching	By MS/MS	By MS/MS	By MS/MS	By MS/MS	By matching	5.1	6.6	6.1	6.1	3.6	3.5	32943000
O75390	O75390	2	2	2	Citrate synthase, mitochondrial	CS	>sp|O75390|CISY_HUMAN Citrate synthase, mitochondrial OS=Homo sapiens GN=CS PE=1 SV=2	1	2	2	2	2	2	2	2	2	2	2	2	2	2	2	2	2	2	2	2	2	2	5.2	5.2	5.2	51.712	466	466	0	By matching	By MS/MS	By MS/MS	By MS/MS	By MS/MS	By MS/MS	5.2	5.2	5.2	5.2	5.2	5.2	19816000
O75396	O75396	2	2	2	Vesicle-trafficking protein SEC22b	SEC22B	>sp|O75396|SC22B_HUMAN Vesicle-trafficking protein SEC22b OS=Homo sapiens GN=SEC22B PE=1 SV=4	1	2	2	2	2	2	2	2	2	2	2	2	2	2	2	2	2	2	2	2	2	2	11.2	11.2	11.2	24.593	215	215	0	By matching	By MS/MS	By MS/MS	By MS/MS	By MS/MS	By MS/MS	11.2	11.2	11.2	11.2	11.2	11.2	17813000
O75400	O75400	12	12	12	Pre-mRNA-processing factor 40 homolog A	PRPF40A	>sp|O75400|PR40A_HUMAN Pre-mRNA-processing factor 40 homolog A OS=Homo sapiens GN=PRPF40A PE=1 SV=2	1	12	12	12	11	12	11	12	11	8	11	12	11	12	11	8	11	12	11	12	11	8	14.5	14.5	14.5	108.8	957	957	0	By MS/MS	By MS/MS	By MS/MS	By MS/MS	By MS/MS	By MS/MS	13.7	14.5	13.3	14.5	13.3	9.9	237760000
O75448	O75448	11	11	11	Mediator of RNA polymerase II transcription subunit 24	MED24	>sp|O75448|MED24_HUMAN Mediator of RNA polymerase II transcription subunit 24 OS=Homo sapiens GN=MED24 PE=1 SV=1	1	11	11	11	10	10	10	0	0	0	10	10	10	0	0	0	10	10	10	0	0	0	16	16	16	110.3	989	989	0	By MS/MS	By MS/MS	By MS/MS	By matching	By matching	By matching	14.3	14.3	13.8	0	0	0	42956000
O94905;O75477	O94905;O75477	1;1	1;1	1;1	Erlin-2;Erlin-1	ERLIN2;ERLIN1	>sp|O94905|ERLN2_HUMAN Erlin-2 OS=Homo sapiens GN=ERLIN2 PE=1 SV=1;>sp|O75477|ERLN1_HUMAN Erlin-1 OS=Homo sapiens GN=ERLIN1 PE=1 SV=1	2	1	1	1	0	1	1	1	0	0	0	1	1	1	0	0	0	1	1	1	0	0	3.5	3.5	3.5	37.839	339	339;346	0	By matching	By matching	By matching	By MS/MS	By matching	By matching	0	3.5	3.5	3.5	0	0	4210700
O75489	O75489	1	1	1	NADH dehydrogenase [ubiquinone] iron-sulfur protein 3, mitochondrial	NDUFS3	>sp|O75489|NDUS3_HUMAN NADH dehydrogenase [ubiquinone] iron-sulfur protein 3, mitochondrial OS=Homo sapiens GN=NDUFS3 PE=1 SV=1	1	1	1	1	1	1	1	1	0	1	1	1	1	1	0	1	1	1	1	1	0	1	4.9	4.9	4.9	30.241	264	264	0.0024038	By matching	By MS/MS	By matching	By matching	By matching	By matching	4.9	4.9	4.9	4.9	0	4.9	2667700
O75494;Q8WXF0	O75494	7;3	7;3	7;3	Serine/arginine-rich splicing factor 10	SRSF10	>sp|O75494|SRS10_HUMAN Serine/arginine-rich splicing factor 10 OS=Homo sapiens GN=SRSF10 PE=1 SV=1	2	7	7	7	4	6	6	7	6	6	4	6	6	7	6	6	4	6	6	7	6	6	24.4	24.4	24.4	31.3	262	262;261	0	By MS/MS	By MS/MS	By MS/MS	By MS/MS	By MS/MS	By MS/MS	15.6	24	24	24.4	24.4	24	109510000
O75531	O75531	2	2	2	Barrier-to-autointegration factor;Barrier-to-autointegration factor, N-terminally processed	BANF1	>sp|O75531|BAF_HUMAN Barrier-to-autointegration factor OS=Homo sapiens GN=BANF1 PE=1 SV=1	1	2	2	2	0	2	2	0	0	0	0	2	2	0	0	0	0	2	2	0	0	0	40.4	40.4	40.4	10.058	89	89	0	By matching	By MS/MS	By MS/MS	By matching	By matching	By matching	0	40.4	40.4	0	0	0	3174800
O75533	O75533	6	6	6	Splicing factor 3B subunit 1	SF3B1	>sp|O75533|SF3B1_HUMAN Splicing factor 3B subunit 1 OS=Homo sapiens GN=SF3B1 PE=1 SV=3	1	6	6	6	2	5	3	5	5	3	2	5	3	5	5	3	2	5	3	5	5	3	5.7	5.7	5.7	145.83	1304	1304	0	By matching	By MS/MS	By MS/MS	By MS/MS	By MS/MS	By matching	1.8	5	2.7	4.5	5	3.1	20739000
O75586	O75586	6	6	6	Mediator of RNA polymerase II transcription subunit 6	MED6	>sp|O75586|MED6_HUMAN Mediator of RNA polymerase II transcription subunit 6 OS=Homo sapiens GN=MED6 PE=1 SV=2	1	6	6	6	6	6	6	1	0	0	6	6	6	1	0	0	6	6	6	1	0	0	24	24	24	28.424	246	246	0	By MS/MS	By MS/MS	By MS/MS	By matching	By matching	By matching	24	24	24	3.7	0	0	76263000
O75607	O75607	1	1	1	Nucleoplasmin-3	NPM3	>sp|O75607|NPM3_HUMAN Nucleoplasmin-3 OS=Homo sapiens GN=NPM3 PE=1 SV=3	1	1	1	1	0	1	1	1	1	0	0	1	1	1	1	0	0	1	1	1	1	0	9	9	9	19.343	178	178	0	By matching	By MS/MS	By MS/MS	By MS/MS	By matching	By matching	0	9	9	9	9	0	4972200
O75643	O75643	20	20	20	U5 small nuclear ribonucleoprotein 200 kDa helicase	SNRNP200	>sp|O75643|U520_HUMAN U5 small nuclear ribonucleoprotein 200 kDa helicase OS=Homo sapiens GN=SNRNP200 PE=1 SV=2	1	20	20	20	17	19	19	20	14	15	17	19	19	20	14	15	17	19	19	20	14	15	12.3	12.3	12.3	244.5	2136	2136	0	By MS/MS	By MS/MS	By MS/MS	By MS/MS	By MS/MS	By MS/MS	10.2	11.8	11.8	12.3	8	8.8	142130000
O75694	O75694	2	2	2	Nuclear pore complex protein Nup155	NUP155	>sp|O75694|NU155_HUMAN Nuclear pore complex protein Nup155 OS=Homo sapiens GN=NUP155 PE=1 SV=1	1	2	2	2	0	2	2	2	0	2	0	2	2	2	0	2	0	2	2	2	0	2	2.1	2.1	2.1	155.2	1391	1391	0	By matching	By matching	By matching	By MS/MS	By matching	By matching	0	2.1	2.1	2.1	0	2.1	4825700
Q9UJS0;O75746	Q9UJS0;O75746	1;1	1;1	1;1	Calcium-binding mitochondrial carrier protein Aralar2;Calcium-binding mitochondrial carrier protein Aralar1	SLC25A13;SLC25A12	>sp|Q9UJS0|CMC2_HUMAN Calcium-binding mitochondrial carrier protein Aralar2 OS=Homo sapiens GN=SLC25A13 PE=1 SV=2;>sp|O75746|CMC1_HUMAN Calcium-binding mitochondrial carrier protein Aralar1 OS=Homo sapiens GN=SLC25A12 PE=1 SV=2	2	1	1	1	1	1	1	1	1	1	1	1	1	1	1	1	1	1	1	1	1	1	1.8	1.8	1.8	74.175	675	675;678	0	By matching	By MS/MS	By MS/MS	By MS/MS	By MS/MS	By matching	1.8	1.8	1.8	1.8	1.8	1.8	4497700
O75874	O75874	3	3	3	Isocitrate dehydrogenase [NADP] cytoplasmic	IDH1	>sp|O75874|IDHC_HUMAN Isocitrate dehydrogenase [NADP] cytoplasmic OS=Homo sapiens GN=IDH1 PE=1 SV=2	1	3	3	3	1	2	2	3	3	1	1	2	2	3	3	1	1	2	2	3	3	1	8.7	8.7	8.7	46.659	414	414	0	By MS/MS	By matching	By MS/MS	By MS/MS	By MS/MS	By matching	3.1	5.8	5.8	8.7	8.7	2.7	7031700
O75909	O75909	1	1	1	Cyclin-K	CCNK	>sp|O75909|CCNK_HUMAN Cyclin-K OS=Homo sapiens GN=CCNK PE=1 SV=2	1	1	1	1	0	1	1	1	1	1	0	1	1	1	1	1	0	1	1	1	1	1	3.3	3.3	3.3	64.239	580	580	0.0024242	By matching	By matching	By matching	By matching	By MS/MS	By MS/MS	0	3.3	3.3	3.3	3.3	3.3	2579300
O75934	O75934	1	1	1	Pre-mRNA-splicing factor SPF27	BCAS2	>sp|O75934|SPF27_HUMAN Pre-mRNA-splicing factor SPF27 OS=Homo sapiens GN=BCAS2 PE=1 SV=1	1	1	1	1	1	1	1	1	1	1	1	1	1	1	1	1	1	1	1	1	1	1	5.8	5.8	5.8	26.131	225	225	0	By matching	By MS/MS	By MS/MS	By matching	By matching	By MS/MS	5.8	5.8	5.8	5.8	5.8	5.8	7612000
O75955	O75955	1	1	1	Flotillin-1	FLOT1	>sp|O75955|FLOT1_HUMAN Flotillin-1 OS=Homo sapiens GN=FLOT1 PE=1 SV=3	1	1	1	1	1	1	1	1	0	1	1	1	1	1	0	1	1	1	1	1	0	1	3	3	3	47.355	427	427	0	By matching	By matching	By matching	By MS/MS	By matching	By matching	3	3	3	3	0	3	4346700
O75964	O75964	2	2	2	ATP synthase subunit g, mitochondrial	ATP5L	>sp|O75964|ATP5L_HUMAN ATP synthase subunit g, mitochondrial OS=Homo sapiens GN=ATP5L PE=1 SV=3	1	2	2	2	2	2	2	2	2	2	2	2	2	2	2	2	2	2	2	2	2	2	25.2	25.2	25.2	11.428	103	103	0	By MS/MS	By MS/MS	By MS/MS	By MS/MS	By MS/MS	By MS/MS	25.2	25.2	25.2	25.2	25.2	25.2	27094000
O76070	O76070	1	1	1	Gamma-synuclein	SNCG	>sp|O76070|SYUG_HUMAN Gamma-synuclein OS=Homo sapiens GN=SNCG PE=1 SV=2	1	1	1	1	0	1	1	1	1	1	0	1	1	1	1	1	0	1	1	1	1	1	12.6	12.6	12.6	13.331	127	127	0	By matching	By MS/MS	By MS/MS	By MS/MS	By MS/MS	By MS/MS	0	12.6	12.6	12.6	12.6	12.6	3274500
O76094	O76094	2	2	2	Signal recognition particle subunit SRP72	SRP72	>sp|O76094|SRP72_HUMAN Signal recognition particle subunit SRP72 OS=Homo sapiens GN=SRP72 PE=1 SV=3	1	2	2	2	1	2	2	2	2	2	1	2	2	2	2	2	1	2	2	2	2	2	5.4	5.4	5.4	74.605	671	671	0	By matching	By MS/MS	By MS/MS	By matching	By matching	By matching	3	5.4	5.4	5.4	5.4	5.4	8880000
O94776	O94776	2	2	2	Metastasis-associated protein MTA2	MTA2	>sp|O94776|MTA2_HUMAN Metastasis-associated protein MTA2 OS=Homo sapiens GN=MTA2 PE=1 SV=1	1	2	2	2	1	2	1	1	1	1	1	2	1	1	1	1	1	2	1	1	1	1	4	4	4	75.022	668	668	0	By matching	By MS/MS	By matching	By matching	By MS/MS	By matching	2.4	4	2.4	2.4	2.4	2.4	4771200
O94906	O94906	6	6	6	Pre-mRNA-processing factor 6	PRPF6	>sp|O94906|PRP6_HUMAN Pre-mRNA-processing factor 6 OS=Homo sapiens GN=PRPF6 PE=1 SV=1	1	6	6	6	2	6	6	5	6	4	2	6	6	5	6	4	2	6	6	5	6	4	7.1	7.1	7.1	106.92	941	941	0	By MS/MS	By MS/MS	By MS/MS	By MS/MS	By MS/MS	By MS/MS	2.3	7.1	7.1	5.5	7.1	4.1	22026000
O95071	O95071	1	1	1	E3 ubiquitin-protein ligase UBR5	UBR5	>sp|O95071|UBR5_HUMAN E3 ubiquitin-protein ligase UBR5 OS=Homo sapiens GN=UBR5 PE=1 SV=2	1	1	1	1	0	1	0	1	0	0	0	1	0	1	0	0	0	1	0	1	0	0	0.6	0.6	0.6	309.35	2799	2799	0	By matching	By MS/MS	By matching	By MS/MS	By matching	By matching	0	0.6	0	0.6	0	0	950460
O95218	O95218	5	5	5	Zinc finger Ran-binding domain-containing protein 2	ZRANB2	>sp|O95218|ZRAB2_HUMAN Zinc finger Ran-binding domain-containing protein 2 OS=Homo sapiens GN=ZRANB2 PE=1 SV=2	1	5	5	5	4	5	4	4	5	1	4	5	4	4	5	1	4	5	4	4	5	1	17.9	17.9	17.9	37.404	330	330	0	By matching	By MS/MS	By matching	By MS/MS	By MS/MS	By matching	11.8	17.9	11.8	11.8	17.9	2.7	40135000
O95232	O95232	10	10	10	Luc7-like protein 3	LUC7L3	>sp|O95232|LC7L3_HUMAN Luc7-like protein 3 OS=Homo sapiens GN=LUC7L3 PE=1 SV=2	1	10	10	10	10	10	10	9	9	9	10	10	10	9	9	9	10	10	10	9	9	9	27.5	27.5	27.5	51.466	432	432	0	By MS/MS	By MS/MS	By MS/MS	By MS/MS	By MS/MS	By MS/MS	27.5	27.5	27.5	24.3	24.3	22	212670000
O95347	O95347	2	2	2	Structural maintenance of chromosomes protein 2	SMC2	>sp|O95347|SMC2_HUMAN Structural maintenance of chromosomes protein 2 OS=Homo sapiens GN=SMC2 PE=1 SV=2	1	2	2	2	2	1	1	0	1	0	2	1	1	0	1	0	2	1	1	0	1	0	1.8	1.8	1.8	135.65	1197	1197	0	By MS/MS	By MS/MS	By matching	By matching	By matching	By matching	1.8	0.9	0.9	0	0.9	0	1455300
O95373;O15397	O95373	8;1	8;1	8;1	Importin-7	IPO7	>sp|O95373|IPO7_HUMAN Importin-7 OS=Homo sapiens GN=IPO7 PE=1 SV=1	2	8	8	8	6	8	6	6	6	8	6	8	6	6	6	8	6	8	6	6	6	8	9.2	9.2	9.2	119.52	1038	1038;1037	0	By MS/MS	By MS/MS	By MS/MS	By MS/MS	By MS/MS	By MS/MS	6.2	9.2	7.3	6.8	6.8	9.2	48471000
O95573;O60488	O95573;O60488	4;2	4;2	4;2	Long-chain-fatty-acid--CoA ligase 3;Long-chain-fatty-acid--CoA ligase 4	ACSL3;ACSL4	>sp|O95573|ACSL3_HUMAN Long-chain-fatty-acid--CoA ligase 3 OS=Homo sapiens GN=ACSL3 PE=1 SV=3;>sp|O60488|ACSL4_HUMAN Long-chain-fatty-acid--CoA ligase 4 OS=Homo sapiens GN=ACSL4 PE=1 SV=2	2	4	4	4	3	4	4	4	4	4	3	4	4	4	4	4	3	4	4	4	4	4	7.5	7.5	7.5	80.419	720	720;711	0	By matching	By MS/MS	By MS/MS	By MS/MS	By MS/MS	By matching	5	7.5	7.5	7.5	7.5	7.5	15092000
O95602	O95602	1	1	1	DNA-directed RNA polymerase I subunit RPA1	POLR1A	>sp|O95602|RPA1_HUMAN DNA-directed RNA polymerase I subunit RPA1 OS=Homo sapiens GN=POLR1A PE=1 SV=2	1	1	1	1	0	1	0	0	0	1	0	1	0	0	0	1	0	1	0	0	0	1	0.6	0.6	0.6	194.81	1720	1720	0.0024067	By matching	By MS/MS	By matching	By matching	By matching	By matching	0	0.6	0	0	0	0.6	5722600
O95816	O95816	5	5	5	BAG family molecular chaperone regulator 2	BAG2	>sp|O95816|BAG2_HUMAN BAG family molecular chaperone regulator 2 OS=Homo sapiens GN=BAG2 PE=1 SV=1	1	5	5	5	4	5	5	5	5	3	4	5	5	5	5	3	4	5	5	5	5	3	24.2	24.2	24.2	23.772	211	211	0	By MS/MS	By MS/MS	By MS/MS	By MS/MS	By MS/MS	By MS/MS	19.9	24.2	24.2	24.2	24.2	19.9	43769000
O95831	O95831	4	4	4	Apoptosis-inducing factor 1, mitochondrial	AIFM1	>sp|O95831|AIFM1_HUMAN Apoptosis-inducing factor 1, mitochondrial OS=Homo sapiens GN=AIFM1 PE=1 SV=1	1	4	4	4	2	4	2	3	2	4	2	4	2	3	2	4	2	4	2	3	2	4	8.2	8.2	8.2	66.9	613	613	0	By matching	By MS/MS	By MS/MS	By MS/MS	By matching	By MS/MS	4.2	8.2	3.6	6.4	3.6	8.2	11535000
O96000	O96000	5	5	5	NADH dehydrogenase [ubiquinone] 1 beta subcomplex subunit 10	NDUFB10	>sp|O96000|NDUBA_HUMAN NADH dehydrogenase [ubiquinone] 1 beta subcomplex subunit 10 OS=Homo sapiens GN=NDUFB10 PE=1 SV=3	1	5	5	5	2	5	4	5	3	2	2	5	4	5	3	2	2	5	4	5	3	2	35.5	35.5	35.5	20.776	172	172	0	By MS/MS	By MS/MS	By MS/MS	By MS/MS	By MS/MS	By MS/MS	12.8	35.5	26.7	35.5	20.9	14	22661000
P00338	P00338	9	9	8	L-lactate dehydrogenase A chain	LDHA	>sp|P00338|LDHA_HUMAN L-lactate dehydrogenase A chain OS=Homo sapiens GN=LDHA PE=1 SV=2	1	9	9	8	8	8	9	9	9	8	8	8	9	9	9	8	7	7	8	8	8	7	29.2	29.2	25.6	36.688	332	332	0	By MS/MS	By MS/MS	By MS/MS	By MS/MS	By MS/MS	By MS/MS	25.6	25.6	29.2	29.2	29.2	26.5	297480000
P00387	P00387	1	1	1	NADH-cytochrome b5 reductase 3;NADH-cytochrome b5 reductase 3 membrane-bound form;NADH-cytochrome b5 reductase 3 soluble form	CYB5R3	>sp|P00387|NB5R3_HUMAN NADH-cytochrome b5 reductase 3 OS=Homo sapiens GN=CYB5R3 PE=1 SV=3	1	1	1	1	1	1	1	1	1	1	1	1	1	1	1	1	1	1	1	1	1	1	3.7	3.7	3.7	34.234	301	301	0	By MS/MS	By MS/MS	By MS/MS	By MS/MS	By MS/MS	By MS/MS	3.7	3.7	3.7	3.7	3.7	3.7	10629000
P00491	P00491	1	1	1	Purine nucleoside phosphorylase	PNP	>sp|P00491|PNPH_HUMAN Purine nucleoside phosphorylase OS=Homo sapiens GN=PNP PE=1 SV=2	1	1	1	1	0	0	0	1	0	1	0	0	0	1	0	1	0	0	0	1	0	1	3.5	3.5	3.5	32.118	289	289	1	By matching	By matching	By matching	By MS/MS	By matching	By matching	0	0	0	3.5	0	3.5	557620
P00558;P07205	P00558	12;2	12;2	12;2	Phosphoglycerate kinase 1	PGK1	>sp|P00558|PGK1_HUMAN Phosphoglycerate kinase 1 OS=Homo sapiens GN=PGK1 PE=1 SV=3	2	12	12	12	9	11	12	11	12	12	9	11	12	11	12	12	9	11	12	11	12	12	41.2	41.2	41.2	44.614	417	417;417	0	By MS/MS	By MS/MS	By MS/MS	By MS/MS	By MS/MS	By MS/MS	30.5	36.9	41.2	37.2	41.2	41.2	153340000
P00966	P00966	7	7	7	Argininosuccinate synthase	ASS1	>sp|P00966|ASSY_HUMAN Argininosuccinate synthase OS=Homo sapiens GN=ASS1 PE=1 SV=2	1	7	7	7	6	7	7	7	7	6	6	7	7	7	7	6	6	7	7	7	7	6	16.3	16.3	16.3	46.53	412	412	0	By MS/MS	By MS/MS	By MS/MS	By MS/MS	By MS/MS	By MS/MS	14.8	16.3	16.3	16.3	16.3	14.1	88191000
P01040	P01040	4	4	4	Cystatin-A;Cystatin-A, N-terminally processed	CSTA	>sp|P01040|CYTA_HUMAN Cystatin-A OS=Homo sapiens GN=CSTA PE=1 SV=1	1	4	4	4	2	3	4	4	3	4	2	3	4	4	3	4	2	3	4	4	3	4	66.3	66.3	66.3	11.006	98	98	0	By matching	By matching	By MS/MS	By MS/MS	By matching	By MS/MS	32.7	54.1	66.3	66.3	44.9	66.3	30747000
P01133	P01133	1	1	1	Pro-epidermal growth factor;Epidermal growth factor	EGF	>sp|P01133|EGF_HUMAN Pro-epidermal growth factor OS=Homo sapiens GN=EGF PE=1 SV=2	1	1	1	1	1	1	1	1	1	1	1	1	1	1	1	1	1	1	1	1	1	1	2.3	2.3	2.3	133.99	1207	1207	0	By MS/MS	By MS/MS	By MS/MS	By MS/MS	By MS/MS	By MS/MS	2.3	2.3	2.3	2.3	2.3	2.3	29775000
P30512;P30459;P30457;P30456;P30455;P30453;P30450;P30447;P30443;P18462;P16190;P16189;P16188;P13746;P10316;P10314;P05534;P04439;P01892;P01891;Q29960;P30508;Q95604;Q29940;P30685;P30498;P30495;P30493;P30492;P30491;P30490;P30484;P30464;P18465;P18464;P10319;P01893;Q31612;Q09160;P30510;P30504;Q9TNN7;Q29963;Q07000;P30505;P30501;P10321	P30512;P30459;P30457;P30456;P30455;P30453;P30450;P30447;P30443;P18462;P16190;P16189;P16188;P13746;P10316;P10314;P05534;P04439;P01892;P01891;Q29960;P30508;Q95604;Q29940;P30685;P30498;P30495;P30493;P30492;P30491;P30490;P30484;P30464;P18465;P18464;P10319;P01893;Q31612;Q09160;P30510;P30504;Q9TNN7;Q29963;Q07000;P30505;P30501;P10321	2;2;2;2;2;2;2;2;2;2;2;2;2;2;2;2;2;2;2;2;2;2;2;1;1;1;1;1;1;1;1;1;1;1;1;1;1;1;1;1;1;1;1;1;1;1;1	2;2;2;2;2;2;2;2;2;2;2;2;2;2;2;2;2;2;2;2;2;2;2;1;1;1;1;1;1;1;1;1;1;1;1;1;1;1;1;1;1;1;1;1;1;1;1	2;2;2;2;2;2;2;2;2;2;2;2;2;2;2;2;2;2;2;2;2;2;2;1;1;1;1;1;1;1;1;1;1;1;1;1;1;1;1;1;1;1;1;1;1;1;1	HLA class I histocompatibility antigen, A-29 alpha chain;HLA class I histocompatibility antigen, A-74 alpha chain;HLA class I histocompatibility antigen, A-66 alpha chain;HLA class I histocompatibility antigen, A-43 alpha chain;HLA class I histocompatibility antigen, A-36 alpha chain;HLA class I histocompatibility antigen, A-34 alpha chain;HLA class I histocompatibility antigen, A-26 alpha chain;…	HLA-A;HLA-C;HLA-B;HLA-H	>sp|P30512|1A29_HUMAN HLA class I histocompatibility antigen, A-29 alpha chain OS=Homo sapiens GN=HLA-A PE=1 SV=2;>sp|P30459|1A74_HUMAN HLA class I histocompatibility antigen, A-74 alpha chain OS=Homo sapiens GN=HLA-A PE=1 SV=1;>sp|P30457|1A66_HUMAN HLA cl	47	2	2	2	1	2	2	2	2	1	1	2	2	2	2	1	1	2	2	2	2	1	10.4	10.4	10.4	40.862	365	365;365;365;365;365;365;365;365;365;365;365;365;365;365;365;365;365;365;365;365;366;366;372;362;362;362;362;362;362;362;362;362;362;362;362;362;362;363;365;366;366;366;366;366;366;366;366	0	By matching	By MS/MS	By MS/MS	By matching	By MS/MS	By MS/MS	6.6	10.4	10.4	10.4	10.4	3.8	9837600
P02545;Q03252	P02545	21;1	21;1	20;0	Prelamin-A/C;Lamin-A/C	LMNA	>sp|P02545|LMNA_HUMAN Prelamin-A/C OS=Homo sapiens GN=LMNA PE=1 SV=1	2	21	21	20	19	21	21	18	19	16	19	21	21	18	19	16	18	20	20	17	18	15	37.5	37.5	36.3	74.139	664	664;620	0	By MS/MS	By MS/MS	By MS/MS	By MS/MS	By MS/MS	By MS/MS	33.6	37.5	37.5	30.7	33.9	26.7	321600000
P02760	P02760	1	1	1	Protein AMBP;Alpha-1-microglobulin;Inter-alpha-trypsin inhibitor light chain;Trypstatin	AMBP	>sp|P02760|AMBP_HUMAN Protein AMBP OS=Homo sapiens GN=AMBP PE=1 SV=1	1	1	1	1	1	1	0	1	1	1	1	1	0	1	1	1	1	1	0	1	1	1	6.5	6.5	6.5	38.999	352	352	1	By matching	By matching	By matching	By MS/MS	By MS/MS	By matching	6.5	6.5	0	6.5	6.5	6.5	7619700
P02786	P02786	5	5	5	Transferrin receptor protein 1;Transferrin receptor protein 1, serum form	TFRC	>sp|P02786|TFR1_HUMAN Transferrin receptor protein 1 OS=Homo sapiens GN=TFRC PE=1 SV=2	1	5	5	5	3	5	5	5	4	4	3	5	5	5	4	4	3	5	5	5	4	4	9.2	9.2	9.2	84.87	760	760	0	By MS/MS	By MS/MS	By MS/MS	By MS/MS	By MS/MS	By MS/MS	5	9.2	9.2	9.2	7.1	7.1	27275000
P04003	P04003	2	2	2	C4b-binding protein alpha chain	C4BPA	>sp|P04003|C4BPA_HUMAN C4b-binding protein alpha chain OS=Homo sapiens GN=C4BPA PE=1 SV=2	1	2	2	2	1	2	2	2	1	2	1	2	2	2	1	2	1	2	2	2	1	2	4.4	4.4	4.4	67.033	597	597	0	By matching	By matching	By matching	By MS/MS	By matching	By matching	2	4.4	4.4	4.4	2	4.4	6104100
P04040	P04040	3	3	3	Catalase	CAT	>sp|P04040|CATA_HUMAN Catalase OS=Homo sapiens GN=CAT PE=1 SV=3	1	3	3	3	3	3	3	3	3	3	3	3	3	3	3	3	3	3	3	3	3	3	8.7	8.7	8.7	59.755	527	527	0	By MS/MS	By MS/MS	By MS/MS	By MS/MS	By MS/MS	By MS/MS	8.7	8.7	8.7	8.7	8.7	8.7	27892000
P04075	P04075	17	17	16	Fructose-bisphosphate aldolase A	ALDOA	>sp|P04075|ALDOA_HUMAN Fructose-bisphosphate aldolase A OS=Homo sapiens GN=ALDOA PE=1 SV=2	1	17	17	16	15	15	15	17	16	16	15	15	15	17	16	16	14	14	14	16	15	15	45.9	45.9	44	39.42	364	364	0	By MS/MS	By MS/MS	By MS/MS	By MS/MS	By MS/MS	By MS/MS	43.7	43.7	43.7	45.9	43.7	45.9	432000000
P04083	P04083	9	9	9	Annexin A1	ANXA1	>sp|P04083|ANXA1_HUMAN Annexin A1 OS=Homo sapiens GN=ANXA1 PE=1 SV=2	1	9	9	9	5	9	8	9	8	7	5	9	8	9	8	7	5	9	8	9	8	7	33.8	33.8	33.8	38.714	346	346	0	By MS/MS	By MS/MS	By MS/MS	By MS/MS	By MS/MS	By MS/MS	17.6	33.8	30.1	33.8	32.9	30.1	46610000
P04264;CON__P04264	P04264;CON__P04264	50;48	47;45	36;34	Keratin, type II cytoskeletal 1	KRT1	>sp|P04264|K2C1_HUMAN Keratin, type II cytoskeletal 1 OS=Homo sapiens GN=KRT1 PE=1 SV=6;>P04264 SWISS-PROT:P04264 Tax_Id=9606 Gene_Symbol=KRT1 Keratin, type II cytoskeletal 1	2	50	47	36	44	48	48	49	42	48	41	45	45	47	39	45	31	34	34	36	30	34	58.1	58.1	48.3	66.038	644	644;644	0	By MS/MS	By MS/MS	By MS/MS	By MS/MS	By MS/MS	By MS/MS	52.8	57.9	57.9	58.1	53.9	53.9	48045000000
P04406;O14556	P04406	8;1	8;1	8;1	Glyceraldehyde-3-phosphate dehydrogenase	GAPDH	>sp|P04406|G3P_HUMAN Glyceraldehyde-3-phosphate dehydrogenase OS=Homo sapiens GN=GAPDH PE=1 SV=3	2	8	8	8	8	8	8	8	8	8	8	8	8	8	8	8	8	8	8	8	8	8	26.3	26.3	26.3	36.053	335	335;408	0	By MS/MS	By MS/MS	By MS/MS	By MS/MS	By MS/MS	By MS/MS	26.3	26.3	26.3	26.3	26.3	26.3	270400000
P04792	P04792	8	8	8	Heat shock protein beta-1	HSPB1	>sp|P04792|HSPB1_HUMAN Heat shock protein beta-1 OS=Homo sapiens GN=HSPB1 PE=1 SV=2	1	8	8	8	8	7	8	8	8	8	8	7	8	8	8	8	8	7	8	8	8	8	41.5	41.5	41.5	22.782	205	205	0	By MS/MS	By MS/MS	By MS/MS	By MS/MS	By MS/MS	By MS/MS	41.5	39.5	41.5	41.5	41.5	41.5	224510000
P04843	P04843	10	10	10	Dolichyl-diphosphooligosaccharide--protein glycosyltransferase subunit 1	RPN1	>sp|P04843|RPN1_HUMAN Dolichyl-diphosphooligosaccharide--protein glycosyltransferase subunit 1 OS=Homo sapiens GN=RPN1 PE=1 SV=1	1	10	10	10	9	10	9	10	9	9	9	10	9	10	9	9	9	10	9	10	9	9	20.9	20.9	20.9	68.569	607	607	0	By MS/MS	By MS/MS	By MS/MS	By MS/MS	By MS/MS	By MS/MS	18	20.9	18	20.9	18	18	71420000
P04844	P04844	3	3	3	Dolichyl-diphosphooligosaccharide--protein glycosyltransferase subunit 2	RPN2	>sp|P04844|RPN2_HUMAN Dolichyl-diphosphooligosaccharide--protein glycosyltransferase subunit 2 OS=Homo sapiens GN=RPN2 PE=1 SV=3	1	3	3	3	2	3	2	3	2	1	2	3	2	3	2	1	2	3	2	3	2	1	6.8	6.8	6.8	69.283	631	631	0	By matching	By MS/MS	By MS/MS	By MS/MS	By matching	By MS/MS	4.9	6.8	4.9	6.8	4.9	2.2	7193300
P04899	P04899	4	1	1	Guanine nucleotide-binding protein G(i) subunit alpha-2	GNAI2	>sp|P04899|GNAI2_HUMAN Guanine nucleotide-binding protein G(i) subunit alpha-2 OS=Homo sapiens GN=GNAI2 PE=1 SV=3	1	4	1	1	3	3	3	4	3	3	1	1	1	1	1	1	1	1	1	1	1	1	14.4	4.2	4.2	40.45	355	355	0.0035928	By matching	By MS/MS	By matching	By matching	By matching	By MS/MS	11	11	11	14.4	11	11	6614700
P05023;P13637;P50993;Q13733;P20648;P54707	P05023;P13637	12;6;5;2;1;1	12;6;5;2;1;1	12;6;5;2;1;1	Sodium/potassium-transporting ATPase subunit alpha-1;Sodium/potassium-transporting ATPase subunit alpha-3	ATP1A1;ATP1A3	>sp|P05023|AT1A1_HUMAN Sodium/potassium-transporting ATPase subunit alpha-1 OS=Homo sapiens GN=ATP1A1 PE=1 SV=1;>sp|P13637|AT1A3_HUMAN Sodium/potassium-transporting ATPase subunit alpha-3 OS=Homo sapiens GN=ATP1A3 PE=1 SV=3	6	12	12	12	11	11	12	12	10	10	11	11	12	12	10	10	11	11	12	12	10	10	15.6	15.6	15.6	112.89	1023	1023;1013;1020;1029;1035;1039	0	By MS/MS	By MS/MS	By MS/MS	By MS/MS	By MS/MS	By MS/MS	14.7	14.7	15.6	15.6	12.9	13.3	69904000
P05089	P05089	4	4	4	Arginase-1	ARG1	>sp|P05089|ARGI1_HUMAN Arginase-1 OS=Homo sapiens GN=ARG1 PE=1 SV=2	1	4	4	4	3	4	3	3	2	3	3	4	3	3	2	3	3	4	3	3	2	3	13.7	13.7	13.7	34.735	322	322	0	By MS/MS	By MS/MS	By MS/MS	By MS/MS	By matching	By matching	10.2	13.7	10.2	10.2	6.8	10.2	17628000
P05141;Q9H0C2	P05141	13;3	13;3	5;0	ADP/ATP translocase 2;ADP/ATP translocase 2, N-terminally processed	SLC25A5	>sp|P05141|ADT2_HUMAN ADP/ATP translocase 2 OS=Homo sapiens GN=SLC25A5 PE=1 SV=7	2	13	13	5	10	12	11	12	13	10	10	12	11	12	13	10	4	5	4	5	5	5	35.9	35.9	14.8	32.852	298	298;315	0	By MS/MS	By MS/MS	By MS/MS	By MS/MS	By MS/MS	By MS/MS	30.2	33.2	32.9	33.2	35.9	26.2	609540000
P10696;P05187;P09923	P10696;P05187;P09923	2;2;1	2;2;1	2;2;1	Alkaline phosphatase, placental-like;Alkaline phosphatase, placental type;Intestinal-type alkaline phosphatase	ALPPL2;ALPP;ALPI	>sp|P10696|PPBN_HUMAN Alkaline phosphatase, placental-like OS=Homo sapiens GN=ALPPL2 PE=2 SV=4;>sp|P05187|PPB1_HUMAN Alkaline phosphatase, placental type OS=Homo sapiens GN=ALPP PE=1 SV=2;>sp|P09923|PPBI_HUMAN Intestinal-type alkaline phosphatase OS=Homo s	3	2	2	2	0	2	2	2	0	2	0	2	2	2	0	2	0	2	2	2	0	2	4.1	4.1	4.1	57.376	532	532;535;528	0	By matching	By matching	By matching	By MS/MS	By matching	By matching	0	4.1	4.1	4.1	0	4.1	4187700
P05198	P05198	3	3	3	Eukaryotic translation initiation factor 2 subunit 1	EIF2S1	>sp|P05198|IF2A_HUMAN Eukaryotic translation initiation factor 2 subunit 1 OS=Homo sapiens GN=EIF2S1 PE=1 SV=3	1	3	3	3	2	3	2	3	3	2	2	3	2	3	3	2	2	3	2	3	3	2	11.1	11.1	11.1	36.112	315	315	0	By MS/MS	By MS/MS	By MS/MS	By MS/MS	By MS/MS	By MS/MS	7	11.1	7.9	11.1	11.1	7	12682000
P05386	P05386	3	3	3	60S acidic ribosomal protein P1	RPLP1	>sp|P05386|RLA1_HUMAN 60S acidic ribosomal protein P1 OS=Homo sapiens GN=RPLP1 PE=1 SV=1	1	3	3	3	3	3	2	3	2	3	3	3	2	3	2	3	3	3	2	3	2	3	74.6	74.6	74.6	11.514	114	114	0	By MS/MS	By MS/MS	By MS/MS	By MS/MS	By MS/MS	By MS/MS	74.6	74.6	51.8	74.6	51.8	74.6	60605000
P05387	P05387	3	3	3	60S acidic ribosomal protein P2	RPLP2	>sp|P05387|RLA2_HUMAN 60S acidic ribosomal protein P2 OS=Homo sapiens GN=RPLP2 PE=1 SV=1	1	3	3	3	3	3	3	3	3	3	3	3	3	3	3	3	3	3	3	3	3	3	53	53	53	11.665	115	115	0	By MS/MS	By MS/MS	By MS/MS	By MS/MS	By MS/MS	By MS/MS	53	53	53	53	53	53	118240000
P05388;Q8NHW5	P05388;Q8NHW5	9;6	9;6	9;6	60S acidic ribosomal protein P0;60S acidic ribosomal protein P0-like	RPLP0;RPLP0P6	>sp|P05388|RLA0_HUMAN 60S acidic ribosomal protein P0 OS=Homo sapiens GN=RPLP0 PE=1 SV=1;>sp|Q8NHW5|RLA0L_HUMAN 60S acidic ribosomal protein P0-like OS=Homo sapiens GN=RPLP0P6 PE=5 SV=1	2	9	9	9	7	8	9	9	8	9	7	8	9	9	8	9	7	8	9	9	8	9	42.6	42.6	42.6	34.273	317	317;317	0	By MS/MS	By MS/MS	By MS/MS	By MS/MS	By MS/MS	By MS/MS	35	40.4	42.6	42.6	40.4	42.6	178200000
P05783;CON__H-INV:HIT000015463;CON__Q92764;Q92764;CON__Q497I4	P05783	23;1;1;1;1	23;1;1;1;1	16;1;1;1;1	Keratin, type I cytoskeletal 18	KRT18	>sp|P05783|K1C18_HUMAN Keratin, type I cytoskeletal 18 OS=Homo sapiens GN=KRT18 PE=1 SV=2	5	23	23	16	21	22	23	21	21	21	21	22	23	21	21	21	15	16	16	16	15	15	55.8	55.8	44.2	48.057	430	430;295;425;455;455	0	By MS/MS	By MS/MS	By MS/MS	By MS/MS	By MS/MS	By MS/MS	54.2	55.6	55.8	54	54	54	1374800000
P05976;P08590	P05976;P08590	1;1	1;1	1;1	Myosin light chain 1/3, skeletal muscle isoform;Myosin light chain 3	MYL1;MYL3	>sp|P05976|MYL1_HUMAN Myosin light chain 1/3, skeletal muscle isoform OS=Homo sapiens GN=MYL1 PE=2 SV=3;>sp|P08590|MYL3_HUMAN Myosin light chain 3 OS=Homo sapiens GN=MYL3 PE=1 SV=3	2	1	1	1	0	1	1	0	0	0	0	1	1	0	0	0	0	1	1	0	0	0	8.2	8.2	8.2	21.145	194	194;195	0.005637	By matching	By MS/MS	By MS/MS	By matching	By matching	By matching	0	8.2	8.2	0	0	0	3582300
P06454	P06454	5	5	5	Prothymosin alpha;Prothymosin alpha, N-terminally processed;Thymosin alpha-1	PTMA	>sp|P06454|PTMA_HUMAN Prothymosin alpha OS=Homo sapiens GN=PTMA PE=1 SV=2	1	5	5	5	5	5	5	5	5	5	5	5	5	5	5	5	5	5	5	5	5	5	35.1	35.1	35.1	12.203	111	111	0	By MS/MS	By MS/MS	By MS/MS	By MS/MS	By MS/MS	By MS/MS	35.1	35.1	35.1	35.1	35.1	35.1	173800000
P06493;Q00535;P24941;P11802;Q00526;Q00534;P50750;Q96Q40;O94921;Q07002;Q00536;Q00537;Q9NYV4;Q14004	P06493	4;1;1;1;1;1;1;1;1;1;1;1;1;1	4;1;1;1;1;1;1;1;1;1;1;1;1;1	4;1;1;1;1;1;1;1;1;1;1;1;1;1	Cyclin-dependent kinase 1	CDK1	>sp|P06493|CDK1_HUMAN Cyclin-dependent kinase 1 OS=Homo sapiens GN=CDK1 PE=1 SV=3	14	4	4	4	3	3	3	3	4	4	3	3	3	3	4	4	3	3	3	3	4	4	13.1	13.1	13.1	34.095	297	297;292;298;303;305;326;372;435;469;472;496;523;1490;1512	0	By matching	By MS/MS	By MS/MS	By MS/MS	By MS/MS	By MS/MS	10.1	10.1	10.1	10.1	13.1	13.1	28272000
P06576	P06576	14	14	14	ATP synthase subunit beta, mitochondrial	ATP5B	>sp|P06576|ATPB_HUMAN ATP synthase subunit beta, mitochondrial OS=Homo sapiens GN=ATP5B PE=1 SV=3	1	14	14	14	11	14	13	13	13	12	11	14	13	13	13	12	11	14	13	13	13	12	35.7	35.7	35.7	56.559	529	529	0	By MS/MS	By MS/MS	By MS/MS	By MS/MS	By MS/MS	By MS/MS	29.7	35.7	33.8	33.8	32.3	30.4	205770000
P06702	P06702	1	1	1	Protein S100-A9	S100A9	>sp|P06702|S10A9_HUMAN Protein S100-A9 OS=Homo sapiens GN=S100A9 PE=1 SV=1	1	1	1	1	1	1	0	1	1	1	1	1	0	1	1	1	1	1	0	1	1	1	11.4	11.4	11.4	13.242	114	114	0.002439	By matching	By MS/MS	By matching	By MS/MS	By matching	By matching	11.4	11.4	0	11.4	11.4	11.4	4795100
P06703	P06703	1	1	1	Protein S100-A6	S100A6	>sp|P06703|S10A6_HUMAN Protein S100-A6 OS=Homo sapiens GN=S100A6 PE=1 SV=1	1	1	1	1	1	1	1	1	1	1	1	1	1	1	1	1	1	1	1	1	1	1	8.9	8.9	8.9	10.18	90	90	0.004561	By matching	By MS/MS	By MS/MS	By MS/MS	By matching	By matching	8.9	8.9	8.9	8.9	8.9	8.9	46536000
P06733;P13929;P09104	P06733	16;2;2	16;2;2	16;2;2	Alpha-enolase	ENO1	>sp|P06733|ENOA_HUMAN Alpha-enolase OS=Homo sapiens GN=ENO1 PE=1 SV=2	3	16	16	16	15	16	16	16	15	14	15	16	16	16	15	14	15	16	16	16	15	14	50.5	50.5	50.5	47.168	434	434;434;434	0	By MS/MS	By MS/MS	By MS/MS	By MS/MS	By MS/MS	By MS/MS	45.4	50.5	50.5	50.5	46.5	43.3	397650000
P06744;CON__Q3ZBD7;Q8N196	P06744	4;1;1	4;1;1	4;1;1	Glucose-6-phosphate isomerase	GPI	>sp|P06744|G6PI_HUMAN Glucose-6-phosphate isomerase OS=Homo sapiens GN=GPI PE=1 SV=4	3	4	4	4	2	3	4	3	2	3	2	3	4	3	2	3	2	3	4	3	2	3	7.3	7.3	7.3	63.146	558	558;557;739	0	By matching	By MS/MS	By MS/MS	By MS/MS	By MS/MS	By MS/MS	4.3	5.7	7.3	5.7	4.3	5.7	25879000
P06748	P06748	6	6	6	Nucleophosmin	NPM1	>sp|P06748|NPM_HUMAN Nucleophosmin OS=Homo sapiens GN=NPM1 PE=1 SV=2	1	6	6	6	5	6	6	6	6	5	5	6	6	6	6	5	5	6	6	6	6	5	24.8	24.8	24.8	32.575	294	294	0	By MS/MS	By MS/MS	By MS/MS	By MS/MS	By MS/MS	By MS/MS	18.4	24.8	24.8	24.8	24.8	24.1	168370000
Q8N257;Q16778;P33778;P23527;P06899;Q6DRA6;Q6DN03	Q8N257;Q16778;P33778;P23527;P06899	4;4;4;4;4;1;1	1;1;1;1;1;1;1	1;1;1;1;1;1;1	Histone H2B type 3-B;Histone H2B type 2-E;Histone H2B type 1-B;Histone H2B type 1-O;Histone H2B type 1-J	HIST3H2BB;HIST2H2BE;HIST1H2BB;HIST1H2BO;HIST1H2BJ	>sp|Q8N257|H2B3B_HUMAN Histone H2B type 3-B OS=Homo sapiens GN=HIST3H2BB PE=1 SV=3;>sp|Q16778|H2B2E_HUMAN Histone H2B type 2-E OS=Homo sapiens GN=HIST2H2BE PE=1 SV=3;>sp|P33778|H2B1B_HUMAN Histone H2B type 1-B OS=Homo sapiens GN=HIST1H2BB PE=1 SV=2;>sp|P23	7	4	1	1	4	4	4	4	4	4	1	1	1	1	1	1	1	1	1	1	1	1	35.7	7.9	7.9	13.908	126	126;126;126;126;126;164;193	1	By matching	By MS/MS	By MS/MS	By matching	By matching	By matching	35.7	35.7	35.7	35.7	35.7	35.7	14890000
P07195;Q6ZMR3;P07864	P07195	8;1;1	7;0;0	7;0;0	L-lactate dehydrogenase B chain	LDHB	>sp|P07195|LDHB_HUMAN L-lactate dehydrogenase B chain OS=Homo sapiens GN=LDHB PE=1 SV=2	3	8	7	7	8	8	8	7	8	7	7	7	7	6	7	6	7	7	7	6	7	6	28.7	25.1	25.1	36.638	334	334;332;332	0	By MS/MS	By MS/MS	By MS/MS	By MS/MS	By MS/MS	By MS/MS	28.7	28.7	28.7	26	28.7	26	274220000
P07237	P07237	7	7	7	Protein disulfide-isomerase	P4HB	>sp|P07237|PDIA1_HUMAN Protein disulfide-isomerase OS=Homo sapiens GN=P4HB PE=1 SV=3	1	7	7	7	5	7	6	6	7	4	5	7	6	6	7	4	5	7	6	6	7	4	16.5	16.5	16.5	57.116	508	508	0	By MS/MS	By MS/MS	By MS/MS	By MS/MS	By MS/MS	By MS/MS	10.8	16.5	14.4	13.2	16.5	11	39026000
P07355;A6NMY6	P07355;A6NMY6	15;11	15;11	15;11	Annexin A2;Putative annexin A2-like protein	ANXA2;ANXA2P2	>sp|P07355|ANXA2_HUMAN Annexin A2 OS=Homo sapiens GN=ANXA2 PE=1 SV=2;>sp|A6NMY6|AXA2L_HUMAN Putative annexin A2-like protein OS=Homo sapiens GN=ANXA2P2 PE=5 SV=2	2	15	15	15	11	14	14	14	12	10	11	14	14	14	12	10	11	14	14	14	12	10	43.1	43.1	43.1	38.604	339	339;339	0	By MS/MS	By MS/MS	By MS/MS	By MS/MS	By MS/MS	By MS/MS	39.5	43.1	43.1	43.1	39.2	34.2	200570000
P07437;Q9BVA1;Q13885	P07437;Q9BVA1;Q13885	17;12;12	4;1;1	3;0;0	Tubulin beta chain;Tubulin beta-2B chain;Tubulin beta-2A chain	TUBB;TUBB2B;TUBB2A	>sp|P07437|TBB5_HUMAN Tubulin beta chain OS=Homo sapiens GN=TUBB PE=1 SV=2;>sp|Q9BVA1|TBB2B_HUMAN Tubulin beta-2B chain OS=Homo sapiens GN=TUBB2B PE=1 SV=1;>sp|Q13885|TBB2A_HUMAN Tubulin beta-2A chain OS=Homo sapiens GN=TUBB2A PE=1 SV=1	3	17	4	3	16	16	16	15	14	16	4	4	4	3	3	4	3	3	3	2	2	3	46.6	13.3	9.9	49.67	444	444;445;445	0	By MS/MS	By MS/MS	By MS/MS	By MS/MS	By MS/MS	By MS/MS	41	41	44.1	37.2	36.9	41	674450000
P07737;CON__P02584	P07737	5;2	5;2	5;2	Profilin-1	PFN1	>sp|P07737|PROF1_HUMAN Profilin-1 OS=Homo sapiens GN=PFN1 PE=1 SV=2	2	5	5	5	4	5	5	5	5	5	4	5	5	5	5	5	4	5	5	5	5	5	46.4	46.4	46.4	15.054	140	140;140	0	By MS/MS	By MS/MS	By MS/MS	By MS/MS	By MS/MS	By MS/MS	40	46.4	46.4	46.4	46.4	46.4	69610000
P07814	P07814	17	17	17	Bifunctional glutamate/proline--tRNA ligase;Glutamate--tRNA ligase;Proline--tRNA ligase	EPRS	>sp|P07814|SYEP_HUMAN Bifunctional glutamate/proline--tRNA ligase OS=Homo sapiens GN=EPRS PE=1 SV=5	1	17	17	17	6	14	13	14	16	11	6	14	13	14	16	11	6	14	13	14	16	11	17	17	17	170.59	1512	1512	0	By MS/MS	By MS/MS	By MS/MS	By MS/MS	By MS/MS	By MS/MS	5.6	14.6	13.8	14.1	15.6	10.5	110640000
P07900;Q58FG0;Q14568;Q58FG1	P07900	22;4;4;2	10;1;1;1	10;1;1;1	Heat shock protein HSP 90-alpha	HSP90AA1	>sp|P07900|HS90A_HUMAN Heat shock protein HSP 90-alpha OS=Homo sapiens GN=HSP90AA1 PE=1 SV=5	4	22	10	10	17	20	20	21	19	19	8	9	10	10	9	9	8	9	10	10	9	9	28	15.3	15.3	84.659	732	732;334;343;418	0	By MS/MS	By MS/MS	By MS/MS	By MS/MS	By MS/MS	By MS/MS	21.6	25.4	27.7	27.9	25.1	25.1	151810000
P07910;P0DMR1;O60812;B7ZW38;B2RXH8;Q86SE5	P07910	9;3;3;3;3;1	9;3;3;3;3;1	9;3;3;3;3;1	Heterogeneous nuclear ribonucleoproteins C1/C2	HNRNPC	>sp|P07910|HNRPC_HUMAN Heterogeneous nuclear ribonucleoproteins C1/C2 OS=Homo sapiens GN=HNRNPC PE=1 SV=4	6	9	9	9	7	9	9	9	8	9	7	9	9	9	8	9	7	9	9	9	8	9	29.7	29.7	29.7	33.67	306	306;293;293;293;293;291	0	By MS/MS	By MS/MS	By MS/MS	By MS/MS	By MS/MS	By MS/MS	25.2	29.7	29.7	29.7	29.7	29.7	186510000
P07911	P07911	11	11	11	Uromodulin;Uromodulin, secreted form	UMOD	>sp|P07911|UROM_HUMAN Uromodulin OS=Homo sapiens GN=UMOD PE=1 SV=1	1	11	11	11	9	9	10	9	10	10	9	9	10	9	10	10	9	9	10	9	10	10	21.1	21.1	21.1	69.76	640	640	0	By MS/MS	By MS/MS	By MS/MS	By MS/MS	By MS/MS	By MS/MS	18.4	15.9	17.5	15.9	17.5	20	221330000
P12931;P07947	P12931;P07947	1;1	1;1	1;1	Proto-oncogene tyrosine-protein kinase Src;Tyrosine-protein kinase Yes	SRC;YES1	>sp|P12931|SRC_HUMAN Proto-oncogene tyrosine-protein kinase Src OS=Homo sapiens GN=SRC PE=1 SV=3;>sp|P07947|YES_HUMAN Tyrosine-protein kinase Yes OS=Homo sapiens GN=YES1 PE=1 SV=3	2	1	1	1	1	1	1	1	0	1	1	1	1	1	0	1	1	1	1	1	0	1	2.4	2.4	2.4	59.834	536	536;543	0	By matching	By matching	By matching	By MS/MS	By matching	By matching	2.4	2.4	2.4	2.4	0	2.4	2157300
P07954	P07954	3	3	3	Fumarate hydratase, mitochondrial	FH	>sp|P07954|FUMH_HUMAN Fumarate hydratase, mitochondrial OS=Homo sapiens GN=FH PE=1 SV=3	1	3	3	3	1	3	3	3	3	3	1	3	3	3	3	3	1	3	3	3	3	3	10.8	10.8	10.8	54.636	510	510	0	By MS/MS	By MS/MS	By MS/MS	By MS/MS	By MS/MS	By MS/MS	2.7	10.8	10.8	10.8	10.8	10.8	15155000
P61586;P08134;P62745	P61586;P08134	3;3;1	3;3;1	3;3;1	Transforming protein RhoA;Rho-related GTP-binding protein RhoC	RHOA;RHOC	>sp|P61586|RHOA_HUMAN Transforming protein RhoA OS=Homo sapiens GN=RHOA PE=1 SV=1;>sp|P08134|RHOC_HUMAN Rho-related GTP-binding protein RhoC OS=Homo sapiens GN=RHOC PE=1 SV=1	3	3	3	3	3	3	3	3	3	3	3	3	3	3	3	3	3	3	3	3	3	3	14.5	14.5	14.5	21.768	193	193;193;196	0	By MS/MS	By MS/MS	By MS/MS	By MS/MS	By MS/MS	By MS/MS	14.5	14.5	14.5	14.5	14.5	14.5	32117000
P08174	P08174	1	1	1	Complement decay-accelerating factor	CD55	>sp|P08174|DAF_HUMAN Complement decay-accelerating factor OS=Homo sapiens GN=CD55 PE=1 SV=4	1	1	1	1	0	1	1	1	1	1	0	1	1	1	1	1	0	1	1	1	1	1	2.1	2.1	2.1	41.4	381	381	0.0035294	By matching	By MS/MS	By MS/MS	By MS/MS	By matching	By MS/MS	0	2.1	2.1	2.1	2.1	2.1	6776800
P08195	P08195	11	11	11	4F2 cell-surface antigen heavy chain	SLC3A2	>sp|P08195|4F2_HUMAN 4F2 cell-surface antigen heavy chain OS=Homo sapiens GN=SLC3A2 PE=1 SV=3	1	11	11	11	7	11	10	9	10	8	7	11	10	9	10	8	7	11	10	9	10	8	20.6	20.6	20.6	67.993	630	630	0	By MS/MS	By MS/MS	By MS/MS	By MS/MS	By MS/MS	By MS/MS	12.5	20.6	18.9	17.1	18.1	14.4	104900000
P08237	P08237	4	3	3	6-phosphofructokinase, muscle type	PFKM	>sp|P08237|PFKAM_HUMAN ATP-dependent 6-phosphofructokinase, muscle type OS=Homo sapiens GN=PFKM PE=1 SV=2	1	4	3	3	2	4	4	4	2	4	1	3	3	3	1	3	1	3	3	3	1	3	6.4	5.3	5.3	85.182	780	780	0	By matching	By MS/MS	By MS/MS	By MS/MS	By matching	By MS/MS	2.2	6.4	6.4	6.4	2.2	6.4	10825000
P08238;Q58FF7;Q58FF6	P08238	27;11;5	27;11;5	11;3;0	Heat shock protein HSP 90-beta	HSP90AB1	>sp|P08238|HS90B_HUMAN Heat shock protein HSP 90-beta OS=Homo sapiens GN=HSP90AB1 PE=1 SV=4	3	27	27	11	24	26	24	26	24	25	24	26	24	26	24	25	11	11	10	11	10	11	37.2	37.2	19.9	83.263	724	724;597;505	0	By MS/MS	By MS/MS	By MS/MS	By MS/MS	By MS/MS	By MS/MS	35.4	37.2	34.7	37	34.7	36.9	1291800000
P08579	P08579	1	1	1	U2 small nuclear ribonucleoprotein B	SNRPB2	>sp|P08579|RU2B_HUMAN U2 small nuclear ribonucleoprotein B OS=Homo sapiens GN=SNRPB2 PE=1 SV=1	1	1	1	1	1	1	1	1	1	1	1	1	1	1	1	1	1	1	1	1	1	1	4.9	4.9	4.9	25.486	225	225	0	By MS/MS	By MS/MS	By MS/MS	By matching	By matching	By MS/MS	4.9	4.9	4.9	4.9	4.9	4.9	6211600
P08621	P08621	5	5	5	U1 small nuclear ribonucleoprotein 70 kDa	SNRNP70	>sp|P08621|RU17_HUMAN U1 small nuclear ribonucleoprotein 70 kDa OS=Homo sapiens GN=SNRNP70 PE=1 SV=2	1	5	5	5	5	5	5	5	5	5	5	5	5	5	5	5	5	5	5	5	5	5	13.7	13.7	13.7	51.556	437	437	0	By MS/MS	By MS/MS	By MS/MS	By MS/MS	By MS/MS	By MS/MS	13.7	13.7	13.7	13.7	13.7	13.7	85463000
P08670;P17661;P41219;P14136;Q16352;P07196;P07197	P08670	40;5;4;2;1;1;1	39;5;4;1;1;1;1	36;2;2;1;0;0;0	Vimentin	VIM	>sp|P08670|VIME_HUMAN Vimentin OS=Homo sapiens GN=VIM PE=1 SV=4	7	40	39	36	38	35	38	37	39	35	37	34	37	36	38	34	34	31	34	33	35	31	72.5	71	67.2	53.651	466	466;470;470;432;499;543;916	0	By MS/MS	By MS/MS	By MS/MS	By MS/MS	By MS/MS	By MS/MS	71.9	69.3	71.9	71.5	72.1	67	2501900000
P08708	P08708	7	7	7	40S ribosomal protein S17	RPS17	>sp|P08708|RS17_HUMAN 40S ribosomal protein S17 OS=Homo sapiens GN=RPS17 PE=1 SV=2	1	7	7	7	6	6	7	6	7	6	6	6	7	6	7	6	6	6	7	6	7	6	56.3	56.3	56.3	15.55	135	135	0	By MS/MS	By MS/MS	By MS/MS	By MS/MS	By MS/MS	By MS/MS	40	40	56.3	40	56.3	40	146940000
P08754;P09471;P11488;P19087;A8MTJ3;P38405;P63092;Q5JWF2	P08754	7;2;1;1;1;1;1;1	7;2;1;1;1;1;1;1	4;0;0;0;0;0;0;0	Guanine nucleotide-binding protein G(k) subunit alpha	GNAI3	>sp|P08754|GNAI3_HUMAN Guanine nucleotide-binding protein G(k) subunit alpha OS=Homo sapiens GN=GNAI3 PE=1 SV=3	8	7	7	4	5	6	6	6	5	5	5	6	6	6	5	5	3	4	4	3	3	3	25.7	25.7	15.5	40.532	354	354;354;350;354;354;381;394;1037	0	By MS/MS	By MS/MS	By MS/MS	By MS/MS	By MS/MS	By MS/MS	17.5	22.3	22.3	20.9	17.5	17.5	111010000
P08758	P08758	3	3	3	Annexin A5	ANXA5	>sp|P08758|ANXA5_HUMAN Annexin A5 OS=Homo sapiens GN=ANXA5 PE=1 SV=2	1	3	3	3	0	2	3	3	2	2	0	2	3	3	2	2	0	2	3	3	2	2	11.6	11.6	11.6	35.936	320	320	0	By matching	By MS/MS	By MS/MS	By MS/MS	By MS/MS	By matching	0	8.8	11.6	11.6	6.6	6.6	10418000
P08865	P08865	7	7	7	40S ribosomal protein SA	RPSA	>sp|P08865|RSSA_HUMAN 40S ribosomal protein SA OS=Homo sapiens GN=RPSA PE=1 SV=4	1	7	7	7	2	7	6	5	5	4	2	7	6	5	5	4	2	7	6	5	5	4	36.3	36.3	36.3	32.854	295	295	0	By MS/MS	By MS/MS	By MS/MS	By MS/MS	By MS/MS	By MS/MS	10.2	36.3	32.5	29.8	27.1	22	41788000
P09382	P09382	3	3	3	Galectin-1	LGALS1	>sp|P09382|LEG1_HUMAN Galectin-1 OS=Homo sapiens GN=LGALS1 PE=1 SV=2	1	3	3	3	2	3	2	3	3	2	2	3	2	3	3	2	2	3	2	3	3	2	31.9	31.9	31.9	14.716	135	135	0	By matching	By MS/MS	By MS/MS	By MS/MS	By MS/MS	By MS/MS	18.5	31.9	24.4	31.9	31.9	24.4	29913000
P09429;B2RPK0	P09429;B2RPK0	2;1	2;1	2;1	High mobility group protein B1;Putative high mobility group protein B1-like 1	HMGB1;HMGB1P1	>sp|P09429|HMGB1_HUMAN High mobility group protein B1 OS=Homo sapiens GN=HMGB1 PE=1 SV=3;>sp|B2RPK0|HGB1A_HUMAN Putative high mobility group protein B1-like 1 OS=Homo sapiens GN=HMGB1P1 PE=5 SV=1	2	2	2	2	0	2	2	2	2	2	0	2	2	2	2	2	0	2	2	2	2	2	13.5	13.5	13.5	24.893	215	215;211	0	By matching	By MS/MS	By MS/MS	By MS/MS	By MS/MS	By matching	0	13.5	13.5	13.5	13.5	13.5	14907000
P09622	P09622	2	2	2	Dihydrolipoyl dehydrogenase, mitochondrial	DLD	>sp|P09622|DLDH_HUMAN Dihydrolipoyl dehydrogenase, mitochondrial OS=Homo sapiens GN=DLD PE=1 SV=2	1	2	2	2	1	2	2	2	1	1	1	2	2	2	1	1	1	2	2	2	1	1	4.9	4.9	4.9	54.177	509	509	0	By matching	By MS/MS	By matching	By MS/MS	By MS/MS	By matching	2.2	4.9	4.9	4.9	2.2	2.2	6227900
P09651;Q32P51	P09651;Q32P51	11;6	11;6	11;6	Heterogeneous nuclear ribonucleoprotein A1;Heterogeneous nuclear ribonucleoprotein A1-like 2	HNRNPA1;HNRNPA1L2	>sp|P09651|ROA1_HUMAN Heterogeneous nuclear ribonucleoprotein A1 OS=Homo sapiens GN=HNRNPA1 PE=1 SV=5;>sp|Q32P51|RA1L2_HUMAN Heterogeneous nuclear ribonucleoprotein A1-like 2 OS=Homo sapiens GN=HNRNPA1L2 PE=2 SV=2	2	11	11	11	9	11	11	11	11	11	9	11	11	11	11	11	9	11	11	11	11	11	28.8	28.8	28.8	38.746	372	372;320	0	By MS/MS	By MS/MS	By MS/MS	By MS/MS	By MS/MS	By MS/MS	28.2	28.8	28.8	28.8	28.8	28.8	193240000
P09661	P09661	1	1	1	U2 small nuclear ribonucleoprotein A	SNRPA1	>sp|P09661|RU2A_HUMAN U2 small nuclear ribonucleoprotein A OS=Homo sapiens GN=SNRPA1 PE=1 SV=2	1	1	1	1	1	1	1	1	1	1	1	1	1	1	1	1	1	1	1	1	1	1	5.5	5.5	5.5	28.415	255	255	0.002451	By matching	By MS/MS	By MS/MS	By MS/MS	By MS/MS	By matching	5.5	5.5	5.5	5.5	5.5	5.5	4479500
P09874	P09874	6	6	6	Poly [ADP-ribose] polymerase 1	PARP1	>sp|P09874|PARP1_HUMAN Poly [ADP-ribose] polymerase 1 OS=Homo sapiens GN=PARP1 PE=1 SV=4	1	6	6	6	2	5	5	6	5	5	2	5	5	6	5	5	2	5	5	6	5	5	7.7	7.7	7.7	113.08	1014	1014	0	By matching	By MS/MS	By MS/MS	By MS/MS	By MS/MS	By MS/MS	2.8	6.2	6.2	7.7	6.2	6.2	26894000
P09972	P09972	2	1	1	Fructose-bisphosphate aldolase C	ALDOC	>sp|P09972|ALDOC_HUMAN Fructose-bisphosphate aldolase C OS=Homo sapiens GN=ALDOC PE=1 SV=2	1	2	1	1	2	2	2	2	2	1	1	1	1	1	1	0	1	1	1	1	1	0	8.2	6.3	6.3	39.455	364	364	0	By matching	By matching	By MS/MS	By matching	By MS/MS	By matching	8.2	8.2	8.2	8.2	8.2	1.9	3464500
Q71UI9;P0C0S5	Q71UI9;P0C0S5	4;4	2;2	2;2	Histone H2A.V;Histone H2A.Z	H2AFV;H2AFZ	>sp|Q71UI9|H2AV_HUMAN Histone H2A.V OS=Homo sapiens GN=H2AFV PE=1 SV=3;>sp|P0C0S5|H2AZ_HUMAN Histone H2A.Z OS=Homo sapiens GN=H2AFZ PE=1 SV=2	2	4	2	2	2	4	3	3	4	4	1	2	1	1	2	2	1	2	1	1	2	2	31.2	18.8	18.8	13.509	128	128;128	0	By matching	By MS/MS	By matching	By matching	By MS/MS	By matching	14.8	31.2	20.3	20.3	31.2	31.2	15081000
Q99878;Q96KK5;Q9BTM1;Q16777;Q6FI13;P20671;P0C0S8;Q96QV6;P16104;Q8IUE6	Q99878;Q96KK5;Q9BTM1;Q16777;Q6FI13;P20671;P0C0S8;Q96QV6;P16104	5;5;5;5;5;5;5;3;3;1	5;5;5;5;5;5;5;3;3;1	1;1;1;1;1;1;1;0;0;0	Histone H2A type 1-J;Histone H2A type 1-H;Histone H2A.J;Histone H2A type 2-C;Histone H2A type 2-A;Histone H2A type 1-D;Histone H2A type 1;Histone H2A type 1-A;Histone H2A.x	HIST1H2AJ;HIST1H2AH;H2AFJ;HIST2H2AC;HIST2H2AA3;HIST1H2AD;HIST1H2AG;HIST1H2AA;H2AFX	>sp|Q99878|H2A1J_HUMAN Histone H2A type 1-J OS=Homo sapiens GN=HIST1H2AJ PE=1 SV=3;>sp|Q96KK5|H2A1H_HUMAN Histone H2A type 1-H OS=Homo sapiens GN=HIST1H2AH PE=1 SV=3;>sp|Q9BTM1|H2AJ_HUMAN Histone H2A.J OS=Homo sapiens GN=H2AFJ PE=1 SV=1;>sp|Q16777|H2A2C_HU	10	5	5	1	4	5	5	5	5	5	4	5	5	5	5	5	1	1	1	1	1	1	35.9	35.9	8.6	13.936	128	128;128;129;129;130;130;130;131;143;130	0	By MS/MS	By MS/MS	By MS/MS	By MS/MS	By MS/MS	By MS/MS	35.9	35.9	35.9	35.9	35.9	35.9	882820000
Q01105;P0DME0	Q01105;P0DME0	3;3	3;3	3;3	Protein SET	SET	>sp|Q01105|SET_HUMAN Protein SET OS=Homo sapiens GN=SET PE=1 SV=3;>sp|P0DME0|SETLP_HUMAN Protein SETSIP OS=Homo sapiens GN=SETSIP PE=1 SV=1	2	3	3	3	3	3	3	3	3	3	3	3	3	3	3	3	3	3	3	3	3	3	12.8	12.8	12.8	33.488	290	290;302	0	By MS/MS	By MS/MS	By MS/MS	By MS/MS	By MS/MS	By MS/MS	12.8	12.8	12.8	12.8	12.8	12.8	80062000
P0DMV9;P0DMV8	P0DMV9;P0DMV8	20;20	18;18	8;8			>sp|P0DMV9|HS71B_HUMAN Heat shock 70 kDa protein 1B OS=Homo sapiens GN=HSPA1B PE=1 SV=1;>sp|P0DMV8|HS71A_HUMAN Heat shock 70 kDa protein 1A OS=Homo sapiens GN=HSPA1A PE=1 SV=1	2	20	18	8	14	19	20	17	19	15	12	17	18	15	17	13	5	8	8	7	8	6	37.6	34.2	16.2	70.051	641	641;641	0	By MS/MS	By MS/MS	By MS/MS	By MS/MS	By MS/MS	By MS/MS	25.7	33.9	37.6	33.7	33.9	30.9	208590000
Q01081;P0DN76;Q8WU68	Q01081;P0DN76;Q8WU68	7;7;4	7;7;4	7;7;4	Splicing factor U2AF 35 kDa subunit;Splicing factor U2AF 26 kDa subunit	U2AF1;U2AF1L4	>sp|Q01081|U2AF1_HUMAN Splicing factor U2AF 35 kDa subunit OS=Homo sapiens GN=U2AF1 PE=1 SV=3;>sp|P0DN76|U2AF5_HUMAN Splicing factor U2AF 35 kDa subunit-like protein OS=Homo sapiens GN=U2AF1L5 PE=1 SV=1;>sp|Q8WU68|U2AF4_HUMAN Splicing factor U2AF 26 kDa su	3	7	7	7	7	6	7	7	7	6	7	6	7	7	7	6	7	6	7	7	7	6	29.2	29.2	29.2	27.872	240	240;240;220	0	By MS/MS	By MS/MS	By MS/MS	By MS/MS	By MS/MS	By MS/MS	29.2	25.8	29.2	29.2	29.2	21.7	122280000
P0DP25;P0DP24;P0DP23	P0DP25;P0DP24;P0DP23	3;3;3	3;3;3	3;3;3			>sp|P0DP25|CALM3_HUMAN Calmodulin-3 OS=Homo sapiens GN=CALM3 PE=1 SV=1;>sp|P0DP24|CALM2_HUMAN Calmodulin-2 OS=Homo sapiens GN=CALM2 PE=1 SV=1;>sp|P0DP23|CALM1_HUMAN Calmodulin-1 OS=Homo sapiens GN=CALM1 PE=1 SV=1	3	3	3	3	1	2	3	3	3	3	1	2	3	3	3	3	1	2	3	3	3	3	30.9	30.9	30.9	16.837	149	149;149;149	0	By MS/MS	By MS/MS	By MS/MS	By MS/MS	By MS/MS	By MS/MS	10.7	22.1	30.9	30.9	30.9	30.9	43632000
P10599	P10599	6	6	6	Thioredoxin	TXN	>sp|P10599|THIO_HUMAN Thioredoxin OS=Homo sapiens GN=TXN PE=1 SV=3	1	6	6	6	3	6	6	6	5	5	3	6	6	6	5	5	3	6	6	6	5	5	42.9	42.9	42.9	11.737	105	105	0	By matching	By MS/MS	By MS/MS	By MS/MS	By MS/MS	By MS/MS	19	42.9	42.9	42.9	31.4	31.4	65838000
P10809	P10809	23	23	23	60 kDa heat shock protein, mitochondrial	HSPD1	>sp|P10809|CH60_HUMAN 60 kDa heat shock protein, mitochondrial OS=Homo sapiens GN=HSPD1 PE=1 SV=2	1	23	23	23	18	20	23	21	21	18	18	20	23	21	21	18	18	20	23	21	21	18	52.5	52.5	52.5	61.054	573	573	0	By MS/MS	By MS/MS	By MS/MS	By MS/MS	By MS/MS	By MS/MS	38.7	43.6	52.5	49.7	49.7	45.4	465010000
P11021	P11021	17	16	16	78 kDa glucose-regulated protein	HSPA5	>sp|P11021|GRP78_HUMAN 78 kDa glucose-regulated protein OS=Homo sapiens GN=HSPA5 PE=1 SV=2	1	17	16	16	14	17	17	17	16	16	13	16	16	16	15	15	13	16	16	16	15	15	29.5	29.5	29.5	72.332	654	654	0	By MS/MS	By MS/MS	By MS/MS	By MS/MS	By MS/MS	By MS/MS	26.5	29.5	29.5	29.5	27.7	27.7	193960000
P11142;P54652	P11142	25;8	25;8	22;5	Heat shock cognate 71 kDa protein	HSPA8	>sp|P11142|HSP7C_HUMAN Heat shock cognate 71 kDa protein OS=Homo sapiens GN=HSPA8 PE=1 SV=1	2	25	25	22	23	25	24	24	22	23	23	25	24	24	22	23	20	22	21	21	19	20	43.7	43.7	40.2	70.897	646	646;639	0	By MS/MS	By MS/MS	By MS/MS	By MS/MS	By MS/MS	By MS/MS	38.1	43.7	43.7	41.8	40.7	41.8	907140000
P11166	P11166	2	2	2	Solute carrier family 2, facilitated glucose transporter member 1	SLC2A1	>sp|P11166|GTR1_HUMAN Solute carrier family 2, facilitated glucose transporter member 1 OS=Homo sapiens GN=SLC2A1 PE=1 SV=2	1	2	2	2	1	2	2	2	2	1	1	2	2	2	2	1	1	2	2	2	2	1	5.1	5.1	5.1	54.083	492	492	0	By MS/MS	By matching	By matching	By MS/MS	By MS/MS	By matching	1.6	5.1	5.1	5.1	5.1	1.6	6505500
P11177	P11177	1	1	1	Pyruvate dehydrogenase E1 component subunit beta, mitochondrial	PDHB	>sp|P11177|ODPB_HUMAN Pyruvate dehydrogenase E1 component subunit beta, mitochondrial OS=Homo sapiens GN=PDHB PE=1 SV=3	1	1	1	1	0	1	1	1	1	0	0	1	1	1	1	0	0	1	1	1	1	0	4.5	4.5	4.5	39.233	359	359	0	By matching	By MS/MS	By matching	By MS/MS	By matching	By matching	0	4.5	4.5	4.5	4.5	0	2483600
P11233;P11234	P11233;P11234	2;1	2;1	2;1	Ras-related protein Ral-A;Ras-related protein Ral-B	RALA;RALB	>sp|P11233|RALA_HUMAN Ras-related protein Ral-A OS=Homo sapiens GN=RALA PE=1 SV=1;>sp|P11234|RALB_HUMAN Ras-related protein Ral-B OS=Homo sapiens GN=RALB PE=1 SV=1	2	2	2	2	2	1	2	1	2	0	2	1	2	1	2	0	2	1	2	1	2	0	12.6	12.6	12.6	23.567	206	206;206	0	By matching	By MS/MS	By MS/MS	By matching	By MS/MS	By matching	12.6	5.3	12.6	7.3	12.6	0	6700800
P11310	P11310	3	3	3	Medium-chain specific acyl-CoA dehydrogenase, mitochondrial	ACADM	>sp|P11310|ACADM_HUMAN Medium-chain specific acyl-CoA dehydrogenase, mitochondrial OS=Homo sapiens GN=ACADM PE=1 SV=1	1	3	3	3	1	3	3	3	3	3	1	3	3	3	3	3	1	3	3	3	3	3	10.9	10.9	10.9	46.588	421	421	0	By MS/MS	By MS/MS	By MS/MS	By MS/MS	By MS/MS	By MS/MS	3.1	10.9	10.9	10.9	10.9	10.9	13396000
P11387	P11387	2	2	2	DNA topoisomerase 1	TOP1	>sp|P11387|TOP1_HUMAN DNA topoisomerase 1 OS=Homo sapiens GN=TOP1 PE=1 SV=2	1	2	2	2	1	1	2	1	1	1	1	1	2	1	1	1	1	1	2	1	1	1	4.2	4.2	4.2	90.725	765	765	0	By matching	By matching	By MS/MS	By matching	By matching	By matching	2.6	2.6	4.2	2.6	2.6	2.6	10198000
P11413	P11413	4	4	4	Glucose-6-phosphate 1-dehydrogenase	G6PD	>sp|P11413|G6PD_HUMAN Glucose-6-phosphate 1-dehydrogenase OS=Homo sapiens GN=G6PD PE=1 SV=4	1	4	4	4	3	4	4	3	3	3	3	4	4	3	3	3	3	4	4	3	3	3	9.7	9.7	9.7	59.256	515	515	0	By MS/MS	By MS/MS	By MS/MS	By MS/MS	By MS/MS	By matching	6.6	9.7	9.7	8.2	7.6	6.6	11474000
P11498	P11498	2	2	2	Pyruvate carboxylase, mitochondrial	PC	>sp|P11498|PYC_HUMAN Pyruvate carboxylase, mitochondrial OS=Homo sapiens GN=PC PE=1 SV=2	1	2	2	2	0	2	1	1	0	0	0	2	1	1	0	0	0	2	1	1	0	0	1.9	1.9	1.9	129.63	1178	1178	0	By matching	By MS/MS	By matching	By matching	By matching	By matching	0	1.9	1.1	1.1	0	0	1971200
P11532	P11532	1	1	1	Dystrophin	DMD	>sp|P11532|DMD_HUMAN Dystrophin OS=Homo sapiens GN=DMD PE=1 SV=3	1	1	1	1	0	1	1	0	0	0	0	1	1	0	0	0	0	1	1	0	0	0	0.3	0.3	0.3	426.74	3685	3685	0	By matching	By MS/MS	By MS/MS	By matching	By matching	By matching	0	0.3	0.3	0	0	0	149530000
P11586	P11586	4	4	4	C-1-tetrahydrofolate synthase, cytoplasmic;Methylenetetrahydrofolate dehydrogenase;Methenyltetrahydrofolate cyclohydrolase;Formyltetrahydrofolate synthetase;C-1-tetrahydrofolate synthase, cytoplasmic, N-terminally processed	MTHFD1	>sp|P11586|C1TC_HUMAN C-1-tetrahydrofolate synthase, cytoplasmic OS=Homo sapiens GN=MTHFD1 PE=1 SV=3	1	4	4	4	2	4	4	4	3	3	2	4	4	4	3	3	2	4	4	4	3	3	5.9	5.9	5.9	101.56	935	935	0	By MS/MS	By MS/MS	By MS/MS	By MS/MS	By MS/MS	By MS/MS	2.6	5.9	5.9	5.9	4.7	4.3	17518000
P11940;Q13310;Q9H361;Q4VXU2	P11940;Q13310;Q9H361	4;3;2;1	4;3;2;1	4;3;2;1	Polyadenylate-binding protein 1;Polyadenylate-binding protein 4;Polyadenylate-binding protein 3	PABPC1;PABPC4;PABPC3	>sp|P11940|PABP1_HUMAN Polyadenylate-binding protein 1 OS=Homo sapiens GN=PABPC1 PE=1 SV=2;>sp|Q13310|PABP4_HUMAN Polyadenylate-binding protein 4 OS=Homo sapiens GN=PABPC4 PE=1 SV=1;>sp|Q9H361|PABP3_HUMAN Polyadenylate-binding protein 3 OS=Homo sapiens GN=	4	4	4	4	3	4	4	4	4	4	3	4	4	4	4	4	3	4	4	4	4	4	8.2	8.2	8.2	70.67	636	636;644;631;614	0	By matching	By MS/MS	By MS/MS	By MS/MS	By MS/MS	By matching	6.8	8.2	8.2	8.2	8.2	8.2	23519000
P12004	P12004	4	4	4	Proliferating cell nuclear antigen	PCNA	>sp|P12004|PCNA_HUMAN Proliferating cell nuclear antigen OS=Homo sapiens GN=PCNA PE=1 SV=1	1	4	4	4	2	4	3	4	4	3	2	4	3	4	4	3	2	4	3	4	4	3	22.2	22.2	22.2	28.768	261	261	0	By MS/MS	By MS/MS	By MS/MS	By MS/MS	By MS/MS	By MS/MS	13	22.2	17.2	22.2	22.2	17.2	23552000
P12236;P12235	P12236;P12235	12;7	4;2	4;2	ADP/ATP translocase 3;ADP/ATP translocase 1	SLC25A6;SLC25A4	>sp|P12236|ADT3_HUMAN ADP/ATP translocase 3 OS=Homo sapiens GN=SLC25A6 PE=1 SV=4;>sp|P12235|ADT1_HUMAN ADP/ATP translocase 1 OS=Homo sapiens GN=SLC25A4 PE=1 SV=4	2	12	4	4	9	10	10	11	11	8	3	3	3	4	3	3	3	3	3	4	3	3	39.9	15.8	15.8	32.866	298	298;298	0	By MS/MS	By MS/MS	By MS/MS	By MS/MS	By MS/MS	By MS/MS	29.9	32.6	32.6	37.2	35.2	25.5	65709000
P12268	P12268	1	1	1	Inosine-5-monophosphate dehydrogenase 2	IMPDH2	>sp|P12268|IMDH2_HUMAN Inosine-5-monophosphate dehydrogenase 2 OS=Homo sapiens GN=IMPDH2 PE=1 SV=2	1	1	1	1	1	1	1	1	0	0	1	1	1	1	0	0	1	1	1	1	0	0	2.1	2.1	2.1	55.804	514	514	0.0088203	By matching	By matching	By matching	By MS/MS	By matching	By matching	2.1	2.1	2.1	2.1	0	0	2551300
P12270	P12270	2	2	2	Nucleoprotein TPR	TPR	>sp|P12270|TPR_HUMAN Nucleoprotein TPR OS=Homo sapiens GN=TPR PE=1 SV=3	1	2	2	2	0	0	0	2	1	0	0	0	0	2	1	0	0	0	0	2	1	0	1.6	1.6	1.6	267.29	2363	2363	0	By matching	By matching	By matching	By MS/MS	By MS/MS	By matching	0	0	0	1.6	0.5	0	2364700
P12277	P12277	5	5	5	Creatine kinase B-type	CKB	>sp|P12277|KCRB_HUMAN Creatine kinase B-type OS=Homo sapiens GN=CKB PE=1 SV=1	1	5	5	5	3	3	5	5	4	3	3	3	5	5	4	3	3	3	5	5	4	3	20.5	20.5	20.5	42.644	381	381	0	By matching	By MS/MS	By MS/MS	By MS/MS	By MS/MS	By MS/MS	11.5	10.5	20.5	20.5	16	10.5	23238000
P12956	P12956	5	5	5	X-ray repair cross-complementing protein 6	XRCC6	>sp|P12956|XRCC6_HUMAN X-ray repair cross-complementing protein 6 OS=Homo sapiens GN=XRCC6 PE=1 SV=2	1	5	5	5	2	3	4	5	3	3	2	3	4	5	3	3	2	3	4	5	3	3	11.7	11.7	11.7	69.842	609	609	0	By matching	By MS/MS	By MS/MS	By MS/MS	By MS/MS	By matching	3.9	8	9.7	11.7	8	6.9	19092000
P13010	P13010	3	3	3	X-ray repair cross-complementing protein 5	XRCC5	>sp|P13010|XRCC5_HUMAN X-ray repair cross-complementing protein 5 OS=Homo sapiens GN=XRCC5 PE=1 SV=3	1	3	3	3	2	2	3	2	2	3	2	2	3	2	2	3	2	2	3	2	2	3	4.8	4.8	4.8	82.704	732	732	0	By MS/MS	By matching	By MS/MS	By matching	By MS/MS	By matching	2.9	3.4	4.8	3.4	3.4	4.8	13342000
P13489	P13489	1	1	1	Ribonuclease inhibitor	RNH1	>sp|P13489|RINI_HUMAN Ribonuclease inhibitor OS=Homo sapiens GN=RNH1 PE=1 SV=2	1	1	1	1	1	1	1	1	1	0	1	1	1	1	1	0	1	1	1	1	1	0	2.2	2.2	2.2	49.973	461	461	0.0012516	By matching	By MS/MS	By MS/MS	By matching	By matching	By matching	2.2	2.2	2.2	2.2	2.2	0	3059100
P13521	P13521	1	1	1	Secretogranin-2;Secretoneurin	SCG2	>sp|P13521|SCG2_HUMAN Secretogranin-2 OS=Homo sapiens GN=SCG2 PE=1 SV=2	1	1	1	1	0	0	0	1	0	0	0	0	0	1	0	0	0	0	0	1	0	0	1.8	1.8	1.8	70.94	617	617	0.0067114	By matching	By matching	By matching	By MS/MS	By matching	By matching	0	0	0	1.8	0	0	5143100
P13639	P13639	23	23	22	Elongation factor 2	EEF2	>sp|P13639|EF2_HUMAN Elongation factor 2 OS=Homo sapiens GN=EEF2 PE=1 SV=4	1	23	23	22	15	21	20	21	20	18	15	21	20	21	20	18	14	20	20	20	19	17	34	34	32.9	95.337	858	858	0	By MS/MS	By MS/MS	By MS/MS	By MS/MS	By MS/MS	By MS/MS	19.5	31.6	30.4	30	27.2	23.5	395710000
P13667	P13667	2	2	2	Protein disulfide-isomerase A4	PDIA4	>sp|P13667|PDIA4_HUMAN Protein disulfide-isomerase A4 OS=Homo sapiens GN=PDIA4 PE=1 SV=2	1	2	2	2	0	1	1	2	2	2	0	1	1	2	2	2	0	1	1	2	2	2	3.1	3.1	3.1	72.932	645	645	0	By matching	By MS/MS	By MS/MS	By matching	By MS/MS	By matching	0	1.2	1.9	3.1	3.1	3.1	7242500
P13674	P13674	4	4	4	Prolyl 4-hydroxylase subunit alpha-1	P4HA1	>sp|P13674|P4HA1_HUMAN Prolyl 4-hydroxylase subunit alpha-1 OS=Homo sapiens GN=P4HA1 PE=1 SV=2	1	4	4	4	4	4	2	4	4	2	4	4	2	4	4	2	4	4	2	4	4	2	9	9	9	61.049	534	534	0	By matching	By MS/MS	By MS/MS	By MS/MS	By MS/MS	By matching	9	9	4.5	9	9	5.1	13466000
P13797;P13796	P13797;P13796	2;1	2;1	2;1	Plastin-3;Plastin-2	PLS3;LCP1	>sp|P13797|PLST_HUMAN Plastin-3 OS=Homo sapiens GN=PLS3 PE=1 SV=4;>sp|P13796|PLSL_HUMAN Plastin-2 OS=Homo sapiens GN=LCP1 PE=1 SV=6	2	2	2	2	0	2	2	2	1	1	0	2	2	2	1	1	0	2	2	2	1	1	3.3	3.3	3.3	70.81	630	630;627	0	By matching	By MS/MS	By matching	By MS/MS	By matching	By matching	0	3.3	3.3	3.3	1.4	1.4	6294000
P13804	P13804	5	5	5	Electron transfer flavoprotein subunit alpha, mitochondrial	ETFA	>sp|P13804|ETFA_HUMAN Electron transfer flavoprotein subunit alpha, mitochondrial OS=Homo sapiens GN=ETFA PE=1 SV=1	1	5	5	5	4	5	5	5	4	3	4	5	5	5	4	3	4	5	5	5	4	3	23.7	23.7	23.7	35.079	333	333	0	By matching	By MS/MS	By MS/MS	By MS/MS	By MS/MS	By MS/MS	19.8	23.7	23.7	23.7	19.8	14.4	23143000
P13987	P13987	3	3	3	CD59 glycoprotein	CD59	>sp|P13987|CD59_HUMAN CD59 glycoprotein OS=Homo sapiens GN=CD59 PE=1 SV=1	1	3	3	3	3	3	3	3	3	3	3	3	3	3	3	3	3	3	3	3	3	3	25	25	25	14.177	128	128	0	By MS/MS	By MS/MS	By MS/MS	By MS/MS	By MS/MS	By MS/MS	25	25	25	25	25	25	113920000
P14174	P14174	1	1	1	Macrophage migration inhibitory factor	MIF	>sp|P14174|MIF_HUMAN Macrophage migration inhibitory factor OS=Homo sapiens GN=MIF PE=1 SV=4	1	1	1	1	0	1	1	1	1	0	0	1	1	1	1	0	0	1	1	1	1	0	7.8	7.8	7.8	12.476	115	115	0.00123	By matching	By MS/MS	By MS/MS	By MS/MS	By matching	By matching	0	7.8	7.8	7.8	7.8	0	15304000
P14373	P14373	5	5	5	Zinc finger protein RFP	TRIM27	>sp|P14373|TRI27_HUMAN Zinc finger protein RFP OS=Homo sapiens GN=TRIM27 PE=1 SV=1	1	5	5	5	1	4	3	5	1	4	1	4	3	5	1	4	1	4	3	5	1	4	13.3	13.3	13.3	58.489	513	513	0	By matching	By MS/MS	By MS/MS	By MS/MS	By MS/MS	By MS/MS	2.3	10.3	7.6	13.3	2.3	10.5	17101000
P14406	P14406	1	1	1	Cytochrome c oxidase subunit 7A2, mitochondrial	COX7A2	>sp|P14406|CX7A2_HUMAN Cytochrome c oxidase subunit 7A2, mitochondrial OS=Homo sapiens GN=COX7A2 PE=1 SV=1	1	1	1	1	1	1	1	1	1	1	1	1	1	1	1	1	1	1	1	1	1	1	15.7	15.7	15.7	9.3959	83	83	0	By matching	By MS/MS	By matching	By matching	By MS/MS	By matching	15.7	15.7	15.7	15.7	15.7	15.7	4648400
P14618;P30613	P14618	30;1	30;1	30;1	Pyruvate kinase PKM	PKM	>sp|P14618|KPYM_HUMAN Pyruvate kinase PKM OS=Homo sapiens GN=PKM PE=1 SV=4	2	30	30	30	24	29	29	26	27	27	24	29	29	26	27	27	24	29	29	26	27	27	58.8	58.8	58.8	57.936	531	531;574	0	By MS/MS	By MS/MS	By MS/MS	By MS/MS	By MS/MS	By MS/MS	51	58.8	58.8	57.1	54.2	55.7	754070000
P14625;Q58FF3	P14625	11;1	9;1	9;1	Endoplasmin	HSP90B1	>sp|P14625|ENPL_HUMAN Endoplasmin OS=Homo sapiens GN=HSP90B1 PE=1 SV=1	2	11	9	9	7	11	10	11	11	9	5	9	8	9	9	7	5	9	8	9	9	7	15.9	14.2	14.2	92.468	803	803;399	0	By MS/MS	By MS/MS	By MS/MS	By MS/MS	By MS/MS	By MS/MS	8.8	15.9	14.6	15.9	15.9	10.6	67325000
P63162;P14678	P63162;P14678	1;1	1;1	1;1	Small nuclear ribonucleoprotein-associated protein N;Small nuclear ribonucleoprotein-associated proteins B and B	SNRPN;SNRPB	>sp|P63162|RSMN_HUMAN Small nuclear ribonucleoprotein-associated protein N OS=Homo sapiens GN=SNRPN PE=1 SV=1;>sp|P14678|RSMB_HUMAN Small nuclear ribonucleoprotein-associated proteins B and B OS=Homo sapiens GN=SNRPB PE=1 SV=2	2	1	1	1	0	1	0	1	1	0	0	1	0	1	1	0	0	1	0	1	1	0	3.3	3.3	3.3	24.614	240	240;240	0.0045977	By matching	By MS/MS	By matching	By matching	By matching	By matching	0	3.3	0	3.3	3.3	0	2203300
P14866;Q8WVV9	P14866	8;1	8;1	8;1	Heterogeneous nuclear ribonucleoprotein L	HNRNPL	>sp|P14866|HNRPL_HUMAN Heterogeneous nuclear ribonucleoprotein L OS=Homo sapiens GN=HNRNPL PE=1 SV=2	2	8	8	8	8	6	7	6	8	5	8	6	7	6	8	5	8	6	7	6	8	5	17.7	17.7	17.7	64.132	589	589;542	0	By MS/MS	By MS/MS	By MS/MS	By MS/MS	By MS/MS	By MS/MS	17.7	11.5	13.2	11.5	17.7	9.8	110760000
P14868	P14868	4	4	4	Aspartate--tRNA ligase, cytoplasmic	DARS	>sp|P14868|SYDC_HUMAN Aspartate--tRNA ligase, cytoplasmic OS=Homo sapiens GN=DARS PE=1 SV=2	1	4	4	4	0	4	2	2	3	3	0	4	2	2	3	3	0	4	2	2	3	3	9.8	9.8	9.8	57.136	501	501	0	By matching	By MS/MS	By MS/MS	By MS/MS	By matching	By matching	0	9.8	4.6	5	7.8	6.8	9556300
P14923;P35222	P14923	21;1	21;1	21;1	Junction plakoglobin	JUP	>sp|P14923|PLAK_HUMAN Junction plakoglobin OS=Homo sapiens GN=JUP PE=1 SV=3	2	21	21	21	13	14	18	20	11	21	13	14	18	20	11	21	13	14	18	20	11	21	35.6	35.6	35.6	81.744	745	745;781	0	By MS/MS	By MS/MS	By MS/MS	By MS/MS	By MS/MS	By MS/MS	21.3	24	30.3	34.2	19.3	35.6	207320000
P15311	P15311	6	6	4	Ezrin	EZR	>sp|P15311|EZRI_HUMAN Ezrin OS=Homo sapiens GN=EZR PE=1 SV=4	1	6	6	4	4	5	6	5	5	4	4	5	6	5	5	4	2	3	4	3	3	3	13.5	13.5	10.6	69.412	586	586	0	By matching	By MS/MS	By MS/MS	By MS/MS	By MS/MS	By MS/MS	6.5	9	13.5	9	9	7.7	45736000
P15531;P22392;O60361	P15531;P22392;O60361	4;3;2	4;3;2	4;3;2	Nucleoside diphosphate kinase A;Nucleoside diphosphate kinase B;Putative nucleoside diphosphate kinase	NME1;NME2;NME2P1	>sp|P15531|NDKA_HUMAN Nucleoside diphosphate kinase A OS=Homo sapiens GN=NME1 PE=1 SV=1;>sp|P22392|NDKB_HUMAN Nucleoside diphosphate kinase B OS=Homo sapiens GN=NME2 PE=1 SV=1;>sp|O60361|NDK8_HUMAN Putative nucleoside diphosphate kinase OS=Homo sapiens GN=	3	4	4	4	4	4	4	4	4	4	4	4	4	4	4	4	4	4	4	4	4	4	34.2	34.2	34.2	17.149	152	152;152;137	0	By MS/MS	By MS/MS	By MS/MS	By MS/MS	By MS/MS	By MS/MS	34.2	34.2	34.2	34.2	34.2	34.2	113910000
P15880	P15880	10	10	10	40S ribosomal protein S2	RPS2	>sp|P15880|RS2_HUMAN 40S ribosomal protein S2 OS=Homo sapiens GN=RPS2 PE=1 SV=2	1	10	10	10	9	10	10	9	10	9	9	10	10	9	10	9	9	10	10	9	10	9	34.5	34.5	34.5	31.324	293	293	0	By MS/MS	By MS/MS	By MS/MS	By MS/MS	By MS/MS	By MS/MS	32.1	34.5	34.5	32.1	34.5	32.1	229100000
P15924	P15924	47	47	47	Desmoplakin	DSP	>sp|P15924|DESP_HUMAN Desmoplakin OS=Homo sapiens GN=DSP PE=1 SV=3	1	47	47	47	32	43	43	47	28	44	32	43	43	47	28	44	32	43	43	47	28	44	19	19	19	331.77	2871	2871	0	By MS/MS	By MS/MS	By MS/MS	By MS/MS	By MS/MS	By MS/MS	12.9	17.7	17.7	19	10.6	18	502250000
P16070	P16070	2	2	2	CD44 antigen	CD44	>sp|P16070|CD44_HUMAN CD44 antigen OS=Homo sapiens GN=CD44 PE=1 SV=3	1	2	2	2	2	2	1	1	2	1	2	2	1	1	2	1	2	2	1	1	2	1	3.5	3.5	3.5	81.537	742	742	0	By MS/MS	By MS/MS	By MS/MS	By MS/MS	By matching	By matching	3.5	3.5	2.2	2.2	3.5	2.2	9958000
P16401	P16401	1	1	1	Histone H1.5	HIST1H1B	>sp|P16401|H15_HUMAN Histone H1.5 OS=Homo sapiens GN=HIST1H1B PE=1 SV=3	1	1	1	1	1	1	1	1	1	1	1	1	1	1	1	1	1	1	1	1	1	1	4.9	4.9	4.9	22.58	226	226	0	By MS/MS	By MS/MS	By MS/MS	By MS/MS	By MS/MS	By MS/MS	4.9	4.9	4.9	4.9	4.9	4.9	10899000
P16403;P10412;P16402;P22492;Q02539	P16403;P10412;P16402	8;6;6;2;2	8;6;6;2;2	8;6;6;2;2	Histone H1.2;Histone H1.4;Histone H1.3	HIST1H1C;HIST1H1E;HIST1H1D	>sp|P16403|H12_HUMAN Histone H1.2 OS=Homo sapiens GN=HIST1H1C PE=1 SV=2;>sp|P10412|H14_HUMAN Histone H1.4 OS=Homo sapiens GN=HIST1H1E PE=1 SV=2;>sp|P16402|H13_HUMAN Histone H1.3 OS=Homo sapiens GN=HIST1H1D PE=1 SV=2	5	8	8	8	6	8	7	7	6	8	6	8	7	7	6	8	6	8	7	7	6	8	27.2	27.2	27.2	21.364	213	213;219;221;207;215	0	By MS/MS	By MS/MS	By MS/MS	By MS/MS	By MS/MS	By MS/MS	27.2	27.2	25.4	27.2	27.2	27.2	101210000
P16435	P16435	2	2	2	NADPH--cytochrome P450 reductase	POR	>sp|P16435|NCPR_HUMAN NADPH--cytochrome P450 reductase OS=Homo sapiens GN=POR PE=1 SV=2	1	2	2	2	0	1	1	2	1	1	0	1	1	2	1	1	0	1	1	2	1	1	3	3	3	76.689	677	677	0	By matching	By matching	By MS/MS	By MS/MS	By matching	By matching	0	1.8	1.8	3	1.2	1.8	3564700
P16444	P16444	1	1	1	Dipeptidase 1	DPEP1	>sp|P16444|DPEP1_HUMAN Dipeptidase 1 OS=Homo sapiens GN=DPEP1 PE=1 SV=3	1	1	1	1	1	0	1	1	1	0	1	0	1	1	1	0	1	0	1	1	1	0	4.9	4.9	4.9	45.673	411	411	0.0023981	By MS/MS	By matching	By matching	By MS/MS	By MS/MS	By matching	4.9	0	4.9	4.9	4.9	0	8224500
P16615;Q93084;O14983	P16615	9;3;1	9;3;1	9;3;1	Sarcoplasmic/endoplasmic reticulum calcium ATPase 2	ATP2A2	>sp|P16615|AT2A2_HUMAN Sarcoplasmic/endoplasmic reticulum calcium ATPase 2 OS=Homo sapiens GN=ATP2A2 PE=1 SV=1	3	9	9	9	7	6	7	9	7	7	7	6	7	9	7	7	7	6	7	9	7	7	11.4	11.4	11.4	114.76	1042	1042;1043;1001	0	By MS/MS	By MS/MS	By MS/MS	By MS/MS	By MS/MS	By MS/MS	8.7	7.9	8.8	11.4	8.3	8.3	44574000
P16949	P16949	3	3	2	Stathmin	STMN1	>sp|P16949|STMN1_HUMAN Stathmin OS=Homo sapiens GN=STMN1 PE=1 SV=3	1	3	3	2	2	3	3	3	3	3	2	3	3	3	3	3	1	2	2	2	2	2	20.1	20.1	14.1	17.302	149	149	0	By matching	By MS/MS	By MS/MS	By MS/MS	By matching	By matching	11.4	20.1	20.1	20.1	20.1	20.1	14429000
P16989	P16989	7	3	3	Y-box-binding protein 3	YBX3	>sp|P16989|YBOX3_HUMAN Y-box-binding protein 3 OS=Homo sapiens GN=YBX3 PE=1 SV=4	1	7	3	3	5	5	6	5	7	7	2	1	3	1	3	3	2	1	3	1	3	3	34.9	26.1	26.1	40.089	372	372	0	By matching	By MS/MS	By MS/MS	By matching	By MS/MS	By MS/MS	21	14	34.9	14	34.9	34.9	15003000
P17066;P48741	P17066;P48741	9;6	1;1	1;1	Heat shock 70 kDa protein 6;Putative heat shock 70 kDa protein 7	HSPA6;HSPA7	>sp|P17066|HSP76_HUMAN Heat shock 70 kDa protein 6 OS=Homo sapiens GN=HSPA6 PE=1 SV=2;>sp|P48741|HSP77_HUMAN Putative heat shock 70 kDa protein 7 OS=Homo sapiens GN=HSPA7 PE=5 SV=2	2	9	1	1	8	9	9	8	9	7	1	1	1	1	1	1	1	1	1	1	1	1	14.3	1.7	1.7	71.027	643	643;367	0	By MS/MS	By MS/MS	By MS/MS	By MS/MS	By MS/MS	By MS/MS	14.3	14.3	14.3	14.3	14.3	13.2	125870000
P17812;Q9NRF8	P17812	6;1	6;1	6;1	CTP synthase 1	CTPS1	>sp|P17812|PYRG1_HUMAN CTP synthase 1 OS=Homo sapiens GN=CTPS1 PE=1 SV=2	2	6	6	6	5	6	5	5	5	5	5	6	5	5	5	5	5	6	5	5	5	5	12.5	12.5	12.5	66.69	591	591;586	0	By MS/MS	By MS/MS	By MS/MS	By MS/MS	By MS/MS	By MS/MS	10.5	12.5	10.8	10.8	10.8	10.8	50381000
P17844	P17844	11	11	6	Probable ATP-dependent RNA helicase DDX5	DDX5	>sp|P17844|DDX5_HUMAN Probable ATP-dependent RNA helicase DDX5 OS=Homo sapiens GN=DDX5 PE=1 SV=1	1	11	11	6	10	10	10	10	10	10	10	10	10	10	10	10	6	6	5	6	6	5	20.2	20.2	11.4	69.147	614	614	0	By MS/MS	By MS/MS	By MS/MS	By MS/MS	By MS/MS	By MS/MS	18.4	18.9	17.9	18.9	18.9	18.4	107720000
P17858	P17858	3	1	1	6-phosphofructokinase, liver type	PFKL	>sp|P17858|PFKAL_HUMAN ATP-dependent 6-phosphofructokinase, liver type OS=Homo sapiens GN=PFKL PE=1 SV=6	1	3	1	1	3	3	3	3	3	3	1	1	1	1	1	1	1	1	1	1	1	1	5.5	1.9	1.9	85.018	780	780	0.0034884	By matching	By MS/MS	By matching	By MS/MS	By MS/MS	By matching	5.5	5.5	5.5	5.5	5.5	5.5	3911500
P17980	P17980	2	2	2	26S protease regulatory subunit 6A	PSMC3	>sp|P17980|PRS6A_HUMAN 26S protease regulatory subunit 6A OS=Homo sapiens GN=PSMC3 PE=1 SV=3	1	2	2	2	1	2	2	2	2	2	1	2	2	2	2	2	1	2	2	2	2	2	5.7	5.7	5.7	49.203	439	439	0	By matching	By MS/MS	By MS/MS	By MS/MS	By MS/MS	By matching	3.4	5.7	5.7	5.7	5.7	5.7	10459000
P17987	P17987	17	17	17	T-complex protein 1 subunit alpha	TCP1	>sp|P17987|TCPA_HUMAN T-complex protein 1 subunit alpha OS=Homo sapiens GN=TCP1 PE=1 SV=1	1	17	17	17	12	15	13	16	14	14	12	15	13	16	14	14	12	15	13	16	14	14	37.1	37.1	37.1	60.343	556	556	0	By matching	By MS/MS	By MS/MS	By MS/MS	By MS/MS	By MS/MS	26.1	32.9	29.1	35.1	30.9	30.9	118240000
P18085	P18085	3	2	2	ADP-ribosylation factor 4	ARF4	>sp|P18085|ARF4_HUMAN ADP-ribosylation factor 4 OS=Homo sapiens GN=ARF4 PE=1 SV=3	1	3	2	2	2	3	3	3	3	3	1	2	2	2	2	2	1	2	2	2	2	2	19.4	13.3	13.3	20.511	180	180	0	By matching	By MS/MS	By MS/MS	By MS/MS	By MS/MS	By matching	11.7	19.4	19.4	19.4	19.4	19.4	10772000
P18124	P18124	5	5	5	60S ribosomal protein L7	RPL7	>sp|P18124|RL7_HUMAN 60S ribosomal protein L7 OS=Homo sapiens GN=RPL7 PE=1 SV=1	1	5	5	5	5	5	5	5	5	4	5	5	5	5	5	4	5	5	5	5	5	4	23	23	23	29.225	248	248	0	By MS/MS	By MS/MS	By MS/MS	By MS/MS	By MS/MS	By MS/MS	23	23	23	23	23	18.5	107390000
P18206	P18206	4	4	4	Vinculin	VCL	>sp|P18206|VINC_HUMAN Vinculin OS=Homo sapiens GN=VCL PE=1 SV=4	1	4	4	4	2	3	4	3	3	1	2	3	4	3	3	1	2	3	4	3	3	1	5.1	5.1	5.1	123.8	1134	1134	0	By matching	By MS/MS	By MS/MS	By MS/MS	By MS/MS	By matching	2.9	4.1	5.1	4.1	4.1	1	10130000
P18583	P18583	12	12	12	Protein SON	SON	>sp|P18583|SON_HUMAN Protein SON OS=Homo sapiens GN=SON PE=1 SV=4	1	12	12	12	7	10	11	10	9	9	7	10	11	10	9	9	7	10	11	10	9	9	8.7	8.7	8.7	263.83	2426	2426	0	By MS/MS	By MS/MS	By MS/MS	By MS/MS	By MS/MS	By MS/MS	4	6.7	7.8	7.1	5.8	5.8	66224000
P18621	P18621	3	3	3	60S ribosomal protein L17	RPL17	>sp|P18621|RL17_HUMAN 60S ribosomal protein L17 OS=Homo sapiens GN=RPL17 PE=1 SV=3	1	3	3	3	2	3	2	2	2	1	2	3	2	2	2	1	2	3	2	2	2	1	19	19	19	21.397	184	184	0	By matching	By MS/MS	By MS/MS	By MS/MS	By MS/MS	By matching	13.6	19	13.6	13.6	13.6	4.9	25402000
P18669;P15259;Q8N0Y7	P18669;P15259;Q8N0Y7	4;3;2	4;3;2	4;3;2	Phosphoglycerate mutase 1;Phosphoglycerate mutase 2;Probable phosphoglycerate mutase 4	PGAM1;PGAM2;PGAM4	>sp|P18669|PGAM1_HUMAN Phosphoglycerate mutase 1 OS=Homo sapiens GN=PGAM1 PE=1 SV=2;>sp|P15259|PGAM2_HUMAN Phosphoglycerate mutase 2 OS=Homo sapiens GN=PGAM2 PE=1 SV=3;>sp|Q8N0Y7|PGAM4_HUMAN Probable phosphoglycerate mutase 4 OS=Homo sapiens GN=PGAM4 PE=3	3	4	4	4	4	3	4	3	4	4	4	3	4	3	4	4	4	3	4	3	4	4	21.7	21.7	21.7	28.804	254	254;253;254	0	By MS/MS	By MS/MS	By MS/MS	By matching	By MS/MS	By MS/MS	21.7	17.7	21.7	17.7	21.7	21.7	54513000
P18754	P18754	1	1	1	Regulator of chromosome condensation	RCC1	>sp|P18754|RCC1_HUMAN Regulator of chromosome condensation OS=Homo sapiens GN=RCC1 PE=1 SV=1	1	1	1	1	1	1	1	1	1	1	1	1	1	1	1	1	1	1	1	1	1	1	4.5	4.5	4.5	44.969	421	421	0	By matching	By MS/MS	By matching	By MS/MS	By matching	By matching	4.5	4.5	4.5	4.5	4.5	4.5	6757800
P19338	P19338	18	18	18	Nucleolin	NCL	>sp|P19338|NUCL_HUMAN Nucleolin OS=Homo sapiens GN=NCL PE=1 SV=3	1	18	18	18	13	17	17	16	17	15	13	17	17	16	17	15	13	17	17	16	17	15	27.6	27.6	27.6	76.613	710	710	0	By MS/MS	By MS/MS	By MS/MS	By MS/MS	By MS/MS	By MS/MS	18.6	24.5	25.9	24.6	24.5	21.5	446870000
P20020;Q16720;P23634	P20020;Q16720;P23634	2;1;1	2;1;1	2;1;1	Plasma membrane calcium-transporting ATPase 1;Plasma membrane calcium-transporting ATPase 3;Plasma membrane calcium-transporting ATPase 4	ATP2B1;ATP2B3;ATP2B4	>sp|P20020|AT2B1_HUMAN Plasma membrane calcium-transporting ATPase 1 OS=Homo sapiens GN=ATP2B1 PE=1 SV=3;>sp|Q16720|AT2B3_HUMAN Plasma membrane calcium-transporting ATPase 3 OS=Homo sapiens GN=ATP2B3 PE=1 SV=3;>sp|P23634|AT2B4_HUMAN Plasma membrane calcium	3	2	2	2	1	1	1	2	1	2	1	1	1	2	1	2	1	1	1	2	1	2	2.2	2.2	2.2	138.75	1258	1258;1220;1241	0	By matching	By MS/MS	By matching	By MS/MS	By matching	By matching	1.4	1.4	0.9	2.2	0.9	2.2	2684500
P20042	P20042	1	1	1	Eukaryotic translation initiation factor 2 subunit 2	EIF2S2	>sp|P20042|IF2B_HUMAN Eukaryotic translation initiation factor 2 subunit 2 OS=Homo sapiens GN=EIF2S2 PE=1 SV=2	1	1	1	1	0	1	1	1	1	0	0	1	1	1	1	0	0	1	1	1	1	0	3	3	3	38.388	333	333	0.0088496	By matching	By MS/MS	By matching	By matching	By MS/MS	By matching	0	3	3	3	3	0	2439600
P20290	P20290	1	1	1	Transcription factor BTF3	BTF3	>sp|P20290|BTF3_HUMAN Transcription factor BTF3 OS=Homo sapiens GN=BTF3 PE=1 SV=1	1	1	1	1	1	1	1	1	1	1	1	1	1	1	1	1	1	1	1	1	1	1	9.2	9.2	9.2	22.168	206	206	0.0088009	By matching	By matching	By MS/MS	By matching	By matching	By matching	9.2	9.2	9.2	9.2	9.2	9.2	5957300
Q9NRW1;P20340;Q14964	Q9NRW1;P20340;Q14964	1;1;1	1;1;1	1;1;1	Ras-related protein Rab-6B;Ras-related protein Rab-6A;Ras-related protein Rab-39A	RAB6B;RAB6A;RAB39A	>sp|Q9NRW1|RAB6B_HUMAN Ras-related protein Rab-6B OS=Homo sapiens GN=RAB6B PE=1 SV=1;>sp|P20340|RAB6A_HUMAN Ras-related protein Rab-6A OS=Homo sapiens GN=RAB6A PE=1 SV=3;>sp|Q14964|RB39A_HUMAN Ras-related protein Rab-39A OS=Homo sapiens GN=RAB39A PE=1 SV=2	3	1	1	1	1	1	1	1	1	1	1	1	1	1	1	1	1	1	1	1	1	1	5.3	5.3	5.3	23.461	208	208;208;217	0	By matching	By matching	By matching	By MS/MS	By MS/MS	By MS/MS	5.3	5.3	5.3	5.3	5.3	5.3	12763000
P20700	P20700	7	6	6	Lamin-B1	LMNB1	>sp|P20700|LMNB1_HUMAN Lamin-B1 OS=Homo sapiens GN=LMNB1 PE=1 SV=2	1	7	6	6	6	7	7	7	7	6	5	6	6	6	6	5	5	6	6	6	6	5	13.5	12.1	12.1	66.408	586	586	0	By MS/MS	By MS/MS	By MS/MS	By MS/MS	By MS/MS	By MS/MS	11.4	13.5	13.5	13.5	13.5	11.4	34359000
P20962	P20962	2	2	2	Parathymosin	PTMS	>sp|P20962|PTMS_HUMAN Parathymosin OS=Homo sapiens GN=PTMS PE=1 SV=2	1	2	2	2	1	2	2	2	2	2	1	2	2	2	2	2	1	2	2	2	2	2	22.5	22.5	22.5	11.53	102	102	0	By matching	By MS/MS	By matching	By MS/MS	By MS/MS	By matching	11.8	22.5	22.5	22.5	22.5	22.5	27842000
P21266;P46439;P28161	P21266	3;1;1	3;1;1	3;1;1	Glutathione S-transferase Mu 3	GSTM3	>sp|P21266|GSTM3_HUMAN Glutathione S-transferase Mu 3 OS=Homo sapiens GN=GSTM3 PE=1 SV=3	3	3	3	3	2	3	3	3	3	3	2	3	3	3	3	3	2	3	3	3	3	3	13.3	13.3	13.3	26.559	225	225;218;218	0	By matching	By MS/MS	By MS/MS	By matching	By MS/MS	By MS/MS	9.3	13.3	13.3	13.3	13.3	13.3	14774000
P21333;Q14315	P21333	23;3	23;3	20;1	Filamin-A	FLNA	>sp|P21333|FLNA_HUMAN Filamin-A OS=Homo sapiens GN=FLNA PE=1 SV=4	2	23	23	20	18	22	20	22	19	18	18	22	20	22	19	18	16	19	17	19	17	16	12.4	12.4	11.3	280.74	2647	2647;2725	0	By MS/MS	By MS/MS	By MS/MS	By MS/MS	By MS/MS	By MS/MS	9.6	11.7	10.5	11.7	10.6	10.1	105950000
P21796	P21796	5	5	5	Voltage-dependent anion-selective channel protein 1	VDAC1	>sp|P21796|VDAC1_HUMAN Voltage-dependent anion-selective channel protein 1 OS=Homo sapiens GN=VDAC1 PE=1 SV=2	1	5	5	5	4	5	4	5	4	5	4	5	4	5	4	5	4	5	4	5	4	5	23	23	23	30.772	283	283	0	By MS/MS	By MS/MS	By MS/MS	By MS/MS	By MS/MS	By MS/MS	16.3	23	16.3	23	16.3	23	48958000
P22102	P22102	6	6	6	Trifunctional purine biosynthetic protein adenosine-3;Phosphoribosylamine--glycine ligase;Phosphoribosylformylglycinamidine cyclo-ligase;Phosphoribosylglycinamide formyltransferase	GART	>sp|P22102|PUR2_HUMAN Trifunctional purine biosynthetic protein adenosine-3 OS=Homo sapiens GN=GART PE=1 SV=1	1	6	6	6	4	5	6	4	4	3	4	5	6	4	4	3	4	5	6	4	4	3	8.1	8.1	8.1	107.77	1010	1010	0	By matching	By MS/MS	By MS/MS	By MS/MS	By MS/MS	By matching	4.8	6.8	8.1	5.9	5.9	5	24735000
P22234	P22234	5	5	5	Multifunctional protein ADE2;Phosphoribosylaminoimidazole-succinocarboxamide synthase;Phosphoribosylaminoimidazole carboxylase	PAICS	>sp|P22234|PUR6_HUMAN Multifunctional protein ADE2 OS=Homo sapiens GN=PAICS PE=1 SV=3	1	5	5	5	1	4	5	4	4	3	1	4	5	4	4	3	1	4	5	4	4	3	15.3	15.3	15.3	47.079	425	425	0	By matching	By MS/MS	By MS/MS	By MS/MS	By MS/MS	By matching	2.8	12.7	15.3	12.5	12.7	9.6	19843000
P22314	P22314	12	12	12	Ubiquitin-like modifier-activating enzyme 1	UBA1	>sp|P22314|UBA1_HUMAN Ubiquitin-like modifier-activating enzyme 1 OS=Homo sapiens GN=UBA1 PE=1 SV=3	1	12	12	12	8	11	12	10	11	10	8	11	12	10	11	10	8	11	12	10	11	10	18.1	18.1	18.1	117.85	1058	1058	0	By MS/MS	By MS/MS	By MS/MS	By MS/MS	By MS/MS	By MS/MS	11.7	15.9	18.1	14.6	16.7	15.4	62207000
P22626	P22626	9	9	9	Heterogeneous nuclear ribonucleoproteins A2/B1	HNRNPA2B1	>sp|P22626|ROA2_HUMAN Heterogeneous nuclear ribonucleoproteins A2/B1 OS=Homo sapiens GN=HNRNPA2B1 PE=1 SV=2	1	9	9	9	7	9	9	7	8	8	7	9	9	7	8	8	7	9	9	7	8	8	31.4	31.4	31.4	37.429	353	353	0	By MS/MS	By MS/MS	By MS/MS	By MS/MS	By MS/MS	By MS/MS	25.8	31.4	31.4	26.3	28.6	28.6	201130000
P22695	P22695	3	3	3	Cytochrome b-c1 complex subunit 2, mitochondrial	UQCRC2	>sp|P22695|QCR2_HUMAN Cytochrome b-c1 complex subunit 2, mitochondrial OS=Homo sapiens GN=UQCRC2 PE=1 SV=3	1	3	3	3	2	3	2	2	2	2	2	3	2	2	2	2	2	3	2	2	2	2	8.4	8.4	8.4	48.442	453	453	0	By MS/MS	By MS/MS	By MS/MS	By MS/MS	By MS/MS	By MS/MS	6.4	8.4	6.4	6.4	6.4	6.4	20317000
P22735	P22735	1	1	1	Protein-glutamine gamma-glutamyltransferase K	TGM1	>sp|P22735|TGM1_HUMAN Protein-glutamine gamma-glutamyltransferase K OS=Homo sapiens GN=TGM1 PE=1 SV=4	1	1	1	1	1	1	1	1	0	1	1	1	1	1	0	1	1	1	1	1	0	1	2	2	2	89.786	817	817	0.0067039	By MS/MS	By MS/MS	By matching	By MS/MS	By matching	By matching	2	2	2	2	0	2	3372200
P23246	P23246	8	8	7	Splicing factor, proline- and glutamine-rich	SFPQ	>sp|P23246|SFPQ_HUMAN Splicing factor, proline- and glutamine-rich OS=Homo sapiens GN=SFPQ PE=1 SV=2	1	8	8	7	6	8	8	8	7	7	6	8	8	8	7	7	5	7	7	7	7	6	12.2	12.2	11	76.149	707	707	0	By MS/MS	By MS/MS	By MS/MS	By MS/MS	By MS/MS	By MS/MS	10.3	12.2	12.2	12.2	11	10.5	95320000
P23284	P23284	4	4	4	Peptidyl-prolyl cis-trans isomerase B	PPIB	>sp|P23284|PPIB_HUMAN Peptidyl-prolyl cis-trans isomerase B OS=Homo sapiens GN=PPIB PE=1 SV=2	1	4	4	4	4	4	4	4	4	2	4	4	4	4	4	2	4	4	4	4	4	2	19.9	19.9	19.9	23.742	216	216	0	By MS/MS	By MS/MS	By MS/MS	By MS/MS	By MS/MS	By MS/MS	19.9	19.9	19.9	19.9	19.9	10.2	38917000
P23396	P23396	14	14	14	40S ribosomal protein S3	RPS3	>sp|P23396|RS3_HUMAN 40S ribosomal protein S3 OS=Homo sapiens GN=RPS3 PE=1 SV=2	1	14	14	14	13	14	13	13	13	13	13	14	13	13	13	13	13	14	13	13	13	13	63.8	63.8	63.8	26.688	243	243	0	By MS/MS	By MS/MS	By MS/MS	By MS/MS	By MS/MS	By MS/MS	57.2	63.8	57.2	60.9	63.8	63.8	464950000
P23526	P23526	1	1	1	Adenosylhomocysteinase	AHCY	>sp|P23526|SAHH_HUMAN Adenosylhomocysteinase OS=Homo sapiens GN=AHCY PE=1 SV=4	1	1	1	1	1	1	1	1	1	1	1	1	1	1	1	1	1	1	1	1	1	1	2.8	2.8	2.8	47.716	432	432	0.0088398	By matching	By matching	By MS/MS	By MS/MS	By matching	By matching	2.8	2.8	2.8	2.8	2.8	2.8	6885000
P23528;Q9Y281	P23528	5;2	5;2	5;2	Cofilin-1	CFL1	>sp|P23528|COF1_HUMAN Cofilin-1 OS=Homo sapiens GN=CFL1 PE=1 SV=3	2	5	5	5	3	5	4	5	5	3	3	5	4	5	5	3	3	5	4	5	5	3	44	44	44	18.502	166	166;166	0	By matching	By MS/MS	By MS/MS	By MS/MS	By MS/MS	By MS/MS	21.7	44	33.7	44	44	21.7	44261000
P23588	P23588	2	2	2	Eukaryotic translation initiation factor 4B	EIF4B	>sp|P23588|IF4B_HUMAN Eukaryotic translation initiation factor 4B OS=Homo sapiens GN=EIF4B PE=1 SV=2	1	2	2	2	1	2	2	2	2	1	1	2	2	2	2	1	1	2	2	2	2	1	3.9	3.9	3.9	69.15	611	611	0	By matching	By matching	By MS/MS	By MS/MS	By MS/MS	By matching	2.6	3.9	3.9	3.9	3.9	2.6	12696000
P23921	P23921	3	3	3	Ribonucleoside-diphosphate reductase large subunit	RRM1	>sp|P23921|RIR1_HUMAN Ribonucleoside-diphosphate reductase large subunit OS=Homo sapiens GN=RRM1 PE=1 SV=1	1	3	3	3	3	2	3	2	3	2	3	2	3	2	3	2	3	2	3	2	3	2	4.8	4.8	4.8	90.069	792	792	0	By matching	By MS/MS	By MS/MS	By MS/MS	By MS/MS	By MS/MS	4.8	3.5	4.8	3.5	4.8	3.2	13580000
P24534	P24534	3	3	3	Elongation factor 1-beta	EEF1B2	>sp|P24534|EF1B_HUMAN Elongation factor 1-beta OS=Homo sapiens GN=EEF1B2 PE=1 SV=3	1	3	3	3	3	3	2	2	3	3	3	3	2	2	3	3	3	3	2	2	3	3	15.6	15.6	15.6	24.763	225	225	0	By matching	By MS/MS	By MS/MS	By MS/MS	By MS/MS	By MS/MS	15.6	15.6	12.4	12.4	15.6	15.6	22487000
P24539	P24539	3	3	3	ATP synthase subunit b, mitochondrial	ATP5F1	>sp|P24539|AT5F1_HUMAN ATP synthase F(0) complex subunit B1, mitochondrial OS=Homo sapiens GN=ATP5F1 PE=1 SV=2	1	3	3	3	2	3	3	3	3	3	2	3	3	3	3	3	2	3	3	3	3	3	9.8	9.8	9.8	28.908	256	256	0	By matching	By MS/MS	By MS/MS	By MS/MS	By MS/MS	By MS/MS	7.8	9.8	9.8	9.8	9.8	9.8	37778000
P24752	P24752	3	3	3	Acetyl-CoA acetyltransferase, mitochondrial	ACAT1	>sp|P24752|THIL_HUMAN Acetyl-CoA acetyltransferase, mitochondrial OS=Homo sapiens GN=ACAT1 PE=1 SV=1	1	3	3	3	1	2	3	2	1	0	1	2	3	2	1	0	1	2	3	2	1	0	11.5	11.5	11.5	45.199	427	427	0	By matching	By MS/MS	By MS/MS	By matching	By MS/MS	By matching	3	7.5	11.5	7.5	3	0	5675700
P24863	P24863	5	5	5	Cyclin-C	CCNC	>sp|P24863|CCNC_HUMAN Cyclin-C OS=Homo sapiens GN=CCNC PE=1 SV=2	1	5	5	5	5	5	5	0	0	0	5	5	5	0	0	0	5	5	5	0	0	0	25.8	25.8	25.8	33.242	283	283	0	By MS/MS	By MS/MS	By MS/MS	By matching	By matching	By matching	25.8	25.8	25.8	0	0	0	126740000
P25205	P25205	2	2	2	DNA replication licensing factor MCM3	MCM3	>sp|P25205|MCM3_HUMAN DNA replication licensing factor MCM3 OS=Homo sapiens GN=MCM3 PE=1 SV=3	1	2	2	2	2	2	2	2	2	2	2	2	2	2	2	2	2	2	2	2	2	2	4	4	4	90.98	808	808	0	By matching	By MS/MS	By MS/MS	By MS/MS	By MS/MS	By MS/MS	4	4	4	4	4	4	9184800
P25311	P25311	2	2	2	Zinc-alpha-2-glycoprotein	AZGP1	>sp|P25311|ZA2G_HUMAN Zinc-alpha-2-glycoprotein OS=Homo sapiens GN=AZGP1 PE=1 SV=2	1	2	2	2	2	2	2	2	2	1	2	2	2	2	2	1	2	2	2	2	2	1	10.4	10.4	10.4	34.258	298	298	0	By MS/MS	By MS/MS	By MS/MS	By MS/MS	By MS/MS	By matching	10.4	10.4	10.4	10.4	10.4	3.4	19895000
P25398	P25398	5	5	5	40S ribosomal protein S12	RPS12	>sp|P25398|RS12_HUMAN 40S ribosomal protein S12 OS=Homo sapiens GN=RPS12 PE=1 SV=3	1	5	5	5	3	4	4	4	5	4	3	4	4	4	5	4	3	4	4	4	5	4	57.6	57.6	57.6	14.515	132	132	0	By MS/MS	By MS/MS	By MS/MS	By MS/MS	By MS/MS	By matching	32.6	40.9	43.9	40.9	57.6	40.9	74320000
P25705	P25705	19	19	19	ATP synthase subunit alpha, mitochondrial	ATP5A1	>sp|P25705|ATPA_HUMAN ATP synthase subunit alpha, mitochondrial OS=Homo sapiens GN=ATP5A1 PE=1 SV=1	1	19	19	19	15	17	19	15	16	16	15	17	19	15	16	16	15	17	19	15	16	16	41.4	41.4	41.4	59.75	553	553	0	By MS/MS	By MS/MS	By MS/MS	By MS/MS	By MS/MS	By MS/MS	30.9	35.6	41.4	31.1	34.9	32.7	244190000
P25788	P25788	1	1	1	Proteasome subunit alpha type-3	PSMA3	>sp|P25788|PSA3_HUMAN Proteasome subunit alpha type-3 OS=Homo sapiens GN=PSMA3 PE=1 SV=2	1	1	1	1	0	0	0	0	1	0	0	0	0	0	1	0	0	0	0	0	1	0	3.5	3.5	3.5	28.433	255	255	1	By matching	By matching	By matching	By matching	By MS/MS	By matching	0	0	0	0	3.5	0	0
P25789	P25789	3	3	3	Proteasome subunit alpha type-4	PSMA4	>sp|P25789|PSA4_HUMAN Proteasome subunit alpha type-4 OS=Homo sapiens GN=PSMA4 PE=1 SV=1	1	3	3	3	0	3	3	3	3	2	0	3	3	3	3	2	0	3	3	3	3	2	14.9	14.9	14.9	29.483	261	261	0	By matching	By MS/MS	By MS/MS	By matching	By matching	By matching	0	14.9	14.9	14.9	14.9	10	12356000
P25815	P25815	1	1	1	Protein S100-P	S100P	>sp|P25815|S100P_HUMAN Protein S100-P OS=Homo sapiens GN=S100P PE=1 SV=2	1	1	1	1	0	1	1	0	1	0	0	1	1	0	1	0	0	1	1	0	1	0	13.7	13.7	13.7	10.4	95	95	0	By matching	By MS/MS	By MS/MS	By matching	By MS/MS	By matching	0	13.7	13.7	0	13.7	0	1818000
P26368	P26368	4	4	4	Splicing factor U2AF 65 kDa subunit	U2AF2	>sp|P26368|U2AF2_HUMAN Splicing factor U2AF 65 kDa subunit OS=Homo sapiens GN=U2AF2 PE=1 SV=4	1	4	4	4	1	3	3	3	3	3	1	3	3	3	3	3	1	3	3	3	3	3	12.8	12.8	12.8	53.5	475	475	0	By MS/MS	By MS/MS	By MS/MS	By MS/MS	By MS/MS	By MS/MS	3.8	11.2	11.2	11.2	11.2	10.1	31909000
P26373	P26373	8	8	8	60S ribosomal protein L13	RPL13	>sp|P26373|RL13_HUMAN 60S ribosomal protein L13 OS=Homo sapiens GN=RPL13 PE=1 SV=4	1	8	8	8	8	6	8	6	8	8	8	6	8	6	8	8	8	6	8	6	8	8	34.1	34.1	34.1	24.261	211	211	0	By MS/MS	By MS/MS	By MS/MS	By MS/MS	By MS/MS	By MS/MS	34.1	29.4	34.1	29.4	34.1	34.1	143140000
P26447	P26447	2	2	2	Protein S100-A4	S100A4	>sp|P26447|S10A4_HUMAN Protein S100-A4 OS=Homo sapiens GN=S100A4 PE=1 SV=1	1	2	2	2	2	2	2	2	2	2	2	2	2	2	2	2	2	2	2	2	2	2	18.8	18.8	18.8	11.728	101	101	0	By matching	By MS/MS	By MS/MS	By matching	By MS/MS	By MS/MS	18.8	18.8	18.8	18.8	18.8	18.8	41932000
P26599;O95758	P26599	8;1	8;1	8;1	Polypyrimidine tract-binding protein 1	PTBP1	>sp|P26599|PTBP1_HUMAN Polypyrimidine tract-binding protein 1 OS=Homo sapiens GN=PTBP1 PE=1 SV=1	2	8	8	8	5	8	8	8	8	8	5	8	8	8	8	8	5	8	8	8	8	8	22.6	22.6	22.6	57.221	531	531;552	0	By MS/MS	By MS/MS	By MS/MS	By MS/MS	By MS/MS	By MS/MS	10.7	22.6	22.6	22.6	22.6	22.6	66859000
P26639	P26639	10	10	10	Threonine--tRNA ligase, cytoplasmic	TARS	>sp|P26639|SYTC_HUMAN Threonine--tRNA ligase, cytoplasmic OS=Homo sapiens GN=TARS PE=1 SV=3	1	10	10	10	7	9	10	9	8	6	7	9	10	9	8	6	7	9	10	9	8	6	15.5	15.5	15.5	83.434	723	723	0	By MS/MS	By MS/MS	By MS/MS	By MS/MS	By MS/MS	By MS/MS	11.2	14.4	15.5	14.4	13	9.8	63902000
P26640	P26640	3	3	3	Valine--tRNA ligase	VARS	>sp|P26640|SYVC_HUMAN Valine--tRNA ligase OS=Homo sapiens GN=VARS PE=1 SV=4	1	3	3	3	1	3	2	3	3	3	1	3	2	3	3	3	1	3	2	3	3	3	3.7	3.7	3.7	140.47	1264	1264	0	By matching	By MS/MS	By matching	By MS/MS	By MS/MS	By MS/MS	1.3	3.7	2.5	3.7	3.7	3.7	11668000
P26641	P26641	8	8	8	Elongation factor 1-gamma	EEF1G	>sp|P26641|EF1G_HUMAN Elongation factor 1-gamma OS=Homo sapiens GN=EEF1G PE=1 SV=3	1	8	8	8	7	8	7	7	8	7	7	8	7	7	8	7	7	8	7	7	8	7	21.3	21.3	21.3	50.118	437	437	0	By MS/MS	By MS/MS	By MS/MS	By MS/MS	By MS/MS	By MS/MS	21.3	21.3	18.3	18.3	21.3	21.3	130410000
P27105	P27105	2	2	2	Erythrocyte band 7 integral membrane protein	STOM	>sp|P27105|STOM_HUMAN Erythrocyte band 7 integral membrane protein OS=Homo sapiens GN=STOM PE=1 SV=3	1	2	2	2	0	1	2	1	1	1	0	1	2	1	1	1	0	1	2	1	1	1	10.8	10.8	10.8	31.73	288	288	0	By matching	By matching	By MS/MS	By MS/MS	By matching	By matching	0	6.6	10.8	6.6	4.2	4.2	3724700
P27348	P27348	4	2	2	14-3-3 protein theta	YWHAQ	>sp|P27348|1433T_HUMAN 14-3-3 protein theta OS=Homo sapiens GN=YWHAQ PE=1 SV=1	1	4	2	2	3	4	4	4	3	3	1	2	2	2	2	2	1	2	2	2	2	2	17.1	10.2	10.2	27.764	245	245	0	By MS/MS	By MS/MS	By MS/MS	By MS/MS	By MS/MS	By MS/MS	12.7	17.1	17.1	17.1	13.1	14.3	20170000
P27695	P27695	1	1	1	DNA-(apurinic or apyrimidinic site) lyase;DNA-(apurinic or apyrimidinic site) lyase, mitochondrial	APEX1	>sp|P27695|APEX1_HUMAN DNA-(apurinic or apyrimidinic site) lyase OS=Homo sapiens GN=APEX1 PE=1 SV=2	1	1	1	1	0	1	1	1	0	0	0	1	1	1	0	0	0	1	1	1	0	0	5.3	5.3	5.3	35.554	318	318	0.0035419	By matching	By matching	By MS/MS	By matching	By matching	By matching	0	5.3	5.3	5.3	0	0	3385700
P27708	P27708	4	4	4	CAD protein;Glutamine-dependent carbamoyl-phosphate synthase;Aspartate carbamoyltransferase;Dihydroorotase	CAD	>sp|P27708|PYR1_HUMAN CAD protein OS=Homo sapiens GN=CAD PE=1 SV=3	1	4	4	4	1	4	3	3	1	2	1	4	3	3	1	2	1	4	3	3	1	2	2.2	2.2	2.2	242.98	2225	2225	0	By matching	By MS/MS	By matching	By MS/MS	By MS/MS	By matching	0.5	2.2	1.5	1.5	0.5	1	7331200
P27797	P27797	7	7	7	Calreticulin	CALR	>sp|P27797|CALR_HUMAN Calreticulin OS=Homo sapiens GN=CALR PE=1 SV=1	1	7	7	7	7	7	7	7	7	7	7	7	7	7	7	7	7	7	7	7	7	7	19.2	19.2	19.2	48.141	417	417	0	By MS/MS	By MS/MS	By MS/MS	By MS/MS	By MS/MS	By MS/MS	19.2	19.2	19.2	19.2	19.2	19.2	146560000
P27816	P27816	4	4	4	Microtubule-associated protein 4	MAP4	>sp|P27816|MAP4_HUMAN Microtubule-associated protein 4 OS=Homo sapiens GN=MAP4 PE=1 SV=3	1	4	4	4	3	4	2	3	3	3	3	4	2	3	3	3	3	4	2	3	3	3	5.3	5.3	5.3	121	1152	1152	0	By MS/MS	By MS/MS	By MS/MS	By MS/MS	By MS/MS	By matching	4.2	5.3	2.4	4.2	4.2	4	34664000
P27824	P27824	4	4	4	Calnexin	CANX	>sp|P27824|CALX_HUMAN Calnexin OS=Homo sapiens GN=CANX PE=1 SV=2	1	4	4	4	3	4	3	4	3	3	3	4	3	4	3	3	3	4	3	4	3	3	8.3	8.3	8.3	67.567	592	592	0	By MS/MS	By MS/MS	By MS/MS	By MS/MS	By MS/MS	By MS/MS	5.9	8.3	5.9	8.3	5.9	5.9	26976000
P28066	P28066	5	5	5	Proteasome subunit alpha type-5	PSMA5	>sp|P28066|PSA5_HUMAN Proteasome subunit alpha type-5 OS=Homo sapiens GN=PSMA5 PE=1 SV=3	1	5	5	5	2	5	3	5	4	4	2	5	3	5	4	4	2	5	3	5	4	4	30.3	30.3	30.3	26.411	241	241	0	By MS/MS	By MS/MS	By MS/MS	By MS/MS	By MS/MS	By MS/MS	9.1	30.3	17	30.3	22.4	22.4	44493000
P28072	P28072	4	4	4	Proteasome subunit beta type-6	PSMB6	>sp|P28072|PSB6_HUMAN Proteasome subunit beta type-6 OS=Homo sapiens GN=PSMB6 PE=1 SV=4	1	4	4	4	4	3	2	4	3	3	4	3	2	4	3	3	4	3	2	4	3	3	17.6	17.6	17.6	25.357	239	239	0	By MS/MS	By MS/MS	By MS/MS	By MS/MS	By MS/MS	By MS/MS	17.6	13.4	8.8	17.6	13.4	13	28327000
P28074	P28074	4	4	4	Proteasome subunit beta type-5	PSMB5	>sp|P28074|PSB5_HUMAN Proteasome subunit beta type-5 OS=Homo sapiens GN=PSMB5 PE=1 SV=3	1	4	4	4	4	3	3	4	3	3	4	3	3	4	3	3	4	3	3	4	3	3	18.6	18.6	18.6	28.48	263	263	0	By MS/MS	By MS/MS	By MS/MS	By MS/MS	By MS/MS	By MS/MS	18.6	13.3	13.3	18.6	13.3	13.3	25240000
P28290	P28290	3	3	3	Sperm-specific antigen 2	SSFA2	>sp|P28290|SSFA2_HUMAN Sperm-specific antigen 2 OS=Homo sapiens GN=SSFA2 PE=1 SV=3	1	3	3	3	0	3	3	3	0	2	0	3	3	3	0	2	0	3	3	3	0	2	3.3	3.3	3.3	138.38	1259	1259	0	By matching	By MS/MS	By MS/MS	By MS/MS	By matching	By matching	0	3.3	3.3	3.3	0	2.1	7822000
P29401	P29401	3	3	3	Transketolase	TKT	>sp|P29401|TKT_HUMAN Transketolase OS=Homo sapiens GN=TKT PE=1 SV=3	1	3	3	3	3	3	3	3	3	3	3	3	3	3	3	3	3	3	3	3	3	3	9.5	9.5	9.5	67.877	623	623	0	By MS/MS	By MS/MS	By MS/MS	By MS/MS	By MS/MS	By MS/MS	9.5	9.5	9.5	9.5	9.5	9.5	28748000
P29692	P29692	4	4	4	Elongation factor 1-delta	EEF1D	>sp|P29692|EF1D_HUMAN Elongation factor 1-delta OS=Homo sapiens GN=EEF1D PE=1 SV=5	1	4	4	4	4	4	4	4	4	4	4	4	4	4	4	4	4	4	4	4	4	4	20.6	20.6	20.6	31.121	281	281	0	By MS/MS	By MS/MS	By MS/MS	By MS/MS	By MS/MS	By MS/MS	20.6	20.6	20.6	20.6	20.6	20.6	62739000
P29966	P29966	1	1	1	Myristoylated alanine-rich C-kinase substrate	MARCKS	>sp|P29966|MARCS_HUMAN Myristoylated alanine-rich C-kinase substrate OS=Homo sapiens GN=MARCKS PE=1 SV=4	1	1	1	1	1	1	1	1	1	1	1	1	1	1	1	1	1	1	1	1	1	1	4.5	4.5	4.5	31.554	332	332	0.0024096	By matching	By matching	By matching	By MS/MS	By MS/MS	By matching	4.5	4.5	4.5	4.5	4.5	4.5	5785600
P30041	P30041	5	5	5	Peroxiredoxin-6	PRDX6	>sp|P30041|PRDX6_HUMAN Peroxiredoxin-6 OS=Homo sapiens GN=PRDX6 PE=1 SV=3	1	5	5	5	2	5	5	5	5	4	2	5	5	5	5	4	2	5	5	5	5	4	24.6	24.6	24.6	25.035	224	224	0	By MS/MS	By MS/MS	By MS/MS	By MS/MS	By MS/MS	By MS/MS	9.4	24.6	24.6	24.6	24.6	24.6	27158000
P30048	P30048	4	4	4	Thioredoxin-dependent peroxide reductase, mitochondrial	PRDX3	>sp|P30048|PRDX3_HUMAN Thioredoxin-dependent peroxide reductase, mitochondrial OS=Homo sapiens GN=PRDX3 PE=1 SV=3	1	4	4	4	3	4	3	4	4	4	3	4	3	4	4	4	3	4	3	4	4	4	18.4	18.4	18.4	27.692	256	256	0	By MS/MS	By MS/MS	By MS/MS	By MS/MS	By MS/MS	By MS/MS	14.5	18.4	14.5	18.4	18.4	18.4	21787000
P30049	P30049	1	1	1	ATP synthase subunit delta, mitochondrial	ATP5D	>sp|P30049|ATPD_HUMAN ATP synthase subunit delta, mitochondrial OS=Homo sapiens GN=ATP5D PE=1 SV=2	1	1	1	1	0	1	1	1	1	0	0	1	1	1	1	0	0	1	1	1	1	0	8.3	8.3	8.3	17.49	168	168	0.0024213	By matching	By MS/MS	By MS/MS	By MS/MS	By MS/MS	By matching	0	8.3	8.3	8.3	8.3	0	3505100
P30050	P30050	5	5	5	60S ribosomal protein L12	RPL12	>sp|P30050|RL12_HUMAN 60S ribosomal protein L12 OS=Homo sapiens GN=RPL12 PE=1 SV=1	1	5	5	5	5	5	5	5	5	5	5	5	5	5	5	5	5	5	5	5	5	5	49.1	49.1	49.1	17.818	165	165	0	By MS/MS	By MS/MS	By MS/MS	By MS/MS	By MS/MS	By MS/MS	49.1	49.1	49.1	49.1	49.1	49.1	160230000
P30084	P30084	5	5	5	Enoyl-CoA hydratase, mitochondrial	ECHS1	>sp|P30084|ECHM_HUMAN Enoyl-CoA hydratase, mitochondrial OS=Homo sapiens GN=ECHS1 PE=1 SV=4	1	5	5	5	1	3	5	3	3	3	1	3	5	3	3	3	1	3	5	3	3	3	28.6	28.6	28.6	31.387	290	290	0	By matching	By MS/MS	By MS/MS	By MS/MS	By MS/MS	By matching	3.1	16.6	28.6	16.6	16.6	16.6	16091000
P30086	P30086	1	1	1	Phosphatidylethanolamine-binding protein 1;Hippocampal cholinergic neurostimulating peptide	PEBP1	>sp|P30086|PEBP1_HUMAN Phosphatidylethanolamine-binding protein 1 OS=Homo sapiens GN=PEBP1 PE=1 SV=3	1	1	1	1	0	0	1	1	1	1	0	0	1	1	1	1	0	0	1	1	1	1	10.7	10.7	10.7	21.057	187	187	0	By matching	By matching	By MS/MS	By MS/MS	By MS/MS	By MS/MS	0	0	10.7	10.7	10.7	10.7	3506800
P30101	P30101	10	10	10	Protein disulfide-isomerase A3	PDIA3	>sp|P30101|PDIA3_HUMAN Protein disulfide-isomerase A3 OS=Homo sapiens GN=PDIA3 PE=1 SV=4	1	10	10	10	7	9	9	10	9	8	7	9	9	10	9	8	7	9	9	10	9	8	24.6	24.6	24.6	56.782	505	505	0	By MS/MS	By MS/MS	By MS/MS	By MS/MS	By MS/MS	By MS/MS	14.9	20.4	20.4	24.6	22.2	17.8	59740000
P30153;P30154	P30153	3;1	3;1	3;1	Serine/threonine-protein phosphatase 2A 65 kDa regulatory subunit A alpha isoform	PPP2R1A	>sp|P30153|2AAA_HUMAN Serine/threonine-protein phosphatase 2A 65 kDa regulatory subunit A alpha isoform OS=Homo sapiens GN=PPP2R1A PE=1 SV=4	2	3	3	3	0	2	3	1	1	0	0	2	3	1	1	0	0	2	3	1	1	0	6.8	6.8	6.8	65.308	589	589;601	0	By matching	By MS/MS	By MS/MS	By matching	By matching	By matching	0	4.6	6.8	2.9	2.2	0	6178600
P30536	P30536	1	1	1	Translocator protein	TSPO	>sp|P30536|TSPO_HUMAN Translocator protein OS=Homo sapiens GN=TSPO PE=1 SV=3	1	1	1	1	1	1	1	1	1	1	1	1	1	1	1	1	1	1	1	1	1	1	4.7	4.7	4.7	18.828	169	169	0.0035211	By MS/MS	By MS/MS	By MS/MS	By MS/MS	By MS/MS	By matching	4.7	4.7	4.7	4.7	4.7	4.7	44684000
P31040	P31040	6	6	6	Succinate dehydrogenase [ubiquinone] flavoprotein subunit, mitochondrial	SDHA	>sp|P31040|SDHA_HUMAN Succinate dehydrogenase [ubiquinone] flavoprotein subunit, mitochondrial OS=Homo sapiens GN=SDHA PE=1 SV=2	1	6	6	6	2	6	5	5	4	4	2	6	5	5	4	4	2	6	5	5	4	4	12.2	12.2	12.2	72.691	664	664	0	By MS/MS	By MS/MS	By MS/MS	By MS/MS	By MS/MS	By MS/MS	4.2	12.2	10.5	10.2	8.1	8.1	33190000
P31153	P31153	2	2	2	S-adenosylmethionine synthase isoform type-2	MAT2A	>sp|P31153|METK2_HUMAN S-adenosylmethionine synthase isoform type-2 OS=Homo sapiens GN=MAT2A PE=1 SV=1	1	2	2	2	1	2	1	2	2	2	1	2	1	2	2	2	1	2	1	2	2	2	7.6	7.6	7.6	43.66	395	395	0	By matching	By MS/MS	By MS/MS	By MS/MS	By MS/MS	By matching	3.8	7.6	3.8	7.6	7.6	7.6	9508700
P31327	P31327	33	33	33	Carbamoyl-phosphate synthase [ammonia], mitochondrial	CPS1	>sp|P31327|CPSM_HUMAN Carbamoyl-phosphate synthase [ammonia], mitochondrial OS=Homo sapiens GN=CPS1 PE=1 SV=2	1	33	33	33	24	31	31	32	29	28	24	31	31	32	29	28	24	31	31	32	29	28	30.5	30.5	30.5	164.94	1500	1500	0	By MS/MS	By MS/MS	By MS/MS	By MS/MS	By MS/MS	By MS/MS	20.9	28.1	28.5	29.1	25.5	25	287110000
P31689	P31689	3	3	3	DnaJ homolog subfamily A member 1	DNAJA1	>sp|P31689|DNJA1_HUMAN DnaJ homolog subfamily A member 1 OS=Homo sapiens GN=DNAJA1 PE=1 SV=2	1	3	3	3	2	3	3	2	2	2	2	3	3	2	2	2	2	3	3	2	2	2	12.1	12.1	12.1	44.868	397	397	0	By matching	By MS/MS	By MS/MS	By MS/MS	By MS/MS	By matching	5.8	12.1	12.1	5.8	5.8	5.8	13808000
P31930	P31930	3	3	3	Cytochrome b-c1 complex subunit 1, mitochondrial	UQCRC1	>sp|P31930|QCR1_HUMAN Cytochrome b-c1 complex subunit 1, mitochondrial OS=Homo sapiens GN=UQCRC1 PE=1 SV=3	1	3	3	3	3	3	3	3	3	3	3	3	3	3	3	3	3	3	3	3	3	3	8.5	8.5	8.5	52.645	480	480	0	By MS/MS	By MS/MS	By MS/MS	By MS/MS	By MS/MS	By MS/MS	8.5	8.5	8.5	8.5	8.5	8.5	30354000
P31942	P31942	1	1	1	Heterogeneous nuclear ribonucleoprotein H3	HNRNPH3	>sp|P31942|HNRH3_HUMAN Heterogeneous nuclear ribonucleoprotein H3 OS=Homo sapiens GN=HNRNPH3 PE=1 SV=2	1	1	1	1	0	1	1	1	0	1	0	1	1	1	0	1	0	1	1	1	0	1	4.9	4.9	4.9	36.926	346	346	0.0034965	By matching	By matching	By MS/MS	By matching	By matching	By matching	0	4.9	4.9	4.9	0	4.9	1861800
P31943;P55795	P31943;P55795	5;3	5;3	3;2	Heterogeneous nuclear ribonucleoprotein H;Heterogeneous nuclear ribonucleoprotein H, N-terminally processed;Heterogeneous nuclear ribonucleoprotein H2;Heterogeneous nuclear ribonucleoprotein H2, N-terminally processed	HNRNPH1;HNRNPH2	>sp|P31943|HNRH1_HUMAN Heterogeneous nuclear ribonucleoprotein H OS=Homo sapiens GN=HNRNPH1 PE=1 SV=4;>sp|P55795|HNRH2_HUMAN Heterogeneous nuclear ribonucleoprotein H2 OS=Homo sapiens GN=HNRNPH2 PE=1 SV=1	2	5	5	3	5	5	5	5	5	5	5	5	5	5	5	5	3	3	3	3	3	3	16.3	16.3	10.2	49.229	449	449;449	0	By MS/MS	By MS/MS	By MS/MS	By MS/MS	By MS/MS	By MS/MS	16.3	16.3	16.3	16.3	16.3	16.3	127330000
P31944	P31944	1	1	1	Caspase-14;Caspase-14 subunit p19;Caspase-14 subunit p10	CASP14	>sp|P31944|CASPE_HUMAN Caspase-14 OS=Homo sapiens GN=CASP14 PE=1 SV=2	1	1	1	1	1	1	1	1	1	1	1	1	1	1	1	1	1	1	1	1	1	1	4.5	4.5	4.5	27.679	242	242	0.0035842	By matching	By matching	By MS/MS	By matching	By matching	By matching	4.5	4.5	4.5	4.5	4.5	4.5	7729900
P31946	P31946	7	4	4	14-3-3 protein beta/alpha;14-3-3 protein beta/alpha, N-terminally processed	YWHAB	>sp|P31946|1433B_HUMAN 14-3-3 protein beta/alpha OS=Homo sapiens GN=YWHAB PE=1 SV=3	1	7	4	4	4	6	7	5	6	4	2	4	4	3	4	3	2	4	4	3	4	3	33.3	22.8	22.8	28.082	246	246	0	By matching	By MS/MS	By MS/MS	By matching	By MS/MS	By matching	17.1	29.7	33.3	22	29.3	22	43174000
P31947	P31947	3	1	1	14-3-3 protein sigma	SFN	>sp|P31947|1433S_HUMAN 14-3-3 protein sigma OS=Homo sapiens GN=SFN PE=1 SV=1	1	3	1	1	3	3	3	3	2	2	1	1	1	1	1	1	1	1	1	1	1	1	12.5	5.6	5.6	27.774	248	248	1	By matching	By matching	By matching	By MS/MS	By matching	By matching	12.5	12.5	12.5	12.5	8.5	9.7	5682100
P31948	P31948	3	3	3	Stress-induced-phosphoprotein 1	STIP1	>sp|P31948|STIP1_HUMAN Stress-induced-phosphoprotein 1 OS=Homo sapiens GN=STIP1 PE=1 SV=1	1	3	3	3	1	3	2	3	2	1	1	3	2	3	2	1	1	3	2	3	2	1	8.8	8.8	8.8	62.639	543	543	0	By matching	By MS/MS	By matching	By MS/MS	By MS/MS	By matching	2.4	8.8	5.9	8.8	5.3	2.4	13258000
P31949	P31949	4	4	4	Protein S100-A11	S100A11	>sp|P31949|S10AB_HUMAN Protein S100-A11 OS=Homo sapiens GN=S100A11 PE=1 SV=2	1	4	4	4	3	4	4	4	4	3	3	4	4	4	4	3	3	4	4	4	4	3	37.1	37.1	37.1	11.74	105	105	0	By matching	By MS/MS	By MS/MS	By MS/MS	By MS/MS	By MS/MS	26.7	37.1	37.1	37.1	37.1	28.6	40191000
P32119	P32119	6	5	5	Peroxiredoxin-2	PRDX2	>sp|P32119|PRDX2_HUMAN Peroxiredoxin-2 OS=Homo sapiens GN=PRDX2 PE=1 SV=5	1	6	5	5	5	6	6	6	6	5	4	5	5	5	5	5	4	5	5	5	5	5	27.8	22.2	22.2	21.892	198	198	0	By MS/MS	By MS/MS	By MS/MS	By MS/MS	By MS/MS	By MS/MS	27.3	27.8	27.8	27.8	27.8	22.2	55313000
P32322;Q96C36	P32322;Q96C36	2;1	2;1	2;1	Pyrroline-5-carboxylate reductase 1, mitochondrial;Pyrroline-5-carboxylate reductase 2	PYCR1;PYCR2	>sp|P32322|P5CR1_HUMAN Pyrroline-5-carboxylate reductase 1, mitochondrial OS=Homo sapiens GN=PYCR1 PE=1 SV=2;>sp|Q96C36|P5CR2_HUMAN Pyrroline-5-carboxylate reductase 2 OS=Homo sapiens GN=PYCR2 PE=1 SV=1	2	2	2	2	1	2	1	2	2	1	1	2	1	2	2	1	1	2	1	2	2	1	7.5	7.5	7.5	33.36	319	319;320	0	By matching	By MS/MS	By MS/MS	By MS/MS	By MS/MS	By matching	4.1	7.5	4.1	7.5	7.5	4.1	7828400
P32754	P32754	2	2	2	4-hydroxyphenylpyruvate dioxygenase	HPD	>sp|P32754|HPPD_HUMAN 4-hydroxyphenylpyruvate dioxygenase OS=Homo sapiens GN=HPD PE=1 SV=2	1	2	2	2	0	2	2	2	2	2	0	2	2	2	2	2	0	2	2	2	2	2	6.6	6.6	6.6	44.934	393	393	0	By matching	By matching	By MS/MS	By matching	By MS/MS	By matching	0	6.6	6.6	6.6	6.6	6.6	13435000
P32969	P32969	3	3	3	60S ribosomal protein L9	RPL9	>sp|P32969|RL9_HUMAN 60S ribosomal protein L9 OS=Homo sapiens GN=RPL9 PE=1 SV=1	1	3	3	3	3	2	3	3	3	2	3	2	3	3	3	2	3	2	3	3	3	2	29.2	29.2	29.2	21.863	192	192	0	By matching	By MS/MS	By MS/MS	By MS/MS	By MS/MS	By MS/MS	29.2	15.1	29.2	29.2	29.2	19.3	16638000
P33176;O60282;Q12840	P33176;O60282;Q12840	4;3;3	4;3;3	4;3;3	Kinesin-1 heavy chain;Kinesin heavy chain isoform 5C;Kinesin heavy chain isoform 5A	KIF5B;KIF5C;KIF5A	>sp|P33176|KINH_HUMAN Kinesin-1 heavy chain OS=Homo sapiens GN=KIF5B PE=1 SV=1;>sp|O60282|KIF5C_HUMAN Kinesin heavy chain isoform 5C OS=Homo sapiens GN=KIF5C PE=1 SV=1;>sp|Q12840|KIF5A_HUMAN Kinesin heavy chain isoform 5A OS=Homo sapiens GN=KIF5A PE=1 SV=2	3	4	4	4	2	3	4	3	4	2	2	3	4	3	4	2	2	3	4	3	4	2	5.4	5.4	5.4	109.68	963	963;957;1032	0	By matching	By MS/MS	By matching	By MS/MS	By MS/MS	By matching	2.9	4.3	5.4	4	5.4	2.9	10059000
P33316	P33316	1	1	1	Deoxyuridine 5-triphosphate nucleotidohydrolase, mitochondrial	DUT	>sp|P33316|DUT_HUMAN Deoxyuridine 5-triphosphate nucleotidohydrolase, mitochondrial OS=Homo sapiens GN=DUT PE=1 SV=4	1	1	1	1	0	1	1	1	1	1	0	1	1	1	1	1	0	1	1	1	1	1	6.7	6.7	6.7	26.563	252	252	0	By matching	By MS/MS	By MS/MS	By matching	By matching	By matching	0	6.7	6.7	6.7	6.7	6.7	3106800
P33991	P33991	3	3	3	DNA replication licensing factor MCM4	MCM4	>sp|P33991|MCM4_HUMAN DNA replication licensing factor MCM4 OS=Homo sapiens GN=MCM4 PE=1 SV=5	1	3	3	3	2	3	3	3	3	2	2	3	3	3	3	2	2	3	3	3	3	2	5	5	5	96.557	863	863	0	By matching	By MS/MS	By matching	By MS/MS	By MS/MS	By MS/MS	2.7	5	5	5	5	3.8	11213000
P33992	P33992	2	2	2	DNA replication licensing factor MCM5	MCM5	>sp|P33992|MCM5_HUMAN DNA replication licensing factor MCM5 OS=Homo sapiens GN=MCM5 PE=1 SV=5	1	2	2	2	0	1	1	2	2	2	0	1	1	2	2	2	0	1	1	2	2	2	3.8	3.8	3.8	82.285	734	734	0	By matching	By MS/MS	By matching	By MS/MS	By MS/MS	By matching	0	1.8	1.8	3.8	3.8	3.8	4647900
P33993	P33993	7	7	7	DNA replication licensing factor MCM7	MCM7	>sp|P33993|MCM7_HUMAN DNA replication licensing factor MCM7 OS=Homo sapiens GN=MCM7 PE=1 SV=4	1	7	7	7	4	7	5	7	5	5	4	7	5	7	5	5	4	7	5	7	5	5	13.2	13.2	13.2	81.307	719	719	0	By MS/MS	By MS/MS	By MS/MS	By MS/MS	By MS/MS	By matching	7.2	13.2	9.2	13.2	9.9	8.5	23747000
P34897;P34896	P34897	7;1	7;1	7;1	Serine hydroxymethyltransferase, mitochondrial	SHMT2	>sp|P34897|GLYM_HUMAN Serine hydroxymethyltransferase, mitochondrial OS=Homo sapiens GN=SHMT2 PE=1 SV=3	2	7	7	7	5	5	6	7	7	6	5	5	6	7	7	6	5	5	6	7	7	6	16.5	16.5	16.5	55.992	504	504;483	0	By MS/MS	By MS/MS	By MS/MS	By MS/MS	By MS/MS	By MS/MS	11.9	11.9	14.7	16.5	16.5	13.7	49626000
P34932	P34932	4	4	4	Heat shock 70 kDa protein 4	HSPA4	>sp|P34932|HSP74_HUMAN Heat shock 70 kDa protein 4 OS=Homo sapiens GN=HSPA4 PE=1 SV=4	1	4	4	4	1	4	3	4	4	4	1	4	3	4	4	4	1	4	3	4	4	4	7	7	7	94.33	840	840	0	By matching	By MS/MS	By MS/MS	By MS/MS	By MS/MS	By MS/MS	1.7	7	5.4	7	7	7	15913000
P35030	P35030	1	1	1	Trypsin-3	PRSS3	>sp|P35030|TRY3_HUMAN Trypsin-3 OS=Homo sapiens GN=PRSS3 PE=1 SV=2	1	1	1	1	1	1	1	0	0	1	1	1	1	0	0	1	1	1	1	0	0	1	4.3	4.3	4.3	32.528	304	304	0	By MS/MS	By MS/MS	By MS/MS	By matching	By matching	By MS/MS	4.3	4.3	4.3	0	0	4.3	6142500
P35232	P35232	8	8	8	Prohibitin	PHB	>sp|P35232|PHB_HUMAN Prohibitin OS=Homo sapiens GN=PHB PE=1 SV=1	1	8	8	8	7	7	7	8	8	8	7	7	7	8	8	8	7	7	7	8	8	8	35.7	35.7	35.7	29.804	272	272	0	By MS/MS	By MS/MS	By MS/MS	By MS/MS	By MS/MS	By MS/MS	29.4	32.4	32.4	35.7	35.7	35.7	95784000
P35249	P35249	2	2	2	Replication factor C subunit 4	RFC4	>sp|P35249|RFC4_HUMAN Replication factor C subunit 4 OS=Homo sapiens GN=RFC4 PE=1 SV=2	1	2	2	2	0	1	1	1	0	1	0	1	1	1	0	1	0	1	1	1	0	1	5.5	5.5	5.5	39.681	363	363	0	By matching	By matching	By MS/MS	By MS/MS	By matching	By matching	0	2.8	2.8	2.8	0	2.8	2747300
P35251	P35251	3	3	3	Replication factor C subunit 1	RFC1	>sp|P35251|RFC1_HUMAN Replication factor C subunit 1 OS=Homo sapiens GN=RFC1 PE=1 SV=4	1	3	3	3	2	3	2	2	1	1	2	3	2	2	1	1	2	3	2	2	1	1	3.4	3.4	3.4	128.25	1148	1148	0	By matching	By MS/MS	By MS/MS	By MS/MS	By matching	By matching	2.4	3.4	2.4	2.4	1.4	1.4	4806300
P35268	P35268	2	2	2	60S ribosomal protein L22	RPL22	>sp|P35268|RL22_HUMAN 60S ribosomal protein L22 OS=Homo sapiens GN=RPL22 PE=1 SV=2	1	2	2	2	1	2	2	1	2	2	1	2	2	1	2	2	1	2	2	1	2	2	18.8	18.8	18.8	14.787	128	128	0	By matching	By MS/MS	By MS/MS	By MS/MS	By matching	By matching	10.2	18.8	18.8	10.2	18.8	18.8	14586000
P35527;CON__P35527	P35527;CON__P35527	36;35	36;35	35;34	Keratin, type I cytoskeletal 9	KRT9	>sp|P35527|K1C9_HUMAN Keratin, type I cytoskeletal 9 OS=Homo sapiens GN=KRT9 PE=1 SV=3;>P35527 SWISS-PROT:P35527 Tax_Id=9606 Gene_Symbol=KRT9 Keratin, type I cytoskeletal 9	2	36	36	35	24	29	32	36	22	31	24	29	32	36	22	31	24	28	31	35	21	30	66.9	66.9	66.9	62.064	623	623;623	0	By MS/MS	By MS/MS	By MS/MS	By MS/MS	By MS/MS	By MS/MS	45.3	57.9	63.7	66.9	44.5	59.6	17051000000
P35579;P35749;P35580;REV__Q9UKV3;P12883;P13535;Q9UKX3;Q9Y623;P13533;P12882;P11055;Q9UKX2;A7E2Y1	P35579	51;6;5;1;1;1;1;1;1;1;1;1;1	51;6;5;1;1;1;1;1;1;1;1;1;1	47;2;3;1;0;0;0;0;0;0;0;0;0	Myosin-9	MYH9	>sp|P35579|MYH9_HUMAN Myosin-9 OS=Homo sapiens GN=MYH9 PE=1 SV=4	13	51	51	47	34	48	45	42	41	42	34	48	45	42	41	42	30	44	41	38	37	38	29.8	29.8	27.5	226.53	1960	1960;1972;1976;1341;1935;1937;1938;1939;1939;1939;1940;1941;1941	0	By MS/MS	By MS/MS	By MS/MS	By MS/MS	By MS/MS	By MS/MS	22.3	27.6	27.7	25.4	23.5	24.6	407950000
P35613	P35613	5	5	5	Basigin	BSG	>sp|P35613|BASI_HUMAN Basigin OS=Homo sapiens GN=BSG PE=1 SV=2	1	5	5	5	5	5	5	5	5	4	5	5	5	5	5	4	5	5	5	5	5	4	17.4	17.4	17.4	42.2	385	385	0	By matching	By MS/MS	By MS/MS	By MS/MS	By MS/MS	By MS/MS	17.4	17.4	17.4	17.4	17.4	13.2	42373000
P35637	P35637	1	1	1	RNA-binding protein FUS	FUS	>sp|P35637|FUS_HUMAN RNA-binding protein FUS OS=Homo sapiens GN=FUS PE=1 SV=1	1	1	1	1	1	1	1	1	1	1	1	1	1	1	1	1	1	1	1	1	1	1	3	3	3	53.425	526	526	0	By matching	By matching	By MS/MS	By matching	By MS/MS	By MS/MS	3	3	3	3	3	3	6368500
P35908;CON__P35908;CON__REFSEQ:XP_932229	P35908;CON__P35908	54;53;1	54;53;1	37;36;0	Keratin, type II cytoskeletal 2 epidermal	KRT2	>sp|P35908|K22E_HUMAN Keratin, type II cytoskeletal 2 epidermal OS=Homo sapiens GN=KRT2 PE=1 SV=2;>P35908 SWISS-PROT:P35908 Tax_Id=9606 Gene_Symbol=KRT2 Keratin, type II cytoskeletal 2 epidermal	3	54	54	37	49	50	51	51	45	51	49	50	51	51	45	51	33	34	36	36	30	35	83.1	83.1	67	65.432	639	639;645;345	0	By MS/MS	By MS/MS	By MS/MS	By MS/MS	By MS/MS	By MS/MS	71.7	74.8	79.2	76.2	65.9	75.1	21859000000
P35998	P35998	3	3	3	26S protease regulatory subunit 7	PSMC2	>sp|P35998|PRS7_HUMAN 26S protease regulatory subunit 7 OS=Homo sapiens GN=PSMC2 PE=1 SV=3	1	3	3	3	1	3	2	1	2	2	1	3	2	1	2	2	1	3	2	1	2	2	8.3	8.3	8.3	48.633	433	433	0	By MS/MS	By MS/MS	By MS/MS	By MS/MS	By MS/MS	By MS/MS	3	8.3	5.5	3	5.5	5.5	9721400
P36542	P36542	7	7	7	ATP synthase subunit gamma, mitochondrial	ATP5C1	>sp|P36542|ATPG_HUMAN ATP synthase subunit gamma, mitochondrial OS=Homo sapiens GN=ATP5C1 PE=1 SV=1	1	7	7	7	6	7	7	7	6	5	6	7	7	7	6	5	6	7	7	7	6	5	26.2	26.2	26.2	32.996	298	298	0	By MS/MS	By MS/MS	By MS/MS	By MS/MS	By MS/MS	By MS/MS	22.8	26.2	26.2	26.2	22.8	18.8	78229000
P36578	P36578	19	19	19	60S ribosomal protein L4	RPL4	>sp|P36578|RL4_HUMAN 60S ribosomal protein L4 OS=Homo sapiens GN=RPL4 PE=1 SV=5	1	19	19	19	14	19	16	15	17	17	14	19	16	15	17	17	14	19	16	15	17	17	45.4	45.4	45.4	47.697	427	427	0	By MS/MS	By MS/MS	By MS/MS	By MS/MS	By MS/MS	By MS/MS	36.8	45.4	39.6	38.9	38.9	41	326830000
P36871	P36871	2	2	2	Phosphoglucomutase-1	PGM1	>sp|P36871|PGM1_HUMAN Phosphoglucomutase-1 OS=Homo sapiens GN=PGM1 PE=1 SV=3	1	2	2	2	1	1	0	0	2	1	1	1	0	0	2	1	1	1	0	0	2	1	5.2	5.2	5.2	61.448	562	562	0	By matching	By MS/MS	By matching	By matching	By MS/MS	By matching	2.8	2.8	0	0	5.2	2.8	2774800
P37108	P37108	2	2	2	Signal recognition particle 14 kDa protein	SRP14	>sp|P37108|SRP14_HUMAN Signal recognition particle 14 kDa protein OS=Homo sapiens GN=SRP14 PE=1 SV=2	1	2	2	2	2	2	2	2	2	2	2	2	2	2	2	2	2	2	2	2	2	2	16.2	16.2	16.2	14.57	136	136	0	By MS/MS	By MS/MS	By MS/MS	By MS/MS	By MS/MS	By MS/MS	16.2	16.2	16.2	16.2	16.2	16.2	13540000
P37802;Q9UI15	P37802	7;1	7;1	7;1	Transgelin-2	TAGLN2	>sp|P37802|TAGL2_HUMAN Transgelin-2 OS=Homo sapiens GN=TAGLN2 PE=1 SV=3	2	7	7	7	2	5	6	6	5	5	2	5	6	6	5	5	2	5	6	6	5	5	47.2	47.2	47.2	22.391	199	199;199	0	By matching	By MS/MS	By MS/MS	By MS/MS	By MS/MS	By MS/MS	11.1	32.7	40.2	38.2	31.2	31.2	39695000
P37837	P37837	6	6	6	Transaldolase	TALDO1	>sp|P37837|TALDO_HUMAN Transaldolase OS=Homo sapiens GN=TALDO1 PE=1 SV=2	1	6	6	6	5	6	5	5	5	5	5	6	5	5	5	5	5	6	5	5	5	5	19.3	19.3	19.3	37.54	337	337	0	By matching	By MS/MS	By MS/MS	By MS/MS	By MS/MS	By MS/MS	16	19.3	16	16	16	16	100800000
P38159;Q96E39;O75526;Q8N7X1	P38159;Q96E39	8;4;1;1	8;4;1;1	8;4;1;1	RNA-binding motif protein, X chromosome;RNA-binding motif protein, X chromosome, N-terminally processed;RNA binding motif protein, X-linked-like-1	RBMX;RBMXL1	>sp|P38159|RBMX_HUMAN RNA-binding motif protein, X chromosome OS=Homo sapiens GN=RBMX PE=1 SV=3;>sp|Q96E39|RMXL1_HUMAN RNA binding motif protein, X-linked-like-1 OS=Homo sapiens GN=RBMXL1 PE=1 SV=1	4	8	8	8	5	7	7	8	7	6	5	7	7	8	7	6	5	7	7	8	7	6	19.7	19.7	19.7	42.331	391	391;390;392;1067	0	By MS/MS	By MS/MS	By MS/MS	By MS/MS	By MS/MS	By MS/MS	15.6	19.7	19.7	19.7	19.7	17.6	65385000
P38646	P38646	15	15	15	Stress-70 protein, mitochondrial	HSPA9	>sp|P38646|GRP75_HUMAN Stress-70 protein, mitochondrial OS=Homo sapiens GN=HSPA9 PE=1 SV=2	1	15	15	15	9	13	13	14	15	10	9	13	13	14	15	10	9	13	13	14	15	10	30.8	30.8	30.8	73.68	679	679	0	By MS/MS	By MS/MS	By MS/MS	By MS/MS	By MS/MS	By MS/MS	16.2	27.1	25.3	28.6	30.8	20.2	153040000
P38919	P38919	6	5	5	Eukaryotic initiation factor 4A-III;Eukaryotic initiation factor 4A-III, N-terminally processed	EIF4A3	>sp|P38919|IF4A3_HUMAN Eukaryotic initiation factor 4A-III OS=Homo sapiens GN=EIF4A3 PE=1 SV=4	1	6	5	5	5	5	5	4	4	5	4	4	4	3	3	4	4	4	4	3	3	4	14.8	10.9	10.9	46.871	411	411	0	By matching	By MS/MS	By MS/MS	By MS/MS	By MS/MS	By MS/MS	12.9	12.9	12.4	9.7	9.7	12.9	23163000
P39019	P39019	9	9	9	40S ribosomal protein S19	RPS19	>sp|P39019|RS19_HUMAN 40S ribosomal protein S19 OS=Homo sapiens GN=RPS19 PE=1 SV=2	1	9	9	9	9	9	9	9	9	9	9	9	9	9	9	9	9	9	9	9	9	9	55.9	55.9	55.9	16.06	145	145	0	By MS/MS	By MS/MS	By MS/MS	By MS/MS	By MS/MS	By MS/MS	55.9	55.9	55.9	55.9	55.9	55.9	546270000
P39023;Q92901	P39023	7;1	7;1	7;1	60S ribosomal protein L3	RPL3	>sp|P39023|RL3_HUMAN 60S ribosomal protein L3 OS=Homo sapiens GN=RPL3 PE=1 SV=2	2	7	7	7	5	7	7	7	7	6	5	7	7	7	7	6	5	7	7	7	7	6	22.6	22.6	22.6	46.108	403	403;407	0	By MS/MS	By MS/MS	By MS/MS	By MS/MS	By MS/MS	By MS/MS	13.9	22.6	22.6	22.6	22.6	20.6	94324000
P39687;O43423	P39687	3;1	2;1	2;1	Acidic leucine-rich nuclear phosphoprotein 32 family member A	ANP32A	>sp|P39687|AN32A_HUMAN Acidic leucine-rich nuclear phosphoprotein 32 family member A OS=Homo sapiens GN=ANP32A PE=1 SV=1	2	3	2	2	3	3	3	3	3	3	2	2	2	2	2	2	2	2	2	2	2	2	14.1	7.6	7.6	28.585	249	249;234	0	By matching	By MS/MS	By MS/MS	By MS/MS	By MS/MS	By matching	14.1	14.1	14.1	14.1	14.1	14.1	14829000
P39748	P39748	4	4	4	Flap endonuclease 1	FEN1	>sp|P39748|FEN1_HUMAN Flap endonuclease 1 OS=Homo sapiens GN=FEN1 PE=1 SV=1	1	4	4	4	4	4	4	4	4	4	4	4	4	4	4	4	4	4	4	4	4	4	13.7	13.7	13.7	42.592	380	380	0	By MS/MS	By MS/MS	By MS/MS	By MS/MS	By MS/MS	By MS/MS	13.7	13.7	13.7	13.7	13.7	13.7	37136000
P40227	P40227	8	8	8	T-complex protein 1 subunit zeta	CCT6A	>sp|P40227|TCPZ_HUMAN T-complex protein 1 subunit zeta OS=Homo sapiens GN=CCT6A PE=1 SV=3	1	8	8	8	6	8	8	7	7	7	6	8	8	7	7	7	6	8	8	7	7	7	24.9	24.9	24.9	58.024	531	531	0	By MS/MS	By MS/MS	By MS/MS	By MS/MS	By MS/MS	By MS/MS	15.4	24.9	24.9	20.2	20.2	20.2	72386000
P40429;Q6NVV1	P40429	5;1	5;1	5;1	60S ribosomal protein L13a	RPL13A	>sp|P40429|RL13A_HUMAN 60S ribosomal protein L13a OS=Homo sapiens GN=RPL13A PE=1 SV=2	2	5	5	5	4	5	4	3	5	4	4	5	4	3	5	4	4	5	4	3	5	4	25.6	25.6	25.6	23.577	203	203;102	0	By MS/MS	By MS/MS	By MS/MS	By MS/MS	By MS/MS	By MS/MS	20.7	25.6	21.7	16.7	25.6	20.7	128840000
P40925	P40925	2	2	2	Malate dehydrogenase, cytoplasmic	MDH1	>sp|P40925|MDHC_HUMAN Malate dehydrogenase, cytoplasmic OS=Homo sapiens GN=MDH1 PE=1 SV=4	1	2	2	2	0	2	2	2	2	2	0	2	2	2	2	2	0	2	2	2	2	2	9.9	9.9	9.9	36.426	334	334	0	By matching	By MS/MS	By MS/MS	By MS/MS	By MS/MS	By MS/MS	0	9.9	9.9	9.9	9.9	9.9	7224800
P40926	P40926	10	10	10	Malate dehydrogenase, mitochondrial	MDH2	>sp|P40926|MDHM_HUMAN Malate dehydrogenase, mitochondrial OS=Homo sapiens GN=MDH2 PE=1 SV=3	1	10	10	10	6	8	9	9	7	6	6	8	9	9	7	6	6	8	9	9	7	6	42	42	42	35.503	338	338	0	By matching	By MS/MS	By MS/MS	By MS/MS	By MS/MS	By MS/MS	26.9	34	37.9	38.2	30.5	25.1	53192000
P40938	P40938	1	1	1	Replication factor C subunit 3	RFC3	>sp|P40938|RFC3_HUMAN Replication factor C subunit 3 OS=Homo sapiens GN=RFC3 PE=1 SV=2	1	1	1	1	1	1	1	1	1	1	1	1	1	1	1	1	1	1	1	1	1	1	3.9	3.9	3.9	40.556	356	356	0	By MS/MS	By MS/MS	By MS/MS	By MS/MS	By MS/MS	By MS/MS	3.9	3.9	3.9	3.9	3.9	3.9	3798900
P40939	P40939	5	5	5	Trifunctional enzyme subunit alpha, mitochondrial;Long-chain enoyl-CoA hydratase;Long chain 3-hydroxyacyl-CoA dehydrogenase	HADHA	>sp|P40939|ECHA_HUMAN Trifunctional enzyme subunit alpha, mitochondrial OS=Homo sapiens GN=HADHA PE=1 SV=2	1	5	5	5	2	4	4	3	3	2	2	4	4	3	3	2	2	4	4	3	3	2	10.4	10.4	10.4	82.999	763	763	0	By MS/MS	By MS/MS	By MS/MS	By MS/MS	By MS/MS	By matching	3.5	8.5	8.8	6.9	6.9	5.4	11128000
P41091;Q2VIR3	P41091;Q2VIR3	7;6	7;6	7;6	Eukaryotic translation initiation factor 2 subunit 3;Putative eukaryotic translation initiation factor 2 subunit 3-like protein	EIF2S3;EIF2S3L	>sp|P41091|IF2G_HUMAN Eukaryotic translation initiation factor 2 subunit 3 OS=Homo sapiens GN=EIF2S3 PE=1 SV=3;>sp|Q2VIR3|IF2GL_HUMAN Putative eukaryotic translation initiation factor 2 subunit 3-like protein OS=Homo sapiens GN=EIF2S3L PE=5 SV=2	2	7	7	7	4	7	6	6	6	7	4	7	6	6	6	7	4	7	6	6	6	7	23.7	23.7	23.7	51.109	472	472;472	0	By MS/MS	By MS/MS	By MS/MS	By MS/MS	By MS/MS	By MS/MS	12.5	23.7	20.3	20.3	20.3	23.7	42362000
P41252	P41252	4	4	4	Isoleucine--tRNA ligase, cytoplasmic	IARS	>sp|P41252|SYIC_HUMAN Isoleucine--tRNA ligase, cytoplasmic OS=Homo sapiens GN=IARS PE=1 SV=2	1	4	4	4	2	4	4	4	4	4	2	4	4	4	4	4	2	4	4	4	4	4	4.4	4.4	4.4	144.5	1262	1262	0	By matching	By MS/MS	By MS/MS	By MS/MS	By MS/MS	By MS/MS	1.7	4.4	4.4	4.4	4.4	4.4	18133000
P42126	P42126	2	2	2	Enoyl-CoA delta isomerase 1, mitochondrial	ECI1	>sp|P42126|ECI1_HUMAN Enoyl-CoA delta isomerase 1, mitochondrial OS=Homo sapiens GN=ECI1 PE=1 SV=1	1	2	2	2	1	1	2	2	2	0	1	1	2	2	2	0	1	1	2	2	2	0	9.3	9.3	9.3	32.816	302	302	0	By matching	By matching	By MS/MS	By MS/MS	By matching	By matching	5	4.3	9.3	9.3	9.3	0	3887300
P42167;P42166	P42167;P42166	2;2	2;2	2;2	Lamina-associated polypeptide 2, isoforms beta/gamma;Thymopoietin;Thymopentin;Lamina-associated polypeptide 2, isoform alpha;Thymopoietin;Thymopentin	TMPO	>sp|P42167|LAP2B_HUMAN Lamina-associated polypeptide 2, isoforms beta/gamma OS=Homo sapiens GN=TMPO PE=1 SV=2;>sp|P42166|LAP2A_HUMAN Lamina-associated polypeptide 2, isoform alpha OS=Homo sapiens GN=TMPO PE=1 SV=2	2	2	2	2	1	1	1	2	1	2	1	1	1	2	1	2	1	1	1	2	1	2	6.4	6.4	6.4	50.67	454	454;694	0	By matching	By MS/MS	By matching	By matching	By matching	By MS/MS	2.9	2.9	2.9	6.4	2.9	6.4	7424500
Q71UM5;P42677	Q71UM5;P42677	2;2	2;2	2;2	40S ribosomal protein S27-like;40S ribosomal protein S27	RPS27L;RPS27	>sp|Q71UM5|RS27L_HUMAN 40S ribosomal protein S27-like OS=Homo sapiens GN=RPS27L PE=1 SV=3;>sp|P42677|RS27_HUMAN 40S ribosomal protein S27 OS=Homo sapiens GN=RPS27 PE=1 SV=3	2	2	2	2	2	2	2	2	2	2	2	2	2	2	2	2	2	2	2	2	2	2	25	25	25	9.4771	84	84;84	0	By matching	By MS/MS	By matching	By MS/MS	By MS/MS	By MS/MS	25	25	25	25	25	25	49665000
P42704	P42704	16	16	16	Leucine-rich PPR motif-containing protein, mitochondrial	LRPPRC	>sp|P42704|LPPRC_HUMAN Leucine-rich PPR motif-containing protein, mitochondrial OS=Homo sapiens GN=LRPPRC PE=1 SV=3	1	16	16	16	10	16	15	14	15	11	10	16	15	14	15	11	10	16	15	14	15	11	14	14	14	157.9	1394	1394	0	By MS/MS	By MS/MS	By MS/MS	By MS/MS	By MS/MS	By MS/MS	8.2	14	13.2	12.5	13.2	9.4	86241000
P42766	P42766	1	1	1	60S ribosomal protein L35	RPL35	>sp|P42766|RL35_HUMAN 60S ribosomal protein L35 OS=Homo sapiens GN=RPL35 PE=1 SV=2	1	1	1	1	1	1	1	1	1	1	1	1	1	1	1	1	1	1	1	1	1	1	8.1	8.1	8.1	14.551	123	123	0	By MS/MS	By MS/MS	By MS/MS	By MS/MS	By MS/MS	By MS/MS	8.1	8.1	8.1	8.1	8.1	8.1	26074000
P43243	P43243	8	8	8	Matrin-3	MATR3	>sp|P43243|MATR3_HUMAN Matrin-3 OS=Homo sapiens GN=MATR3 PE=1 SV=2	1	8	8	8	6	8	8	8	8	7	6	8	8	8	8	7	6	8	8	8	8	7	13.2	13.2	13.2	94.622	847	847	0	By matching	By MS/MS	By MS/MS	By MS/MS	By MS/MS	By MS/MS	9.4	13.2	13.2	13.2	13.2	11.7	59579000
P43307	P43307	1	1	1	Translocon-associated protein subunit alpha	SSR1	>sp|P43307|SSRA_HUMAN Translocon-associated protein subunit alpha OS=Homo sapiens GN=SSR1 PE=1 SV=3	1	1	1	1	0	1	1	1	1	0	0	1	1	1	1	0	0	1	1	1	1	0	5.2	5.2	5.2	32.235	286	286	0.0035885	By matching	By MS/MS	By MS/MS	By MS/MS	By matching	By matching	0	5.2	5.2	5.2	5.2	0	2098500
P43686	P43686	1	1	1	26S protease regulatory subunit 6B	PSMC4	>sp|P43686|PRS6B_HUMAN 26S protease regulatory subunit 6B OS=Homo sapiens GN=PSMC4 PE=1 SV=2	1	1	1	1	0	0	1	1	1	1	0	0	1	1	1	1	0	0	1	1	1	1	2.4	2.4	2.4	47.366	418	418	0	By matching	By matching	By matching	By MS/MS	By MS/MS	By matching	0	0	2.4	2.4	2.4	2.4	2052300
P45880	P45880	6	6	6	Voltage-dependent anion-selective channel protein 2	VDAC2	>sp|P45880|VDAC2_HUMAN Voltage-dependent anion-selective channel protein 2 OS=Homo sapiens GN=VDAC2 PE=1 SV=2	1	6	6	6	4	6	6	5	4	4	4	6	6	5	4	4	4	6	6	5	4	4	27.9	27.9	27.9	31.566	294	294	0	By MS/MS	By MS/MS	By MS/MS	By MS/MS	By MS/MS	By MS/MS	16.7	27.9	27.9	21.1	17	16.7	38637000
P46060	P46060	1	1	1	Ran GTPase-activating protein 1	RANGAP1	>sp|P46060|RAGP1_HUMAN Ran GTPase-activating protein 1 OS=Homo sapiens GN=RANGAP1 PE=1 SV=1	1	1	1	1	1	1	1	1	1	1	1	1	1	1	1	1	1	1	1	1	1	1	2	2	2	63.541	587	587	0	By matching	By MS/MS	By matching	By MS/MS	By matching	By matching	2	2	2	2	2	2	5288900
P46776	P46776	3	3	3	60S ribosomal protein L27a	RPL27A	>sp|P46776|RL27A_HUMAN 60S ribosomal protein L27a OS=Homo sapiens GN=RPL27A PE=1 SV=2	1	3	3	3	3	3	3	2	3	2	3	3	3	2	3	2	3	3	3	2	3	2	22.3	22.3	22.3	16.561	148	148	0	By MS/MS	By MS/MS	By MS/MS	By MS/MS	By MS/MS	By MS/MS	22.3	22.3	22.3	15.5	22.3	15.5	52010000
P46777	P46777	7	7	7	60S ribosomal protein L5	RPL5	>sp|P46777|RL5_HUMAN 60S ribosomal protein L5 OS=Homo sapiens GN=RPL5 PE=1 SV=3	1	7	7	7	6	6	6	6	7	6	6	6	6	6	7	6	6	6	6	6	7	6	29.6	29.6	29.6	34.362	297	297	0	By MS/MS	By MS/MS	By MS/MS	By MS/MS	By MS/MS	By MS/MS	25.6	25.6	24.9	26.3	29.6	25.3	88467000
P46778	P46778	2	2	2	60S ribosomal protein L21	RPL21	>sp|P46778|RL21_HUMAN 60S ribosomal protein L21 OS=Homo sapiens GN=RPL21 PE=1 SV=2	1	2	2	2	1	2	1	1	1	1	1	2	1	1	1	1	1	2	1	1	1	1	20.6	20.6	20.6	18.565	160	160	0	By matching	By MS/MS	By MS/MS	By matching	By matching	By matching	9.4	20.6	9.4	9.4	9.4	9.4	11590000
P46779	P46779	5	5	5	60S ribosomal protein L28	RPL28	>sp|P46779|RL28_HUMAN 60S ribosomal protein L28 OS=Homo sapiens GN=RPL28 PE=1 SV=3	1	5	5	5	3	4	4	3	4	5	3	4	4	3	4	5	3	4	4	3	4	5	30.7	30.7	30.7	15.747	137	137	0	By MS/MS	By MS/MS	By MS/MS	By MS/MS	By matching	By MS/MS	21.9	23.4	29.2	21.9	23.4	30.7	86999000
P46781	P46781	10	10	10	40S ribosomal protein S9	RPS9	>sp|P46781|RS9_HUMAN 40S ribosomal protein S9 OS=Homo sapiens GN=RPS9 PE=1 SV=3	1	10	10	10	9	9	10	9	10	9	9	9	10	9	10	9	9	9	10	9	10	9	46.9	46.9	46.9	22.591	194	194	0	By MS/MS	By MS/MS	By MS/MS	By MS/MS	By MS/MS	By MS/MS	42.8	39.2	46.9	42.8	46.9	42.8	257460000
P46782	P46782	11	11	11	40S ribosomal protein S5;40S ribosomal protein S5, N-terminally processed	RPS5	>sp|P46782|RS5_HUMAN 40S ribosomal protein S5 OS=Homo sapiens GN=RPS5 PE=1 SV=4	1	11	11	11	9	11	10	10	8	7	9	11	10	10	8	7	9	11	10	10	8	7	51.5	51.5	51.5	22.876	204	204	0	By MS/MS	By MS/MS	By MS/MS	By MS/MS	By MS/MS	By MS/MS	41.7	51.5	51	41.7	41.2	32.4	850590000
P46783;Q9NQ39	P46783;Q9NQ39	3;2	3;2	3;2	40S ribosomal protein S10;Putative 40S ribosomal protein S10-like	RPS10;RPS10P5	>sp|P46783|RS10_HUMAN 40S ribosomal protein S10 OS=Homo sapiens GN=RPS10 PE=1 SV=1;>sp|Q9NQ39|RS10L_HUMAN Putative 40S ribosomal protein S10-like OS=Homo sapiens GN=RPS10P5 PE=5 SV=1	2	3	3	3	2	3	2	2	3	3	2	3	2	2	3	3	2	3	2	2	3	3	18.2	18.2	18.2	18.898	165	165;176	0	By MS/MS	By MS/MS	By MS/MS	By MS/MS	By MS/MS	By MS/MS	13.9	18.2	13.9	13.9	18.2	18.2	60340000
P46940	P46940	20	20	20	Ras GTPase-activating-like protein IQGAP1	IQGAP1	>sp|P46940|IQGA1_HUMAN Ras GTPase-activating-like protein IQGAP1 OS=Homo sapiens GN=IQGAP1 PE=1 SV=1	1	20	20	20	12	19	16	19	17	16	12	19	16	19	17	16	12	19	16	19	17	16	20	20	20	189.25	1657	1657	0	By MS/MS	By MS/MS	By MS/MS	By MS/MS	By MS/MS	By MS/MS	11.6	19.3	16	19.1	17.1	15.8	94603000
P47736	P47736	1	1	1	Rap1 GTPase-activating protein 1	RAP1GAP	>sp|P47736|RPGP1_HUMAN Rap1 GTPase-activating protein 1 OS=Homo sapiens GN=RAP1GAP PE=1 SV=2	1	1	1	1	0	0	0	0	0	1	0	0	0	0	0	1	0	0	0	0	0	1	1.4	1.4	1.4	73.361	663	663	1	By matching	By matching	By matching	By matching	By matching	By MS/MS	0	0	0	0	0	1.4	4422700
P47755	P47755	2	1	1	F-actin-capping protein subunit alpha-2	CAPZA2	>sp|P47755|CAZA2_HUMAN F-actin-capping protein subunit alpha-2 OS=Homo sapiens GN=CAPZA2 PE=1 SV=3	1	2	1	1	1	2	1	2	1	2	0	1	0	1	0	1	0	1	0	1	0	1	8.4	4.9	4.9	32.949	286	286	0	By matching	By MS/MS	By matching	By MS/MS	By matching	By matching	3.5	8.4	3.5	8.4	3.5	8.4	2453000
P47756	P47756	3	3	3	F-actin-capping protein subunit beta	CAPZB	>sp|P47756|CAPZB_HUMAN F-actin-capping protein subunit beta OS=Homo sapiens GN=CAPZB PE=1 SV=4	1	3	3	3	2	2	3	3	3	3	2	2	3	3	3	3	2	2	3	3	3	3	11.6	11.6	11.6	31.35	277	277	0	By MS/MS	By MS/MS	By MS/MS	By MS/MS	By MS/MS	By MS/MS	6.9	6.9	11.6	11.6	11.6	11.6	16146000
P47914	P47914	2	2	2	60S ribosomal protein L29	RPL29	>sp|P47914|RL29_HUMAN 60S ribosomal protein L29 OS=Homo sapiens GN=RPL29 PE=1 SV=2	1	2	2	2	2	2	2	1	2	1	2	2	2	1	2	1	2	2	2	1	2	1	14.5	14.5	14.5	17.752	159	159	0	By MS/MS	By MS/MS	By MS/MS	By MS/MS	By MS/MS	By matching	14.5	14.5	14.5	9.4	14.5	9.4	40696000
P48047	P48047	6	6	6	ATP synthase subunit O, mitochondrial	ATP5O	>sp|P48047|ATPO_HUMAN ATP synthase subunit O, mitochondrial OS=Homo sapiens GN=ATP5O PE=1 SV=1	1	6	6	6	5	5	6	5	5	4	5	5	6	5	5	4	5	5	6	5	5	4	35.2	35.2	35.2	23.277	213	213	0	By matching	By MS/MS	By MS/MS	By MS/MS	By MS/MS	By MS/MS	27.2	29.6	35.2	27.2	27.2	21.6	39831000
P48444	P48444	2	2	2	Coatomer subunit delta	ARCN1	>sp|P48444|COPD_HUMAN Coatomer subunit delta OS=Homo sapiens GN=ARCN1 PE=1 SV=1	1	2	2	2	2	2	2	2	1	0	2	2	2	2	1	0	2	2	2	2	1	0	3.7	3.7	3.7	57.21	511	511	0	By matching	By MS/MS	By MS/MS	By matching	By matching	By matching	3.7	3.7	3.7	3.7	1.8	0	4037900
P48643	P48643	7	7	7	T-complex protein 1 subunit epsilon	CCT5	>sp|P48643|TCPE_HUMAN T-complex protein 1 subunit epsilon OS=Homo sapiens GN=CCT5 PE=1 SV=1	1	7	7	7	5	7	7	7	7	5	5	7	7	7	7	5	5	7	7	7	7	5	16.3	16.3	16.3	59.67	541	541	0	By MS/MS	By MS/MS	By MS/MS	By MS/MS	By MS/MS	By MS/MS	10.2	16.3	16.3	16.3	16.3	9.4	64957000
P48651	P48651	1	1	1	Phosphatidylserine synthase 1	PTDSS1	>sp|P48651|PTSS1_HUMAN Phosphatidylserine synthase 1 OS=Homo sapiens GN=PTDSS1 PE=1 SV=1	1	1	1	1	0	1	1	1	0	0	0	1	1	1	0	0	0	1	1	1	0	0	2.7	2.7	2.7	55.527	473	473	0.0067416	By matching	By matching	By MS/MS	By MS/MS	By matching	By matching	0	2.7	2.7	2.7	0	0	1119900
P49006	P49006	2	2	2	MARCKS-related protein	MARCKSL1	>sp|P49006|MRP_HUMAN MARCKS-related protein OS=Homo sapiens GN=MARCKSL1 PE=1 SV=2	1	2	2	2	1	2	1	1	2	1	1	2	1	1	2	1	1	2	1	1	2	1	14.4	14.4	14.4	19.529	195	195	0	By matching	By MS/MS	By matching	By matching	By MS/MS	By matching	7.7	14.4	6.7	6.7	14.4	7.7	4644800
P49207	P49207	4	4	4	60S ribosomal protein L34	RPL34	>sp|P49207|RL34_HUMAN 60S ribosomal protein L34 OS=Homo sapiens GN=RPL34 PE=1 SV=3	1	4	4	4	4	4	4	3	4	2	4	4	4	3	4	2	4	4	4	3	4	2	29.9	29.9	29.9	13.293	117	117	0	By MS/MS	By MS/MS	By MS/MS	By MS/MS	By MS/MS	By MS/MS	29.9	29.9	29.9	23.1	29.9	15.4	149170000
P49327	P49327	40	40	40	Fatty acid synthase;[Acyl-carrier-protein] S-acetyltransferase;[Acyl-carrier-protein] S-malonyltransferase;3-oxoacyl-[acyl-carrier-protein] synthase;3-oxoacyl-[acyl-carrier-protein] reductase;3-hydroxyacyl-[acyl-carrier-protein] dehydratase;Enoyl-[acyl-carrier-protein] reductase;Oleoyl-[acyl-carrier-protein] hydrolase	FASN	>sp|P49327|FAS_HUMAN Fatty acid synthase OS=Homo sapiens GN=FASN PE=1 SV=3	1	40	40	40	29	36	37	38	35	34	29	36	37	38	35	34	29	36	37	38	35	34	21.5	21.5	21.5	273.42	2511	2511	0	By MS/MS	By MS/MS	By MS/MS	By MS/MS	By MS/MS	By MS/MS	14.1	19	20.3	19.8	18.4	17.6	385240000
P49336;Q9BWU1	P49336	19;6	19;6	19;6	Cyclin-dependent kinase 8	CDK8	>sp|P49336|CDK8_HUMAN Cyclin-dependent kinase 8 OS=Homo sapiens GN=CDK8 PE=1 SV=1	2	19	19	19	16	18	18	0	0	0	16	18	18	0	0	0	16	18	18	0	0	0	46.8	46.8	46.8	53.283	464	464;502	0	By MS/MS	By MS/MS	By MS/MS	By matching	By matching	By matching	31.5	39.9	46.6	0	0	0	637920000
P49368	P49368	10	10	10	T-complex protein 1 subunit gamma	CCT3	>sp|P49368|TCPG_HUMAN T-complex protein 1 subunit gamma OS=Homo sapiens GN=CCT3 PE=1 SV=4	1	10	10	10	9	8	10	10	10	7	9	8	10	10	10	7	9	8	10	10	10	7	22.8	22.8	22.8	60.533	545	545	0	By MS/MS	By MS/MS	By MS/MS	By MS/MS	By MS/MS	By MS/MS	18	18.9	22.8	22.8	22.8	16.9	84347000
P49411	P49411	9	9	9	Elongation factor Tu, mitochondrial	TUFM	>sp|P49411|EFTU_HUMAN Elongation factor Tu, mitochondrial OS=Homo sapiens GN=TUFM PE=1 SV=2	1	9	9	9	9	9	9	9	9	9	9	9	9	9	9	9	9	9	9	9	9	9	26.3	26.3	26.3	49.541	452	452	0	By MS/MS	By MS/MS	By MS/MS	By MS/MS	By MS/MS	By MS/MS	26.3	26.3	26.3	26.3	26.3	26.3	169650000
P49588	P49588	8	8	8	Alanine--tRNA ligase, cytoplasmic	AARS	>sp|P49588|SYAC_HUMAN Alanine--tRNA ligase, cytoplasmic OS=Homo sapiens GN=AARS PE=1 SV=2	1	8	8	8	6	7	7	8	6	4	6	7	7	8	6	4	6	7	7	8	6	4	9.6	9.6	9.6	106.81	968	968	0	By matching	By MS/MS	By MS/MS	By MS/MS	By matching	By MS/MS	8.3	9.6	8.2	9.6	8.3	4.9	39177000
P49720	P49720	2	2	2	Proteasome subunit beta type-3	PSMB3	>sp|P49720|PSB3_HUMAN Proteasome subunit beta type-3 OS=Homo sapiens GN=PSMB3 PE=1 SV=2	1	2	2	2	2	1	2	2	2	0	2	1	2	2	2	0	2	1	2	2	2	0	12.7	12.7	12.7	22.949	205	205	0	By matching	By MS/MS	By MS/MS	By MS/MS	By matching	By matching	12.7	7.8	12.7	12.7	12.7	0	4797400
P49736	P49736	3	3	3	DNA replication licensing factor MCM2	MCM2	>sp|P49736|MCM2_HUMAN DNA replication licensing factor MCM2 OS=Homo sapiens GN=MCM2 PE=1 SV=4	1	3	3	3	0	3	3	3	3	1	0	3	3	3	3	1	0	3	3	3	3	1	3.5	3.5	3.5	101.89	904	904	0	By matching	By MS/MS	By MS/MS	By matching	By MS/MS	By matching	0	3.5	3.5	3.5	3.5	1.3	7393500
P49755	P49755	2	2	2	Transmembrane emp24 domain-containing protein 10	TMED10	>sp|P49755|TMEDA_HUMAN Transmembrane emp24 domain-containing protein 10 OS=Homo sapiens GN=TMED10 PE=1 SV=2	1	2	2	2	2	2	2	2	2	2	2	2	2	2	2	2	2	2	2	2	2	2	10.5	10.5	10.5	24.976	219	219	0	By matching	By MS/MS	By MS/MS	By matching	By MS/MS	By matching	10.5	10.5	10.5	10.5	10.5	10.5	8907400
P49756	P49756	15	15	15	RNA-binding protein 25	RBM25	>sp|P49756|RBM25_HUMAN RNA-binding protein 25 OS=Homo sapiens GN=RBM25 PE=1 SV=3	1	15	15	15	14	15	14	14	14	13	14	15	14	14	14	13	14	15	14	14	14	13	20	20	20	100.18	843	843	0	By MS/MS	By MS/MS	By MS/MS	By MS/MS	By MS/MS	By MS/MS	19.8	20	20	20	20	17.4	242100000
P49792	P49792	1	1	1	E3 SUMO-protein ligase RanBP2;Putative peptidyl-prolyl cis-trans isomerase	RANBP2	>sp|P49792|RBP2_HUMAN E3 SUMO-protein ligase RanBP2 OS=Homo sapiens GN=RANBP2 PE=1 SV=2	1	1	1	1	1	1	1	1	1	0	1	1	1	1	1	0	1	1	1	1	1	0	0.4	0.4	0.4	358.2	3224	3224	0.0012453	By matching	By MS/MS	By matching	By MS/MS	By matching	By matching	0.4	0.4	0.4	0.4	0.4	0	1798600
P49815	P49815	1	1	1	Tuberin	TSC2	>sp|P49815|TSC2_HUMAN Tuberin OS=Homo sapiens GN=TSC2 PE=1 SV=2	1	1	1	1	0	1	0	0	0	0	0	1	0	0	0	0	0	1	0	0	0	0	0.5	0.5	0.5	200.61	1807	1807	0.0045662	By matching	By MS/MS	By matching	By matching	By matching	By matching	0	0.5	0	0	0	0	0
P50395;P31150	P50395	4;1	4;1	4;1	Rab GDP dissociation inhibitor beta	GDI2	>sp|P50395|GDIB_HUMAN Rab GDP dissociation inhibitor beta OS=Homo sapiens GN=GDI2 PE=1 SV=2	2	4	4	4	2	3	4	3	3	3	2	3	4	3	3	3	2	3	4	3	3	3	12.4	12.4	12.4	50.663	445	445;447	0	By MS/MS	By MS/MS	By MS/MS	By MS/MS	By MS/MS	By matching	4.7	8.1	12.4	8.1	8.1	8.1	13920000
P50402	P50402	4	4	4	Emerin	EMD	>sp|P50402|EMD_HUMAN Emerin OS=Homo sapiens GN=EMD PE=1 SV=1	1	4	4	4	2	3	3	3	2	2	2	3	3	3	2	2	2	3	3	3	2	2	15.7	15.7	15.7	28.994	254	254	0	By matching	By MS/MS	By MS/MS	By MS/MS	By MS/MS	By matching	8.7	12.6	11.8	11.8	8.7	7.9	24633000
P50416	P50416	2	2	2	Carnitine O-palmitoyltransferase 1, liver isoform	CPT1A	>sp|P50416|CPT1A_HUMAN Carnitine O-palmitoyltransferase 1, liver isoform OS=Homo sapiens GN=CPT1A PE=1 SV=2	1	2	2	2	0	2	1	2	1	1	0	2	1	2	1	1	0	2	1	2	1	1	3.1	3.1	3.1	88.367	773	773	0	By matching	By matching	By matching	By MS/MS	By matching	By MS/MS	0	3.1	1.4	3.1	1.4	1.4	5091400
P50454	P50454	4	4	4	Serpin H1	SERPINH1	>sp|P50454|SERPH_HUMAN Serpin H1 OS=Homo sapiens GN=SERPINH1 PE=1 SV=2	1	4	4	4	2	2	3	3	3	2	2	2	3	3	3	2	2	2	3	3	3	2	15.3	15.3	15.3	46.44	418	418	0	By matching	By MS/MS	By MS/MS	By MS/MS	By MS/MS	By matching	6.2	6.2	12.4	9.1	9.1	6.2	17434000
Q8IZP2;P50502;Q8NFI4	Q8IZP2;P50502;Q8NFI4	3;3;2	3;3;2	3;3;2	Putative protein FAM10A4;Hsc70-interacting protein;Putative protein FAM10A5	ST13P4;ST13;ST13P5	>sp|Q8IZP2|ST134_HUMAN Putative protein FAM10A4 OS=Homo sapiens GN=ST13P4 PE=5 SV=1;>sp|P50502|F10A1_HUMAN Hsc70-interacting protein OS=Homo sapiens GN=ST13 PE=1 SV=2;>sp|Q8NFI4|F10A5_HUMAN Putative protein FAM10A5 OS=Homo sapiens GN=ST13P5 PE=5 SV=1	3	3	3	3	3	3	3	2	3	3	3	3	3	2	3	3	3	3	3	2	3	3	15.4	15.4	15.4	27.406	240	240;369;369	0	By matching	By MS/MS	By MS/MS	By MS/MS	By MS/MS	By MS/MS	15.4	15.4	15.4	10	15.4	15.4	19971000
P50897	P50897	1	1	1	Palmitoyl-protein thioesterase 1	PPT1	>sp|P50897|PPT1_HUMAN Palmitoyl-protein thioesterase 1 OS=Homo sapiens GN=PPT1 PE=1 SV=1	1	1	1	1	1	1	1	1	0	0	1	1	1	1	0	0	1	1	1	1	0	0	4.9	4.9	4.9	34.193	306	306	0.0056625	By matching	By matching	By matching	By MS/MS	By matching	By matching	4.9	4.9	4.9	4.9	0	0	2303100
P50914	P50914	2	2	2	60S ribosomal protein L14	RPL14	>sp|P50914|RL14_HUMAN 60S ribosomal protein L14 OS=Homo sapiens GN=RPL14 PE=1 SV=4	1	2	2	2	2	2	2	1	2	1	2	2	2	1	2	1	2	2	2	1	2	1	10.2	10.2	10.2	23.432	215	215	0	By MS/MS	By MS/MS	By MS/MS	By MS/MS	By MS/MS	By MS/MS	10.2	10.2	10.2	5.6	10.2	5.6	18630000
P50990	P50990	11	11	11	T-complex protein 1 subunit theta	CCT8	>sp|P50990|TCPQ_HUMAN T-complex protein 1 subunit theta OS=Homo sapiens GN=CCT8 PE=1 SV=4	1	11	11	11	6	9	8	11	10	10	6	9	8	11	10	10	6	9	8	11	10	10	23.2	23.2	23.2	59.62	548	548	0	By MS/MS	By MS/MS	By MS/MS	By MS/MS	By MS/MS	By MS/MS	11.9	19.5	17.7	23.2	21.4	20.6	80615000
P50991	P50991	17	17	17	T-complex protein 1 subunit delta	CCT4	>sp|P50991|TCPD_HUMAN T-complex protein 1 subunit delta OS=Homo sapiens GN=CCT4 PE=1 SV=4	1	17	17	17	14	14	16	15	13	12	14	14	16	15	13	12	14	14	16	15	13	12	42.3	42.3	42.3	57.924	539	539	0	By MS/MS	By MS/MS	By MS/MS	By MS/MS	By MS/MS	By MS/MS	30.6	30.6	40.8	35.4	32.5	29.1	134790000
P51148;P61020;P20339	P51148	3;1;1	3;1;1	3;1;1	Ras-related protein Rab-5C	RAB5C	>sp|P51148|RAB5C_HUMAN Ras-related protein Rab-5C OS=Homo sapiens GN=RAB5C PE=1 SV=2	3	3	3	3	1	2	3	2	2	1	1	2	3	2	2	1	1	2	3	2	2	1	17.1	17.1	17.1	23.482	216	216;215;215	0	By MS/MS	By MS/MS	By MS/MS	By MS/MS	By MS/MS	By matching	5.1	11.6	17.1	11.6	11.6	5.1	12881000
P51149	P51149	3	3	3	Ras-related protein Rab-7a	RAB7A	>sp|P51149|RAB7A_HUMAN Ras-related protein Rab-7a OS=Homo sapiens GN=RAB7A PE=1 SV=1	1	3	3	3	2	3	3	3	3	2	2	3	3	3	3	2	2	3	3	3	3	2	20.8	20.8	20.8	23.489	207	207	0	By matching	By MS/MS	By MS/MS	By MS/MS	By MS/MS	By MS/MS	12.1	20.8	20.8	20.8	20.8	12.1	16595000
Q9NP90;P51151	Q9NP90;P51151	1;1	1;1	1;1	Ras-related protein Rab-9B;Ras-related protein Rab-9A	RAB9B;RAB9A	>sp|Q9NP90|RAB9B_HUMAN Ras-related protein Rab-9B OS=Homo sapiens GN=RAB9B PE=1 SV=1;>sp|P51151|RAB9A_HUMAN Ras-related protein Rab-9A OS=Homo sapiens GN=RAB9A PE=1 SV=1	2	1	1	1	1	1	1	1	1	1	1	1	1	1	1	1	1	1	1	1	1	1	5.5	5.5	5.5	22.719	201	201;201	0.0035545	By matching	By MS/MS	By matching	By matching	By matching	By matching	5.5	5.5	5.5	5.5	5.5	5.5	3263900
P51398	P51398	6	6	6	28S ribosomal protein S29, mitochondrial	DAP3	>sp|P51398|RT29_HUMAN 28S ribosomal protein S29, mitochondrial OS=Homo sapiens GN=DAP3 PE=1 SV=1	1	6	6	6	2	6	5	3	5	2	2	6	5	3	5	2	2	6	5	3	5	2	17.8	17.8	17.8	45.566	398	398	0	By MS/MS	By MS/MS	By MS/MS	By MS/MS	By MS/MS	By MS/MS	6.5	17.8	15.6	9.5	15.3	6.5	22292000
P51571	P51571	4	4	4	Translocon-associated protein subunit delta	SSR4	>sp|P51571|SSRD_HUMAN Translocon-associated protein subunit delta OS=Homo sapiens GN=SSR4 PE=1 SV=1	1	4	4	4	3	4	4	4	4	4	3	4	4	4	4	4	3	4	4	4	4	4	30.6	30.6	30.6	18.998	173	173	0	By MS/MS	By MS/MS	By MS/MS	By MS/MS	By MS/MS	By MS/MS	19.7	30.6	30.6	30.6	30.6	30.6	37018000
P51572	P51572	1	1	1	B-cell receptor-associated protein 31	BCAP31	>sp|P51572|BAP31_HUMAN B-cell receptor-associated protein 31 OS=Homo sapiens GN=BCAP31 PE=1 SV=3	1	1	1	1	1	1	1	1	1	1	1	1	1	1	1	1	1	1	1	1	1	1	3.7	3.7	3.7	27.991	246	246	0.0067189	By matching	By MS/MS	By MS/MS	By MS/MS	By MS/MS	By matching	3.7	3.7	3.7	3.7	3.7	3.7	4355400
P51858	P51858	3	3	3	Hepatoma-derived growth factor	HDGF	>sp|P51858|HDGF_HUMAN Hepatoma-derived growth factor OS=Homo sapiens GN=HDGF PE=1 SV=1	1	3	3	3	1	3	2	3	3	3	1	3	2	3	3	3	1	3	2	3	3	3	17.1	17.1	17.1	26.788	240	240	0	By matching	By matching	By MS/MS	By MS/MS	By MS/MS	By MS/MS	4.2	17.1	12.9	17.1	17.1	17.1	12679000
P52209	P52209	1	1	1	6-phosphogluconate dehydrogenase, decarboxylating	PGD	>sp|P52209|6PGD_HUMAN 6-phosphogluconate dehydrogenase, decarboxylating OS=Homo sapiens GN=PGD PE=1 SV=3	1	1	1	1	0	1	1	1	0	0	0	1	1	1	0	0	0	1	1	1	0	0	3.5	3.5	3.5	53.139	483	483	0.0046083	By matching	By MS/MS	By matching	By MS/MS	By matching	By matching	0	3.5	3.5	3.5	0	0	2459800
P52272	P52272	15	15	15	Heterogeneous nuclear ribonucleoprotein M	HNRNPM	>sp|P52272|HNRPM_HUMAN Heterogeneous nuclear ribonucleoprotein M OS=Homo sapiens GN=HNRNPM PE=1 SV=3	1	15	15	15	13	14	14	13	11	11	13	14	14	13	11	11	13	14	14	13	11	11	24.2	24.2	24.2	77.515	730	730	0	By MS/MS	By MS/MS	By MS/MS	By MS/MS	By MS/MS	By MS/MS	18.9	22.1	22.1	18.9	17.7	17.7	144930000
P52292	P52292	3	3	3	Importin subunit alpha-1	KPNA2	>sp|P52292|IMA1_HUMAN Importin subunit alpha-1 OS=Homo sapiens GN=KPNA2 PE=1 SV=1	1	3	3	3	3	3	3	3	3	2	3	3	3	3	3	2	3	3	3	3	3	2	9.1	9.1	9.1	57.861	529	529	0	By MS/MS	By MS/MS	By MS/MS	By matching	By MS/MS	By MS/MS	9.1	9.1	9.1	9.1	9.1	6.2	14291000
P52565	P52565	1	1	1	Rho GDP-dissociation inhibitor 1	ARHGDIA	>sp|P52565|GDIR1_HUMAN Rho GDP-dissociation inhibitor 1 OS=Homo sapiens GN=ARHGDIA PE=1 SV=3	1	1	1	1	1	1	1	1	0	1	1	1	1	1	0	1	1	1	1	1	0	1	7.4	7.4	7.4	23.207	204	204	0	By matching	By MS/MS	By MS/MS	By MS/MS	By matching	By MS/MS	7.4	7.4	7.4	7.4	0	7.4	5436800
P52597	P52597	5	3	3	Heterogeneous nuclear ribonucleoprotein F;Heterogeneous nuclear ribonucleoprotein F, N-terminally processed	HNRNPF	>sp|P52597|HNRPF_HUMAN Heterogeneous nuclear ribonucleoprotein F OS=Homo sapiens GN=HNRNPF PE=1 SV=3	1	5	3	3	4	5	5	5	5	5	2	3	3	3	3	3	2	3	3	3	3	3	18.3	11.8	11.8	45.671	415	415	0	By MS/MS	By MS/MS	By MS/MS	By MS/MS	By MS/MS	By MS/MS	14.5	18.3	18.3	18.3	18.3	18.3	32138000
P52701	P52701	13	13	13	DNA mismatch repair protein Msh6	MSH6	>sp|P52701|MSH6_HUMAN DNA mismatch repair protein Msh6 OS=Homo sapiens GN=MSH6 PE=1 SV=2	1	13	13	13	5	13	9	10	4	8	5	13	9	10	4	8	5	13	9	10	4	8	11.5	11.5	11.5	152.78	1360	1360	0	By MS/MS	By MS/MS	By MS/MS	By MS/MS	By MS/MS	By matching	4.7	11.5	8.4	9.3	3.1	7	38347000
P52907	P52907	5	5	4	F-actin-capping protein subunit alpha-1	CAPZA1	>sp|P52907|CAZA1_HUMAN F-actin-capping protein subunit alpha-1 OS=Homo sapiens GN=CAPZA1 PE=1 SV=3	1	5	5	4	2	3	3	5	3	3	2	3	3	5	3	3	1	2	2	4	2	2	27.6	27.6	24.1	32.922	286	286	0	By MS/MS	By MS/MS	By MS/MS	By MS/MS	By MS/MS	By MS/MS	8.7	15	15	27.6	15	15	38436000
P53007	P53007	2	2	2	Tricarboxylate transport protein, mitochondrial	SLC25A1	>sp|P53007|TXTP_HUMAN Tricarboxylate transport protein, mitochondrial OS=Homo sapiens GN=SLC25A1 PE=1 SV=2	1	2	2	2	1	2	2	2	1	2	1	2	2	2	1	2	1	2	2	2	1	2	7.7	7.7	7.7	34.012	311	311	0	By matching	By MS/MS	By MS/MS	By MS/MS	By matching	By MS/MS	3.9	7.7	7.7	7.7	3.9	7.7	5583900
P53396	P53396	6	6	6	ATP-citrate synthase	ACLY	>sp|P53396|ACLY_HUMAN ATP-citrate synthase OS=Homo sapiens GN=ACLY PE=1 SV=3	1	6	6	6	5	5	6	6	6	4	5	5	6	6	6	4	5	5	6	6	6	4	6.6	6.6	6.6	120.84	1101	1101	0	By matching	By MS/MS	By MS/MS	By MS/MS	By MS/MS	By MS/MS	5.4	5.4	6.6	6.6	6.6	4	30483000
P53597	P53597	1	1	1	Succinyl-CoA ligase [ADP/GDP-forming] subunit alpha, mitochondrial	SUCLG1	>sp|P53597|SUCA_HUMAN Succinate--CoA ligase [ADP/GDP-forming] subunit alpha, mitochondrial OS=Homo sapiens GN=SUCLG1 PE=1 SV=4	1	1	1	1	0	1	1	1	1	1	0	1	1	1	1	1	0	1	1	1	1	1	4.6	4.6	4.6	36.249	346	346	0.0088692	By matching	By MS/MS	By matching	By matching	By matching	By matching	0	4.6	4.6	4.6	4.6	4.6	3382500
P53621	P53621	7	7	7	Coatomer subunit alpha;Xenin;Proxenin	COPA	>sp|P53621|COPA_HUMAN Coatomer subunit alpha OS=Homo sapiens GN=COPA PE=1 SV=2	1	7	7	7	4	7	4	6	5	3	4	7	4	6	5	3	4	7	4	6	5	3	7.4	7.4	7.4	138.34	1224	1224	0	By matching	By MS/MS	By MS/MS	By MS/MS	By MS/MS	By matching	3.9	7.4	4.1	6.1	5	2.9	18196000
P53985	P53985	2	2	2	Monocarboxylate transporter 1	SLC16A1	>sp|P53985|MOT1_HUMAN Monocarboxylate transporter 1 OS=Homo sapiens GN=SLC16A1 PE=1 SV=3	1	2	2	2	2	2	1	2	1	2	2	2	1	2	1	2	2	2	1	2	1	2	6.4	6.4	6.4	53.944	500	500	0	By matching	By MS/MS	By MS/MS	By matching	By matching	By matching	6.4	6.4	2.4	6.4	2.4	6.4	25655000
P53999	P53999	3	3	3	Activated RNA polymerase II transcriptional coactivator p15	SUB1	>sp|P53999|TCP4_HUMAN Activated RNA polymerase II transcriptional coactivator p15 OS=Homo sapiens GN=SUB1 PE=1 SV=3	1	3	3	3	3	3	3	3	3	2	3	3	3	3	3	2	3	3	3	3	3	2	26	26	26	14.395	127	127	0	By MS/MS	By MS/MS	By MS/MS	By MS/MS	By MS/MS	By MS/MS	26	26	26	26	26	15.7	29594000
P54136	P54136	9	9	9	Arginine--tRNA ligase, cytoplasmic	RARS	>sp|P54136|SYRC_HUMAN Arginine--tRNA ligase, cytoplasmic OS=Homo sapiens GN=RARS PE=1 SV=2	1	9	9	9	5	8	8	7	6	6	5	8	8	7	6	6	5	8	8	7	6	6	16.4	16.4	16.4	75.378	660	660	0	By matching	By MS/MS	By MS/MS	By MS/MS	By MS/MS	By MS/MS	8	14.8	13.9	11.8	10.5	10.3	27197000
P55060	P55060	5	5	5	Exportin-2	CSE1L	>sp|P55060|XPO2_HUMAN Exportin-2 OS=Homo sapiens GN=CSE1L PE=1 SV=3	1	5	5	5	2	4	4	5	4	5	2	4	4	5	4	5	2	4	4	5	4	5	6.7	6.7	6.7	110.42	971	971	0	By MS/MS	By MS/MS	By MS/MS	By MS/MS	By MS/MS	By MS/MS	3	5.8	5.1	6.7	4.9	6.7	28444000
P55072	P55072	15	15	15	Transitional endoplasmic reticulum ATPase	VCP	>sp|P55072|TERA_HUMAN Transitional endoplasmic reticulum ATPase OS=Homo sapiens GN=VCP PE=1 SV=4	1	15	15	15	8	14	15	15	13	11	8	14	15	15	13	11	8	14	15	15	13	11	26.7	26.7	26.7	89.321	806	806	0	By MS/MS	By MS/MS	By MS/MS	By MS/MS	By MS/MS	By MS/MS	12.9	23.9	26.7	26.7	22.3	19.1	116620000
P55084	P55084	2	2	2	Trifunctional enzyme subunit beta, mitochondrial;3-ketoacyl-CoA thiolase	HADHB	>sp|P55084|ECHB_HUMAN Trifunctional enzyme subunit beta, mitochondrial OS=Homo sapiens GN=HADHB PE=1 SV=3	1	2	2	2	0	2	2	2	2	2	0	2	2	2	2	2	0	2	2	2	2	2	3.8	3.8	3.8	51.294	474	474	0	By matching	By MS/MS	By MS/MS	By MS/MS	By matching	By MS/MS	0	3.8	3.8	3.8	3.8	3.8	6694900
P55209	P55209	3	3	3	Nucleosome assembly protein 1-like 1	NAP1L1	>sp|P55209|NP1L1_HUMAN Nucleosome assembly protein 1-like 1 OS=Homo sapiens GN=NAP1L1 PE=1 SV=1	1	3	3	3	2	3	3	3	3	2	2	3	3	3	3	2	2	3	3	3	3	2	11.8	11.8	11.8	45.374	391	391	0	By MS/MS	By MS/MS	By MS/MS	By MS/MS	By MS/MS	By MS/MS	9	11.8	11.8	11.8	11.8	9	26290000
P55327	P55327	1	1	1	Tumor protein D52	TPD52	>sp|P55327|TPD52_HUMAN Tumor protein D52 OS=Homo sapiens GN=TPD52 PE=1 SV=2	1	1	1	1	0	1	1	1	1	0	0	1	1	1	1	0	0	1	1	1	1	0	4.9	4.9	4.9	24.327	224	224	0.0035377	By matching	By MS/MS	By MS/MS	By MS/MS	By MS/MS	By matching	0	4.9	4.9	4.9	4.9	0	2552700
P55735	P55735	2	2	2	Protein SEC13 homolog	SEC13	>sp|P55735|SEC13_HUMAN Protein SEC13 homolog OS=Homo sapiens GN=SEC13 PE=1 SV=3	1	2	2	2	1	2	2	2	1	1	1	2	2	2	1	1	1	2	2	2	1	1	9.9	9.9	9.9	35.54	322	322	0	By matching	By MS/MS	By MS/MS	By MS/MS	By matching	By MS/MS	5.3	9.9	9.9	9.9	5.3	5.3	6871400
P55769	P55769	1	1	1	NHP2-like protein 1;NHP2-like protein 1, N-terminally processed	NHP2L1	>sp|P55769|NH2L1_HUMAN NHP2-like protein 1 OS=Homo sapiens GN=SNU13 PE=1 SV=3	1	1	1	1	1	1	1	1	1	1	1	1	1	1	1	1	1	1	1	1	1	1	9.4	9.4	9.4	14.173	128	128	0.0024155	By MS/MS	By matching	By matching	By matching	By MS/MS	By MS/MS	9.4	9.4	9.4	9.4	9.4	9.4	8099200
P55786;A6NEC2	P55786;A6NEC2	2;1	2;1	2;1	Puromycin-sensitive aminopeptidase;Puromycin-sensitive aminopeptidase-like protein	NPEPPS;NPEPPSL1	>sp|P55786|PSA_HUMAN Puromycin-sensitive aminopeptidase OS=Homo sapiens GN=NPEPPS PE=1 SV=2;>sp|A6NEC2|PSAL_HUMAN Puromycin-sensitive aminopeptidase-like protein OS=Homo sapiens GN=NPEPPSL1 PE=2 SV=3	2	2	2	2	0	1	1	2	1	1	0	1	1	2	1	1	0	1	1	2	1	1	2.5	2.5	2.5	103.28	919	919;478	0	By matching	By matching	By matching	By MS/MS	By matching	By MS/MS	0	1.4	1.1	2.5	1.1	1.4	3382500
P55809	P55809	2	2	2	Succinyl-CoA:3-ketoacid coenzyme A transferase 1, mitochondrial	OXCT1	>sp|P55809|SCOT1_HUMAN Succinyl-CoA:3-ketoacid coenzyme A transferase 1, mitochondrial OS=Homo sapiens GN=OXCT1 PE=1 SV=1	1	2	2	2	0	1	2	2	0	1	0	1	2	2	0	1	0	1	2	2	0	1	6.2	6.2	6.2	56.157	520	520	0	By matching	By matching	By MS/MS	By matching	By matching	By matching	0	2.1	6.2	6.2	0	2.1	4338200
Q6EEV6;P61956;P55854	Q6EEV6;P61956;P55854	1;1;1	1;1;1	1;1;1	Small ubiquitin-related modifier 4;Small ubiquitin-related modifier 2;Small ubiquitin-related modifier 3	SUMO4;SUMO2;SUMO3	>sp|Q6EEV6|SUMO4_HUMAN Small ubiquitin-related modifier 4 OS=Homo sapiens GN=SUMO4 PE=1 SV=2;>sp|P61956|SUMO2_HUMAN Small ubiquitin-related modifier 2 OS=Homo sapiens GN=SUMO2 PE=1 SV=3;>sp|P55854|SUMO3_HUMAN Small ubiquitin-related modifier 3 OS=Homo sapi	3	1	1	1	1	1	1	1	1	1	1	1	1	1	1	1	1	1	1	1	1	1	12.6	12.6	12.6	10.685	95	95;95;103	0	By matching	By matching	By matching	By matching	By MS/MS	By matching	12.6	12.6	12.6	12.6	12.6	12.6	10638000
P55884	P55884	3	3	3	Eukaryotic translation initiation factor 3 subunit B	EIF3B	>sp|P55884|EIF3B_HUMAN Eukaryotic translation initiation factor 3 subunit B OS=Homo sapiens GN=EIF3B PE=1 SV=3	1	3	3	3	1	2	2	2	2	2	1	2	2	2	2	2	1	2	2	2	2	2	4.8	4.8	4.8	92.48	814	814	0	By MS/MS	By MS/MS	By MS/MS	By MS/MS	By MS/MS	By MS/MS	1.7	3.7	3.7	2.8	2.8	3.7	10038000
P56134	P56134	1	1	1	ATP synthase subunit f, mitochondrial	ATP5J2	>sp|P56134|ATPK_HUMAN ATP synthase subunit f, mitochondrial OS=Homo sapiens GN=ATP5J2 PE=1 SV=3	1	1	1	1	0	1	1	1	1	1	0	1	1	1	1	1	0	1	1	1	1	1	13.8	13.8	13.8	10.918	94	94	0.0034642	By matching	By MS/MS	By MS/MS	By MS/MS	By matching	By matching	0	13.8	13.8	13.8	13.8	13.8	7502800
P56182	P56182	7	7	7	Ribosomal RNA processing protein 1 homolog A	RRP1	>sp|P56182|RRP1_HUMAN Ribosomal RNA processing protein 1 homolog A OS=Homo sapiens GN=RRP1 PE=1 SV=1	1	7	7	7	6	4	6	4	7	5	6	4	6	4	7	5	6	4	6	4	7	5	22.3	22.3	22.3	52.839	461	461	0	By MS/MS	By MS/MS	By MS/MS	By MS/MS	By MS/MS	By MS/MS	15.6	9.3	15.6	10	22.3	13	66431000
P56192	P56192	2	2	2	Methionine--tRNA ligase, cytoplasmic	MARS	>sp|P56192|SYMC_HUMAN Methionine--tRNA ligase, cytoplasmic OS=Homo sapiens GN=MARS PE=1 SV=2	1	2	2	2	1	2	1	2	2	1	1	2	1	2	2	1	1	2	1	2	2	1	2.6	2.6	2.6	101.11	900	900	0	By matching	By MS/MS	By matching	By MS/MS	By MS/MS	By matching	1.3	2.6	1.2	2.6	2.6	1.3	5208600
P56537	P56537	3	3	3	Eukaryotic translation initiation factor 6	EIF6	>sp|P56537|IF6_HUMAN Eukaryotic translation initiation factor 6 OS=Homo sapiens GN=EIF6 PE=1 SV=1	1	3	3	3	1	2	3	2	0	3	1	2	3	2	0	3	1	2	3	2	0	3	21.2	21.2	21.2	26.599	245	245	0	By matching	By MS/MS	By MS/MS	By matching	By matching	By MS/MS	5.7	11.4	21.2	15.5	0	21.2	8684700
P57088	P57088	1	1	1	Transmembrane protein 33	TMEM33	>sp|P57088|TMM33_HUMAN Transmembrane protein 33 OS=Homo sapiens GN=TMEM33 PE=1 SV=2	1	1	1	1	1	1	1	1	1	1	1	1	1	1	1	1	1	1	1	1	1	1	4.9	4.9	4.9	27.978	247	247	0	By matching	By MS/MS	By MS/MS	By MS/MS	By MS/MS	By MS/MS	4.9	4.9	4.9	4.9	4.9	4.9	7972100
P57678	P57678	7	7	7	Gem-associated protein 4	GEMIN4	>sp|P57678|GEMI4_HUMAN Gem-associated protein 4 OS=Homo sapiens GN=GEMIN4 PE=1 SV=2	1	7	7	7	4	7	6	6	4	5	4	7	6	6	4	5	4	7	6	6	4	5	7.7	7.7	7.7	120.04	1058	1058	0	By MS/MS	By MS/MS	By MS/MS	By MS/MS	By MS/MS	By MS/MS	4.7	7.7	6.9	6.9	4.7	5.9	33212000
P58107	P58107	31	26	26	Epiplakin	EPPK1	>sp|P58107|EPIPL_HUMAN Epiplakin OS=Homo sapiens GN=EPPK1 PE=1 SV=2	1	31	26	26	23	29	30	30	21	28	20	24	25	25	17	24	20	24	25	25	17	24	30.4	23.4	23.4	555.61	5090	5090	0	By MS/MS	By MS/MS	By MS/MS	By MS/MS	By MS/MS	By MS/MS	23.4	26.6	30.1	29.8	22	29.2	246750000
P59998	P59998	3	3	3	Actin-related protein 2/3 complex subunit 4	ARPC4	>sp|P59998|ARPC4_HUMAN Actin-related protein 2/3 complex subunit 4 OS=Homo sapiens GN=ARPC4 PE=1 SV=3	1	3	3	3	2	3	3	2	2	1	2	3	3	2	2	1	2	3	3	2	2	1	22.6	22.6	22.6	19.667	168	168	0	By MS/MS	By MS/MS	By MS/MS	By matching	By MS/MS	By matching	11.3	22.6	22.6	11.3	11.3	6.5	17811000
P60174	P60174	4	4	4	Triosephosphate isomerase	TPI1	>sp|P60174|TPIS_HUMAN Triosephosphate isomerase OS=Homo sapiens GN=TPI1 PE=1 SV=3	1	4	4	4	4	4	4	4	4	4	4	4	4	4	4	4	4	4	4	4	4	4	18.9	18.9	18.9	30.791	286	286	0	By MS/MS	By MS/MS	By MS/MS	By MS/MS	By MS/MS	By MS/MS	18.9	18.9	18.9	18.9	18.9	18.9	23927000
P60228	P60228	2	2	2	Eukaryotic translation initiation factor 3 subunit E	EIF3E	>sp|P60228|EIF3E_HUMAN Eukaryotic translation initiation factor 3 subunit E OS=Homo sapiens GN=EIF3E PE=1 SV=1	1	2	2	2	1	2	1	1	1	1	1	2	1	1	1	1	1	2	1	1	1	1	7	7	7	52.22	445	445	0	By MS/MS	By MS/MS	By MS/MS	By matching	By matching	By matching	2.5	7	2.5	2.5	2.5	2.5	5972400
P60660;P14649	P60660	6;2	6;2	6;2	Myosin light polypeptide 6	MYL6	>sp|P60660|MYL6_HUMAN Myosin light polypeptide 6 OS=Homo sapiens GN=MYL6 PE=1 SV=2	2	6	6	6	5	5	4	6	5	6	5	5	4	6	5	6	5	5	4	6	5	6	44.4	44.4	44.4	16.93	151	151;208	0	By MS/MS	By MS/MS	By MS/MS	By MS/MS	By MS/MS	By MS/MS	39.7	36.4	31.8	44.4	39.7	44.4	78009000
P60709;Q6S8J3;A5A3E0;P0CG38;Q9BYX7;P0CG39	P60709	18;6;5;4;3;3	1;0;0;0;0;0	1;0;0;0;0;0	Actin, cytoplasmic 1;Actin, cytoplasmic 1, N-terminally processed	ACTB	>sp|P60709|ACTB_HUMAN Actin, cytoplasmic 1 OS=Homo sapiens GN=ACTB PE=1 SV=1	6	18	1	1	18	18	18	18	18	18	1	1	1	1	1	1	1	1	1	1	1	1	63.2	4.5	4.5	41.736	375	375;1075;1075;1075;375;1038	0	By MS/MS	By MS/MS	By MS/MS	By MS/MS	By MS/MS	By MS/MS	63.2	63.2	63.2	63.2	63.2	63.2	210790000
P60842;Q14240	P60842;Q14240	11;6	11;6	10;5	Eukaryotic initiation factor 4A-I;Eukaryotic initiation factor 4A-II	EIF4A1;EIF4A2	>sp|P60842|IF4A1_HUMAN Eukaryotic initiation factor 4A-I OS=Homo sapiens GN=EIF4A1 PE=1 SV=1;>sp|Q14240|IF4A2_HUMAN Eukaryotic initiation factor 4A-II OS=Homo sapiens GN=EIF4A2 PE=1 SV=2	2	11	11	10	8	11	11	10	9	9	8	11	11	10	9	9	7	10	10	9	8	8	32	32	28.1	46.153	406	406;407	0	By MS/MS	By MS/MS	By MS/MS	By MS/MS	By MS/MS	By MS/MS	24.6	32	32	32	25.4	25.4	129000000
P60866	P60866	4	4	4	40S ribosomal protein S20	RPS20	>sp|P60866|RS20_HUMAN 40S ribosomal protein S20 OS=Homo sapiens GN=RPS20 PE=1 SV=1	1	4	4	4	4	4	4	4	3	4	4	4	4	4	3	4	4	4	4	4	3	4	28.6	28.6	28.6	13.373	119	119	0	By MS/MS	By MS/MS	By MS/MS	By MS/MS	By MS/MS	By MS/MS	28.6	28.6	28.6	28.6	22.7	28.6	127340000
P60900	P60900	5	5	5	Proteasome subunit alpha type-6	PSMA6	>sp|P60900|PSA6_HUMAN Proteasome subunit alpha type-6 OS=Homo sapiens GN=PSMA6 PE=1 SV=1	1	5	5	5	3	4	4	4	5	4	3	4	4	4	5	4	3	4	4	4	5	4	24.8	24.8	24.8	27.399	246	246	0	By matching	By MS/MS	By MS/MS	By MS/MS	By MS/MS	By MS/MS	13	17.5	17.5	17.5	24.8	17.5	19767000
P60953;P84095;P63000;P60763;P15153;P17081;Q9H4E5	P60953;P84095;P63000;P60763;P15153;P17081;Q9H4E5	2;1;1;1;1;1;1	2;1;1;1;1;1;1	2;1;1;1;1;1;1	Cell division control protein 42 homolog;Rho-related GTP-binding protein RhoG;Ras-related C3 botulinum toxin substrate 1;Ras-related C3 botulinum toxin substrate 3;Ras-related C3 botulinum toxin substrate 2;Rho-related GTP-binding protein RhoQ;Rho-related GTP-binding protein RhoJ	CDC42;RHOG;RAC1;RAC3;RAC2;RHOQ;RHOJ	>sp|P60953|CDC42_HUMAN Cell division control protein 42 homolog OS=Homo sapiens GN=CDC42 PE=1 SV=2;>sp|P84095|RHOG_HUMAN Rho-related GTP-binding protein RhoG OS=Homo sapiens GN=RHOG PE=1 SV=1;>sp|P63000|RAC1_HUMAN Ras-related C3 botulinum toxin substrate 1	7	2	2	2	2	2	2	2	1	1	2	2	2	2	1	1	2	2	2	2	1	1	11	11	11	21.258	191	191;191;192;192;192;205;214	0	By MS/MS	By MS/MS	By MS/MS	By MS/MS	By MS/MS	By matching	11	11	11	11	5.2	5.8	19795000
P61019;Q8WUD1	P61019;Q8WUD1	2;1	2;1	2;1	Ras-related protein Rab-2A;Ras-related protein Rab-2B	RAB2A;RAB2B	>sp|P61019|RAB2A_HUMAN Ras-related protein Rab-2A OS=Homo sapiens GN=RAB2A PE=1 SV=1;>sp|Q8WUD1|RAB2B_HUMAN Ras-related protein Rab-2B OS=Homo sapiens GN=RAB2B PE=1 SV=1	2	2	2	2	0	1	1	1	2	2	0	1	1	1	2	2	0	1	1	1	2	2	13.7	13.7	13.7	23.545	212	212;216	0	By matching	By MS/MS	By matching	By MS/MS	By matching	By MS/MS	0	7.5	7.5	7.5	13.7	13.7	4691800
P61026	P61026	2	2	1	Ras-related protein Rab-10	RAB10	>sp|P61026|RAB10_HUMAN Ras-related protein Rab-10 OS=Homo sapiens GN=RAB10 PE=1 SV=1	1	2	2	1	1	2	2	2	2	2	1	2	2	2	2	2	0	1	1	1	1	1	11	11	5.5	22.541	200	200	0	By matching	By MS/MS	By MS/MS	By MS/MS	By MS/MS	By matching	5.5	11	11	11	11	11	19725000
P61088;Q5JXB2	P61088;Q5JXB2	1;1	1;1	1;1	Ubiquitin-conjugating enzyme E2 N;Putative ubiquitin-conjugating enzyme E2 N-like	UBE2N;UBE2NL	>sp|P61088|UBE2N_HUMAN Ubiquitin-conjugating enzyme E2 N OS=Homo sapiens GN=UBE2N PE=1 SV=1;>sp|Q5JXB2|UE2NL_HUMAN Putative ubiquitin-conjugating enzyme E2 N-like OS=Homo sapiens GN=UBE2NL PE=1 SV=1	2	1	1	1	0	1	1	0	1	1	0	1	1	0	1	1	0	1	1	0	1	1	7.2	7.2	7.2	17.138	152	152;153	0.0024272	By matching	By MS/MS	By matching	By matching	By matching	By MS/MS	0	7.2	7.2	0	7.2	7.2	3921600
P61158;Q9P1U1	P61158	7;1	7;1	7;1	Actin-related protein 3	ACTR3	>sp|P61158|ARP3_HUMAN Actin-related protein 3 OS=Homo sapiens GN=ACTR3 PE=1 SV=3	2	7	7	7	5	7	7	7	5	5	5	7	7	7	5	5	5	7	7	7	5	5	25.1	25.1	25.1	47.371	418	418;418	0	By MS/MS	By MS/MS	By MS/MS	By MS/MS	By MS/MS	By MS/MS	13.2	25.1	25.1	25.1	13.2	13.2	46054000
P61160	P61160	6	6	6	Actin-related protein 2	ACTR2	>sp|P61160|ARP2_HUMAN Actin-related protein 2 OS=Homo sapiens GN=ACTR2 PE=1 SV=1	1	6	6	6	4	6	6	5	5	6	4	6	6	5	5	6	4	6	6	5	5	6	18	18	18	44.76	394	394	0	By MS/MS	By MS/MS	By MS/MS	By MS/MS	By MS/MS	By MS/MS	11.4	18	18	14.5	15	18	38588000
P84077;P61204;P84085	P84077;P61204	5;5;2	5;5;2	4;4;1	ADP-ribosylation factor 1;ADP-ribosylation factor 3	ARF1;ARF3	>sp|P84077|ARF1_HUMAN ADP-ribosylation factor 1 OS=Homo sapiens GN=ARF1 PE=1 SV=2;>sp|P61204|ARF3_HUMAN ADP-ribosylation factor 3 OS=Homo sapiens GN=ARF3 PE=1 SV=2	3	5	5	4	2	5	4	4	3	4	2	5	4	4	3	4	1	4	3	3	2	3	32	32	26	20.697	181	181;181;180	0	By MS/MS	By MS/MS	By MS/MS	By MS/MS	By MS/MS	By MS/MS	13.8	32	27.6	27.6	22.1	27.6	30776000
P61247	P61247	6	6	6	40S ribosomal protein S3a	RPS3A	>sp|P61247|RS3A_HUMAN 40S ribosomal protein S3a OS=Homo sapiens GN=RPS3A PE=1 SV=2	1	6	6	6	6	6	6	5	5	6	6	6	6	5	5	6	6	6	6	5	5	6	25.8	25.8	25.8	29.945	264	264	0	By MS/MS	By MS/MS	By MS/MS	By MS/MS	By MS/MS	By MS/MS	25.8	25.8	25.8	22.7	22.7	25.8	77875000
Q9UNX3;P61254	Q9UNX3;P61254	2;2	2;2	2;2	60S ribosomal protein L26-like 1;60S ribosomal protein L26	RPL26L1;RPL26	>sp|Q9UNX3|RL26L_HUMAN 60S ribosomal protein L26-like 1 OS=Homo sapiens GN=RPL26L1 PE=1 SV=1;>sp|P61254|RL26_HUMAN 60S ribosomal protein L26 OS=Homo sapiens GN=RPL26 PE=1 SV=1	2	2	2	2	2	2	2	2	2	2	2	2	2	2	2	2	2	2	2	2	2	2	11.7	11.7	11.7	17.256	145	145;145	0	By MS/MS	By MS/MS	By MS/MS	By MS/MS	By MS/MS	By matching	11.7	11.7	11.7	11.7	11.7	11.7	14299000
P61313	P61313	5	5	5	60S ribosomal protein L15	RPL15	>sp|P61313|RL15_HUMAN 60S ribosomal protein L15 OS=Homo sapiens GN=RPL15 PE=1 SV=2	1	5	5	5	2	5	2	3	3	3	2	5	2	3	3	3	2	5	2	3	3	3	26	26	26	24.146	204	204	0	By MS/MS	By MS/MS	By matching	By MS/MS	By MS/MS	By MS/MS	7.8	26	7.8	14.7	16.7	16.7	134540000
P61353	P61353	4	4	4	60S ribosomal protein L27	RPL27	>sp|P61353|RL27_HUMAN 60S ribosomal protein L27 OS=Homo sapiens GN=RPL27 PE=1 SV=2	1	4	4	4	4	4	4	3	3	3	4	4	4	3	3	3	4	4	4	3	3	3	36	36	36	15.798	136	136	0	By MS/MS	By MS/MS	By matching	By matching	By MS/MS	By MS/MS	36	36	36	20.6	20.6	20.6	125640000
P61513;A6NKH3	P61513;A6NKH3	2;1	2;1	2;1	60S ribosomal protein L37a;Putative 60S ribosomal protein L37a-like	RPL37A;RPL37L	>sp|P61513|RL37A_HUMAN 60S ribosomal protein L37a OS=Homo sapiens GN=RPL37A PE=1 SV=2;>sp|A6NKH3|RL37L_HUMAN Putative 60S ribosomal protein L37a-like protein OS=Homo sapiens GN=RPL37AP8 PE=5 SV=2	2	2	2	2	2	2	2	2	2	2	2	2	2	2	2	2	2	2	2	2	2	2	18.5	18.5	18.5	10.275	92	92;93	0	By MS/MS	By MS/MS	By MS/MS	By MS/MS	By MS/MS	By MS/MS	18.5	18.5	18.5	18.5	18.5	18.5	64135000
P61604	P61604	3	3	3	10 kDa heat shock protein, mitochondrial	HSPE1	>sp|P61604|CH10_HUMAN 10 kDa heat shock protein, mitochondrial OS=Homo sapiens GN=HSPE1 PE=1 SV=2	1	3	3	3	3	3	3	3	3	3	3	3	3	3	3	3	3	3	3	3	3	3	33.3	33.3	33.3	10.932	102	102	0	By MS/MS	By MS/MS	By MS/MS	By MS/MS	By MS/MS	By MS/MS	33.3	33.3	33.3	33.3	33.3	33.3	37475000
P61626	P61626	2	2	2	Lysozyme C	LYZ	>sp|P61626|LYSC_HUMAN Lysozyme C OS=Homo sapiens GN=LYZ PE=1 SV=1	1	2	2	2	2	2	2	1	2	0	2	2	2	1	2	0	2	2	2	1	2	0	14.2	14.2	14.2	16.537	148	148	0	By matching	By MS/MS	By MS/MS	By MS/MS	By MS/MS	By matching	14.2	14.2	14.2	6.1	14.2	0	22095000
P61803	P61803	1	1	1	Dolichyl-diphosphooligosaccharide--protein glycosyltransferase subunit DAD1	DAD1	>sp|P61803|DAD1_HUMAN Dolichyl-diphosphooligosaccharide--protein glycosyltransferase subunit DAD1 OS=Homo sapiens GN=DAD1 PE=1 SV=3	1	1	1	1	0	1	1	1	1	0	0	1	1	1	1	0	0	1	1	1	1	0	10.6	10.6	10.6	12.497	113	113	0.008879	By matching	By matching	By MS/MS	By MS/MS	By matching	By matching	0	10.6	10.6	10.6	10.6	0	1842900
P61978	P61978	12	12	12	Heterogeneous nuclear ribonucleoprotein K	HNRNPK	>sp|P61978|HNRPK_HUMAN Heterogeneous nuclear ribonucleoprotein K OS=Homo sapiens GN=HNRNPK PE=1 SV=1	1	12	12	12	10	12	12	12	10	10	10	12	12	12	10	10	10	12	12	12	10	10	33.7	33.7	33.7	50.976	463	463	0	By MS/MS	By MS/MS	By MS/MS	By MS/MS	By MS/MS	By MS/MS	26.3	33.7	33.7	33.7	25.7	26.3	199870000
P61981	P61981	7	5	4	14-3-3 protein gamma;14-3-3 protein gamma, N-terminally processed	YWHAG	>sp|P61981|1433G_HUMAN 14-3-3 protein gamma OS=Homo sapiens GN=YWHAG PE=1 SV=2	1	7	5	4	5	6	7	6	6	3	3	4	5	4	5	2	3	4	4	4	4	2	27.9	21.1	17.4	28.302	247	247	0	By MS/MS	By MS/MS	By MS/MS	By MS/MS	By MS/MS	By MS/MS	20.2	24.3	27.9	24.3	23.9	13.8	65792000
P62070	P62070	1	1	1	Ras-related protein R-Ras2	RRAS2	>sp|P62070|RRAS2_HUMAN Ras-related protein R-Ras2 OS=Homo sapiens GN=RRAS2 PE=1 SV=1	1	1	1	1	1	1	1	1	0	1	1	1	1	1	0	1	1	1	1	1	0	1	5.9	5.9	5.9	23.399	204	204	0	By MS/MS	By MS/MS	By MS/MS	By MS/MS	By matching	By matching	5.9	5.9	5.9	5.9	0	5.9	4349000
P62081	P62081	3	3	3	40S ribosomal protein S7	RPS7	>sp|P62081|RS7_HUMAN 40S ribosomal protein S7 OS=Homo sapiens GN=RPS7 PE=1 SV=1	1	3	3	3	2	3	3	3	3	3	2	3	3	3	3	3	2	3	3	3	3	3	23.2	23.2	23.2	22.127	194	194	0	By matching	By MS/MS	By MS/MS	By MS/MS	By MS/MS	By MS/MS	11.9	23.2	23.2	23.2	23.2	23.2	22684000
P62140;P36873;P62136	P62140;P36873;P62136	2;1;1	2;1;1	2;1;1	Serine/threonine-protein phosphatase PP1-beta catalytic subunit;Serine/threonine-protein phosphatase PP1-gamma catalytic subunit;Serine/threonine-protein phosphatase PP1-alpha catalytic subunit	PPP1CB;PPP1CC;PPP1CA	>sp|P62140|PP1B_HUMAN Serine/threonine-protein phosphatase PP1-beta catalytic subunit OS=Homo sapiens GN=PPP1CB PE=1 SV=3;>sp|P36873|PP1G_HUMAN Serine/threonine-protein phosphatase PP1-gamma catalytic subunit OS=Homo sapiens GN=PPP1CC PE=1 SV=1;>sp|P62136|	3	2	2	2	0	2	2	2	1	2	0	2	2	2	1	2	0	2	2	2	1	2	8.6	8.6	8.6	37.186	327	327;323;330	0	By matching	By MS/MS	By MS/MS	By MS/MS	By matching	By matching	0	8.6	8.6	8.6	3.1	8.6	7140400
P62191	P62191	2	2	2	26S protease regulatory subunit 4	PSMC1	>sp|P62191|PRS4_HUMAN 26S protease regulatory subunit 4 OS=Homo sapiens GN=PSMC1 PE=1 SV=1	1	2	2	2	1	1	2	2	2	2	1	1	2	2	2	2	1	1	2	2	2	2	7.5	7.5	7.5	49.184	440	440	0	By matching	By matching	By matching	By MS/MS	By MS/MS	By MS/MS	4.8	4.8	7.5	7.5	7.5	7.5	7368700
P62195;Q8NB90	P62195	3;1	3;1	3;1	26S protease regulatory subunit 8	PSMC5	>sp|P62195|PRS8_HUMAN 26S protease regulatory subunit 8 OS=Homo sapiens GN=PSMC5 PE=1 SV=1	2	3	3	3	2	2	3	3	2	1	2	2	3	3	2	1	2	2	3	3	2	1	10.1	10.1	10.1	45.626	406	406;893	0	By matching	By MS/MS	By MS/MS	By MS/MS	By MS/MS	By matching	6.2	6.2	10.1	10.1	6.2	3	12743000
P62241	P62241	7	7	7	40S ribosomal protein S8	RPS8	>sp|P62241|RS8_HUMAN 40S ribosomal protein S8 OS=Homo sapiens GN=RPS8 PE=1 SV=2	1	7	7	7	6	7	7	6	7	7	6	7	7	6	7	7	6	7	7	6	7	7	39.9	39.9	39.9	24.205	208	208	0	By MS/MS	By MS/MS	By MS/MS	By MS/MS	By MS/MS	By MS/MS	34.6	39.9	39.9	32.7	39.9	39.9	149250000
P62249	P62249	11	11	11	40S ribosomal protein S16	RPS16	>sp|P62249|RS16_HUMAN 40S ribosomal protein S16 OS=Homo sapiens GN=RPS16 PE=1 SV=2	1	11	11	11	10	11	11	11	11	10	10	11	11	11	11	10	10	11	11	11	11	10	65.8	65.8	65.8	16.445	146	146	0	By MS/MS	By MS/MS	By MS/MS	By MS/MS	By MS/MS	By MS/MS	57.5	65.8	65.8	65.8	65.8	58.9	743170000
P62258	P62258	8	6	6	14-3-3 protein epsilon	YWHAE	>sp|P62258|1433E_HUMAN 14-3-3 protein epsilon OS=Homo sapiens GN=YWHAE PE=1 SV=1	1	8	6	6	5	7	8	7	7	5	3	5	6	5	6	4	3	5	6	5	6	4	32.5	25.9	25.9	29.174	255	255	0	By matching	By MS/MS	By MS/MS	By MS/MS	By MS/MS	By MS/MS	20	25.1	32.5	32.2	28.6	25.1	46779000
P62263	P62263	3	3	3	40S ribosomal protein S14	RPS14	>sp|P62263|RS14_HUMAN 40S ribosomal protein S14 OS=Homo sapiens GN=RPS14 PE=1 SV=3	1	3	3	3	2	3	2	2	2	2	2	3	2	2	2	2	2	3	2	2	2	2	30.5	30.5	30.5	16.273	151	151	0	By matching	By MS/MS	By MS/MS	By MS/MS	By MS/MS	By MS/MS	16.6	30.5	16.6	16.6	16.6	16.6	31752000
P62266	P62266	4	4	4	40S ribosomal protein S23	RPS23	>sp|P62266|RS23_HUMAN 40S ribosomal protein S23 OS=Homo sapiens GN=RPS23 PE=1 SV=3	1	4	4	4	3	3	3	3	4	3	3	3	3	3	4	3	3	3	3	3	4	3	22.4	22.4	22.4	15.807	143	143	0	By MS/MS	By MS/MS	By MS/MS	By MS/MS	By MS/MS	By matching	21.7	21.7	21.7	21.7	22.4	21.7	96131000
P62269	P62269	13	13	13	40S ribosomal protein S18	RPS18	>sp|P62269|RS18_HUMAN 40S ribosomal protein S18 OS=Homo sapiens GN=RPS18 PE=1 SV=3	1	13	13	13	12	13	12	11	11	10	12	13	12	11	11	10	12	13	12	11	11	10	54.6	54.6	54.6	17.718	152	152	0	By MS/MS	By MS/MS	By MS/MS	By MS/MS	By MS/MS	By MS/MS	50	54.6	50	49.3	49.3	44.1	1151400000
P62273	P62273	2	2	2	40S ribosomal protein S29	RPS29	>sp|P62273|RS29_HUMAN 40S ribosomal protein S29 OS=Homo sapiens GN=RPS29 PE=1 SV=2	1	2	2	2	2	2	2	2	2	2	2	2	2	2	2	2	2	2	2	2	2	2	26.8	26.8	26.8	6.6767	56	56	0	By MS/MS	By matching	By matching	By matching	By matching	By matching	26.8	26.8	26.8	26.8	26.8	26.8	51498000
P62277	P62277	6	6	6	40S ribosomal protein S13	RPS13	>sp|P62277|RS13_HUMAN 40S ribosomal protein S13 OS=Homo sapiens GN=RPS13 PE=1 SV=2	1	6	6	6	6	6	6	6	6	6	6	6	6	6	6	6	6	6	6	6	6	6	45.7	45.7	45.7	17.222	151	151	0	By MS/MS	By MS/MS	By MS/MS	By MS/MS	By MS/MS	By MS/MS	45.7	45.7	45.7	45.7	45.7	45.7	143560000
P62280	P62280	3	3	3	40S ribosomal protein S11	RPS11	>sp|P62280|RS11_HUMAN 40S ribosomal protein S11 OS=Homo sapiens GN=RPS11 PE=1 SV=3	1	3	3	3	3	3	3	3	3	3	3	3	3	3	3	3	3	3	3	3	3	3	24.1	24.1	24.1	18.431	158	158	0	By MS/MS	By MS/MS	By MS/MS	By MS/MS	By MS/MS	By matching	24.1	24.1	24.1	24.1	24.1	24.1	70739000
P62304	P62304	2	2	2	Small nuclear ribonucleoprotein E	SNRPE	>sp|P62304|RUXE_HUMAN Small nuclear ribonucleoprotein E OS=Homo sapiens GN=SNRPE PE=1 SV=1	1	2	2	2	2	2	2	2	2	2	2	2	2	2	2	2	2	2	2	2	2	2	25	25	25	10.803	92	92	0	By matching	By MS/MS	By MS/MS	By MS/MS	By MS/MS	By matching	25	25	25	25	25	25	11661000
P62306	P62306	1	1	1	Small nuclear ribonucleoprotein F	SNRPF	>sp|P62306|RUXF_HUMAN Small nuclear ribonucleoprotein F OS=Homo sapiens GN=SNRPF PE=1 SV=1	1	1	1	1	1	1	1	1	1	1	1	1	1	1	1	1	1	1	1	1	1	1	15.1	15.1	15.1	9.7251	86	86	0	By MS/MS	By MS/MS	By MS/MS	By MS/MS	By MS/MS	By MS/MS	15.1	15.1	15.1	15.1	15.1	15.1	16549000
P62316	P62316	4	4	4	Small nuclear ribonucleoprotein Sm D2	SNRPD2	>sp|P62316|SMD2_HUMAN Small nuclear ribonucleoprotein Sm D2 OS=Homo sapiens GN=SNRPD2 PE=1 SV=1	1	4	4	4	4	4	4	4	4	4	4	4	4	4	4	4	4	4	4	4	4	4	30.5	30.5	30.5	13.527	118	118	0	By MS/MS	By MS/MS	By MS/MS	By MS/MS	By MS/MS	By MS/MS	30.5	30.5	30.5	30.5	30.5	30.5	66449000
P62318	P62318	3	3	3	Small nuclear ribonucleoprotein Sm D3	SNRPD3	>sp|P62318|SMD3_HUMAN Small nuclear ribonucleoprotein Sm D3 OS=Homo sapiens GN=SNRPD3 PE=1 SV=1	1	3	3	3	3	3	3	3	3	3	3	3	3	3	3	3	3	3	3	3	3	3	31.7	31.7	31.7	13.916	126	126	0	By MS/MS	By MS/MS	By MS/MS	By matching	By MS/MS	By MS/MS	31.7	31.7	31.7	31.7	31.7	31.7	46625000
P62328	P62328	2	2	2	Thymosin beta-4;Hematopoietic system regulatory peptide	TMSB4X	>sp|P62328|TYB4_HUMAN Thymosin beta-4 OS=Homo sapiens GN=TMSB4X PE=1 SV=2	1	2	2	2	0	2	2	1	2	1	0	2	2	1	2	1	0	2	2	1	2	1	59.1	59.1	59.1	5.0526	44	44	0	By matching	By MS/MS	By MS/MS	By matching	By MS/MS	By matching	0	59.1	59.1	27.3	59.1	27.3	20461000
P62424	P62424	9	9	9	60S ribosomal protein L7a	RPL7A	>sp|P62424|RL7A_HUMAN 60S ribosomal protein L7a OS=Homo sapiens GN=RPL7A PE=1 SV=2	1	9	9	9	9	7	9	8	9	8	9	7	9	8	9	8	9	7	9	8	9	8	30.5	30.5	30.5	29.995	266	266	0	By MS/MS	By MS/MS	By MS/MS	By MS/MS	By MS/MS	By MS/MS	30.5	25.6	30.5	30.5	30.5	25.6	226760000
P62701;Q8TD47;P22090	P62701	13;6;5	13;6;5	13;6;5	40S ribosomal protein S4, X isoform	RPS4X	>sp|P62701|RS4X_HUMAN 40S ribosomal protein S4, X isoform OS=Homo sapiens GN=RPS4X PE=1 SV=2	3	13	13	13	13	13	13	12	13	13	13	13	13	12	13	13	13	13	13	12	13	13	52.9	52.9	52.9	29.597	263	263;263;263	0	By MS/MS	By MS/MS	By MS/MS	By MS/MS	By MS/MS	By MS/MS	52.9	52.9	52.9	50.2	52.9	52.9	628620000
P63267;P68133;P68032;P62736	P63267;P68133;P68032;P62736	10;10;10;10	1;1;1;1	1;1;1;1	Actin, gamma-enteric smooth muscle;Actin, alpha skeletal muscle;Actin, alpha cardiac muscle 1;Actin, aortic smooth muscle	ACTG2;ACTA1;ACTC1;ACTA2	>sp|P63267|ACTH_HUMAN Actin, gamma-enteric smooth muscle OS=Homo sapiens GN=ACTG2 PE=1 SV=1;>sp|P68133|ACTS_HUMAN Actin, alpha skeletal muscle OS=Homo sapiens GN=ACTA1 PE=1 SV=1;>sp|P68032|ACTC_HUMAN Actin, alpha cardiac muscle 1 OS=Homo sapiens GN=ACTC1 P	4	10	1	1	10	10	10	10	10	10	1	1	1	1	1	1	1	1	1	1	1	1	26.9	4.3	4.3	41.876	376	376;377;377;377	0	By MS/MS	By MS/MS	By MS/MS	By MS/MS	By MS/MS	By MS/MS	26.9	26.9	26.9	26.9	26.9	26.9	264120000
P62750	P62750	4	4	4	60S ribosomal protein L23a	RPL23A	>sp|P62750|RL23A_HUMAN 60S ribosomal protein L23a OS=Homo sapiens GN=RPL23A PE=1 SV=1	1	4	4	4	4	3	4	3	4	2	4	3	4	3	4	2	4	3	4	3	4	2	28.8	28.8	28.8	17.695	156	156	0	By MS/MS	By MS/MS	By MS/MS	By MS/MS	By MS/MS	By matching	28.8	21.8	28.8	22.4	28.8	15.4	59831000
P62753	P62753	7	7	7	40S ribosomal protein S6	RPS6	>sp|P62753|RS6_HUMAN 40S ribosomal protein S6 OS=Homo sapiens GN=RPS6 PE=1 SV=1	1	7	7	7	5	5	7	5	6	6	5	5	7	5	6	6	5	5	7	5	6	6	31.3	31.3	31.3	28.68	249	249	0	By MS/MS	By MS/MS	By MS/MS	By MS/MS	By MS/MS	By MS/MS	18.5	18.5	31.3	22.9	24.5	24.5	181140000
P62805	P62805	8	8	8	Histone H4	HIST1H4A	>sp|P62805|H4_HUMAN Histone H4 OS=Homo sapiens GN=HIST1H4A PE=1 SV=2	1	8	8	8	8	8	8	8	8	8	8	8	8	8	8	8	8	8	8	8	8	8	59.2	59.2	59.2	11.367	103	103	0	By MS/MS	By MS/MS	By MS/MS	By MS/MS	By MS/MS	By MS/MS	59.2	59.2	59.2	59.2	59.2	59.2	1584900000
Q9H0U4;Q92928;P62820;P51153;Q92930;P61006;P59190	Q9H0U4;Q92928;P62820;P51153;Q92930;P61006;P59190	2;2;2;1;1;1;1	1;1;1;0;0;0;0	1;1;1;0;0;0;0	Ras-related protein Rab-1B;Putative Ras-related protein Rab-1C;Ras-related protein Rab-1A;Ras-related protein Rab-13;Ras-related protein Rab-8B;Ras-related protein Rab-8A;Ras-related protein Rab-15	RAB1B;RAB1C;RAB1A;RAB13;RAB8B;RAB8A;RAB15	>sp|Q9H0U4|RAB1B_HUMAN Ras-related protein Rab-1B OS=Homo sapiens GN=RAB1B PE=1 SV=1;>sp|Q92928|RAB1C_HUMAN Putative Ras-related protein Rab-1C OS=Homo sapiens GN=RAB1C PE=5 SV=2;>sp|P62820|RAB1A_HUMAN Ras-related protein Rab-1A OS=Homo sapiens GN=RAB1A PE	7	2	1	1	2	2	2	2	2	2	1	1	1	1	1	1	1	1	1	1	1	1	13.4	8	8	22.171	201	201;201;205;203;207;207;212	0.002448	By matching	By matching	By MS/MS	By matching	By matching	By matching	13.4	13.4	13.4	13.4	13.4	13.4	4794200
P62826	P62826	6	6	6	GTP-binding nuclear protein Ran	RAN	>sp|P62826|RAN_HUMAN GTP-binding nuclear protein Ran OS=Homo sapiens GN=RAN PE=1 SV=3	1	6	6	6	6	5	6	5	6	4	6	5	6	5	6	4	6	5	6	5	6	4	25	25	25	24.423	216	216	0	By MS/MS	By MS/MS	By MS/MS	By MS/MS	By MS/MS	By MS/MS	25	20.4	25	20.4	25	20.4	76019000
P62829	P62829	3	3	3	60S ribosomal protein L23	RPL23	>sp|P62829|RL23_HUMAN 60S ribosomal protein L23 OS=Homo sapiens GN=RPL23 PE=1 SV=1	1	3	3	3	3	3	3	3	3	3	3	3	3	3	3	3	3	3	3	3	3	3	32.1	32.1	32.1	14.865	140	140	0	By MS/MS	By MS/MS	By MS/MS	By MS/MS	By MS/MS	By MS/MS	32.1	32.1	32.1	32.1	32.1	32.1	108790000
P62841	P62841	4	4	4	40S ribosomal protein S15	RPS15	>sp|P62841|RS15_HUMAN 40S ribosomal protein S15 OS=Homo sapiens GN=RPS15 PE=1 SV=2	1	4	4	4	4	4	3	2	3	3	4	4	3	2	3	3	4	4	3	2	3	3	33.1	33.1	33.1	17.04	145	145	0	By MS/MS	By MS/MS	By MS/MS	By MS/MS	By MS/MS	By MS/MS	33.1	33.1	26.2	13.1	26.2	26.2	44948000
P62847	P62847	4	4	4	40S ribosomal protein S24	RPS24	>sp|P62847|RS24_HUMAN 40S ribosomal protein S24 OS=Homo sapiens GN=RPS24 PE=1 SV=1	1	4	4	4	3	3	3	3	3	2	3	3	3	3	3	2	3	3	3	3	3	2	35.3	35.3	35.3	15.423	133	133	0	By MS/MS	By MS/MS	By MS/MS	By MS/MS	By MS/MS	By MS/MS	26.3	29.3	29.3	26.3	26.3	20.3	38480000
P62851	P62851	6	6	6	40S ribosomal protein S25	RPS25	>sp|P62851|RS25_HUMAN 40S ribosomal protein S25 OS=Homo sapiens GN=RPS25 PE=1 SV=1	1	6	6	6	4	6	6	6	6	5	4	6	6	6	6	5	4	6	6	6	6	5	40.8	40.8	40.8	13.742	125	125	0	By MS/MS	By MS/MS	By MS/MS	By MS/MS	By MS/MS	By MS/MS	21.6	40.8	40.8	40.8	40.8	29.6	513290000
P62854;Q5JNZ5	P62854;Q5JNZ5	3;2	3;2	3;2	40S ribosomal protein S26;Putative 40S ribosomal protein S26-like 1	RPS26;RPS26P11	>sp|P62854|RS26_HUMAN 40S ribosomal protein S26 OS=Homo sapiens GN=RPS26 PE=1 SV=3;>sp|Q5JNZ5|RS26L_HUMAN Putative 40S ribosomal protein S26-like 1 OS=Homo sapiens GN=RPS26P11 PE=5 SV=1	2	3	3	3	3	3	3	3	3	3	3	3	3	3	3	3	3	3	3	3	3	3	27	27	27	13.015	115	115;115	0	By MS/MS	By MS/MS	By MS/MS	By MS/MS	By MS/MS	By MS/MS	27	27	27	27	27	27	132120000
P62857	P62857	2	2	2	40S ribosomal protein S28	RPS28	>sp|P62857|RS28_HUMAN 40S ribosomal protein S28 OS=Homo sapiens GN=RPS28 PE=1 SV=1	1	2	2	2	0	2	2	2	2	1	0	2	2	2	2	1	0	2	2	2	2	1	30.4	30.4	30.4	7.8409	69	69	0	By matching	By MS/MS	By MS/MS	By MS/MS	By MS/MS	By MS/MS	0	30.4	30.4	30.4	30.4	17.4	6434600
P62873	P62873	6	3	3	Guanine nucleotide-binding protein G(I)/G(S)/G(T) subunit beta-1	GNB1	>sp|P62873|GBB1_HUMAN Guanine nucleotide-binding protein G(I)/G(S)/G(T) subunit beta-1 OS=Homo sapiens GN=GNB1 PE=1 SV=3	1	6	3	3	6	6	6	6	4	5	3	3	3	3	1	2	3	3	3	3	1	2	22.6	13.5	13.5	37.377	340	340	0	By MS/MS	By MS/MS	By MS/MS	By MS/MS	By MS/MS	By MS/MS	22.6	22.6	22.6	22.6	12.6	16.8	13752000
P62879;P16520	P62879	7;1	7;1	3;0	Guanine nucleotide-binding protein G(I)/G(S)/G(T) subunit beta-2	GNB2	>sp|P62879|GBB2_HUMAN Guanine nucleotide-binding protein G(I)/G(S)/G(T) subunit beta-2 OS=Homo sapiens GN=GNB2 PE=1 SV=3	2	7	7	3	7	7	7	7	7	7	7	7	7	7	7	7	3	3	3	3	3	3	22.6	22.6	9.4	37.331	340	340;340	0	By MS/MS	By MS/MS	By MS/MS	By MS/MS	By MS/MS	By MS/MS	22.6	22.6	22.6	22.6	22.6	22.6	124630000
P62888	P62888	5	5	5	60S ribosomal protein L30	RPL30	>sp|P62888|RL30_HUMAN 60S ribosomal protein L30 OS=Homo sapiens GN=RPL30 PE=1 SV=2	1	5	5	5	5	5	5	5	5	5	5	5	5	5	5	5	5	5	5	5	5	5	58.3	58.3	58.3	12.784	115	115	0	By MS/MS	By MS/MS	By MS/MS	By MS/MS	By MS/MS	By MS/MS	58.3	58.3	58.3	58.3	58.3	58.3	244570000
P62899	P62899	3	3	3	60S ribosomal protein L31	RPL31	>sp|P62899|RL31_HUMAN 60S ribosomal protein L31 OS=Homo sapiens GN=RPL31 PE=1 SV=1	1	3	3	3	3	3	3	2	3	2	3	3	3	2	3	2	3	3	3	2	3	2	26.4	26.4	26.4	14.463	125	125	0	By MS/MS	By MS/MS	By MS/MS	By MS/MS	By MS/MS	By MS/MS	26.4	26.4	26.4	15.2	26.4	18.4	40723000
P62906	P62906	7	7	7	60S ribosomal protein L10a	RPL10A	>sp|P62906|RL10A_HUMAN 60S ribosomal protein L10a OS=Homo sapiens GN=RPL10A PE=1 SV=2	1	7	7	7	5	6	6	5	5	3	5	6	6	5	5	3	5	6	6	5	5	3	32.7	32.7	32.7	24.831	217	217	0	By MS/MS	By MS/MS	By MS/MS	By MS/MS	By MS/MS	By MS/MS	26.3	32.3	32.7	26.3	26.3	17.1	130650000
P62910	P62910	2	2	2	60S ribosomal protein L32	RPL32	>sp|P62910|RL32_HUMAN 60S ribosomal protein L32 OS=Homo sapiens GN=RPL32 PE=1 SV=2	1	2	2	2	2	2	2	1	2	2	2	2	2	1	2	2	2	2	2	1	2	2	17.8	17.8	17.8	15.86	135	135	0	By MS/MS	By MS/MS	By MS/MS	By MS/MS	By matching	By MS/MS	17.8	17.8	17.8	7.4	17.8	17.8	11275000
P62913	P62913	6	6	6	60S ribosomal protein L11	RPL11	>sp|P62913|RL11_HUMAN 60S ribosomal protein L11 OS=Homo sapiens GN=RPL11 PE=1 SV=2	1	6	6	6	4	6	6	5	5	4	4	6	6	5	5	4	4	6	6	5	5	4	32.6	32.6	32.6	20.252	178	178	0	By MS/MS	By MS/MS	By MS/MS	By MS/MS	By MS/MS	By MS/MS	18.5	32.6	32.6	25.3	25.3	23.6	81583000
P62917	P62917	8	8	8	60S ribosomal protein L8	RPL8	>sp|P62917|RL8_HUMAN 60S ribosomal protein L8 OS=Homo sapiens GN=RPL8 PE=1 SV=2	1	8	8	8	5	8	7	7	6	7	5	8	7	7	6	7	5	8	7	7	6	7	32.7	32.7	32.7	28.024	257	257	0	By MS/MS	By MS/MS	By MS/MS	By MS/MS	By MS/MS	By MS/MS	16.7	32.7	30	21	19.5	21	268480000
P62937;Q9Y536;P0DN26;F5H284;A0A0B4J2A2;A0A075B759	P62937	11;1;1;1;1;1	11;1;1;1;1;1	11;1;1;1;1;1	Peptidyl-prolyl cis-trans isomerase A;Peptidyl-prolyl cis-trans isomerase A, N-terminally processed	PPIA	>sp|P62937|PPIA_HUMAN Peptidyl-prolyl cis-trans isomerase A OS=Homo sapiens GN=PPIA PE=1 SV=2	6	11	11	11	6	10	11	11	11	7	6	10	11	11	11	7	6	10	11	11	11	7	67.3	67.3	67.3	18.012	165	165;164;164;164;164;164	0	By matching	By MS/MS	By MS/MS	By MS/MS	By MS/MS	By MS/MS	39.4	66.7	67.3	67.3	67.3	39.4	212470000
P62979;P62987;P0CG47;P0CG48	P62979	5;2;2;2	5;2;2;2	5;2;2;2	Ubiquitin-40S ribosomal protein S27a;Ubiquitin;40S ribosomal protein S27a	RPS27A	>sp|P62979|RS27A_HUMAN Ubiquitin-40S ribosomal protein S27a OS=Homo sapiens GN=RPS27A PE=1 SV=2	4	5	5	5	4	4	5	4	3	3	4	4	5	4	3	3	4	4	5	4	3	3	42.3	42.3	42.3	17.965	156	156;128;229;685	0	By MS/MS	By MS/MS	By MS/MS	By matching	By MS/MS	By matching	32.1	32.1	42.3	36.5	26.3	26.3	99657000
P62995	P62995	11	11	9	Transformer-2 protein homolog beta	TRA2B	>sp|P62995|TRA2B_HUMAN Transformer-2 protein homolog beta OS=Homo sapiens GN=TRA2B PE=1 SV=1	1	11	11	9	9	11	10	11	10	10	9	11	10	11	10	10	7	9	8	9	8	8	39.9	39.9	33.7	33.665	288	288	0	By MS/MS	By MS/MS	By MS/MS	By MS/MS	By MS/MS	By MS/MS	38.9	39.9	38.9	39.9	38.9	38.9	333100000
P63104;Q04917	P63104	10;2	10;2	8;0	14-3-3 protein zeta/delta	YWHAZ	>sp|P63104|1433Z_HUMAN 14-3-3 protein zeta/delta OS=Homo sapiens GN=YWHAZ PE=1 SV=1	2	10	10	8	8	9	10	8	8	7	8	9	10	8	8	7	6	7	8	6	7	6	49.8	49.8	42.9	27.745	245	245;246	0	By MS/MS	By MS/MS	By MS/MS	By MS/MS	By MS/MS	By MS/MS	37.1	42	49.8	37.1	38	34.3	187430000
P63167	P63167	1	1	1	Dynein light chain 1, cytoplasmic	DYNLL1	>sp|P63167|DYL1_HUMAN Dynein light chain 1, cytoplasmic OS=Homo sapiens GN=DYNLL1 PE=1 SV=1	1	1	1	1	0	0	1	1	0	0	0	0	1	1	0	0	0	0	1	1	0	0	24.7	24.7	24.7	10.366	89	89	0.00125	By matching	By matching	By MS/MS	By MS/MS	By matching	By matching	0	0	24.7	24.7	0	0	2438400
P63173	P63173	1	1	1	60S ribosomal protein L38	RPL38	>sp|P63173|RL38_HUMAN 60S ribosomal protein L38 OS=Homo sapiens GN=RPL38 PE=1 SV=2	1	1	1	1	1	1	1	1	1	1	1	1	1	1	1	1	1	1	1	1	1	1	17.1	17.1	17.1	8.2178	70	70	0.0045403	By matching	By MS/MS	By matching	By matching	By matching	By matching	17.1	17.1	17.1	17.1	17.1	17.1	5806200
P63208	P63208	1	1	1	S-phase kinase-associated protein 1	SKP1	>sp|P63208|SKP1_HUMAN S-phase kinase-associated protein 1 OS=Homo sapiens GN=SKP1 PE=1 SV=2	1	1	1	1	1	1	1	1	0	1	1	1	1	1	0	1	1	1	1	1	0	1	7.4	7.4	7.4	18.658	163	163	0.0012547	By matching	By MS/MS	By MS/MS	By MS/MS	By matching	By matching	7.4	7.4	7.4	7.4	0	7.4	3081200
P63241;Q9GZV4;Q6IS14	P63241;Q9GZV4;Q6IS14	4;3;3	4;3;3	4;3;3	Eukaryotic translation initiation factor 5A-1;Eukaryotic translation initiation factor 5A-2;Eukaryotic translation initiation factor 5A-1-like	EIF5A;EIF5A2;EIF5AL1	>sp|P63241|IF5A1_HUMAN Eukaryotic translation initiation factor 5A-1 OS=Homo sapiens GN=EIF5A PE=1 SV=2;>sp|Q9GZV4|IF5A2_HUMAN Eukaryotic translation initiation factor 5A-2 OS=Homo sapiens GN=EIF5A2 PE=1 SV=3;>sp|Q6IS14|IF5AL_HUMAN Eukaryotic translation i	3	4	4	4	2	4	4	4	4	3	2	4	4	4	4	3	2	4	4	4	4	3	35.1	35.1	35.1	16.832	154	154;153;154	0	By matching	By MS/MS	By MS/MS	By MS/MS	By MS/MS	By MS/MS	18.8	35.1	35.1	35.1	35.1	30.5	41397000
P63244	P63244	9	9	9	Guanine nucleotide-binding protein subunit beta-2-like 1	GNB2L1	>sp|P63244|RACK1_HUMAN Receptor of activated protein C kinase 1 OS=Homo sapiens GN=RACK1 PE=1 SV=3	1	9	9	9	3	9	6	5	8	5	3	9	6	5	8	5	3	9	6	5	8	5	41	41	41	35.076	317	317	0	By matching	By MS/MS	By MS/MS	By MS/MS	By MS/MS	By MS/MS	10.7	41	23.7	19.6	32.5	21.1	47098000
P63261	P63261	18	18	1	Actin, cytoplasmic 2;Actin, cytoplasmic 2, N-terminally processed	ACTG1	>sp|P63261|ACTG_HUMAN Actin, cytoplasmic 2 OS=Homo sapiens GN=ACTG1 PE=1 SV=1	1	18	18	1	18	18	18	18	18	18	18	18	18	18	18	18	1	1	1	1	1	1	63.2	63.2	4.5	41.792	375	375	0	By MS/MS	By MS/MS	By MS/MS	By MS/MS	By MS/MS	By MS/MS	63.2	63.2	63.2	63.2	63.2	63.2	10535000000
P63313	P63313	2	2	2	Thymosin beta-10	TMSB10	>sp|P63313|TYB10_HUMAN Thymosin beta-10 OS=Homo sapiens GN=TMSB10 PE=1 SV=2	1	2	2	2	1	2	2	2	2	2	1	2	2	2	2	2	1	2	2	2	2	2	63.6	63.6	63.6	5.0256	44	44	0	By matching	By MS/MS	By MS/MS	By MS/MS	By matching	By matching	31.8	63.6	63.6	63.6	63.6	63.6	44079000
P67809;Q9Y2T7	P67809	14;3	14;3	10;0	Nuclease-sensitive element-binding protein 1	YBX1	>sp|P67809|YBOX1_HUMAN Nuclease-sensitive element-binding protein 1 OS=Homo sapiens GN=YBX1 PE=1 SV=3	2	14	14	10	12	14	13	13	13	13	12	14	13	13	13	13	9	10	10	9	9	9	47.8	47.8	42.9	35.924	324	324;364	0	By MS/MS	By MS/MS	By MS/MS	By MS/MS	By MS/MS	By MS/MS	47.8	47.8	47.8	47.8	47.8	47.8	457520000
P67936;P06753;P09493;P07951;CON__Q3SX28	P67936;P06753;P09493;P07951;CON__Q3SX28	4;3;2;2;2	4;3;2;2;2	4;3;2;2;2	Tropomyosin alpha-4 chain;Tropomyosin alpha-3 chain;Tropomyosin alpha-1 chain;Tropomyosin beta chain	TPM4;TPM3;TPM1;TPM2	>sp|P67936|TPM4_HUMAN Tropomyosin alpha-4 chain OS=Homo sapiens GN=TPM4 PE=1 SV=3;>sp|P06753|TPM3_HUMAN Tropomyosin alpha-3 chain OS=Homo sapiens GN=TPM3 PE=1 SV=2;>sp|P09493|TPM1_HUMAN Tropomyosin alpha-1 chain OS=Homo sapiens GN=TPM1 PE=1 SV=2;>sp|P07951	5	4	4	4	3	4	4	4	3	4	3	4	4	4	3	4	3	4	4	4	3	4	18.5	18.5	18.5	28.521	248	248;285;284;284;284	0	By matching	By MS/MS	By MS/MS	By MS/MS	By MS/MS	By MS/MS	14.1	18.5	18.5	18.5	14.1	18.5	49725000
Q5VTE0;P68104;Q05639	Q5VTE0;P68104;Q05639	13;13;7	13;13;7	13;13;7	Putative elongation factor 1-alpha-like 3;Elongation factor 1-alpha 1;Elongation factor 1-alpha 2	EEF1A1P5;EEF1A1;EEF1A2	>sp|Q5VTE0|EF1A3_HUMAN Putative elongation factor 1-alpha-like 3 OS=Homo sapiens GN=EEF1A1P5 PE=5 SV=1;>sp|P68104|EF1A1_HUMAN Elongation factor 1-alpha 1 OS=Homo sapiens GN=EEF1A1 PE=1 SV=1;>sp|Q05639|EF1A2_HUMAN Elongation factor 1-alpha 2 OS=Homo sapiens	3	13	13	13	11	12	12	12	12	11	11	12	12	12	12	11	11	12	12	12	12	11	42	42	42	50.184	462	462;462;463	0	By MS/MS	By MS/MS	By MS/MS	By MS/MS	By MS/MS	By MS/MS	39	39.6	39.6	35.7	35.7	35.1	1114900000
P68363;Q9H853	P68363	20;1	20;1	0;0	Tubulin alpha-1B chain	TUBA1B	>sp|P68363|TBA1B_HUMAN Tubulin alpha-1B chain OS=Homo sapiens GN=TUBA1B PE=1 SV=1	2	20	20	0	19	20	20	20	18	18	19	20	20	20	18	18	0	0	0	0	0	0	54.3	54.3	0	50.151	451	451;241	0	By MS/MS	By MS/MS	By MS/MS	By MS/MS	By MS/MS	By MS/MS	49.7	54.3	54.3	54.3	50.3	46.6	1636200000
P68366	P68366	20	3	3	Tubulin alpha-4A chain	TUBA4A	>sp|P68366|TBA4A_HUMAN Tubulin alpha-4A chain OS=Homo sapiens GN=TUBA4A PE=1 SV=1	1	20	3	3	19	20	20	20	18	18	3	3	3	3	3	3	3	3	3	3	3	3	54.9	10	10	49.924	448	448	0	By MS/MS	By MS/MS	By MS/MS	By MS/MS	By MS/MS	By matching	50.2	54.9	54.9	54.9	50.9	47.1	52098000
P68371;P04350;A6NNZ2;Q9H4B7;CON__ENSEMBL:ENSBTAP00000025008	P68371;P04350	18;13;5;3;3	18;13;5;3;3	3;2;0;0;0	Tubulin beta-4B chain;Tubulin beta-4A chain	TUBB4B;TUBB4A	>sp|P68371|TBB4B_HUMAN Tubulin beta-4B chain OS=Homo sapiens GN=TUBB4B PE=1 SV=1;>sp|P04350|TBB4A_HUMAN Tubulin beta-4A chain OS=Homo sapiens GN=TUBB4A PE=1 SV=2	5	18	18	3	17	17	17	17	16	17	17	17	17	17	16	17	3	3	3	3	3	3	47	47	7	49.83	445	445;444;444;451;536	0	By MS/MS	By MS/MS	By MS/MS	By MS/MS	By MS/MS	By MS/MS	41.3	41.3	44.5	41.3	41.1	41.3	1626600000
Q71DI3;Q16695;P84243;P68431;Q6NXT2	Q71DI3;Q16695;P84243;P68431;Q6NXT2	3;3;3;3;2	3;3;3;3;2	3;3;3;3;2	Histone H3.2;Histone H3.1t;Histone H3.3;Histone H3.1;Histone H3.3C	HIST2H3A;HIST3H3;H3F3A;HIST1H3A;H3F3C	>sp|Q71DI3|H32_HUMAN Histone H3.2 OS=Homo sapiens GN=HIST2H3A PE=1 SV=3;>sp|Q16695|H31T_HUMAN Histone H3.1t OS=Homo sapiens GN=HIST3H3 PE=1 SV=3;>sp|P84243|H33_HUMAN Histone H3.3 OS=Homo sapiens GN=H3F3A PE=1 SV=2;>sp|P68431|H31_HUMAN Histone H3.1 OS=Homo	5	3	3	3	3	3	3	3	3	3	3	3	3	3	3	3	3	3	3	3	3	3	19.9	19.9	19.9	15.388	136	136;136;136;136;135	0	By MS/MS	By MS/MS	By MS/MS	By MS/MS	By MS/MS	By MS/MS	19.9	19.9	19.9	19.9	19.9	19.9	749020000
P78316	P78316	5	5	5	Nucleolar protein 14	NOP14	>sp|P78316|NOP14_HUMAN Nucleolar protein 14 OS=Homo sapiens GN=NOP14 PE=1 SV=3	1	5	5	5	3	3	3	2	5	3	3	3	3	2	5	3	3	3	3	2	5	3	6.9	6.9	6.9	97.667	857	857	0	By MS/MS	By matching	By MS/MS	By MS/MS	By MS/MS	By MS/MS	4.1	4.1	4.1	2.8	6.9	4.1	17105000
P78347	P78347	1	1	1	General transcription factor II-I	GTF2I	>sp|P78347|GTF2I_HUMAN General transcription factor II-I OS=Homo sapiens GN=GTF2I PE=1 SV=2	1	1	1	1	1	1	1	1	1	1	1	1	1	1	1	1	1	1	1	1	1	1	1.2	1.2	1.2	112.42	998	998	0	By matching	By MS/MS	By matching	By matching	By matching	By MS/MS	1.2	1.2	1.2	1.2	1.2	1.2	2265700
P78371	P78371	12	12	12	T-complex protein 1 subunit beta	CCT2	>sp|P78371|TCPB_HUMAN T-complex protein 1 subunit beta OS=Homo sapiens GN=CCT2 PE=1 SV=4	1	12	12	12	7	11	11	12	11	10	7	11	11	12	11	10	7	11	11	12	11	10	33.6	33.6	33.6	57.488	535	535	0	By MS/MS	By MS/MS	By MS/MS	By MS/MS	By MS/MS	By MS/MS	17.9	31	31	33.6	31	27.3	132360000
P78527	P78527	60	60	60	DNA-dependent protein kinase catalytic subunit	PRKDC	>sp|P78527|PRKDC_HUMAN DNA-dependent protein kinase catalytic subunit OS=Homo sapiens GN=PRKDC PE=1 SV=3	1	60	60	60	40	56	52	57	47	44	40	56	52	57	47	44	40	56	52	57	47	44	17.7	17.7	17.7	469.08	4128	4128	0	By MS/MS	By MS/MS	By MS/MS	By MS/MS	By MS/MS	By MS/MS	11.8	16.5	15.5	16.5	13.8	12.8	426590000
P80723	P80723	11	11	11	Brain acid soluble protein 1	BASP1	>sp|P80723|BASP1_HUMAN Brain acid soluble protein 1 OS=Homo sapiens GN=BASP1 PE=1 SV=2	1	11	11	11	11	11	11	11	11	11	11	11	11	11	11	11	11	11	11	11	11	11	70.5	70.5	70.5	22.693	227	227	0	By MS/MS	By MS/MS	By MS/MS	By MS/MS	By MS/MS	By MS/MS	70.5	70.5	70.5	70.5	70.5	70.5	421160000
P81605	P81605	4	4	4	Dermcidin;Survival-promoting peptide;DCD-1	DCD	>sp|P81605|DCD_HUMAN Dermcidin OS=Homo sapiens GN=DCD PE=1 SV=2	1	4	4	4	3	3	3	3	3	4	3	3	3	3	3	4	3	3	3	3	3	4	33.6	33.6	33.6	11.284	110	110	0	By MS/MS	By MS/MS	By MS/MS	By MS/MS	By MS/MS	By MS/MS	22.7	22.7	22.7	22.7	22.7	33.6	130960000
P82650	P82650	4	4	4	28S ribosomal protein S22, mitochondrial	MRPS22	>sp|P82650|RT22_HUMAN 28S ribosomal protein S22, mitochondrial OS=Homo sapiens GN=MRPS22 PE=1 SV=1	1	4	4	4	4	4	4	3	4	3	4	4	4	3	4	3	4	4	4	3	4	3	15	15	15	41.28	360	360	0	By MS/MS	By MS/MS	By MS/MS	By MS/MS	By MS/MS	By MS/MS	15	15	15	11.7	15	11.9	23481000
P82673	P82673	2	2	2	28S ribosomal protein S35, mitochondrial	MRPS35	>sp|P82673|RT35_HUMAN 28S ribosomal protein S35, mitochondrial OS=Homo sapiens GN=MRPS35 PE=1 SV=1	1	2	2	2	1	2	1	2	1	0	1	2	1	2	1	0	1	2	1	2	1	0	9	9	9	36.844	323	323	0	By matching	By MS/MS	By MS/MS	By MS/MS	By MS/MS	By matching	5.9	9	5.9	9	5.9	0	11973000
P82675	P82675	7	7	7	28S ribosomal protein S5, mitochondrial	MRPS5	>sp|P82675|RT05_HUMAN 28S ribosomal protein S5, mitochondrial OS=Homo sapiens GN=MRPS5 PE=1 SV=2	1	7	7	7	5	7	7	7	5	4	5	7	7	7	5	4	5	7	7	7	5	4	18.6	18.6	18.6	48.006	430	430	0	By matching	By MS/MS	By MS/MS	By MS/MS	By MS/MS	By matching	13.3	18.6	18.6	18.6	14.4	10.5	42827000
P82921	P82921	2	2	2	28S ribosomal protein S21, mitochondrial	MRPS21	>sp|P82921|RT21_HUMAN 28S ribosomal protein S21, mitochondrial OS=Homo sapiens GN=MRPS21 PE=1 SV=2	1	2	2	2	1	2	2	2	2	2	1	2	2	2	2	2	1	2	2	2	2	2	29.9	29.9	29.9	10.741	87	87	0	By matching	By MS/MS	By matching	By MS/MS	By MS/MS	By MS/MS	13.8	29.9	29.9	29.9	29.9	29.9	6453800
P82932	P82932	2	2	2	28S ribosomal protein S6, mitochondrial	MRPS6	>sp|P82932|RT06_HUMAN 28S ribosomal protein S6, mitochondrial OS=Homo sapiens GN=MRPS6 PE=1 SV=3	1	2	2	2	0	2	1	2	2	0	0	2	1	2	2	0	0	2	1	2	2	0	16.8	16.8	16.8	14.226	125	125	0	By matching	By MS/MS	By matching	By matching	By MS/MS	By matching	0	16.8	6.4	16.8	16.8	0	6971900
P82933	P82933	3	3	3	28S ribosomal protein S9, mitochondrial	MRPS9	>sp|P82933|RT09_HUMAN 28S ribosomal protein S9, mitochondrial OS=Homo sapiens GN=MRPS9 PE=1 SV=2	1	3	3	3	1	3	1	1	2	0	1	3	1	1	2	0	1	3	1	1	2	0	10.4	10.4	10.4	45.834	396	396	0	By matching	By MS/MS	By MS/MS	By matching	By matching	By matching	3	10.4	3	3.3	7.1	0	4834800
P83731	P83731	4	4	4	60S ribosomal protein L24	RPL24	>sp|P83731|RL24_HUMAN 60S ribosomal protein L24 OS=Homo sapiens GN=RPL24 PE=1 SV=1	1	4	4	4	4	4	4	4	4	4	4	4	4	4	4	4	4	4	4	4	4	4	24.2	24.2	24.2	17.779	157	157	0	By MS/MS	By MS/MS	By MS/MS	By MS/MS	By MS/MS	By MS/MS	24.2	24.2	24.2	24.2	24.2	24.2	71270000
Q969Q0;P83881	Q969Q0;P83881	2;2	2;2	2;2	60S ribosomal protein L36a-like;60S ribosomal protein L36a	RPL36AL;RPL36A	>sp|Q969Q0|RL36L_HUMAN 60S ribosomal protein L36a-like OS=Homo sapiens GN=RPL36AL PE=1 SV=3;>sp|P83881|RL36A_HUMAN 60S ribosomal protein L36a OS=Homo sapiens GN=RPL36A PE=1 SV=2	2	2	2	2	2	2	2	2	1	1	2	2	2	2	1	1	2	2	2	2	1	1	16	16	16	12.469	106	106;106	0	By MS/MS	By MS/MS	By MS/MS	By MS/MS	By MS/MS	By MS/MS	16	16	16	16	8.5	8.5	20971000
P84090	P84090	2	2	2	Enhancer of rudimentary homolog	ERH	>sp|P84090|ERH_HUMAN Enhancer of rudimentary homolog OS=Homo sapiens GN=ERH PE=1 SV=1	1	2	2	2	2	2	2	2	1	2	2	2	2	2	1	2	2	2	2	2	1	2	26.9	26.9	26.9	12.259	104	104	0	By MS/MS	By MS/MS	By MS/MS	By MS/MS	By MS/MS	By MS/MS	26.9	26.9	26.9	26.9	16.3	26.9	27384000
P84098	P84098	3	3	3	60S ribosomal protein L19	RPL19	>sp|P84098|RL19_HUMAN 60S ribosomal protein L19 OS=Homo sapiens GN=RPL19 PE=1 SV=1	1	3	3	3	3	3	3	3	2	3	3	3	3	3	2	3	3	3	3	3	2	3	17.3	17.3	17.3	23.466	196	196	0	By MS/MS	By MS/MS	By MS/MS	By MS/MS	By MS/MS	By MS/MS	17.3	17.3	17.3	17.3	13.3	17.3	93203000
P84103	P84103	5	5	5	Serine/arginine-rich splicing factor 3	SRSF3	>sp|P84103|SRSF3_HUMAN Serine/arginine-rich splicing factor 3 OS=Homo sapiens GN=SRSF3 PE=1 SV=1	1	5	5	5	5	5	5	5	5	5	5	5	5	5	5	5	5	5	5	5	5	5	33.5	33.5	33.5	19.329	164	164	0	By MS/MS	By MS/MS	By MS/MS	By MS/MS	By MS/MS	By MS/MS	33.5	33.5	33.5	33.5	33.5	33.5	124400000
P98198	P98198	1	1	1	Probable phospholipid-transporting ATPase ID	ATP8B2	>sp|P98198|AT8B2_HUMAN Phospholipid-transporting ATPase ID OS=Homo sapiens GN=ATP8B2 PE=1 SV=2	1	1	1	1	1	1	1	1	1	0	1	1	1	1	1	0	1	1	1	1	1	0	0.6	0.6	0.6	137.44	1209	1209	1	By matching	By MS/MS	By matching	By MS/MS	By matching	By matching	0.6	0.6	0.6	0.6	0.6	0	1825500000
Q00325	Q00325	3	3	3	Phosphate carrier protein, mitochondrial	SLC25A3	>sp|Q00325|MPCP_HUMAN Phosphate carrier protein, mitochondrial OS=Homo sapiens GN=SLC25A3 PE=1 SV=2	1	3	3	3	3	3	3	3	3	3	3	3	3	3	3	3	3	3	3	3	3	3	9.9	9.9	9.9	40.094	362	362	0	By MS/MS	By MS/MS	By MS/MS	By MS/MS	By MS/MS	By MS/MS	9.9	9.9	9.9	9.9	9.9	9.9	64326000
Q00610;P53675	Q00610	18;3	18;3	18;3	Clathrin heavy chain 1	CLTC	>sp|Q00610|CLH1_HUMAN Clathrin heavy chain 1 OS=Homo sapiens GN=CLTC PE=1 SV=5	2	18	18	18	12	17	16	16	18	16	12	17	16	16	18	16	12	17	16	16	18	16	15.1	15.1	15.1	191.61	1675	1675;1640	0	By MS/MS	By MS/MS	By MS/MS	By MS/MS	By MS/MS	By MS/MS	10.2	14.3	13.7	13.4	15.1	13.6	119690000
Q00839	Q00839	15	15	15	Heterogeneous nuclear ribonucleoprotein U	HNRNPU	>sp|Q00839|HNRPU_HUMAN Heterogeneous nuclear ribonucleoprotein U OS=Homo sapiens GN=HNRNPU PE=1 SV=6	1	15	15	15	12	12	13	14	13	11	12	12	13	14	13	11	12	12	13	14	13	11	22.9	22.9	22.9	90.583	825	825	0	By MS/MS	By MS/MS	By MS/MS	By MS/MS	By MS/MS	By MS/MS	17.8	19	20.5	21.5	21.1	17.8	317930000
Q01130;Q9BRL6	Q01130	6;2	6;2	6;2	Serine/arginine-rich splicing factor 2	SRSF2	>sp|Q01130|SRSF2_HUMAN Serine/arginine-rich splicing factor 2 OS=Homo sapiens GN=SRSF2 PE=1 SV=4	2	6	6	6	5	5	5	6	6	5	5	5	5	6	6	5	5	5	5	6	6	5	25.3	25.3	25.3	25.476	221	221;282	0	By MS/MS	By MS/MS	By MS/MS	By MS/MS	By MS/MS	By MS/MS	25.3	25.3	25.3	25.3	25.3	25.3	195540000
Q01469	Q01469	2	2	2	Fatty acid-binding protein, epidermal	FABP5	>sp|Q01469|FABP5_HUMAN Fatty acid-binding protein, epidermal OS=Homo sapiens GN=FABP5 PE=1 SV=3	1	2	2	2	0	2	2	2	0	1	0	2	2	2	0	1	0	2	2	2	0	1	13.3	13.3	13.3	15.164	135	135	0	By matching	By matching	By MS/MS	By MS/MS	By matching	By matching	0	13.3	13.3	13.3	0	6.7	11740000
Q01518	Q01518	1	1	1	Adenylyl cyclase-associated protein 1	CAP1	>sp|Q01518|CAP1_HUMAN Adenylyl cyclase-associated protein 1 OS=Homo sapiens GN=CAP1 PE=1 SV=5	1	1	1	1	1	1	1	0	1	1	1	1	1	0	1	1	1	1	1	0	1	1	3.4	3.4	3.4	51.901	475	475	0	By matching	By MS/MS	By MS/MS	By matching	By MS/MS	By matching	3.4	3.4	3.4	0	3.4	3.4	2846400
Q01650	Q01650	5	5	5	Large neutral amino acids transporter small subunit 1	SLC7A5	>sp|Q01650|LAT1_HUMAN Large neutral amino acids transporter small subunit 1 OS=Homo sapiens GN=SLC7A5 PE=1 SV=2	1	5	5	5	4	5	5	5	4	5	4	5	5	5	4	5	4	5	5	5	4	5	11.6	11.6	11.6	55.01	507	507	0	By MS/MS	By MS/MS	By MS/MS	By MS/MS	By MS/MS	By MS/MS	8.5	11.6	11.6	11.6	8.5	11.6	88641000
Q01813	Q01813	11	11	9	6-phosphofructokinase type C	PFKP	>sp|Q01813|PFKAP_HUMAN ATP-dependent 6-phosphofructokinase, platelet type OS=Homo sapiens GN=PFKP PE=1 SV=2	1	11	11	9	8	11	11	10	10	8	8	11	11	10	10	8	6	9	9	8	8	6	18.8	18.8	15.2	85.595	784	784	0	By MS/MS	By MS/MS	By MS/MS	By MS/MS	By MS/MS	By MS/MS	12.9	18.8	18.8	17.2	16.6	12.9	53493000
Q01844	Q01844	1	1	1	RNA-binding protein EWS	EWSR1	>sp|Q01844|EWS_HUMAN RNA-binding protein EWS OS=Homo sapiens GN=EWSR1 PE=1 SV=1	1	1	1	1	0	1	1	1	1	1	0	1	1	1	1	1	0	1	1	1	1	1	2.1	2.1	2.1	68.477	656	656	0	By matching	By MS/MS	By MS/MS	By MS/MS	By MS/MS	By MS/MS	0	2.1	2.1	2.1	2.1	2.1	3748900
Q02413	Q02413	13	13	13	Desmoglein-1	DSG1	>sp|Q02413|DSG1_HUMAN Desmoglein-1 OS=Homo sapiens GN=DSG1 PE=1 SV=2	1	13	13	13	6	7	10	13	2	13	6	7	10	13	2	13	6	7	10	13	2	13	15.2	15.2	15.2	113.75	1049	1049	0	By MS/MS	By MS/MS	By MS/MS	By MS/MS	By matching	By MS/MS	8.3	10.3	13.9	15.2	2.9	15.2	87802000
Q02543	Q02543	3	3	3	60S ribosomal protein L18a	RPL18A	>sp|Q02543|RL18A_HUMAN 60S ribosomal protein L18a OS=Homo sapiens GN=RPL18A PE=1 SV=2	1	3	3	3	3	3	3	3	3	3	3	3	3	3	3	3	3	3	3	3	3	3	21	21	21	20.762	176	176	0	By MS/MS	By MS/MS	By MS/MS	By MS/MS	By MS/MS	By MS/MS	21	21	21	21	21	21	85163000
Q02790	Q02790	5	5	5	Peptidyl-prolyl cis-trans isomerase FKBP4;Peptidyl-prolyl cis-trans isomerase FKBP4, N-terminally processed	FKBP4	>sp|Q02790|FKBP4_HUMAN Peptidyl-prolyl cis-trans isomerase FKBP4 OS=Homo sapiens GN=FKBP4 PE=1 SV=3	1	5	5	5	4	5	4	5	4	4	4	5	4	5	4	4	4	5	4	5	4	4	14.2	14.2	14.2	51.804	459	459	0	By matching	By MS/MS	By MS/MS	By MS/MS	By MS/MS	By MS/MS	10	14.2	12	14.2	12	12	25237000
Q02878	Q02878	6	6	6	60S ribosomal protein L6	RPL6	>sp|Q02878|RL6_HUMAN 60S ribosomal protein L6 OS=Homo sapiens GN=RPL6 PE=1 SV=3	1	6	6	6	4	6	5	5	6	5	4	6	5	5	6	5	4	6	5	5	6	5	22.6	22.6	22.6	32.728	288	288	0	By MS/MS	By MS/MS	By MS/MS	By MS/MS	By MS/MS	By MS/MS	14.2	22.6	19.4	18.8	22.6	19.4	59029000
Q02978	Q02978	2	2	2	Mitochondrial 2-oxoglutarate/malate carrier protein	SLC25A11	>sp|Q02978|M2OM_HUMAN Mitochondrial 2-oxoglutarate/malate carrier protein OS=Homo sapiens GN=SLC25A11 PE=1 SV=3	1	2	2	2	2	2	1	2	1	1	2	2	1	2	1	1	2	2	1	2	1	1	10.2	10.2	10.2	34.061	314	314	0	By matching	By MS/MS	By MS/MS	By MS/MS	By MS/MS	By MS/MS	10.2	10.2	5.1	10.2	5.1	5.1	19027000
Q04637	Q04637	2	2	2	Eukaryotic translation initiation factor 4 gamma 1	EIF4G1	>sp|Q04637|IF4G1_HUMAN Eukaryotic translation initiation factor 4 gamma 1 OS=Homo sapiens GN=EIF4G1 PE=1 SV=4	1	2	2	2	1	2	1	2	1	2	1	2	1	2	1	2	1	2	1	2	1	2	1.6	1.6	1.6	175.49	1599	1599	0	By matching	By MS/MS	By matching	By MS/MS	By matching	By matching	0.6	1.6	1.1	1.6	0.6	1.6	8267500
Q04941	Q04941	1	1	1	Proteolipid protein 2	PLP2	>sp|Q04941|PLP2_HUMAN Proteolipid protein 2 OS=Homo sapiens GN=PLP2 PE=1 SV=1	1	1	1	1	0	1	1	1	1	1	0	1	1	1	1	1	0	1	1	1	1	1	8.6	8.6	8.6	16.691	152	152	0	By matching	By MS/MS	By matching	By MS/MS	By MS/MS	By MS/MS	0	8.6	8.6	8.6	8.6	8.6	7653400
Q05519	Q05519	4	4	4	Serine/arginine-rich splicing factor 11	SRSF11	>sp|Q05519|SRS11_HUMAN Serine/arginine-rich splicing factor 11 OS=Homo sapiens GN=SRSF11 PE=1 SV=1	1	4	4	4	4	4	3	4	3	3	4	4	3	4	3	3	4	4	3	4	3	3	11	11	11	53.542	484	484	0	By MS/MS	By MS/MS	By matching	By MS/MS	By MS/MS	By matching	11	11	8.1	11	8.1	8.1	90758000
Q06210	Q06210	3	3	3	Glutamine--fructose-6-phosphate aminotransferase [isomerizing] 1	GFPT1	>sp|Q06210|GFPT1_HUMAN Glutamine--fructose-6-phosphate aminotransferase [isomerizing] 1 OS=Homo sapiens GN=GFPT1 PE=1 SV=3	1	3	3	3	1	3	2	3	1	2	1	3	2	3	1	2	1	3	2	3	1	2	6	6	6	78.806	699	699	0	By matching	By MS/MS	By MS/MS	By MS/MS	By matching	By matching	2.1	6	3.7	6	2.3	3.9	5534800
Q06830;Q13162	Q06830	10;1	10;1	9;1	Peroxiredoxin-1	PRDX1	>sp|Q06830|PRDX1_HUMAN Peroxiredoxin-1 OS=Homo sapiens GN=PRDX1 PE=1 SV=1	2	10	10	9	7	9	10	10	10	8	7	9	10	10	10	8	6	8	9	9	9	8	53.8	53.8	48.2	22.11	199	199;271	0	By MS/MS	By MS/MS	By MS/MS	By MS/MS	By MS/MS	By MS/MS	34.7	45.7	53.8	53.8	53.8	48.2	196670000
Q07020	Q07020	6	6	6	60S ribosomal protein L18	RPL18	>sp|Q07020|RL18_HUMAN 60S ribosomal protein L18 OS=Homo sapiens GN=RPL18 PE=1 SV=2	1	6	6	6	6	6	5	6	6	5	6	6	5	6	6	5	6	6	5	6	6	5	33.5	33.5	33.5	21.634	188	188	0	By MS/MS	By MS/MS	By MS/MS	By MS/MS	By MS/MS	By MS/MS	33.5	33.5	33	33.5	33.5	33	227920000
Q07021	Q07021	2	2	2	Complement component 1 Q subcomponent-binding protein, mitochondrial	C1QBP	>sp|Q07021|C1QBP_HUMAN Complement component 1 Q subcomponent-binding protein, mitochondrial OS=Homo sapiens GN=C1QBP PE=1 SV=1	1	2	2	2	2	2	2	1	2	1	2	2	2	1	2	1	2	2	2	1	2	1	11.7	11.7	11.7	31.362	282	282	0	By MS/MS	By MS/MS	By MS/MS	By MS/MS	By MS/MS	By MS/MS	11.7	11.7	11.7	7.1	11.7	7.1	11098000
Q07065	Q07065	8	8	8	Cytoskeleton-associated protein 4	CKAP4	>sp|Q07065|CKAP4_HUMAN Cytoskeleton-associated protein 4 OS=Homo sapiens GN=CKAP4 PE=1 SV=2	1	8	8	8	6	7	6	8	5	6	6	7	6	8	5	6	6	7	6	8	5	6	17.6	17.6	17.6	66.022	602	602	0	By matching	By MS/MS	By MS/MS	By MS/MS	By MS/MS	By MS/MS	13.3	15.8	13.6	17.6	11.8	13.6	43972000
Q07955	Q07955	5	5	5	Serine/arginine-rich splicing factor 1	SRSF1	>sp|Q07955|SRSF1_HUMAN Serine/arginine-rich splicing factor 1 OS=Homo sapiens GN=SRSF1 PE=1 SV=2	1	5	5	5	3	5	5	5	4	4	3	5	5	5	4	4	3	5	5	5	4	4	25.4	25.4	25.4	27.744	248	248	0	By MS/MS	By MS/MS	By MS/MS	By MS/MS	By MS/MS	By MS/MS	12.5	25.4	25.4	25.4	16.1	16.1	81722000
Q08188	Q08188	2	2	2	Protein-glutamine gamma-glutamyltransferase E;Protein-glutamine gamma-glutamyltransferase E 50 kDa catalytic chain;Protein-glutamine gamma-glutamyltransferase E 27 kDa non-catalytic chain	TGM3	>sp|Q08188|TGM3_HUMAN Protein-glutamine gamma-glutamyltransferase E OS=Homo sapiens GN=TGM3 PE=1 SV=4	1	2	2	2	0	0	1	2	0	0	0	0	1	2	0	0	0	0	1	2	0	0	5.5	5.5	5.5	76.631	693	693	0	By matching	By matching	By MS/MS	By MS/MS	By matching	By matching	0	0	2.6	5.5	0	0	3126900
Q08211	Q08211	7	7	7	ATP-dependent RNA helicase A	DHX9	>sp|Q08211|DHX9_HUMAN ATP-dependent RNA helicase A OS=Homo sapiens GN=DHX9 PE=1 SV=4	1	7	7	7	3	5	7	6	5	4	3	5	7	6	5	4	3	5	7	6	5	4	7	7	7	140.96	1270	1270	0	By matching	By MS/MS	By MS/MS	By MS/MS	By MS/MS	By matching	3	5.3	7	6.1	4.7	4	20546000
Q08380	Q08380	4	4	4	Galectin-3-binding protein	LGALS3BP	>sp|Q08380|LG3BP_HUMAN Galectin-3-binding protein OS=Homo sapiens GN=LGALS3BP PE=1 SV=1	1	4	4	4	2	3	2	4	3	2	2	3	2	4	3	2	2	3	2	4	3	2	9.4	9.4	9.4	65.33	585	585	0	By MS/MS	By MS/MS	By matching	By MS/MS	By matching	By MS/MS	4.3	7.2	4.6	9.4	7.2	4.3	10377000
Q08554	Q08554	4	4	4	Desmocollin-1	DSC1	>sp|Q08554|DSC1_HUMAN Desmocollin-1 OS=Homo sapiens GN=DSC1 PE=1 SV=2	1	4	4	4	4	4	4	4	2	4	4	4	4	4	2	4	4	4	4	4	2	4	4.9	4.9	4.9	99.986	894	894	0	By MS/MS	By MS/MS	By MS/MS	By MS/MS	By matching	By MS/MS	4.9	4.9	4.9	4.9	3.1	4.9	55958000
Q08945	Q08945	3	3	3	FACT complex subunit SSRP1	SSRP1	>sp|Q08945|SSRP1_HUMAN FACT complex subunit SSRP1 OS=Homo sapiens GN=SSRP1 PE=1 SV=1	1	3	3	3	2	3	3	3	3	2	2	3	3	3	3	2	2	3	3	3	3	2	5.6	5.6	5.6	81.074	709	709	0	By matching	By MS/MS	By MS/MS	By MS/MS	By MS/MS	By MS/MS	4.1	5.6	5.6	5.6	5.6	4.1	10979000
Q08J23	Q08J23	10	10	10	tRNA (cytosine(34)-C(5))-methyltransferase	NSUN2	>sp|Q08J23|NSUN2_HUMAN tRNA (cytosine(34)-C(5))-methyltransferase OS=Homo sapiens GN=NSUN2 PE=1 SV=2	1	10	10	10	6	9	8	9	8	7	6	9	8	9	8	7	6	9	8	9	8	7	17.5	17.5	17.5	86.47	767	767	0	By MS/MS	By MS/MS	By MS/MS	By MS/MS	By MS/MS	By matching	11.1	16.2	14.7	16	14	12.6	156190000
Q09028	Q09028	2	2	1	Histone-binding protein RBBP4	RBBP4	>sp|Q09028|RBBP4_HUMAN Histone-binding protein RBBP4 OS=Homo sapiens GN=RBBP4 PE=1 SV=3	1	2	2	1	2	2	2	2	2	1	2	2	2	2	2	1	1	1	1	1	1	1	5.2	5.2	3.3	47.655	425	425	0	By MS/MS	By MS/MS	By MS/MS	By MS/MS	By MS/MS	By MS/MS	5.2	5.2	5.2	5.2	5.2	3.3	14595000
Q09666	Q09666	15	15	15	Neuroblast differentiation-associated protein AHNAK	AHNAK	>sp|Q09666|AHNK_HUMAN Neuroblast differentiation-associated protein AHNAK OS=Homo sapiens GN=AHNAK PE=1 SV=2	1	15	15	15	5	12	9	11	8	10	5	12	9	11	8	10	5	12	9	11	8	10	7.1	7.1	7.1	629.09	5890	5890	0	By MS/MS	By MS/MS	By MS/MS	By MS/MS	By MS/MS	By MS/MS	3	5.6	4.5	5.4	5.2	5.9	54345000
Q10589	Q10589	2	2	2	Bone marrow stromal antigen 2	BST2	>sp|Q10589|BST2_HUMAN Bone marrow stromal antigen 2 OS=Homo sapiens GN=BST2 PE=1 SV=1	1	2	2	2	1	1	2	2	2	2	1	1	2	2	2	2	1	1	2	2	2	2	13.9	13.9	13.9	19.769	180	180	0	By matching	By matching	By MS/MS	By MS/MS	By matching	By matching	8.3	5.6	13.9	13.9	13.9	13.9	23523000
Q12769	Q12769	1	1	1	Nuclear pore complex protein Nup160	NUP160	>sp|Q12769|NU160_HUMAN Nuclear pore complex protein Nup160 OS=Homo sapiens GN=NUP160 PE=1 SV=3	1	1	1	1	0	1	0	1	1	0	0	1	0	1	1	0	0	1	0	1	1	0	0.8	0.8	0.8	162.12	1436	1436	0	By matching	By MS/MS	By matching	By MS/MS	By matching	By matching	0	0.8	0	0.8	0.8	0	2674400
Q12788	Q12788	2	2	2	Transducin beta-like protein 3	TBL3	>sp|Q12788|TBL3_HUMAN Transducin beta-like protein 3 OS=Homo sapiens GN=TBL3 PE=1 SV=2	1	2	2	2	2	1	1	0	0	2	2	1	1	0	0	2	2	1	1	0	0	2	4	4	4	89.034	808	808	0	By matching	By matching	By matching	By matching	By matching	By MS/MS	4	1.6	1.6	0	0	4	2689500
Q12797	Q12797	1	1	1	Aspartyl/asparaginyl beta-hydroxylase	ASPH	>sp|Q12797|ASPH_HUMAN Aspartyl/asparaginyl beta-hydroxylase OS=Homo sapiens GN=ASPH PE=1 SV=3	1	1	1	1	1	1	1	0	1	1	1	1	1	0	1	1	1	1	1	0	1	1	3.3	3.3	3.3	85.862	758	758	0	By matching	By MS/MS	By MS/MS	By matching	By matching	By matching	3.3	3.3	3.3	0	3.3	3.3	3106300
Q12872	Q12872	5	5	5	Splicing factor, suppressor of white-apricot homolog	SFSWAP	>sp|Q12872|SFSWA_HUMAN Splicing factor, suppressor of white-apricot homolog OS=Homo sapiens GN=SFSWAP PE=1 SV=3	1	5	5	5	4	3	4	4	4	2	4	3	4	4	4	2	4	3	4	4	4	2	5.2	5.2	5.2	104.82	951	951	0	By matching	By MS/MS	By MS/MS	By MS/MS	By MS/MS	By matching	4	2.8	4.3	4	4	1.9	13751000
Q12874	Q12874	2	2	2	Splicing factor 3A subunit 3	SF3A3	>sp|Q12874|SF3A3_HUMAN Splicing factor 3A subunit 3 OS=Homo sapiens GN=SF3A3 PE=1 SV=1	1	2	2	2	1	2	1	1	2	2	1	2	1	1	2	2	1	2	1	1	2	2	4.2	4.2	4.2	58.848	501	501	0	By matching	By MS/MS	By MS/MS	By MS/MS	By MS/MS	By matching	2.4	4.2	2.4	2.4	4.2	4.2	6375300
Q12904	Q12904	2	2	2	Aminoacyl tRNA synthase complex-interacting multifunctional protein 1;Endothelial monocyte-activating polypeptide 2	AIMP1	>sp|Q12904|AIMP1_HUMAN Aminoacyl tRNA synthase complex-interacting multifunctional protein 1 OS=Homo sapiens GN=AIMP1 PE=1 SV=2	1	2	2	2	0	2	1	2	0	0	0	2	1	2	0	0	0	2	1	2	0	0	9.6	9.6	9.6	34.352	312	312	0	By matching	By MS/MS	By MS/MS	By MS/MS	By matching	By matching	0	9.6	3.8	9.6	0	0	4649900
Q12905	Q12905	4	4	4	Interleukin enhancer-binding factor 2	ILF2	>sp|Q12905|ILF2_HUMAN Interleukin enhancer-binding factor 2 OS=Homo sapiens GN=ILF2 PE=1 SV=2	1	4	4	4	4	4	4	4	4	4	4	4	4	4	4	4	4	4	4	4	4	4	13.8	13.8	13.8	43.062	390	390	0	By MS/MS	By MS/MS	By MS/MS	By MS/MS	By MS/MS	By MS/MS	13.8	13.8	13.8	13.8	13.8	13.8	25606000
Q12906;Q96SI9	Q12906	5;1	5;1	5;1	Interleukin enhancer-binding factor 3	ILF3	>sp|Q12906|ILF3_HUMAN Interleukin enhancer-binding factor 3 OS=Homo sapiens GN=ILF3 PE=1 SV=3	2	5	5	5	5	5	5	5	5	5	5	5	5	5	5	5	5	5	5	5	5	5	6.5	6.5	6.5	95.337	894	894;672	0	By matching	By MS/MS	By MS/MS	By MS/MS	By MS/MS	By MS/MS	6.5	6.5	6.5	6.5	6.5	6.5	23615000
Q12931	Q12931	5	5	5	Heat shock protein 75 kDa, mitochondrial	TRAP1	>sp|Q12931|TRAP1_HUMAN Heat shock protein 75 kDa, mitochondrial OS=Homo sapiens GN=TRAP1 PE=1 SV=3	1	5	5	5	3	3	5	4	3	4	3	3	5	4	3	4	3	3	5	4	3	4	9.7	9.7	9.7	80.109	704	704	0	By matching	By MS/MS	By MS/MS	By MS/MS	By MS/MS	By MS/MS	4.7	6.8	9.7	7.5	5.7	8	20581000
Q12965;O00160	Q12965	35;7	35;7	35;7	Unconventional myosin-Ie	MYO1E	>sp|Q12965|MYO1E_HUMAN Unconventional myosin-Ie OS=Homo sapiens GN=MYO1E PE=1 SV=2	2	35	35	35	26	34	33	35	29	29	26	34	33	35	29	29	26	34	33	35	29	29	33.5	33.5	33.5	127.06	1108	1108;1098	0	By MS/MS	By MS/MS	By MS/MS	By MS/MS	By MS/MS	By MS/MS	23.5	32.8	31.7	33.5	27.4	28.7	856810000
Q13011	Q13011	3	3	3	Delta(3,5)-Delta(2,4)-dienoyl-CoA isomerase, mitochondrial	ECH1	>sp|Q13011|ECH1_HUMAN Delta(3,5)-Delta(2,4)-dienoyl-CoA isomerase, mitochondrial OS=Homo sapiens GN=ECH1 PE=1 SV=2	1	3	3	3	0	2	2	3	2	3	0	2	2	3	2	3	0	2	2	3	2	3	11	11	11	35.816	328	328	0	By matching	By MS/MS	By matching	By MS/MS	By MS/MS	By matching	0	8.2	8.2	11	8.2	11	9906200
Q13084	Q13084	1	1	1	39S ribosomal protein L28, mitochondrial	MRPL28	>sp|Q13084|RM28_HUMAN 39S ribosomal protein L28, mitochondrial OS=Homo sapiens GN=MRPL28 PE=1 SV=4	1	1	1	1	0	1	1	1	1	1	0	1	1	1	1	1	0	1	1	1	1	1	4.7	4.7	4.7	30.156	256	256	0.0012438	By matching	By MS/MS	By matching	By MS/MS	By matching	By matching	0	4.7	4.7	4.7	4.7	4.7	3557500
Q13151	Q13151	4	4	4	Heterogeneous nuclear ribonucleoprotein A0	HNRNPA0	>sp|Q13151|ROA0_HUMAN Heterogeneous nuclear ribonucleoprotein A0 OS=Homo sapiens GN=HNRNPA0 PE=1 SV=1	1	4	4	4	4	4	4	4	4	3	4	4	4	4	4	3	4	4	4	4	4	3	21	21	21	30.84	305	305	0	By MS/MS	By MS/MS	By MS/MS	By MS/MS	By MS/MS	By MS/MS	21	21	21	21	21	16.1	34262000
Q13155	Q13155	1	1	1	Aminoacyl tRNA synthase complex-interacting multifunctional protein 2	AIMP2	>sp|Q13155|AIMP2_HUMAN Aminoacyl tRNA synthase complex-interacting multifunctional protein 2 OS=Homo sapiens GN=AIMP2 PE=1 SV=2	1	1	1	1	0	1	1	1	1	1	0	1	1	1	1	1	0	1	1	1	1	1	7.8	7.8	7.8	35.348	320	320	0.0012361	By matching	By matching	By MS/MS	By matching	By MS/MS	By matching	0	7.8	7.8	7.8	7.8	7.8	3994200
Q13200	Q13200	4	4	4	26S proteasome non-ATPase regulatory subunit 2	PSMD2	>sp|Q13200|PSMD2_HUMAN 26S proteasome non-ATPase regulatory subunit 2 OS=Homo sapiens GN=PSMD2 PE=1 SV=3	1	4	4	4	3	4	3	3	3	3	3	4	3	3	3	3	3	4	3	3	3	3	5.6	5.6	5.6	100.2	908	908	0	By MS/MS	By MS/MS	By MS/MS	By MS/MS	By MS/MS	By MS/MS	4	5.6	4	4	4	4	17625000
Q13242	Q13242	3	3	3	Serine/arginine-rich splicing factor 9	SRSF9	>sp|Q13242|SRSF9_HUMAN Serine/arginine-rich splicing factor 9 OS=Homo sapiens GN=SRSF9 PE=1 SV=1	1	3	3	3	3	3	3	3	3	3	3	3	3	3	3	3	3	3	3	3	3	3	14.9	14.9	14.9	25.542	221	221	0	By matching	By MS/MS	By matching	By MS/MS	By matching	By MS/MS	14.9	14.9	14.9	14.9	14.9	14.9	27746000
Q13243	Q13243	2	1	1	Serine/arginine-rich splicing factor 5	SRSF5	>sp|Q13243|SRSF5_HUMAN Serine/arginine-rich splicing factor 5 OS=Homo sapiens GN=SRSF5 PE=1 SV=1	1	2	1	1	2	2	2	2	2	2	1	1	1	1	1	1	1	1	1	1	1	1	8.8	5.5	5.5	31.263	272	272	0	By MS/MS	By MS/MS	By MS/MS	By MS/MS	By MS/MS	By MS/MS	8.8	8.8	8.8	8.8	8.8	8.8	7500200
Q13247	Q13247	6	6	3	Serine/arginine-rich splicing factor 6	SRSF6	>sp|Q13247|SRSF6_HUMAN Serine/arginine-rich splicing factor 6 OS=Homo sapiens GN=SRSF6 PE=1 SV=2	1	6	6	3	5	5	6	6	5	6	5	5	6	6	5	6	3	2	3	3	2	3	16.9	16.9	8.7	39.586	344	344	0	By MS/MS	By MS/MS	By MS/MS	By MS/MS	By MS/MS	By MS/MS	14.8	14.5	16.9	16.9	14.5	16.9	227920000
Q13263	Q13263	3	3	3	Transcription intermediary factor 1-beta	TRIM28	>sp|Q13263|TIF1B_HUMAN Transcription intermediary factor 1-beta OS=Homo sapiens GN=TRIM28 PE=1 SV=5	1	3	3	3	3	2	3	2	3	1	3	2	3	2	3	1	3	2	3	2	3	1	7.9	7.9	7.9	88.549	835	835	0	By matching	By MS/MS	By MS/MS	By MS/MS	By MS/MS	By MS/MS	7.9	4.2	7.9	4.2	7.9	2.4	12750000
Q13283	Q13283	3	3	2	Ras GTPase-activating protein-binding protein 1	G3BP1	>sp|Q13283|G3BP1_HUMAN Ras GTPase-activating protein-binding protein 1 OS=Homo sapiens GN=G3BP1 PE=1 SV=1	1	3	3	2	1	2	1	3	3	1	1	2	1	3	3	1	1	1	1	2	2	1	8.6	8.6	6	52.164	466	466	0	By matching	By MS/MS	By matching	By MS/MS	By MS/MS	By matching	3.6	6.2	3.6	8.6	8.6	2.4	11001000
Q13347	Q13347	3	3	3	Eukaryotic translation initiation factor 3 subunit I	EIF3I	>sp|Q13347|EIF3I_HUMAN Eukaryotic translation initiation factor 3 subunit I OS=Homo sapiens GN=EIF3I PE=1 SV=1	1	3	3	3	1	3	2	2	3	2	1	3	2	2	3	2	1	3	2	2	3	2	9.8	9.8	9.8	36.501	325	325	0	By matching	By MS/MS	By matching	By matching	By MS/MS	By matching	2.8	9.8	7.1	7.1	9.8	6.5	7460400
Q13405	Q13405	3	3	3	39S ribosomal protein L49, mitochondrial	MRPL49	>sp|Q13405|RM49_HUMAN 39S ribosomal protein L49, mitochondrial OS=Homo sapiens GN=MRPL49 PE=1 SV=1	1	3	3	3	2	3	1	1	3	1	2	3	1	1	3	1	2	3	1	1	3	1	21.1	21.1	21.1	19.198	166	166	0	By matching	By MS/MS	By MS/MS	By MS/MS	By MS/MS	By MS/MS	13.3	21.1	8.4	8.4	21.1	8.4	12238000
Q13427	Q13427	8	8	8	Peptidyl-prolyl cis-trans isomerase G	PPIG	>sp|Q13427|PPIG_HUMAN Peptidyl-prolyl cis-trans isomerase G OS=Homo sapiens GN=PPIG PE=1 SV=2	1	8	8	8	8	7	7	8	8	6	8	7	7	8	8	6	8	7	7	8	8	6	12.6	12.6	12.6	88.616	754	754	0	By MS/MS	By MS/MS	By MS/MS	By MS/MS	By MS/MS	By MS/MS	12.6	11.4	11.4	12.6	12.6	9.5	110890000
Q13428	Q13428	5	5	5	Treacle protein	TCOF1	>sp|Q13428|TCOF_HUMAN Treacle protein OS=Homo sapiens GN=TCOF1 PE=1 SV=3	1	5	5	5	5	5	4	5	4	3	5	5	4	5	4	3	5	5	4	5	4	3	3.8	3.8	3.8	152.1	1488	1488	0	By MS/MS	By MS/MS	By MS/MS	By MS/MS	By MS/MS	By MS/MS	3.8	3.8	3.2	3.8	3.2	2.6	29145000
Q13435	Q13435	1	1	1	Splicing factor 3B subunit 2	SF3B2	>sp|Q13435|SF3B2_HUMAN Splicing factor 3B subunit 2 OS=Homo sapiens GN=SF3B2 PE=1 SV=2	1	1	1	1	1	1	1	1	1	1	1	1	1	1	1	1	1	1	1	1	1	1	1.3	1.3	1.3	100.23	895	895	0.0035336	By MS/MS	By MS/MS	By MS/MS	By MS/MS	By matching	By matching	1.3	1.3	1.3	1.3	1.3	1.3	4319500
Q13501	Q13501	3	3	3	Sequestosome-1	SQSTM1	>sp|Q13501|SQSTM_HUMAN Sequestosome-1 OS=Homo sapiens GN=SQSTM1 PE=1 SV=1	1	3	3	3	3	3	3	3	2	3	3	3	3	3	2	3	3	3	3	3	2	3	13	13	13	47.687	440	440	0	By MS/MS	By MS/MS	By MS/MS	By MS/MS	By MS/MS	By MS/MS	13	13	13	13	9.3	13	20745000
Q13503	Q13503	5	5	5	Mediator of RNA polymerase II transcription subunit 21	MED21	>sp|Q13503|MED21_HUMAN Mediator of RNA polymerase II transcription subunit 21 OS=Homo sapiens GN=MED21 PE=1 SV=1	1	5	5	5	2	4	5	0	0	0	2	4	5	0	0	0	2	4	5	0	0	0	61.1	61.1	61.1	15.564	144	144	0	By MS/MS	By MS/MS	By MS/MS	By matching	By matching	By matching	20.1	43.8	61.1	0	0	0	59632000
Q13509	Q13509	12	2	1	Tubulin beta-3 chain	TUBB3	>sp|Q13509|TBB3_HUMAN Tubulin beta-3 chain OS=Homo sapiens GN=TUBB3 PE=1 SV=2	1	12	2	1	11	12	11	10	11	10	1	2	2	0	2	0	1	1	1	0	1	0	32	6.4	3.8	50.432	450	450	0	By matching	By MS/MS	By MS/MS	By matching	By MS/MS	By matching	29.3	32	29.6	25.6	31.8	25.6	6056700
Q13523	Q13523	21	21	21	Serine/threonine-protein kinase PRP4 homolog	PRPF4B	>sp|Q13523|PRP4B_HUMAN Serine/threonine-protein kinase PRP4 homolog OS=Homo sapiens GN=PRPF4B PE=1 SV=3	1	21	21	21	17	19	18	20	17	18	17	19	18	20	17	18	17	19	18	20	17	18	23.3	23.3	23.3	116.99	1007	1007	0	By MS/MS	By MS/MS	By MS/MS	By MS/MS	By MS/MS	By MS/MS	20.4	21.4	18.4	22.2	20.8	22.2	261930000
Q13573	Q13573	4	4	4	SNW domain-containing protein 1	SNW1	>sp|Q13573|SNW1_HUMAN SNW domain-containing protein 1 OS=Homo sapiens GN=SNW1 PE=1 SV=1	1	4	4	4	3	4	4	3	4	4	3	4	4	3	4	4	3	4	4	3	4	4	9.1	9.1	9.1	61.494	536	536	0	By matching	By MS/MS	By MS/MS	By MS/MS	By MS/MS	By matching	7.3	9.1	9.1	7.1	9.1	9.1	21980000
Q13595	Q13595	7	5	5	Transformer-2 protein homolog alpha	TRA2A	>sp|Q13595|TRA2A_HUMAN Transformer-2 protein homolog alpha OS=Homo sapiens GN=TRA2A PE=1 SV=1	1	7	5	5	7	7	6	7	7	7	5	5	4	5	5	5	5	5	4	5	5	5	29.4	23	23	32.688	282	282	0	By MS/MS	By MS/MS	By MS/MS	By MS/MS	By MS/MS	By MS/MS	29.4	29.4	25.5	29.4	29.4	29.4	55053000
Q13619;Q13620	Q13619;Q13620	2;1	2;1	2;1	Cullin-4A;Cullin-4B	CUL4A;CUL4B	>sp|Q13619|CUL4A_HUMAN Cullin-4A OS=Homo sapiens GN=CUL4A PE=1 SV=3;>sp|Q13620|CUL4B_HUMAN Cullin-4B OS=Homo sapiens GN=CUL4B PE=1 SV=4	2	2	2	2	0	2	1	2	2	1	0	2	1	2	2	1	0	2	1	2	2	1	3	3	3	87.679	759	759;913	0	By matching	By MS/MS	By matching	By MS/MS	By matching	By matching	0	3	1.6	3	3	1.6	5238500
Q13813	Q13813	2	2	2	Spectrin alpha chain, non-erythrocytic 1	SPTAN1	>sp|Q13813|SPTN1_HUMAN Spectrin alpha chain, non-erythrocytic 1 OS=Homo sapiens GN=SPTAN1 PE=1 SV=3	1	2	2	2	1	1	2	1	2	2	1	1	2	1	2	2	1	1	2	1	2	2	1.3	1.3	1.3	284.54	2472	2472	0	By matching	By MS/MS	By MS/MS	By matching	By MS/MS	By matching	0.8	0.4	1.3	0.8	1.3	1.3	5301300
Q13829	Q13829	1	1	1	BTB/POZ domain-containing adapter for CUL3-mediated RhoA degradation protein 2	TNFAIP1	>sp|Q13829|BACD2_HUMAN BTB/POZ domain-containing adapter for CUL3-mediated RhoA degradation protein 2 OS=Homo sapiens GN=TNFAIP1 PE=1 SV=1	1	1	1	1	0	1	1	1	0	0	0	1	1	1	0	0	0	1	1	1	0	0	3.5	3.5	3.5	36.204	316	316	0.0034924	By matching	By MS/MS	By matching	By MS/MS	By matching	By matching	0	3.5	3.5	3.5	0	0	2879500
Q13835	Q13835	3	3	3	Plakophilin-1	PKP1	>sp|Q13835|PKP1_HUMAN Plakophilin-1 OS=Homo sapiens GN=PKP1 PE=1 SV=2	1	3	3	3	1	3	3	3	0	3	1	3	3	3	0	3	1	3	3	3	0	3	4.6	4.6	4.6	82.86	747	747	0	By matching	By matching	By MS/MS	By MS/MS	By matching	By MS/MS	2	4.6	4.6	4.6	0	4.6	16361000
Q14008	Q14008	1	1	1	Cytoskeleton-associated protein 5	CKAP5	>sp|Q14008|CKAP5_HUMAN Cytoskeleton-associated protein 5 OS=Homo sapiens GN=CKAP5 PE=1 SV=3	1	1	1	1	0	0	1	1	0	0	0	0	1	1	0	0	0	0	1	1	0	0	0.4	0.4	0.4	225.49	2032	2032	0.0045351	By matching	By matching	By MS/MS	By matching	By matching	By matching	0	0	0.4	0.4	0	0	3948100
Q14103	Q14103	4	4	4	Heterogeneous nuclear ribonucleoprotein D0	HNRNPD	>sp|Q14103|HNRPD_HUMAN Heterogeneous nuclear ribonucleoprotein D0 OS=Homo sapiens GN=HNRNPD PE=1 SV=1	1	4	4	4	3	4	4	4	4	4	3	4	4	4	4	4	3	4	4	4	4	4	13.8	13.8	13.8	38.434	355	355	0	By MS/MS	By MS/MS	By MS/MS	By MS/MS	By MS/MS	By MS/MS	11.8	13.8	13.8	13.8	13.8	13.8	43028000
Q14126	Q14126	11	11	11	Desmoglein-2	DSG2	>sp|Q14126|DSG2_HUMAN Desmoglein-2 OS=Homo sapiens GN=DSG2 PE=1 SV=2	1	11	11	11	4	4	6	10	2	5	4	4	6	10	2	5	4	4	6	10	2	5	15.1	15.1	15.1	122.29	1118	1118	0	By matching	By MS/MS	By matching	By MS/MS	By matching	By MS/MS	4	4	8.5	13.5	2.3	5.6	28274000
Q14137	Q14137	2	2	2	Ribosome biogenesis protein BOP1	BOP1	>sp|Q14137|BOP1_HUMAN Ribosome biogenesis protein BOP1 OS=Homo sapiens GN=BOP1 PE=1 SV=2	1	2	2	2	2	1	2	1	1	2	2	1	2	1	1	2	2	1	2	1	1	2	3.2	3.2	3.2	83.629	746	746	0	By matching	By matching	By MS/MS	By matching	By matching	By MS/MS	3.2	1.3	3.2	1.3	1.3	3.2	4585900
Q14152	Q14152	7	7	7	Eukaryotic translation initiation factor 3 subunit A	EIF3A	>sp|Q14152|EIF3A_HUMAN Eukaryotic translation initiation factor 3 subunit A OS=Homo sapiens GN=EIF3A PE=1 SV=1	1	7	7	7	4	7	5	4	5	6	4	7	5	4	5	6	4	7	5	4	5	6	6	6	6	166.57	1382	1382	0	By MS/MS	By MS/MS	By MS/MS	By MS/MS	By MS/MS	By MS/MS	3.3	6	4.2	3.8	4.3	5.1	22277000
Q14204	Q14204	5	5	5	Cytoplasmic dynein 1 heavy chain 1	DYNC1H1	>sp|Q14204|DYHC1_HUMAN Cytoplasmic dynein 1 heavy chain 1 OS=Homo sapiens GN=DYNC1H1 PE=1 SV=5	1	5	5	5	2	5	3	4	4	3	2	5	3	4	4	3	2	5	3	4	4	3	1.4	1.4	1.4	532.4	4646	4646	0	By matching	By MS/MS	By MS/MS	By MS/MS	By MS/MS	By matching	0.6	1.4	0.8	1.1	1.1	0.8	11927000
Q14244	Q14244	2	2	2	Ensconsin	MAP7	>sp|Q14244|MAP7_HUMAN Ensconsin OS=Homo sapiens GN=MAP7 PE=1 SV=1	1	2	2	2	1	2	1	2	1	1	1	2	1	2	1	1	1	2	1	2	1	1	2.7	2.7	2.7	84.051	749	749	0	By matching	By MS/MS	By matching	By MS/MS	By matching	By matching	1.2	2.7	1.2	2.7	1.2	1.2	3773500
Q14254	Q14254	4	4	4	Flotillin-2	FLOT2	>sp|Q14254|FLOT2_HUMAN Flotillin-2 OS=Homo sapiens GN=FLOT2 PE=1 SV=2	1	4	4	4	0	2	1	4	1	1	0	2	1	4	1	1	0	2	1	4	1	1	11.9	11.9	11.9	47.064	428	428	0	By matching	By matching	By MS/MS	By MS/MS	By matching	By MS/MS	0	6.3	3.3	11.9	3.3	3.3	5262800
Q14257	Q14257	2	2	2	Reticulocalbin-2	RCN2	>sp|Q14257|RCN2_HUMAN Reticulocalbin-2 OS=Homo sapiens GN=RCN2 PE=1 SV=1	1	2	2	2	1	2	2	2	1	1	1	2	2	2	1	1	1	2	2	2	1	1	10.7	10.7	10.7	36.876	317	317	0	By MS/MS	By MS/MS	By MS/MS	By MS/MS	By matching	By matching	4.7	10.7	10.7	10.7	4.7	4.7	13165000
Q14444	Q14444	3	3	3	Caprin-1	CAPRIN1	>sp|Q14444|CAPR1_HUMAN Caprin-1 OS=Homo sapiens GN=CAPRIN1 PE=1 SV=2	1	3	3	3	2	3	1	3	2	2	2	3	1	3	2	2	2	3	1	3	2	2	4.8	4.8	4.8	78.365	709	709	0	By matching	By MS/MS	By MS/MS	By MS/MS	By MS/MS	By MS/MS	3.2	4.8	1.7	4.8	3.2	3.2	9656000
Q14498;Q86U06	Q14498	21;2	21;2	21;2	RNA-binding protein 39	RBM39	>sp|Q14498|RBM39_HUMAN RNA-binding protein 39 OS=Homo sapiens GN=RBM39 PE=1 SV=2	2	21	21	21	18	19	18	20	19	18	18	19	18	20	19	18	18	19	18	20	19	18	38.9	38.9	38.9	59.379	530	530;439	0	By MS/MS	By MS/MS	By MS/MS	By MS/MS	By MS/MS	By MS/MS	34.5	35.8	35.7	34.5	34	32.5	932990000
Q14566	Q14566	1	1	1	DNA replication licensing factor MCM6	MCM6	>sp|Q14566|MCM6_HUMAN DNA replication licensing factor MCM6 OS=Homo sapiens GN=MCM6 PE=1 SV=1	1	1	1	1	0	1	1	0	1	0	0	1	1	0	1	0	0	1	1	0	1	0	1.6	1.6	1.6	92.888	821	821	0.0024184	By matching	By matching	By MS/MS	By matching	By MS/MS	By matching	0	1.6	1.6	0	1.6	0	2373500
Q14684	Q14684	2	2	2	Ribosomal RNA processing protein 1 homolog B	RRP1B	>sp|Q14684|RRP1B_HUMAN Ribosomal RNA processing protein 1 homolog B OS=Homo sapiens GN=RRP1B PE=1 SV=3	1	2	2	2	1	2	2	1	2	1	1	2	2	1	2	1	1	2	2	1	2	1	3.8	3.8	3.8	84.427	758	758	0	By matching	By MS/MS	By matching	By matching	By MS/MS	By matching	1.8	3.8	3.8	1.8	3.8	1.8	5037500
Q14697	Q14697	10	10	10	Neutral alpha-glucosidase AB	GANAB	>sp|Q14697|GANAB_HUMAN Neutral alpha-glucosidase AB OS=Homo sapiens GN=GANAB PE=1 SV=3	1	10	10	10	6	8	9	8	9	8	6	8	9	8	9	8	6	8	9	8	9	8	12.9	12.9	12.9	106.87	944	944	0	By matching	By MS/MS	By MS/MS	By MS/MS	By MS/MS	By MS/MS	8.6	10.1	11.7	10.8	11.9	10.6	39557000
Q14739	Q14739	1	1	1	Lamin-B receptor	LBR	>sp|Q14739|LBR_HUMAN Lamin-B receptor OS=Homo sapiens GN=LBR PE=1 SV=2	1	1	1	1	0	1	1	1	0	0	0	1	1	1	0	0	0	1	1	1	0	0	3.1	3.1	3.1	70.702	615	615	0.0066964	By matching	By MS/MS	By matching	By MS/MS	By matching	By matching	0	3.1	3.1	3.1	0	0	1704000
Q14974	Q14974	7	7	7	Importin subunit beta-1	KPNB1	>sp|Q14974|IMB1_HUMAN Importin subunit beta-1 OS=Homo sapiens GN=KPNB1 PE=1 SV=2	1	7	7	7	6	7	6	7	7	7	6	7	6	7	7	7	6	7	6	7	7	7	9.5	9.5	9.5	97.169	876	876	0	By MS/MS	By MS/MS	By MS/MS	By MS/MS	By MS/MS	By MS/MS	8.4	9.5	8.2	9.5	9.5	9.5	59083000
Q14978	Q14978	2	2	2	Nucleolar and coiled-body phosphoprotein 1	NOLC1	>sp|Q14978|NOLC1_HUMAN Nucleolar and coiled-body phosphoprotein 1 OS=Homo sapiens GN=NOLC1 PE=1 SV=2	1	2	2	2	0	1	1	2	1	2	0	1	1	2	1	2	0	1	1	2	1	2	3	3	3	73.602	699	699	0	By matching	By matching	By matching	By MS/MS	By matching	By MS/MS	0	1.6	1.6	3	1.6	3	8141400
Q14980	Q14980	7	7	7	Nuclear mitotic apparatus protein 1	NUMA1	>sp|Q14980|NUMA1_HUMAN Nuclear mitotic apparatus protein 1 OS=Homo sapiens GN=NUMA1 PE=1 SV=2	1	7	7	7	7	7	7	5	6	5	7	7	7	5	6	5	7	7	7	5	6	5	4.1	4.1	4.1	238.26	2115	2115	0	By matching	By MS/MS	By MS/MS	By matching	By MS/MS	By MS/MS	4.1	4.1	4.1	2.8	3.4	3	23859000
Q15019	Q15019	4	4	4	Septin-2	2002-09-01	>sp|Q15019|SEPT2_HUMAN Septin-2 OS=Homo sapiens GN=SEPT2 PE=1 SV=1	1	4	4	4	2	4	3	4	3	2	2	4	3	4	3	2	2	4	3	4	3	2	16.3	16.3	16.3	41.487	361	361	0	By matching	By MS/MS	By MS/MS	By MS/MS	By MS/MS	By matching	7.2	16.3	13.6	16.3	11.9	9.1	11648000
Q15029	Q15029	17	16	16	116 kDa U5 small nuclear ribonucleoprotein component	EFTUD2	>sp|Q15029|U5S1_HUMAN 116 kDa U5 small nuclear ribonucleoprotein component OS=Homo sapiens GN=EFTUD2 PE=1 SV=1	1	17	16	16	16	15	15	15	14	15	15	14	15	14	13	14	15	14	15	14	13	14	24.2	23.1	23.1	109.43	972	972	0	By MS/MS	By MS/MS	By MS/MS	By MS/MS	By MS/MS	By MS/MS	22.5	21.3	21.9	21.3	19.8	21.4	107060000
Q15046	Q15046	1	1	1	Lysine--tRNA ligase	KARS	>sp|Q15046|SYK_HUMAN Lysine--tRNA ligase OS=Homo sapiens GN=KARS PE=1 SV=3	1	1	1	1	1	1	1	1	1	1	1	1	1	1	1	1	1	1	1	1	1	1	1.8	1.8	1.8	68.047	597	597	0.0045558	By matching	By MS/MS	By matching	By MS/MS	By matching	By matching	1.8	1.8	1.8	1.8	1.8	1.8	2799000
Q15058	Q15058	1	1	1	Kinesin-like protein KIF14	KIF14	>sp|Q15058|KIF14_HUMAN Kinesin-like protein KIF14 OS=Homo sapiens GN=KIF14 PE=1 SV=1	1	1	1	1	1	1	1	1	1	1	1	1	1	1	1	1	1	1	1	1	1	1	0.7	0.7	0.7	186.49	1648	1648	0.0034722	By matching	By MS/MS	By MS/MS	By matching	By matching	By MS/MS	0.7	0.7	0.7	0.7	0.7	0.7	22493000
Q15084	Q15084	4	4	4	Protein disulfide-isomerase A6	PDIA6	>sp|Q15084|PDIA6_HUMAN Protein disulfide-isomerase A6 OS=Homo sapiens GN=PDIA6 PE=1 SV=1	1	4	4	4	3	3	3	4	3	3	3	3	3	4	3	3	3	3	3	4	3	3	10	10	10	48.121	440	440	0	By matching	By MS/MS	By MS/MS	By MS/MS	By MS/MS	By MS/MS	9.1	9.1	9.1	10	9.1	9.1	19708000
Q15149;Q9UPN3	Q15149	150;1	150;1	145;1	Plectin	PLEC	>sp|Q15149|PLEC_HUMAN Plectin OS=Homo sapiens GN=PLEC PE=1 SV=3	2	150	150	145	127	141	142	140	115	126	127	141	142	140	115	126	124	136	137	135	111	122	37.7	37.7	36.1	531.78	4684	4684;7388	0	By MS/MS	By MS/MS	By MS/MS	By MS/MS	By MS/MS	By MS/MS	31.2	35.7	36	35	28.7	31.1	1787200000
Q15181	Q15181	1	1	1	Inorganic pyrophosphatase	PPA1	>sp|Q15181|IPYR_HUMAN Inorganic pyrophosphatase OS=Homo sapiens GN=PPA1 PE=1 SV=2	1	1	1	1	1	1	1	1	1	1	1	1	1	1	1	1	1	1	1	1	1	1	7.6	7.6	7.6	32.66	289	289	0.002442	By matching	By MS/MS	By matching	By MS/MS	By matching	By MS/MS	7.6	7.6	7.6	7.6	7.6	7.6	7433300
Q15185	Q15185	2	2	2	Prostaglandin E synthase 3	PTGES3	>sp|Q15185|TEBP_HUMAN Prostaglandin E synthase 3 OS=Homo sapiens GN=PTGES3 PE=1 SV=1	1	2	2	2	1	2	2	2	2	1	1	2	2	2	2	1	1	2	2	2	2	1	18.8	18.8	18.8	18.697	160	160	0	By matching	By MS/MS	By MS/MS	By MS/MS	By MS/MS	By matching	8.1	18.8	18.8	18.8	18.8	8.1	14936000
Q15233	Q15233	6	5	5	Non-POU domain-containing octamer-binding protein	NONO	>sp|Q15233|NONO_HUMAN Non-POU domain-containing octamer-binding protein OS=Homo sapiens GN=NONO PE=1 SV=4	1	6	5	5	4	6	6	6	5	6	3	5	5	5	5	5	3	5	5	5	5	5	14.9	13.2	13.2	54.231	471	471	0	By MS/MS	By MS/MS	By MS/MS	By MS/MS	By MS/MS	By MS/MS	7.9	14.9	14.9	14.9	13.2	14.9	39072000
Q15269	Q15269	1	1	1	Periodic tryptophan protein 2 homolog	PWP2	>sp|Q15269|PWP2_HUMAN Periodic tryptophan protein 2 homolog OS=Homo sapiens GN=PWP2 PE=2 SV=2	1	1	1	1	0	0	1	0	0	1	0	0	1	0	0	1	0	0	1	0	0	1	1.7	1.7	1.7	102.45	919	919	0.00883	By matching	By matching	By matching	By matching	By matching	By MS/MS	0	0	1.7	0	0	1.7	1148700
Q15287	Q15287	1	1	1	RNA-binding protein with serine-rich domain 1	RNPS1	>sp|Q15287|RNPS1_HUMAN RNA-binding protein with serine-rich domain 1 OS=Homo sapiens GN=RNPS1 PE=1 SV=1	1	1	1	1	1	1	1	1	1	1	1	1	1	1	1	1	1	1	1	1	1	1	4.9	4.9	4.9	34.208	305	305	0	By MS/MS	By MS/MS	By MS/MS	By MS/MS	By MS/MS	By MS/MS	4.9	4.9	4.9	4.9	4.9	4.9	9635300
Q15365	Q15365	7	7	5	Poly(rC)-binding protein 1	PCBP1	>sp|Q15365|PCBP1_HUMAN Poly(rC)-binding protein 1 OS=Homo sapiens GN=PCBP1 PE=1 SV=2	1	7	7	5	7	7	7	7	7	7	7	7	7	7	7	7	5	5	5	5	5	5	28.7	28.7	19.9	37.497	356	356	0	By MS/MS	By MS/MS	By MS/MS	By MS/MS	By MS/MS	By MS/MS	28.7	28.7	28.7	28.7	28.7	28.7	172370000
Q15366;P57721	Q15366;P57721	6;3	4;1	4;1	Poly(rC)-binding protein 2;Poly(rC)-binding protein 3	PCBP2;PCBP3	>sp|Q15366|PCBP2_HUMAN Poly(rC)-binding protein 2 OS=Homo sapiens GN=PCBP2 PE=1 SV=1;>sp|P57721|PCBP3_HUMAN Poly(rC)-binding protein 3 OS=Homo sapiens GN=PCBP3 PE=2 SV=2	2	6	4	4	6	6	6	6	6	6	4	4	4	4	4	4	4	4	4	4	4	4	23.3	14.8	14.8	38.58	365	365;371	0	By MS/MS	By MS/MS	By MS/MS	By MS/MS	By MS/MS	By MS/MS	23.3	23.3	23.3	23.3	23.3	23.3	52947000
Q15388	Q15388	1	1	1	Mitochondrial import receptor subunit TOM20 homolog	TOMM20	>sp|Q15388|TOM20_HUMAN Mitochondrial import receptor subunit TOM20 homolog OS=Homo sapiens GN=TOMM20 PE=1 SV=1	1	1	1	1	1	1	1	1	1	1	1	1	1	1	1	1	1	1	1	1	1	1	9	9	9	16.298	145	145	0.002445	By MS/MS	By MS/MS	By MS/MS	By MS/MS	By matching	By MS/MS	9	9	9	9	9	9	11519000
Q15393	Q15393	8	8	8	Splicing factor 3B subunit 3	SF3B3	>sp|Q15393|SF3B3_HUMAN Splicing factor 3B subunit 3 OS=Homo sapiens GN=SF3B3 PE=1 SV=4	1	8	8	8	6	6	7	7	6	6	6	6	7	7	6	6	6	6	7	7	6	6	8.1	8.1	8.1	135.58	1217	1217	0	By MS/MS	By MS/MS	By MS/MS	By MS/MS	By MS/MS	By MS/MS	6.4	6.4	7.3	7.1	6	5.9	39872000
Q15427	Q15427	1	1	1	Splicing factor 3B subunit 4	SF3B4	>sp|Q15427|SF3B4_HUMAN Splicing factor 3B subunit 4 OS=Homo sapiens GN=SF3B4 PE=1 SV=1	1	1	1	1	0	1	1	1	1	1	0	1	1	1	1	1	0	1	1	1	1	1	3.3	3.3	3.3	44.385	424	424	0.002457	By matching	By MS/MS	By MS/MS	By MS/MS	By MS/MS	By matching	0	3.3	3.3	3.3	3.3	3.3	8215400
Q15459	Q15459	1	1	1	Splicing factor 3A subunit 1	SF3A1	>sp|Q15459|SF3A1_HUMAN Splicing factor 3A subunit 1 OS=Homo sapiens GN=SF3A1 PE=1 SV=1	1	1	1	1	1	1	1	1	1	1	1	1	1	1	1	1	1	1	1	1	1	1	1.6	1.6	1.6	88.885	793	793	0	By matching	By MS/MS	By MS/MS	By matching	By MS/MS	By MS/MS	1.6	1.6	1.6	1.6	1.6	1.6	4488700
Q15528	Q15528	5	5	5	Mediator of RNA polymerase II transcription subunit 22	MED22	>sp|Q15528|MED22_HUMAN Mediator of RNA polymerase II transcription subunit 22 OS=Homo sapiens GN=MED22 PE=1 SV=2	1	5	5	5	5	4	5	0	0	0	5	4	5	0	0	0	5	4	5	0	0	0	30.5	30.5	30.5	22.22	200	200	0	By MS/MS	By MS/MS	By MS/MS	By matching	By matching	By matching	30.5	26	30.5	0	0	0	76265000
Q15637	Q15637	2	2	2	Splicing factor 1	SF1	>sp|Q15637|SF01_HUMAN Splicing factor 1 OS=Homo sapiens GN=SF1 PE=1 SV=4	1	2	2	2	1	1	1	1	2	1	1	1	1	1	2	1	1	1	1	1	2	1	3.6	3.6	3.6	68.329	639	639	0	By matching	By matching	By matching	By MS/MS	By MS/MS	By matching	2	2	2	2	3.6	2	4859000
Q15645	Q15645	5	5	5	Pachytene checkpoint protein 2 homolog	TRIP13	>sp|Q15645|PCH2_HUMAN Pachytene checkpoint protein 2 homolog OS=Homo sapiens GN=TRIP13 PE=1 SV=2	1	5	5	5	3	5	5	5	4	3	3	5	5	5	4	3	3	5	5	5	4	3	14.8	14.8	14.8	48.55	432	432	0	By MS/MS	By MS/MS	By MS/MS	By MS/MS	By MS/MS	By matching	7.2	14.8	14.8	14.8	10.4	8.6	28717000
Q15648	Q15648	32	32	32	Mediator of RNA polymerase II transcription subunit 1	MED1	>sp|Q15648|MED1_HUMAN Mediator of RNA polymerase II transcription subunit 1 OS=Homo sapiens GN=MED1 PE=1 SV=4	1	32	32	32	31	30	32	0	0	0	31	30	32	0	0	0	31	30	32	0	0	0	23.8	23.8	23.8	168.48	1581	1581	0	By MS/MS	By MS/MS	By MS/MS	By matching	By matching	By matching	23	22.7	23.8	0	0	0	219630000
Q15717	Q15717	1	1	1	ELAV-like protein 1	ELAVL1	>sp|Q15717|ELAV1_HUMAN ELAV-like protein 1 OS=Homo sapiens GN=ELAVL1 PE=1 SV=2	1	1	1	1	1	1	1	1	1	1	1	1	1	1	1	1	1	1	1	1	1	1	4	4	4	36.091	326	326	0.0012484	By matching	By MS/MS	By MS/MS	By MS/MS	By MS/MS	By MS/MS	4	4	4	4	4	4	5248700
Q16540	Q16540	1	1	1	39S ribosomal protein L23, mitochondrial	MRPL23	>sp|Q16540|RM23_HUMAN 39S ribosomal protein L23, mitochondrial OS=Homo sapiens GN=MRPL23 PE=1 SV=1	1	1	1	1	1	1	1	1	1	0	1	1	1	1	1	0	1	1	1	1	1	0	9.8	9.8	9.8	17.781	153	153	0.0012407	By matching	By MS/MS	By MS/MS	By MS/MS	By MS/MS	By matching	9.8	9.8	9.8	9.8	9.8	0	4732700
Q16576	Q16576	2	1	1	Histone-binding protein RBBP7	RBBP7	>sp|Q16576|RBBP7_HUMAN Histone-binding protein RBBP7 OS=Homo sapiens GN=RBBP7 PE=1 SV=1	1	2	1	1	1	1	1	2	1	1	0	0	0	1	0	1	0	0	0	1	0	1	8.2	6.4	6.4	47.82	425	425	0	By matching	By matching	By matching	By MS/MS	By matching	By matching	1.9	1.9	1.9	8.2	1.9	6.4	2736200
Q16610	Q16610	1	1	1	Extracellular matrix protein 1	ECM1	>sp|Q16610|ECM1_HUMAN Extracellular matrix protein 1 OS=Homo sapiens GN=ECM1 PE=1 SV=2	1	1	1	1	0	1	0	1	0	1	0	1	0	1	0	1	0	1	0	1	0	1	2.4	2.4	2.4	60.673	540	540	0	By matching	By matching	By matching	By MS/MS	By matching	By MS/MS	0	2.4	0	2.4	0	2.4	1574300
Q16629	Q16629	7	7	7	Serine/arginine-rich splicing factor 7	SRSF7	>sp|Q16629|SRSF7_HUMAN Serine/arginine-rich splicing factor 7 OS=Homo sapiens GN=SRSF7 PE=1 SV=1	1	7	7	7	7	7	7	7	7	5	7	7	7	7	7	5	7	7	7	7	7	5	33.6	33.6	33.6	27.366	238	238	0	By MS/MS	By MS/MS	By MS/MS	By MS/MS	By MS/MS	By MS/MS	33.6	33.6	33.6	33.6	33.6	25.2	336310000
Q16658	Q16658	7	7	7	Fascin	FSCN1	>sp|Q16658|FSCN1_HUMAN Fascin OS=Homo sapiens GN=FSCN1 PE=1 SV=3	1	7	7	7	5	6	6	7	6	5	5	6	6	7	6	5	5	6	6	7	6	5	19.5	19.5	19.5	54.529	493	493	0	By matching	By MS/MS	By MS/MS	By MS/MS	By MS/MS	By MS/MS	12.2	17.2	16.2	19.5	14.6	12.4	42595000
Q16795	Q16795	1	1	1	NADH dehydrogenase [ubiquinone] 1 alpha subcomplex subunit 9, mitochondrial	NDUFA9	>sp|Q16795|NDUA9_HUMAN NADH dehydrogenase [ubiquinone] 1 alpha subcomplex subunit 9, mitochondrial OS=Homo sapiens GN=NDUFA9 PE=1 SV=2	1	1	1	1	0	1	1	1	0	0	0	1	1	1	0	0	0	1	1	1	0	0	5.3	5.3	5.3	42.509	377	377	0.0012315	By matching	By MS/MS	By matching	By matching	By matching	By matching	0	5.3	5.3	5.3	0	0	1396300
Q16891	Q16891	8	8	8	Mitochondrial inner membrane protein	IMMT	>sp|Q16891|MIC60_HUMAN MICOS complex subunit MIC60 OS=Homo sapiens GN=IMMT PE=1 SV=1	1	8	8	8	4	8	8	8	7	7	4	8	8	8	7	7	4	8	8	8	7	7	12.4	12.4	12.4	83.677	758	758	0	By MS/MS	By MS/MS	By MS/MS	By MS/MS	By matching	By MS/MS	6.7	12.4	12.4	12.4	11.2	11.2	37103000
Q1KMD3	Q1KMD3	1	1	1	Heterogeneous nuclear ribonucleoprotein U-like protein 2	HNRNPUL2	>sp|Q1KMD3|HNRL2_HUMAN Heterogeneous nuclear ribonucleoprotein U-like protein 2 OS=Homo sapiens GN=HNRNPUL2 PE=1 SV=1	1	1	1	1	0	1	1	0	1	0	0	1	1	0	1	0	0	1	1	0	1	0	2	2	2	85.104	747	747	0.0012346	By matching	By MS/MS	By MS/MS	By matching	By matching	By matching	0	2	2	0	2	0	1081300
Q2NL82	Q2NL82	2	2	2	Pre-rRNA-processing protein TSR1 homolog	TSR1	>sp|Q2NL82|TSR1_HUMAN Pre-rRNA-processing protein TSR1 homolog OS=Homo sapiens GN=TSR1 PE=1 SV=1	1	2	2	2	1	2	1	0	1	2	1	2	1	0	1	2	1	2	1	0	1	2	3	3	3	91.809	804	804	0	By matching	By MS/MS	By matching	By matching	By matching	By MS/MS	1.7	3	1.2	0	1.7	3	4456800
Q3ZCM7	Q3ZCM7	7	1	1	Tubulin beta-8 chain	TUBB8	>sp|Q3ZCM7|TBB8_HUMAN Tubulin beta-8 chain OS=Homo sapiens GN=TUBB8 PE=1 SV=2	1	7	1	1	7	7	6	7	7	7	1	1	1	1	1	1	1	1	1	1	1	1	21.2	7.2	7.2	49.775	444	444	0	By matching	By MS/MS	By MS/MS	By MS/MS	By MS/MS	By matching	21.2	21.2	18.7	21.2	21.2	21.2	76045000
Q3ZCQ8	Q3ZCQ8	4	4	4	Mitochondrial import inner membrane translocase subunit TIM50	TIMM50	>sp|Q3ZCQ8|TIM50_HUMAN Mitochondrial import inner membrane translocase subunit TIM50 OS=Homo sapiens GN=TIMM50 PE=1 SV=2	1	4	4	4	2	2	3	4	4	3	2	2	3	4	4	3	2	2	3	4	4	3	16.4	16.4	16.4	39.646	353	353	0	By matching	By MS/MS	By MS/MS	By MS/MS	By MS/MS	By matching	9.3	9.3	11.6	16.4	16.4	11.6	11633000
Q562R1	Q562R1	5	1	1	Beta-actin-like protein 2	ACTBL2	>sp|Q562R1|ACTBL_HUMAN Beta-actin-like protein 2 OS=Homo sapiens GN=ACTBL2 PE=1 SV=2	1	5	1	1	4	4	5	5	5	5	0	0	1	1	1	1	0	0	1	1	1	1	16.2	4.8	4.8	42.003	376	376	0	By matching	By matching	By matching	By MS/MS	By MS/MS	By matching	11.4	11.4	16.2	16.2	16.2	16.2	678430000
Q58FF8	Q58FF8	7	1	1	Putative heat shock protein HSP 90-beta 2	HSP90AB2P	>sp|Q58FF8|H90B2_HUMAN Putative heat shock protein HSP 90-beta 2 OS=Homo sapiens GN=HSP90AB2P PE=1 SV=2	1	7	1	1	7	6	6	6	7	7	1	0	0	0	1	1	1	0	0	0	1	1	15.2	3.9	3.9	44.348	381	381	0.0035629	By matching	By matching	By matching	By matching	By matching	By MS/MS	15.2	11.3	11.3	11.3	15.2	15.2	3829700
Q5BKY9;Q8N9E0	Q5BKY9;Q8N9E0	2;1	2;1	2;1	Protein FAM133B;Protein FAM133A	FAM133B;FAM133A	>sp|Q5BKY9|F133B_HUMAN Protein FAM133B OS=Homo sapiens GN=FAM133B PE=1 SV=1;>sp|Q8N9E0|F133A_HUMAN Protein FAM133A OS=Homo sapiens GN=FAM133A PE=1 SV=1	2	2	2	2	2	2	2	2	2	2	2	2	2	2	2	2	2	2	2	2	2	2	7.3	7.3	7.3	28.385	247	247;248	0	By MS/MS	By matching	By matching	By MS/MS	By matching	By matching	7.3	7.3	7.3	7.3	7.3	7.3	40770000
Q5HY98	Q5HY98	1	1	1	Zinc finger protein 766	ZNF766	>sp|Q5HY98|ZN766_HUMAN Zinc finger protein 766 OS=Homo sapiens GN=ZNF766 PE=2 SV=1	1	1	1	1	1	1	1	1	1	1	1	1	1	1	1	1	1	1	1	1	1	1	3.4	3.4	3.4	54.506	468	468	0.0035047	By matching	By MS/MS	By matching	By matching	By matching	By matching	3.4	3.4	3.4	3.4	3.4	3.4	8206200
Q5JTH9	Q5JTH9	9	9	9	RRP12-like protein	RRP12	>sp|Q5JTH9|RRP12_HUMAN RRP12-like protein OS=Homo sapiens GN=RRP12 PE=1 SV=2	1	9	9	9	6	7	9	7	8	6	6	7	9	7	8	6	6	7	9	7	8	6	9.2	9.2	9.2	143.7	1297	1297	0	By MS/MS	By MS/MS	By MS/MS	By MS/MS	By MS/MS	By MS/MS	5.7	6.8	9.2	7.5	8.1	5.7	51760000
Q5T3I0	Q5T3I0	3	3	3	G patch domain-containing protein 4	GPATCH4	>sp|Q5T3I0|GPTC4_HUMAN G patch domain-containing protein 4 OS=Homo sapiens GN=GPATCH4 PE=1 SV=2	1	3	3	3	2	2	3	3	2	3	2	2	3	3	2	3	2	2	3	3	2	3	10.5	10.5	10.5	50.381	446	446	0	By MS/MS	By MS/MS	By MS/MS	By MS/MS	By MS/MS	By MS/MS	6.3	6.3	10.5	10.5	6.7	10.5	11831000
Q5T4S7	Q5T4S7	1	1	1	E3 ubiquitin-protein ligase UBR4	UBR4	>sp|Q5T4S7|UBR4_HUMAN E3 ubiquitin-protein ligase UBR4 OS=Homo sapiens GN=UBR4 PE=1 SV=1	1	1	1	1	0	1	0	1	1	0	0	1	0	1	1	0	0	1	0	1	1	0	0.2	0.2	0.2	573.83	5183	5183	0.0067265	By matching	By matching	By matching	By MS/MS	By matching	By matching	0	0.2	0	0.2	0.2	0	1074600
Q5T653	Q5T653	1	1	1	39S ribosomal protein L2, mitochondrial	MRPL2	>sp|Q5T653|RM02_HUMAN 39S ribosomal protein L2, mitochondrial OS=Homo sapiens GN=MRPL2 PE=1 SV=2	1	1	1	1	1	1	1	0	1	0	1	1	1	0	1	0	1	1	1	0	1	0	4.6	4.6	4.6	33.3	305	305	0.0035503	By matching	By MS/MS	By MS/MS	By matching	By matching	By matching	4.6	4.6	4.6	0	4.6	0	2325200
Q5VYK3	Q5VYK3	1	1	1	Proteasome-associated protein ECM29 homolog	ECM29	>sp|Q5VYK3|ECM29_HUMAN Proteasome-associated protein ECM29 homolog OS=Homo sapiens GN=ECM29 PE=1 SV=2	1	1	1	1	0	1	0	1	1	0	0	1	0	1	1	0	0	1	0	1	1	0	0.7	0.7	0.7	204.29	1845	1845	0.0035672	By matching	By MS/MS	By matching	By MS/MS	By matching	By matching	0	0.7	0	0.7	0.7	0	2443800
Q63HN8	Q63HN8	1	1	1	E3 ubiquitin-protein ligase RNF213	RNF213	>sp|Q63HN8|RN213_HUMAN E3 ubiquitin-protein ligase RNF213 OS=Homo sapiens GN=RNF213 PE=1 SV=3	1	1	1	1	1	1	1	1	1	1	1	1	1	1	1	1	1	1	1	1	1	1	0.2	0.2	0.2	591.4	5207	5207	1	By matching	By matching	By MS/MS	By matching	By matching	By matching	0.2	0.2	0.2	0.2	0.2	0.2	11184000
Q66PJ3	Q66PJ3	4	4	4	ADP-ribosylation factor-like protein 6-interacting protein 4	ARL6IP4	>sp|Q66PJ3|AR6P4_HUMAN ADP-ribosylation factor-like protein 6-interacting protein 4 OS=Homo sapiens GN=ARL6IP4 PE=1 SV=2	1	4	4	4	3	4	3	2	4	4	3	4	3	2	4	4	3	4	3	2	4	4	13.3	13.3	13.3	44.915	421	421	0	By MS/MS	By MS/MS	By MS/MS	By MS/MS	By MS/MS	By MS/MS	10.5	13.3	8.8	5.9	13.3	13.3	55621000
Q6NZI2	Q6NZI2	4	4	4	Polymerase I and transcript release factor	PTRF	>sp|Q6NZI2|PTRF_HUMAN Polymerase I and transcript release factor OS=Homo sapiens GN=PTRF PE=1 SV=1	1	4	4	4	3	4	3	4	4	4	3	4	3	4	4	4	3	4	3	4	4	4	15.6	15.6	15.6	43.476	390	390	0	By MS/MS	By MS/MS	By MS/MS	By MS/MS	By MS/MS	By MS/MS	11.3	15.6	12.8	15.6	15.6	15.6	38178000
Q6P2C8	Q6P2C8	5	5	5	Mediator of RNA polymerase II transcription subunit 27	MED27	>sp|Q6P2C8|MED27_HUMAN Mediator of RNA polymerase II transcription subunit 27 OS=Homo sapiens GN=MED27 PE=1 SV=1	1	5	5	5	5	5	5	0	0	0	5	5	5	0	0	0	5	5	5	0	0	0	19.3	19.3	19.3	35.431	311	311	0	By MS/MS	By MS/MS	By MS/MS	By matching	By matching	By matching	19.3	19.3	19.3	0	0	0	58501000
Q6P2Q9	Q6P2Q9	13	13	13	Pre-mRNA-processing-splicing factor 8	PRPF8	>sp|Q6P2Q9|PRP8_HUMAN Pre-mRNA-processing-splicing factor 8 OS=Homo sapiens GN=PRPF8 PE=1 SV=2	1	13	13	13	10	12	12	12	11	12	10	12	12	12	11	12	10	12	12	12	11	12	7.2	7.2	7.2	273.6	2335	2335	0	By MS/MS	By MS/MS	By MS/MS	By MS/MS	By MS/MS	By MS/MS	5.1	6.5	6.5	6.4	5.7	6.5	78799000
Q6P3W2	Q6P3W2	1	1	1	DnaJ homolog subfamily C member 24	DNAJC24	>sp|Q6P3W2|DJC24_HUMAN DnaJ homolog subfamily C member 24 OS=Homo sapiens GN=DNAJC24 PE=1 SV=1	1	1	1	1	0	0	1	0	0	1	0	0	1	0	0	1	0	0	1	0	0	1	6.1	6.1	6.1	17.008	148	148	0.0046136	By matching	By matching	By MS/MS	By matching	By matching	By matching	0	0	6.1	0	0	6.1	33662000
Q6UN15	Q6UN15	1	1	1	Pre-mRNA 3-end-processing factor FIP1	FIP1L1	>sp|Q6UN15|FIP1_HUMAN Pre-mRNA 3-end-processing factor FIP1 OS=Homo sapiens GN=FIP1L1 PE=1 SV=1	1	1	1	1	1	1	1	1	0	1	1	1	1	1	0	1	1	1	1	1	0	1	2.2	2.2	2.2	66.526	594	594	0.0088594	By matching	By MS/MS	By matching	By MS/MS	By matching	By matching	2.2	2.2	2.2	2.2	0	2.2	3447400
Q6UX06	Q6UX06	1	1	1	Olfactomedin-4	OLFM4	>sp|Q6UX06|OLFM4_HUMAN Olfactomedin-4 OS=Homo sapiens GN=OLFM4 PE=1 SV=1	1	1	1	1	1	1	1	1	1	1	1	1	1	1	1	1	1	1	1	1	1	1	3.5	3.5	3.5	57.279	510	510	0.0045455	By MS/MS	By MS/MS	By MS/MS	By matching	By matching	By matching	3.5	3.5	3.5	3.5	3.5	3.5	4465400
Q6UX41	Q6UX41	1	1	1	Butyrophilin-like protein 8	BTNL8	>sp|Q6UX41|BTNL8_HUMAN Butyrophilin-like protein 8 OS=Homo sapiens GN=BTNL8 PE=1 SV=1	1	1	1	1	0	0	0	1	0	0	0	0	0	1	0	0	0	0	0	1	0	0	3.8	3.8	3.8	56.747	500	500	0.0034682	By matching	By matching	By matching	By MS/MS	By matching	By matching	0	0	0	3.8	0	0	1951000
Q6ZUT1	Q6ZUT1	2	2	2	Uncharacterized protein C11orf57	C11orf57	>sp|Q6ZUT1|CK057_HUMAN Uncharacterized protein C11orf57 OS=Homo sapiens GN=C11orf57 PE=1 SV=2	1	2	2	2	2	2	1	2	2	1	2	2	1	2	2	1	2	2	1	2	2	1	7.9	7.9	7.9	34.109	292	292	0	By matching	By MS/MS	By matching	By MS/MS	By MS/MS	By matching	7.9	7.9	4.5	7.9	7.9	4.5	8343700
Q71F56	Q71F56	20	19	19	Mediator of RNA polymerase II transcription subunit 13-like	MED13L	>sp|Q71F56|MD13L_HUMAN Mediator of RNA polymerase II transcription subunit 13-like OS=Homo sapiens GN=MED13L PE=1 SV=1	1	20	19	19	16	18	18	0	0	0	15	17	17	0	0	0	15	17	17	0	0	0	14.1	13.8	13.8	242.6	2210	2210	0	By MS/MS	By MS/MS	By MS/MS	By matching	By matching	By matching	10.6	12.4	12.8	0	0	0	98828000
Q7KZF4	Q7KZF4	6	6	6	Staphylococcal nuclease domain-containing protein 1	SND1	>sp|Q7KZF4|SND1_HUMAN Staphylococcal nuclease domain-containing protein 1 OS=Homo sapiens GN=SND1 PE=1 SV=1	1	6	6	6	5	6	6	6	6	3	5	6	6	6	6	3	5	6	6	6	6	3	8.2	8.2	8.2	102	910	910	0	By matching	By MS/MS	By MS/MS	By MS/MS	By MS/MS	By MS/MS	6.5	8.2	8.2	8.2	8.2	3.8	23089000
Q7L014	Q7L014	20	20	20	Probable ATP-dependent RNA helicase DDX46	DDX46	>sp|Q7L014|DDX46_HUMAN Probable ATP-dependent RNA helicase DDX46 OS=Homo sapiens GN=DDX46 PE=1 SV=2	1	20	20	20	19	19	20	18	20	20	19	19	20	18	20	20	19	19	20	18	20	20	23.1	23.1	23.1	117.36	1031	1031	0	By MS/MS	By MS/MS	By MS/MS	By MS/MS	By MS/MS	By MS/MS	22.8	22.8	23.1	21.8	23.1	23.1	226370000
Q7L0Y3	Q7L0Y3	2	2	2	Mitochondrial ribonuclease P protein 1	TRMT10C	>sp|Q7L0Y3|MRRP1_HUMAN Mitochondrial ribonuclease P protein 1 OS=Homo sapiens GN=TRMT10C PE=1 SV=2	1	2	2	2	2	2	2	2	2	1	2	2	2	2	2	1	2	2	2	2	2	1	8.7	8.7	8.7	47.346	403	403	0	By matching	By MS/MS	By matching	By MS/MS	By matching	By matching	8.7	8.7	8.7	8.7	8.7	2.7	7347200
Q7L1Q6	Q7L1Q6	1	1	1	Basic leucine zipper and W2 domain-containing protein 1	BZW1	>sp|Q7L1Q6|BZW1_HUMAN Basic leucine zipper and W2 domain-containing protein 1 OS=Homo sapiens GN=BZW1 PE=1 SV=1	1	1	1	1	1	1	1	1	1	1	1	1	1	1	1	1	1	1	1	1	1	1	2.6	2.6	2.6	48.043	419	419	0.0035006	By matching	By matching	By matching	By MS/MS	By matching	By matching	2.6	2.6	2.6	2.6	2.6	2.6	4210000
Q7Z6E9	Q7Z6E9	4	4	4	E3 ubiquitin-protein ligase RBBP6	RBBP6	>sp|Q7Z6E9|RBBP6_HUMAN E3 ubiquitin-protein ligase RBBP6 OS=Homo sapiens GN=RBBP6 PE=1 SV=1	1	4	4	4	3	3	3	3	4	4	3	3	3	3	4	4	3	3	3	3	4	4	3.2	3.2	3.2	201.56	1792	1792	0	By MS/MS	By MS/MS	By MS/MS	By MS/MS	By MS/MS	By MS/MS	2.3	2.3	2.3	2.3	3.2	3.2	28439000
Q86V81	Q86V81	1	1	1	THO complex subunit 4	ALYREF	>sp|Q86V81|THOC4_HUMAN THO complex subunit 4 OS=Homo sapiens GN=ALYREF PE=1 SV=3	1	1	1	1	1	1	1	1	1	1	1	1	1	1	1	1	1	1	1	1	1	1	7	7	7	26.888	257	257	0	By matching	By matching	By MS/MS	By MS/MS	By matching	By matching	7	7	7	7	7	7	3768400
Q86VP6	Q86VP6	8	8	8	Cullin-associated NEDD8-dissociated protein 1	CAND1	>sp|Q86VP6|CAND1_HUMAN Cullin-associated NEDD8-dissociated protein 1 OS=Homo sapiens GN=CAND1 PE=1 SV=2	1	8	8	8	5	7	7	7	6	5	5	7	7	7	6	5	5	7	7	7	6	5	8.2	8.2	8.2	136.37	1230	1230	0	By matching	By MS/MS	By MS/MS	By MS/MS	By MS/MS	By MS/MS	5.6	7.5	7.5	7.3	5.5	4.9	27454000
Q8IVT2	Q8IVT2	3	3	3	Mitotic interactor and substrate of PLK1	MISP	>sp|Q8IVT2|MISP_HUMAN Mitotic interactor and substrate of PLK1 OS=Homo sapiens GN=MISP PE=1 SV=1	1	3	3	3	2	3	2	3	1	3	2	3	2	3	1	3	2	3	2	3	1	3	6.3	6.3	6.3	75.356	679	679	0	By MS/MS	By MS/MS	By matching	By MS/MS	By matching	By matching	4.1	6.3	4.1	6.3	2.2	6.3	16709000
Q8IWX8	Q8IWX8	2	2	2	Calcium homeostasis endoplasmic reticulum protein	CHERP	>sp|Q8IWX8|CHERP_HUMAN Calcium homeostasis endoplasmic reticulum protein OS=Homo sapiens GN=CHERP PE=1 SV=3	1	2	2	2	1	2	1	1	1	2	1	2	1	1	1	2	1	2	1	1	1	2	2.6	2.6	2.6	103.7	916	916	0	By MS/MS	By MS/MS	By MS/MS	By MS/MS	By MS/MS	By MS/MS	1.2	2.6	1.2	1.2	1.2	2.6	15019000
Q8IXM3	Q8IXM3	3	3	3	39S ribosomal protein L41, mitochondrial	MRPL41	>sp|Q8IXM3|RM41_HUMAN 39S ribosomal protein L41, mitochondrial OS=Homo sapiens GN=MRPL41 PE=1 SV=1	1	3	3	3	1	3	2	2	2	2	1	3	2	2	2	2	1	3	2	2	2	2	23.4	23.4	23.4	15.383	137	137	0	By matching	By MS/MS	By matching	By matching	By matching	By matching	7.3	23.4	12.4	12.4	12.4	12.4	7718400
Q8IY81	Q8IY81	1	1	1	pre-rRNA processing protein FTSJ3	FTSJ3	>sp|Q8IY81|SPB1_HUMAN pre-rRNA processing protein FTSJ3 OS=Homo sapiens GN=FTSJ3 PE=1 SV=2	1	1	1	1	1	0	1	0	0	1	1	0	1	0	0	1	1	0	1	0	0	1	2	2	2	96.557	847	847	0	By matching	By matching	By MS/MS	By matching	By matching	By MS/MS	2	0	2	0	0	2	1677600
Q8IYB3	Q8IYB3	14	14	14	Serine/arginine repetitive matrix protein 1	SRRM1	>sp|Q8IYB3|SRRM1_HUMAN Serine/arginine repetitive matrix protein 1 OS=Homo sapiens GN=SRRM1 PE=1 SV=2	1	14	14	14	14	14	13	14	14	14	14	14	13	14	14	14	14	14	13	14	14	14	20.8	20.8	20.8	102.33	904	904	0	By MS/MS	By MS/MS	By MS/MS	By MS/MS	By MS/MS	By MS/MS	20.8	20.8	19.7	20.8	20.8	20.8	312930000
Q8N1F7	Q8N1F7	5	5	5	Nuclear pore complex protein Nup93	NUP93	>sp|Q8N1F7|NUP93_HUMAN Nuclear pore complex protein Nup93 OS=Homo sapiens GN=NUP93 PE=1 SV=2	1	5	5	5	2	5	4	2	2	2	2	5	4	2	2	2	2	5	4	2	2	2	7.2	7.2	7.2	93.487	819	819	0	By matching	By MS/MS	By MS/MS	By matching	By MS/MS	By matching	2.6	7.2	6.2	3.4	2.9	3.3	12077000
Q8N5F7;Q5M9Q1	Q8N5F7	8;3	8;3	8;3	NF-kappa-B-activating protein	NKAP	>sp|Q8N5F7|NKAP_HUMAN NF-kappa-B-activating protein OS=Homo sapiens GN=NKAP PE=1 SV=1	2	8	8	8	7	6	6	7	6	5	7	6	6	7	6	5	7	6	6	7	6	5	23.1	23.1	23.1	47.138	415	415;402	0	By MS/MS	By MS/MS	By MS/MS	By MS/MS	By MS/MS	By MS/MS	16.1	12.5	12.5	23.1	19.5	16.9	84615000
Q8N8S7	Q8N8S7	1	1	1	Protein enabled homolog	ENAH	>sp|Q8N8S7|ENAH_HUMAN Protein enabled homolog OS=Homo sapiens GN=ENAH PE=1 SV=2	1	1	1	1	1	1	1	1	0	0	1	1	1	1	0	0	1	1	1	1	0	0	1.4	1.4	1.4	66.509	591	591	0.0056497	By MS/MS	By matching	By matching	By matching	By matching	By matching	1.4	1.4	1.4	1.4	0	0	24817000
Q8N983	Q8N983	1	1	1	39S ribosomal protein L43, mitochondrial	MRPL43	>sp|Q8N983|RM43_HUMAN 39S ribosomal protein L43, mitochondrial OS=Homo sapiens GN=MRPL43 PE=1 SV=1	1	1	1	1	1	1	1	1	1	1	1	1	1	1	1	1	1	1	1	1	1	1	5.1	5.1	5.1	23.431	215	215	0	By MS/MS	By MS/MS	By matching	By MS/MS	By MS/MS	By MS/MS	5.1	5.1	5.1	5.1	5.1	5.1	6235000
Q8N9Q2	Q8N9Q2	2	2	2	Protein SREK1IP1	SREK1IP1	>sp|Q8N9Q2|SR1IP_HUMAN Protein SREK1IP1 OS=Homo sapiens GN=SREK1IP1 PE=1 SV=1	1	2	2	2	2	2	2	2	2	2	2	2	2	2	2	2	2	2	2	2	2	2	11.6	11.6	11.6	18.177	155	155	0	By matching	By MS/MS	By matching	By matching	By matching	By MS/MS	11.6	11.6	11.6	11.6	11.6	11.6	45366000
Q8NAV1	Q8NAV1	4	4	4	Pre-mRNA-splicing factor 38A	PRPF38A	>sp|Q8NAV1|PR38A_HUMAN Pre-mRNA-splicing factor 38A OS=Homo sapiens GN=PRPF38A PE=1 SV=1	1	4	4	4	4	4	4	4	4	4	4	4	4	4	4	4	4	4	4	4	4	4	14.7	14.7	14.7	37.476	312	312	0	By MS/MS	By MS/MS	By MS/MS	By MS/MS	By MS/MS	By matching	14.7	14.7	14.7	14.7	14.7	14.7	33952000
Q8NBQ5	Q8NBQ5	4	4	4	Estradiol 17-beta-dehydrogenase 11	HSD17B11	>sp|Q8NBQ5|DHB11_HUMAN Estradiol 17-beta-dehydrogenase 11 OS=Homo sapiens GN=HSD17B11 PE=1 SV=3	1	4	4	4	2	3	4	4	4	3	2	3	4	4	4	3	2	3	4	4	4	3	16.7	16.7	16.7	32.935	300	300	0	By MS/MS	By MS/MS	By MS/MS	By MS/MS	By MS/MS	By MS/MS	7.7	10.7	16.7	16.7	16.7	14	19914000
Q8NC51	Q8NC51	4	4	4	Plasminogen activator inhibitor 1 RNA-binding protein	SERBP1	>sp|Q8NC51|PAIRB_HUMAN Plasminogen activator inhibitor 1 RNA-binding protein OS=Homo sapiens GN=SERBP1 PE=1 SV=2	1	4	4	4	3	4	4	4	4	3	3	4	4	4	4	3	3	4	4	4	4	3	13.7	13.7	13.7	44.965	408	408	0	By matching	By MS/MS	By MS/MS	By MS/MS	By MS/MS	By MS/MS	11	13.7	13.7	13.7	13.7	11	25165000
Q8NE71	Q8NE71	2	2	2	ATP-binding cassette sub-family F member 1	ABCF1	>sp|Q8NE71|ABCF1_HUMAN ATP-binding cassette sub-family F member 1 OS=Homo sapiens GN=ABCF1 PE=1 SV=2	1	2	2	2	2	2	2	2	2	2	2	2	2	2	2	2	2	2	2	2	2	2	2.6	2.6	2.6	95.925	845	845	0	By MS/MS	By MS/MS	By matching	By MS/MS	By matching	By MS/MS	2.6	2.6	2.6	2.6	2.6	2.6	8035300
Q8NFJ5	Q8NFJ5	1	1	1	Retinoic acid-induced protein 3	GPRC5A	>sp|Q8NFJ5|RAI3_HUMAN Retinoic acid-induced protein 3 OS=Homo sapiens GN=GPRC5A PE=1 SV=2	1	1	1	1	0	0	0	1	0	0	0	0	0	1	0	0	0	0	0	1	0	0	3.6	3.6	3.6	40.251	357	357	0.002454	By matching	By matching	By matching	By MS/MS	By matching	By matching	0	0	0	3.6	0	0	524710
Q8TA86	Q8TA86	6	6	6	Retinitis pigmentosa 9 protein	RP9	>sp|Q8TA86|RP9_HUMAN Retinitis pigmentosa 9 protein OS=Homo sapiens GN=RP9 PE=1 SV=2	1	6	6	6	6	5	4	5	4	4	6	5	4	5	4	4	6	5	4	5	4	4	26.2	26.2	26.2	26.106	221	221	0	By MS/MS	By MS/MS	By MS/MS	By MS/MS	By MS/MS	By MS/MS	26.2	20.8	14	21.3	14.5	14.5	35673000
Q8TEX9	Q8TEX9	2	2	2	Importin-4	IPO4	>sp|Q8TEX9|IPO4_HUMAN Importin-4 OS=Homo sapiens GN=IPO4 PE=1 SV=2	1	2	2	2	0	2	1	2	0	1	0	2	1	2	0	1	0	2	1	2	0	1	2.4	2.4	2.4	118.71	1081	1081	0	By matching	By MS/MS	By matching	By MS/MS	By matching	By matching	0	2.4	0.8	2.4	0	0.8	2743400
Q8TF01	Q8TF01	2	2	2	Arginine/serine-rich protein PNISR	PNISR	>sp|Q8TF01|PNISR_HUMAN Arginine/serine-rich protein PNISR OS=Homo sapiens GN=PNISR PE=1 SV=2	1	2	2	2	2	2	2	2	2	2	2	2	2	2	2	2	2	2	2	2	2	2	2.9	2.9	2.9	92.576	805	805	0	By matching	By MS/MS	By matching	By matching	By MS/MS	By matching	2.9	2.9	2.9	2.9	2.9	2.9	14093000
Q8TF76	Q8TF76	1	1	1	Serine/threonine-protein kinase haspin	GSG2	>sp|Q8TF76|HASP_HUMAN Serine/threonine-protein kinase haspin OS=Homo sapiens GN=GSG2 PE=1 SV=3	1	1	1	1	0	1	1	1	1	0	0	1	1	1	1	0	0	1	1	1	1	0	1	1	1	88.494	798	798	1	By matching	By MS/MS	By matching	By matching	By matching	By matching	0	1	1	1	1	0	3535500
Q8WUM4	Q8WUM4	1	1	1	Programmed cell death 6-interacting protein	PDCD6IP	>sp|Q8WUM4|PDC6I_HUMAN Programmed cell death 6-interacting protein OS=Homo sapiens GN=PDCD6IP PE=1 SV=1	1	1	1	1	0	1	1	1	1	1	0	1	1	1	1	1	0	1	1	1	1	1	1.8	1.8	1.8	96.022	868	868	0.00358	By matching	By MS/MS	By matching	By matching	By matching	By matching	0	1.8	1.8	1.8	1.8	1.8	2790400
Q8WUQ7	Q8WUQ7	1	1	1	Cactin	CACTIN	>sp|Q8WUQ7|CATIN_HUMAN Cactin OS=Homo sapiens GN=CACTIN PE=1 SV=3	1	1	1	1	1	1	1	1	1	1	1	1	1	1	1	1	1	1	1	1	1	1	2	2	2	88.701	758	758	0	By MS/MS	By MS/MS	By MS/MS	By MS/MS	By MS/MS	By MS/MS	2	2	2	2	2	2	13519000
Q8WWI1	Q8WWI1	2	2	2	LIM domain only protein 7	LMO7	>sp|Q8WWI1|LMO7_HUMAN LIM domain only protein 7 OS=Homo sapiens GN=LMO7 PE=1 SV=3	1	2	2	2	1	2	1	2	1	0	1	2	1	2	1	0	1	2	1	2	1	0	1.7	1.7	1.7	192.69	1683	1683	0	By matching	By MS/MS	By MS/MS	By matching	By matching	By matching	0.9	1.7	0.9	1.7	0.9	0	2919100
Q8WWY3	Q8WWY3	1	1	1	U4/U6 small nuclear ribonucleoprotein Prp31	PRPF31	>sp|Q8WWY3|PRP31_HUMAN U4/U6 small nuclear ribonucleoprotein Prp31 OS=Homo sapiens GN=PRPF31 PE=1 SV=2	1	1	1	1	1	1	1	0	1	1	1	1	1	0	1	1	1	1	1	0	1	1	2.2	2.2	2.2	55.455	499	499	0.0012422	By matching	By matching	By MS/MS	By matching	By MS/MS	By matching	2.2	2.2	2.2	0	2.2	2.2	2087800
Q8WXA9	Q8WXA9	2	2	2	Splicing regulatory glutamine/lysine-rich protein 1	SREK1	>sp|Q8WXA9|SREK1_HUMAN Splicing regulatory glutamine/lysine-rich protein 1 OS=Homo sapiens GN=SREK1 PE=1 SV=1	1	2	2	2	2	2	2	1	2	2	2	2	2	1	2	2	2	2	2	1	2	2	5.9	5.9	5.9	59.38	508	508	0	By MS/MS	By MS/MS	By MS/MS	By MS/MS	By MS/MS	By MS/MS	5.9	5.9	5.9	2.8	5.9	5.9	11358000
Q8WXD5	Q8WXD5	2	2	2	Gem-associated protein 6	GEMIN6	>sp|Q8WXD5|GEMI6_HUMAN Gem-associated protein 6 OS=Homo sapiens GN=GEMIN6 PE=1 SV=1	1	2	2	2	1	2	1	2	1	1	1	2	1	2	1	1	1	2	1	2	1	1	15.6	15.6	15.6	18.824	167	167	0	By matching	By MS/MS	By matching	By matching	By matching	By matching	7.8	15.6	7.8	15.6	7.8	7.8	4818000
Q8WYP5	Q8WYP5	1	1	1	Protein ELYS	AHCTF1	>sp|Q8WYP5|ELYS_HUMAN Protein ELYS OS=Homo sapiens GN=AHCTF1 PE=1 SV=3	1	1	1	1	0	1	1	1	0	0	0	1	1	1	0	0	0	1	1	1	0	0	0.7	0.7	0.7	252.5	2266	2266	0	By matching	By MS/MS	By matching	By matching	By matching	By matching	0	0.7	0.7	0.7	0	0	1504800
Q92552	Q92552	5	5	5	28S ribosomal protein S27, mitochondrial	MRPS27	>sp|Q92552|RT27_HUMAN 28S ribosomal protein S27, mitochondrial OS=Homo sapiens GN=MRPS27 PE=1 SV=3	1	5	5	5	3	4	3	4	5	2	3	4	3	4	5	2	3	4	3	4	5	2	19.1	19.1	19.1	47.611	414	414	0	By MS/MS	By MS/MS	By matching	By MS/MS	By MS/MS	By matching	12.1	17.1	8.2	13.3	19.1	4.6	22706000
Q92598;O95757	Q92598;O95757	2;1	2;1	2;1	Heat shock protein 105 kDa;Heat shock 70 kDa protein 4L	HSPH1;HSPA4L	>sp|Q92598|HS105_HUMAN Heat shock protein 105 kDa OS=Homo sapiens GN=HSPH1 PE=1 SV=1;>sp|O95757|HS74L_HUMAN Heat shock 70 kDa protein 4L OS=Homo sapiens GN=HSPA4L PE=1 SV=3	2	2	2	2	1	1	1	1	2	0	1	1	1	1	2	0	1	1	1	1	2	0	2.8	2.8	2.8	96.864	858	858;839	0	By matching	By matching	By matching	By MS/MS	By MS/MS	By matching	1.2	1.2	1.2	1.2	2.8	0	3354600
Q92616	Q92616	2	2	2	Translational activator GCN1	GCN1L1	>sp|Q92616|GCN1_HUMAN eIF-2-alpha kinase activator GCN1 OS=Homo sapiens GN=GCN1 PE=1 SV=6	1	2	2	2	0	1	2	2	1	1	0	1	2	2	1	1	0	1	2	2	1	1	1.1	1.1	1.1	292.75	2671	2671	0	By matching	By matching	By matching	By MS/MS	By matching	By matching	0	0.4	1.1	1.1	0.4	0.4	3527300
Q92621	Q92621	3	3	3	Nuclear pore complex protein Nup205	NUP205	>sp|Q92621|NU205_HUMAN Nuclear pore complex protein Nup205 OS=Homo sapiens GN=NUP205 PE=1 SV=3	1	3	3	3	2	3	3	3	2	3	2	3	3	3	2	3	2	3	3	3	2	3	1.7	1.7	1.7	227.92	2012	2012	0	By matching	By MS/MS	By MS/MS	By MS/MS	By MS/MS	By matching	1.2	1.7	1.7	1.7	1.2	1.7	9648300
Q92665	Q92665	4	4	4	28S ribosomal protein S31, mitochondrial	MRPS31	>sp|Q92665|RT31_HUMAN 28S ribosomal protein S31, mitochondrial OS=Homo sapiens GN=MRPS31 PE=1 SV=3	1	4	4	4	1	3	3	4	3	2	1	3	3	4	3	2	1	3	3	4	3	2	14.9	14.9	14.9	45.318	395	395	0	By matching	By MS/MS	By matching	By MS/MS	By MS/MS	By matching	3.8	10.4	11.1	14.9	10.4	8.4	13358000
Q92688	Q92688	3	3	2	Acidic leucine-rich nuclear phosphoprotein 32 family member B	ANP32B	>sp|Q92688|AN32B_HUMAN Acidic leucine-rich nuclear phosphoprotein 32 family member B OS=Homo sapiens GN=ANP32B PE=1 SV=1	1	3	3	2	2	3	3	3	3	3	2	3	3	3	3	3	1	2	2	2	2	2	12.7	12.7	6.4	28.787	251	251	0	By matching	By MS/MS	By matching	By MS/MS	By MS/MS	By matching	9.6	12.7	12.7	12.7	12.7	12.7	31599000
Q92841	Q92841	9	4	4	Probable ATP-dependent RNA helicase DDX17	DDX17	>sp|Q92841|DDX17_HUMAN Probable ATP-dependent RNA helicase DDX17 OS=Homo sapiens GN=DDX17 PE=1 SV=2	1	9	4	4	8	8	9	8	8	9	4	4	4	4	4	4	4	4	4	4	4	4	14.7	7.3	7.3	80.272	729	729	0	By MS/MS	By MS/MS	By MS/MS	By MS/MS	By MS/MS	By MS/MS	13.2	13.6	14.7	13.6	13.6	14.7	22565000
Q92945	Q92945	7	7	7	Far upstream element-binding protein 2	KHSRP	>sp|Q92945|FUBP2_HUMAN Far upstream element-binding protein 2 OS=Homo sapiens GN=KHSRP PE=1 SV=4	1	7	7	7	0	5	5	7	5	4	0	5	5	7	5	4	0	5	5	7	5	4	15.8	15.8	15.8	73.114	711	711	0	By matching	By MS/MS	By MS/MS	By MS/MS	By MS/MS	By matching	0	11.1	9.8	15.8	12.2	8.4	16777000
Q92973	Q92973	3	3	3	Transportin-1	TNPO1	>sp|Q92973|TNPO1_HUMAN Transportin-1 OS=Homo sapiens GN=TNPO1 PE=1 SV=2	1	3	3	3	3	3	3	3	3	3	3	3	3	3	3	3	3	3	3	3	3	3	4.2	4.2	4.2	102.35	898	898	0	By MS/MS	By MS/MS	By MS/MS	By MS/MS	By MS/MS	By MS/MS	4.2	4.2	4.2	4.2	4.2	4.2	15613000
Q93045	Q93045	2	1	1	Stathmin-2	STMN2	>sp|Q93045|STMN2_HUMAN Stathmin-2 OS=Homo sapiens GN=STMN2 PE=1 SV=3	1	2	1	1	2	2	2	2	2	2	1	1	1	1	1	1	1	1	1	1	1	1	10.6	5.6	5.6	20.828	179	179	0.0035714	By matching	By MS/MS	By matching	By MS/MS	By MS/MS	By MS/MS	10.6	10.6	10.6	10.6	10.6	10.6	13698000
Q93074;Q86YW9	Q93074	52;4	52;4	52;4	Mediator of RNA polymerase II transcription subunit 12	MED12	>sp|Q93074|MED12_HUMAN Mediator of RNA polymerase II transcription subunit 12 OS=Homo sapiens GN=MED12 PE=1 SV=4	2	52	52	52	48	49	51	2	1	2	48	49	51	2	1	2	48	49	51	2	1	2	33.3	33.3	33.3	243.08	2177	2177;2145	0	By MS/MS	By MS/MS	By MS/MS	By matching	By matching	By matching	29.3	32.7	32.7	1	0.6	1	757030000
Q969X6	Q969X6	1	1	1	Cirhin	CIRH1A	>sp|Q969X6|UTP4_HUMAN U3 small nucleolar RNA-associated protein 4 homolog OS=Homo sapiens GN=UTP4 PE=1 SV=1	1	1	1	1	0	0	1	0	0	1	0	0	1	0	0	1	0	0	1	0	0	1	1.9	1.9	1.9	76.889	686	686	0.0024361	By matching	By matching	By matching	By matching	By matching	By MS/MS	0	0	1.9	0	0	1.9	889460
Q96A72;P61326	Q96A72;P61326	2;1	2;1	2;1	Protein mago nashi homolog 2;Protein mago nashi homolog	MAGOHB;MAGOH	>sp|Q96A72|MGN2_HUMAN Protein mago nashi homolog 2 OS=Homo sapiens GN=MAGOHB PE=1 SV=1;>sp|P61326|MGN_HUMAN Protein mago nashi homolog OS=Homo sapiens GN=MAGOH PE=1 SV=1	2	2	2	2	1	1	2	2	1	1	1	1	2	2	1	1	1	1	2	2	1	1	19.6	19.6	19.6	17.276	148	148;146	0	By matching	By matching	By matching	By MS/MS	By matching	By MS/MS	6.1	6.1	19.6	19.6	6.1	6.1	5518900
Q96AE4;Q96I24	Q96AE4;Q96I24	2;1	2;1	2;1	Far upstream element-binding protein 1;Far upstream element-binding protein 3	FUBP1;FUBP3	>sp|Q96AE4|FUBP1_HUMAN Far upstream element-binding protein 1 OS=Homo sapiens GN=FUBP1 PE=1 SV=3;>sp|Q96I24|FUBP3_HUMAN Far upstream element-binding protein 3 OS=Homo sapiens GN=FUBP3 PE=1 SV=2	2	2	2	2	0	1	1	1	2	1	0	1	1	1	2	1	0	1	1	1	2	1	3.4	3.4	3.4	67.56	644	644;572	0	By matching	By MS/MS	By MS/MS	By matching	By MS/MS	By matching	0	2	2	2	3.4	2	5069400
Q96AG4	Q96AG4	5	5	5	Leucine-rich repeat-containing protein 59	LRRC59	>sp|Q96AG4|LRC59_HUMAN Leucine-rich repeat-containing protein 59 OS=Homo sapiens GN=LRRC59 PE=1 SV=1	1	5	5	5	4	5	5	5	5	5	4	5	5	5	5	5	4	5	5	5	5	5	17.6	17.6	17.6	34.93	307	307	0	By matching	By MS/MS	By MS/MS	By MS/MS	By MS/MS	By matching	14.3	17.6	17.6	17.6	17.6	17.6	42496000
Q96DA6	Q96DA6	1	1	1	Mitochondrial import inner membrane translocase subunit TIM14	DNAJC19	>sp|Q96DA6|TIM14_HUMAN Mitochondrial import inner membrane translocase subunit TIM14 OS=Homo sapiens GN=DNAJC19 PE=1 SV=3	1	1	1	1	1	1	1	1	1	1	1	1	1	1	1	1	1	1	1	1	1	1	12.1	12.1	12.1	12.498	116	116	0	By MS/MS	By MS/MS	By MS/MS	By MS/MS	By MS/MS	By MS/MS	12.1	12.1	12.1	12.1	12.1	12.1	8856000
Q96DI7	Q96DI7	4	4	4	U5 small nuclear ribonucleoprotein 40 kDa protein	SNRNP40	>sp|Q96DI7|SNR40_HUMAN U5 small nuclear ribonucleoprotein 40 kDa protein OS=Homo sapiens GN=SNRNP40 PE=1 SV=1	1	4	4	4	3	4	3	3	3	3	3	4	3	3	3	3	3	4	3	3	3	3	19	19	19	39.31	357	357	0	By MS/MS	By MS/MS	By MS/MS	By MS/MS	By MS/MS	By MS/MS	10.6	19	10.6	15.7	10.6	10.6	17286000
Q96DV4	Q96DV4	3	3	3	39S ribosomal protein L38, mitochondrial	MRPL38	>sp|Q96DV4|RM38_HUMAN 39S ribosomal protein L38, mitochondrial OS=Homo sapiens GN=MRPL38 PE=1 SV=2	1	3	3	3	2	3	3	2	3	2	2	3	3	2	3	2	2	3	3	2	3	2	10.8	10.8	10.8	44.596	380	380	0	By matching	By MS/MS	By matching	By MS/MS	By MS/MS	By matching	5	10.8	10.8	8.2	10.8	8.4	11581000
Q96EU6	Q96EU6	2	2	2	Ribosomal RNA processing protein 36 homolog	RRP36	>sp|Q96EU6|RRP36_HUMAN Ribosomal RNA processing protein 36 homolog OS=Homo sapiens GN=RRP36 PE=1 SV=1	1	2	2	2	1	0	2	0	1	0	1	0	2	0	1	0	1	0	2	0	1	0	9.7	9.7	9.7	29.823	259	259	0	By matching	By matching	By MS/MS	By matching	By MS/MS	By matching	3.5	0	9.7	0	6.2	0	2552000
Q96EY7	Q96EY7	5	5	5	Pentatricopeptide repeat domain-containing protein 3, mitochondrial	PTCD3	>sp|Q96EY7|PTCD3_HUMAN Pentatricopeptide repeat domain-containing protein 3, mitochondrial OS=Homo sapiens GN=PTCD3 PE=1 SV=3	1	5	5	5	3	5	4	4	4	3	3	5	4	4	4	3	3	5	4	4	4	3	9	9	9	78.549	689	689	0	By matching	By MS/MS	By MS/MS	By MS/MS	By MS/MS	By matching	5.4	9	7.3	7.3	7.1	5.4	24011000
Q96G25	Q96G25	5	5	5	Mediator of RNA polymerase II transcription subunit 8	MED8	>sp|Q96G25|MED8_HUMAN Mediator of RNA polymerase II transcription subunit 8 OS=Homo sapiens GN=MED8 PE=1 SV=2	1	5	5	5	4	5	5	0	0	0	4	5	5	0	0	0	4	5	5	0	0	0	24.3	24.3	24.3	29.08	268	268	0	By MS/MS	By MS/MS	By MS/MS	By matching	By matching	By matching	19	24.3	24.3	0	0	0	37635000
Q96HR3	Q96HR3	3	3	3	Mediator of RNA polymerase II transcription subunit 30	MED30	>sp|Q96HR3|MED30_HUMAN Mediator of RNA polymerase II transcription subunit 30 OS=Homo sapiens GN=MED30 PE=1 SV=1	1	3	3	3	2	3	3	0	0	0	2	3	3	0	0	0	2	3	3	0	0	0	16.9	16.9	16.9	20.277	178	178	0	By MS/MS	By MS/MS	By MS/MS	By matching	By matching	By matching	11.8	16.9	16.9	0	0	0	35982000
Q96HS1	Q96HS1	6	6	6	Serine/threonine-protein phosphatase PGAM5, mitochondrial	PGAM5	>sp|Q96HS1|PGAM5_HUMAN Serine/threonine-protein phosphatase PGAM5, mitochondrial OS=Homo sapiens GN=PGAM5 PE=1 SV=2	1	6	6	6	5	6	6	6	5	6	5	6	6	6	5	6	5	6	6	6	5	6	26.6	26.6	26.6	32.004	289	289	0	By MS/MS	By MS/MS	By MS/MS	By MS/MS	By MS/MS	By MS/MS	23.2	26.6	26.6	26.6	23.2	26.6	114390000
Q96I25	Q96I25	2	2	2	Splicing factor 45	RBM17	>sp|Q96I25|SPF45_HUMAN Splicing factor 45 OS=Homo sapiens GN=RBM17 PE=1 SV=1	1	2	2	2	1	1	1	2	1	1	1	1	1	2	1	1	1	1	1	2	1	1	7.2	7.2	7.2	44.961	401	401	0	By MS/MS	By matching	By MS/MS	By MS/MS	By MS/MS	By MS/MS	2.2	2.2	2.2	7.2	2.2	2.2	9616800
Q96IX5	Q96IX5	2	2	2	Up-regulated during skeletal muscle growth protein 5	USMG5	>sp|Q96IX5|USMG5_HUMAN Up-regulated during skeletal muscle growth protein 5 OS=Homo sapiens GN=USMG5 PE=1 SV=1	1	2	2	2	2	2	2	2	2	2	2	2	2	2	2	2	2	2	2	2	2	2	43.1	43.1	43.1	6.4575	58	58	0	By matching	By MS/MS	By MS/MS	By MS/MS	By MS/MS	By MS/MS	43.1	43.1	43.1	43.1	43.1	43.1	10530000
Q96IZ7	Q96IZ7	2	2	2	Serine/Arginine-related protein 53	RSRC1	>sp|Q96IZ7|RSRC1_HUMAN Serine/Arginine-related protein 53 OS=Homo sapiens GN=RSRC1 PE=1 SV=1	1	2	2	2	2	2	2	1	1	0	2	2	2	1	1	0	2	2	2	1	1	0	8.4	8.4	8.4	38.677	334	334	0	By matching	By MS/MS	By matching	By MS/MS	By MS/MS	By matching	8.4	8.4	8.4	3	5.4	0	13142000
Q96LI5	Q96LI5	1	1	1	CCR4-NOT transcription complex subunit 6-like	CNOT6L	>sp|Q96LI5|CNO6L_HUMAN CCR4-NOT transcription complex subunit 6-like OS=Homo sapiens GN=CNOT6L PE=1 SV=2	1	1	1	1	0	1	1	1	1	1	0	1	1	1	1	1	0	1	1	1	1	1	1.4	1.4	1.4	63.001	555	555	1	By matching	By matching	By MS/MS	By matching	By matching	By matching	0	1.4	1.4	1.4	1.4	1.4	4962700
Q96P63	Q96P63	2	2	2	Serpin B12	SERPINB12	>sp|Q96P63|SPB12_HUMAN Serpin B12 OS=Homo sapiens GN=SERPINB12 PE=1 SV=1	1	2	2	2	2	1	2	2	1	2	2	1	2	2	1	2	2	1	2	2	1	2	6.4	6.4	6.4	46.276	405	405	0	By MS/MS	By MS/MS	By matching	By MS/MS	By matching	By MS/MS	6.4	4	6.4	6.4	4	6.4	9454500
Q96P70	Q96P70	2	2	2	Importin-9	IPO9	>sp|Q96P70|IPO9_HUMAN Importin-9 OS=Homo sapiens GN=IPO9 PE=1 SV=3	1	2	2	2	0	2	2	2	1	2	0	2	2	2	1	2	0	2	2	2	1	2	2.6	2.6	2.6	115.96	1041	1041	0	By matching	By MS/MS	By MS/MS	By MS/MS	By matching	By matching	0	2.6	2.6	2.6	1.7	2.6	10092000
Q96PK6	Q96PK6	8	8	8	RNA-binding protein 14	RBM14	>sp|Q96PK6|RBM14_HUMAN RNA-binding protein 14 OS=Homo sapiens GN=RBM14 PE=1 SV=2	1	8	8	8	6	7	6	8	8	7	6	7	6	8	8	7	6	7	6	8	8	7	15.8	15.8	15.8	69.491	669	669	0	By MS/MS	By MS/MS	By MS/MS	By MS/MS	By MS/MS	By MS/MS	13	14.5	10.9	15.8	15.8	12.3	42010000
Q96QK1	Q96QK1	2	2	2	Vacuolar protein sorting-associated protein 35	VPS35	>sp|Q96QK1|VPS35_HUMAN Vacuolar protein sorting-associated protein 35 OS=Homo sapiens GN=VPS35 PE=1 SV=2	1	2	2	2	1	2	2	2	2	0	1	2	2	2	2	0	1	2	2	2	2	0	4.3	4.3	4.3	91.706	796	796	0	By matching	By MS/MS	By matching	By MS/MS	By matching	By matching	1.9	4.3	4.3	4.3	4.3	0	6326800
Q96RN1	Q96RN1	1	1	1	Testis anion transporter 1	SLC26A8	>sp|Q96RN1|S26A8_HUMAN Testis anion transporter 1 OS=Homo sapiens GN=SLC26A8 PE=1 SV=1	1	1	1	1	0	0	1	0	0	0	0	0	1	0	0	0	0	0	1	0	0	0	0.9	0.9	0.9	109	970	970	1	By matching	By matching	By MS/MS	By matching	By matching	By matching	0	0	0.9	0	0	0	0
Q96RN5	Q96RN5	6	6	6	Mediator of RNA polymerase II transcription subunit 15	MED15	>sp|Q96RN5|MED15_HUMAN Mediator of RNA polymerase II transcription subunit 15 OS=Homo sapiens GN=MED15 PE=1 SV=2	1	6	6	6	6	6	6	0	0	0	6	6	6	0	0	0	6	6	6	0	0	0	9	9	9	86.753	788	788	0	By MS/MS	By MS/MS	By MS/MS	By matching	By matching	By matching	9	9	9	0	0	0	28050000
Q96T51	Q96T51	1	1	1	RUN and FYVE domain-containing protein 1	RUFY1	>sp|Q96T51|RUFY1_HUMAN RUN and FYVE domain-containing protein 1 OS=Homo sapiens GN=RUFY1 PE=1 SV=2	1	1	1	1	0	0	0	0	0	1	0	0	0	0	0	1	0	0	0	0	0	1	1.7	1.7	1.7	79.817	708	708	0	By matching	By matching	By matching	By matching	By matching	By MS/MS	0	0	0	0	0	1.7	1535300
Q99459	Q99459	5	5	5	Cell division cycle 5-like protein	CDC5L	>sp|Q99459|CDC5L_HUMAN Cell division cycle 5-like protein OS=Homo sapiens GN=CDC5L PE=1 SV=2	1	5	5	5	4	4	3	3	2	3	4	4	3	3	2	3	4	4	3	3	2	3	7.9	7.9	7.9	92.25	802	802	0	By matching	By MS/MS	By MS/MS	By MS/MS	By matching	By matching	6.4	6.6	4.7	4.7	2.4	5.1	13809000
Q99497	Q99497	4	4	4	Protein DJ-1	PARK7	>sp|Q99497|PARK7_HUMAN Protein DJ-1 OS=Homo sapiens GN=PARK7 PE=1 SV=2	1	4	4	4	1	4	3	4	3	2	1	4	3	4	3	2	1	4	3	4	3	2	33.9	33.9	33.9	19.891	189	189	0	By matching	By MS/MS	By matching	By MS/MS	By MS/MS	By matching	7.9	33.9	25.4	33.9	25.4	11.6	17324000
Q99575	Q99575	5	5	5	Ribonucleases P/MRP protein subunit POP1	POP1	>sp|Q99575|POP1_HUMAN Ribonucleases P/MRP protein subunit POP1 OS=Homo sapiens GN=POP1 PE=1 SV=2	1	5	5	5	1	2	3	3	4	2	1	2	3	3	4	2	1	2	3	3	4	2	6.2	6.2	6.2	114.71	1024	1024	0	By matching	By matching	By MS/MS	By MS/MS	By MS/MS	By matching	1.2	2.3	3.3	3.2	5.1	2.3	11595000
Q99590	Q99590	1	1	1	Protein SCAF11	SCAF11	>sp|Q99590|SCAFB_HUMAN Protein SCAF11 OS=Homo sapiens GN=SCAF11 PE=1 SV=2	1	1	1	1	0	0	1	0	1	1	0	0	1	0	1	1	0	0	1	0	1	1	1	1	1	164.65	1463	1463	0.0045924	By matching	By matching	By matching	By matching	By MS/MS	By matching	0	0	1	0	1	1	2956900
Q99623	Q99623	8	8	8	Prohibitin-2	PHB2	>sp|Q99623|PHB2_HUMAN Prohibitin-2 OS=Homo sapiens GN=PHB2 PE=1 SV=2	1	8	8	8	8	6	8	8	8	8	8	6	8	8	8	8	8	6	8	8	8	8	32.4	32.4	32.4	33.296	299	299	0	By MS/MS	By MS/MS	By MS/MS	By MS/MS	By MS/MS	By MS/MS	32.4	23.7	32.4	32.4	32.4	32.4	94840000
Q99714	Q99714	3	3	3	3-hydroxyacyl-CoA dehydrogenase type-2	HSD17B10	>sp|Q99714|HCD2_HUMAN 3-hydroxyacyl-CoA dehydrogenase type-2 OS=Homo sapiens GN=HSD17B10 PE=1 SV=3	1	3	3	3	1	3	2	3	3	2	1	3	2	3	3	2	1	3	2	3	3	2	23.4	23.4	23.4	26.923	261	261	0	By matching	By MS/MS	By MS/MS	By MS/MS	By MS/MS	By MS/MS	7.7	23.4	13.4	23.4	23.4	15.7	9231500
Q99729	Q99729	1	1	1	Heterogeneous nuclear ribonucleoprotein A/B	HNRNPAB	>sp|Q99729|ROAA_HUMAN Heterogeneous nuclear ribonucleoprotein A/B OS=Homo sapiens GN=HNRNPAB PE=1 SV=2	1	1	1	1	1	1	1	1	1	1	1	1	1	1	1	1	1	1	1	1	1	1	3.9	3.9	3.9	36.224	332	332	0	By matching	By MS/MS	By MS/MS	By MS/MS	By MS/MS	By MS/MS	3.9	3.9	3.9	3.9	3.9	3.9	6782100
Q99733	Q99733	2	2	2	Nucleosome assembly protein 1-like 4	NAP1L4	>sp|Q99733|NP1L4_HUMAN Nucleosome assembly protein 1-like 4 OS=Homo sapiens GN=NAP1L4 PE=1 SV=1	1	2	2	2	1	2	2	2	2	2	1	2	2	2	2	2	1	2	2	2	2	2	5.1	5.1	5.1	42.823	375	375	0	By matching	By MS/MS	By MS/MS	By MS/MS	By MS/MS	By MS/MS	2.9	5.1	5.1	5.1	5.1	5.1	8146600
Q99832	Q99832	12	12	12	T-complex protein 1 subunit eta	CCT7	>sp|Q99832|TCPH_HUMAN T-complex protein 1 subunit eta OS=Homo sapiens GN=CCT7 PE=1 SV=2	1	12	12	12	5	10	9	9	8	6	5	10	9	9	8	6	5	10	9	9	8	6	31.9	31.9	31.9	59.366	543	543	0	By MS/MS	By MS/MS	By MS/MS	By MS/MS	By MS/MS	By MS/MS	12	29.5	28.4	23	19	15.5	82738000
Q99873	Q99873	3	3	3	Protein arginine N-methyltransferase 1	PRMT1	>sp|Q99873|ANM1_HUMAN Protein arginine N-methyltransferase 1 OS=Homo sapiens GN=PRMT1 PE=1 SV=2	1	3	3	3	3	1	2	2	1	1	3	1	2	2	1	1	3	1	2	2	1	1	11.4	11.4	11.4	41.515	361	361	0	By MS/MS	By matching	By MS/MS	By MS/MS	By MS/MS	By MS/MS	11.4	3	7.2	8.3	4.2	3	9500900
Q9BPX5	Q9BPX5	2	2	2	Actin-related protein 2/3 complex subunit 5-like protein	ARPC5L	>sp|Q9BPX5|ARP5L_HUMAN Actin-related protein 2/3 complex subunit 5-like protein OS=Homo sapiens GN=ARPC5L PE=1 SV=1	1	2	2	2	0	1	2	2	0	0	0	1	2	2	0	0	0	1	2	2	0	0	16.3	16.3	16.3	16.941	153	153	0	By matching	By MS/MS	By MS/MS	By MS/MS	By matching	By matching	0	7.8	16.3	16.3	0	0	4889500
Q9BQA1	Q9BQA1	1	1	1	Methylosome protein 50	WDR77	>sp|Q9BQA1|MEP50_HUMAN Methylosome protein 50 OS=Homo sapiens GN=WDR77 PE=1 SV=1	1	1	1	1	0	0	0	0	1	0	0	0	0	0	1	0	0	0	0	0	1	0	4.4	4.4	4.4	36.724	342	342	0.0045714	By matching	By matching	By matching	By matching	By MS/MS	By matching	0	0	0	0	4.4	0	0
Q9BQB6	Q9BQB6	1	1	1	Vitamin K epoxide reductase complex subunit 1	VKORC1	>sp|Q9BQB6|VKOR1_HUMAN Vitamin K epoxide reductase complex subunit 1 OS=Homo sapiens GN=VKORC1 PE=1 SV=1	1	1	1	1	1	1	1	1	1	1	1	1	1	1	1	1	1	1	1	1	1	1	8	8	8	18.234	163	163	0.0012376	By matching	By matching	By MS/MS	By MS/MS	By MS/MS	By MS/MS	8	8	8	8	8	8	6327500
Q9BQE3	Q9BQE3	20	3	2	Tubulin alpha-1C chain	TUBA1C	>sp|Q9BQE3|TBA1C_HUMAN Tubulin alpha-1C chain OS=Homo sapiens GN=TUBA1C PE=1 SV=1	1	20	3	2	18	20	20	20	18	17	2	3	3	3	3	2	1	2	2	2	2	1	54.6	12	9.1	49.895	449	449	0	By MS/MS	By MS/MS	By MS/MS	By MS/MS	By MS/MS	By MS/MS	44.5	54.6	54.6	54.6	50.6	41.4	44368000
Q9BQG0	Q9BQG0	7	7	7	Myb-binding protein 1A	MYBBP1A	>sp|Q9BQG0|MBB1A_HUMAN Myb-binding protein 1A OS=Homo sapiens GN=MYBBP1A PE=1 SV=2	1	7	7	7	6	7	7	6	4	5	6	7	7	6	4	5	6	7	7	6	4	5	6.6	6.6	6.6	148.85	1328	1328	0	By MS/MS	By MS/MS	By MS/MS	By MS/MS	By MS/MS	By MS/MS	5.3	6.6	6.6	5.3	3.8	5	24803000
Q9BTT0	Q9BTT0	2	2	2	Acidic leucine-rich nuclear phosphoprotein 32 family member E	ANP32E	>sp|Q9BTT0|AN32E_HUMAN Acidic leucine-rich nuclear phosphoprotein 32 family member E OS=Homo sapiens GN=ANP32E PE=1 SV=1	1	2	2	2	1	1	1	2	2	1	1	1	1	2	2	1	1	1	1	2	2	1	12.3	12.3	12.3	30.692	268	268	0	By matching	By MS/MS	By matching	By MS/MS	By MS/MS	By matching	5.2	5.2	5.2	12.3	12.3	5.2	5729000
Q9BTT4	Q9BTT4	5	5	5	Mediator of RNA polymerase II transcription subunit 10	MED10	>sp|Q9BTT4|MED10_HUMAN Mediator of RNA polymerase II transcription subunit 10 OS=Homo sapiens GN=MED10 PE=1 SV=1	1	5	5	5	4	4	5	0	0	0	4	4	5	0	0	0	4	4	5	0	0	0	56.3	56.3	56.3	15.688	135	135	0	By MS/MS	By MS/MS	By MS/MS	By matching	By matching	By matching	41.5	41.5	56.3	0	0	0	37368000
Q9BU76	Q9BU76	6	6	6	Multiple myeloma tumor-associated protein 2	MMTAG2	>sp|Q9BU76|MMTA2_HUMAN Multiple myeloma tumor-associated protein 2 OS=Homo sapiens GN=MMTAG2 PE=1 SV=1	1	6	6	6	6	5	5	6	6	5	6	5	5	6	6	5	6	5	5	6	6	5	27	27	27	29.411	263	263	0	By MS/MS	By MS/MS	By MS/MS	By MS/MS	By MS/MS	By MS/MS	27	20.9	20.9	27	27	20.9	86907000
Q9BUE0	Q9BUE0	2	2	2	Mediator of RNA polymerase II transcription subunit 18	MED18	>sp|Q9BUE0|MED18_HUMAN Mediator of RNA polymerase II transcription subunit 18 OS=Homo sapiens GN=MED18 PE=1 SV=1	1	2	2	2	2	2	1	0	0	0	2	2	1	0	0	0	2	2	1	0	0	0	10.6	10.6	10.6	23.662	208	208	0	By MS/MS	By MS/MS	By MS/MS	By matching	By matching	By matching	10.6	10.6	4.8	0	0	0	18531000
Q9BUF5	Q9BUF5	6	1	1	Tubulin beta-6 chain	TUBB6	>sp|Q9BUF5|TBB6_HUMAN Tubulin beta-6 chain OS=Homo sapiens GN=TUBB6 PE=1 SV=1	1	6	1	1	5	6	5	5	6	5	1	1	1	1	1	1	1	1	1	1	1	1	15.9	3.4	3.4	49.857	446	446	1	By matching	By MS/MS	By MS/MS	By matching	By MS/MS	By matching	13.2	15.9	13.5	13.2	15.9	13.2	5318800
Q9BUJ2	Q9BUJ2	2	2	2	Heterogeneous nuclear ribonucleoprotein U-like protein 1	HNRNPUL1	>sp|Q9BUJ2|HNRL1_HUMAN Heterogeneous nuclear ribonucleoprotein U-like protein 1 OS=Homo sapiens GN=HNRNPUL1 PE=1 SV=2	1	2	2	2	1	2	1	1	2	1	1	2	1	1	2	1	1	2	1	1	2	1	3.3	3.3	3.3	95.737	856	856	0	By matching	By MS/MS	By MS/MS	By MS/MS	By MS/MS	By matching	1.8	3.3	1.8	1.8	3.3	1.5	4809100
Q9BVC6	Q9BVC6	2	2	2	Transmembrane protein 109	TMEM109	>sp|Q9BVC6|TM109_HUMAN Transmembrane protein 109 OS=Homo sapiens GN=TMEM109 PE=1 SV=1	1	2	2	2	2	2	2	2	2	2	2	2	2	2	2	2	2	2	2	2	2	2	8.6	8.6	8.6	26.21	243	243	0	By MS/MS	By MS/MS	By MS/MS	By MS/MS	By MS/MS	By matching	8.6	8.6	8.6	8.6	8.6	8.6	11038000
Q9BVI4	Q9BVI4	2	2	2	Nucleolar complex protein 4 homolog	NOC4L	>sp|Q9BVI4|NOC4L_HUMAN Nucleolar complex protein 4 homolog OS=Homo sapiens GN=NOC4L PE=1 SV=1	1	2	2	2	2	1	1	1	1	1	2	1	1	1	1	1	2	1	1	1	1	1	4.8	4.8	4.8	58.467	516	516	0	By MS/MS	By matching	By MS/MS	By matching	By MS/MS	By matching	4.8	2.5	2.5	2.5	2.5	2.5	4451300
Q9BVK6	Q9BVK6	1	1	1	Transmembrane emp24 domain-containing protein 9	TMED9	>sp|Q9BVK6|TMED9_HUMAN Transmembrane emp24 domain-containing protein 9 OS=Homo sapiens GN=TMED9 PE=1 SV=2	1	1	1	1	1	1	1	1	1	1	1	1	1	1	1	1	1	1	1	1	1	1	4.7	4.7	4.7	27.277	235	235	0	By matching	By MS/MS	By MS/MS	By matching	By matching	By matching	4.7	4.7	4.7	4.7	4.7	4.7	7603400
Q9BVP2	Q9BVP2	2	2	2	Guanine nucleotide-binding protein-like 3	GNL3	>sp|Q9BVP2|GNL3_HUMAN Guanine nucleotide-binding protein-like 3 OS=Homo sapiens GN=GNL3 PE=1 SV=2	1	2	2	2	1	2	2	1	1	2	1	2	2	1	1	2	1	2	2	1	1	2	7.1	7.1	7.1	61.992	549	549	0	By MS/MS	By MS/MS	By MS/MS	By MS/MS	By matching	By MS/MS	2.7	7.1	7.1	2.7	2.7	7.1	7900400
Q9BW27	Q9BW27	1	1	1	Nuclear pore complex protein Nup85	NUP85	>sp|Q9BW27|NUP85_HUMAN Nuclear pore complex protein Nup85 OS=Homo sapiens GN=NUP85 PE=1 SV=1	1	1	1	1	0	1	1	1	0	1	0	1	1	1	0	1	0	1	1	1	0	1	2.7	2.7	2.7	75.019	656	656	0.0034803	By matching	By MS/MS	By matching	By matching	By matching	By matching	0	2.7	2.7	2.7	0	2.7	2479500
Q9BW60	Q9BW60	1	1	1	Elongation of very long chain fatty acids protein 1	ELOVL1	>sp|Q9BW60|ELOV1_HUMAN Elongation of very long chain fatty acids protein 1 OS=Homo sapiens GN=ELOVL1 PE=1 SV=1	1	1	1	1	0	1	1	1	0	0	0	1	1	1	0	0	0	1	1	1	0	0	5	5	5	32.662	279	279	0.0035088	By matching	By MS/MS	By matching	By matching	By matching	By matching	0	5	5	5	0	0	1358400
Q9BY77	Q9BY77	2	2	2	Polymerase delta-interacting protein 3	POLDIP3	>sp|Q9BY77|PDIP3_HUMAN Polymerase delta-interacting protein 3 OS=Homo sapiens GN=POLDIP3 PE=1 SV=2	1	2	2	2	1	2	2	1	2	1	1	2	2	1	2	1	1	2	2	1	2	1	6.4	6.4	6.4	46.089	421	421	0	By MS/MS	By matching	By matching	By matching	By MS/MS	By matching	3.1	6.4	6.4	3.1	6.4	3.1	5059200
Q9BYD1	Q9BYD1	3	3	3	39S ribosomal protein L13, mitochondrial	MRPL13	>sp|Q9BYD1|RM13_HUMAN 39S ribosomal protein L13, mitochondrial OS=Homo sapiens GN=MRPL13 PE=1 SV=1	1	3	3	3	1	3	3	2	0	0	1	3	3	2	0	0	1	3	3	2	0	0	22.5	22.5	22.5	20.692	178	178	0	By matching	By MS/MS	By matching	By matching	By matching	By matching	5.6	22.5	22.5	14	0	0	21774000
Q9BYD2	Q9BYD2	4	4	4	39S ribosomal protein L9, mitochondrial	MRPL9	>sp|Q9BYD2|RM09_HUMAN 39S ribosomal protein L9, mitochondrial OS=Homo sapiens GN=MRPL9 PE=1 SV=2	1	4	4	4	2	3	2	2	3	2	2	3	2	2	3	2	2	3	2	2	3	2	16.1	16.1	16.1	30.243	267	267	0	By matching	By MS/MS	By matching	By MS/MS	By MS/MS	By matching	7.5	13.1	7.5	7.5	10.5	7.5	11043000
Q9BYD3	Q9BYD3	2	2	2	39S ribosomal protein L4, mitochondrial	MRPL4	>sp|Q9BYD3|RM04_HUMAN 39S ribosomal protein L4, mitochondrial OS=Homo sapiens GN=MRPL4 PE=1 SV=1	1	2	2	2	2	2	2	2	2	2	2	2	2	2	2	2	2	2	2	2	2	2	11.3	11.3	11.3	34.919	311	311	0	By matching	By MS/MS	By matching	By MS/MS	By MS/MS	By MS/MS	11.3	11.3	11.3	11.3	11.3	11.3	17326000
Q9BYG3	Q9BYG3	1	1	1	MKI67 FHA domain-interacting nucleolar phosphoprotein	MKI67IP	>sp|Q9BYG3|MK67I_HUMAN MKI67 FHA domain-interacting nucleolar phosphoprotein OS=Homo sapiens GN=NIFK PE=1 SV=1	1	1	1	1	0	1	0	0	1	1	0	1	0	0	1	1	0	1	0	0	1	1	4.8	4.8	4.8	34.222	293	293	0	By matching	By MS/MS	By matching	By matching	By matching	By MS/MS	0	4.8	0	0	4.8	4.8	2249000
Q9BZE1	Q9BZE1	5	5	5	39S ribosomal protein L37, mitochondrial	MRPL37	>sp|Q9BZE1|RM37_HUMAN 39S ribosomal protein L37, mitochondrial OS=Homo sapiens GN=MRPL37 PE=1 SV=2	1	5	5	5	2	5	4	3	2	2	2	5	4	3	2	2	2	5	4	3	2	2	18.2	18.2	18.2	48.117	423	423	0	By MS/MS	By MS/MS	By MS/MS	By MS/MS	By MS/MS	By MS/MS	6.9	18.2	13	9.9	6.9	7.6	17167000
Q9BZE4	Q9BZE4	4	4	4	Nucleolar GTP-binding protein 1	GTPBP4	>sp|Q9BZE4|NOG1_HUMAN Nucleolar GTP-binding protein 1 OS=Homo sapiens GN=GTPBP4 PE=1 SV=3	1	4	4	4	3	3	4	1	3	3	3	3	4	1	3	3	3	3	4	1	3	3	8.8	8.8	8.8	73.964	634	634	0	By MS/MS	By MS/MS	By MS/MS	By matching	By MS/MS	By MS/MS	4.9	4.9	8.8	2.1	4.9	4.9	14129000
Q9BZJ0	Q9BZJ0	4	4	4	Crooked neck-like protein 1	CRNKL1	>sp|Q9BZJ0|CRNL1_HUMAN Crooked neck-like protein 1 OS=Homo sapiens GN=CRNKL1 PE=1 SV=4	1	4	4	4	0	3	2	3	1	1	0	3	2	3	1	1	0	3	2	3	1	1	5.3	5.3	5.3	100.45	848	848	0	By matching	By MS/MS	By matching	By MS/MS	By matching	By matching	0	4	2.6	3.9	1.4	1.1	5129400
Q9BZX2	Q9BZX2	1	1	1	Uridine-cytidine kinase 2	UCK2	>sp|Q9BZX2|UCK2_HUMAN Uridine-cytidine kinase 2 OS=Homo sapiens GN=UCK2 PE=1 SV=1	1	1	1	1	1	1	1	1	1	1	1	1	1	1	1	1	1	1	1	1	1	1	5	5	5	29.299	261	261	0.0024125	By matching	By matching	By matching	By MS/MS	By matching	By matching	5	5	5	5	5	5	2721900
Q9GZT3	Q9GZT3	1	1	1	SRA stem-loop-interacting RNA-binding protein, mitochondrial	SLIRP	>sp|Q9GZT3|SLIRP_HUMAN SRA stem-loop-interacting RNA-binding protein, mitochondrial OS=Homo sapiens GN=SLIRP PE=1 SV=1	1	1	1	1	1	1	1	1	1	1	1	1	1	1	1	1	1	1	1	1	1	1	9.2	9.2	9.2	12.349	109	109	0	By matching	By matching	By matching	By MS/MS	By matching	By MS/MS	9.2	9.2	9.2	9.2	9.2	9.2	7723400
Q9H091	Q9H091	2	2	2	Zinc finger MYND domain-containing protein 15	ZMYND15	>sp|Q9H091|ZMY15_HUMAN Zinc finger MYND domain-containing protein 15 OS=Homo sapiens GN=ZMYND15 PE=2 SV=2	1	2	2	2	2	2	2	1	1	1	2	2	2	1	1	1	2	2	2	1	1	1	2.4	2.4	2.4	81.859	742	742	0	By MS/MS	By matching	By MS/MS	By matching	By matching	By matching	2.4	2.4	2.4	1.1	1.1	1.1	6361600
Q9H0U6	Q9H0U6	1	1	1	39S ribosomal protein L18, mitochondrial	MRPL18	>sp|Q9H0U6|RM18_HUMAN 39S ribosomal protein L18, mitochondrial OS=Homo sapiens GN=MRPL18 PE=1 SV=1	1	1	1	1	1	1	1	1	1	1	1	1	1	1	1	1	1	1	1	1	1	1	5.6	5.6	5.6	20.576	180	180	0	By matching	By MS/MS	By matching	By MS/MS	By MS/MS	By matching	5.6	5.6	5.6	5.6	5.6	5.6	7701000
Q9H204	Q9H204	3	3	3	Mediator of RNA polymerase II transcription subunit 28	MED28	>sp|Q9H204|MED28_HUMAN Mediator of RNA polymerase II transcription subunit 28 OS=Homo sapiens GN=MED28 PE=1 SV=1	1	3	3	3	2	3	3	0	0	0	2	3	3	0	0	0	2	3	3	0	0	0	25.3	25.3	25.3	19.52	178	178	0	By MS/MS	By MS/MS	By MS/MS	By matching	By matching	By matching	10.1	25.3	25.3	0	0	0	54122000
Q9H444	Q9H444	2	2	2	Charged multivesicular body protein 4b	CHMP4B	>sp|Q9H444|CHM4B_HUMAN Charged multivesicular body protein 4b OS=Homo sapiens GN=CHMP4B PE=1 SV=1	1	2	2	2	0	2	1	2	1	1	0	2	1	2	1	1	0	2	1	2	1	1	13.4	13.4	13.4	24.95	224	224	0	By matching	By MS/MS	By MS/MS	By MS/MS	By MS/MS	By matching	0	13.4	6.2	13.4	6.2	6.2	4394200
Q9H4L5	Q9H4L5	2	2	2	Oxysterol-binding protein-related protein 3	OSBPL3	>sp|Q9H4L5|OSBL3_HUMAN Oxysterol-binding protein-related protein 3 OS=Homo sapiens GN=OSBPL3 PE=1 SV=1	1	2	2	2	1	2	2	1	2	1	1	2	2	1	2	1	1	2	2	1	2	1	3.2	3.2	3.2	101.22	887	887	0	By matching	By MS/MS	By matching	By matching	By MS/MS	By matching	1.6	3.2	3.2	1.6	3.2	1.6	5245300
Q9H5V9	Q9H5V9	1	1	1	UPF0428 protein CXorf56	CXorf56	>sp|Q9H5V9|CX056_HUMAN UPF0428 protein CXorf56 OS=Homo sapiens GN=CXorf56 PE=1 SV=1	1	1	1	1	0	1	1	1	1	1	0	1	1	1	1	1	0	1	1	1	1	1	6.3	6.3	6.3	25.624	222	222	0.0056561	By matching	By MS/MS	By matching	By MS/MS	By MS/MS	By MS/MS	0	6.3	6.3	6.3	6.3	6.3	4822200
Q9H6F5	Q9H6F5	1	1	1	Coiled-coil domain-containing protein 86	CCDC86	>sp|Q9H6F5|CCD86_HUMAN Coiled-coil domain-containing protein 86 OS=Homo sapiens GN=CCDC86 PE=1 SV=1	1	1	1	1	1	1	1	1	1	1	1	1	1	1	1	1	1	1	1	1	1	1	2.2	2.2	2.2	40.235	360	360	0.0089087	By MS/MS	By matching	By matching	By matching	By MS/MS	By matching	2.2	2.2	2.2	2.2	2.2	2.2	5376100
Q9H8H3	Q9H8H3	2	2	2	Methyltransferase-like protein 7A	METTL7A	>sp|Q9H8H3|MET7A_HUMAN Methyltransferase-like protein 7A OS=Homo sapiens GN=METTL7A PE=1 SV=1	1	2	2	2	0	2	1	2	2	1	0	2	1	2	2	1	0	2	1	2	2	1	12.3	12.3	12.3	28.319	244	244	0	By matching	By MS/MS	By MS/MS	By MS/MS	By MS/MS	By matching	0	12.3	6.1	12.3	12.3	6.1	5198500
Q9H936;Q9H1K4	Q9H936;Q9H1K4	2;1	2;1	2;1	Mitochondrial glutamate carrier 1;Mitochondrial glutamate carrier 2	SLC25A22;SLC25A18	>sp|Q9H936|GHC1_HUMAN Mitochondrial glutamate carrier 1 OS=Homo sapiens GN=SLC25A22 PE=1 SV=1;>sp|Q9H1K4|GHC2_HUMAN Mitochondrial glutamate carrier 2 OS=Homo sapiens GN=SLC25A18 PE=1 SV=1	2	2	2	2	0	2	2	2	0	1	0	2	2	2	0	1	0	2	2	2	0	1	8.7	8.7	8.7	34.47	323	323;315	0	By matching	By matching	By MS/MS	By MS/MS	By matching	By matching	0	8.7	8.7	8.7	0	4	2709700
Q9H944	Q9H944	7	7	7	Mediator of RNA polymerase II transcription subunit 20	MED20	>sp|Q9H944|MED20_HUMAN Mediator of RNA polymerase II transcription subunit 20 OS=Homo sapiens GN=MED20 PE=1 SV=1	1	7	7	7	6	7	7	0	0	0	6	7	7	0	0	0	6	7	7	0	0	0	38.7	38.7	38.7	23.222	212	212	0	By MS/MS	By MS/MS	By MS/MS	By matching	By matching	By matching	38.7	38.7	38.7	0	0	0	109800000
Q9H9B4	Q9H9B4	2	2	2	Sideroflexin-1	SFXN1	>sp|Q9H9B4|SFXN1_HUMAN Sideroflexin-1 OS=Homo sapiens GN=SFXN1 PE=1 SV=4	1	2	2	2	1	2	1	2	1	1	1	2	1	2	1	1	1	2	1	2	1	1	8.7	8.7	8.7	35.619	322	322	0	By MS/MS	By MS/MS	By MS/MS	By MS/MS	By MS/MS	By matching	4	8.7	4	8.7	4	4.7	7318200
Q9H9J2	Q9H9J2	2	2	2	39S ribosomal protein L44, mitochondrial	MRPL44	>sp|Q9H9J2|RM44_HUMAN 39S ribosomal protein L44, mitochondrial OS=Homo sapiens GN=MRPL44 PE=1 SV=1	1	2	2	2	1	2	1	1	2	2	1	2	1	1	2	2	1	2	1	1	2	2	9	9	9	37.535	332	332	0	By matching	By MS/MS	By matching	By matching	By MS/MS	By matching	3.3	9	3.3	3.3	9	9	6499600
Q9HAV0	Q9HAV0	6	2	2	Guanine nucleotide-binding protein subunit beta-4	GNB4	>sp|Q9HAV0|GBB4_HUMAN Guanine nucleotide-binding protein subunit beta-4 OS=Homo sapiens GN=GNB4 PE=1 SV=3	1	6	2	2	5	6	5	6	5	5	1	2	1	2	1	1	1	2	1	2	1	1	22.6	9.4	9.4	37.567	340	340	0	By MS/MS	By MS/MS	By MS/MS	By MS/MS	By MS/MS	By MS/MS	16.8	22.6	16.8	22.6	16.8	16.8	10714000
Q9HB71	Q9HB71	2	2	2	Calcyclin-binding protein	CACYBP	>sp|Q9HB71|CYBP_HUMAN Calcyclin-binding protein OS=Homo sapiens GN=CACYBP PE=1 SV=2	1	2	2	2	1	2	2	2	2	1	1	2	2	2	2	1	1	2	2	2	2	1	9.6	9.6	9.6	26.21	228	228	0	By matching	By MS/MS	By matching	By MS/MS	By MS/MS	By matching	5.7	9.6	9.6	9.6	9.6	5.7	11380000
Q9HCG8	Q9HCG8	1	1	1	Pre-mRNA-splicing factor CWC22 homolog	CWC22	>sp|Q9HCG8|CWC22_HUMAN Pre-mRNA-splicing factor CWC22 homolog OS=Homo sapiens GN=CWC22 PE=1 SV=3	1	1	1	1	1	1	1	1	0	1	1	1	1	1	0	1	1	1	1	1	0	1	1.2	1.2	1.2	105.47	908	908	0.0035587	By matching	By MS/MS	By matching	By MS/MS	By matching	By MS/MS	1.2	1.2	1.2	1.2	0	1.2	2770800
Q9HCS7	Q9HCS7	2	2	2	Pre-mRNA-splicing factor SYF1	XAB2	>sp|Q9HCS7|SYF1_HUMAN Pre-mRNA-splicing factor SYF1 OS=Homo sapiens GN=XAB2 PE=1 SV=2	1	2	2	2	1	2	2	2	2	2	1	2	2	2	2	2	1	2	2	2	2	2	3.4	3.4	3.4	100.01	855	855	0	By matching	By MS/MS	By MS/MS	By MS/MS	By matching	By matching	2	3.4	3.4	3.4	3.4	3.4	5737100
Q9HCY8	Q9HCY8	1	1	1	Protein S100-A14	S100A14	>sp|Q9HCY8|S10AE_HUMAN Protein S100-A14 OS=Homo sapiens GN=S100A14 PE=1 SV=1	1	1	1	1	0	1	0	1	0	0	0	1	0	1	0	0	0	1	0	1	0	0	14.4	14.4	14.4	11.662	104	104	0	By matching	By matching	By matching	By MS/MS	By matching	By matching	0	14.4	0	14.4	0	0	1014900
Q9NP58	Q9NP58	1	1	1	ATP-binding cassette sub-family B member 6, mitochondrial	ABCB6	>sp|Q9NP58|ABCB6_HUMAN ATP-binding cassette sub-family B member 6, mitochondrial OS=Homo sapiens GN=ABCB6 PE=1 SV=1	1	1	1	1	1	1	1	0	1	1	1	1	1	0	1	1	1	1	1	0	1	1	1	1	1	93.884	842	842	0.0035253	By MS/MS	By MS/MS	By MS/MS	By matching	By matching	By matching	1	1	1	0	1	1	32118000
Q9NP64	Q9NP64	7	7	7	Nucleolar protein of 40 kDa	ZCCHC17	>sp|Q9NP64|NO40_HUMAN Nucleolar protein of 40 kDa OS=Homo sapiens GN=ZCCHC17 PE=1 SV=1	1	7	7	7	6	6	5	6	7	5	6	6	5	6	7	5	6	6	5	6	7	5	33.6	33.6	33.6	27.569	241	241	0	By MS/MS	By MS/MS	By MS/MS	By MS/MS	By MS/MS	By MS/MS	29.5	29.5	24.5	29.5	33.6	24.5	75536000
Q9NPA8	Q9NPA8	2	2	2	Enhancer of yellow 2 transcription factor homolog	ENY2	>sp|Q9NPA8|ENY2_HUMAN Transcription and mRNA export factor ENY2 OS=Homo sapiens GN=ENY2 PE=1 SV=1	1	2	2	2	2	2	2	1	1	2	2	2	2	1	1	2	2	2	2	1	1	2	25.7	25.7	25.7	11.528	101	101	0	By matching	By MS/MS	By MS/MS	By matching	By matching	By matching	25.7	25.7	25.7	16.8	16.8	25.7	12938000
Q9NPJ6	Q9NPJ6	12	12	12	Mediator of RNA polymerase II transcription subunit 4	MED4	>sp|Q9NPJ6|MED4_HUMAN Mediator of RNA polymerase II transcription subunit 4 OS=Homo sapiens GN=MED4 PE=1 SV=1	1	12	12	12	12	12	12	1	0	0	12	12	12	1	0	0	12	12	12	1	0	0	52.2	52.2	52.2	29.745	270	270	0	By MS/MS	By MS/MS	By MS/MS	By matching	By matching	By matching	52.2	52.2	52.2	3.3	0	0	146130000
Q9NQ29	Q9NQ29	11	4	4	Putative RNA-binding protein Luc7-like 1	LUC7L	>sp|Q9NQ29|LUC7L_HUMAN Putative RNA-binding protein Luc7-like 1 OS=Homo sapiens GN=LUC7L PE=1 SV=1	1	11	4	4	10	11	11	10	11	10	3	4	4	3	4	3	3	4	4	3	4	3	32.1	15.4	15.4	43.727	371	371	0	By MS/MS	By MS/MS	By MS/MS	By MS/MS	By MS/MS	By MS/MS	28	32.1	32.1	28	32.1	27.8	41567000
Q9NQX4	Q9NQX4	16	13	13	Unconventional myosin-Vc	MYO5C	>sp|Q9NQX4|MYO5C_HUMAN Unconventional myosin-Vc OS=Homo sapiens GN=MYO5C PE=1 SV=2	1	16	13	13	10	15	15	15	12	10	7	12	12	13	9	7	7	12	12	13	9	7	11.1	9.3	9.3	202.81	1742	1742	0	By MS/MS	By MS/MS	By MS/MS	By MS/MS	By MS/MS	By MS/MS	6.8	10.4	10.4	10.6	8.3	6.5	1946400000
Q9Y6B6;Q9NR31	Q9Y6B6;Q9NR31	1;1	1;1	1;1	GTP-binding protein SAR1b;GTP-binding protein SAR1a	SAR1B;SAR1A	>sp|Q9Y6B6|SAR1B_HUMAN GTP-binding protein SAR1b OS=Homo sapiens GN=SAR1B PE=1 SV=1;>sp|Q9NR31|SAR1A_HUMAN GTP-binding protein SAR1a OS=Homo sapiens GN=SAR1A PE=1 SV=1	2	1	1	1	1	1	1	1	1	1	1	1	1	1	1	1	1	1	1	1	1	1	5.6	5.6	5.6	22.41	198	198;198	0.0089186	By matching	By matching	By MS/MS	By MS/MS	By matching	By matching	5.6	5.6	5.6	5.6	5.6	5.6	6136900
Q9NS69	Q9NS69	2	2	2	Mitochondrial import receptor subunit TOM22 homolog	TOMM22	>sp|Q9NS69|TOM22_HUMAN Mitochondrial import receptor subunit TOM22 homolog OS=Homo sapiens GN=TOMM22 PE=1 SV=3	1	2	2	2	1	1	2	2	2	1	1	1	2	2	2	1	1	1	2	2	2	1	23.2	23.2	23.2	15.521	142	142	0	By MS/MS	By MS/MS	By MS/MS	By MS/MS	By MS/MS	By MS/MS	8.5	8.5	23.2	23.2	23.2	8.5	11923000
Q9NTJ3	Q9NTJ3	3	3	3	Structural maintenance of chromosomes protein 4	SMC4	>sp|Q9NTJ3|SMC4_HUMAN Structural maintenance of chromosomes protein 4 OS=Homo sapiens GN=SMC4 PE=1 SV=2	1	3	3	3	1	2	2	3	1	2	1	2	2	3	1	2	1	2	2	3	1	2	2.8	2.8	2.8	147.18	1288	1288	0	By matching	By MS/MS	By MS/MS	By MS/MS	By matching	By matching	0.9	1.9	1.9	2.8	0.9	1.9	5808000
Q9NUU7;Q9UMR2	Q9NUU7;Q9UMR2	1;1	1;1	1;1	ATP-dependent RNA helicase DDX19A;ATP-dependent RNA helicase DDX19B	DDX19A;DDX19B	>sp|Q9NUU7|DD19A_HUMAN ATP-dependent RNA helicase DDX19A OS=Homo sapiens GN=DDX19A PE=1 SV=1;>sp|Q9UMR2|DD19B_HUMAN ATP-dependent RNA helicase DDX19B OS=Homo sapiens GN=DDX19B PE=1 SV=1	2	1	1	1	1	1	1	1	1	0	1	1	1	1	1	0	1	1	1	1	1	0	3.1	3.1	3.1	53.974	478	478;479	0	By matching	By MS/MS	By MS/MS	By matching	By matching	By matching	3.1	3.1	3.1	3.1	3.1	0	2714700
Q9NV06	Q9NV06	2	2	2	DDB1- and CUL4-associated factor 13	DCAF13	>sp|Q9NV06|DCA13_HUMAN DDB1- and CUL4-associated factor 13 OS=Homo sapiens GN=DCAF13 PE=1 SV=2	1	2	2	2	2	0	1	2	2	2	2	0	1	2	2	2	2	0	1	2	2	2	5.4	5.4	5.4	51.402	445	445	0	By matching	By matching	By matching	By matching	By matching	By MS/MS	5.4	0	3.1	5.4	5.4	5.4	4697600
Q9NV31	Q9NV31	1	1	1	U3 small nucleolar ribonucleoprotein protein IMP3	IMP3	>sp|Q9NV31|IMP3_HUMAN U3 small nucleolar ribonucleoprotein protein IMP3 OS=Homo sapiens GN=IMP3 PE=1 SV=1	1	1	1	1	1	1	1	0	1	1	1	1	1	0	1	1	1	1	1	0	1	1	8.2	8.2	8.2	21.85	184	184	0.0034843	By matching	By MS/MS	By MS/MS	By matching	By MS/MS	By matching	8.2	8.2	8.2	0	8.2	8.2	3385400
Q9NVC6	Q9NVC6	16	16	16	Mediator of RNA polymerase II transcription subunit 17	MED17	>sp|Q9NVC6|MED17_HUMAN Mediator of RNA polymerase II transcription subunit 17 OS=Homo sapiens GN=MED17 PE=1 SV=2	1	16	16	16	13	15	16	0	0	0	13	15	16	0	0	0	13	15	16	0	0	0	31.6	31.6	31.6	72.889	651	651	0	By MS/MS	By MS/MS	By MS/MS	By matching	By matching	By matching	22.9	28.3	31.6	0	0	0	180070000
Q9NVI7;Q5T2N8	Q9NVI7	4;1	4;1	4;1	ATPase family AAA domain-containing protein 3A	ATAD3A	>sp|Q9NVI7|ATD3A_HUMAN ATPase family AAA domain-containing protein 3A OS=Homo sapiens GN=ATAD3A PE=1 SV=2	2	4	4	4	1	3	3	4	2	3	1	3	3	4	2	3	1	3	3	4	2	3	10.1	10.1	10.1	71.368	634	634;411	0	By matching	By MS/MS	By MS/MS	By MS/MS	By MS/MS	By MS/MS	2.1	6.8	6.9	10.1	3.6	6.8	18692000
Q9NW64	Q9NW64	2	2	2	Pre-mRNA-splicing factor RBM22	RBM22	>sp|Q9NW64|RBM22_HUMAN Pre-mRNA-splicing factor RBM22 OS=Homo sapiens GN=RBM22 PE=1 SV=1	1	2	2	2	2	2	2	1	2	1	2	2	2	1	2	1	2	2	2	1	2	1	5.2	5.2	5.2	46.895	420	420	0	By matching	By MS/MS	By matching	By matching	By matching	By matching	5.2	5.2	5.2	2.6	5.2	2.6	5567700
Q9NWA0	Q9NWA0	4	4	4	Mediator of RNA polymerase II transcription subunit 9	MED9	>sp|Q9NWA0|MED9_HUMAN Mediator of RNA polymerase II transcription subunit 9 OS=Homo sapiens GN=MED9 PE=1 SV=1	1	4	4	4	3	4	4	0	0	0	3	4	4	0	0	0	3	4	4	0	0	0	39.7	39.7	39.7	16.403	146	146	0	By MS/MS	By MS/MS	By MS/MS	By matching	By matching	By matching	27.4	39.7	39.7	0	0	0	35228000
Q9NWB6	Q9NWB6	13	13	13	Arginine and glutamate-rich protein 1	ARGLU1	>sp|Q9NWB6|ARGL1_HUMAN Arginine and glutamate-rich protein 1 OS=Homo sapiens GN=ARGLU1 PE=1 SV=1	1	13	13	13	11	12	12	13	12	12	11	12	12	13	12	12	11	12	12	13	12	12	30.4	30.4	30.4	33.216	273	273	0	By MS/MS	By MS/MS	By MS/MS	By MS/MS	By MS/MS	By MS/MS	29.7	29.7	29.7	30.4	30.4	29.7	1826100000
Q9NWH9	Q9NWH9	2	2	2	SAFB-like transcription modulator	SLTM	>sp|Q9NWH9|SLTM_HUMAN SAFB-like transcription modulator OS=Homo sapiens GN=SLTM PE=1 SV=2	1	2	2	2	0	1	2	1	2	1	0	1	2	1	2	1	0	1	2	1	2	1	3	3	3	117.15	1034	1034	0	By matching	By matching	By matching	By matching	By MS/MS	By matching	0	1.8	3	1.8	3	1.2	4597700
Q9NWU5	Q9NWU5	3	3	3	39S ribosomal protein L22, mitochondrial	MRPL22	>sp|Q9NWU5|RM22_HUMAN 39S ribosomal protein L22, mitochondrial OS=Homo sapiens GN=MRPL22 PE=1 SV=1	1	3	3	3	0	2	0	2	1	1	0	2	0	2	1	1	0	2	0	2	1	1	18	18	18	23.64	206	206	0	By matching	By MS/MS	By matching	By MS/MS	By MS/MS	By MS/MS	0	11.7	0	12.1	5.8	5.8	5015300
Q9NX63	Q9NX63	1	1	1	Coiled-coil-helix-coiled-coil-helix domain-containing protein 3, mitochondrial	CHCHD3	>sp|Q9NX63|MIC19_HUMAN MICOS complex subunit MIC19 OS=Homo sapiens GN=CHCHD3 PE=1 SV=1	1	1	1	1	0	0	0	1	0	0	0	0	0	1	0	0	0	0	0	1	0	0	6.6	6.6	6.6	26.152	227	227	0.0035461	By matching	By matching	By matching	By MS/MS	By matching	By matching	0	0	0	6.6	0	0	599540
Q9NX70	Q9NX70	3	3	3	Mediator of RNA polymerase II transcription subunit 29	MED29	>sp|Q9NX70|MED29_HUMAN Mediator of RNA polymerase II transcription subunit 29 OS=Homo sapiens GN=MED29 PE=1 SV=1	1	3	3	3	3	3	3	0	1	0	3	3	3	0	1	0	3	3	3	0	1	0	19.5	19.5	19.5	21.073	200	200	0	By MS/MS	By MS/MS	By MS/MS	By matching	By matching	By matching	19.5	19.5	19.5	0	4	0	38035000
Q9NY93	Q9NY93	2	2	2	Probable ATP-dependent RNA helicase DDX56	DDX56	>sp|Q9NY93|DDX56_HUMAN Probable ATP-dependent RNA helicase DDX56 OS=Homo sapiens GN=DDX56 PE=1 SV=1	1	2	2	2	1	1	2	0	2	2	1	1	2	0	2	2	1	1	2	0	2	2	4.4	4.4	4.4	61.589	547	547	0	By matching	By matching	By MS/MS	By matching	By MS/MS	By matching	1.8	1.8	4.4	0	4.4	4.4	8937700
Q9NYF8	Q9NYF8	8	8	8	Bcl-2-associated transcription factor 1	BCLAF1	>sp|Q9NYF8|BCLF1_HUMAN Bcl-2-associated transcription factor 1 OS=Homo sapiens GN=BCLAF1 PE=1 SV=2	1	8	8	8	6	8	7	8	7	6	6	8	7	8	7	6	6	8	7	8	7	6	10.8	10.8	10.8	106.12	920	920	0	By MS/MS	By MS/MS	By MS/MS	By MS/MS	By MS/MS	By MS/MS	6.6	10.8	8.4	10.8	8.4	6.6	73836000
Q9NZB2	Q9NZB2	3	3	3	Constitutive coactivator of PPAR-gamma-like protein 1	FAM120A	>sp|Q9NZB2|F120A_HUMAN Constitutive coactivator of PPAR-gamma-like protein 1 OS=Homo sapiens GN=FAM120A PE=1 SV=2	1	3	3	3	2	3	3	3	3	3	2	3	3	3	3	3	2	3	3	3	3	3	4.6	4.6	4.6	121.89	1118	1118	0	By MS/MS	By MS/MS	By MS/MS	By MS/MS	By matching	By MS/MS	2.8	4.6	4.6	4.6	4.6	4.6	13575000
Q9NZM1	Q9NZM1	3	3	3	Myoferlin	MYOF	>sp|Q9NZM1|MYOF_HUMAN Myoferlin OS=Homo sapiens GN=MYOF PE=1 SV=1	1	3	3	3	1	3	2	1	1	0	1	3	2	1	1	0	1	3	2	1	1	0	1.7	1.7	1.7	234.71	2061	2061	0	By matching	By MS/MS	By matching	By MS/MS	By matching	By matching	0.5	1.7	1.2	0.5	0.6	0	3381500
Q9NZT1	Q9NZT1	4	4	4	Calmodulin-like protein 5	CALML5	>sp|Q9NZT1|CALL5_HUMAN Calmodulin-like protein 5 OS=Homo sapiens GN=CALML5 PE=1 SV=2	1	4	4	4	2	2	2	3	1	4	2	2	2	3	1	4	2	2	2	3	1	4	31.5	31.5	31.5	15.892	146	146	0	By MS/MS	By MS/MS	By MS/MS	By MS/MS	By MS/MS	By MS/MS	25.3	25.3	25.3	25.3	15.8	31.5	157740000
Q9P015	Q9P015	2	2	2	39S ribosomal protein L15, mitochondrial	MRPL15	>sp|Q9P015|RM15_HUMAN 39S ribosomal protein L15, mitochondrial OS=Homo sapiens GN=MRPL15 PE=1 SV=1	1	2	2	2	1	2	2	2	2	1	1	2	2	2	2	1	1	2	2	2	2	1	9.8	9.8	9.8	33.419	296	296	0	By matching	By MS/MS	By matching	By MS/MS	By MS/MS	By matching	5.4	9.8	9.8	9.8	9.8	5.4	6156200
Q9P031	Q9P031	3	3	3	Thyroid transcription factor 1-associated protein 26	CCDC59	>sp|Q9P031|TAP26_HUMAN Thyroid transcription factor 1-associated protein 26 OS=Homo sapiens GN=CCDC59 PE=1 SV=2	1	3	3	3	2	2	3	2	3	3	2	2	3	2	3	3	2	2	3	2	3	3	12.4	12.4	12.4	28.669	241	241	0	By MS/MS	By matching	By MS/MS	By matching	By MS/MS	By matching	8.7	8.7	12.4	8.7	12.4	12.4	18919000
Q9P035	Q9P035	1	1	1	Very-long-chain (3R)-3-hydroxyacyl-[acyl-carrier protein] dehydratase 3	PTPLAD1	>sp|Q9P035|HACD3_HUMAN Very-long-chain (3R)-3-hydroxyacyl-CoA dehydratase 3 OS=Homo sapiens GN=HACD3 PE=1 SV=2	1	1	1	1	0	1	0	1	1	1	0	1	0	1	1	1	0	1	0	1	1	1	3.9	3.9	3.9	43.159	362	362	0.0045506	By matching	By MS/MS	By matching	By matching	By matching	By matching	0	3.9	0	3.9	3.9	3.9	2444000
Q9P086	Q9P086	3	3	3	Mediator of RNA polymerase II transcription subunit 11	MED11	>sp|Q9P086|MED11_HUMAN Mediator of RNA polymerase II transcription subunit 11 OS=Homo sapiens GN=MED11 PE=1 SV=2	1	3	3	3	2	3	3	0	0	0	2	3	3	0	0	0	2	3	3	0	0	0	41.9	41.9	41.9	13.129	117	117	0	By MS/MS	By MS/MS	By MS/MS	By matching	By matching	By matching	23.9	41.9	41.9	0	0	0	35439000
Q9P0M9	Q9P0M9	1	1	1	39S ribosomal protein L27, mitochondrial	MRPL27	>sp|Q9P0M9|RM27_HUMAN 39S ribosomal protein L27, mitochondrial OS=Homo sapiens GN=MRPL27 PE=1 SV=1	1	1	1	1	1	1	1	1	1	1	1	1	1	1	1	1	1	1	1	1	1	1	6.8	6.8	6.8	16.073	148	148	0.001233	By matching	By MS/MS	By MS/MS	By matching	By MS/MS	By matching	6.8	6.8	6.8	6.8	6.8	6.8	5103300
Q9P225	Q9P225	1	1	1	Dynein heavy chain 2, axonemal	DNAH2	>sp|Q9P225|DYH2_HUMAN Dynein heavy chain 2, axonemal OS=Homo sapiens GN=DNAH2 PE=2 SV=3	1	1	1	1	0	1	1	1	0	1	0	1	1	1	0	1	0	1	1	1	0	1	0.2	0.2	0.2	507.69	4427	4427	1	By matching	By matching	By MS/MS	By matching	By matching	By matching	0	0.2	0.2	0.2	0	0.2	2689700
Q9P2E9	Q9P2E9	2	2	2	Ribosome-binding protein 1	RRBP1	>sp|Q9P2E9|RRBP1_HUMAN Ribosome-binding protein 1 OS=Homo sapiens GN=RRBP1 PE=1 SV=4	1	2	2	2	0	1	0	0	0	1	0	1	0	0	0	1	0	1	0	0	0	1	1.9	1.9	1.9	152.47	1410	1410	0	By matching	By MS/MS	By matching	By matching	By matching	By MS/MS	0	1	0	0	0	0.9	2500600
Q9P2J5	Q9P2J5	5	5	5	Leucine--tRNA ligase, cytoplasmic	LARS	>sp|Q9P2J5|SYLC_HUMAN Leucine--tRNA ligase, cytoplasmic OS=Homo sapiens GN=LARS PE=1 SV=2	1	5	5	5	3	5	3	5	5	3	3	5	3	5	5	3	3	5	3	5	5	3	4.5	4.5	4.5	134.46	1176	1176	0	By MS/MS	By MS/MS	By matching	By MS/MS	By MS/MS	By MS/MS	2.6	4.5	2.6	4.5	4.5	2.6	13792000
Q9UBB4	Q9UBB4	3	3	3	Ataxin-10	ATXN10	>sp|Q9UBB4|ATX10_HUMAN Ataxin-10 OS=Homo sapiens GN=ATXN10 PE=1 SV=1	1	3	3	3	3	3	3	3	2	2	3	3	3	3	2	2	3	3	3	3	2	2	8.8	8.8	8.8	53.488	475	475	0	By matching	By MS/MS	By MS/MS	By MS/MS	By matching	By MS/MS	8.8	8.8	8.8	8.8	5.7	6.1	12283000
Q9UBB9	Q9UBB9	4	4	4	Tuftelin-interacting protein 11	TFIP11	>sp|Q9UBB9|TFP11_HUMAN Tuftelin-interacting protein 11 OS=Homo sapiens GN=TFIP11 PE=1 SV=1	1	4	4	4	3	3	2	3	2	2	3	3	2	3	2	2	3	3	2	3	2	2	6.1	6.1	6.1	96.819	837	837	0	By MS/MS	By matching	By matching	By MS/MS	By MS/MS	By MS/MS	4.7	4.3	2.9	4.3	2.6	2.6	10458000
Q9UBI6	Q9UBI6	4	4	4	Guanine nucleotide-binding protein G(I)/G(S)/G(O) subunit gamma-12	GNG12	>sp|Q9UBI6|GBG12_HUMAN Guanine nucleotide-binding protein G(I)/G(S)/G(O) subunit gamma-12 OS=Homo sapiens GN=GNG12 PE=1 SV=3	1	4	4	4	4	4	4	4	4	4	4	4	4	4	4	4	4	4	4	4	4	4	59.7	59.7	59.7	8.0061	72	72	0	By MS/MS	By MS/MS	By MS/MS	By MS/MS	By MS/MS	By MS/MS	59.7	59.7	59.7	59.7	59.7	59.7	59339000
Q9UBQ5	Q9UBQ5	1	1	1	Eukaryotic translation initiation factor 3 subunit K	EIF3K	>sp|Q9UBQ5|EIF3K_HUMAN Eukaryotic translation initiation factor 3 subunit K OS=Homo sapiens GN=EIF3K PE=1 SV=1	1	1	1	1	0	1	1	1	0	1	0	1	1	1	0	1	0	1	1	1	0	1	6.4	6.4	6.4	25.059	218	218	0.0056306	By matching	By matching	By MS/MS	By matching	By matching	By matching	0	6.4	6.4	6.4	0	6.4	1895200
Q9UBR2	Q9UBR2	1	1	1	Cathepsin Z	CTSZ	>sp|Q9UBR2|CATZ_HUMAN Cathepsin Z OS=Homo sapiens GN=CTSZ PE=1 SV=1	1	1	1	1	0	1	1	0	1	0	0	1	1	0	1	0	0	1	1	0	1	0	4	4	4	33.868	303	303	0.004603	By matching	By MS/MS	By matching	By matching	By matching	By matching	0	4	4	0	4	0	1738600
Q9UBX3	Q9UBX3	2	2	2	Mitochondrial dicarboxylate carrier	SLC25A10	>sp|Q9UBX3|DIC_HUMAN Mitochondrial dicarboxylate carrier OS=Homo sapiens GN=SLC25A10 PE=1 SV=2	1	2	2	2	1	2	2	2	2	1	1	2	2	2	2	1	1	2	2	2	2	1	9.1	9.1	9.1	31.282	287	287	0	By matching	By MS/MS	By MS/MS	By MS/MS	By MS/MS	By matching	3.5	9.1	9.1	9.1	9.1	3.5	8467600
Q9UHB9	Q9UHB9	3	3	3	Signal recognition particle subunit SRP68	SRP68	>sp|Q9UHB9|SRP68_HUMAN Signal recognition particle subunit SRP68 OS=Homo sapiens GN=SRP68 PE=1 SV=2	1	3	3	3	3	3	3	3	2	2	3	3	3	3	2	2	3	3	3	3	2	2	5.6	5.6	5.6	70.729	627	627	0	By matching	By MS/MS	By MS/MS	By MS/MS	By MS/MS	By matching	5.6	5.6	5.6	5.6	4.1	4.1	11804000
Q9UHI6	Q9UHI6	4	4	4	Probable ATP-dependent RNA helicase DDX20	DDX20	>sp|Q9UHI6|DDX20_HUMAN Probable ATP-dependent RNA helicase DDX20 OS=Homo sapiens GN=DDX20 PE=1 SV=2	1	4	4	4	3	4	4	4	3	4	3	4	4	4	3	4	3	4	4	4	3	4	6.1	6.1	6.1	92.239	824	824	0	By matching	By MS/MS	By matching	By MS/MS	By matching	By matching	3.9	6.1	6.1	6.1	4.9	6.1	22846000
Q9UHV7	Q9UHV7	30	30	29	Mediator of RNA polymerase II transcription subunit 13	MED13	>sp|Q9UHV7|MED13_HUMAN Mediator of RNA polymerase II transcription subunit 13 OS=Homo sapiens GN=MED13 PE=1 SV=3	1	30	30	29	27	29	28	1	0	2	27	29	28	1	0	2	26	28	27	1	0	2	19	19	18.6	239.29	2174	2174	0	By MS/MS	By MS/MS	By MS/MS	By matching	By matching	By matching	16.3	18.1	17.7	0.4	0	1	193740000
Q9UHV9	Q9UHV9	1	1	1	Prefoldin subunit 2	PFDN2	>sp|Q9UHV9|PFD2_HUMAN Prefoldin subunit 2 OS=Homo sapiens GN=PFDN2 PE=1 SV=1	1	1	1	1	1	1	1	1	1	1	1	1	1	1	1	1	1	1	1	1	1	1	7.8	7.8	7.8	16.648	154	154	0.003517	By matching	By MS/MS	By MS/MS	By MS/MS	By matching	By matching	7.8	7.8	7.8	7.8	7.8	7.8	2936000
Q9UHX1	Q9UHX1	14	14	14	Poly(U)-binding-splicing factor PUF60	PUF60	>sp|Q9UHX1|PUF60_HUMAN Poly(U)-binding-splicing factor PUF60 OS=Homo sapiens GN=PUF60 PE=1 SV=1	1	14	14	14	12	14	14	13	13	12	12	14	14	13	13	12	12	14	14	13	13	12	37	37	37	59.875	559	559	0	By MS/MS	By MS/MS	By MS/MS	By MS/MS	By MS/MS	By MS/MS	31.8	37	37	35.8	34.2	30.2	214050000
Q9UI30	Q9UI30	4	4	4	tRNA methyltransferase 112 homolog	TRMT112	>sp|Q9UI30|TR112_HUMAN Multifunctional methyltransferase subunit TRM112-like protein OS=Homo sapiens GN=TRMT112 PE=1 SV=1	1	4	4	4	3	4	4	4	4	3	3	4	4	4	4	3	3	4	4	4	4	3	38.4	38.4	38.4	14.199	125	125	0	By MS/MS	By MS/MS	By MS/MS	By MS/MS	By MS/MS	By MS/MS	27.2	38.4	38.4	38.4	38.4	27.2	46290000
Q9UJV9	Q9UJV9	13	13	13	Probable ATP-dependent RNA helicase DDX41	DDX41	>sp|Q9UJV9|DDX41_HUMAN Probable ATP-dependent RNA helicase DDX41 OS=Homo sapiens GN=DDX41 PE=1 SV=2	1	13	13	13	12	13	12	10	12	12	12	13	12	10	12	12	12	13	12	10	12	12	25.9	25.9	25.9	69.837	622	622	0	By MS/MS	By MS/MS	By MS/MS	By MS/MS	By MS/MS	By MS/MS	24	25.9	24	20.3	24	24	145450000
Q9UKJ3	Q9UKJ3	3	3	3	G patch domain-containing protein 8	GPATCH8	>sp|Q9UKJ3|GPTC8_HUMAN G patch domain-containing protein 8 OS=Homo sapiens GN=GPATCH8 PE=1 SV=2	1	3	3	3	1	3	1	2	2	0	1	3	1	2	2	0	1	3	1	2	2	0	3.3	3.3	3.3	164.2	1502	1502	0	By MS/MS	By MS/MS	By MS/MS	By MS/MS	By matching	By matching	0.9	3.3	0.9	1.7	1.7	0	5688800
Q9UKM9	Q9UKM9	1	1	1	RNA-binding protein Raly	RALY	>sp|Q9UKM9|RALY_HUMAN RNA-binding protein Raly OS=Homo sapiens GN=RALY PE=1 SV=1	1	1	1	1	0	1	1	1	1	1	0	1	1	1	1	1	0	1	1	1	1	1	3.9	3.9	3.9	32.463	306	306	0	By matching	By MS/MS	By MS/MS	By matching	By matching	By matching	0	3.9	3.9	3.9	3.9	3.9	2381400
Q9ULK4	Q9ULK4	5	5	5	Mediator of RNA polymerase II transcription subunit 23	MED23	>sp|Q9ULK4|MED23_HUMAN Mediator of RNA polymerase II transcription subunit 23 OS=Homo sapiens GN=MED23 PE=1 SV=2	1	5	5	5	4	5	3	1	1	0	4	5	3	1	1	0	4	5	3	1	1	0	4.6	4.6	4.6	156.47	1368	1368	0	By MS/MS	By MS/MS	By MS/MS	By matching	By matching	By matching	3.3	4.6	2.7	0.6	0.6	0	14850000
Q9ULV0	Q9ULV0	16	11	11	Unconventional myosin-Vb	MYO5B	>sp|Q9ULV0|MYO5B_HUMAN Unconventional myosin-Vb OS=Homo sapiens GN=MYO5B PE=1 SV=3	1	16	11	11	12	16	13	14	8	9	8	11	9	11	5	5	8	11	9	11	5	5	11.2	8.2	8.2	213.67	1848	1848	0	By matching	By MS/MS	By MS/MS	By MS/MS	By matching	By MS/MS	7.7	11.2	9.1	10.1	4.9	5.8	37603000
Q9UM54	Q9UM54	12	12	12	Unconventional myosin-VI	MYO6	>sp|Q9UM54|MYO6_HUMAN Unconventional myosin-VI OS=Homo sapiens GN=MYO6 PE=1 SV=4	1	12	12	12	0	2	0	12	0	0	0	2	0	12	0	0	0	2	0	12	0	0	13.8	13.8	13.8	149.69	1294	1294	0	By matching	By matching	By matching	By MS/MS	By matching	By matching	0	2.9	0	13.8	0	0	20976000
Q9UMS4	Q9UMS4	9	9	9	Pre-mRNA-processing factor 19	PRPF19	>sp|Q9UMS4|PRP19_HUMAN Pre-mRNA-processing factor 19 OS=Homo sapiens GN=PRPF19 PE=1 SV=1	1	9	9	9	8	9	8	6	6	5	8	9	8	6	6	5	8	9	8	6	6	5	31.7	31.7	31.7	55.18	504	504	0	By MS/MS	By MS/MS	By MS/MS	By MS/MS	By MS/MS	By MS/MS	26.2	31.7	26.6	18.8	18.3	16.3	88737000
Q9UMY1	Q9UMY1	3	3	3	Nucleolar protein 7	NOL7	>sp|Q9UMY1|NOL7_HUMAN Nucleolar protein 7 OS=Homo sapiens GN=NOL7 PE=1 SV=2	1	3	3	3	2	1	3	1	3	1	2	1	3	1	3	1	2	1	3	1	3	1	9.7	9.7	9.7	29.426	257	257	0	By MS/MS	By matching	By MS/MS	By matching	By MS/MS	By matching	9.3	3.9	9.7	4.3	9.7	3.9	17772000
Q9UN86	Q9UN86	2	1	1	Ras GTPase-activating protein-binding protein 2	G3BP2	>sp|Q9UN86|G3BP2_HUMAN Ras GTPase-activating protein-binding protein 2 OS=Homo sapiens GN=G3BP2 PE=1 SV=2	1	2	1	1	0	2	0	2	1	0	0	1	0	1	0	0	0	1	0	1	0	0	5.2	2.7	2.7	54.12	482	482	0	By matching	By MS/MS	By matching	By MS/MS	By matching	By matching	0	5.2	0	5.2	2.5	0	0
Q9UNF1	Q9UNF1	2	2	2	Melanoma-associated antigen D2	MAGED2	>sp|Q9UNF1|MAGD2_HUMAN Melanoma-associated antigen D2 OS=Homo sapiens GN=MAGED2 PE=1 SV=2	1	2	2	2	2	2	2	2	2	2	2	2	2	2	2	2	2	2	2	2	2	2	5.3	5.3	5.3	64.953	606	606	0	By matching	By MS/MS	By MS/MS	By matching	By MS/MS	By MS/MS	5.3	5.3	5.3	5.3	5.3	5.3	11013000
Q9UPW5	Q9UPW5	1	1	1	Cytosolic carboxypeptidase 1	AGTPBP1	>sp|Q9UPW5|CBPC1_HUMAN Cytosolic carboxypeptidase 1 OS=Homo sapiens GN=AGTPBP1 PE=1 SV=3	1	1	1	1	0	0	0	0	1	1	0	0	0	0	1	1	0	0	0	0	1	1	0.9	0.9	0.9	138.45	1226	1226	0.0045819	By matching	By matching	By matching	By matching	By MS/MS	By matching	0	0	0	0	0.9	0.9	5979600
Q9UQ35	Q9UQ35	51	51	51	Serine/arginine repetitive matrix protein 2	SRRM2	>sp|Q9UQ35|SRRM2_HUMAN Serine/arginine repetitive matrix protein 2 OS=Homo sapiens GN=SRRM2 PE=1 SV=2	1	51	51	51	45	48	47	46	44	45	45	48	47	46	44	45	45	48	47	46	44	45	24.8	24.8	24.8	299.61	2752	2752	0	By MS/MS	By MS/MS	By MS/MS	By MS/MS	By MS/MS	By MS/MS	21.7	23.5	22.5	22.9	21.3	22.5	1139500000
Q9UQ80	Q9UQ80	7	7	7	Proliferation-associated protein 2G4	PA2G4	>sp|Q9UQ80|PA2G4_HUMAN Proliferation-associated protein 2G4 OS=Homo sapiens GN=PA2G4 PE=1 SV=3	1	7	7	7	5	6	7	6	6	6	5	6	7	6	6	6	5	6	7	6	6	6	23.1	23.1	23.1	43.786	394	394	0	By MS/MS	By MS/MS	By MS/MS	By MS/MS	By MS/MS	By MS/MS	15.2	18.5	23.1	21.1	18.5	18.5	61811000
Q9Y230	Q9Y230	5	5	5	RuvB-like 2	RUVBL2	>sp|Q9Y230|RUVB2_HUMAN RuvB-like 2 OS=Homo sapiens GN=RUVBL2 PE=1 SV=3	1	5	5	5	2	5	4	5	4	3	2	5	4	5	4	3	2	5	4	5	4	3	13.8	13.8	13.8	51.156	463	463	0	By MS/MS	By MS/MS	By MS/MS	By MS/MS	By MS/MS	By MS/MS	5	13.8	10.6	13.8	10.6	8.2	16693000
Q9Y262	Q9Y262	3	3	3	Eukaryotic translation initiation factor 3 subunit L	EIF3L	>sp|Q9Y262|EIF3L_HUMAN Eukaryotic translation initiation factor 3 subunit L OS=Homo sapiens GN=EIF3L PE=1 SV=1	1	3	3	3	2	3	3	3	3	3	2	3	3	3	3	3	2	3	3	3	3	3	6.7	6.7	6.7	66.726	564	564	0	By matching	By MS/MS	By MS/MS	By MS/MS	By MS/MS	By MS/MS	4.4	6.7	6.7	6.7	6.7	6.7	12030000
Q9Y265	Q9Y265	6	6	6	RuvB-like 1	RUVBL1	>sp|Q9Y265|RUVB1_HUMAN RuvB-like 1 OS=Homo sapiens GN=RUVBL1 PE=1 SV=1	1	6	6	6	4	5	4	6	5	6	4	5	4	6	5	6	4	5	4	6	5	6	16.9	16.9	16.9	50.227	456	456	0	By matching	By MS/MS	By MS/MS	By MS/MS	By MS/MS	By MS/MS	10.7	14.3	11.4	16.9	14.3	16.9	21646000
Q9Y277	Q9Y277	1	1	1	Voltage-dependent anion-selective channel protein 3	VDAC3	>sp|Q9Y277|VDAC3_HUMAN Voltage-dependent anion-selective channel protein 3 OS=Homo sapiens GN=VDAC3 PE=1 SV=1	1	1	1	1	0	1	1	1	1	1	0	1	1	1	1	1	0	1	1	1	1	1	4.6	4.6	4.6	30.658	283	283	0.006734	By matching	By matching	By matching	By MS/MS	By matching	By MS/MS	0	4.6	4.6	4.6	4.6	4.6	3674100
Q9Y285	Q9Y285	2	2	2	Phenylalanine--tRNA ligase alpha subunit	FARSA	>sp|Q9Y285|SYFA_HUMAN Phenylalanine--tRNA ligase alpha subunit OS=Homo sapiens GN=FARSA PE=1 SV=3	1	2	2	2	1	2	2	2	2	1	1	2	2	2	2	1	1	2	2	2	2	1	4.9	4.9	4.9	57.563	508	508	0	By matching	By MS/MS	By MS/MS	By MS/MS	By MS/MS	By MS/MS	2.2	4.9	4.9	4.9	4.9	2.2	6771700
Q9Y2Q3	Q9Y2Q3	1	1	1	Glutathione S-transferase kappa 1	GSTK1	>sp|Q9Y2Q3|GSTK1_HUMAN Glutathione S-transferase kappa 1 OS=Homo sapiens GN=GSTK1 PE=1 SV=3	1	1	1	1	0	1	1	1	1	0	0	1	1	1	1	0	0	1	1	1	1	0	7.1	7.1	7.1	25.497	226	226	0	By matching	By MS/MS	By MS/MS	By MS/MS	By matching	By matching	0	7.1	7.1	7.1	7.1	0	2861600
Q9Y2R5	Q9Y2R5	1	1	1	28S ribosomal protein S17, mitochondrial	MRPS17	>sp|Q9Y2R5|RT17_HUMAN 28S ribosomal protein S17, mitochondrial OS=Homo sapiens GN=MRPS17 PE=1 SV=1	1	1	1	1	0	1	1	1	1	1	0	1	1	1	1	1	0	1	1	1	1	1	22.3	22.3	22.3	14.502	130	130	0	By matching	By MS/MS	By MS/MS	By MS/MS	By MS/MS	By MS/MS	0	22.3	22.3	22.3	22.3	22.3	13284000
Q9Y2R9	Q9Y2R9	3	3	3	28S ribosomal protein S7, mitochondrial	MRPS7	>sp|Q9Y2R9|RT07_HUMAN 28S ribosomal protein S7, mitochondrial OS=Homo sapiens GN=MRPS7 PE=1 SV=2	1	3	3	3	2	3	3	3	3	2	2	3	3	3	3	2	2	3	3	3	3	2	16.1	16.1	16.1	28.134	242	242	0	By MS/MS	By MS/MS	By MS/MS	By MS/MS	By MS/MS	By matching	10.3	16.1	16.1	16.1	16.1	10.7	19717000
Q9Y2W1	Q9Y2W1	11	11	11	Thyroid hormone receptor-associated protein 3	THRAP3	>sp|Q9Y2W1|TR150_HUMAN Thyroid hormone receptor-associated protein 3 OS=Homo sapiens GN=THRAP3 PE=1 SV=2	1	11	11	11	7	11	9	11	9	9	7	11	9	11	9	9	7	11	9	11	9	9	16	16	16	108.66	955	955	0	By matching	By MS/MS	By MS/MS	By MS/MS	By MS/MS	By MS/MS	11.5	16	14.7	16	12.6	14.7	71210000
Q9Y2X0	Q9Y2X0	6	6	6	Mediator of RNA polymerase II transcription subunit 16	MED16	>sp|Q9Y2X0|MED16_HUMAN Mediator of RNA polymerase II transcription subunit 16 OS=Homo sapiens GN=MED16 PE=1 SV=2	1	6	6	6	6	6	6	0	0	0	6	6	6	0	0	0	6	6	6	0	0	0	7.4	7.4	7.4	96.792	877	877	0	By MS/MS	By MS/MS	By MS/MS	By matching	By matching	By matching	7.4	7.4	7.4	0	0	0	29702000
Q9Y2Z0	Q9Y2Z0	1	1	1	Suppressor of G2 allele of SKP1 homolog	SUGT1	>sp|Q9Y2Z0|SGT1_HUMAN Protein SGT1 homolog OS=Homo sapiens GN=SUGT1 PE=1 SV=3	1	1	1	1	0	1	0	0	1	0	0	1	0	0	1	0	0	1	0	0	1	0	3.3	3.3	3.3	41.024	365	365	0	By matching	By matching	By matching	By matching	By MS/MS	By matching	0	3.3	0	0	3.3	0	604370
Q9Y383	Q9Y383	14	14	7	Putative RNA-binding protein Luc7-like 2	LUC7L2	>sp|Q9Y383|LC7L2_HUMAN Putative RNA-binding protein Luc7-like 2 OS=Homo sapiens GN=LUC7L2 PE=1 SV=2	1	14	14	7	14	13	14	14	13	14	14	13	14	14	13	14	7	6	7	7	6	7	36.2	36.2	20.4	46.513	392	392	0	By MS/MS	By MS/MS	By MS/MS	By MS/MS	By MS/MS	By MS/MS	36.2	34.4	36.2	36.2	34.4	36.2	732800000
Q9Y388	Q9Y388	5	5	5	RNA-binding motif protein, X-linked 2	RBMX2	>sp|Q9Y388|RBMX2_HUMAN RNA-binding motif protein, X-linked 2 OS=Homo sapiens GN=RBMX2 PE=1 SV=2	1	5	5	5	5	5	4	4	5	3	5	5	4	4	5	3	5	5	4	4	5	3	15.8	15.8	15.8	37.335	322	322	0	By MS/MS	By MS/MS	By MS/MS	By MS/MS	By MS/MS	By matching	15.8	15.8	14.9	14.9	15.8	10.9	24921000
Q9Y399	Q9Y399	2	2	2	28S ribosomal protein S2, mitochondrial	MRPS2	>sp|Q9Y399|RT02_HUMAN 28S ribosomal protein S2, mitochondrial OS=Homo sapiens GN=MRPS2 PE=1 SV=1	1	2	2	2	1	2	1	0	1	0	1	2	1	0	1	0	1	2	1	0	1	0	6.8	6.8	6.8	33.249	296	296	0	By matching	By MS/MS	By matching	By matching	By matching	By matching	3.7	6.8	3	0	3.7	0	4576400
Q9Y3B4	Q9Y3B4	2	2	2	Pre-mRNA branch site protein p14	SF3B14	>sp|Q9Y3B4|SF3B6_HUMAN Splicing factor 3B subunit 6 OS=Homo sapiens GN=SF3B6 PE=1 SV=1	1	2	2	2	2	2	2	2	2	2	2	2	2	2	2	2	2	2	2	2	2	2	20.8	20.8	20.8	14.585	125	125	0	By MS/MS	By MS/MS	By MS/MS	By MS/MS	By MS/MS	By MS/MS	20.8	20.8	20.8	20.8	20.8	20.8	7943900
Q9Y3C7	Q9Y3C7	5	5	5	Mediator of RNA polymerase II transcription subunit 31	MED31	>sp|Q9Y3C7|MED31_HUMAN Mediator of RNA polymerase II transcription subunit 31 OS=Homo sapiens GN=MED31 PE=1 SV=1	1	5	5	5	5	5	5	0	0	1	5	5	5	0	0	1	5	5	5	0	0	1	37.4	37.4	37.4	15.805	131	131	0	By MS/MS	By MS/MS	By MS/MS	By matching	By matching	By matching	37.4	37.4	37.4	0	0	6.9	76468000
Q9Y3D3	Q9Y3D3	2	2	2	28S ribosomal protein S16, mitochondrial	MRPS16	>sp|Q9Y3D3|RT16_HUMAN 28S ribosomal protein S16, mitochondrial OS=Homo sapiens GN=MRPS16 PE=1 SV=1	1	2	2	2	0	2	2	1	2	0	0	2	2	1	2	0	0	2	2	1	2	0	22.6	22.6	22.6	15.345	137	137	0	By matching	By MS/MS	By matching	By matching	By MS/MS	By matching	0	22.6	22.6	13.1	22.6	0	5207000
Q9Y3D7	Q9Y3D7	2	2	2	Mitochondrial import inner membrane translocase subunit TIM16	PAM16	>sp|Q9Y3D7|TIM16_HUMAN Mitochondrial import inner membrane translocase subunit TIM16 OS=Homo sapiens GN=PAM16 PE=1 SV=2	1	2	2	2	2	2	2	1	2	1	2	2	2	1	2	1	2	2	2	1	2	1	26.4	26.4	26.4	13.825	125	125	0	By MS/MS	By MS/MS	By MS/MS	By MS/MS	By MS/MS	By MS/MS	26.4	26.4	26.4	18.4	26.4	18.4	17528000
Q9Y3D9	Q9Y3D9	3	3	3	28S ribosomal protein S23, mitochondrial	MRPS23	>sp|Q9Y3D9|RT23_HUMAN 28S ribosomal protein S23, mitochondrial OS=Homo sapiens GN=MRPS23 PE=1 SV=2	1	3	3	3	3	3	3	2	3	3	3	3	3	2	3	3	3	3	3	2	3	3	18.4	18.4	18.4	21.77	190	190	0	By matching	By MS/MS	By MS/MS	By MS/MS	By MS/MS	By MS/MS	18.4	18.4	18.4	13.2	18.4	18.4	16371000
Q9Y3F4	Q9Y3F4	2	2	2	Serine-threonine kinase receptor-associated protein	STRAP	>sp|Q9Y3F4|STRAP_HUMAN Serine-threonine kinase receptor-associated protein OS=Homo sapiens GN=STRAP PE=1 SV=1	1	2	2	2	0	1	2	1	2	1	0	1	2	1	2	1	0	1	2	1	2	1	9.4	9.4	9.4	38.438	350	350	0	By matching	By matching	By MS/MS	By MS/MS	By matching	By matching	0	4.3	9.4	4.3	9.4	4.3	5678900
Q9Y3U8	Q9Y3U8	3	3	3	60S ribosomal protein L36	RPL36	>sp|Q9Y3U8|RL36_HUMAN 60S ribosomal protein L36 OS=Homo sapiens GN=RPL36 PE=1 SV=3	1	3	3	3	3	3	3	3	3	3	3	3	3	3	3	3	3	3	3	3	3	3	28.6	28.6	28.6	12.254	105	105	0	By MS/MS	By MS/MS	By MS/MS	By MS/MS	By MS/MS	By MS/MS	28.6	28.6	28.6	28.6	28.6	28.6	54512000
Q9Y3Y2	Q9Y3Y2	1	1	1	Chromatin target of PRMT1 protein	CHTOP	>sp|Q9Y3Y2|CHTOP_HUMAN Chromatin target of PRMT1 protein OS=Homo sapiens GN=CHTOP PE=1 SV=2	1	1	1	1	1	1	1	1	1	1	1	1	1	1	1	1	1	1	1	1	1	1	5.2	5.2	5.2	26.396	248	248	0	By matching	By matching	By MS/MS	By matching	By MS/MS	By matching	5.2	5.2	5.2	5.2	5.2	5.2	8895600
Q9Y4I1	Q9Y4I1	17	17	12	Unconventional myosin-Va	MYO5A	>sp|Q9Y4I1|MYO5A_HUMAN Unconventional myosin-Va OS=Homo sapiens GN=MYO5A PE=1 SV=2	1	17	17	12	9	16	12	14	11	9	9	16	12	14	11	9	5	11	8	11	8	5	11.4	11.4	8.4	215.4	1855	1855	0	By MS/MS	By MS/MS	By MS/MS	By MS/MS	By MS/MS	By MS/MS	5.6	10.8	7.5	9.7	7	5.9	97099000
Q9Y5B6	Q9Y5B6	3	3	3	PAX3- and PAX7-binding protein 1	PAXBP1	>sp|Q9Y5B6|PAXB1_HUMAN PAX3- and PAX7-binding protein 1 OS=Homo sapiens GN=PAXBP1 PE=1 SV=2	1	3	3	3	3	3	3	3	3	3	3	3	3	3	3	3	3	3	3	3	3	3	3.8	3.8	3.8	104.8	917	917	0	By MS/MS	By MS/MS	By matching	By MS/MS	By MS/MS	By matching	3.8	3.8	3.8	3.8	3.8	3.8	13703000
Q9Y5L4	Q9Y5L4	1	1	1	Mitochondrial import inner membrane translocase subunit Tim13	TIMM13	>sp|Q9Y5L4|TIM13_HUMAN Mitochondrial import inner membrane translocase subunit Tim13 OS=Homo sapiens GN=TIMM13 PE=1 SV=1	1	1	1	1	0	1	0	1	1	1	0	1	0	1	1	1	0	1	0	1	1	1	14.7	14.7	14.7	10.5	95	95	0.0056243	By matching	By matching	By matching	By MS/MS	By matching	By matching	0	14.7	0	14.7	14.7	14.7	2314800
Q9Y5M8	Q9Y5M8	2	2	2	Signal recognition particle receptor subunit beta	SRPRB	>sp|Q9Y5M8|SRPRB_HUMAN Signal recognition particle receptor subunit beta OS=Homo sapiens GN=SRPRB PE=1 SV=3	1	2	2	2	0	2	2	1	1	1	0	2	2	1	1	1	0	2	2	1	1	1	12.2	12.2	12.2	29.702	271	271	0	By matching	By matching	By MS/MS	By matching	By matching	By matching	0	12.2	12.2	7	7	5.2	4451000
Q9Y676	Q9Y676	2	2	2	28S ribosomal protein S18b, mitochondrial	MRPS18B	>sp|Q9Y676|RT18B_HUMAN 28S ribosomal protein S18b, mitochondrial OS=Homo sapiens GN=MRPS18B PE=1 SV=1	1	2	2	2	1	2	2	2	2	0	1	2	2	2	2	0	1	2	2	2	2	0	7.8	7.8	7.8	29.395	258	258	0	By matching	By MS/MS	By matching	By MS/MS	By MS/MS	By matching	3.9	7.8	7.8	7.8	7.8	0	12909000
Q9Y678;Q9UBF2	Q9Y678	6;2	6;2	6;2	Coatomer subunit gamma-1	COPG1	>sp|Q9Y678|COPG1_HUMAN Coatomer subunit gamma-1 OS=Homo sapiens GN=COPG1 PE=1 SV=1	2	6	6	6	2	6	4	6	4	2	2	6	4	6	4	2	2	6	4	6	4	2	10.1	10.1	10.1	97.717	874	874;871	0	By MS/MS	By MS/MS	By MS/MS	By MS/MS	By MS/MS	By MS/MS	3.4	10.1	6.4	10.1	5.7	3.8	17288000
Q9Y6A4	Q9Y6A4	3	3	3	UPF0468 protein C16orf80	C16orf80	>sp|Q9Y6A4|CFA20_HUMAN Cilia- and flagella-associated protein 20 OS=Homo sapiens GN=CFAP20 PE=1 SV=1	1	3	3	3	2	2	2	1	3	1	2	2	2	1	3	1	2	2	2	1	3	1	16.1	16.1	16.1	22.774	193	193	0	By matching	By MS/MS	By matching	By matching	By MS/MS	By matching	11.9	11.9	11.9	4.1	16.1	4.1	15773000
Q9Y6E2	Q9Y6E2	2	2	2	Basic leucine zipper and W2 domain-containing protein 2	BZW2	>sp|Q9Y6E2|BZW2_HUMAN Basic leucine zipper and W2 domain-containing protein 2 OS=Homo sapiens GN=BZW2 PE=1 SV=1	1	2	2	2	1	2	2	1	2	1	1	2	2	1	2	1	1	2	2	1	2	1	6.7	6.7	6.7	48.162	419	419	0	By matching	By MS/MS	By MS/MS	By MS/MS	By matching	By matching	2.1	6.7	6.7	2.1	6.7	2.1	5238200
Q9Y6M0	Q9Y6M0	1	1	1	Testisin	PRSS21	>sp|Q9Y6M0|TEST_HUMAN Testisin OS=Homo sapiens GN=PRSS21 PE=1 SV=1	1	1	1	1	1	1	1	1	1	1	1	1	1	1	1	1	1	1	1	1	1	1	4.1	4.1	4.1	34.884	314	314	0.0088988	By matching	By MS/MS	By matching	By matching	By matching	By matching	4.1	4.1	4.1	4.1	4.1	4.1	2693900
Q9Y6M9	Q9Y6M9	1	1	1	NADH dehydrogenase [ubiquinone] 1 beta subcomplex subunit 9	NDUFB9	>sp|Q9Y6M9|NDUB9_HUMAN NADH dehydrogenase [ubiquinone] 1 beta subcomplex subunit 9 OS=Homo sapiens GN=NDUFB9 PE=1 SV=3	1	1	1	1	0	1	1	1	0	0	0	1	1	1	0	0	0	1	1	1	0	0	7.8	7.8	7.8	21.831	179	179	0.0024301	By matching	By MS/MS	By matching	By matching	By matching	By matching	0	7.8	7.8	7.8	0	0	1414500
REV__CON__P02672	REV__CON__P02672	1	1	1			>P02672 SWISS-PROT:P02672 (Bos taurus) Fibrinogen alpha chain precursor	1	1	1	1	1	1	1	1	1	1	1	1	1	1	1	1	1	1	1	1	1	1	0	0	0	67.011	615	615	1	By MS/MS	By matching	By matching	By matching	By matching	By matching	0	0	0	0	0	0	250870000
REV__O00459	REV__O00459	1	1	1			>sp|O00459|P85B_HUMAN Phosphatidylinositol 3-kinase regulatory subunit beta OS=Homo sapiens GN=PIK3R2 PE=1 SV=2	1	1	1	1	0	1	1	1	1	1	0	1	1	1	1	1	0	1	1	1	1	1	0	0	0	81.544	728	728	0.0067492	By matching	By MS/MS	By MS/MS	By MS/MS	By matching	By MS/MS	0	0	0	0	0	0	24843000
REV__O75556	REV__O75556	1	1	1			>sp|O75556|SG2A1_HUMAN Mammaglobin-B OS=Homo sapiens GN=SCGB2A1 PE=1 SV=1	1	1	1	1	0	1	0	0	1	1	0	1	0	0	1	1	0	1	0	0	1	1	0	0	0	10.884	95	95	0.0012563	By matching	By MS/MS	By matching	By matching	By MS/MS	By MS/MS	0	0	0	0	0	0	268150000
REV__O75923	REV__O75923	1	1	1			>sp|O75923|DYSF_HUMAN Dysferlin OS=Homo sapiens GN=DYSF PE=1 SV=1	1	1	1	1	1	1	1	0	0	0	1	1	1	0	0	0	1	1	1	0	0	0	0	0	0	237.29	2080	2080	1	By matching	By MS/MS	By matching	By matching	By matching	By matching	0	0	0	0	0	0	20989000
REV__P18074	REV__P18074	1	1	1			>sp|P18074|ERCC2_HUMAN TFIIH basal transcription factor complex helicase XPD subunit OS=Homo sapiens GN=ERCC2 PE=1 SV=1	1	1	1	1	1	1	1	1	1	1	1	1	1	1	1	1	1	1	1	1	1	1	0	0	0	86.908	760	760	0.00246	By MS/MS	By MS/MS	By MS/MS	By MS/MS	By MS/MS	By matching	0	0	0	0	0	0	49583000
REV__P52849	REV__P52849	1	1	1			>sp|P52849|NDST2_HUMAN Bifunctional heparan sulfate N-deacetylase/N-sulfotransferase 2 OS=Homo sapiens GN=NDST2 PE=1 SV=1	1	1	1	1	1	1	1	1	1	1	1	1	1	1	1	1	1	1	1	1	1	1	0	0	0	100.87	883	883	0.0035971	By matching	By matching	By matching	By MS/MS	By matching	By matching	0	0	0	0	0	0	6532200
REV__P54826	REV__P54826	1	1	1			>sp|P54826|GAS1_HUMAN Growth arrest-specific protein 1 OS=Homo sapiens GN=GAS1 PE=2 SV=2	1	1	1	1	0	1	1	1	0	1	0	1	1	1	0	1	0	1	1	1	0	1	0	0	0	35.693	345	345	1	By matching	By matching	By matching	By MS/MS	By matching	By matching	0	0	0	0	0	0	7280400
REV__Q05707	REV__Q05707	1	1	1			>sp|Q05707|COEA1_HUMAN Collagen alpha-1(XIV) chain OS=Homo sapiens GN=COL14A1 PE=1 SV=3	1	1	1	1	1	1	1	1	1	1	1	1	1	1	1	1	1	1	1	1	1	1	0	0	0	193.51	1796	1796	0.0098901	By MS/MS	By matching	By MS/MS	By matching	By matching	By matching	0	0	0	0	0	0	58332000
REV__Q96N03	REV__Q96N03	1	1	1			>sp|Q96N03|VTM2L_HUMAN V-set and transmembrane domain-containing protein 2-like protein OS=Homo sapiens GN=VSTM2L PE=1 SV=1	1	1	1	1	0	0	0	0	0	1	0	0	0	0	0	1	0	0	0	0	0	1	0	0	0	22.349	204	204	0.0089286	By matching	By matching	By matching	By matching	By matching	By MS/MS	0	0	0	0	0	0	9842500
REV__Q9NXG0	REV__Q9NXG0	1	1	1			>sp|Q9NXG0|CNTLN_HUMAN Centlein OS=Homo sapiens GN=CNTLN PE=1 SV=5	1	1	1	1	1	0	1	0	0	1	1	0	1	0	0	1	1	0	1	0	0	1	0	0	0	161.6	1405	1405	0.0078125	By matching	By matching	By MS/MS	By matching	By matching	By matching	0	0	0	0	0	0	8263700
REV__Q9UHD4	REV__Q9UHD4	1	1	1			>sp|Q9UHD4|CIDEB_HUMAN Cell death activator CIDE-B OS=Homo sapiens GN=CIDEB PE=1 SV=2	1	1	1	1	1	0	0	0	0	0	1	0	0	0	0	0	1	0	0	0	0	0	0	0	0	24.678	219	219	0.0056689	By MS/MS	By matching	By matching	By matching	By matching	By matching	0	0	0	0	0	0	10626000
REV__Q9Y5S2	REV__Q9Y5S2	1	1	1			>sp|Q9Y5S2|MRCKB_HUMAN Serine/threonine-protein kinase MRCK beta OS=Homo sapiens GN=CDC42BPB PE=1 SV=2	1	1	1	1	0	1	0	0	0	0	0	1	0	0	0	0	0	1	0	0	0	0	0	0	0	194.31	1711	1711	0.0046189	By matching	By MS/MS	By matching	By matching	By matching	By matching	0	0	0	0	0	0	644510
[truncated: 38 more columns]

## Sheet: CDK8 25k filtered+analysed
LFQ.intensity.HeLaK_25k_3	LFQ.intensity.HeLaK_25k_2	LFQ.intensity.HeLaK_25k_1	LFQ.intensity.CDK8_25k_3	LFQ.intensity.CDK8_25k_2	LFQ.intensity.CDK8_25k_1	Reverse	Student's T-test Significant CDK8_25k_HeLaK_25k	Student's T-test significant	Peptides	Intensity	Unique.peptides.HeLaK_25k_3	Unique.peptides.HeLaK_25k_2	Unique.peptides.HeLaK_25k_1	Unique.peptides.CDK8_25k_3	Unique.peptides.CDK8_25k_2	Unique.peptides.CDK8_25k_1	Razor...unique.peptides.HeLaK_25k_3	Razor...unique.peptides.HeLaK_25k_2	Razor...unique.peptides.HeLaK_25k_1	Razor...unique.peptides.CDK8_25k_3	Razor...unique.peptides.CDK8_25k_1	Razor...unique.peptides.CDK8_25k_2	Peptides.HeLaK_25k_3	Peptides.HeLaK_25k_2	Peptides.HeLaK_25k_1	Peptides.CDK8_25k_3	Peptides.CDK8_25k_2	Peptides.CDK8_25k_1	Unique.peptides	Razor...unique.peptides	Number.of.proteins	Peptide.counts..unique.	Peptide.counts..razor.unique.	Peptide.counts..all.	iBAQ.HeLaK_25k_3	iBAQ.HeLaK_25k_2	iBAQ.HeLaK_25k_1	iBAQ.CDK8_25k_3	iBAQ.CDK8_25k_2	iBAQ.CDK8_25k_1	iBAQ	-Log Student's T-test p-value CDK8_25k_HeLaK_25k	Student's T-test q-value CDK8_25k_HeLaK_25k	Student's T-test Difference CDK8_25k_HeLaK_25k	Student's T-test Test statistic CDK8_25k_HeLaK_25k	Fasta.headers	Gene.names	Protein.names	Majority.protein.IDs
#!{Type}E	E	E	E	E	E	C	C	C	N	N	N	N	N	N	N	N	N	N	N	N	N	N	N	N	N	N	N	N	N	N	N	N	N	N	N	N	N	N	N	N	N	N	N	N	N	T	T	T	T
#!{C:Group1}HeLaK_25k	HeLaK_25k	HeLaK_25k	CDK8_25k	CDK8_25k	CDK8_25k
18.4647	19.7828	18.9814	19.4972	19.4657	19.4332				4	6737900	1	3	3	2	4	3	1	3	3	2	3	4	1	3	3	2	4	3	4	4	2	NaN	NaN	NaN	7269.2	32088	28591	24755	51129	16594	160430	0.434057	0.994231	0.389125	1.01365	>sp|Q99613|EIF3C_HUMAN Eukaryotic translation initiation factor 3 subunit C OS=Homo sapiens GN=EIF3C PE=1 SV=1;>sp|B5ME19|EIFCL_HUMAN Eukaryotic translation initiation factor 3 subunit C-like protein OS=Homo sapiens GN=EIF3CL PE=3 SV=1	EIF3C;EIF3CL	Eukaryotic translation initiation factor 3 subunit C;Eukaryotic translation initiation factor 3 subunit C-like protein	Q99613;B5ME19
21.6017	22.0779	21.6461	22.1551	22.0302	21.5126				4	44805000	3	4	4	3	4	4	3	4	4	3	4	4	3	4	4	3	4	4	4	4	3	NaN	NaN	NaN	958940	1223800	1555800	1385300	1811100	532630	7467600	0.191269	1	0.124074	0.499316	>sp|Q13765|NACA_HUMAN Nascent polypeptide-associated complex subunit alpha OS=Homo sapiens GN=NACA PE=1 SV=1;>sp|E9PAV3|NACAM_HUMAN Nascent polypeptide-associated complex subunit alpha, muscle-specific form OS=Homo sapiens GN=NACA PE=1 SV=1	NACA	Nascent polypeptide-associated complex subunit alpha	Q13765;E9PAV3
26.4232	25.9155	27.8701	26.3745	27.1485	25.8				43	1502300000	29	30	41	35	41	30	29	30	41	35	30	41	29	30	41	35	41	30	43	43	1	43	43	43	2564000	1540200	12049000	3377900	6275200	1020800	26827000	0.157112	1	-0.295245	-0.419431	>sp|O00159|MYO1C_HUMAN Unconventional myosin-Ic OS=Homo sapiens GN=MYO1C PE=1 SV=4	MYO1C	Unconventional myosin-Ic	O00159
20.0439	19.9182	19.5491	20.073	19.8443	20.0013				3	10898000	3	3	3	3	3	2	3	3	3	3	2	3	3	3	3	3	3	2	3	3	1	3	3	3	69705	65580	77751	86628	79499	24461	403620	0.344893	1	0.135805	0.832454	>sp|O00231|PSD11_HUMAN 26S proteasome non-ATPase regulatory subunit 11 OS=Homo sapiens GN=PSMD11 PE=1 SV=3	PSMD11	26S proteasome non-ATPase regulatory subunit 11	O00231
20.7324	21.6673	21.1659	21.2686	21.0233	20.2629				4	24830000	3	4	3	4	4	3	3	4	3	4	3	4	3	4	3	4	4	3	4	4	1	4	4	4	201230	332910	359220	354010	335520	72463	1655400	0.343896	1	-0.336906	-0.830389	>sp|O00299|CLIC1_HUMAN Chloride intracellular channel protein 1 OS=Homo sapiens GN=CLIC1 PE=1 SV=4	CLIC1	Chloride intracellular channel protein 1	O00299
21.5407	21.7932	21.0246	21.531	21.5362	21.4567				8	33106000	6	7	7	8	8	6	6	7	7	8	6	8	6	7	7	8	8	6	8	8	1	8	8	8	75384	80615	103140	143940	148830	39269	591170	0.0859391	1	0.0551542	0.242296	>sp|O00410|IPO5_HUMAN Importin-5 OS=Homo sapiens GN=IPO5 PE=1 SV=4	IPO5	Importin-5	O00410
21.6381	21.5525	19.0896	21.2186	20.8249	21.2823				3	22870000	3	3	2	3	3	3	3	3	2	3	3	3	3	3	2	3	3	3	3	3	1	3	3	3	216510	143820	49607	162310	120660	95712	788620	0.153609	1	0.348498	0.411075	>sp|O00541|PESC_HUMAN Pescadillo homolog OS=Homo sapiens GN=PES1 PE=1 SV=1	PES1	Pescadillo homolog	O00541
22.5918	22.3054	21.9281	22.1705	22.3689	22				9	55144000	9	7	7	8	9	6	9	7	7	8	6	9	9	7	7	8	9	6	9	9	3	NaN	NaN	NaN	299700	202290	210940	262110	364250	74658	1413900	0.163067	1	-0.0952899	-0.433564	>sp|O00571|DDX3X_HUMAN ATP-dependent RNA helicase DDX3X OS=Homo sapiens GN=DDX3X PE=1 SV=3;>sp|O15523|DDX3Y_HUMAN ATP-dependent RNA helicase DDX3Y OS=Homo sapiens GN=DDX3Y PE=1 SV=2	DDX3X;DDX3Y	ATP-dependent RNA helicase DDX3X;ATP-dependent RNA helicase DDX3Y	O00571;O15523
20.8501	20.9394	20.7437	20.5758	20.6153	20.6524				4	19114000	3	4	3	3	3	2	3	4	3	3	2	3	3	4	3	3	3	2	4	4	2	NaN	NaN	NaN	248250	224580	314850	224710	256840	96083	1365300	1.71342	0.202323	-0.229912	-3.78538	>sp|O14818|PSA7_HUMAN Proteasome subunit alpha type-7 OS=Homo sapiens GN=PSMA7 PE=1 SV=1;>sp|Q8TAA3|PSA7L_HUMAN Proteasome subunit alpha type-7-like OS=Homo sapiens GN=PSMA8 PE=2 SV=3	PSMA7;PSMA8	Proteasome subunit alpha type-7;Proteasome subunit alpha type-7-like	O14818;Q8TAA3
20.4083	20.5256	20.6914	20.4899	20.6207	20.6035				4	17946000	3	2	4	4	4	2	3	2	4	4	2	4	3	2	4	4	4	2	4	4	3	NaN	NaN	NaN	284760	155660	522690	412570	491970	126390	1994000	0.117275	1	0.0295874	0.322321	>sp|P19105|ML12A_HUMAN Myosin regulatory light chain 12A OS=Homo sapiens GN=MYL12A PE=1 SV=2;>sp|O14950|ML12B_HUMAN Myosin regulatory light chain 12B OS=Homo sapiens GN=MYL12B PE=1 SV=2;>sp|P24844|MYL9_HUMAN Myosin regulatory light polypeptide 9 OS=Homo sa	MYL12A;MYL12B;MYL9	Myosin regulatory light chain 12A;Myosin regulatory light chain 12B;Myosin regulatory light polypeptide 9	P19105;O14950;P24844
20.397	20.3541	19.7771	20.1126	19.8862	19.4401				2	11721000	2	2	2	2	2	1	2	2	2	2	1	2	2	2	2	2	2	1	2	2	1	2	2	2	118840	106280	99033	115220	104820	41831	586030	0.575243	1	-0.363103	-1.29208	>sp|O14979|HNRDL_HUMAN Heterogeneous nuclear ribonucleoprotein D-like OS=Homo sapiens GN=HNRNPDL PE=1 SV=3	HNRPDL	Heterogeneous nuclear ribonucleoprotein D-like	O14979
20.673	20.9471	20.6032	21.2744	21.0863	20.6356				7	22090000	5	6	6	7	6	3	5	6	6	7	3	6	5	6	6	7	6	3	7	7	1	7	7	7	50561	65817	84932	112350	84932	18205	416790	0.522818	0.995643	0.257688	1.18945	>sp|O14980|XPO1_HUMAN Exportin-1 OS=Homo sapiens GN=XPO1 PE=1 SV=1	XPO1	Exportin-1	O14980
21.872	22.4598	21.7062	22.0827	21.819	22.2668				6	46211000	5	6	6	6	6	5	5	6	6	6	5	6	5	6	6	6	6	5	6	6	1	6	6	6	165220	215180	222290	241700	220540	119970	1184900	0.0571857	0.997292	0.0435066	0.165435	>sp|O15042|SR140_HUMAN U2 snRNP-associated SURP motif-containing protein OS=Homo sapiens GN=U2SURP PE=1 SV=2	U2SURP	U2 snRNP-associated SURP motif-containing protein	O15042
20.7463	20.6489	21.6271	21.1928	21.0362	20.7367				2	25630000	2	2	2	2	2	2	2	2	2	2	2	2	2	2	2	2	2	2	2	2	1	2	2	2	100900	113740	490330	288100	338470	92343	1423900	0.018553	1	-0.0188948	-0.0557965	>sp|O15143|ARC1B_HUMAN Actin-related protein 2/3 complex subunit 1B OS=Homo sapiens GN=ARPC1B PE=1 SV=3	ARPC1B	Actin-related protein 2/3 complex subunit 1B	O15143
22.6496	22.5784	22.1981	22.4598	22.3174	22.7214				8	70926000	7	8	8	7	8	7	7	8	8	7	7	8	7	8	8	7	8	7	8	8	1	8	8	8	306790	267600	379080	347950	351570	165620	1818600	0.0449993	1	0.0241547	0.13171	>sp|O43143|DHX15_HUMAN Pre-mRNA-splicing factor ATP-dependent RNA helicase DHX15 OS=Homo sapiens GN=DHX15 PE=1 SV=2	DHX15	Putative pre-mRNA-splicing factor ATP-dependent RNA helicase DHX15	O43143
23.8993	23.9597	23.8348	23.9886	23.8138	23.8211				15	179680000	12	14	13	15	15	9	12	14	13	15	9	15	12	14	13	15	15	9	15	15	1	15	15	15	969930	1039800	1503800	1617800	1694400	661000	7486900	0.127131	1	-0.0234127	-0.346792	>sp|O43175|SERA_HUMAN D-3-phosphoglycerate dehydrogenase OS=Homo sapiens GN=PHGDH PE=1 SV=4	PHGDH	D-3-phosphoglycerate dehydrogenase	O43175
19.9574	19.0608	19.2732	21.8278	20.9636	21.6579				3	17091000	0	0	0	3	3	3	0	0	0	3	3	3	0	0	0	3	3	3	3	3	1	3	3	3	0	0	0	765630	478530	309560	1553700	2.25257	0.0917037	2.05263	5.42719	>sp|O43513|MED7_HUMAN Mediator of RNA polymerase II transcription subunit 7 OS=Homo sapiens GN=MED7 PE=1 SV=1	MED7	Mediator of RNA polymerase II transcription subunit 7	O43513
20.1136	20.3117	19.7419	19.8549	20.357	20.1695				3	12278000	2	2	3	2	2	2	2	2	3	2	2	2	2	2	3	2	2	2	3	3	1	3	3	3	130590	115300	193410	116110	183700	79410	818520	0.11684	1	0.0713654	0.321234	>sp|O43684|BUB3_HUMAN Mitotic checkpoint protein BUB3 OS=Homo sapiens GN=BUB3 PE=1 SV=1	BUB3	Mitotic checkpoint protein BUB3	O43684
22.3283	22.3738	21.9753	22.5135	22.0176	22.4183				13	55296000	10	11	10	12	12	9	10	11	10	12	9	12	10	11	10	12	12	9	13	13	4	NaN	NaN	NaN	166240	144810	166700	235590	197030	95010	1005400	0.174102	1	0.0906811	0.459517	>sp|O43707|ACTN4_HUMAN Alpha-actinin-4 OS=Homo sapiens GN=ACTN4 PE=1 SV=2	ACTN4	Alpha-actinin-4	O43707
20.6896	21.6501	19.9552	21.2869	20.4536	20.888				2	21001000	2	2	2	2	2	2	2	2	2	2	2	2	2	2	2	2	2	2	2	2	1	2	2	2	305310	417970	216490	500380	334020	134980	1909200	0.0712426	1	0.111204	0.203461	>sp|O43709|BUD23_HUMAN Probable 18S rRNA (guanine-N(7))-methyltransferase OS=Homo sapiens GN=BUD23 PE=1 SV=2	WBSCR22	Uncharacterized methyltransferase WBSCR22	O43709
24.6754	23.9215	25.1755	24.6759	24.7521	24.104				22	305640000	19	18	22	20	21	18	19	18	22	20	18	21	19	18	22	20	21	18	22	22	2	NaN	NaN	NaN	728520	342900	1674100	874910	1018000	291250	4929600	0.0668874	1	-0.0801487	-0.191775	>sp|O43795|MYO1B_HUMAN Unconventional myosin-Ib OS=Homo sapiens GN=MYO1B PE=1 SV=3	MYO1B	Unconventional myosin-Ib	O43795
19.0217	18.6777	19.2466	25.2383	25.1403	25.6564		+	CDK8_25k_HeLaK_25k	28	231290000	1	0	0	26	25	23	1	0	0	26	23	25	1	0	0	26	25	23	28	28	1	28	28	28	10754	0	0	1390800	1221200	729300	3352000	5.00141	0	6.36298	27.7942	>sp|O60244|MED14_HUMAN Mediator of RNA polymerase II transcription subunit 14 OS=Homo sapiens GN=MED14 PE=1 SV=2	MED14	Mediator of RNA polymerase II transcription subunit 14	O60244
21.3083	21.6104	20.8962	21.2306	21.7641	21.4945				8	31011000	4	3	6	6	8	6	4	3	6	6	6	8	4	3	6	6	8	6	8	8	2	NaN	NaN	NaN	53110	40900	114010	94509	195440	65867	563830	0.363753	0.998598	0.224776	0.871306	>sp|O60264|SMCA5_HUMAN SWI/SNF-related matrix-associated actin-dependent regulator of chromatin subfamily A member 5 OS=Homo sapiens GN=SMARCA5 PE=1 SV=1	SMARCA5	SWI/SNF-related matrix-associated actin-dependent regulator of chromatin subfamily A member 5	O60264
20.9344	21.2948	21.2246	20.9909	21.0493	21.0338				3	24632000	2	2	2	2	2	2	3	3	3	3	3	3	3	3	3	3	3	3	2	3	1	2	3	3	103970	116550	191670	132190	161070	64292	769740	0.494443	0.995669	-0.126607	-1.13359	>sp|O60506|HNRPQ_HUMAN Heterogeneous nuclear ribonucleoprotein Q OS=Homo sapiens GN=SYNCRIP PE=1 SV=2	SYNCRIP	Heterogeneous nuclear ribonucleoprotein Q	O60506
19.8469	20.4989	19.1285	19.7871	19.4853	19.4253				3	8993100	2	3	3	3	3	0	2	3	3	3	0	3	2	3	3	3	3	0	3	3	1	3	3	3	44918	68661	69049	86499	76760	0	345890	0.249323	1	-0.258877	-0.629446	>sp|O60664|PLIN3_HUMAN Perilipin-3 OS=Homo sapiens GN=PLIN3 PE=1 SV=3	PLIN3	Perilipin-3	O60664
19.9982	20.4668	20.3629	19.2462	21.2334	20.2709				2	15145000	2	2	2	1	2	2	2	2	2	1	2	2	2	2	2	1	2	2	2	2	1	2	2	2	306090	323970	544470	201350	920100	228210	2524200	0.0144623	1	-0.0258223	-0.043687	>sp|O60783|RT14_HUMAN 28S ribosomal protein S14, mitochondrial OS=Homo sapiens GN=MRPS14 PE=1 SV=1	MRPS14	28S ribosomal protein S14, mitochondrial	O60783
26.7883	26.9208	26.227	26.6464	26.8498	26.4741				4	1229300000	1	1	1	1	1	1	4	4	4	4	4	4	4	4	4	4	4	4	1	4	10	NaN	NaN	NaN	30554000	26296000	29487000	36898000	39198000	13188000	175620000	0.0158191	1	0.0113926	0.0477151	>sp|Q99880|H2B1L_HUMAN Histone H2B type 1-L OS=Homo sapiens GN=HIST1H2BL PE=1 SV=3;>sp|Q99879|H2B1M_HUMAN Histone H2B type 1-M OS=Homo sapiens GN=HIST1H2BM PE=1 SV=3;>sp|Q99877|H2B1N_HUMAN Histone H2B type 1-N OS=Homo sapiens GN=HIST1H2BN PE=1 SV=3;>sp|Q93	HIST1H2BL;HIST1H2BM;HIST1H2BN;HIST1H2BH;HIST2H2BF;HIST1H2BC;HIST1H2BD;H2BFS;HIST1H2BK;HIST1H2BA	Histone H2B type 1-L;Histone H2B type 1-M;Histone H2B type 1-N;Histone H2B type 1-H;Histone H2B type 2-F;Histone H2B type 1-C/E/F/G/I;Histone H2B type 1-D;Histone H2B type F-S;Histone H2B type 1-K;Histone H2B type 1-A	Q99880;Q99879;Q99877;Q93079;Q5QNW6;P62807;P58876;P57053;O60814;Q96A08
21.371	21.7219	21.2535	21.782	21.2093	21.5983				15	32943000	5	6	10	10	11	9	5	6	10	10	9	11	7	8	13	13	14	11	12	12	1	12	12	15	19259	25971	50757	56799	55408	23797	231990	0.136064	1	0.0810305	0.368707	>sp|O75369|FLNB_HUMAN Filamin-B OS=Homo sapiens GN=FLNB PE=1 SV=2	FLNB	Filamin-B	O75369
20.6174	20.702	21.2453	20.7293	20.5535	20.5158				2	19816000	2	2	2	2	2	2	2	2	2	2	2	2	2	2	2	2	2	2	2	2	1	2	2	2	142540	137960	298160	210750	178220	75333	1043000	0.544138	1	-0.255417	-1.23126	>sp|O75390|CISY_HUMAN Citrate synthase, mitochondrial OS=Homo sapiens GN=CS PE=1 SV=2	CS	Citrate synthase, mitochondrial	O75390
20.8241	20.302	20.7423	20.5637	20.5415	20.6569				2	17813000	2	2	2	2	2	2	2	2	2	2	2	2	2	2	2	2	2	2	2	2	1	2	2	2	261120	130980	306410	235720	236240	101860	1272300	0.0749094	1	-0.0353858	-0.213235	>sp|O75396|SC22B_HUMAN Vesicle-trafficking protein SEC22b OS=Homo sapiens GN=SEC22B PE=1 SV=4	SEC22B	Vesicle-trafficking protein SEC22b	O75396
24.2482	24.7154	24.2041	24.3727	24.2494	24.5829				12	237760000	8	11	12	11	12	11	8	11	12	11	11	12	8	11	12	11	12	11	12	12	1	12	12	12	816140	1239600	1575600	1335700	1474300	763410	7204800	0.0216744	1	0.0123672	0.0649667	>sp|O75400|PR40A_HUMAN Pre-mRNA-processing factor 40 homolog A OS=Homo sapiens GN=PRPF40A PE=1 SV=2	PRPF40A	Pre-mRNA-processing factor 40 homolog A	O75400
18.6184	19.3475	17.7493	23.0734	22.5975	23.2694		+	CDK8_25k_HeLaK_25k	11	42956000	0	0	0	10	10	10	0	0	0	10	10	10	0	0	0	10	10	10	11	11	1	11	11	11	0	0	0	330080	317750	194450	842280	3.02885	0.00715789	4.40835	8.76088	>sp|O75448|MED24_HUMAN Mediator of RNA polymerase II transcription subunit 24 OS=Homo sapiens GN=MED24 PE=1 SV=1	MED24	Mediator of RNA polymerase II transcription subunit 24	O75448
22.7372	22.8795	23.5451	23.3613	23.5626	22.5863				7	109510000	6	6	7	6	6	4	6	6	7	6	4	6	6	6	7	6	6	4	7	7	2	NaN	NaN	NaN	1345500	1046700	3831300	1886700	3177700	879480	12167000	0.108101	1	0.116118	0.299258	>sp|O75494|SRS10_HUMAN Serine/arginine-rich splicing factor 10 OS=Homo sapiens GN=SRSF10 PE=1 SV=1	SRSF10	Serine/arginine-rich splicing factor 10	O75494
20.9811	20.9739	20.9597	20.7279	20.895	19.26				6	20739000	3	5	5	3	5	2	3	5	5	3	2	5	3	5	5	3	5	2	6	6	1	6	6	6	37207	56505	95006	50410	78339	17029	334500	0.581269	1	-0.677264	-1.30385	>sp|O75533|SF3B1_HUMAN Splicing factor 3B subunit 1 OS=Homo sapiens GN=SF3B1 PE=1 SV=3	SF3B1	Splicing factor 3B subunit 1	O75533
19.19	19.6885	19.077	23.7829	23.2925	24.3353		+	CDK8_25k_HeLaK_25k	6	76263000	0	0	1	6	6	6	0	0	1	6	6	6	0	0	1	6	6	6	6	6	1	6	6	6	0	0	27999	2978700	1395000	1464600	5866400	3.646	0	4.48505	12.6345	>sp|O75586|MED6_HUMAN Mediator of RNA polymerase II transcription subunit 6 OS=Homo sapiens GN=MED6 PE=1 SV=2	MED6	Mediator of RNA polymerase II transcription subunit 6	O75586
23.5585	23.6487	23.3681	23.7005	23.7169	23.7675				20	142130000	15	14	20	19	19	17	15	14	20	19	17	19	15	14	20	19	19	17	20	20	1	20	20	20	167190	137360	259450	235980	280470	124000	1204500	1.12284	0.824571	0.203208	2.38761	>sp|O75643|U520_HUMAN U5 small nuclear ribonucleoprotein 200 kDa helicase OS=Homo sapiens GN=SNRNP200 PE=1 SV=2	SNRNP200	U5 small nuclear ribonucleoprotein 200 kDa helicase	O75643
21.1783	21.1018	21.1124	21.0415	21.6304	21.2636				2	27094000	2	2	2	2	2	2	2	2	2	2	2	2	2	2	2	2	2	2	2	2	1	2	2	2	866540	540980	948060	603520	1162000	394620	4515700	0.449281	0.968041	0.180981	1.04405	>sp|O75964|ATP5L_HUMAN ATP synthase subunit g, mitochondrial OS=Homo sapiens GN=ATP5L PE=1 SV=3	ATP5L	ATP synthase subunit g, mitochondrial	O75964
20.7624	20.9626	20.8399	20.7576	20.9665	20.8587				6	22026000	4	6	5	6	6	2	4	6	5	6	2	6	4	6	5	6	6	2	6	6	1	6	6	6	58742	55332	95282	68327	101230	14414	393330	0.0237484	1	0.00595729	0.0710272	>sp|O94906|PRP6_HUMAN Pre-mRNA-processing factor 6 OS=Homo sapiens GN=PRPF6 PE=1 SV=1	PRPF6	Pre-mRNA-processing factor 6	O94906
19.6752	22.3575	21.7596	21.5492	22.2219	21.9549				5	40135000	1	5	4	4	5	4	1	5	4	4	4	5	1	5	4	4	5	4	5	5	1	5	5	5	64609	447530	361230	209660	983530	163160	2229700	0.315338	1	0.644559	0.770861	>sp|O95218|ZRAB2_HUMAN Zinc finger Ran-binding domain-containing protein 2 OS=Homo sapiens GN=ZRANB2 PE=1 SV=2	ZRANB2	Zinc finger Ran-binding domain-containing protein 2	O95218
23.9668	24.5716	23.9596	24.2521	24.091	24.7004				10	212670000	9	9	9	10	10	10	9	9	9	10	10	10	9	9	9	10	10	10	10	10	1	10	10	10	1532500	1796400	2139000	2122500	2137700	1465300	11193000	0.26645	1	0.181823	0.66672	>sp|O95232|LC7L3_HUMAN Luc7-like protein 3 OS=Homo sapiens GN=LUC7L3 PE=1 SV=2	LUC7L3	Luc7-like protein 3	O95232
22.1481	21.9432	21.8664	22.0103	22.2911	22.0249				8	48471000	8	6	6	6	8	6	8	6	6	6	6	8	8	6	6	6	8	6	8	8	2	NaN	NaN	NaN	210990	110890	224790	193340	317910	96142	1154100	0.422346	0.994431	0.12288	0.990171	>sp|O95373|IPO7_HUMAN Importin-7 OS=Homo sapiens GN=IPO7 PE=1 SV=1	IPO7	Importin-7	O95373
20.4529	20.4042	20.2888	19.9393	20.6003	20.3477				4	15092000	4	4	4	4	4	3	4	4	4	4	3	4	4	4	4	4	4	3	4	4	2	NaN	NaN	NaN	93111	58460	110830	67418	101800	25728	457350	0.163258	1	-0.086202	-0.434016	>sp|O95573|ACSL3_HUMAN Long-chain-fatty-acid--CoA ligase 3 OS=Homo sapiens GN=ACSL3 PE=1 SV=3;>sp|O60488|ACSL4_HUMAN Long-chain-fatty-acid--CoA ligase 4 OS=Homo sapiens GN=ACSL4 PE=1 SV=2	ACSL3;ACSL4	Long-chain-fatty-acid--CoA ligase 3;Long-chain-fatty-acid--CoA ligase 4	O95573;O60488
21.9319	21.3914	21.9962	21.9309	21.8948	21.9795				5	43769000	3	5	5	5	5	4	3	5	5	5	4	5	3	5	5	5	5	4	5	5	1	5	5	5	370940	291380	919520	615910	679380	249240	3126400	0.347333	1	0.161933	0.837498	>sp|O95816|BAG2_HUMAN BAG family molecular chaperone regulator 2 OS=Homo sapiens GN=BAG2 PE=1 SV=1	BAG2	BAG family molecular chaperone regulator 2	O95816
20.7954	20.8953	20.8011	21.0394	20.8319	20.9632				5	22661000	2	3	5	4	5	2	2	3	5	4	2	5	2	3	5	4	5	2	5	5	1	5	5	5	205660	203630	460850	556280	524650	109010	2060100	0.764815	1	0.114193	1.66192	>sp|O96000|NDUBA_HUMAN NADH dehydrogenase [ubiquinone] 1 beta subcomplex subunit 10 OS=Homo sapiens GN=NDUFB10 PE=1 SV=3	NDUFB10	NADH dehydrogenase [ubiquinone] 1 beta subcomplex subunit 10	O96000
24.6046	25.1735	24.6866	24.7306	24.5379	24.1961				9	297480000	7	8	8	8	7	7	8	9	9	9	8	8	8	9	9	9	8	8	8	9	1	8	9	9	2348800	3123000	3912800	3270900	2896800	974300	16527000	0.635325	1	-0.333333	-1.40921	>sp|P00338|LDHA_HUMAN L-lactate dehydrogenase A chain OS=Homo sapiens GN=LDHA PE=1 SV=2	LDHA	L-lactate dehydrogenase A chain	P00338
23.6085	24.1761	23.4251	23.769	23.8006	22.8582				12	153340000	12	12	11	12	11	9	12	12	11	12	9	11	12	12	11	12	11	9	12	12	2	NaN	NaN	NaN	947480	1031400	1041400	1161400	1248300	249430	5679400	0.272967	1	-0.26064	-0.680786	>sp|P00558|PGK1_HUMAN Phosphoglycerate kinase 1 OS=Homo sapiens GN=PGK1 PE=1 SV=3	PGK1	Phosphoglycerate kinase 1	P00558
22.9659	23.3477	22.7231	22.835	22.8742	22.9351				7	88191000	6	7	7	7	7	6	6	7	7	7	6	7	6	7	7	7	7	6	7	7	1	7	7	7	622540	735450	853830	806230	833980	347560	4199600	0.286908	1	-0.130842	-0.710679	>sp|P00966|ASSY_HUMAN Argininosuccinate synthase OS=Homo sapiens GN=ASS1 PE=1 SV=2	ASS1	Argininosuccinate synthase	P00966
22.2562	20.3666	22.2542	20.5102	20.0032	20.659				4	30747000	4	3	4	4	3	2	4	3	4	4	2	3	4	3	4	4	3	2	4	4	1	4	4	4	1530800	160570	1616700	680660	287510	116140	4392400	0.870568	1	-1.23487	-1.87071	>sp|P01040|CYTA_HUMAN Cystatin-A OS=Homo sapiens GN=CSTA PE=1 SV=1	CSTA	Cystatin-A;Cystatin-A, N-terminally processed	P01040
24.9861	25.0382	24.5766	24.6334	24.8002	24.8152				21	321600000	15	18	17	20	20	18	16	19	18	21	19	21	16	19	18	21	21	19	20	21	2	NaN	NaN	NaN	1386400	1125800	1607500	1331300	1701100	691800	7843900	0.303795	1	-0.117326	-0.746546	>sp|P02545|LMNA_HUMAN Prelamin-A/C OS=Homo sapiens GN=LMNA PE=1 SV=1	LMNA	Prelamin-A/C;Lamin-A/C	P02545
21.2446	21.1019	21.0661	21.2216	21.4184	21.1926				5	27275000	4	4	5	5	5	3	4	4	5	5	3	5	4	4	5	5	5	3	5	5	1	5	5	5	93447	87221	147780	149730	171410	49776	699370	0.715241	1	0.14002	1.56495	>sp|P02786|TFR1_HUMAN Transferrin receptor protein 1 OS=Homo sapiens GN=TFRC PE=1 SV=2	TFRC	Transferrin receptor protein 1;Transferrin receptor protein 1, serum form	P02786
21.5509	20.4898	21.6338	21.2508	20.8623	21.5522				3	27892000	3	3	3	3	3	3	3	3	3	3	3	3	3	3	3	3	3	3	3	3	1	3	3	3	176350	70761	271320	182530	150860	109960	961790	0.00240506	1	-0.00308482	-0.00736347	>sp|P04040|CATA_HUMAN Catalase OS=Homo sapiens GN=CAT PE=1 SV=3	CAT	Catalase	P04040
25.1686	25.5684	25.0351	25.1018	25.09	24.9978				17	432000000	15	15	16	14	14	14	16	16	17	15	15	15	16	16	17	15	15	15	16	17	1	16	17	17	4021500	3032400	4283600	3058300	3215900	1170800	18783000	0.521441	0.992734	-0.194108	-1.18674	>sp|P04075|ALDOA_HUMAN Fructose-bisphosphate aldolase A OS=Homo sapiens GN=ALDOA PE=1 SV=2	ALDOA	Fructose-bisphosphate aldolase A	P04075
21.7983	22.3214	21.9097	22.143	21.9572	21.4899				9	46610000	7	8	9	8	9	5	7	8	9	8	5	9	7	8	9	8	9	5	9	9	1	9	9	9	324010	423630	467120	513300	494130	108300	2330500	0.22839	1	-0.146452	-0.583245	>sp|P04083|ANXA1_HUMAN Annexin A1 OS=Homo sapiens GN=ANXA1 PE=1 SV=2	ANXA1	Annexin A1	P04083
24.2778	24.8726	24.668	24.5941	24.4012	24.4871				8	270400000	8	8	8	8	8	8	8	8	8	8	8	8	8	8	8	8	8	8	8	8	2	NaN	NaN	NaN	1956100	2651200	3867600	3178700	2892200	1359800	15906000	0.241231	1	-0.112041	-0.611673	>sp|P04406|G3P_HUMAN Glyceraldehyde-3-phosphate dehydrogenase OS=Homo sapiens GN=GAPDH PE=1 SV=3	GAPDH	Glyceraldehyde-3-phosphate dehydrogenase	P04406
24.1021	24.4785	24.2384	24.3094	24.2172	24.1694				8	224510000	8	8	8	8	7	8	8	8	8	8	8	7	8	8	8	8	7	8	8	8	1	8	8	8	2299000	2130900	3624400	3122800	3731000	1128800	16037000	0.128217	1	-0.0410442	-0.349469	>sp|P04792|HSPB1_HUMAN Heat shock protein beta-1 OS=Homo sapiens GN=HSPB1 PE=1 SV=2	HSPB1	Heat shock protein beta-1	P04792
22.5195	22.7424	22.6571	22.7381	22.6023	22.4993				10	71420000	9	9	10	9	10	9	9	9	10	9	9	10	9	9	10	9	10	9	10	10	1	10	10	10	302270	265080	436410	364600	403550	158380	1930300	0.0999359	1	-0.02642	-0.278482	>sp|P04843|RPN1_HUMAN Dolichyl-diphosphooligosaccharide--protein glycosyltransferase subunit 1 OS=Homo sapiens GN=RPN1 PE=1 SV=1	RPN1	Dolichyl-diphosphooligosaccharide--protein glycosyltransferase subunit 1	P04843
18.9161	19.4844	19.2401	19.6891	19.439	19.2235				3	7193300	1	2	3	2	3	2	1	2	3	2	2	3	1	2	3	2	3	2	3	3	1	3	3	3	17897	41522	81229	61176	89231	21696	312750	0.485064	1	0.237024	1.11507	>sp|P04844|RPN2_HUMAN Dolichyl-diphosphooligosaccharide--protein glycosyltransferase subunit 2 OS=Homo sapiens GN=RPN2 PE=1 SV=3	RPN2	Dolichyl-diphosphooligosaccharide--protein glycosyltransferase subunit 2	P04844
22.6956	22.5951	22.4947	22.6406	22.7189	22.3205				12	69904000	10	10	12	12	11	11	10	10	12	12	11	11	10	10	12	12	11	11	12	12	6	NaN	NaN	NaN	255330	175880	341750	292160	362350	125950	1553400	0.0929299	1	-0.0351486	-0.260463	>sp|P05023|AT1A1_HUMAN Sodium/potassium-transporting ATPase subunit alpha-1 OS=Homo sapiens GN=ATP1A1 PE=1 SV=1;>sp|P13637|AT1A3_HUMAN Sodium/potassium-transporting ATPase subunit alpha-3 OS=Homo sapiens GN=ATP1A3 PE=1 SV=3	ATP1A1;ATP1A3	Sodium/potassium-transporting ATPase subunit alpha-1;Sodium/potassium-transporting ATPase subunit alpha-3	P05023;P13637
20.3348	19.7402	21.4631	20.3036	20.1107	20.8909				4	17628000	3	2	3	3	4	3	3	2	3	3	3	4	3	2	3	3	4	3	4	4	1	4	4	4	151940	43623	367990	185510	158870	129030	1037000	0.0477455	0.999093	-0.0776431	-0.139375	>sp|P05089|ARGI1_HUMAN Arginase-1 OS=Homo sapiens GN=ARG1 PE=1 SV=2	ARG1	Arginase-1	P05089
25.5968	25.6232	25.7523	25.6051	26.0096	25.4918				13	609540000	5	5	5	4	5	4	10	13	12	11	10	12	10	13	12	11	12	10	5	13	2	NaN	NaN	NaN	4345900	4256100	7856800	5659400	7739900	2222800	32081000	0.0974717	1	0.0447222	0.272165	>sp|P05141|ADT2_HUMAN ADP/ATP translocase 2 OS=Homo sapiens GN=SLC25A5 PE=1 SV=7	SLC25A5	ADP/ATP translocase 2;ADP/ATP translocase 2, N-terminally processed	P05141
19.9165	20.2481	20.0371	20.1422	20.3619	20.1653				3	12682000	2	3	3	2	3	2	2	3	3	2	2	3	2	3	3	2	3	2	3	3	1	3	3	3	66896	98383	137260	80835	140320	52757	576450	0.582558	1	0.155916	1.30636	>sp|P05198|IF2A_HUMAN Eukaryotic translation initiation factor 2 subunit 1 OS=Homo sapiens GN=EIF2S1 PE=1 SV=3	EIF2S1	Eukaryotic translation initiation factor 2 subunit 1	P05198
22.0973	22.1199	22.0199	22.7786	22.7829	21.9125				3	60605000	3	2	3	2	3	3	3	2	3	2	3	3	3	2	3	2	3	3	3	3	1	3	3	3	3117500	1996500	4040800	4101300	5800900	1144600	20202000	0.639169	1	0.412285	1.41669	>sp|P05386|RLA1_HUMAN 60S acidic ribosomal protein P1 OS=Homo sapiens GN=RPLP1 PE=1 SV=1	RPLP1	60S acidic ribosomal protein P1	P05386
23.3769	23.2572	23.0267	23.3651	23.6729	23.2824				3	118240000	3	3	3	3	3	3	3	3	3	3	3	3	3	3	3	3	3	3	3	3	1	3	3	3	3400500	2940400	4579100	4888400	5992400	1847500	23648000	0.630229	1	0.21985	1.39928	>sp|P05387|RLA2_HUMAN 60S acidic ribosomal protein P2 OS=Homo sapiens GN=RPLP2 PE=1 SV=1	RPLP2	60S acidic ribosomal protein P2	P05387
23.8098	23.6825	23.4992	24.0696	24.2709	24.0314				9	178200000	9	8	9	9	8	7	9	8	9	9	7	8	9	8	9	9	8	7	9	9	2	NaN	NaN	NaN	2099600	1342500	2349900	2876400	4020400	1018700	13707000	1.77026	0.202267	0.460133	3.93913	>sp|P05388|RLA0_HUMAN 60S acidic ribosomal protein P0 OS=Homo sapiens GN=RPLP0 PE=1 SV=1;>sp|Q8NHW5|RLA0L_HUMAN 60S acidic ribosomal protein P0-like OS=Homo sapiens GN=RPLP0P6 PE=5 SV=1	RPLP0;RPLP0P6	60S acidic ribosomal protein P0;60S acidic ribosomal protein P0-like	P05388;Q8NHW5
27.0033	26.5039	26.7802	26.799	26.8785	26.971				23	1374800000	15	15	16	16	16	15	21	21	21	23	21	22	21	21	21	23	22	21	16	23	5	NaN	NaN	NaN	9329000	5514000	11786000	9568600	11505000	5174500	52877000	0.323634	1	0.120387	0.788243	>sp|P05783|K1C18_HUMAN Keratin, type I cytoskeletal 18 OS=Homo sapiens GN=KRT18 PE=1 SV=2	KRT18	Keratin, type I cytoskeletal 18	P05783
23.7573	24.1999	23.8655	24.1927	23.8505	23.4624				5	173800000	5	5	5	5	5	5	5	5	5	5	5	5	5	5	5	5	5	5	5	5	1	5	5	5	5963900	10205000	12718000	13856000	11083000	4108700	57934000	0.158939	1	-0.105721	-0.423778	>sp|P06454|PTMA_HUMAN Prothymosin alpha OS=Homo sapiens GN=PTMA PE=1 SV=2	PTMA	Prothymosin alpha;Prothymosin alpha, N-terminally processed;Thymosin alpha-1	P06454
21.3786	21.2445	21.1693	21.4614	21.3852	21.2131				4	28272000	4	4	3	3	3	3	4	4	3	3	3	3	4	4	3	3	3	3	4	4	14	NaN	NaN	NaN	299100	224790	296390	272990	280260	114450	1488000	0.393503	0.988584	0.0891081	0.931975	>sp|P06493|CDK1_HUMAN Cyclin-dependent kinase 1 OS=Homo sapiens GN=CDK1 PE=1 SV=3	CDK1	Cyclin-dependent kinase 1	P06493
24.037	24.3006	23.9472	24.3194	24.079	23.8153				14	205770000	12	13	13	13	14	11	12	13	13	13	11	14	12	13	13	13	14	11	14	14	1	14	14	14	1047500	1050500	1392100	1521500	1593100	490800	7095500	0.0449704	1	-0.023709	-0.13163	>sp|P06576|ATPB_HUMAN ATP synthase subunit beta, mitochondrial OS=Homo sapiens GN=ATP5B PE=1 SV=3	ATP5B	ATP synthase subunit beta, mitochondrial	P06576
25.1901	25.5107	24.9244	25.1582	25.0183	24.6118				16	397650000	14	15	16	16	16	15	14	15	16	16	15	16	14	15	16	16	16	15	16	16	3	NaN	NaN	NaN	2625200	3174100	3809100	3628700	3640500	1197600	18075000	0.519712	0.980919	-0.278978	-1.18335	>sp|P06733|ENOA_HUMAN Alpha-enolase OS=Homo sapiens GN=ENO1 PE=1 SV=2	ENO1	Alpha-enolase	P06733
21.4756	21.1259	21.2649	21.2729	21.3051	18.4011				4	25879000	3	2	3	4	3	2	3	2	3	4	2	3	3	2	3	4	3	2	4	4	3	NaN	NaN	NaN	361090	89177	177990	155830	169290	41982	995350	0.424354	0.995448	-0.962427	-0.994204	>sp|P06744|G6PI_HUMAN Glucose-6-phosphate isomerase OS=Homo sapiens GN=GPI PE=1 SV=4	GPI	Glucose-6-phosphate isomerase	P06744
23.824	24.1683	23.7491	23.6996	23.9344	23.9458				6	168370000	5	6	6	6	6	5	5	6	6	6	5	6	5	6	6	6	6	5	6	6	1	6	6	6	2155900	2337400	2556200	2480500	3161400	1339500	14031000	0.130148	1	-0.0538324	-0.354221	>sp|P06748|NPM_HUMAN Nucleophosmin OS=Homo sapiens GN=NPM1 PE=1 SV=2	NPM1	Nucleophosmin	P06748
24.3701	25.131	24.7117	24.4692	24.42	24.2562				8	274220000	6	7	6	7	7	7	6	7	6	7	7	7	7	8	7	8	8	8	7	7	3	NaN	NaN	NaN	2152600	3226500	3673000	2764500	3129600	1184100	16130000	0.708499	1	-0.355776	-1.5518	>sp|P07195|LDHB_HUMAN L-lactate dehydrogenase B chain OS=Homo sapiens GN=LDHB PE=1 SV=2	LDHB	L-lactate dehydrogenase B chain	P07195
21.287	22.2291	21.7659	21.9772	21.6234	21.264				7	39026000	4	7	6	6	7	5	4	7	6	6	5	7	4	7	6	6	7	5	7	7	1	7	7	7	95060	229570	240440	248700	248680	52589	1115000	0.152316	1	-0.139162	-0.407982	>sp|P07237|PDIA1_HUMAN Protein disulfide-isomerase OS=Homo sapiens GN=P4HB PE=1 SV=3	P4HB	Protein disulfide-isomerase	P07237
23.8215	24.1667	24.1609	24.4922	24.0284	23.6736				15	200570000	10	12	14	14	14	11	10	12	14	14	11	14	10	12	14	14	14	11	15	15	2	NaN	NaN	NaN	1101800	1133700	2161800	2006900	1741400	575120	8720600	0.0190036	1	0.0150267	0.0571239	>sp|P07355|ANXA2_HUMAN Annexin A2 OS=Homo sapiens GN=ANXA2 PE=1 SV=2;>sp|A6NMY6|AXA2L_HUMAN Putative annexin A2-like protein OS=Homo sapiens GN=ANXA2P2 PE=5 SV=2	ANXA2;ANXA2P2	Annexin A2;Putative annexin A2-like protein	P07355;A6NMY6
25.3459	25.9119	25.8712	25.9003	25.6881	25.5586				17	674450000	3	2	2	3	3	3	4	3	3	4	4	4	16	14	15	16	16	16	3	4	3	NaN	NaN	NaN	3834300	5278800	7007200	6961900	8050600	2589800	33723000	0.00952976	1	0.00601133	0.0289438	>sp|P07437|TBB5_HUMAN Tubulin beta chain OS=Homo sapiens GN=TUBB PE=1 SV=2;>sp|Q9BVA1|TBB2B_HUMAN Tubulin beta-2B chain OS=Homo sapiens GN=TUBB2B PE=1 SV=1;>sp|Q13885|TBB2A_HUMAN Tubulin beta-2A chain OS=Homo sapiens GN=TUBB2A PE=1 SV=1	TUBB;TUBB2B;TUBB2A	Tubulin beta chain;Tubulin beta-2B chain;Tubulin beta-2A chain	P07437;Q9BVA1;Q13885
22.4021	22.7321	22.5419	22.8001	22.4014	21.8801				5	69610000	5	5	5	5	5	4	5	5	5	5	4	5	5	5	5	5	5	4	5	5	2	NaN	NaN	NaN	1063800	1239700	1800300	1802700	1445800	382110	7734400	0.282022	1	-0.198172	-0.700232	>sp|P07737|PROF1_HUMAN Profilin-1 OS=Homo sapiens GN=PFN1 PE=1 SV=2	PFN1	Profilin-1	P07737
23.2953	23.5182	23.4271	23.0056	23.0957	22.9629				17	110640000	11	16	14	13	14	6	11	16	14	13	6	14	11	16	14	13	14	6	17	17	1	17	17	17	215960	240060	341230	206820	280810	64364	1349200	2.18155	0.106857	-0.392127	-5.18505	>sp|P07814|SYEP_HUMAN Bifunctional glutamate/proline--tRNA ligase OS=Homo sapiens GN=EPRS PE=1 SV=5	EPRS	Bifunctional glutamate/proline--tRNA ligase;Glutamate--tRNA ligase;Proline--tRNA ligase	P07814
23.6643	24.0147	23.661	23.6059	23.582	23.5284				22	151810000	9	9	10	10	9	8	9	9	10	10	8	9	19	19	21	20	20	17	10	10	4	NaN	NaN	NaN	704360	732720	1061400	891130	897230	313400	4600300	0.803871	1	-0.207897	-1.73866	>sp|P07900|HS90A_HUMAN Heat shock protein HSP 90-alpha OS=Homo sapiens GN=HSP90AA1 PE=1 SV=5	HSP90AA1	Heat shock protein HSP 90-alpha	P07900
24.0028	24.3973	23.7707	24.0278	23.8404	24.1658				9	186510000	9	8	9	9	9	7	9	8	9	9	7	9	9	8	9	9	9	7	9	9	6	NaN	NaN	NaN	1711400	1708600	2107100	2279200	2091100	1073900	10971000	0.0781314	1	-0.045639	-0.221777	>sp|P07910|HNRPC_HUMAN Heterogeneous nuclear ribonucleoproteins C1/C2 OS=Homo sapiens GN=HNRNPC PE=1 SV=4	HNRNPC	Heterogeneous nuclear ribonucleoproteins C1/C2	P07910
24.5482	24.7722	23.9342	23.9074	23.6616	24.8154				11	221330000	10	10	9	10	9	9	10	10	9	10	9	9	10	10	9	10	9	9	11	11	1	11	11	11	1327300	1655600	1481600	1388600	1191500	860120	7904800	0.269258	1	-0.290068	-0.672788	>sp|P07911|UROM_HUMAN Uromodulin OS=Homo sapiens GN=UMOD PE=1 SV=1	UMOD	Uromodulin;Uromodulin, secreted form	P07911
20.0068	20.7411	20.63	20.5765	20.3137	19.2477				3	15155000	3	3	3	3	3	1	3	3	3	3	1	3	3	3	3	3	3	1	3	3	1	3	3	3	75054	93293	175730	130880	108690	22548	606190	0.371207	1	-0.413264	-0.886574	>sp|P07954|FUMH_HUMAN Fumarate hydratase, mitochondrial OS=Homo sapiens GN=FH PE=1 SV=3	FH	Fumarate hydratase, mitochondrial	P07954
21.2282	21.6702	21.2313	21.7578	21.6321	21.5248				3	32117000	3	3	3	3	3	3	3	3	3	3	3	3	3	3	3	3	3	3	3	3	3	NaN	NaN	NaN	521650	559030	821130	833770	813250	465780	4014600	0.74335	1	0.261655	1.61988	>sp|P61586|RHOA_HUMAN Transforming protein RhoA OS=Homo sapiens GN=RHOA PE=1 SV=1;>sp|P08134|RHOC_HUMAN Rho-related GTP-binding protein RhoC OS=Homo sapiens GN=RHOC PE=1 SV=1	RHOA;RHOC	Transforming protein RhoA;Rho-related GTP-binding protein RhoC	P61586;P08134
23.2375	23.6103	23.1253	23.0395	23.1709	22.7415				11	104900000	8	10	9	10	11	7	8	10	9	10	7	11	8	10	9	10	11	7	11	11	1	11	11	11	573630	587990	731420	625920	865030	233290	3617300	0.8122	1	-0.340441	-1.75508	>sp|P08195|4F2_HUMAN 4F2 cell-surface antigen heavy chain OS=Homo sapiens GN=SLC3A2 PE=1 SV=3	SLC3A2	4F2 cell-surface antigen heavy chain	P08195
26.7826	27.0016	26.5305	26.8478	26.6818	26.5809				27	1291800000	11	10	11	10	11	11	25	24	26	24	24	26	25	24	26	24	26	24	11	27	3	NaN	NaN	NaN	6116800	5554900	8106300	7977400	8144700	3245000	39145000	0.163331	1	-0.0680758	-0.43419	>sp|P08238|HS90B_HUMAN Heat shock protein HSP 90-beta OS=Homo sapiens GN=HSP90AB1 PE=1 SV=4	HSP90AB1	Heat shock protein HSP 90-beta	P08238
22.9177	23.0061	22.8382	22.7615	22.8853	23.1822				5	85463000	5	5	5	5	5	5	5	5	5	5	5	5	5	5	5	5	5	5	5	5	1	5	5	5	902240	654030	1071600	814890	977610	606890	5027300	0.057566	1	0.0222905	0.166476	>sp|P08621|RU17_HUMAN U1 small nuclear ribonucleoprotein 70 kDa OS=Homo sapiens GN=SNRNP70 PE=1 SV=2	SNRNP70	U1 small nuclear ribonucleoprotein 70 kDa	P08621
28.4089	27.4035	27.4355	27.888	27.0906	28.2222				40	2501900000	31	35	33	34	31	34	34	38	36	37	37	34	35	39	37	38	35	38	36	39	7	NaN	NaN	NaN	16557000	7652700	14267000	15174000	9684300	10250000	73584000	0.010985	1	-0.0156778	-0.0333099	>sp|P08670|VIME_HUMAN Vimentin OS=Homo sapiens GN=VIM PE=1 SV=4	VIM	Vimentin	P08670
23.2581	23.9562	23.1049	23.7863	23.9158	23.7625				7	146940000	6	7	6	7	6	6	6	7	6	7	6	6	6	7	6	7	6	6	7	7	1	7	7	7	3233600	5556800	4180500	6645400	6838900	2932500	29388000	0.648013	1	0.381824	1.43392	>sp|P08708|RS17_HUMAN 40S ribosomal protein S17 OS=Homo sapiens GN=RPS17 PE=1 SV=2	RPS17	40S ribosomal protein S17	P08708
23.706	22.1477	23.4911	23.6029	22.8755	23.0127				7	111010000	3	3	3	4	4	3	5	5	6	6	5	6	5	5	6	6	6	5	4	7	8	NaN	NaN	NaN	1552500	556140	1864000	1596300	1282200	549620	7400700	0.0306453	1	0.0487938	0.0909985	>sp|P08754|GNAI3_HUMAN Guanine nucleotide-binding protein G(k) subunit alpha OS=Homo sapiens GN=GNAI3 PE=1 SV=3	GNAI3	Guanine nucleotide-binding protein G(k) subunit alpha	P08754
22.0336	22.0546	21.2913	21.6036	22.2977	21.0232				7	41788000	4	5	5	6	7	2	4	5	5	6	2	7	4	5	5	6	7	2	7	7	1	7	7	7	457240	451150	544290	598220	1057800	105740	3214500	0.124465	1	-0.151655	-0.340204	>sp|P08865|RSSA_HUMAN 40S ribosomal protein SA OS=Homo sapiens GN=RPSA PE=1 SV=4	RPSA	40S ribosomal protein SA	P08865
21.4448	21.5205	21.3978	21.7372	21.2081	19.529				3	29913000	2	3	3	2	3	2	2	3	3	2	2	3	2	3	3	2	3	2	3	3	1	3	3	3	422220	537480	959960	792620	498130	113250	3323700	0.399685	0.989833	-0.629604	-0.944496	>sp|P09382|LEG1_HUMAN Galectin-1 OS=Homo sapiens GN=LGALS1 PE=1 SV=2	LGALS1	Galectin-1	P09382
23.9529	24.3295	23.9512	24.1427	23.9667	23.716				11	193240000	11	11	11	11	11	9	11	11	11	11	9	11	11	11	11	11	11	9	11	11	2	NaN	NaN	NaN	1593600	1733500	2235600	2317900	2030000	825250	10736000	0.315281	1	-0.136064	-0.770742	>sp|P09651|ROA1_HUMAN Heterogeneous nuclear ribonucleoprotein A1 OS=Homo sapiens GN=HNRNPA1 PE=1 SV=5;>sp|Q32P51|RA1L2_HUMAN Heterogeneous nuclear ribonucleoprotein A1-like 2 OS=Homo sapiens GN=HNRNPA1L2 PE=2 SV=2	HNRNPA1;HNRNPA1L2	Heterogeneous nuclear ribonucleoprotein A1;Heterogeneous nuclear ribonucleoprotein A1-like 2	P09651;Q32P51
21.0488	21.4885	20.9652	21.4368	21.107	20.5715				6	26894000	5	5	6	5	5	2	5	5	6	5	2	5	5	5	6	5	5	2	6	6	1	6	6	6	90190	62397	121470	127780	111110	14391	527340	0.161692	1	-0.129026	-0.43031	>sp|P09874|PARP1_HUMAN Poly [ADP-ribose] polymerase 1 OS=Homo sapiens GN=PARP1 PE=1 SV=4	PARP1	Poly [ADP-ribose] polymerase 1	P09874
26.3192	26.4058	25.7099	26.2338	26.5166	26.1312				5	882820000	1	1	1	1	1	1	5	5	5	5	4	5	5	5	5	5	5	4	1	5	10	NaN	NaN	NaN	29678000	25732000	27682000	37200000	46092000	10179000	176560000	0.23669	1	0.148868	0.601652	>sp|Q99878|H2A1J_HUMAN Histone H2A type 1-J OS=Homo sapiens GN=HIST1H2AJ PE=1 SV=3;>sp|Q96KK5|H2A1H_HUMAN Histone H2A type 1-H OS=Homo sapiens GN=HIST1H2AH PE=1 SV=3;>sp|Q9BTM1|H2AJ_HUMAN Histone H2A.J OS=Homo sapiens GN=H2AFJ PE=1 SV=1;>sp|Q16777|H2A2C_HU	HIST1H2AJ;HIST1H2AH;H2AFJ;HIST2H2AC;HIST2H2AA3;HIST1H2AD;HIST1H2AG;HIST1H2AA;H2AFX	Histone H2A type 1-J;Histone H2A type 1-H;Histone H2A.J;Histone H2A type 2-C;Histone H2A type 2-A;Histone H2A type 1-D;Histone H2A type 1;Histone H2A type 1-A;Histone H2A.x	Q99878;Q96KK5;Q9BTM1;Q16777;Q6FI13;P20671;P0C0S8;Q96QV6;P16104
22.8778	23.008	22.7431	22.7531	22.8723	22.4208				3	80062000	3	3	3	3	3	3	3	3	3	3	3	3	3	3	3	3	3	3	3	3	2	NaN	NaN	NaN	1013700	1367400	2071600	1730700	1983400	728940	8895700	0.554479	1	-0.194263	-1.2515	>sp|Q01105|SET_HUMAN Protein SET OS=Homo sapiens GN=SET PE=1 SV=3;>sp|P0DME0|SETLP_HUMAN Protein SETSIP OS=Homo sapiens GN=SETSIP PE=1 SV=1	SET	Protein SET	Q01105;P0DME0
24.1448	24.3875	24.024	24.1925	24.1859	23.8274				20	208590000	6	8	7	8	8	5	13	17	15	18	12	17	15	19	17	20	19	14	8	18	2	NaN	NaN	NaN	840240	1116100	1434100	1165900	1530800	431300	6518500	0.293651	1	-0.116833	-0.725044	>sp|P0DMV9|HS71B_HUMAN Heat shock 70 kDa protein 1B OS=Homo sapiens GN=HSPA1B PE=1 SV=1;>sp|P0DMV8|HS71A_HUMAN Heat shock 70 kDa protein 1A OS=Homo sapiens GN=HSPA1A PE=1 SV=1			P0DMV9;P0DMV8
22.8951	23.9627	23.3365	23.4074	23.2006	23.9252				7	122280000	6	7	7	7	6	7	6	7	7	7	7	6	6	7	7	7	6	7	7	7	3	NaN	NaN	NaN	1244700	2124700	2441200	2147000	1636400	1522500	11117000	0.108168	1	0.112982	0.299425	>sp|Q01081|U2AF1_HUMAN Splicing factor U2AF 35 kDa subunit OS=Homo sapiens GN=U2AF1 PE=1 SV=3;>sp|P0DN76|U2AF5_HUMAN Splicing factor U2AF 35 kDa subunit-like protein OS=Homo sapiens GN=U2AF1L5 PE=1 SV=1;>sp|Q8WU68|U2AF4_HUMAN Splicing factor U2AF 26 kDa su	U2AF1;U2AF1L4	Splicing factor U2AF 35 kDa subunit;Splicing factor U2AF 26 kDa subunit	Q01081;P0DN76;Q8WU68
21.4885	21.9311	22.3536	22.3047	21.8603	19.7165				3	43632000	3	3	3	3	2	1	3	3	3	3	1	2	3	3	3	3	2	1	3	3	3	NaN	NaN	NaN	643140	711830	1490500	1283000	604090	115390	4848000	0.306965	1	-0.630583	-0.75324	>sp|P0DP25|CALM3_HUMAN Calmodulin-3 OS=Homo sapiens GN=CALM3 PE=1 SV=1;>sp|P0DP24|CALM2_HUMAN Calmodulin-2 OS=Homo sapiens GN=CALM2 PE=1 SV=1;>sp|P0DP23|CALM1_HUMAN Calmodulin-1 OS=Homo sapiens GN=CALM1 PE=1 SV=1			P0DP25;P0DP24;P0DP23
22.4065	22.2876	22.7771	22.6168	22.3942	21.7838				6	65838000	5	5	6	6	6	3	5	5	6	6	3	6	5	5	6	6	6	3	6	6	1	6	6	6	1538800	982490	2923800	2074200	1581300	304690	9405400	0.319383	1	-0.225507	-0.779347	>sp|P10599|THIO_HUMAN Thioredoxin OS=Homo sapiens GN=TXN PE=1 SV=3	TXN	Thioredoxin	P10599
25.2488	25.6156	25.2491	25.3681	25.2386	24.9871				23	465010000	18	21	21	23	20	18	18	21	21	23	18	20	18	21	21	23	20	18	23	23	1	23	23	23	2115000	2394500	3081700	2958600	2946500	1035200	14531000	0.450065	0.970359	-0.173215	-1.04562	>sp|P10809|CH60_HUMAN 60 kDa heat shock protein, mitochondrial OS=Homo sapiens GN=HSPD1 PE=1 SV=2	HSPD1	60 kDa heat shock protein, mitochondrial	P10809
23.9623	24.1789	24.0881	24.0702	23.9662	23.6172				17	193960000	15	15	16	16	16	13	15	15	16	16	13	16	16	16	17	17	17	14	16	16	1	16	16	17	966890	933200	1625100	1224900	1290200	424910	6465200	0.565527	1	-0.191886	-1.2731	>sp|P11021|GRP78_HUMAN 78 kDa glucose-regulated protein OS=Homo sapiens GN=HSPA5 PE=1 SV=2	HSPA5	78 kDa glucose-regulated protein	P11021
26.0863	26.3732	26.1389	26.3575	26.2914	26.0103				25	907140000	20	19	21	21	22	20	23	22	24	24	23	25	23	22	24	24	25	23	22	25	2	NaN	NaN	NaN	4097500	3892800	5830100	5530300	6048200	2090100	27489000	0.0503664	0.999722	0.0202719	0.146654	>sp|P11142|HSP7C_HUMAN Heat shock cognate 71 kDa protein OS=Homo sapiens GN=HSPA8 PE=1 SV=1	HSPA8	Heat shock cognate 71 kDa protein	P11142
20.1603	20.6216	20.2823	20.3872	20.1637	19.7657				3	13396000	3	3	3	3	3	1	3	3	3	3	1	3	3	3	3	3	3	1	3	3	1	3	3	3	102490	116340	175640	127930	126250	21158	669820	0.473332	0.991667	-0.24918	-1.09185	>sp|P11310|ACADM_HUMAN Medium-chain specific acyl-CoA dehydrogenase, mitochondrial OS=Homo sapiens GN=ACADM PE=1 SV=1	ACADM	Medium-chain specific acyl-CoA dehydrogenase, mitochondrial	P11310
19.8472	20.2555	19.691	20.2815	19.9809	19.8203				4	11474000	3	3	3	4	4	3	3	3	3	4	3	4	3	3	3	4	4	3	4	4	1	4	4	4	38176	49325	46478	90038	78815	25011	327840	0.168522	1	0.0963523	0.446433	>sp|P11413|G6PD_HUMAN Glucose-6-phosphate 1-dehydrogenase OS=Homo sapiens GN=G6PD PE=1 SV=4	G6PD	Glucose-6-phosphate 1-dehydrogenase	P11413
20.7034	20.6971	20.3925	20.3987	20.6036	20.4999				4	17518000	3	3	4	4	4	2	3	3	4	4	2	4	3	3	4	4	4	2	4	4	1	4	4	4	54103	46892	76170	66753	76830	16139	336890	0.338052	1	-0.0969054	-0.818277	>sp|P11586|C1TC_HUMAN C-1-tetrahydrofolate synthase, cytoplasmic OS=Homo sapiens GN=MTHFD1 PE=1 SV=3	MTHFD1	C-1-tetrahydrofolate synthase, cytoplasmic;Methylenetetrahydrofolate dehydrogenase;Methenyltetrahydrofolate cyclohydrolase;Formyltetrahydrofolate synthetase;C-1-tetrahydrofolate synthase, cytoplasmic, N-terminally processed	P11586
20.6448	20.9496	20.7029	21.0108	20.6461	20.7093				4	23519000	4	4	4	4	4	3	4	4	4	4	3	4	4	4	4	4	4	3	4	4	4	NaN	NaN	NaN	102710	98212	143180	144280	126400	38528	653300	0.0541789	1	0.0229867	0.157182	>sp|P11940|PABP1_HUMAN Polyadenylate-binding protein 1 OS=Homo sapiens GN=PABPC1 PE=1 SV=2;>sp|Q13310|PABP4_HUMAN Polyadenylate-binding protein 4 OS=Homo sapiens GN=PABPC4 PE=1 SV=1;>sp|Q9H361|PABP3_HUMAN Polyadenylate-binding protein 3 OS=Homo sapiens GN=	PABPC1;PABPC4;PABPC3	Polyadenylate-binding protein 1;Polyadenylate-binding protein 4;Polyadenylate-binding protein 3	P11940;Q13310;Q9H361
21.1217	21.3427	20.51	21.365	21.0131	20.9584				4	23552000	3	4	4	3	4	2	3	4	4	3	2	4	3	4	4	3	4	2	4	4	1	4	4	4	199840	421690	229510	293820	260620	66499	1472000	0.162165	1	0.120689	0.431431	>sp|P12004|PCNA_HUMAN Proliferating cell nuclear antigen OS=Homo sapiens GN=PCNA PE=1 SV=1	PCNA	Proliferating cell nuclear antigen	P12004
22.5803	22.5019	22.5218	22.4079	22.5877	22.381				12	65709000	3	3	4	3	3	3	3	3	4	3	3	3	8	11	11	10	10	9	4	4	2	NaN	NaN	NaN	532650	418100	780700	574920	715380	263670	3285400	0.476168	0.994742	-0.0757472	-1.09747	>sp|P12236|ADT3_HUMAN ADP/ATP translocase 3 OS=Homo sapiens GN=SLC25A6 PE=1 SV=4;>sp|P12235|ADT1_HUMAN ADP/ATP translocase 1 OS=Homo sapiens GN=SLC25A4 PE=1 SV=4	SLC25A6;SLC25A4	ADP/ATP translocase 3;ADP/ATP translocase 1	P12236;P12235
20.4899	20.8794	20.7126	21.5136	21.3172	20.4047				5	23238000	3	4	5	5	3	3	3	4	5	5	3	3	3	4	5	5	3	3	5	5	1	5	5	5	120210	169930	298470	445220	262930	70203	1367000	0.461638	0.983658	0.384483	1.06865	>sp|P12277|KCRB_HUMAN Creatine kinase B-type OS=Homo sapiens GN=CKB PE=1 SV=1	CKB	Creatine kinase B-type	P12277
20.5896	20.7131	20.5196	21.1134	20.6359	20.4053				5	19092000	3	3	5	4	3	2	3	3	5	4	2	3	3	3	5	4	3	2	5	5	1	5	5	5	88800	57263	151190	171980	86797	40593	596620	0.197111	1	0.110776	0.512711	>sp|P12956|XRCC6_HUMAN X-ray repair cross-complementing protein 6 OS=Homo sapiens GN=XRCC6 PE=1 SV=2	XRCC6	X-ray repair cross-complementing protein 6	P12956
19.9217	20.2181	20.1154	20.6395	20.1729	19.8257				3	13342000	3	2	2	3	2	2	3	2	2	3	2	2	3	2	2	3	2	2	3	3	1	3	3	3	63571	40693	65117	101720	61880	18141	351120	0.195056	1	0.127637	0.508007	>sp|P13010|XRCC5_HUMAN X-ray repair cross-complementing protein 5 OS=Homo sapiens GN=XRCC5 PE=1 SV=3	XRCC5	X-ray repair cross-complementing protein 5	P13010
24.8566	25.2363	24.7524	25.3428	25.3058	24.6692				23	395710000	17	19	20	20	20	14	18	20	21	20	15	21	18	20	21	20	21	15	22	23	1	22	23	23	1180100	1276400	1685900	1943500	2164000	543620	8793500	0.234907	1	0.157485	0.597707	>sp|P13639|EF2_HUMAN Elongation factor 2 OS=Homo sapiens GN=EEF2 PE=1 SV=4	EEF2	Elongation factor 2	P13639
20.0847	20.1631	20.4754	19.9959	20.3596	19.84				4	13466000	2	4	4	2	4	4	2	4	4	2	4	4	2	4	4	2	4	4	4	4	1	4	4	4	45846	54605	161930	53329	139050	43980	498740	0.379317	1	-0.175898	-0.903134	>sp|P13674|P4HA1_HUMAN Prolyl 4-hydroxylase subunit alpha-1 OS=Homo sapiens GN=P4HA1 PE=1 SV=2	P4HA1	Prolyl 4-hydroxylase subunit alpha-1	P13674
20.8932	21.3005	20.9982	20.8157	21.0246	20.7275				5	23143000	3	4	5	5	5	4	3	4	5	5	4	5	3	4	5	5	5	4	5	5	1	5	5	5	128680	159810	275670	268560	244730	79684	1157100	0.621194	1	-0.207997	-1.38168	>sp|P13804|ETFA_HUMAN Electron transfer flavoprotein subunit alpha, mitochondrial OS=Homo sapiens GN=ETFA PE=1 SV=1	ETFA	Electron transfer flavoprotein subunit alpha, mitochondrial	P13804
23.639	22.134	23.6851	23.389	22.9433	23.2831				3	113920000	3	3	3	3	3	3	3	3	3	3	3	3	3	3	3	3	3	3	3	3	1	3	3	3	3678500	1082200	5521300	3962200	3077800	1664400	18986000	0.0336198	1	0.0524457	0.0995276	>sp|P13987|CD59_HUMAN CD59 glycoprotein OS=Homo sapiens GN=CD59 PE=1 SV=1	CD59	CD59 glycoprotein	P13987
25.8332	26.2387	25.8718	26.2113	26.0205	25.7189				30	754070000	27	27	26	29	29	24	27	27	26	29	24	29	27	27	26	29	29	24	30	30	2	NaN	NaN	NaN	3237500	3630600	4790100	4718400	4864000	1610000	22851000	0.00394162	1	0.00232506	0.0120468	>sp|P14618|KPYM_HUMAN Pyruvate kinase PKM OS=Homo sapiens GN=PKM PE=1 SV=4	PKM	Pyruvate kinase PKM	P14618
22.3254	22.6492	22.5192	22.5299	22.5199	22.1108				11	67325000	7	9	9	8	9	5	7	9	9	8	5	9	9	11	11	10	11	7	9	9	2	NaN	NaN	NaN	227190	268630	445190	384110	299630	58364	1683100	0.265556	1	-0.111055	-0.664785	>sp|P14625|ENPL_HUMAN Endoplasmin OS=Homo sapiens GN=HSP90B1 PE=1 SV=1	HSP90B1	Endoplasmin	P14625
23.7099	23.836	22.9311	23.3852	22.9513	23.3119				8	110760000	5	8	6	7	6	8	5	8	6	7	8	6	5	8	6	7	6	8	8	8	2	NaN	NaN	NaN	807990	1414700	614280	1118500	953750	628770	5538100	0.368987	1	-0.276178	-0.882031	>sp|P14866|HNRPL_HUMAN Heterogeneous nuclear ribonucleoprotein L OS=Homo sapiens GN=HNRNPL PE=1 SV=2	HNRNPL	Heterogeneous nuclear ribonucleoprotein L	P14866
20.1127	19.7635	19.8173	19.925	19.7616	18.2958				4	9556300	3	3	2	2	4	0	3	3	2	2	0	4	3	3	2	2	4	0	4	4	1	4	4	4	39619	45255	57472	25432	90501	0	258280	0.466223	0.980822	-0.570379	-1.07775	>sp|P14868|SYDC_HUMAN Aspartate--tRNA ligase, cytoplasmic OS=Homo sapiens GN=DARS PE=1 SV=2	DARS	Aspartate--tRNA ligase, cytoplasmic	P14868
24.7281	23.0847	24.7607	23.3896	23.394	23.7196				21	207320000	21	11	20	18	14	13	21	11	20	18	13	14	21	11	20	18	14	13	21	21	2	NaN	NaN	NaN	1240500	202320	1796100	527070	460770	280320	4507100	0.540179	1	-0.69006	-1.2235	>sp|P14923|PLAK_HUMAN Junction plakoglobin OS=Homo sapiens GN=JUP PE=1 SV=3	JUP	Junction plakoglobin	P14923
21.9664	22.0944	21.7368	22.2038	22.0157	21.8052				6	45736000	3	3	3	4	3	2	4	5	5	6	4	5	4	5	5	6	5	4	4	6	1	4	6	6	219600	168930	290410	328760	304220	117310	1429200	0.185688	1	0.0756639	0.486452	>sp|P15311|EZRI_HUMAN Ezrin OS=Homo sapiens GN=EZR PE=1 SV=4	EZR	Ezrin	P15311
23.1492	23.5907	23.0801	23.2659	23.2738	22.6545				4	113910000	4	4	4	4	4	4	4	4	4	4	4	4	4	4	4	4	4	4	4	4	3	NaN	NaN	NaN	2025400	1819600	2468100	2672600	2908800	762000	12657000	0.330264	1	-0.208627	-0.80208	>sp|P15531|NDKA_HUMAN Nucleoside diphosphate kinase A OS=Homo sapiens GN=NME1 PE=1 SV=1;>sp|P22392|NDKB_HUMAN Nucleoside diphosphate kinase B OS=Homo sapiens GN=NME2 PE=1 SV=1;>sp|O60361|NDK8_HUMAN Putative nucleoside diphosphate kinase OS=Homo sapiens GN=	NME1;NME2;NME2P1	Nucleoside diphosphate kinase A;Nucleoside diphosphate kinase B;Putative nucleoside diphosphate kinase	P15531;P22392;O60361
24.0354	24.1183	23.8087	24.2058	25.0958	24.0343				10	229100000	9	10	9	10	10	9	9	10	9	10	9	10	9	10	9	10	10	9	10	10	1	10	10	10	1468800	1543600	1836500	2286300	4637600	954990	12728000	0.599574	1	0.457822	1.33955	>sp|P15880|RS2_HUMAN 40S ribosomal protein S2 OS=Homo sapiens GN=RPS2 PE=1 SV=2	RPS2	40S ribosomal protein S2	P15880
26.0264	24.1203	25.9706	25.1514	24.7871	24.8461				47	502250000	44	28	47	43	43	32	44	28	47	43	32	43	44	28	47	43	43	32	47	47	1	47	47	47	760140	123720	1147200	497120	395360	157730	3081300	0.281041	1	-0.444274	-0.69813	>sp|P15924|DESP_HUMAN Desmoplakin OS=Homo sapiens GN=DSP PE=1 SV=3	DSP	Desmoplakin	P15924
23.1109	23.9441	22.4291	23.0695	22.9419	23.3122				8	101210000	8	6	7	7	8	6	8	6	7	7	6	8	8	6	7	7	8	6	8	8	5	NaN	NaN	NaN	2048400	2251200	1525100	2116400	2270400	1034100	11246000	0.0403119	1	-0.0534992	-0.118538	>sp|P16403|H12_HUMAN Histone H1.2 OS=Homo sapiens GN=HIST1H1C PE=1 SV=2;>sp|P10412|H14_HUMAN Histone H1.4 OS=Homo sapiens GN=HIST1H1E PE=1 SV=2;>sp|P16402|H13_HUMAN Histone H1.3 OS=Homo sapiens GN=HIST1H1D PE=1 SV=2	HIST1H1C;HIST1H1E;HIST1H1D	Histone H1.2;Histone H1.4;Histone H1.3	P16403;P10412;P16402
21.8964	21.8868	22.0604	21.7097	22.0471	21.9352				9	44574000	7	7	9	7	6	7	7	7	9	7	7	6	7	7	9	7	6	7	9	9	3	NaN	NaN	NaN	173490	124210	299630	150080	149190	72396	968990	0.166976	1	-0.0505199	-0.442792	>sp|P16615|AT2A2_HUMAN Sarcoplasmic/endoplasmic reticulum calcium ATPase 2 OS=Homo sapiens GN=ATP2A2 PE=1 SV=1	ATP2A2	Sarcoplasmic/endoplasmic reticulum calcium ATPase 2	P16615
20.2788	20.5736	20.122	20.5566	20.155	20.1684				3	14429000	2	2	2	2	2	1	3	3	3	3	2	3	3	3	3	3	3	2	2	3	1	2	3	3	237450	294780	324680	359840	294540	91925	1603200	0.0583183	1	-0.0314674	-0.168533	>sp|P16949|STMN1_HUMAN Stathmin OS=Homo sapiens GN=STMN1 PE=1 SV=3	STMN1	Stathmin	P16949
21.8219	21.9638	22.0342	22.2166	22.4233	22.0757				6	50381000	5	5	5	5	6	5	5	5	5	5	5	6	5	5	5	5	6	5	6	6	2	NaN	NaN	NaN	206670	189660	413180	269140	451490	149240	1679400	1.18285	0.713949	0.298577	2.51599	>sp|P17812|PYRG1_HUMAN CTP synthase 1 OS=Homo sapiens GN=CTPS1 PE=1 SV=2	CTPS1	CTP synthase 1	P17812
23.2782	23.2777	23.0086	23.4497	23.1736	23.2926				11	107720000	5	6	6	5	6	6	10	10	10	10	10	10	10	10	10	10	10	10	6	11	1	6	11	11	593380	456670	610680	717780	671800	316030	3366300	0.41452	0.986928	0.117148	0.974435	>sp|P17844|DDX5_HUMAN Probable ATP-dependent RNA helicase DDX5 OS=Homo sapiens GN=DDX5 PE=1 SV=1	DDX5	Probable ATP-dependent RNA helicase DDX5	P17844
19.7421	20.3277	19.8264	20.0399	19.7895	18.934				2	10459000	2	2	2	2	2	1	2	2	2	2	1	2	2	2	2	2	2	1	2	2	1	2	2	2	60104	65133	91269	80954	72850	17054	387360	0.422161	0.990693	-0.377579	-0.9898	>sp|P17980|PRS6A_HUMAN 26S protease regulatory subunit 6A OS=Homo sapiens GN=PSMC3 PE=1 SV=3	PSMC3	26S protease regulatory subunit 6A	P17980
23.1917	23.5691	23.2095	23.4753	23.2182	23.1322				17	118240000	14	14	16	13	15	12	14	14	16	13	12	15	14	14	16	13	15	12	17	17	1	17	17	17	548910	509460	1054900	659730	760540	280500	3814000	0.108587	1	-0.0482032	-0.300485	>sp|P17987|TCPA_HUMAN T-complex protein 1 subunit alpha OS=Homo sapiens GN=TCP1 PE=1 SV=1	TCP1	T-complex protein 1 subunit alpha	P17987
20.0026	20.0902	19.5115	19.9227	20.0531	19.07				3	10772000	2	2	2	2	2	1	2	2	2	2	1	2	3	3	3	3	3	2	2	2	1	2	2	3	152770	144420	164920	181770	245830	89596	979310	0.200909	1	-0.186148	-0.521379	>sp|P18085|ARF4_HUMAN ADP-ribosylation factor 4 OS=Homo sapiens GN=ARF4 PE=1 SV=3	ARF4	ADP-ribosylation factor 4	P18085
23.4656	22.8481	23.2486	22.8833	23.4069	23.2753				5	107390000	4	5	5	5	5	5	4	5	5	5	5	5	4	5	5	5	5	5	5	5	1	5	5	5	1354800	1142300	2682500	1335800	1637100	796450	8949000	0.00145135	0.99951	0.00106621	0.0044484	>sp|P18124|RL7_HUMAN 60S ribosomal protein L7 OS=Homo sapiens GN=RPL7 PE=1 SV=1	RPL7	60S ribosomal protein L7	P18124
18.8357	20.0971	20.0625	19.9987	19.6761	20.1056				4	10130000	1	3	3	4	3	2	1	3	3	4	2	3	1	3	3	4	3	2	4	4	1	4	4	4	6956.2	22770	36049	29707	26755	12835	135070	0.23698	1	0.261675	0.602294	>sp|P18206|VINC_HUMAN Vinculin OS=Homo sapiens GN=VCL PE=1 SV=4	VCL	Vinculin	P18206
22.7549	22.2716	22.3991	22.4658	22.4648	22.6091				12	66224000	9	9	10	11	10	7	9	9	10	11	7	10	9	9	10	11	10	7	12	12	1	12	12	12	165110	95711	204240	175690	175320	66909	882990	0.0886573	1	0.0379944	0.249383	>sp|P18583|SON_HUMAN Protein SON OS=Homo sapiens GN=SON PE=1 SV=4	SON	Protein SON	P18583
19.2813	21.519	20.1617	21.3507	21.4767	21.7439				3	25402000	1	2	2	2	3	2	1	2	2	2	2	3	1	2	2	2	3	2	3	3	1	3	3	3	290130	454150	329390	553080	794920	400800	2822500	0.844974	1	1.2031	1.81987	>sp|P18621|RL17_HUMAN 60S ribosomal protein L17 OS=Homo sapiens GN=RPL17 PE=1 SV=3	RPL17	60S ribosomal protein L17	P18621
21.6166	22.4233	22.5058	22.6356	22.252	21.4063				4	54513000	4	4	3	4	3	4	4	4	3	4	4	3	4	4	3	4	3	4	4	4	3	NaN	NaN	NaN	470650	695440	1031100	1032400	729860	233870	4193300	0.0633199	1	-0.0839272	-0.18214	>sp|P18669|PGAM1_HUMAN Phosphoglycerate mutase 1 OS=Homo sapiens GN=PGAM1 PE=1 SV=2;>sp|P15259|PGAM2_HUMAN Phosphoglycerate mutase 2 OS=Homo sapiens GN=PGAM2 PE=1 SV=3;>sp|Q8N0Y7|PGAM4_HUMAN Probable phosphoglycerate mutase 4 OS=Homo sapiens GN=PGAM4 PE=3	PGAM1;PGAM2;PGAM4	Phosphoglycerate mutase 1;Phosphoglycerate mutase 2;Probable phosphoglycerate mutase 4	P18669;P15259;Q8N0Y7
25.1334	25.3683	25.2651	25.2221	25.4683	24.8613				18	446870000	15	17	16	17	17	13	15	17	16	17	13	17	15	17	16	17	17	13	18	18	1	18	18	18	1755500	1766400	2765600	2610800	3129800	739450	12768000	0.140475	1	-0.0716871	-0.379441	>sp|P19338|NUCL_HUMAN Nucleolin OS=Homo sapiens GN=NCL PE=1 SV=3	NCL	Nucleolin	P19338
21.7595	21.7079	21.1794	21.6723	21.5181	21.5934				7	34359000	5	6	6	6	6	5	5	6	6	6	5	6	6	7	7	7	7	6	6	6	1	6	6	7	168240	146840	181390	206400	205340	73487	981700	0.084873	1	0.0456568	0.239509	>sp|P20700|LMNB1_HUMAN Lamin-B1 OS=Homo sapiens GN=LMNB1 PE=1 SV=2	LMNB1	Lamin-B1	P20700
21.218	21.8183	21.1039	21.2917	21.5077	18.8662				2	27842000	2	2	2	2	2	1	2	2	2	2	1	2	2	2	2	2	2	1	2	2	1	2	2	2	1376400	1593500	1789800	1883400	2454800	182790	9280600	0.398635	0.986359	-0.82486	-0.942372	>sp|P20962|PTMS_HUMAN Parathymosin OS=Homo sapiens GN=PTMS PE=1 SV=2	PTMS	Parathymosin	P20962
20.568	20.5192	20.2888	20.1697	20.0479	20.4794				3	14774000	3	3	3	3	3	2	3	3	3	3	2	3	3	3	3	3	3	2	3	3	3	NaN	NaN	NaN	169940	145250	181460	168980	152880	50541	869050	0.663368	1	-0.22633	-1.46382	>sp|P21266|GSTM3_HUMAN Glutathione S-transferase Mu 3 OS=Homo sapiens GN=GSTM3 PE=1 SV=3	GSTM3	Glutathione S-transferase Mu 3	P21266
23.1984	23.6052	22.8598	23.147	23.1163	23.2799				23	105950000	16	17	19	17	19	16	18	19	22	20	18	22	18	19	22	20	22	18	20	23	2	NaN	NaN	NaN	111020	127520	149210	152590	178240	72065	790650	0.0629473	1	-0.0400766	-0.18113	>sp|P21333|FLNA_HUMAN Filamin-A OS=Homo sapiens GN=FLNA PE=1 SV=4	FLNA	Filamin-A	P21333
22.2426	22.187	21.8575	22.1941	21.9729	22.1468				5	48958000	5	4	5	4	5	4	5	4	5	4	4	5	5	4	5	4	5	4	5	5	1	5	5	5	493630	387080	610920	553390	565610	269270	2879900	0.0215646	1	0.0089016	0.0646453	>sp|P21796|VDAC1_HUMAN Voltage-dependent anion-selective channel protein 1 OS=Homo sapiens GN=VDAC1 PE=1 SV=2	VDAC1	Voltage-dependent anion-selective channel protein 1	P21796
21.0028	21.4604	21.0301	20.9389	21.135	20.8775				6	24735000	3	4	4	6	5	4	3	4	4	6	4	5	3	4	4	6	5	4	6	6	1	6	6	6	47319	82063	100810	112390	134410	38320	515310	0.467228	0.988503	-0.180627	-1.07974	>sp|P22102|PUR2_HUMAN Trifunctional purine biosynthetic protein adenosine-3 OS=Homo sapiens GN=GART PE=1 SV=1	GART	Trifunctional purine biosynthetic protein adenosine-3;Phosphoribosylamine--glycine ligase;Phosphoribosylformylglycinamidine cyclo-ligase;Phosphoribosylglycinamide formyltransferase	P22102
21.1706	21.007	20.532	20.7254	20.8928	19.9174				5	19843000	3	4	4	5	4	1	3	4	4	5	1	4	3	4	4	5	4	1	5	5	1	5	5	5	166640	144170	190310	246980	256690	39603	1044400	0.475709	0.989184	-0.391338	-1.09656	>sp|P22234|PUR6_HUMAN Multifunctional protein ADE2 OS=Homo sapiens GN=PAICS PE=1 SV=3	PAICS	Multifunctional protein ADE2;Phosphoribosylaminoimidazole-succinocarboxamide synthase;Phosphoribosylaminoimidazole carboxylase	P22234
22.4996	22.528	22.2011	22.8013	22.346	21.8453				12	62207000	10	11	10	12	11	8	10	11	10	12	8	11	10	11	10	12	11	8	12	12	1	12	12	12	173390	203510	245160	268200	215100	46617	1152000	0.0952801	1	-0.0786851	-0.266528	>sp|P22314|UBA1_HUMAN Ubiquitin-like modifier-activating enzyme 1 OS=Homo sapiens GN=UBA1 PE=1 SV=3	UBA1	Ubiquitin-like modifier-activating enzyme 1	P22314
24.0125	24.3956	24.3288	24.1181	24.0407	23.5594				9	201130000	8	8	7	9	9	7	8	8	7	9	7	9	8	8	7	9	9	7	9	9	1	9	9	9	1477200	1567000	2472300	1914600	2008700	616910	10057000	0.738036	1	-0.339551	-1.60949	>sp|P22626|ROA2_HUMAN Heterogeneous nuclear ribonucleoproteins A2/B1 OS=Homo sapiens GN=HNRNPA2B1 PE=1 SV=2	HNRNPA2B1	Heterogeneous nuclear ribonucleoproteins A2/B1	P22626
20.9527	20.7957	20.7988	20.6838	20.9385	20.7018				3	20317000	2	2	2	2	3	2	2	2	2	2	2	3	2	2	2	2	3	2	3	3	1	3	3	3	181070	140330	219160	185300	256670	86795	1069300	0.313015	1	-0.074358	-0.765981	>sp|P22695|QCR2_HUMAN Cytochrome b-c1 complex subunit 2, mitochondrial OS=Homo sapiens GN=UQCRC2 PE=1 SV=3	UQCRC2	Cytochrome b-c1 complex subunit 2, mitochondrial	P22695
23.2191	23.2634	22.821	23.0657	23.0118	22.7303				8	95320000	6	7	7	7	7	5	7	7	8	8	6	8	7	7	8	8	8	6	7	8	1	7	8	8	465760	340540	666900	690780	741880	271460	3177300	0.399715	0.994437	-0.165229	-0.944558	>sp|P23246|SFPQ_HUMAN Splicing factor, proline- and glutamine-rich OS=Homo sapiens GN=SFPQ PE=1 SV=2	SFPQ	Splicing factor, proline- and glutamine-rich	P23246
22.0653	22.0239	21.6192	21.6073	21.6532	21.2167				4	38917000	2	4	4	4	4	4	2	4	4	4	4	4	2	4	4	4	4	4	4	4	1	4	4	4	335540	427580	798670	705170	723770	252310	3243000	0.968201	0.941643	-0.410419	-2.06699	>sp|P23284|PPIB_HUMAN Peptidyl-prolyl cis-trans isomerase B OS=Homo sapiens GN=PPIB PE=1 SV=2	PPIB	Peptidyl-prolyl cis-trans isomerase B	P23284
25.0491	25.2781	24.5678	24.9742	26.163	25.361				14	464950000	13	13	13	13	14	13	13	13	13	13	13	14	13	13	13	13	14	13	14	14	1	14	14	14	3272700	3230300	3427600	3641300	8875900	2023300	24471000	0.584547	1	0.534429	1.31024	>sp|P23396|RS3_HUMAN 40S ribosomal protein S3 OS=Homo sapiens GN=RPS3 PE=1 SV=2	RPS3	40S ribosomal protein S3	P23396
21.7738	22.2953	21.6514	22.299	21.9545	21.0778				5	44261000	3	5	5	4	5	3	3	5	5	4	3	5	3	5	5	4	5	3	5	5	2	NaN	NaN	NaN	573060	747610	937300	997790	980270	190040	4426100	0.113807	1	-0.129735	-0.313637	>sp|P23528|COF1_HUMAN Cofilin-1 OS=Homo sapiens GN=CFL1 PE=1 SV=3	CFL1	Cofilin-1	P23528
20.6365	20.7297	19.2045	20.465	20.6069	20.3321				3	13580000	2	3	2	3	2	3	2	3	2	3	3	2	2	3	2	3	2	3	3	3	1	3	3	3	49512	71879	21596	88371	42729	34553	308640	0.216054	1	0.277788	0.555654	>sp|P23921|RIR1_HUMAN Ribonucleoside-diphosphate reductase large subunit OS=Homo sapiens GN=RRM1 PE=1 SV=1	RRM1	Ribonucleoside-diphosphate reductase large subunit	P23921
20.7425	21.2627	20.8135	21.3189	21.1356	20.6431				3	22487000	3	3	2	2	3	3	3	3	2	2	3	3	3	3	2	2	3	3	3	3	1	3	3	3	314460	329900	263970	324240	474990	166400	1874000	0.132002	1	0.0930322	0.358773	>sp|P24534|EF1B_HUMAN Elongation factor 1-beta OS=Homo sapiens GN=EEF1B2 PE=1 SV=3	EEF1B2	Elongation factor 1-beta	P24534
21.7571	21.5411	21.457	21.6326	21.7338	21.7772				3	37778000	3	3	3	3	3	2	3	3	3	3	2	3	3	3	3	3	3	2	3	3	1	3	3	3	371640	301200	564250	463570	543960	116520	2361100	0.582456	1	0.129455	1.30616	>sp|P24539|AT5F1_HUMAN ATP synthase F(0) complex subunit B1, mitochondrial OS=Homo sapiens GN=ATP5F1 PE=1 SV=2	ATP5F1	ATP synthase subunit b, mitochondrial	P24539
18.8837	19.9583	19.536	24.476	24.1347	24.8921		+	CDK8_25k_HeLaK_25k	5	126740000	0	0	0	5	5	5	0	0	0	5	5	5	0	0	0	5	5	5	5	5	1	5	5	5	0	0	0	3442800	2687800	2318500	8449000	3.72177	0	5.04157	13.2092	>sp|P24863|CCNC_HUMAN Cyclin-C OS=Homo sapiens GN=CCNC PE=1 SV=2	CCNC	Cyclin-C	P24863
19.5337	19.7472	19.7243	19.6939	19.7326	19.6045				2	9184800	2	2	2	2	2	2	2	2	2	2	2	2	2	2	2	2	2	2	2	2	1	2	2	2	24578	25291	42005	34630	37640	15949	180090	0.0376564	1	0.00861549	0.111023	>sp|P25205|MCM3_HUMAN DNA replication licensing factor MCM3 OS=Homo sapiens GN=MCM3 PE=1 SV=3	MCM3	DNA replication licensing factor MCM3	P25205
19.247	20.8356	21.1636	20.8228	20.5353	21.104				2	19895000	1	2	2	2	2	2	1	2	2	2	2	2	1	2	2	2	2	2	2	2	1	2	2	2	36699	148160	378190	211970	195800	134440	1105300	0.263295	1	0.405292	0.659886	>sp|P25311|ZA2G_HUMAN Zinc-alpha-2-glycoprotein OS=Homo sapiens GN=AZGP1 PE=1 SV=2	AZGP1	Zinc-alpha-2-glycoprotein	P25311
22.4033	22.9772	22.4627	22.417	23.0594	22.2883				5	74320000	4	5	4	4	4	3	4	5	4	4	3	4	4	5	4	4	4	3	5	5	1	5	5	5	1568000	1765400	2093300	1924300	2740300	525810	10617000	0.0293556	0.999776	-0.0261987	-0.0872848	>sp|P25398|RS12_HUMAN 40S ribosomal protein S12 OS=Homo sapiens GN=RPS12 PE=1 SV=3	RPS12	40S ribosomal protein S12	P25398
24.4456	24.4763	24.2879	24.4276	24.5265	24.2078				19	244190000	16	16	15	19	17	15	16	16	15	19	15	17	16	16	15	19	17	15	19	19	1	19	19	19	1297300	1045900	1556400	1667300	1712000	598270	7877100	0.0494468	0.998534	-0.0159664	-0.144104	>sp|P25705|ATPA_HUMAN ATP synthase subunit alpha, mitochondrial OS=Homo sapiens GN=ATP5A1 PE=1 SV=1	ATP5A1	ATP synthase subunit alpha, mitochondrial	P25705
21.2018	21.4193	21.3224	22.0871	21.4891	18.8441				4	31909000	3	3	3	3	3	1	3	3	3	3	1	3	3	3	3	3	3	1	4	4	1	4	4	4	371770	368770	402390	432910	379110	172310	2127300	0.195297	1	-0.507737	-0.50856	>sp|P26368|U2AF2_HUMAN Splicing factor U2AF 65 kDa subunit OS=Homo sapiens GN=U2AF2 PE=1 SV=4	U2AF2	Splicing factor U2AF 65 kDa subunit	P26368
23.7785	23.908	22.814	23.425	23.8402	23.6559				8	143140000	8	8	6	8	6	8	8	8	6	8	8	6	8	8	6	8	6	8	8	8	1	8	8	8	2909500	2552300	2190000	2889600	3964000	1398900	15904000	0.142192	1	0.140172	0.383604	>sp|P26373|RL13_HUMAN 60S ribosomal protein L13 OS=Homo sapiens GN=RPL13 PE=1 SV=4	RPL13	60S ribosomal protein L13	P26373
21.769	21.9768	21.7817	21.798	21.4214	21.7063				2	41932000	2	2	2	2	2	2	2	2	2	2	2	2	2	2	2	2	2	2	2	2	1	2	2	2	1165000	1197400	1594000	1380200	1177500	474630	6988700	0.693236	1	-0.20063	-1.52202	>sp|P26447|S10A4_HUMAN Protein S100-A4 OS=Homo sapiens GN=S100A4 PE=1 SV=1	S100A4	Protein S100-A4	P26447
22.4437	22.5761	22.5017	22.6115	22.534	22.4514				8	66859000	8	8	8	8	8	5	8	8	8	8	5	8	8	8	8	8	8	5	8	8	2	NaN	NaN	NaN	545140	517100	731820	756420	737490	230930	3518900	0.156663	1	0.0251185	0.418363	>sp|P26599|PTBP1_HUMAN Polypyrimidine tract-binding protein 1 OS=Homo sapiens GN=PTBP1 PE=1 SV=1	PTBP1	Polypyrimidine tract-binding protein 1	P26599
22.2858	22.7268	22.1456	22.5363	22.5568	22.2963				10	63902000	6	8	9	10	9	7	6	8	9	10	7	9	6	8	9	10	9	7	10	10	1	10	10	10	130210	217810	337820	380240	347640	107760	1521500	0.147772	1	0.0770531	0.397076	>sp|P26639|SYTC_HUMAN Threonine--tRNA ligase, cytoplasmic OS=Homo sapiens GN=TARS PE=1 SV=3	TARS	Threonine--tRNA ligase, cytoplasmic	P26639
20.379	20.5718	19.962	20.0973	19.659	19.6176				3	11668000	3	3	3	2	3	1	3	3	3	2	1	3	3	3	3	2	3	1	3	3	1	3	3	3	43160	42309	46904	21434	35462	8498.5	197770	1.01809	0.96375	-0.512985	-2.16898	>sp|P26640|SYVC_HUMAN Valine--tRNA ligase OS=Homo sapiens GN=VARS PE=1 SV=4	VARS	Valine--tRNA ligase	P26640
23.6379	23.6536	23.0964	23.5493	23.6726	23.3906				8	130410000	7	8	7	7	8	7	7	8	7	7	7	8	7	8	7	7	8	7	8	8	1	8	8	8	921800	766930	947600	1018500	1323000	456000	5433800	0.138006	1	0.0748844	0.373441	>sp|P26641|EF1G_HUMAN Elongation factor 1-gamma OS=Homo sapiens GN=EEF1G PE=1 SV=3	EEF1G	Elongation factor 1-gamma	P26641
23.5181	23.9083	23.8451	23.4542	23.6334	23.5723				7	146560000	7	7	7	7	7	7	7	7	7	7	7	7	7	7	7	7	7	7	7	7	1	7	7	7	974260	1061300	1717600	1329200	1341900	554630	6978900	0.705399	1	-0.203821	-1.54575	>sp|P27797|CALR_HUMAN Calreticulin OS=Homo sapiens GN=CALR PE=1 SV=1	CALR	Calreticulin	P27797
21.6349	21.5573	21.3311	21.3333	21.7172	21.7643				4	34664000	3	3	3	2	4	3	3	3	3	2	3	4	3	3	3	2	4	3	4	4	1	4	4	4	179520	35085	49859	27804	216760	32611	541630	0.232404	1	0.0971781	0.592162	>sp|P27816|MAP4_HUMAN Microtubule-associated protein 4 OS=Homo sapiens GN=MAP4 PE=1 SV=3	MAP4	Microtubule-associated protein 4	P27816
21.0781	21.5856	21.2212	21.1396	21.1327	21.0409				4	26976000	3	3	4	3	4	3	3	3	4	3	3	4	3	3	4	3	4	3	4	4	1	4	4	4	112540	130800	216540	141520	179120	62473	842990	0.545628	1	-0.190531	-1.23418	>sp|P27824|CALX_HUMAN Calnexin OS=Homo sapiens GN=CANX PE=1 SV=2	CANX	Calnexin	P27824
21.4637	22.183	21.618	22.2437	21.7915	21.8616				5	44493000	4	4	5	3	5	2	4	4	5	3	2	5	4	4	5	3	5	2	5	5	1	5	5	5	646350	614370	946020	759670	934510	143850	4044800	0.334422	1	0.210705	0.810736	>sp|P28066|PSA5_HUMAN Proteasome subunit alpha type-5 OS=Homo sapiens GN=PSMA5 PE=1 SV=3	PSMA5	Proteasome subunit alpha type-5	P28066
[truncated: 346 more rows]
[truncated: 1 more columns]

## Sheet: Stoichiometry
Peptides	iBAQ.HeLaK_25k_3	iBAQ.HeLaK_25k_2	iBAQ.HeLaK_25k_1	iBAQ.CDK8_25k_3	iBAQ.CDK8_25k_2	iBAQ.CDK8_25k_1	iBAQ	Protein.ID	Gene.Names	Experiment
3	0	0	0	765630	478530	309560	1553700	O43513	MED7	25k
28	10754	0	0	1390800	1221200	729300	3352000	O60244	MED14	25k
[truncated: 24 more rows]

## Sheet: Stoichiometry calculations
iBAQ.CDK8_25k_3	iBAQ.CDK8_25k_2	iBAQ.CDK8_25k_1	iBAQ.HeLaK_25k_3	iBAQ.HeLaK_25k_2	iBAQ.HeLaK_25k_1	iBAQ WT mean	Gene.Names	GFP1-WT	GFP2-WT	GFP3-WT	GFP1-WT scale	GFP2-WT scale	GFP3-WT scale	GFP-WT scale mean	GFP-WT scale SD	Gene.Names
[truncated: 26 more rows]
