# Supplementary material for: Miniaturised interaction proteomics on a microfluidic platform with ultra-low input requirements
Source: Nat Commun. 2019 Apr 4;10:1525. doi: 10.1038/s41467-019-09533-y (PMC6449397; doi:10.1038/s41467-019-09533-y)
Supplement: Supplementary file 11 — Supplementary Data 8 [file 41467_2019_9533_MOESM11_ESM.xlsx]

## Sheet: ProtGroup
Protein IDs	Majority protein IDs	Peptide counts (all)	Peptide counts (razor+unique)	Peptide counts (unique)	Protein names	Gene names	Fasta headers	Number of proteins	Peptides	Razor + unique peptides	Unique peptides	Peptides BUBR1_12kSC_M1_1	Peptides BUBR1_12kSC_M1_2	Peptides BUBR1_12kSC_M1_3	Peptides BUBR1_12kSC_M2_1	Peptides BUBR1_12kSC_M2_2	Peptides BUBR1_12kSC_M2_3	Peptides CTRL_12kSC_M1_1	Peptides CTRL_12kSC_M1_2	Peptides CTRL_12kSC_M1_3	Peptides CTRL_12kSC_M2_1	Peptides CTRL_12kSC_M2_2	Peptides CTRL_12kSC_M2_3	Razor + unique peptides BUBR1_12kSC_M1_1	Razor + unique peptides BUBR1_12kSC_M1_2	Razor + unique peptides BUBR1_12kSC_M1_3	Razor + unique peptides BUBR1_12kSC_M2_1	Razor + unique peptides BUBR1_12kSC_M2_2	Razor + unique peptides BUBR1_12kSC_M2_3	Razor + unique peptides CTRL_12kSC_M1_1	Razor + unique peptides CTRL_12kSC_M1_2	Razor + unique peptides CTRL_12kSC_M1_3	Razor + unique peptides CTRL_12kSC_M2_1	Razor + unique peptides CTRL_12kSC_M2_2	Razor + unique peptides CTRL_12kSC_M2_3	Unique peptides BUBR1_12kSC_M1_1	Unique peptides BUBR1_12kSC_M1_2	Unique peptides BUBR1_12kSC_M1_3	Unique peptides BUBR1_12kSC_M2_1	Unique peptides BUBR1_12kSC_M2_2	Unique peptides BUBR1_12kSC_M2_3	Unique peptides CTRL_12kSC_M1_1	Unique peptides CTRL_12kSC_M1_2	Unique peptides CTRL_12kSC_M1_3	Unique peptides CTRL_12kSC_M2_1	Unique peptides CTRL_12kSC_M2_2	Unique peptides CTRL_12kSC_M2_3	Sequence coverage [%]	Unique + razor sequence coverage [%]
A4UGR9	A4UGR9	1	1	1	Xin actin-binding repeat-containing protein 2	XIRP2	>sp|A4UGR9|XIRP2_HUMAN Xin actin-binding repeat-containing protein 2 OS=Homo sapiens GN=XIRP2 PE=1 SV=2	1	1	1	1	1	0	1	0	0	0	0	0	1	0	0	0	1	0	1	0	0	0	0	0	1	0	0	0	1	0	1	0	0	0	0	0	1	0	0	0	0.2	0.2
A6NFA1	A6NFA1	1	1	1	Metalloprotease TIKI2	TRABD2B	>sp|A6NFA1|TIKI2_HUMAN Metalloprotease TIKI2 OS=Homo sapiens GN=TRABD2B PE=1 SV=2	1	1	1	1	1	0	0	1	1	1	1	1	1	0	0	1	1	0	0	1	1	1	1	1	1	0	0	1	1	0	0	1	1	1	1	1	1	0	0	1	2.3	2.3
P11488;P63096;P19087;P09471;P08754;A8MTJ3;P04899;P38405;P63092;Q5JWF2	P11488;P63096;P19087;P09471;P08754;A8MTJ3;P04899;P38405;P63092;Q5JWF2	1;1;1;1;1;1;1;1;1;1	1;1;1;1;1;1;1;1;1;1	1;1;1;1;1;1;1;1;1;1	Guanine nucleotide-binding protein G(t) subunit alpha-1;Guanine nucleotide-binding protein G(i) subunit alpha-1;Guanine nucleotide-binding protein G(t) subunit alpha-2;Guanine nucleotide-binding protein G(o) subunit alpha;Guanine nucleotide-binding protein G(k) subunit alpha;Guanine nucleotide-binding protein G(t) subunit alpha-3;Guanine nucleotide-binding protein G(i) subunit alpha-2;Guanine nuc…	GNAT1;GNAI1;GNAT2;GNAO1;GNAI3;GNAT3;GNAI2;GNAL;GNAS	>sp|P11488|GNAT1_HUMAN Guanine nucleotide-binding protein G(t) subunit alpha-1 OS=Homo sapiens GN=GNAT1 PE=1 SV=5;>sp|P63096|GNAI1_HUMAN Guanine nucleotide-binding protein G(i) subunit alpha-1 OS=Homo sapiens GN=GNAI1 PE=1 SV=2;>sp|P19087|GNAT2_HUMAN Guani	10	1	1	1	1	1	1	1	1	1	1	1	1	1	1	1	1	1	1	1	1	1	1	1	1	1	1	1	1	1	1	1	1	1	1	1	1	1	1	1	3.1	3.1
CON__Q3MHN5;CON__ENSEMBL:ENSBTAP00000018229	CON__Q3MHN5;CON__ENSEMBL:ENSBTAP00000018229	1;1	1;1	1;1			>Q3MHN5 SWISS-PROT:Q3MHN5 (Bos taurus) Vitamin D-binding protein precursor;>ENSEMBL:ENSBTAP00000018229 (Bos taurus) 54 kDa protein	2	1	1	1	1	1	1	1	1	1	1	1	1	1	1	1	1	1	1	1	1	1	1	1	1	1	1	1	1	1	1	1	1	1	1	1	1	1	1	1	2.3	2.3
CON__ENSEMBL:ENSBTAP00000024146	CON__ENSEMBL:ENSBTAP00000024146	4	4	4			>ENSEMBL:ENSBTAP00000024146 (Bos taurus) similar to alpha-2-macroglobulin isoform 1	1	4	4	4	2	3	3	4	4	4	3	3	3	4	4	4	2	3	3	4	4	4	3	3	3	4	4	4	2	3	3	4	4	4	3	3	3	4	4	4	3.2	3.2
CON__P00761	CON__P00761	5	5	5			>P00761 SWISS-PROT:P00761|TRYP_PIG Trypsin - Sus scrofa (Pig).	1	5	5	5	5	5	5	5	5	5	5	5	5	5	5	5	5	5	5	5	5	5	5	5	5	5	5	5	5	5	5	5	5	5	5	5	5	5	5	5	29.4	29.4
CON__P01966	CON__P01966	5	5	3			>P01966 SWISS-PROT:P01966 (Bos taurus) Hemoglobin subunit alpha	1	5	5	3	4	4	4	4	3	4	4	3	4	4	4	4	4	4	4	4	3	4	4	3	4	4	4	4	3	3	3	2	2	2	3	2	3	2	2	2	46.5	46.5
P02533;CON__P02533;P19012;CON__P19012;CON__A2A4G1;CON__Q9Z2K1;CON__Q3ZAW8;CON__Q61782;Q7Z3Y9;CON__Q7Z3Y9	P02533;CON__P02533	21;21;6;6;6;5;5;3;1;1	18;18;4;4;3;3;3;3;0;0	4;4;0;0;0;0;0;1;0;0	Keratin, type I cytoskeletal 14	KRT14	>sp|P02533|K1C14_HUMAN Keratin, type I cytoskeletal 14 OS=Homo sapiens GN=KRT14 PE=1 SV=4;>P02533 SWISS-PROT:P02533 Tax_Id=9606 Gene_Symbol=KRT14 Keratin, type I cytoskeletal 14	10	21	18	4	8	16	11	12	12	15	11	9	12	17	16	15	6	14	9	9	9	12	9	7	10	14	13	12	1	4	2	1	1	1	2	2	4	2	2	2	51.9	46.6
P02538;CON__P02538;P48668;CON__P48668;CON__P04259	P02538;CON__P02538;P48668;CON__P48668;CON__P04259	15;15;14;14;13	5;5;4;4;3	2;2;1;1;0	Keratin, type II cytoskeletal 6A;Keratin, type II cytoskeletal 6C	KRT6A;KRT6C	>sp|P02538|K2C6A_HUMAN Keratin, type II cytoskeletal 6A OS=Homo sapiens GN=KRT6A PE=1 SV=3;>P02538 SWISS-PROT:P02538 Tax_Id=9606 Gene_Symbol=KRT6A Keratin, type II cytoskeletal 6A;>sp|P48668|K2C6C_HUMAN Keratin, type II cytoskeletal 6C OS=Homo sapiens GN=K	5	15	5	2	5	6	6	8	8	7	6	6	6	11	15	9	0	0	0	0	0	0	0	0	0	2	5	0	0	0	0	0	0	0	0	0	0	1	2	0	24.3	10.8
CON__P02769;P02768;CON__P02768-1	CON__P02769	49;4;4	49;4;4	49;4;4			>P02769 SWISS-PROT:P02769 (Bos taurus) Bovine serum albumin precursor	3	49	49	49	45	44	44	42	44	42	46	45	44	43	40	40	45	44	44	42	44	42	46	45	44	43	40	40	45	44	44	42	44	42	46	45	44	43	40	40	73.5	73.5
P05787;CON__P05787;CON__H-INV:HIT000292931;CON__Q9H552;CON__REFSEQ:XP_092267	P05787;CON__P05787	18;18;6;5;2	13;13;5;4;2	11;11;5;2;2	Keratin, type II cytoskeletal 8	KRT8	>sp|P05787|K2C8_HUMAN Keratin, type II cytoskeletal 8 OS=Homo sapiens GN=KRT8 PE=1 SV=7;>P05787 SWISS-PROT:P05787 Tax_Id=9606 Gene_Symbol=KRT8 Keratin, type II cytoskeletal 8	5	18	13	11	8	10	10	15	15	14	10	9	10	15	15	16	6	7	7	10	11	10	7	6	7	10	10	11	4	5	6	9	10	9	5	4	5	9	9	10	32.5	26.7
CON__P06868	CON__P06868	2	2	2			>P06868 SWISS-PROT:P06868 (Bos taurus) Plasminogen precursor	1	2	2	2	1	1	1	2	2	2	1	1	1	2	2	2	1	1	1	2	2	2	1	1	1	2	2	2	1	1	1	2	2	2	1	1	1	2	2	2	2.6	2.6
Q8NHM4;P07478;P07477;CON__P07477	Q8NHM4;P07478;P07477;CON__P07477	1;1;1;1	1;1;1;1	1;1;1;1	Putative trypsin-6;Trypsin-2;Trypsin-1;Alpha-trypsin chain 1;Alpha-trypsin chain 2	TRY6;PRSS2;PRSS1	>sp|Q8NHM4|TRY6_HUMAN Putative trypsin-6 OS=Homo sapiens GN=PRSS3P2 PE=5 SV=2;>sp|P07478|TRY2_HUMAN Trypsin-2 OS=Homo sapiens GN=PRSS2 PE=1 SV=1;>sp|P07477|TRY1_HUMAN Trypsin-1 OS=Homo sapiens GN=PRSS1 PE=1 SV=1;>P07477 SWISS-PROT:P07477 Tax_Id=9606 Gene_S	4	1	1	1	0	0	1	1	1	1	0	0	0	1	1	1	0	0	1	1	1	1	0	0	0	1	1	1	0	0	1	1	1	1	0	0	0	1	1	1	8.1	8.1
P08729;CON__Q3KNV1;CON__P08729;CON__Q9DCV7	P08729;CON__Q3KNV1;CON__P08729	13;13;13;5	10;10;10;2	9;9;9;2	Keratin, type II cytoskeletal 7	KRT7	>sp|P08729|K2C7_HUMAN Keratin, type II cytoskeletal 7 OS=Homo sapiens GN=KRT7 PE=1 SV=5;>Q3KNV1 TREMBL:Q3KNV1;Q96GE1 Tax_Id=9606 Gene_Symbol=KRT7 keratin 7;>P08729 SWISS-PROT:P08729 Tax_Id=9606 Gene_Symbol=KRT7 Keratin, type II cytoskeletal 7	4	13	10	9	7	9	8	11	9	10	9	9	9	12	12	12	5	6	6	9	8	9	6	6	6	10	10	10	5	5	5	8	7	8	5	5	5	9	9	9	28.1	24.3
P08779;CON__P08779	P08779;CON__P08779	13;13	3;3	3;3	Keratin, type I cytoskeletal 16	KRT16	>sp|P08779|K1C16_HUMAN Keratin, type I cytoskeletal 16 OS=Homo sapiens GN=KRT16 PE=1 SV=4;>P08779 SWISS-PROT:P08779 Tax_Id=9606 Gene_Symbol=KRT16 Keratin, type I cytoskeletal 16	2	13	3	3	5	8	5	6	6	8	6	4	4	8	11	8	0	1	0	0	0	0	0	0	0	0	3	0	0	1	0	0	0	0	0	0	0	0	3	0	28.5	8.7
CON__P12763;P02765	CON__P12763	12;3	12;3	12;3			>P12763 SWISS-PROT:P12763 (Bos taurus) Alpha-2-HS-glycoprotein precursor	2	12	12	12	11	10	11	12	11	12	11	11	11	12	12	12	11	10	11	12	11	12	11	11	11	12	12	12	11	10	11	12	11	12	11	11	11	12	12	12	37.3	37.3
P13645;CON__P13645;CON__P02535-1;Q7Z3Y7;CON__Q148H6;CON__Q7Z3Y7;Q7Z3Z0;CON__Q7Z3Z0;Q7Z3Y8;CON__Q7Z3Y8;Q2M2I5;CON__Q2M2I5	P13645;CON__P13645	26;26;8;3;3;3;2;2;2;2;2;2	26;26;8;3;3;3;2;2;2;2;2;2	21;21;4;1;1;1;1;1;1;1;0;0	Keratin, type I cytoskeletal 10	KRT10	>sp|P13645|K1C10_HUMAN Keratin, type I cytoskeletal 10 OS=Homo sapiens GN=KRT10 PE=1 SV=6;>P13645 SWISS-PROT:P13645 Tax_Id=9606 Gene_Symbol=KRT10 Keratin, type I cytoskeletal 10	12	26	26	21	17	19	21	24	25	21	20	19	21	22	25	24	17	19	21	24	25	21	20	19	21	22	25	24	14	16	18	19	20	16	17	16	18	17	20	19	46.9	46.9
P13647;CON__P13647	P13647;CON__P13647	25;25	18;18	5;5	Keratin, type II cytoskeletal 5	KRT5	>sp|P13647|K2C5_HUMAN Keratin, type II cytoskeletal 5 OS=Homo sapiens GN=KRT5 PE=1 SV=3;>P13647 SWISS-PROT:P13647 Tax_Id=9606 Gene_Symbol=KRT5 Keratin, type II cytoskeletal 5	2	25	18	5	8	19	13	12	13	10	14	14	15	15	15	14	5	15	9	5	7	5	10	10	11	9	8	7	1	5	3	1	2	1	3	3	4	2	2	2	37.8	29.3
CON__P15497	CON__P15497	3	3	3			>P15497 SWISS-PROT:P15497 (Bos taurus) Apolipoprotein A-I precursor	1	3	3	3	1	1	1	3	3	3	1	1	1	3	3	2	1	1	1	3	3	3	1	1	1	3	3	2	1	1	1	3	3	3	1	1	1	3	3	2	13.6	13.6
P20930;CON__P20930	P20930;CON__P20930	2;2	2;2	2;2	Filaggrin	FLG	>sp|P20930|FILA_HUMAN Filaggrin OS=Homo sapiens GN=FLG PE=1 SV=3;>P20930 SWISS-PROT:P20930 Tax_Id=9606 Gene_Symbol=FLG Filaggrin	2	2	2	2	0	2	0	0	0	0	0	0	0	0	0	0	0	2	0	0	0	0	0	0	0	0	0	0	0	2	0	0	0	0	0	0	0	0	0	0	1.2	1.2
CON__P34955	CON__P34955	12	12	12			>P34955 SWISS-PROT:P34955 (Bos taurus) Alpha-1-antiproteinase precursor	1	12	12	12	10	9	10	10	11	11	10	10	10	10	11	11	10	9	10	10	11	11	10	10	10	10	11	11	10	9	10	10	11	11	10	10	10	10	11	11	27.9	27.9
P35908;CON__P35908;Q01546;CON__Q01546;CON__P07744;CON__Q6NXH9;CON__Q9R0H5;Q9NY12;CON__REFSEQ:XP_932229	P35908;CON__P35908	38;38;7;6;3;3;2;1;1	35;35;6;5;3;2;1;1;1	24;24;0;0;0;0;0;1;0	Keratin, type II cytoskeletal 2 epidermal	KRT2	>sp|P35908|K22E_HUMAN Keratin, type II cytoskeletal 2 epidermal OS=Homo sapiens GN=KRT2 PE=1 SV=2;>P35908 SWISS-PROT:P35908 Tax_Id=9606 Gene_Symbol=KRT2 Keratin, type II cytoskeletal 2 epidermal	9	38	35	24	21	26	25	33	31	29	28	27	29	26	35	34	19	24	23	30	28	27	26	25	27	24	32	31	14	17	16	20	19	19	17	16	18	16	22	21	63.4	60.3
CON__P81644	CON__P81644	4	4	4			>P81644 SWISS-PROT:P81644 (Bos taurus) Apolipoprotein A-II precursor	1	4	4	4	4	4	3	4	4	4	4	4	4	4	4	4	4	4	3	4	4	4	4	4	4	4	4	4	4	4	3	4	4	4	4	4	4	4	4	4	22	22
Q04695;CON__Q04695;CON__Q9QWL7;P08727;CON__P08727;CON__P19001;P35900;CON__P35900;CON__Q9D312;Q8N1A0;CON__Q8N1A0;Q14525;CON__Q14525;Q15323;CON__Q9UE12;CON__Q15323;CON__A2A5Y0;Q9C075;CON__Q9C075;CON__Q99PS0;CON__P05784;Q14532;CON__Q14532;O76014;CON__A2AB72;O76015;CON__O76015;O76013;CON__O76013;CON__O76014;CON__REFSEQ:XP_986630;Q99456;CON__Q99456	Q04695;CON__Q04695;CON__Q9QWL7	15;15;13;5;5;4;2;2;2;1;1;1;1;1;1;1;1;1;1;1;1;1;1;1;1;1;1;1;1;1;1;1;1	5;5;4;1;1;0;0;0;0;0;0;0;0;0;0;0;0;1;1;1;0;0;0;0;0;0;0;0;0;0;0;0;0	4;4;3;1;1;0;0;0;0;0;0;0;0;0;0;0;0;1;1;1;0;0;0;0;0;0;0;0;0;0;0;0;0	Keratin, type I cytoskeletal 17	KRT17	>sp|Q04695|K1C17_HUMAN Keratin, type I cytoskeletal 17 OS=Homo sapiens GN=KRT17 PE=1 SV=2;>Q04695 SWISS-PROT:Q04695 Tax_Id=9606 Gene_Symbol=KRT17 Keratin, type I cytoskeletal 17;>Q9QWL7 SWISS-PROT:Q9QWL7 Tax_Id=10090 Gene_Symbol=Krt17 Keratin, type I cytos	33	15	5	4	7	10	9	12	11	13	8	7	8	14	14	12	4	4	4	5	5	5	4	4	4	5	5	5	3	3	3	4	4	4	3	3	3	4	4	4	31.9	12.5
CON__Q29443;CON__Q0IIK2;CON__Q2HJF0	CON__Q29443;CON__Q0IIK2	4;4;1	4;4;1	4;4;1			>Q29443 SWISS-PROT:Q29443 Serotransferrin - Bos taurus (Bovine).;>Q0IIK2 TREMBL:Q0IIK2 (Bos taurus) Transferrin	3	4	4	4	4	3	4	3	3	3	4	4	3	2	3	2	4	3	4	3	3	3	4	4	3	2	3	2	4	3	4	3	3	3	4	4	3	2	3	2	6.6	6.6
Q14CN4;CON__Q14CN4-1;CON__Q6IME9;Q3SY84;CON__Q3SY84	Q14CN4;CON__Q14CN4-1;CON__Q6IME9;Q3SY84;CON__Q3SY84	4;4;3;2;2	2;2;1;1;1	1;1;0;0;0	Keratin, type II cytoskeletal 72;Keratin, type II cytoskeletal 71	KRT72;KRT71	>sp|Q14CN4|K2C72_HUMAN Keratin, type II cytoskeletal 72 OS=Homo sapiens GN=KRT72 PE=1 SV=2;>Q14CN4-1 SWISS-PROT:Q14CN4-1 Tax_Id=9606 Gene_Symbol=KRT72 Isoform 1 of Keratin, type II cytoskeletal 72;>Q6IME9 TREMBL:Q6IME9 Tax_Id=10090 Gene_Symbol=Krt72 Type-I	5	4	2	1	0	3	2	3	2	1	2	3	2	3	3	2	0	1	0	1	1	0	0	1	0	1	1	0	0	0	0	1	0	0	0	0	0	0	0	0	10.6	6.5
CON__Q3SX09;CON__P02070	CON__Q3SX09	9;3	9;3	9;3			>Q3SX09 TREMBL:Q3SX09 (Bos taurus) similar to HBG protein	2	9	9	9	9	9	9	8	8	7	9	8	9	7	7	7	9	9	9	8	8	7	9	8	9	7	7	7	9	9	9	8	8	7	9	8	9	7	7	7	47.3	47.3
CON__Q3SZ57;P02771	CON__Q3SZ57;P02771	4;2	4;2	4;2	Alpha-fetoprotein	AFP	>Q3SZ57 SWISS-PROT:Q3SZ57 (Bos taurus) Alpha-fetoprotein precursor;>sp|P02771|FETA_HUMAN Alpha-fetoprotein OS=Homo sapiens GN=AFP PE=1 SV=1	2	4	4	4	2	3	3	3	3	4	3	2	2	2	2	2	2	3	3	3	3	4	3	2	2	2	2	2	2	3	3	3	3	4	3	2	2	2	2	2	7	7
CON__Q3SZH5	CON__Q3SZH5	1	1	1			>Q3SZH5 TREMBL:Q3SZH5 (Bos taurus) Similar to Angiotensinogen	1	1	1	1	0	0	0	1	1	1	0	0	0	1	1	1	0	0	0	1	1	1	0	0	0	1	1	1	0	0	0	1	1	1	0	0	0	1	1	1	3.3	3.3
CON__Q3ZBS7	CON__Q3ZBS7	1	1	1			>Q3ZBS7 TREMBL:Q3ZBS7 (Bos taurus) Vitronectin	1	1	1	1	0	1	1	1	1	1	1	1	1	0	1	1	0	1	1	1	1	1	1	1	1	0	1	1	0	1	1	1	1	1	1	1	1	0	1	1	2.5	2.5
CON__Q58D62	CON__Q58D62	2	2	2			>Q58D62 SWISS-PROT:Q58D62 (Bos taurus) Fetuin-B precursor	1	2	2	2	1	2	2	2	2	2	2	2	2	2	2	2	1	2	2	2	2	2	2	2	2	2	2	2	1	2	2	2	2	2	2	2	2	2	2	2	11.1	11.1
Q5D862;CON__Q5D862	Q5D862;CON__Q5D862	3;3	3;3	3;3	Filaggrin-2	FLG2	>sp|Q5D862|FILA2_HUMAN Filaggrin-2 OS=Homo sapiens GN=FLG2 PE=1 SV=1;>Q5D862 SWISS-PROT:Q5D862 Tax_Id=9606 Gene_Symbol=FLG2 Filaggrin-2	2	3	3	3	1	2	2	2	2	2	2	2	2	2	3	2	1	2	2	2	2	2	2	2	2	2	3	2	1	2	2	2	2	2	2	2	2	2	3	2	1.8	1.8
Q5XKE5;CON__Q5XKE5	Q5XKE5;CON__Q5XKE5	7;7	1;1	0;0	Keratin, type II cytoskeletal 79	KRT79	>sp|Q5XKE5|K2C79_HUMAN Keratin, type II cytoskeletal 79 OS=Homo sapiens GN=KRT79 PE=1 SV=2;>Q5XKE5 SWISS-PROT:Q5XKE5 Tax_Id=9606 Gene_Symbol=KRT79 Keratin, type II cytoskeletal 79	2	7	1	0	3	4	4	5	5	3	5	5	5	6	6	6	1	1	0	0	1	0	1	1	1	1	0	0	0	0	0	0	0	0	0	0	0	0	0	0	12.7	1.9
CON__Q5XQN5;CON__Q922U2	CON__Q5XQN5;CON__Q922U2	22;18	1;1	0;0			>Q5XQN5 SWISS-PROT:Q5XQN5 (Bos taurus) Keratin, type II cytoskeletal 5;>Q922U2 SWISS-PROT:Q922U2 Tax_Id=10090 Gene_Symbol=Krt5 Keratin, type II cytoskeletal 5	2	22	1	0	8	16	12	14	13	11	12	13	13	15	15	15	1	1	1	1	1	1	1	1	1	1	1	1	0	0	0	0	0	0	0	0	0	0	0	0	30.8	1.5
Q7Z794;CON__Q7Z794	Q7Z794;CON__Q7Z794	7;7	4;4	3;3	Keratin, type II cytoskeletal 1b	KRT77	>sp|Q7Z794|K2C1B_HUMAN Keratin, type II cytoskeletal 1b OS=Homo sapiens GN=KRT77 PE=2 SV=3;>Q7Z794 SWISS-PROT:Q7Z794 Tax_Id=9606 Gene_Symbol=KRT77 Keratin 77	2	7	4	3	1	2	2	3	6	4	2	2	2	3	7	3	0	0	0	0	4	2	0	0	0	0	4	0	0	0	0	0	3	2	0	0	0	0	3	0	11.9	6.9
Q86YZ3;CON__Q86YZ3	Q86YZ3;CON__Q86YZ3	5;5	5;5	5;5	Hornerin	HRNR	>sp|Q86YZ3|HORN_HUMAN Hornerin OS=Homo sapiens GN=HRNR PE=1 SV=2;>Q86YZ3 SWISS-PROT:Q86YZ3 Tax_Id=9606 Gene_Symbol=HRNR Hornerin	2	5	5	5	4	5	5	3	2	3	3	3	4	3	3	3	4	5	5	3	2	3	3	3	4	3	3	3	4	5	5	3	2	3	3	3	4	3	3	3	8.5	8.5
Q13765;E9PAV3	Q13765;E9PAV3	1;1	1;1	1;1	Nascent polypeptide-associated complex subunit alpha	NACA	>sp|Q13765|NACA_HUMAN Nascent polypeptide-associated complex subunit alpha OS=Homo sapiens GN=NACA PE=1 SV=1;>sp|E9PAV3|NACAM_HUMAN Nascent polypeptide-associated complex subunit alpha, muscle-specific form OS=Homo sapiens GN=NACA PE=1 SV=1	2	1	1	1	1	1	1	1	1	1	1	1	1	1	1	1	1	1	1	1	1	1	1	1	1	1	1	1	1	1	1	1	1	1	1	1	1	1	1	1	7	7
O00268	O00268	1	1	1	Transcription initiation factor TFIID subunit 4	TAF4	>sp|O00268|TAF4_HUMAN Transcription initiation factor TFIID subunit 4 OS=Homo sapiens GN=TAF4 PE=1 SV=2	1	1	1	1	1	1	1	1	1	1	1	1	1	0	1	1	1	1	1	1	1	1	1	1	1	0	1	1	1	1	1	1	1	1	1	1	1	0	1	1	1.3	1.3
O00303	O00303	1	1	1	Eukaryotic translation initiation factor 3 subunit F	EIF3F	>sp|O00303|EIF3F_HUMAN Eukaryotic translation initiation factor 3 subunit F OS=Homo sapiens GN=EIF3F PE=1 SV=1	1	1	1	1	1	1	1	1	1	1	1	1	1	1	1	1	1	1	1	1	1	1	1	1	1	1	1	1	1	1	1	1	1	1	1	1	1	1	1	1	4.8	4.8
O00410	O00410	1	1	1	Importin-5	IPO5	>sp|O00410|IPO5_HUMAN Importin-5 OS=Homo sapiens GN=IPO5 PE=1 SV=4	1	1	1	1	0	0	0	1	1	1	0	0	0	1	1	1	0	0	0	1	1	1	0	0	0	1	1	1	0	0	0	1	1	1	0	0	0	1	1	1	1.6	1.6
O00541	O00541	2	2	2	Pescadillo homolog	PES1	>sp|O00541|PESC_HUMAN Pescadillo homolog OS=Homo sapiens GN=PES1 PE=1 SV=1	1	2	2	2	0	0	0	2	2	1	1	1	0	0	1	2	0	0	0	2	2	1	1	1	0	0	1	2	0	0	0	2	2	1	1	1	0	0	1	2	3.4	3.4
O15523;O00571	O15523;O00571	2;2	2;2	2;2	ATP-dependent RNA helicase DDX3Y;ATP-dependent RNA helicase DDX3X	DDX3Y;DDX3X	>sp|O15523|DDX3Y_HUMAN ATP-dependent RNA helicase DDX3Y OS=Homo sapiens GN=DDX3Y PE=1 SV=2;>sp|O00571|DDX3X_HUMAN ATP-dependent RNA helicase DDX3X OS=Homo sapiens GN=DDX3X PE=1 SV=3	2	2	2	2	2	2	2	2	2	2	2	2	1	2	2	2	2	2	2	2	2	2	2	2	1	2	2	2	2	2	2	2	2	2	2	2	1	2	2	2	3.2	3.2
O14818;Q8TAA3	O14818;Q8TAA3	1;1	1;1	1;1	Proteasome subunit alpha type-7;Proteasome subunit alpha type-7-like	PSMA7;PSMA8	>sp|O14818|PSA7_HUMAN Proteasome subunit alpha type-7 OS=Homo sapiens GN=PSMA7 PE=1 SV=1;>sp|Q8TAA3|PSA7L_HUMAN Proteasome subunit alpha type-7-like OS=Homo sapiens GN=PSMA8 PE=2 SV=3	2	1	1	1	1	1	1	1	1	1	1	1	1	1	1	1	1	1	1	1	1	1	1	1	1	1	1	1	1	1	1	1	1	1	1	1	1	1	1	1	4.4	4.4
O15042	O15042	1	1	1	U2 snRNP-associated SURP motif-containing protein	U2SURP	>sp|O15042|SR140_HUMAN U2 snRNP-associated SURP motif-containing protein OS=Homo sapiens GN=U2SURP PE=1 SV=2	1	1	1	1	1	1	1	1	1	1	1	1	1	1	1	1	1	1	1	1	1	1	1	1	1	1	1	1	1	1	1	1	1	1	1	1	1	1	1	1	1.2	1.2
O43143	O43143	4	4	4	Putative pre-mRNA-splicing factor ATP-dependent RNA helicase DHX15	DHX15	>sp|O43143|DHX15_HUMAN Pre-mRNA-splicing factor ATP-dependent RNA helicase DHX15 OS=Homo sapiens GN=DHX15 PE=1 SV=2	1	4	4	4	1	1	1	3	4	4	1	0	1	3	3	3	1	1	1	3	4	4	1	0	1	3	3	3	1	1	1	3	4	4	1	0	1	3	3	3	6.2	6.2
O43175	O43175	4	4	4	D-3-phosphoglycerate dehydrogenase	PHGDH	>sp|O43175|SERA_HUMAN D-3-phosphoglycerate dehydrogenase OS=Homo sapiens GN=PHGDH PE=1 SV=4	1	4	4	4	1	1	1	4	3	3	1	1	1	4	4	3	1	1	1	4	3	3	1	1	1	4	4	3	1	1	1	4	3	3	1	1	1	4	4	3	8.8	8.8
O43290	O43290	1	1	1	U4/U6.U5 tri-snRNP-associated protein 1	SART1	>sp|O43290|SNUT1_HUMAN U4/U6.U5 tri-snRNP-associated protein 1 OS=Homo sapiens GN=SART1 PE=1 SV=1	1	1	1	1	0	0	0	0	0	0	0	0	0	1	0	0	0	0	0	0	0	0	0	0	0	1	0	0	0	0	0	0	0	0	0	0	0	1	0	0	1.4	1.4
O43390	O43390	2	1	1	Heterogeneous nuclear ribonucleoprotein R	HNRNPR	>sp|O43390|HNRPR_HUMAN Heterogeneous nuclear ribonucleoprotein R OS=Homo sapiens GN=HNRNPR PE=1 SV=1	1	2	1	1	1	1	1	2	2	2	1	1	1	2	2	2	1	1	1	1	1	1	1	1	1	1	1	1	1	1	1	1	1	1	1	1	1	1	1	1	3.9	2.1
O43684	O43684	11	11	11	Mitotic checkpoint protein BUB3	BUB3	>sp|O43684|BUB3_HUMAN Mitotic checkpoint protein BUB3 OS=Homo sapiens GN=BUB3 PE=1 SV=1	1	11	11	11	10	10	10	11	11	11	2	3	3	6	4	7	10	10	10	11	11	11	2	3	3	6	4	7	10	10	10	11	11	11	2	3	3	6	4	7	36	36
O43707;P12814;P35609;Q08043	O43707;P12814	8;4;3;3	8;4;3;3	8;4;3;3	Alpha-actinin-4;Alpha-actinin-1	ACTN4;ACTN1	>sp|O43707|ACTN4_HUMAN Alpha-actinin-4 OS=Homo sapiens GN=ACTN4 PE=1 SV=2;>sp|P12814|ACTN1_HUMAN Alpha-actinin-1 OS=Homo sapiens GN=ACTN1 PE=1 SV=2	4	8	8	8	7	7	6	6	6	5	6	6	7	5	6	6	7	7	6	6	6	5	6	6	7	5	6	6	7	7	6	6	6	5	6	6	7	5	6	6	10.5	10.5
O43709	O43709	3	3	3	Uncharacterized methyltransferase WBSCR22	WBSCR22	>sp|O43709|BUD23_HUMAN Probable 18S rRNA (guanine-N(7))-methyltransferase OS=Homo sapiens GN=BUD23 PE=1 SV=2	1	3	3	3	3	2	3	2	2	2	3	2	3	1	2	2	3	2	3	2	2	2	3	2	3	1	2	2	3	2	3	2	2	2	3	2	3	1	2	2	17.4	17.4
O60264;P28370	O60264	12;3	12;3	12;3	SWI/SNF-related matrix-associated actin-dependent regulator of chromatin subfamily A member 5	SMARCA5	>sp|O60264|SMCA5_HUMAN SWI/SNF-related matrix-associated actin-dependent regulator of chromatin subfamily A member 5 OS=Homo sapiens GN=SMARCA5 PE=1 SV=1	2	12	12	12	3	3	3	8	11	11	3	3	3	5	11	11	3	3	3	8	11	11	3	3	3	5	11	11	3	3	3	8	11	11	3	3	3	5	11	11	12.1	12.1
O60506	O60506	3	3	2	Heterogeneous nuclear ribonucleoprotein Q	SYNCRIP	>sp|O60506|HNRPQ_HUMAN Heterogeneous nuclear ribonucleoprotein Q OS=Homo sapiens GN=SYNCRIP PE=1 SV=2	1	3	3	2	2	2	2	3	3	3	2	1	2	3	3	3	2	2	2	3	3	3	2	1	2	3	3	3	2	2	2	2	2	2	2	1	2	2	2	2	5.6	5.6
O60566	O60566	49	49	49	Mitotic checkpoint serine/threonine-protein kinase BUB1 beta	BUB1B	>sp|O60566|BUB1B_HUMAN Mitotic checkpoint serine/threonine-protein kinase BUB1 beta OS=Homo sapiens GN=BUB1B PE=1 SV=3	1	49	49	49	42	44	44	42	42	42	7	9	7	11	14	12	42	44	44	42	42	42	7	9	7	11	14	12	42	44	44	42	42	42	7	9	7	11	14	12	48	48
Q99880;Q99879;Q99877;Q93079;Q5QNW6;P62807;P58876;P57053;O60814;Q96A08	Q99880;Q99879;Q99877;Q93079;Q5QNW6;P62807;P58876;P57053;O60814	5;5;5;5;5;5;5;5;5;2	5;5;5;5;5;5;5;5;5;2	2;2;2;2;2;2;2;2;2;0	Histone H2B type 1-L;Histone H2B type 1-M;Histone H2B type 1-N;Histone H2B type 1-H;Histone H2B type 2-F;Histone H2B type 1-C/E/F/G/I;Histone H2B type 1-D;Histone H2B type F-S;Histone H2B type 1-K	HIST1H2BL;HIST1H2BM;HIST1H2BN;HIST1H2BH;HIST2H2BF;HIST1H2BC;HIST1H2BD;H2BFS;HIST1H2BK	>sp|Q99880|H2B1L_HUMAN Histone H2B type 1-L OS=Homo sapiens GN=HIST1H2BL PE=1 SV=3;>sp|Q99879|H2B1M_HUMAN Histone H2B type 1-M OS=Homo sapiens GN=HIST1H2BM PE=1 SV=3;>sp|Q99877|H2B1N_HUMAN Histone H2B type 1-N OS=Homo sapiens GN=HIST1H2BN PE=1 SV=3;>sp|Q93	10	5	5	2	5	5	5	4	4	4	5	5	5	4	4	4	5	5	5	4	4	4	5	5	5	4	4	4	2	2	2	1	1	1	2	2	2	1	1	1	35.7	35.7
O75367	O75367	1	1	1	Core histone macro-H2A.1	H2AFY	>sp|O75367|H2AY_HUMAN Core histone macro-H2A.1 OS=Homo sapiens GN=H2AFY PE=1 SV=4	1	1	1	1	1	0	0	1	1	1	0	0	0	1	0	1	1	0	0	1	1	1	0	0	0	1	0	1	1	0	0	1	1	1	0	0	0	1	0	1	5.9	5.9
O75400	O75400	7	7	7	Pre-mRNA-processing factor 40 homolog A	PRPF40A	>sp|O75400|PR40A_HUMAN Pre-mRNA-processing factor 40 homolog A OS=Homo sapiens GN=PRPF40A PE=1 SV=2	1	7	7	7	3	4	3	6	7	7	3	3	4	7	7	7	3	4	3	6	7	7	3	3	4	7	7	7	3	4	3	6	7	7	3	3	4	7	7	7	6.7	6.7
O75643	O75643	8	8	8	U5 small nuclear ribonucleoprotein 200 kDa helicase	SNRNP200	>sp|O75643|U520_HUMAN U5 small nuclear ribonucleoprotein 200 kDa helicase OS=Homo sapiens GN=SNRNP200 PE=1 SV=2	1	8	8	8	7	7	6	7	7	7	7	6	7	7	7	7	7	7	6	7	7	7	7	6	7	7	7	7	7	7	6	7	7	7	7	6	7	7	7	7	4.9	4.9
O75909	O75909	1	1	1	Cyclin-K	CCNK	>sp|O75909|CCNK_HUMAN Cyclin-K OS=Homo sapiens GN=CCNK PE=1 SV=2	1	1	1	1	1	1	1	1	1	1	1	1	1	1	1	1	1	1	1	1	1	1	1	1	1	1	1	1	1	1	1	1	1	1	1	1	1	1	1	1	2.8	2.8
O75964	O75964	1	1	1	ATP synthase subunit g, mitochondrial	ATP5L	>sp|O75964|ATP5L_HUMAN ATP synthase subunit g, mitochondrial OS=Homo sapiens GN=ATP5L PE=1 SV=3	1	1	1	1	1	1	1	1	1	1	1	1	1	1	1	1	1	1	1	1	1	1	1	1	1	1	1	1	1	1	1	1	1	1	1	1	1	1	1	1	10.7	10.7
O76094	O76094	3	3	3	Signal recognition particle subunit SRP72	SRP72	>sp|O76094|SRP72_HUMAN Signal recognition particle subunit SRP72 OS=Homo sapiens GN=SRP72 PE=1 SV=3	1	3	3	3	3	3	2	1	1	0	3	3	3	1	1	1	3	3	2	1	1	0	3	3	3	1	1	1	3	3	2	1	1	0	3	3	3	1	1	1	4.9	4.9
O94906	O94906	6	6	6	Pre-mRNA-processing factor 6	PRPF6	>sp|O94906|PRP6_HUMAN Pre-mRNA-processing factor 6 OS=Homo sapiens GN=PRPF6 PE=1 SV=1	1	6	6	6	1	1	1	5	4	4	1	1	1	4	6	6	1	1	1	5	4	4	1	1	1	4	6	6	1	1	1	5	4	4	1	1	1	4	6	6	7.2	7.2
O95232	O95232	8	8	8	Luc7-like protein 3	LUC7L3	>sp|O95232|LC7L3_HUMAN Luc7-like protein 3 OS=Homo sapiens GN=LUC7L3 PE=1 SV=2	1	8	8	8	6	6	6	7	8	8	6	6	6	8	7	7	6	6	6	7	8	8	6	6	6	8	7	7	6	6	6	7	8	8	6	6	6	8	7	7	18.8	18.8
O95235	O95235	6	6	6	Kinesin-like protein KIF20A	KIF20A	>sp|O95235|KI20A_HUMAN Kinesin-like protein KIF20A OS=Homo sapiens GN=KIF20A PE=1 SV=1	1	6	6	6	4	3	4	5	4	3	4	4	3	5	4	5	4	3	4	5	4	3	4	4	3	5	4	5	4	3	4	5	4	3	4	4	3	5	4	5	8.5	8.5
O95373;O15397	O95373;O15397	2;1	2;1	2;1	Importin-7;Importin-8	IPO7;IPO8	>sp|O95373|IPO7_HUMAN Importin-7 OS=Homo sapiens GN=IPO7 PE=1 SV=1;>sp|O15397|IPO8_HUMAN Importin-8 OS=Homo sapiens GN=IPO8 PE=1 SV=2	2	2	2	2	1	1	1	1	2	2	1	1	1	1	2	1	1	1	1	1	2	2	1	1	1	1	2	1	1	1	1	1	2	2	1	1	1	1	2	1	1.8	1.8
O96000	O96000	1	1	1	NADH dehydrogenase [ubiquinone] 1 beta subcomplex subunit 10	NDUFB10	>sp|O96000|NDUBA_HUMAN NADH dehydrogenase [ubiquinone] 1 beta subcomplex subunit 10 OS=Homo sapiens GN=NDUFB10 PE=1 SV=3	1	1	1	1	0	0	0	1	1	1	0	0	0	1	0	1	0	0	0	1	1	1	0	0	0	1	0	1	0	0	0	1	1	1	0	0	0	1	0	1	5.8	5.8
P00338;Q6ZMR3;P07864	P00338	4;1;1	3;0;0	3;0;0	L-lactate dehydrogenase A chain	LDHA	>sp|P00338|LDHA_HUMAN L-lactate dehydrogenase A chain OS=Homo sapiens GN=LDHA PE=1 SV=2	3	4	3	3	3	3	3	4	4	4	3	3	3	4	4	4	2	2	2	3	3	3	2	2	2	3	3	3	2	2	2	3	3	3	2	2	2	3	3	3	12	8.4
P00558	P00558	3	3	3	Phosphoglycerate kinase 1	PGK1	>sp|P00558|PGK1_HUMAN Phosphoglycerate kinase 1 OS=Homo sapiens GN=PGK1 PE=1 SV=3	1	3	3	3	3	3	3	3	3	3	3	3	3	3	3	3	3	3	3	3	3	3	3	3	3	3	3	3	3	3	3	3	3	3	3	3	3	3	3	3	8.9	8.9
P02545	P02545	7	7	7	Prelamin-A/C;Lamin-A/C	LMNA	>sp|P02545|LMNA_HUMAN Prelamin-A/C OS=Homo sapiens GN=LMNA PE=1 SV=1	1	7	7	7	6	5	5	4	5	3	5	6	5	4	3	4	6	5	5	4	5	3	5	6	5	4	3	4	6	5	5	4	5	3	5	6	5	4	3	4	12.5	12.5
P02656	P02656	1	1	1	Apolipoprotein C-III	APOC3	>sp|P02656|APOC3_HUMAN Apolipoprotein C-III OS=Homo sapiens GN=APOC3 PE=1 SV=1	1	1	1	1	1	1	1	1	1	1	1	1	1	1	1	1	1	1	1	1	1	1	1	1	1	1	1	1	1	1	1	1	1	1	1	1	1	1	1	1	16.2	16.2
P02786	P02786	1	1	1	Transferrin receptor protein 1;Transferrin receptor protein 1, serum form	TFRC	>sp|P02786|TFR1_HUMAN Transferrin receptor protein 1 OS=Homo sapiens GN=TFRC PE=1 SV=2	1	1	1	1	1	1	1	1	1	1	1	1	1	1	1	1	1	1	1	1	1	1	1	1	1	1	1	1	1	1	1	1	1	1	1	1	1	1	1	1	1.8	1.8
P04075	P04075	8	8	8	Fructose-bisphosphate aldolase A	ALDOA	>sp|P04075|ALDOA_HUMAN Fructose-bisphosphate aldolase A OS=Homo sapiens GN=ALDOA PE=1 SV=2	1	8	8	8	4	4	5	7	7	6	4	3	4	7	7	7	4	4	5	7	7	6	4	3	4	7	7	7	4	4	5	7	7	6	4	3	4	7	7	7	28.3	28.3
P04264;CON__P04264;CON__H-INV:HIT000016045	P04264;CON__P04264	41;40;3	41;40;3	26;25;0	Keratin, type II cytoskeletal 1	KRT1	>sp|P04264|K2C1_HUMAN Keratin, type II cytoskeletal 1 OS=Homo sapiens GN=KRT1 PE=1 SV=6;>P04264 SWISS-PROT:P04264 Tax_Id=9606 Gene_Symbol=KRT1 Keratin, type II cytoskeletal 1	3	41	41	26	28	35	34	33	37	36	30	31	34	37	37	32	28	35	34	33	37	36	30	31	34	37	37	32	19	23	22	20	23	23	20	20	22	23	23	19	53.1	53.1
P04406	P04406	6	6	6	Glyceraldehyde-3-phosphate dehydrogenase	GAPDH	>sp|P04406|G3P_HUMAN Glyceraldehyde-3-phosphate dehydrogenase OS=Homo sapiens GN=GAPDH PE=1 SV=3	1	6	6	6	5	5	5	5	6	5	5	4	5	5	6	5	5	5	5	5	6	5	5	4	5	5	6	5	5	5	5	5	6	5	5	4	5	5	6	5	23.3	23.3
P04792	P04792	4	4	4	Heat shock protein beta-1	HSPB1	>sp|P04792|HSPB1_HUMAN Heat shock protein beta-1 OS=Homo sapiens GN=HSPB1 PE=1 SV=2	1	4	4	4	2	2	2	4	4	4	2	2	2	4	4	4	2	2	2	4	4	4	2	2	2	4	4	4	2	2	2	4	4	4	2	2	2	4	4	4	22.9	22.9
Q93077;Q7L7L0;P04908	Q93077;Q7L7L0;P04908	6;6;6	1;1;1	1;1;1	Histone H2A type 1-C;Histone H2A type 3;Histone H2A type 1-B/E	HIST1H2AC;HIST3H2A;HIST1H2AB	>sp|Q93077|H2A1C_HUMAN Histone H2A type 1-C OS=Homo sapiens GN=HIST1H2AC PE=1 SV=3;>sp|Q7L7L0|H2A3_HUMAN Histone H2A type 3 OS=Homo sapiens GN=HIST3H2A PE=1 SV=3;>sp|P04908|H2A1B_HUMAN Histone H2A type 1-B/E OS=Homo sapiens GN=HIST1H2AB PE=1 SV=2	3	6	1	1	6	6	6	6	6	6	6	5	6	6	6	6	1	1	1	1	1	1	1	1	1	1	1	1	1	1	1	1	1	1	1	1	1	1	1	1	35.4	8.5
P13637;P50993;P05023;Q13733;P20648;P54707	P13637;P50993;P05023;Q13733;P20648;P54707	2;2;2;1;1;1	2;2;2;1;1;1	2;2;2;1;1;1	Sodium/potassium-transporting ATPase subunit alpha-3;Sodium/potassium-transporting ATPase subunit alpha-2;Sodium/potassium-transporting ATPase subunit alpha-1;Sodium/potassium-transporting ATPase subunit alpha-4;Potassium-transporting ATPase alpha chain 1;Potassium-transporting ATPase alpha chain 2	ATP1A3;ATP1A2;ATP1A1;ATP1A4;ATP4A;ATP12A	>sp|P13637|AT1A3_HUMAN Sodium/potassium-transporting ATPase subunit alpha-3 OS=Homo sapiens GN=ATP1A3 PE=1 SV=3;>sp|P50993|AT1A2_HUMAN Sodium/potassium-transporting ATPase subunit alpha-2 OS=Homo sapiens GN=ATP1A2 PE=1 SV=1;>sp|P05023|AT1A1_HUMAN Sodium/po	6	2	2	2	0	0	0	1	2	1	0	0	0	1	0	0	0	0	0	1	2	1	0	0	0	1	0	0	0	0	0	1	2	1	0	0	0	1	0	0	2.4	2.4
P05141	P05141	6	6	3	ADP/ATP translocase 2;ADP/ATP translocase 2, N-terminally processed	SLC25A5	>sp|P05141|ADT2_HUMAN ADP/ATP translocase 2 OS=Homo sapiens GN=SLC25A5 PE=1 SV=7	1	6	6	3	4	4	4	6	6	6	4	4	4	6	6	6	4	4	4	6	6	6	4	4	4	6	6	6	2	2	2	3	3	3	2	2	2	3	3	3	16.8	16.8
P05186	P05186	2	2	2	Alkaline phosphatase, tissue-nonspecific isozyme	ALPL	>sp|P05186|PPBT_HUMAN Alkaline phosphatase, tissue-nonspecific isozyme OS=Homo sapiens GN=ALPL PE=1 SV=4	1	2	2	2	2	2	2	2	2	2	2	1	2	2	2	2	2	2	2	2	2	2	2	1	2	2	2	2	2	2	2	2	2	2	2	1	2	2	2	2	4.4	4.4
P05198	P05198	1	1	1	Eukaryotic translation initiation factor 2 subunit 1	EIF2S1	>sp|P05198|IF2A_HUMAN Eukaryotic translation initiation factor 2 subunit 1 OS=Homo sapiens GN=EIF2S1 PE=1 SV=3	1	1	1	1	1	1	1	1	1	1	1	1	1	1	1	1	1	1	1	1	1	1	1	1	1	1	1	1	1	1	1	1	1	1	1	1	1	1	1	1	3.8	3.8
P05387	P05387	4	4	4	60S acidic ribosomal protein P2	RPLP2	>sp|P05387|RLA2_HUMAN 60S acidic ribosomal protein P2 OS=Homo sapiens GN=RPLP2 PE=1 SV=1	1	4	4	4	3	3	3	4	4	4	3	3	3	3	4	4	3	3	3	4	4	4	3	3	3	3	4	4	3	3	3	4	4	4	3	3	3	3	4	4	53.9	53.9
P05388;Q8NHW5	P05388;Q8NHW5	8;6	8;6	8;6	60S acidic ribosomal protein P0;60S acidic ribosomal protein P0-like	RPLP0;RPLP0P6	>sp|P05388|RLA0_HUMAN 60S acidic ribosomal protein P0 OS=Homo sapiens GN=RPLP0 PE=1 SV=1;>sp|Q8NHW5|RLA0L_HUMAN 60S acidic ribosomal protein P0-like OS=Homo sapiens GN=RPLP0P6 PE=5 SV=1	2	8	8	8	7	7	7	8	8	8	7	7	7	6	8	8	7	7	7	8	8	8	7	7	7	6	8	8	7	7	7	8	8	8	7	7	7	6	8	8	37.9	37.9
P05783;CON__Q92764;Q92764;CON__Q497I4	P05783;CON__Q92764;Q92764;CON__Q497I4	4;2;2;2	3;1;1;1	3;1;1;1	Keratin, type I cytoskeletal 18;Keratin, type I cuticular Ha5	KRT18;KRT35	>sp|P05783|K1C18_HUMAN Keratin, type I cytoskeletal 18 OS=Homo sapiens GN=KRT18 PE=1 SV=2;>Q92764 SWISS-PROT:Q92764 Keratin, type I cuticular HA5 (Hair keratin, type I HA5);>sp|Q92764|KRT35_HUMAN Keratin, type I cuticular Ha5 OS=Homo sapiens GN=KRT35 PE=2	4	4	3	3	2	2	2	4	4	4	2	2	2	4	4	4	2	2	2	3	3	3	2	2	2	3	3	3	2	2	2	3	3	3	2	2	2	3	3	3	9.5	7.9
P06454	P06454	4	4	4	Prothymosin alpha;Prothymosin alpha, N-terminally processed;Thymosin alpha-1	PTMA	>sp|P06454|PTMA_HUMAN Prothymosin alpha OS=Homo sapiens GN=PTMA PE=1 SV=2	1	4	4	4	4	3	4	3	3	3	4	4	4	3	3	3	4	3	4	3	3	3	4	4	4	3	3	3	4	3	4	3	3	3	4	4	4	3	3	3	34.2	34.2
P06493;Q00535;P24941;P11802;Q00526;Q00534;P50750;Q96Q40;O94921;Q07002;Q00536;Q00537;Q9NYV4;Q14004	P06493;Q00535;P24941;P11802;Q00526;Q00534;P50750;Q96Q40;O94921;Q07002;Q00536;Q00537;Q9NYV4;Q14004	2;1;1;1;1;1;1;1;1;1;1;1;1;1	2;1;1;1;1;1;1;1;1;1;1;1;1;1	2;1;1;1;1;1;1;1;1;1;1;1;1;1	Cyclin-dependent kinase 1;Cyclin-dependent kinase 5;Cyclin-dependent kinase 2;Cyclin-dependent kinase 4;Cyclin-dependent kinase 3;Cyclin-dependent kinase 6;Cyclin-dependent kinase 9;Cyclin-dependent kinase 15;Cyclin-dependent kinase 14;Cyclin-dependent kinase 18;Cyclin-dependent kinase 16;Cyclin-dependent kinase 17;Cyclin-dependent kinase 12;Cyclin-dependent kinase 13	CDK1;CDK5;CDK2;CDK4;CDK3;CDK6;CDK9;CDK15;CDK14;CDK18;CDK16;CDK17;CDK12;CDK13	>sp|P06493|CDK1_HUMAN Cyclin-dependent kinase 1 OS=Homo sapiens GN=CDK1 PE=1 SV=3;>sp|Q00535|CDK5_HUMAN Cyclin-dependent-like kinase 5 OS=Homo sapiens GN=CDK5 PE=1 SV=3;>sp|P24941|CDK2_HUMAN Cyclin-dependent kinase 2 OS=Homo sapiens GN=CDK2 PE=1 SV=2;>sp|P	14	2	2	2	2	2	2	1	1	1	2	2	2	1	1	1	2	2	2	1	1	1	2	2	2	1	1	1	2	2	2	1	1	1	2	2	2	1	1	1	6.1	6.1
P06576	P06576	2	2	2	ATP synthase subunit beta, mitochondrial	ATP5B	>sp|P06576|ATPB_HUMAN ATP synthase subunit beta, mitochondrial OS=Homo sapiens GN=ATP5B PE=1 SV=3	1	2	2	2	1	1	1	2	2	2	1	1	1	2	2	2	1	1	1	2	2	2	1	1	1	2	2	2	1	1	1	2	2	2	1	1	1	2	2	2	6.2	6.2
P06703	P06703	2	2	2	Protein S100-A6	S100A6	>sp|P06703|S10A6_HUMAN Protein S100-A6 OS=Homo sapiens GN=S100A6 PE=1 SV=1	1	2	2	2	1	0	1	2	2	2	1	1	0	1	1	2	1	0	1	2	2	2	1	1	0	1	1	2	1	0	1	2	2	2	1	1	0	1	1	2	16.7	16.7
P06733;P13929;P09104	P06733	9;1;1	9;1;1	9;1;1	Alpha-enolase	ENO1	>sp|P06733|ENOA_HUMAN Alpha-enolase OS=Homo sapiens GN=ENO1 PE=1 SV=2	3	9	9	9	9	7	8	6	5	5	9	9	7	6	6	6	9	7	8	6	5	5	9	9	7	6	6	6	9	7	8	6	5	5	9	9	7	6	6	6	29.3	29.3
P06748	P06748	3	3	3	Nucleophosmin	NPM1	>sp|P06748|NPM_HUMAN Nucleophosmin OS=Homo sapiens GN=NPM1 PE=1 SV=2	1	3	3	3	3	3	3	3	3	3	3	3	3	3	3	3	3	3	3	3	3	3	3	3	3	3	3	3	3	3	3	3	3	3	3	3	3	3	3	3	8.2	8.2
Q8N257;Q16778;P33778;P23527;P06899;Q6DRA6;Q6DN03	Q8N257;Q16778;P33778;P23527;P06899	4;4;4;4;4;1;1	1;1;1;1;1;1;1	1;1;1;1;1;1;1	Histone H2B type 3-B;Histone H2B type 2-E;Histone H2B type 1-B;Histone H2B type 1-O;Histone H2B type 1-J	HIST3H2BB;HIST2H2BE;HIST1H2BB;HIST1H2BO;HIST1H2BJ	>sp|Q8N257|H2B3B_HUMAN Histone H2B type 3-B OS=Homo sapiens GN=HIST3H2BB PE=1 SV=3;>sp|Q16778|H2B2E_HUMAN Histone H2B type 2-E OS=Homo sapiens GN=HIST2H2BE PE=1 SV=3;>sp|P33778|H2B1B_HUMAN Histone H2B type 1-B OS=Homo sapiens GN=HIST1H2BB PE=1 SV=2;>sp|P23	7	4	1	1	4	4	4	4	4	4	4	4	4	4	4	4	1	1	1	1	1	1	1	1	1	1	1	1	1	1	1	1	1	1	1	1	1	1	1	1	35.7	7.9
P07195	P07195	6	6	5	L-lactate dehydrogenase B chain	LDHB	>sp|P07195|LDHB_HUMAN L-lactate dehydrogenase B chain OS=Homo sapiens GN=LDHB PE=1 SV=2	1	6	6	5	6	6	6	6	6	5	6	6	6	5	5	5	6	6	6	6	6	5	6	6	6	5	5	5	5	5	5	5	5	4	5	5	5	4	4	4	21.3	21.3
P07355;A6NMY6	P07355;A6NMY6	7;5	7;5	7;5	Annexin A2;Putative annexin A2-like protein	ANXA2;ANXA2P2	>sp|P07355|ANXA2_HUMAN Annexin A2 OS=Homo sapiens GN=ANXA2 PE=1 SV=2;>sp|A6NMY6|AXA2L_HUMAN Putative annexin A2-like protein OS=Homo sapiens GN=ANXA2P2 PE=5 SV=2	2	7	7	7	7	5	6	5	5	4	6	6	6	5	5	5	7	5	6	5	5	4	6	6	6	5	5	5	7	5	6	5	5	4	6	6	6	5	5	5	26	26
P07437;Q9BVA1;Q13885	P07437;Q9BVA1;Q13885	13;9;9	3;1;1	2;0;0	Tubulin beta chain;Tubulin beta-2B chain;Tubulin beta-2A chain	TUBB;TUBB2B;TUBB2A	>sp|P07437|TBB5_HUMAN Tubulin beta chain OS=Homo sapiens GN=TUBB PE=1 SV=2;>sp|Q9BVA1|TBB2B_HUMAN Tubulin beta-2B chain OS=Homo sapiens GN=TUBB2B PE=1 SV=1;>sp|Q13885|TBB2A_HUMAN Tubulin beta-2A chain OS=Homo sapiens GN=TUBB2A PE=1 SV=1	3	13	3	2	11	11	11	11	11	11	12	11	11	11	11	11	3	3	3	3	3	3	3	3	3	3	3	3	2	2	2	2	2	2	2	2	2	2	2	2	33.8	9.5
P07737	P07737	1	1	1	Profilin-1	PFN1	>sp|P07737|PROF1_HUMAN Profilin-1 OS=Homo sapiens GN=PFN1 PE=1 SV=2	1	1	1	1	1	1	1	1	1	1	1	1	1	1	1	1	1	1	1	1	1	1	1	1	1	1	1	1	1	1	1	1	1	1	1	1	1	1	1	1	10	10
P07900;Q14568;Q58FG0	P07900	13;3;1	7;1;1	7;1;1	Heat shock protein HSP 90-alpha	HSP90AA1	>sp|P07900|HS90A_HUMAN Heat shock protein HSP 90-alpha OS=Homo sapiens GN=HSP90AA1 PE=1 SV=5	3	13	7	7	12	12	12	12	12	13	12	9	12	12	13	13	6	6	6	7	7	7	6	5	6	7	7	7	6	6	6	7	7	7	6	5	6	7	7	7	19.9	10.2
P07910;P0DMR1;O60812;B7ZW38;B2RXH8;Q86SE5	P07910;P0DMR1;O60812;B7ZW38;B2RXH8	5;3;3;3;3;1	5;3;3;3;3;1	5;3;3;3;3;1	Heterogeneous nuclear ribonucleoproteins C1/C2;Heterogeneous nuclear ribonucleoprotein C-like 1	HNRNPC;HNRNPCL1;LOC649330;LOC440563	>sp|P07910|HNRPC_HUMAN Heterogeneous nuclear ribonucleoproteins C1/C2 OS=Homo sapiens GN=HNRNPC PE=1 SV=4;>sp|P0DMR1|HNRC4_HUMAN Heterogeneous nuclear ribonucleoprotein C-like 4 OS=Homo sapiens GN=HNRNPCL4 PE=3 SV=1;>sp|O60812|HNRC1_HUMAN Heterogeneous nuc	6	5	5	5	5	4	4	2	3	3	5	5	4	3	3	3	5	4	4	2	3	3	5	5	4	3	3	3	5	4	4	2	3	3	5	5	4	3	3	3	17.6	17.6
P61586;P08134	P61586;P08134	1;1	1;1	1;1	Transforming protein RhoA;Rho-related GTP-binding protein RhoC	RHOA;RHOC	>sp|P61586|RHOA_HUMAN Transforming protein RhoA OS=Homo sapiens GN=RHOA PE=1 SV=1;>sp|P08134|RHOC_HUMAN Rho-related GTP-binding protein RhoC OS=Homo sapiens GN=RHOC PE=1 SV=1	2	1	1	1	1	1	1	1	1	1	1	1	1	1	1	1	1	1	1	1	1	1	1	1	1	1	1	1	1	1	1	1	1	1	1	1	1	1	1	1	5.7	5.7
P08195	P08195	4	4	4	4F2 cell-surface antigen heavy chain	SLC3A2	>sp|P08195|4F2_HUMAN 4F2 cell-surface antigen heavy chain OS=Homo sapiens GN=SLC3A2 PE=1 SV=3	1	4	4	4	3	3	2	2	1	1	2	2	2	2	2	2	3	3	2	2	1	1	2	2	2	2	2	2	3	3	2	2	1	1	2	2	2	2	2	2	5.6	5.6
P08238;Q58FF7;Q58FF8;Q58FG1;Q58FF6	P08238	17;6;3;1;1	17;6;3;1;1	9;3;1;0;0	Heat shock protein HSP 90-beta	HSP90AB1	>sp|P08238|HS90B_HUMAN Heat shock protein HSP 90-beta OS=Homo sapiens GN=HSP90AB1 PE=1 SV=4	5	17	17	9	16	16	15	14	14	16	15	14	16	15	15	15	16	16	15	14	14	16	15	14	16	15	15	15	8	8	7	7	7	8	8	8	8	8	8	8	24	24
P08579	P08579	1	1	1	U2 small nuclear ribonucleoprotein B	SNRPB2	>sp|P08579|RU2B_HUMAN U2 small nuclear ribonucleoprotein B OS=Homo sapiens GN=SNRPB2 PE=1 SV=1	1	1	1	1	0	0	0	1	1	1	0	0	0	1	1	1	0	0	0	1	1	1	0	0	0	1	1	1	0	0	0	1	1	1	0	0	0	1	1	1	4.9	4.9
P08621	P08621	2	2	2	U1 small nuclear ribonucleoprotein 70 kDa	SNRNP70	>sp|P08621|RU17_HUMAN U1 small nuclear ribonucleoprotein 70 kDa OS=Homo sapiens GN=SNRNP70 PE=1 SV=2	1	2	2	2	0	0	0	2	2	2	0	0	0	2	2	2	0	0	0	2	2	2	0	0	0	2	2	2	0	0	0	2	2	2	0	0	0	2	2	2	6.2	6.2
P08670;P17661;Q16352;P07196;P07197	P08670	17;5;1;1;1	15;3;1;1;1	14;2;0;0;0	Vimentin	VIM	>sp|P08670|VIME_HUMAN Vimentin OS=Homo sapiens GN=VIM PE=1 SV=4	5	17	15	14	9	11	11	14	16	16	10	9	9	16	14	15	7	9	10	13	15	15	8	7	7	15	13	14	7	9	10	12	14	14	8	7	7	14	12	13	35.2	33.3
P08708	P08708	5	5	5	40S ribosomal protein S17	RPS17	>sp|P08708|RS17_HUMAN 40S ribosomal protein S17 OS=Homo sapiens GN=RPS17 PE=1 SV=2	1	5	5	5	5	5	5	3	4	3	5	5	5	4	4	4	5	5	5	3	4	3	5	5	5	4	4	4	5	5	5	3	4	3	5	5	5	4	4	4	23.7	23.7
P08865	P08865	2	2	2	40S ribosomal protein SA	RPSA	>sp|P08865|RSSA_HUMAN 40S ribosomal protein SA OS=Homo sapiens GN=RPSA PE=1 SV=4	1	2	2	2	2	2	2	2	2	2	2	2	2	2	2	2	2	2	2	2	2	2	2	2	2	2	2	2	2	2	2	2	2	2	2	2	2	2	2	2	10.2	10.2
P09211	P09211	2	2	2	Glutathione S-transferase P	GSTP1	>sp|P09211|GSTP1_HUMAN Glutathione S-transferase P OS=Homo sapiens GN=GSTP1 PE=1 SV=2	1	2	2	2	2	2	2	2	2	2	2	2	2	2	2	2	2	2	2	2	2	2	2	2	2	2	2	2	2	2	2	2	2	2	2	2	2	2	2	2	12.4	12.4
P09382	P09382	1	1	1	Galectin-1	LGALS1	>sp|P09382|LEG1_HUMAN Galectin-1 OS=Homo sapiens GN=LGALS1 PE=1 SV=2	1	1	1	1	1	1	1	1	1	1	1	1	1	1	1	1	1	1	1	1	1	1	1	1	1	1	1	1	1	1	1	1	1	1	1	1	1	1	1	1	13.3	13.3
P09429;B2RPK0	P09429;B2RPK0	2;1	2;1	2;1	High mobility group protein B1;Putative high mobility group protein B1-like 1	HMGB1;HMGB1P1	>sp|P09429|HMGB1_HUMAN High mobility group protein B1 OS=Homo sapiens GN=HMGB1 PE=1 SV=3;>sp|B2RPK0|HGB1A_HUMAN Putative high mobility group protein B1-like 1 OS=Homo sapiens GN=HMGB1P1 PE=5 SV=1	2	2	2	2	1	1	1	1	1	1	1	1	1	1	1	1	1	1	1	1	1	1	1	1	1	1	1	1	1	1	1	1	1	1	1	1	1	1	1	1	13.5	13.5
P09651;Q32P51	P09651;Q32P51	4;2	4;2	4;2	Heterogeneous nuclear ribonucleoprotein A1;Heterogeneous nuclear ribonucleoprotein A1-like 2	HNRNPA1;HNRNPA1L2	>sp|P09651|ROA1_HUMAN Heterogeneous nuclear ribonucleoprotein A1 OS=Homo sapiens GN=HNRNPA1 PE=1 SV=5;>sp|Q32P51|RA1L2_HUMAN Heterogeneous nuclear ribonucleoprotein A1-like 2 OS=Homo sapiens GN=HNRNPA1L2 PE=2 SV=2	2	4	4	4	4	4	4	4	3	4	4	4	4	4	4	4	4	4	4	4	3	4	4	4	4	4	4	4	4	4	4	4	3	4	4	4	4	4	4	4	14.8	14.8
P09874	P09874	1	1	1	Poly [ADP-ribose] polymerase 1	PARP1	>sp|P09874|PARP1_HUMAN Poly [ADP-ribose] polymerase 1 OS=Homo sapiens GN=PARP1 PE=1 SV=4	1	1	1	1	0	0	0	1	1	1	0	0	0	0	1	1	0	0	0	1	1	1	0	0	0	0	1	1	0	0	0	1	1	1	0	0	0	0	1	1	1.5	1.5
Q71UI9;P0C0S5	Q71UI9;P0C0S5	4;4	2;2	2;2	Histone H2A.V;Histone H2A.Z	H2AFV;H2AFZ	>sp|Q71UI9|H2AV_HUMAN Histone H2A.V OS=Homo sapiens GN=H2AFV PE=1 SV=3;>sp|P0C0S5|H2AZ_HUMAN Histone H2A.Z OS=Homo sapiens GN=H2AFZ PE=1 SV=2	2	4	2	2	3	3	3	4	4	4	3	3	3	4	4	4	1	1	1	2	2	2	1	1	1	2	2	2	1	1	1	2	2	2	1	1	1	2	2	2	31.2	18.8
Q99878;Q96KK5;Q9BTM1;Q16777;Q6FI13;P20671;P0C0S8;Q96QV6;P16104;Q8IUE6;REV__Q8NB25	Q99878;Q96KK5;Q9BTM1;Q16777;Q6FI13;P20671;P0C0S8;Q96QV6;P16104	6;6;6;6;6;6;6;4;4;2;1	6;6;6;6;6;6;6;4;4;2;1	1;1;1;1;1;1;1;0;0;0;0	Histone H2A type 1-J;Histone H2A type 1-H;Histone H2A.J;Histone H2A type 2-C;Histone H2A type 2-A;Histone H2A type 1-D;Histone H2A type 1;Histone H2A type 1-A;Histone H2A.x	HIST1H2AJ;HIST1H2AH;H2AFJ;HIST2H2AC;HIST2H2AA3;HIST1H2AD;HIST1H2AG;HIST1H2AA;H2AFX	>sp|Q99878|H2A1J_HUMAN Histone H2A type 1-J OS=Homo sapiens GN=HIST1H2AJ PE=1 SV=3;>sp|Q96KK5|H2A1H_HUMAN Histone H2A type 1-H OS=Homo sapiens GN=HIST1H2AH PE=1 SV=3;>sp|Q9BTM1|H2AJ_HUMAN Histone H2A.J OS=Homo sapiens GN=H2AFJ PE=1 SV=1;>sp|Q16777|H2A2C_HU	11	6	6	1	6	6	6	6	6	6	6	5	6	6	6	6	6	6	6	6	6	6	6	5	6	6	6	6	1	1	1	1	1	1	1	1	1	1	1	1	35.9	35.9
Q01105;P0DME0	Q01105;P0DME0	2;2	2;2	2;2	Protein SET	SET	>sp|Q01105|SET_HUMAN Protein SET OS=Homo sapiens GN=SET PE=1 SV=3;>sp|P0DME0|SETLP_HUMAN Protein SETSIP OS=Homo sapiens GN=SETSIP PE=1 SV=1	2	2	2	2	2	2	2	2	2	2	2	2	2	2	2	2	2	2	2	2	2	2	2	2	2	2	2	2	2	2	2	2	2	2	2	2	2	2	2	2	7.9	7.9
P0DMV9;P0DMV8	P0DMV9;P0DMV8	7;7	5;5	2;2			>sp|P0DMV9|HS71B_HUMAN Heat shock 70 kDa protein 1B OS=Homo sapiens GN=HSPA1B PE=1 SV=1;>sp|P0DMV8|HS71A_HUMAN Heat shock 70 kDa protein 1A OS=Homo sapiens GN=HSPA1A PE=1 SV=1	2	7	5	2	6	6	6	7	7	7	6	5	6	6	6	6	4	4	4	5	5	5	4	3	4	4	4	4	2	2	2	2	2	2	2	1	2	2	2	2	14.8	11.4
Q01081;P0DN76;Q8WU68	Q01081;P0DN76	3;3;1	3;3;1	3;3;1	Splicing factor U2AF 35 kDa subunit	U2AF1	>sp|Q01081|U2AF1_HUMAN Splicing factor U2AF 35 kDa subunit OS=Homo sapiens GN=U2AF1 PE=1 SV=3;>sp|P0DN76|U2AF5_HUMAN Splicing factor U2AF 35 kDa subunit-like protein OS=Homo sapiens GN=U2AF1L5 PE=1 SV=1	3	3	3	3	2	2	2	2	3	3	2	2	2	2	2	3	2	2	2	2	3	3	2	2	2	2	2	3	2	2	2	2	3	3	2	2	2	2	2	3	13.8	13.8
P0DP25;P0DP24;P0DP23	P0DP25;P0DP24;P0DP23	1;1;1	1;1;1	1;1;1			>sp|P0DP25|CALM3_HUMAN Calmodulin-3 OS=Homo sapiens GN=CALM3 PE=1 SV=1;>sp|P0DP24|CALM2_HUMAN Calmodulin-2 OS=Homo sapiens GN=CALM2 PE=1 SV=1;>sp|P0DP23|CALM1_HUMAN Calmodulin-1 OS=Homo sapiens GN=CALM1 PE=1 SV=1	3	1	1	1	1	0	1	0	1	1	1	0	1	1	0	1	1	0	1	0	1	1	1	0	1	1	0	1	1	0	1	0	1	1	1	0	1	1	0	1	8.7	8.7
P10599	P10599	2	2	2	Thioredoxin	TXN	>sp|P10599|THIO_HUMAN Thioredoxin OS=Homo sapiens GN=TXN PE=1 SV=3	1	2	2	2	1	1	1	2	2	1	1	1	1	2	2	2	1	1	1	2	2	1	1	1	1	2	2	2	1	1	1	2	2	1	1	1	1	2	2	2	10.5	10.5
P10809	P10809	16	16	16	60 kDa heat shock protein, mitochondrial	HSPD1	>sp|P10809|CH60_HUMAN 60 kDa heat shock protein, mitochondrial OS=Homo sapiens GN=HSPD1 PE=1 SV=2	1	16	16	16	13	13	13	13	15	14	14	13	14	15	14	15	13	13	13	13	15	14	14	13	14	15	14	15	13	13	13	13	15	14	14	13	14	15	14	15	33.3	33.3
P10909	P10909	2	2	2	Clusterin;Clusterin beta chain;Clusterin alpha chain	CLU	>sp|P10909|CLUS_HUMAN Clusterin OS=Homo sapiens GN=CLU PE=1 SV=1	1	2	2	2	0	2	2	0	0	0	1	0	0	0	0	0	0	2	2	0	0	0	1	0	0	0	0	0	0	2	2	0	0	0	1	0	0	0	0	0	6.2	6.2
P11021	P11021	5	4	4	78 kDa glucose-regulated protein	HSPA5	>sp|P11021|GRP78_HUMAN 78 kDa glucose-regulated protein OS=Homo sapiens GN=HSPA5 PE=1 SV=2	1	5	4	4	3	2	3	5	5	5	3	3	3	5	5	4	2	1	2	4	4	4	2	2	2	4	4	3	2	1	2	4	4	4	2	2	2	4	4	3	11	8.6
P11142;P54652	P11142	19;8	19;8	15;4	Heat shock cognate 71 kDa protein	HSPA8	>sp|P11142|HSP7C_HUMAN Heat shock cognate 71 kDa protein OS=Homo sapiens GN=HSPA8 PE=1 SV=1	2	19	19	15	14	16	15	19	19	18	15	16	16	18	18	18	14	16	15	19	19	18	15	16	16	18	18	18	11	12	12	15	15	14	11	12	12	14	14	14	30.3	30.3
P11177	P11177	1	1	1	Pyruvate dehydrogenase E1 component subunit beta, mitochondrial	PDHB	>sp|P11177|ODPB_HUMAN Pyruvate dehydrogenase E1 component subunit beta, mitochondrial OS=Homo sapiens GN=PDHB PE=1 SV=3	1	1	1	1	0	0	0	1	1	1	0	0	0	1	0	1	0	0	0	1	1	1	0	0	0	1	0	1	0	0	0	1	1	1	0	0	0	1	0	1	3.1	3.1
P11387	P11387	2	2	2	DNA topoisomerase 1	TOP1	>sp|P11387|TOP1_HUMAN DNA topoisomerase 1 OS=Homo sapiens GN=TOP1 PE=1 SV=2	1	2	2	2	1	1	1	2	2	2	1	1	1	2	2	2	1	1	1	2	2	2	1	1	1	2	2	2	1	1	1	2	2	2	1	1	1	2	2	2	4.2	4.2
P11532	P11532	1	1	1	Dystrophin	DMD	>sp|P11532|DMD_HUMAN Dystrophin OS=Homo sapiens GN=DMD PE=1 SV=3	1	1	1	1	0	0	0	0	1	1	0	0	0	0	0	0	0	0	0	0	1	1	0	0	0	0	0	0	0	0	0	0	1	1	0	0	0	0	0	0	0.3	0.3
P11940;Q13310	P11940;Q13310	1;1	1;1	1;1	Polyadenylate-binding protein 1;Polyadenylate-binding protein 4	PABPC1;PABPC4	>sp|P11940|PABP1_HUMAN Polyadenylate-binding protein 1 OS=Homo sapiens GN=PABPC1 PE=1 SV=2;>sp|Q13310|PABP4_HUMAN Polyadenylate-binding protein 4 OS=Homo sapiens GN=PABPC4 PE=1 SV=1	2	1	1	1	0	0	0	1	1	1	0	0	0	1	1	1	0	0	0	1	1	1	0	0	0	1	1	1	0	0	0	1	1	1	0	0	0	1	1	1	1.7	1.7
P12236;P12235;Q9H0C2	P12236;P12235	5;3;1	2;1;0	2;1;0	ADP/ATP translocase 3;ADP/ATP translocase 1	SLC25A6;SLC25A4	>sp|P12236|ADT3_HUMAN ADP/ATP translocase 3 OS=Homo sapiens GN=SLC25A6 PE=1 SV=4;>sp|P12235|ADT1_HUMAN ADP/ATP translocase 1 OS=Homo sapiens GN=SLC25A4 PE=1 SV=4	3	5	2	2	4	4	4	5	5	5	4	4	4	5	5	5	2	2	2	2	2	2	2	2	2	2	2	2	2	2	2	2	2	2	2	2	2	2	2	2	17.1	8.1
P12268;P20839	P12268;P20839	2;1	2;1	2;1	Inosine-5-monophosphate dehydrogenase 2;Inosine-5-monophosphate dehydrogenase 1	IMPDH2;IMPDH1	>sp|P12268|IMDH2_HUMAN Inosine-5-monophosphate dehydrogenase 2 OS=Homo sapiens GN=IMPDH2 PE=1 SV=2;>sp|P20839|IMDH1_HUMAN Inosine-5-monophosphate dehydrogenase 1 OS=Homo sapiens GN=IMPDH1 PE=1 SV=2	2	2	2	2	0	0	0	2	2	2	0	0	0	1	2	2	0	0	0	2	2	2	0	0	0	1	2	2	0	0	0	2	2	2	0	0	0	1	2	2	3.9	3.9
P12273	P12273	2	2	2	Prolactin-inducible protein	PIP	>sp|P12273|PIP_HUMAN Prolactin-inducible protein OS=Homo sapiens GN=PIP PE=1 SV=1	1	2	2	2	1	2	2	0	0	0	0	0	0	0	0	0	1	2	2	0	0	0	0	0	0	0	0	0	1	2	2	0	0	0	0	0	0	0	0	0	15.1	15.1
P12277	P12277	1	1	1	Creatine kinase B-type	CKB	>sp|P12277|KCRB_HUMAN Creatine kinase B-type OS=Homo sapiens GN=CKB PE=1 SV=1	1	1	1	1	1	1	1	1	1	1	1	1	1	1	1	1	1	1	1	1	1	1	1	1	1	1	1	1	1	1	1	1	1	1	1	1	1	1	1	1	4.2	4.2
P12956	P12956	2	2	2	X-ray repair cross-complementing protein 6	XRCC6	>sp|P12956|XRCC6_HUMAN X-ray repair cross-complementing protein 6 OS=Homo sapiens GN=XRCC6 PE=1 SV=2	1	2	2	2	0	0	0	2	2	2	0	0	0	2	2	2	0	0	0	2	2	2	0	0	0	2	2	2	0	0	0	2	2	2	0	0	0	2	2	2	4.1	4.1
P13639	P13639	13	13	12	Elongation factor 2	EEF2	>sp|P13639|EF2_HUMAN Elongation factor 2 OS=Homo sapiens GN=EEF2 PE=1 SV=4	1	13	13	12	10	11	11	11	11	11	9	10	10	11	11	11	10	11	11	11	11	11	9	10	10	11	11	11	9	10	10	10	10	10	8	9	9	10	10	10	17.4	17.4
P14618;P30613	P14618	14;1	14;1	14;1	Pyruvate kinase PKM	PKM	>sp|P14618|KPYM_HUMAN Pyruvate kinase PKM OS=Homo sapiens GN=PKM PE=1 SV=4	2	14	14	14	12	12	12	13	13	12	12	11	12	13	13	14	12	12	12	13	13	12	12	11	12	13	13	14	12	12	12	13	13	12	12	11	12	13	13	14	29	29
P60660;P14649	P60660;P14649	1;1	1;1	1;1	Myosin light polypeptide 6;Myosin light chain 6B	MYL6;MYL6B	>sp|P60660|MYL6_HUMAN Myosin light polypeptide 6 OS=Homo sapiens GN=MYL6 PE=1 SV=2;>sp|P14649|MYL6B_HUMAN Myosin light chain 6B OS=Homo sapiens GN=MYL6B PE=1 SV=1	2	1	1	1	1	1	1	1	1	1	1	1	1	1	1	1	1	1	1	1	1	1	1	1	1	1	1	1	1	1	1	1	1	1	1	1	1	1	1	1	8.6	8.6
P14866	P14866	5	5	5	Heterogeneous nuclear ribonucleoprotein L	HNRNPL	>sp|P14866|HNRPL_HUMAN Heterogeneous nuclear ribonucleoprotein L OS=Homo sapiens GN=HNRNPL PE=1 SV=2	1	5	5	5	3	2	3	4	4	4	3	3	3	4	4	4	3	2	3	4	4	4	3	3	3	4	4	4	3	2	3	4	4	4	3	3	3	4	4	4	9.7	9.7
P14923	P14923	7	7	7	Junction plakoglobin	JUP	>sp|P14923|PLAK_HUMAN Junction plakoglobin OS=Homo sapiens GN=JUP PE=1 SV=3	1	7	7	7	1	7	1	1	1	0	1	2	4	1	1	0	1	7	1	1	1	0	1	2	4	1	1	0	1	7	1	1	1	0	1	2	4	1	1	0	10.2	10.2
P84095;P60953;P63000;P60763;P15153;P17081;Q9H4E5	P84095;P60953;P63000;P60763;P15153;P17081;Q9H4E5	1;1;1;1;1;1;1	1;1;1;1;1;1;1	1;1;1;1;1;1;1	Rho-related GTP-binding protein RhoG;Cell division control protein 42 homolog;Ras-related C3 botulinum toxin substrate 1;Ras-related C3 botulinum toxin substrate 3;Ras-related C3 botulinum toxin substrate 2;Rho-related GTP-binding protein RhoQ;Rho-related GTP-binding protein RhoJ	RHOG;CDC42;RAC1;RAC3;RAC2;RHOQ;RHOJ	>sp|P84095|RHOG_HUMAN Rho-related GTP-binding protein RhoG OS=Homo sapiens GN=RHOG PE=1 SV=1;>sp|P60953|CDC42_HUMAN Cell division control protein 42 homolog OS=Homo sapiens GN=CDC42 PE=1 SV=2;>sp|P63000|RAC1_HUMAN Ras-related C3 botulinum toxin substrate 1	7	1	1	1	1	1	1	1	1	1	1	1	1	1	1	1	1	1	1	1	1	1	1	1	1	1	1	1	1	1	1	1	1	1	1	1	1	1	1	1	5.8	5.8
P15531	P15531	3	3	1	Nucleoside diphosphate kinase A	NME1	>sp|P15531|NDKA_HUMAN Nucleoside diphosphate kinase A OS=Homo sapiens GN=NME1 PE=1 SV=1	1	3	3	1	2	1	3	2	2	2	2	1	1	2	2	2	2	1	3	2	2	2	2	1	1	2	2	2	0	0	1	1	1	1	0	0	0	1	1	1	28.3	28.3
P15880	P15880	10	10	10	40S ribosomal protein S2	RPS2	>sp|P15880|RS2_HUMAN 40S ribosomal protein S2 OS=Homo sapiens GN=RPS2 PE=1 SV=2	1	10	10	10	5	6	5	6	9	9	6	5	6	6	8	8	5	6	5	6	9	9	6	5	6	6	8	8	5	6	5	6	9	9	6	5	6	6	8	8	35.2	35.2
P15924	P15924	9	9	9	Desmoplakin	DSP	>sp|P15924|DESP_HUMAN Desmoplakin OS=Homo sapiens GN=DSP PE=1 SV=3	1	9	9	9	1	7	6	2	1	1	2	2	2	3	5	0	1	7	6	2	1	1	2	2	2	3	5	0	1	7	6	2	1	1	2	2	2	3	5	0	3.5	3.5
P16401	P16401	2	1	1	Histone H1.5	HIST1H1B	>sp|P16401|H15_HUMAN Histone H1.5 OS=Homo sapiens GN=HIST1H1B PE=1 SV=3	1	2	1	1	2	2	2	1	1	1	2	2	2	1	1	1	1	1	1	1	1	1	1	1	1	1	1	1	1	1	1	1	1	1	1	1	1	1	1	1	8.8	4.9
P16403;P10412;P16402;P22492;Q02539	P16403;P10412;P16402	6;5;5;2;2	6;5;5;2;2	5;4;4;1;1	Histone H1.2;Histone H1.4;Histone H1.3	HIST1H1C;HIST1H1E;HIST1H1D	>sp|P16403|H12_HUMAN Histone H1.2 OS=Homo sapiens GN=HIST1H1C PE=1 SV=2;>sp|P10412|H14_HUMAN Histone H1.4 OS=Homo sapiens GN=HIST1H1E PE=1 SV=2;>sp|P16402|H13_HUMAN Histone H1.3 OS=Homo sapiens GN=HIST1H1D PE=1 SV=2	5	6	6	5	5	5	5	3	3	4	5	5	5	3	3	5	5	5	5	3	3	4	5	5	5	3	3	5	4	4	4	3	3	4	4	4	4	3	3	5	27.2	27.2
P17066;P48741	P17066;P48741	6;3	1;1	1;1	Heat shock 70 kDa protein 6;Putative heat shock 70 kDa protein 7	HSPA6;HSPA7	>sp|P17066|HSP76_HUMAN Heat shock 70 kDa protein 6 OS=Homo sapiens GN=HSPA6 PE=1 SV=2;>sp|P48741|HSP77_HUMAN Putative heat shock 70 kDa protein 7 OS=Homo sapiens GN=HSPA7 PE=5 SV=2	2	6	1	1	4	5	4	6	6	6	5	5	5	5	5	5	1	1	1	1	1	1	1	1	1	1	1	1	1	1	1	1	1	1	1	1	1	1	1	1	11.5	1.7
P17812;Q9NRF8	P17812	7;1	7;1	7;1	CTP synthase 1	CTPS1	>sp|P17812|PYRG1_HUMAN CTP synthase 1 OS=Homo sapiens GN=CTPS1 PE=1 SV=2	2	7	7	7	5	5	5	7	7	6	5	5	5	7	7	6	5	5	5	7	7	6	5	5	5	7	7	6	5	5	5	7	7	6	5	5	5	7	7	6	14.2	14.2
P17844;Q92841	P17844	10;4	10;4	10;4	Probable ATP-dependent RNA helicase DDX5	DDX5	>sp|P17844|DDX5_HUMAN Probable ATP-dependent RNA helicase DDX5 OS=Homo sapiens GN=DDX5 PE=1 SV=1	2	10	10	10	5	5	4	8	9	7	5	5	5	10	9	10	5	5	4	8	9	7	5	5	5	10	9	10	5	5	4	8	9	7	5	5	5	10	9	10	17.1	17.1
P17987	P17987	8	8	8	T-complex protein 1 subunit alpha	TCP1	>sp|P17987|TCPA_HUMAN T-complex protein 1 subunit alpha OS=Homo sapiens GN=TCP1 PE=1 SV=1	1	8	8	8	4	4	4	5	6	7	4	4	4	7	5	6	4	4	4	5	6	7	4	4	4	7	5	6	4	4	4	5	6	7	4	4	4	7	5	6	16.9	16.9
P18077	P18077	1	1	1	60S ribosomal protein L35a	RPL35A	>sp|P18077|RL35A_HUMAN 60S ribosomal protein L35a OS=Homo sapiens GN=RPL35A PE=1 SV=2	1	1	1	1	1	1	1	1	1	1	1	1	1	1	1	1	1	1	1	1	1	1	1	1	1	1	1	1	1	1	1	1	1	1	1	1	1	1	1	1	10.9	10.9
P18085;P84085;P84077;P61204	P18085;P84085;P84077;P61204	2;1;1;1	2;1;1;1	2;1;1;1	ADP-ribosylation factor 4;ADP-ribosylation factor 5;ADP-ribosylation factor 1;ADP-ribosylation factor 3	ARF4;ARF5;ARF1;ARF3	>sp|P18085|ARF4_HUMAN ADP-ribosylation factor 4 OS=Homo sapiens GN=ARF4 PE=1 SV=3;>sp|P84085|ARF5_HUMAN ADP-ribosylation factor 5 OS=Homo sapiens GN=ARF5 PE=1 SV=2;>sp|P84077|ARF1_HUMAN ADP-ribosylation factor 1 OS=Homo sapiens GN=ARF1 PE=1 SV=2;>sp|P61204	4	2	2	2	2	2	2	1	2	2	2	1	2	2	2	2	2	2	2	1	2	2	2	1	2	2	2	2	2	2	2	1	2	2	2	1	2	2	2	2	11.7	11.7
P18124	P18124	9	9	9	60S ribosomal protein L7	RPL7	>sp|P18124|RL7_HUMAN 60S ribosomal protein L7 OS=Homo sapiens GN=RPL7 PE=1 SV=1	1	9	9	9	3	3	3	4	6	4	4	3	3	4	6	6	3	3	3	4	6	4	4	3	3	4	6	6	3	3	3	4	6	4	4	3	3	4	6	6	26.2	26.2
P18621	P18621	4	4	4	60S ribosomal protein L17	RPL17	>sp|P18621|RL17_HUMAN 60S ribosomal protein L17 OS=Homo sapiens GN=RPL17 PE=1 SV=3	1	4	4	4	2	2	2	2	3	3	2	1	2	3	3	4	2	2	2	2	3	3	2	1	2	3	3	4	2	2	2	2	3	3	2	1	2	3	3	4	26.6	26.6
P19338	P19338	10	10	10	Nucleolin	NCL	>sp|P19338|NUCL_HUMAN Nucleolin OS=Homo sapiens GN=NCL PE=1 SV=3	1	10	10	10	8	8	8	10	9	9	8	8	8	9	10	9	8	8	8	10	9	9	8	8	8	9	10	9	8	8	8	10	9	9	8	8	8	9	10	9	14.1	14.1
P20594	P20594	1	1	1	Atrial natriuretic peptide receptor 2	NPR2	>sp|P20594|ANPRB_HUMAN Atrial natriuretic peptide receptor 2 OS=Homo sapiens GN=NPR2 PE=1 SV=1	1	1	1	1	0	0	0	1	0	0	0	0	0	1	0	0	0	0	0	1	0	0	0	0	0	1	0	0	0	0	0	1	0	0	0	0	0	1	0	0	0.9	0.9
P20700	P20700	2	2	2	Lamin-B1	LMNB1	>sp|P20700|LMNB1_HUMAN Lamin-B1 OS=Homo sapiens GN=LMNB1 PE=1 SV=2	1	2	2	2	1	1	1	2	2	2	1	1	1	2	2	2	1	1	1	2	2	2	1	1	1	2	2	2	1	1	1	2	2	2	1	1	1	2	2	2	3.8	3.8
P20962	P20962	1	1	1	Parathymosin	PTMS	>sp|P20962|PTMS_HUMAN Parathymosin OS=Homo sapiens GN=PTMS PE=1 SV=2	1	1	1	1	0	0	0	1	1	1	0	0	0	1	1	1	0	0	0	1	1	1	0	0	0	1	1	1	0	0	0	1	1	1	0	0	0	1	1	1	10.8	10.8
Q9UQ88;P21127;Q13882	Q9UQ88;P21127	6;6;1	6;6;1	6;6;1	Cyclin-dependent kinase 11A;Cyclin-dependent kinase 11B	CDK11A;CDK11B	>sp|Q9UQ88|CD11A_HUMAN Cyclin-dependent kinase 11A OS=Homo sapiens GN=CDK11A PE=1 SV=4;>sp|P21127|CD11B_HUMAN Cyclin-dependent kinase 11B OS=Homo sapiens GN=CDK11B PE=1 SV=3	3	6	6	6	4	4	4	5	6	6	4	4	4	5	6	5	4	4	4	5	6	6	4	4	4	5	6	5	4	4	4	5	6	6	4	4	4	5	6	5	7.3	7.3
P21333;O75369	P21333	13;1	13;1	13;1	Filamin-A	FLNA	>sp|P21333|FLNA_HUMAN Filamin-A OS=Homo sapiens GN=FLNA PE=1 SV=4	2	13	13	13	8	9	9	10	10	10	9	9	9	12	12	12	8	9	9	10	10	10	9	9	9	12	12	12	8	9	9	10	10	10	9	9	9	12	12	12	6.7	6.7
P21796	P21796	4	4	4	Voltage-dependent anion-selective channel protein 1	VDAC1	>sp|P21796|VDAC1_HUMAN Voltage-dependent anion-selective channel protein 1 OS=Homo sapiens GN=VDAC1 PE=1 SV=2	1	4	4	4	1	2	2	3	4	4	2	2	2	4	4	4	1	2	2	3	4	4	2	2	2	4	4	4	1	2	2	3	4	4	2	2	2	4	4	4	16.3	16.3
P22087	P22087	2	2	2	rRNA 2-O-methyltransferase fibrillarin	FBL	>sp|P22087|FBRL_HUMAN rRNA 2-O-methyltransferase fibrillarin OS=Homo sapiens GN=FBL PE=1 SV=2	1	2	2	2	0	0	0	1	2	2	0	0	0	1	1	2	0	0	0	1	2	2	0	0	0	1	1	2	0	0	0	1	2	2	0	0	0	1	1	2	6.5	6.5
P22314	P22314	2	2	2	Ubiquitin-like modifier-activating enzyme 1	UBA1	>sp|P22314|UBA1_HUMAN Ubiquitin-like modifier-activating enzyme 1 OS=Homo sapiens GN=UBA1 PE=1 SV=3	1	2	2	2	2	2	2	1	1	1	2	2	2	1	1	1	2	2	2	1	1	1	2	2	2	1	1	1	2	2	2	1	1	1	2	2	2	1	1	1	2.6	2.6
P22392;O60361	P22392;O60361	3;2	1;1	1;1	Nucleoside diphosphate kinase B;Putative nucleoside diphosphate kinase	NME2;NME2P1	>sp|P22392|NDKB_HUMAN Nucleoside diphosphate kinase B OS=Homo sapiens GN=NME2 PE=1 SV=1;>sp|O60361|NDK8_HUMAN Putative nucleoside diphosphate kinase OS=Homo sapiens GN=NME2P1 PE=5 SV=1	2	3	1	1	2	1	2	2	2	2	2	1	1	2	2	2	0	0	0	1	1	1	0	0	0	1	1	1	0	0	0	1	1	1	0	0	0	1	1	1	25.7	6.6
P22626	P22626	3	3	3	Heterogeneous nuclear ribonucleoproteins A2/B1	HNRNPA2B1	>sp|P22626|ROA2_HUMAN Heterogeneous nuclear ribonucleoproteins A2/B1 OS=Homo sapiens GN=HNRNPA2B1 PE=1 SV=2	1	3	3	3	2	2	2	3	3	3	3	3	3	3	3	3	2	2	2	3	3	3	3	3	3	3	3	3	2	2	2	3	3	3	3	3	3	3	3	3	9.9	9.9
P23246	P23246	4	4	4	Splicing factor, proline- and glutamine-rich	SFPQ	>sp|P23246|SFPQ_HUMAN Splicing factor, proline- and glutamine-rich OS=Homo sapiens GN=SFPQ PE=1 SV=2	1	4	4	4	1	2	2	3	3	2	2	0	2	3	2	3	1	2	2	3	3	2	2	0	2	3	2	3	1	2	2	3	3	2	2	0	2	3	2	3	6.8	6.8
P23284	P23284	1	1	1	Peptidyl-prolyl cis-trans isomerase B	PPIB	>sp|P23284|PPIB_HUMAN Peptidyl-prolyl cis-trans isomerase B OS=Homo sapiens GN=PPIB PE=1 SV=2	1	1	1	1	0	0	0	1	1	1	0	0	0	1	1	1	0	0	0	1	1	1	0	0	0	1	1	1	0	0	0	1	1	1	0	0	0	1	1	1	6	6
P23396	P23396	12	12	12	40S ribosomal protein S3	RPS3	>sp|P23396|RS3_HUMAN 40S ribosomal protein S3 OS=Homo sapiens GN=RPS3 PE=1 SV=2	1	12	12	12	7	7	7	11	10	9	7	7	7	10	10	11	7	7	7	11	10	9	7	7	7	10	10	11	7	7	7	11	10	9	7	7	7	10	10	11	54.3	54.3
P23528	P23528	2	2	2	Cofilin-1	CFL1	>sp|P23528|COF1_HUMAN Cofilin-1 OS=Homo sapiens GN=CFL1 PE=1 SV=3	1	2	2	2	1	1	1	2	2	2	1	1	1	2	2	2	1	1	1	2	2	2	1	1	1	2	2	2	1	1	1	2	2	2	1	1	1	2	2	2	15.1	15.1
P24534	P24534	1	1	1	Elongation factor 1-beta	EEF1B2	>sp|P24534|EF1B_HUMAN Elongation factor 1-beta OS=Homo sapiens GN=EEF1B2 PE=1 SV=3	1	1	1	1	1	1	1	1	1	1	1	1	1	1	1	1	1	1	1	1	1	1	1	1	1	1	1	1	1	1	1	1	1	1	1	1	1	1	1	1	6.7	6.7
P25311	P25311	1	1	1	Zinc-alpha-2-glycoprotein	AZGP1	>sp|P25311|ZA2G_HUMAN Zinc-alpha-2-glycoprotein OS=Homo sapiens GN=AZGP1 PE=1 SV=2	1	1	1	1	1	1	1	0	0	0	0	0	0	0	0	0	1	1	1	0	0	0	0	0	0	0	0	0	1	1	1	0	0	0	0	0	0	0	0	0	3.4	3.4
P25398	P25398	3	3	3	40S ribosomal protein S12	RPS12	>sp|P25398|RS12_HUMAN 40S ribosomal protein S12 OS=Homo sapiens GN=RPS12 PE=1 SV=3	1	3	3	3	1	1	1	2	3	3	1	1	1	2	2	2	1	1	1	2	3	3	1	1	1	2	2	2	1	1	1	2	3	3	1	1	1	2	2	2	29.5	29.5
P25705	P25705	7	7	7	ATP synthase subunit alpha, mitochondrial	ATP5A1	>sp|P25705|ATPA_HUMAN ATP synthase subunit alpha, mitochondrial OS=Homo sapiens GN=ATP5A1 PE=1 SV=1	1	7	7	7	7	7	7	6	6	6	7	7	7	6	5	5	7	7	7	6	6	6	7	7	7	6	5	5	7	7	7	6	6	6	7	7	7	6	5	5	15.6	15.6
P26368	P26368	1	1	1	Splicing factor U2AF 65 kDa subunit	U2AF2	>sp|P26368|U2AF2_HUMAN Splicing factor U2AF 65 kDa subunit OS=Homo sapiens GN=U2AF2 PE=1 SV=4	1	1	1	1	1	1	1	1	1	1	1	1	1	1	1	1	1	1	1	1	1	1	1	1	1	1	1	1	1	1	1	1	1	1	1	1	1	1	1	1	3.8	3.8
P26373	P26373	7	7	7	60S ribosomal protein L13	RPL13	>sp|P26373|RL13_HUMAN 60S ribosomal protein L13 OS=Homo sapiens GN=RPL13 PE=1 SV=4	1	7	7	7	5	5	4	5	5	6	6	5	5	4	5	6	5	5	4	5	5	6	6	5	5	4	5	6	5	5	4	5	5	6	6	5	5	4	5	6	30.3	30.3
P26599;O95758	P26599;O95758	3;2	3;2	3;2	Polypyrimidine tract-binding protein 1;Polypyrimidine tract-binding protein 3	PTBP1;PTBP3	>sp|P26599|PTBP1_HUMAN Polypyrimidine tract-binding protein 1 OS=Homo sapiens GN=PTBP1 PE=1 SV=1;>sp|O95758|PTBP3_HUMAN Polypyrimidine tract-binding protein 3 OS=Homo sapiens GN=PTBP3 PE=1 SV=2	2	3	3	3	2	2	2	3	3	3	2	2	2	3	3	3	2	2	2	3	3	3	2	2	2	3	3	3	2	2	2	3	3	3	2	2	2	3	3	3	4.9	4.9
P26639	P26639	1	1	1	Threonine--tRNA ligase, cytoplasmic	TARS	>sp|P26639|SYTC_HUMAN Threonine--tRNA ligase, cytoplasmic OS=Homo sapiens GN=TARS PE=1 SV=3	1	1	1	1	1	1	1	1	1	1	1	1	1	1	1	1	1	1	1	1	1	1	1	1	1	1	1	1	1	1	1	1	1	1	1	1	1	1	1	1	1.4	1.4
P26641	P26641	3	3	3	Elongation factor 1-gamma	EEF1G	>sp|P26641|EF1G_HUMAN Elongation factor 1-gamma OS=Homo sapiens GN=EEF1G PE=1 SV=3	1	3	3	3	3	3	2	2	2	2	3	3	3	2	2	2	3	3	2	2	2	2	3	3	3	2	2	2	3	3	2	2	2	2	3	3	3	2	2	2	8.5	8.5
P27348	P27348	1	1	1	14-3-3 protein theta	YWHAQ	>sp|P27348|1433T_HUMAN 14-3-3 protein theta OS=Homo sapiens GN=YWHAQ PE=1 SV=1	1	1	1	1	1	1	1	1	1	1	1	1	1	1	1	1	1	1	1	1	1	1	1	1	1	1	1	1	1	1	1	1	1	1	1	1	1	1	1	1	5.7	5.7
P27635;Q96L21	P27635	6;2	6;2	6;2	60S ribosomal protein L10	RPL10	>sp|P27635|RL10_HUMAN 60S ribosomal protein L10 OS=Homo sapiens GN=RPL10 PE=1 SV=4	2	6	6	6	0	0	0	1	4	5	0	0	0	1	5	6	0	0	0	1	4	5	0	0	0	1	5	6	0	0	0	1	4	5	0	0	0	1	5	6	24.3	24.3
P27797	P27797	1	1	1	Calreticulin	CALR	>sp|P27797|CALR_HUMAN Calreticulin OS=Homo sapiens GN=CALR PE=1 SV=1	1	1	1	1	1	0	1	1	1	1	1	1	1	1	1	1	1	0	1	1	1	1	1	1	1	1	1	1	1	0	1	1	1	1	1	1	1	1	1	1	2.2	2.2
P28072	P28072	1	1	1	Proteasome subunit beta type-6	PSMB6	>sp|P28072|PSB6_HUMAN Proteasome subunit beta type-6 OS=Homo sapiens GN=PSMB6 PE=1 SV=4	1	1	1	1	1	1	1	1	1	1	1	1	1	1	1	1	1	1	1	1	1	1	1	1	1	1	1	1	1	1	1	1	1	1	1	1	1	1	1	1	4.6	4.6
P29692	P29692	3	3	3	Elongation factor 1-delta	EEF1D	>sp|P29692|EF1D_HUMAN Elongation factor 1-delta OS=Homo sapiens GN=EEF1D PE=1 SV=5	1	3	3	3	3	3	3	3	3	3	3	3	3	3	3	3	3	3	3	3	3	3	3	3	3	3	3	3	3	3	3	3	3	3	3	3	3	3	3	3	17.1	17.1
P30050	P30050	7	7	7	60S ribosomal protein L12	RPL12	>sp|P30050|RL12_HUMAN 60S ribosomal protein L12 OS=Homo sapiens GN=RPL12 PE=1 SV=1	1	7	7	7	6	7	7	6	6	6	6	5	6	5	6	6	6	7	7	6	6	6	6	5	6	5	6	6	6	7	7	6	6	6	6	5	6	5	6	6	59.4	59.4
P31025;Q5VSP4	P31025;Q5VSP4	2;1	2;1	2;1	Lipocalin-1;Putative lipocalin 1-like protein 1	LCN1;LCN1P1	>sp|P31025|LCN1_HUMAN Lipocalin-1 OS=Homo sapiens GN=LCN1 PE=1 SV=1;>sp|Q5VSP4|LC1L1_HUMAN Putative lipocalin 1-like protein 1 OS=Homo sapiens GN=LCN1P1 PE=5 SV=1	2	2	2	2	2	2	1	0	0	0	0	2	1	0	0	0	2	2	1	0	0	0	0	2	1	0	0	0	2	2	1	0	0	0	0	2	1	0	0	0	12.5	12.5
P31040	P31040	1	1	1	Succinate dehydrogenase [ubiquinone] flavoprotein subunit, mitochondrial	SDHA	>sp|P31040|SDHA_HUMAN Succinate dehydrogenase [ubiquinone] flavoprotein subunit, mitochondrial OS=Homo sapiens GN=SDHA PE=1 SV=2	1	1	1	1	0	0	0	1	1	1	0	0	0	1	1	1	0	0	0	1	1	1	0	0	0	1	1	1	0	0	0	1	1	1	0	0	0	1	1	1	1.7	1.7
P31327	P31327	9	9	9	Carbamoyl-phosphate synthase [ammonia], mitochondrial	CPS1	>sp|P31327|CPSM_HUMAN Carbamoyl-phosphate synthase [ammonia], mitochondrial OS=Homo sapiens GN=CPS1 PE=1 SV=2	1	9	9	9	4	7	6	5	6	4	6	4	6	5	4	4	4	7	6	5	6	4	6	4	6	5	4	4	4	7	6	5	6	4	6	4	6	5	4	4	7.2	7.2
P55795;P31943;P52597	P55795;P31943;P52597	2;2;1	2;2;1	2;2;1	Heterogeneous nuclear ribonucleoprotein H2;Heterogeneous nuclear ribonucleoprotein H2, N-terminally processed;Heterogeneous nuclear ribonucleoprotein H;Heterogeneous nuclear ribonucleoprotein H, N-terminally processed;Heterogeneous nuclear ribonucleoprotein F;Heterogeneous nuclear ribonucleoprotein F, N-terminally processed	HNRNPH2;HNRNPH1;HNRNPF	>sp|P55795|HNRH2_HUMAN Heterogeneous nuclear ribonucleoprotein H2 OS=Homo sapiens GN=HNRNPH2 PE=1 SV=1;>sp|P31943|HNRH1_HUMAN Heterogeneous nuclear ribonucleoprotein H OS=Homo sapiens GN=HNRNPH1 PE=1 SV=4;>sp|P52597|HNRPF_HUMAN Heterogeneous nuclear ribonu	3	2	2	2	2	2	2	2	2	2	2	2	2	2	2	2	2	2	2	2	2	2	2	2	2	2	2	2	2	2	2	2	2	2	2	2	2	2	2	2	6	6
P32119	P32119	3	2	2	Peroxiredoxin-2	PRDX2	>sp|P32119|PRDX2_HUMAN Peroxiredoxin-2 OS=Homo sapiens GN=PRDX2 PE=1 SV=5	1	3	2	2	1	1	1	2	3	3	1	1	1	3	3	3	0	0	0	1	2	2	0	0	0	2	2	2	0	0	0	1	2	2	0	0	0	2	2	2	19.2	13.6
P33176	P33176	1	1	1	Kinesin-1 heavy chain	KIF5B	>sp|P33176|KINH_HUMAN Kinesin-1 heavy chain OS=Homo sapiens GN=KIF5B PE=1 SV=1	1	1	1	1	0	0	0	1	1	1	0	0	0	1	1	1	0	0	0	1	1	1	0	0	0	1	1	1	0	0	0	1	1	1	0	0	0	1	1	1	1.1	1.1
P35030	P35030	1	1	1	Trypsin-3	PRSS3	>sp|P35030|TRY3_HUMAN Trypsin-3 OS=Homo sapiens GN=PRSS3 PE=1 SV=2	1	1	1	1	1	1	1	1	1	1	1	1	1	1	1	1	1	1	1	1	1	1	1	1	1	1	1	1	1	1	1	1	1	1	1	1	1	1	1	1	4.3	4.3
P35232	P35232	3	3	3	Prohibitin	PHB	>sp|P35232|PHB_HUMAN Prohibitin OS=Homo sapiens GN=PHB PE=1 SV=1	1	3	3	3	2	2	2	3	3	3	2	2	2	3	3	3	2	2	2	3	3	3	2	2	2	3	3	3	2	2	2	3	3	3	2	2	2	3	3	3	11	11
P35251	P35251	4	4	4	Replication factor C subunit 1	RFC1	>sp|P35251|RFC1_HUMAN Replication factor C subunit 1 OS=Homo sapiens GN=RFC1 PE=1 SV=4	1	4	4	4	0	0	0	2	4	3	0	0	0	0	3	4	0	0	0	2	4	3	0	0	0	0	3	4	0	0	0	2	4	3	0	0	0	0	3	4	5.2	5.2
P35268	P35268	3	3	3	60S ribosomal protein L22	RPL22	>sp|P35268|RL22_HUMAN 60S ribosomal protein L22 OS=Homo sapiens GN=RPL22 PE=1 SV=2	1	3	3	3	2	2	1	3	3	3	1	2	2	3	3	3	2	2	1	3	3	3	1	2	2	3	3	3	2	2	1	3	3	3	1	2	2	3	3	3	19.5	19.5
P35527;CON__P35527	P35527;CON__P35527	22;21	22;21	22;21	Keratin, type I cytoskeletal 9	KRT9	>sp|P35527|K1C9_HUMAN Keratin, type I cytoskeletal 9 OS=Homo sapiens GN=KRT9 PE=1 SV=3;>P35527 SWISS-PROT:P35527 Tax_Id=9606 Gene_Symbol=KRT9 Keratin, type I cytoskeletal 9	2	22	22	22	13	19	17	14	15	16	15	16	16	19	20	14	13	19	17	14	15	16	15	16	16	19	20	14	13	19	17	14	15	16	15	16	16	19	20	14	46.4	46.4
P35579;P35749	P35579	10;2	10;2	9;1	Myosin-9	MYH9	>sp|P35579|MYH9_HUMAN Myosin-9 OS=Homo sapiens GN=MYH9 PE=1 SV=4	2	10	10	9	7	9	9	9	9	9	9	7	9	9	9	9	7	9	9	9	9	9	9	7	9	9	9	9	6	8	8	8	8	8	8	6	8	8	8	8	7.1	7.1
P35637	P35637	1	1	1	RNA-binding protein FUS	FUS	>sp|P35637|FUS_HUMAN RNA-binding protein FUS OS=Homo sapiens GN=FUS PE=1 SV=1	1	1	1	1	1	1	1	1	1	1	1	1	1	1	1	1	1	1	1	1	1	1	1	1	1	1	1	1	1	1	1	1	1	1	1	1	1	1	1	1	3	3
P35659	P35659	1	1	1	Protein DEK	DEK	>sp|P35659|DEK_HUMAN Protein DEK OS=Homo sapiens GN=DEK PE=1 SV=1	1	1	1	1	1	1	1	1	1	0	1	1	0	1	1	1	1	1	1	1	1	0	1	1	0	1	1	1	1	1	1	1	1	0	1	1	0	1	1	1	2.7	2.7
P36542	P36542	5	5	5	ATP synthase subunit gamma, mitochondrial	ATP5C1	>sp|P36542|ATPG_HUMAN ATP synthase subunit gamma, mitochondrial OS=Homo sapiens GN=ATP5C1 PE=1 SV=1	1	5	5	5	2	2	2	4	3	4	2	2	2	4	4	5	2	2	2	4	3	4	2	2	2	4	4	5	2	2	2	4	3	4	2	2	2	4	4	5	18.8	18.8
P36578	P36578	15	15	15	60S ribosomal protein L4	RPL4	>sp|P36578|RL4_HUMAN 60S ribosomal protein L4 OS=Homo sapiens GN=RPL4 PE=1 SV=5	1	15	15	15	5	4	5	14	15	14	5	5	5	12	13	14	5	4	5	14	15	14	5	5	5	12	13	14	5	4	5	14	15	14	5	5	5	12	13	14	31.9	31.9
P37802	P37802	1	1	1	Transgelin-2	TAGLN2	>sp|P37802|TAGL2_HUMAN Transgelin-2 OS=Homo sapiens GN=TAGLN2 PE=1 SV=3	1	1	1	1	1	1	1	1	1	1	1	1	1	1	1	1	1	1	1	1	1	1	1	1	1	1	1	1	1	1	1	1	1	1	1	1	1	1	1	1	5.5	5.5
P38159;Q96E39;O75526;Q8N7X1	P38159;Q96E39;O75526	3;2;2;1	3;2;2;1	3;2;2;1	RNA-binding motif protein, X chromosome;RNA-binding motif protein, X chromosome, N-terminally processed;RNA binding motif protein, X-linked-like-1;RNA-binding motif protein, X-linked-like-2	RBMX;RBMXL1;RBMXL2	>sp|P38159|RBMX_HUMAN RNA-binding motif protein, X chromosome OS=Homo sapiens GN=RBMX PE=1 SV=3;>sp|Q96E39|RMXL1_HUMAN RNA binding motif protein, X-linked-like-1 OS=Homo sapiens GN=RBMXL1 PE=1 SV=1;>sp|O75526|RMXL2_HUMAN RNA-binding motif protein, X-linked	4	3	3	3	2	2	2	3	3	3	2	2	2	3	3	3	2	2	2	3	3	3	2	2	2	3	3	3	2	2	2	3	3	3	2	2	2	3	3	3	9	9
P38646	P38646	7	7	7	Stress-70 protein, mitochondrial	HSPA9	>sp|P38646|GRP75_HUMAN Stress-70 protein, mitochondrial OS=Homo sapiens GN=HSPA9 PE=1 SV=2	1	7	7	7	6	6	6	6	6	5	6	6	6	5	6	6	6	6	6	6	6	5	6	6	6	5	6	6	6	6	6	6	6	5	6	6	6	5	6	6	12.5	12.5
P38919	P38919	5	5	5	Eukaryotic initiation factor 4A-III;Eukaryotic initiation factor 4A-III, N-terminally processed	EIF4A3	>sp|P38919|IF4A3_HUMAN Eukaryotic initiation factor 4A-III OS=Homo sapiens GN=EIF4A3 PE=1 SV=4	1	5	5	5	0	0	0	3	5	5	0	0	0	3	4	4	0	0	0	3	5	5	0	0	0	3	4	4	0	0	0	3	5	5	0	0	0	3	4	4	12.2	12.2
P39019	P39019	10	10	10	40S ribosomal protein S19	RPS19	>sp|P39019|RS19_HUMAN 40S ribosomal protein S19 OS=Homo sapiens GN=RPS19 PE=1 SV=2	1	10	10	10	7	6	7	8	7	8	7	7	7	8	7	8	7	6	7	8	7	8	7	7	7	8	7	8	7	6	7	8	7	8	7	7	7	8	7	8	52.4	52.4
P39023	P39023	7	7	7	60S ribosomal protein L3	RPL3	>sp|P39023|RL3_HUMAN 60S ribosomal protein L3 OS=Homo sapiens GN=RPL3 PE=1 SV=2	1	7	7	7	4	4	4	6	7	7	4	4	4	6	7	6	4	4	4	6	7	7	4	4	4	6	7	6	4	4	4	6	7	7	4	4	4	6	7	6	16.4	16.4
P40227	P40227	3	3	3	T-complex protein 1 subunit zeta	CCT6A	>sp|P40227|TCPZ_HUMAN T-complex protein 1 subunit zeta OS=Homo sapiens GN=CCT6A PE=1 SV=3	1	3	3	3	2	1	2	3	3	3	2	2	2	2	3	3	2	1	2	3	3	3	2	2	2	2	3	3	2	1	2	3	3	3	2	2	2	2	3	3	7	7
P40429;Q6NVV1	P40429	6;2	6;2	6;2	60S ribosomal protein L13a	RPL13A	>sp|P40429|RL13A_HUMAN 60S ribosomal protein L13a OS=Homo sapiens GN=RPL13A PE=1 SV=2	2	6	6	6	3	3	3	4	6	4	3	3	3	5	5	6	3	3	3	4	6	4	3	3	3	5	5	6	3	3	3	4	6	4	3	3	3	5	5	6	29.1	29.1
P40938	P40938	2	2	2	Replication factor C subunit 3	RFC3	>sp|P40938|RFC3_HUMAN Replication factor C subunit 3 OS=Homo sapiens GN=RFC3 PE=1 SV=2	1	2	2	2	0	0	0	2	2	2	0	0	0	1	1	2	0	0	0	2	2	2	0	0	0	1	1	2	0	0	0	2	2	2	0	0	0	1	1	2	7.9	7.9
Q2VIR3;P41091	Q2VIR3;P41091	2;2	2;2	2;2	Putative eukaryotic translation initiation factor 2 subunit 3-like protein;Eukaryotic translation initiation factor 2 subunit 3	EIF2S3L;EIF2S3	>sp|Q2VIR3|IF2GL_HUMAN Putative eukaryotic translation initiation factor 2 subunit 3-like protein OS=Homo sapiens GN=EIF2S3L PE=5 SV=2;>sp|P41091|IF2G_HUMAN Eukaryotic translation initiation factor 2 subunit 3 OS=Homo sapiens GN=EIF2S3 PE=1 SV=3	2	2	2	2	1	0	1	2	2	2	1	1	1	1	2	2	1	0	1	2	2	2	1	1	1	1	2	2	1	0	1	2	2	2	1	1	1	1	2	2	6.4	6.4
P42677;Q71UM5	P42677;Q71UM5	4;2	4;2	4;2	40S ribosomal protein S27;40S ribosomal protein S27-like	RPS27;RPS27L	>sp|P42677|RS27_HUMAN 40S ribosomal protein S27 OS=Homo sapiens GN=RPS27 PE=1 SV=3;>sp|Q71UM5|RS27L_HUMAN 40S ribosomal protein S27-like OS=Homo sapiens GN=RPS27L PE=1 SV=3	2	4	4	4	2	1	2	4	4	4	1	2	2	3	4	4	2	1	2	4	4	4	1	2	2	3	4	4	2	1	2	4	4	4	1	2	2	3	4	4	39.3	39.3
P42704	P42704	3	3	3	Leucine-rich PPR motif-containing protein, mitochondrial	LRPPRC	>sp|P42704|LPPRC_HUMAN Leucine-rich PPR motif-containing protein, mitochondrial OS=Homo sapiens GN=LRPPRC PE=1 SV=3	1	3	3	3	2	1	2	2	3	2	2	1	1	3	3	3	2	1	2	2	3	2	2	1	1	3	3	3	2	1	2	2	3	2	2	1	1	3	3	3	2.4	2.4
P42766	P42766	1	1	1	60S ribosomal protein L35	RPL35	>sp|P42766|RL35_HUMAN 60S ribosomal protein L35 OS=Homo sapiens GN=RPL35 PE=1 SV=2	1	1	1	1	1	1	1	1	1	1	1	1	1	1	1	1	1	1	1	1	1	1	1	1	1	1	1	1	1	1	1	1	1	1	1	1	1	1	1	1	8.1	8.1
P43243	P43243	2	2	2	Matrin-3	MATR3	>sp|P43243|MATR3_HUMAN Matrin-3 OS=Homo sapiens GN=MATR3 PE=1 SV=2	1	2	2	2	0	0	0	0	2	1	0	0	0	2	1	2	0	0	0	0	2	1	0	0	0	2	1	2	0	0	0	0	2	1	0	0	0	2	1	2	2.8	2.8
P45880	P45880	1	1	1	Voltage-dependent anion-selective channel protein 2	VDAC2	>sp|P45880|VDAC2_HUMAN Voltage-dependent anion-selective channel protein 2 OS=Homo sapiens GN=VDAC2 PE=1 SV=2	1	1	1	1	1	1	1	1	1	1	1	1	1	1	1	1	1	1	1	1	1	1	1	1	1	1	1	1	1	1	1	1	1	1	1	1	1	1	1	1	4.1	4.1
P46776	P46776	2	2	2	60S ribosomal protein L27a	RPL27A	>sp|P46776|RL27A_HUMAN 60S ribosomal protein L27a OS=Homo sapiens GN=RPL27A PE=1 SV=2	1	2	2	2	2	2	2	2	2	2	2	2	2	2	2	2	2	2	2	2	2	2	2	2	2	2	2	2	2	2	2	2	2	2	2	2	2	2	2	2	15.5	15.5
P46777	P46777	4	4	4	60S ribosomal protein L5	RPL5	>sp|P46777|RL5_HUMAN 60S ribosomal protein L5 OS=Homo sapiens GN=RPL5 PE=1 SV=3	1	4	4	4	2	2	2	2	2	2	2	3	2	2	2	2	2	2	2	2	2	2	2	3	2	2	2	2	2	2	2	2	2	2	2	3	2	2	2	2	14.8	14.8
P46778	P46778	1	1	1	60S ribosomal protein L21	RPL21	>sp|P46778|RL21_HUMAN 60S ribosomal protein L21 OS=Homo sapiens GN=RPL21 PE=1 SV=2	1	1	1	1	0	0	0	0	0	0	0	0	0	0	0	1	0	0	0	0	0	0	0	0	0	0	0	1	0	0	0	0	0	0	0	0	0	0	0	1	9.4	9.4
P46779	P46779	3	3	3	60S ribosomal protein L28	RPL28	>sp|P46779|RL28_HUMAN 60S ribosomal protein L28 OS=Homo sapiens GN=RPL28 PE=1 SV=3	1	3	3	3	2	2	2	1	3	2	2	2	2	2	2	2	2	2	2	1	3	2	2	2	2	2	2	2	2	2	2	1	3	2	2	2	2	2	2	2	23.4	23.4
P46781	P46781	6	6	6	40S ribosomal protein S9	RPS9	>sp|P46781|RS9_HUMAN 40S ribosomal protein S9 OS=Homo sapiens GN=RPS9 PE=1 SV=3	1	6	6	6	5	5	5	6	6	6	5	5	5	6	6	6	5	5	5	6	6	6	5	5	5	6	6	6	5	5	5	6	6	6	5	5	5	6	6	6	31.4	31.4
P46782	P46782	8	8	8	40S ribosomal protein S5;40S ribosomal protein S5, N-terminally processed	RPS5	>sp|P46782|RS5_HUMAN 40S ribosomal protein S5 OS=Homo sapiens GN=RPS5 PE=1 SV=4	1	8	8	8	7	8	7	7	8	8	8	7	8	8	8	7	7	8	7	7	8	8	8	7	8	8	8	7	7	8	7	7	8	8	8	7	8	8	8	7	40.2	40.2
P46783;Q9NQ39	P46783;Q9NQ39	4;2	4;2	4;2	40S ribosomal protein S10;Putative 40S ribosomal protein S10-like	RPS10;RPS10P5	>sp|P46783|RS10_HUMAN 40S ribosomal protein S10 OS=Homo sapiens GN=RPS10 PE=1 SV=1;>sp|Q9NQ39|RS10L_HUMAN Putative 40S ribosomal protein S10-like OS=Homo sapiens GN=RPS10P5 PE=5 SV=1	2	4	4	4	3	3	4	3	3	3	3	3	3	3	3	3	3	3	4	3	3	3	3	3	3	3	3	3	3	3	4	3	3	3	3	3	3	3	3	3	20	20
P46940	P46940	2	2	2	Ras GTPase-activating-like protein IQGAP1	IQGAP1	>sp|P46940|IQGA1_HUMAN Ras GTPase-activating-like protein IQGAP1 OS=Homo sapiens GN=IQGAP1 PE=1 SV=1	1	2	2	2	0	1	1	2	1	1	1	1	1	1	2	2	0	1	1	2	1	1	1	1	1	1	2	2	0	1	1	2	1	1	1	1	1	1	2	2	1.7	1.7
P47914	P47914	2	2	2	60S ribosomal protein L29	RPL29	>sp|P47914|RL29_HUMAN 60S ribosomal protein L29 OS=Homo sapiens GN=RPL29 PE=1 SV=2	1	2	2	2	2	2	2	2	2	2	2	2	2	2	2	2	2	2	2	2	2	2	2	2	2	2	2	2	2	2	2	2	2	2	2	2	2	2	2	2	14.5	14.5
P48047	P48047	1	1	1	ATP synthase subunit O, mitochondrial	ATP5O	>sp|P48047|ATPO_HUMAN ATP synthase subunit O, mitochondrial OS=Homo sapiens GN=ATP5O PE=1 SV=1	1	1	1	1	1	1	1	0	0	0	1	1	1	0	0	0	1	1	1	0	0	0	1	1	1	0	0	0	1	1	1	0	0	0	1	1	1	0	0	0	4.7	4.7
P48643	P48643	2	2	2	T-complex protein 1 subunit epsilon	CCT5	>sp|P48643|TCPE_HUMAN T-complex protein 1 subunit epsilon OS=Homo sapiens GN=CCT5 PE=1 SV=1	1	2	2	2	2	2	2	2	2	2	2	1	2	1	2	2	2	2	2	2	2	2	2	1	2	1	2	2	2	2	2	2	2	2	2	1	2	1	2	2	3.7	3.7
P49207	P49207	5	5	5	60S ribosomal protein L34	RPL34	>sp|P49207|RL34_HUMAN 60S ribosomal protein L34 OS=Homo sapiens GN=RPL34 PE=1 SV=3	1	5	5	5	3	3	3	5	5	5	3	3	3	5	5	5	3	3	3	5	5	5	3	3	3	5	5	5	3	3	3	5	5	5	3	3	3	5	5	5	30.8	30.8
P49327	P49327	2	2	2	Fatty acid synthase;[Acyl-carrier-protein] S-acetyltransferase;[Acyl-carrier-protein] S-malonyltransferase;3-oxoacyl-[acyl-carrier-protein] synthase;3-oxoacyl-[acyl-carrier-protein] reductase;3-hydroxyacyl-[acyl-carrier-protein] dehydratase;Enoyl-[acyl-carrier-protein] reductase;Oleoyl-[acyl-carrier-protein] hydrolase	FASN	>sp|P49327|FAS_HUMAN Fatty acid synthase OS=Homo sapiens GN=FASN PE=1 SV=3	1	2	2	2	1	1	0	1	1	1	1	0	1	1	1	1	1	1	0	1	1	1	1	0	1	1	1	1	1	1	0	1	1	1	1	0	1	1	1	1	1.3	1.3
P49368	P49368	2	2	2	T-complex protein 1 subunit gamma	CCT3	>sp|P49368|TCPG_HUMAN T-complex protein 1 subunit gamma OS=Homo sapiens GN=CCT3 PE=1 SV=4	1	2	2	2	1	1	0	2	2	2	1	0	0	2	2	2	1	1	0	2	2	2	1	0	0	2	2	2	1	1	0	2	2	2	1	0	0	2	2	2	4	4
P49411	P49411	3	3	3	Elongation factor Tu, mitochondrial	TUFM	>sp|P49411|EFTU_HUMAN Elongation factor Tu, mitochondrial OS=Homo sapiens GN=TUFM PE=1 SV=2	1	3	3	3	2	2	2	2	2	2	2	2	2	2	2	2	2	2	2	2	2	2	2	2	2	2	2	2	2	2	2	2	2	2	2	2	2	2	2	2	7.5	7.5
P49756	P49756	11	11	11	RNA-binding protein 25	RBM25	>sp|P49756|RBM25_HUMAN RNA-binding protein 25 OS=Homo sapiens GN=RBM25 PE=1 SV=3	1	11	11	11	8	9	7	11	11	11	8	9	9	11	11	11	8	9	7	11	11	11	8	9	9	11	11	11	8	9	7	11	11	11	8	9	9	11	11	11	15.3	15.3
P49848	P49848	1	1	1	Transcription initiation factor TFIID subunit 6	TAF6	>sp|P49848|TAF6_HUMAN Transcription initiation factor TFIID subunit 6 OS=Homo sapiens GN=TAF6 PE=1 SV=1	1	1	1	1	0	1	1	1	1	1	1	1	1	0	1	1	0	1	1	1	1	1	1	1	1	0	1	1	0	1	1	1	1	1	1	1	1	0	1	1	1.8	1.8
Q8IZP2;P50502;Q8NFI4	Q8IZP2;P50502;Q8NFI4	2;2;1	2;2;1	2;2;1	Putative protein FAM10A4;Hsc70-interacting protein;Putative protein FAM10A5	ST13P4;ST13;ST13P5	>sp|Q8IZP2|ST134_HUMAN Putative protein FAM10A4 OS=Homo sapiens GN=ST13P4 PE=5 SV=1;>sp|P50502|F10A1_HUMAN Hsc70-interacting protein OS=Homo sapiens GN=ST13 PE=1 SV=2;>sp|Q8NFI4|F10A5_HUMAN Putative protein FAM10A5 OS=Homo sapiens GN=ST13P5 PE=5 SV=1	3	2	2	2	2	2	2	2	2	2	2	2	2	2	2	1	2	2	2	2	2	2	2	2	2	2	2	1	2	2	2	2	2	2	2	2	2	2	2	1	10	10
P50914	P50914	3	3	3	60S ribosomal protein L14	RPL14	>sp|P50914|RL14_HUMAN 60S ribosomal protein L14 OS=Homo sapiens GN=RPL14 PE=1 SV=4	1	3	3	3	1	1	1	2	3	3	1	1	1	2	3	3	1	1	1	2	3	3	1	1	1	2	3	3	1	1	1	2	3	3	1	1	1	2	3	3	15.8	15.8
P50990	P50990	2	2	2	T-complex protein 1 subunit theta	CCT8	>sp|P50990|TCPQ_HUMAN T-complex protein 1 subunit theta OS=Homo sapiens GN=CCT8 PE=1 SV=4	1	2	2	2	2	2	2	2	2	2	2	2	2	2	2	2	2	2	2	2	2	2	2	2	2	2	2	2	2	2	2	2	2	2	2	2	2	2	2	2	4.6	4.6
P50991	P50991	10	10	10	T-complex protein 1 subunit delta	CCT4	>sp|P50991|TCPD_HUMAN T-complex protein 1 subunit delta OS=Homo sapiens GN=CCT4 PE=1 SV=4	1	10	10	10	6	6	6	9	9	8	6	4	6	9	9	9	6	6	6	9	9	8	6	4	6	9	9	9	6	6	6	9	9	8	6	4	6	9	9	9	23.2	23.2
P52272	P52272	5	5	5	Heterogeneous nuclear ribonucleoprotein M	HNRNPM	>sp|P52272|HNRPM_HUMAN Heterogeneous nuclear ribonucleoprotein M OS=Homo sapiens GN=HNRNPM PE=1 SV=3	1	5	5	5	5	5	5	3	3	2	3	4	4	3	3	3	5	5	5	3	3	2	3	4	4	3	3	3	5	5	5	3	3	2	3	4	4	3	3	3	8.6	8.6
P52701	P52701	6	6	6	DNA mismatch repair protein Msh6	MSH6	>sp|P52701|MSH6_HUMAN DNA mismatch repair protein Msh6 OS=Homo sapiens GN=MSH6 PE=1 SV=2	1	6	6	6	1	1	1	4	5	5	1	1	1	2	3	5	1	1	1	4	5	5	1	1	1	2	3	5	1	1	1	4	5	5	1	1	1	2	3	5	6	6
P53999	P53999	2	2	2	Activated RNA polymerase II transcriptional coactivator p15	SUB1	>sp|P53999|TCP4_HUMAN Activated RNA polymerase II transcriptional coactivator p15 OS=Homo sapiens GN=SUB1 PE=1 SV=3	1	2	2	2	1	2	1	2	2	2	2	2	1	2	2	2	1	2	1	2	2	2	2	2	1	2	2	2	1	2	1	2	2	2	2	2	1	2	2	2	15.7	15.7
P55060	P55060	2	2	2	Exportin-2	CSE1L	>sp|P55060|XPO2_HUMAN Exportin-2 OS=Homo sapiens GN=CSE1L PE=1 SV=3	1	2	2	2	0	1	0	1	2	2	1	1	1	1	2	1	0	1	0	1	2	2	1	1	1	1	2	1	0	1	0	1	2	2	1	1	1	1	2	1	2.6	2.6
P55072	P55072	5	5	5	Transitional endoplasmic reticulum ATPase	VCP	>sp|P55072|TERA_HUMAN Transitional endoplasmic reticulum ATPase OS=Homo sapiens GN=VCP PE=1 SV=4	1	5	5	5	3	3	3	5	5	5	3	3	3	4	5	4	3	3	3	5	5	5	3	3	3	4	5	4	3	3	3	5	5	5	3	3	3	4	5	4	9.7	9.7
P55081	P55081	2	2	2	Microfibrillar-associated protein 1	MFAP1	>sp|P55081|MFAP1_HUMAN Microfibrillar-associated protein 1 OS=Homo sapiens GN=MFAP1 PE=1 SV=2	1	2	2	2	2	2	2	1	1	1	2	2	2	1	1	1	2	2	2	1	1	1	2	2	2	1	1	1	2	2	2	1	1	1	2	2	2	1	1	1	3.9	3.9
Q6EEV6;P61956;P55854	Q6EEV6;P61956;P55854	1;1;1	1;1;1	1;1;1	Small ubiquitin-related modifier 4;Small ubiquitin-related modifier 2;Small ubiquitin-related modifier 3	SUMO4;SUMO2;SUMO3	>sp|Q6EEV6|SUMO4_HUMAN Small ubiquitin-related modifier 4 OS=Homo sapiens GN=SUMO4 PE=1 SV=2;>sp|P61956|SUMO2_HUMAN Small ubiquitin-related modifier 2 OS=Homo sapiens GN=SUMO2 PE=1 SV=3;>sp|P55854|SUMO3_HUMAN Small ubiquitin-related modifier 3 OS=Homo sapi	3	1	1	1	0	1	0	1	1	1	0	0	0	1	1	1	0	1	0	1	1	1	0	0	0	1	1	1	0	1	0	1	1	1	0	0	0	1	1	1	12.6	12.6
P55884	P55884	2	2	2	Eukaryotic translation initiation factor 3 subunit B	EIF3B	>sp|P55884|EIF3B_HUMAN Eukaryotic translation initiation factor 3 subunit B OS=Homo sapiens GN=EIF3B PE=1 SV=3	1	2	2	2	2	2	2	0	0	0	2	2	2	0	0	0	2	2	2	0	0	0	2	2	2	0	0	0	2	2	2	0	0	0	2	2	2	0	0	0	3.3	3.3
P56182	P56182	2	2	2	Ribosomal RNA processing protein 1 homolog A	RRP1	>sp|P56182|RRP1_HUMAN Ribosomal RNA processing protein 1 homolog A OS=Homo sapiens GN=RRP1 PE=1 SV=1	1	2	2	2	1	0	1	2	2	2	1	1	1	2	2	2	1	0	1	2	2	2	1	1	1	2	2	2	1	0	1	2	2	2	1	1	1	2	2	2	4.8	4.8
P58107	P58107	5	2	2	Epiplakin	EPPK1	>sp|P58107|EPIPL_HUMAN Epiplakin OS=Homo sapiens GN=EPPK1 PE=1 SV=2	1	5	2	2	1	1	1	3	5	4	1	1	1	5	4	5	0	0	0	1	2	1	0	0	0	2	2	2	0	0	0	1	2	1	0	0	0	2	2	2	8.4	3.4
P58499	P58499	1	1	1	Protein FAM3B	FAM3B	>sp|P58499|FAM3B_HUMAN Protein FAM3B OS=Homo sapiens GN=FAM3B PE=1 SV=2	1	1	1	1	0	0	1	0	1	0	1	1	0	0	0	0	0	0	1	0	1	0	1	1	0	0	0	0	0	0	1	0	1	0	1	1	0	0	0	0	5.1	5.1
P60174	P60174	1	1	1	Triosephosphate isomerase	TPI1	>sp|P60174|TPIS_HUMAN Triosephosphate isomerase OS=Homo sapiens GN=TPI1 PE=1 SV=3	1	1	1	1	1	1	1	1	1	1	0	0	1	1	1	1	1	1	1	1	1	1	0	0	1	1	1	1	1	1	1	1	1	1	0	0	1	1	1	1	4.2	4.2
P60709	P60709	14	1	1	Actin, cytoplasmic 1;Actin, cytoplasmic 1, N-terminally processed	ACTB	>sp|P60709|ACTB_HUMAN Actin, cytoplasmic 1 OS=Homo sapiens GN=ACTB PE=1 SV=1	1	14	1	1	13	12	12	12	14	14	13	13	13	13	14	13	1	1	1	0	1	1	1	1	1	1	1	1	1	1	1	0	1	1	1	1	1	1	1	1	41.6	4.5
P60842;Q14240	P60842;Q14240	2;2	2;2	2;2	Eukaryotic initiation factor 4A-I;Eukaryotic initiation factor 4A-II	EIF4A1;EIF4A2	>sp|P60842|IF4A1_HUMAN Eukaryotic initiation factor 4A-I OS=Homo sapiens GN=EIF4A1 PE=1 SV=1;>sp|Q14240|IF4A2_HUMAN Eukaryotic initiation factor 4A-II OS=Homo sapiens GN=EIF4A2 PE=1 SV=2	2	2	2	2	2	2	2	2	2	2	2	2	2	2	2	2	2	2	2	2	2	2	2	2	2	2	2	2	2	2	2	2	2	2	2	2	2	2	2	2	5.9	5.9
P60866	P60866	3	3	3	40S ribosomal protein S20	RPS20	>sp|P60866|RS20_HUMAN 40S ribosomal protein S20 OS=Homo sapiens GN=RPS20 PE=1 SV=1	1	3	3	3	2	3	3	3	3	3	2	3	3	3	3	3	2	3	3	3	3	3	2	3	3	3	3	3	2	3	3	3	3	3	2	3	3	3	3	3	22.7	22.7
P61247	P61247	9	9	9	40S ribosomal protein S3a	RPS3A	>sp|P61247|RS3A_HUMAN 40S ribosomal protein S3a OS=Homo sapiens GN=RPS3A PE=1 SV=2	1	9	9	9	5	5	5	6	6	6	5	5	5	7	7	8	5	5	5	6	6	6	5	5	5	7	7	8	5	5	5	6	6	6	5	5	5	7	7	8	35.2	35.2
P61254;Q9UNX3	P61254;Q9UNX3	4;3	4;3	4;3	60S ribosomal protein L26;60S ribosomal protein L26-like 1	RPL26;RPL26L1	>sp|P61254|RL26_HUMAN 60S ribosomal protein L26 OS=Homo sapiens GN=RPL26 PE=1 SV=1;>sp|Q9UNX3|RL26L_HUMAN 60S ribosomal protein L26-like 1 OS=Homo sapiens GN=RPL26L1 PE=1 SV=1	2	4	4	4	2	2	3	2	3	3	3	2	2	3	3	3	2	2	3	2	3	3	3	2	2	3	3	3	2	2	3	2	3	3	3	2	2	3	3	3	18.6	18.6
P61313	P61313	4	4	4	60S ribosomal protein L15	RPL15	>sp|P61313|RL15_HUMAN 60S ribosomal protein L15 OS=Homo sapiens GN=RPL15 PE=1 SV=2	1	4	4	4	2	2	2	3	4	4	2	2	2	4	4	4	2	2	2	3	4	4	2	2	2	4	4	4	2	2	2	3	4	4	2	2	2	4	4	4	17.2	17.2
P61353	P61353	3	3	3	60S ribosomal protein L27	RPL27	>sp|P61353|RL27_HUMAN 60S ribosomal protein L27 OS=Homo sapiens GN=RPL27 PE=1 SV=2	1	3	3	3	2	2	2	3	3	3	2	2	2	3	3	3	2	2	2	3	3	3	2	2	2	3	3	3	2	2	2	3	3	3	2	2	2	3	3	3	20.6	20.6
P61513;A6NKH3	P61513;A6NKH3	2;1	2;1	2;1	60S ribosomal protein L37a;Putative 60S ribosomal protein L37a-like	RPL37A;RPL37L	>sp|P61513|RL37A_HUMAN 60S ribosomal protein L37a OS=Homo sapiens GN=RPL37A PE=1 SV=2;>sp|A6NKH3|RL37L_HUMAN Putative 60S ribosomal protein L37a-like protein OS=Homo sapiens GN=RPL37AP8 PE=5 SV=2	2	2	2	2	1	0	1	2	2	2	1	1	1	2	2	2	1	0	1	2	2	2	1	1	1	2	2	2	1	0	1	2	2	2	1	1	1	2	2	2	18.5	18.5
P61604	P61604	3	3	3	10 kDa heat shock protein, mitochondrial	HSPE1	>sp|P61604|CH10_HUMAN 10 kDa heat shock protein, mitochondrial OS=Homo sapiens GN=HSPE1 PE=1 SV=2	1	3	3	3	3	3	3	2	2	2	3	3	3	2	2	2	3	3	3	2	2	2	3	3	3	2	2	2	3	3	3	2	2	2	3	3	3	2	2	2	25.5	25.5
P61619	P61619	1	1	1	Protein transport protein Sec61 subunit alpha isoform 1	SEC61A1	>sp|P61619|S61A1_HUMAN Protein transport protein Sec61 subunit alpha isoform 1 OS=Homo sapiens GN=SEC61A1 PE=1 SV=2	1	1	1	1	1	1	1	1	1	1	1	1	1	1	1	1	1	1	1	1	1	1	1	1	1	1	1	1	1	1	1	1	1	1	1	1	1	1	1	1	2.3	2.3
P61626	P61626	2	2	2	Lysozyme C	LYZ	>sp|P61626|LYSC_HUMAN Lysozyme C OS=Homo sapiens GN=LYZ PE=1 SV=1	1	2	2	2	2	2	0	0	0	0	0	1	1	0	0	0	2	2	0	0	0	0	0	1	1	0	0	0	2	2	0	0	0	0	0	1	1	0	0	0	14.2	14.2
P61978	P61978	6	6	6	Heterogeneous nuclear ribonucleoprotein K	HNRNPK	>sp|P61978|HNRPK_HUMAN Heterogeneous nuclear ribonucleoprotein K OS=Homo sapiens GN=HNRNPK PE=1 SV=1	1	6	6	6	4	4	4	5	4	4	4	4	4	3	4	4	4	4	4	5	4	4	4	4	4	3	4	4	4	4	4	5	4	4	4	4	4	3	4	4	15.8	15.8
P61981	P61981	1	1	1	14-3-3 protein gamma;14-3-3 protein gamma, N-terminally processed	YWHAG	>sp|P61981|1433G_HUMAN 14-3-3 protein gamma OS=Homo sapiens GN=YWHAG PE=1 SV=2	1	1	1	1	1	1	1	1	1	1	1	1	1	1	1	1	1	1	1	1	1	1	1	1	1	1	1	1	1	1	1	1	1	1	1	1	1	1	1	1	5.7	5.7
P62081	P62081	4	4	4	40S ribosomal protein S7	RPS7	>sp|P62081|RS7_HUMAN 40S ribosomal protein S7 OS=Homo sapiens GN=RPS7 PE=1 SV=1	1	4	4	4	1	1	1	3	4	3	1	1	1	4	4	4	1	1	1	3	4	3	1	1	1	4	4	4	1	1	1	3	4	3	1	1	1	4	4	4	18.6	18.6
P62195	P62195	1	1	1	26S protease regulatory subunit 8	PSMC5	>sp|P62195|PRS8_HUMAN 26S protease regulatory subunit 8 OS=Homo sapiens GN=PSMC5 PE=1 SV=1	1	1	1	1	0	0	0	1	1	1	0	0	0	1	1	1	0	0	0	1	1	1	0	0	0	1	1	1	0	0	0	1	1	1	0	0	0	1	1	1	3.2	3.2
P62241	P62241	7	7	7	40S ribosomal protein S8	RPS8	>sp|P62241|RS8_HUMAN 40S ribosomal protein S8 OS=Homo sapiens GN=RPS8 PE=1 SV=2	1	7	7	7	5	6	6	7	7	7	6	6	6	6	7	7	5	6	6	7	7	7	6	6	6	6	7	7	5	6	6	7	7	7	6	6	6	6	7	7	38	38
P62249	P62249	10	10	10	40S ribosomal protein S16	RPS16	>sp|P62249|RS16_HUMAN 40S ribosomal protein S16 OS=Homo sapiens GN=RPS16 PE=1 SV=2	1	10	10	10	8	8	8	10	9	10	8	8	8	10	9	9	8	8	8	10	9	10	8	8	8	10	9	9	8	8	8	10	9	10	8	8	8	10	9	9	61	61
P62258	P62258	2	2	2	14-3-3 protein epsilon	YWHAE	>sp|P62258|1433E_HUMAN 14-3-3 protein epsilon OS=Homo sapiens GN=YWHAE PE=1 SV=1	1	2	2	2	1	1	1	0	1	1	2	1	1	1	1	0	1	1	1	0	1	1	2	1	1	1	1	0	1	1	1	0	1	1	2	1	1	1	1	0	9	9
P62263	P62263	3	3	3	40S ribosomal protein S14	RPS14	>sp|P62263|RS14_HUMAN 40S ribosomal protein S14 OS=Homo sapiens GN=RPS14 PE=1 SV=3	1	3	3	3	0	0	1	3	3	3	1	1	1	2	3	3	0	0	1	3	3	3	1	1	1	2	3	3	0	0	1	3	3	3	1	1	1	2	3	3	23.2	23.2
P62266	P62266	6	6	6	40S ribosomal protein S23	RPS23	>sp|P62266|RS23_HUMAN 40S ribosomal protein S23 OS=Homo sapiens GN=RPS23 PE=1 SV=3	1	6	6	6	3	3	4	4	5	5	4	3	4	4	4	5	3	3	4	4	5	5	4	3	4	4	4	5	3	3	4	4	5	5	4	3	4	4	4	5	30.1	30.1
P62269	P62269	13	13	13	40S ribosomal protein S18	RPS18	>sp|P62269|RS18_HUMAN 40S ribosomal protein S18 OS=Homo sapiens GN=RPS18 PE=1 SV=3	1	13	13	13	9	9	9	11	12	12	9	9	9	13	12	13	9	9	9	11	12	12	9	9	9	13	12	13	9	9	9	11	12	12	9	9	9	13	12	13	62.5	62.5
P62273	P62273	2	2	2	40S ribosomal protein S29	RPS29	>sp|P62273|RS29_HUMAN 40S ribosomal protein S29 OS=Homo sapiens GN=RPS29 PE=1 SV=2	1	2	2	2	1	1	1	1	1	1	1	1	1	1	1	1	1	1	1	1	1	1	1	1	1	1	1	1	1	1	1	1	1	1	1	1	1	1	1	1	26.8	26.8
P62277	P62277	4	4	4	40S ribosomal protein S13	RPS13	>sp|P62277|RS13_HUMAN 40S ribosomal protein S13 OS=Homo sapiens GN=RPS13 PE=1 SV=2	1	4	4	4	4	4	2	3	4	4	4	4	3	4	4	4	4	4	2	3	4	4	4	4	3	4	4	4	4	4	2	3	4	4	4	4	3	4	4	4	28.5	28.5
P62280	P62280	6	6	6	40S ribosomal protein S11	RPS11	>sp|P62280|RS11_HUMAN 40S ribosomal protein S11 OS=Homo sapiens GN=RPS11 PE=1 SV=3	1	6	6	6	2	2	2	5	5	4	3	2	2	3	4	6	2	2	2	5	5	4	3	2	2	3	4	6	2	2	2	5	5	4	3	2	2	3	4	6	38	38
P62304	P62304	2	2	2	Small nuclear ribonucleoprotein E	SNRPE	>sp|P62304|RUXE_HUMAN Small nuclear ribonucleoprotein E OS=Homo sapiens GN=SNRPE PE=1 SV=1	1	2	2	2	0	1	1	2	2	2	1	1	1	2	2	2	0	1	1	2	2	2	1	1	1	2	2	2	0	1	1	2	2	2	1	1	1	2	2	2	25	25
P62306	P62306	1	1	1	Small nuclear ribonucleoprotein F	SNRPF	>sp|P62306|RUXF_HUMAN Small nuclear ribonucleoprotein F OS=Homo sapiens GN=SNRPF PE=1 SV=1	1	1	1	1	1	1	1	1	1	1	1	1	1	1	1	1	1	1	1	1	1	1	1	1	1	1	1	1	1	1	1	1	1	1	1	1	1	1	1	1	15.1	15.1
P62316	P62316	4	4	4	Small nuclear ribonucleoprotein Sm D2	SNRPD2	>sp|P62316|SMD2_HUMAN Small nuclear ribonucleoprotein Sm D2 OS=Homo sapiens GN=SNRPD2 PE=1 SV=1	1	4	4	4	4	4	4	2	2	2	4	4	4	2	2	1	4	4	4	2	2	2	4	4	4	2	2	1	4	4	4	2	2	2	4	4	4	2	2	1	30.5	30.5
P62318	P62318	1	1	1	Small nuclear ribonucleoprotein Sm D3	SNRPD3	>sp|P62318|SMD3_HUMAN Small nuclear ribonucleoprotein Sm D3 OS=Homo sapiens GN=SNRPD3 PE=1 SV=1	1	1	1	1	1	1	1	1	1	1	0	1	0	1	1	1	1	1	1	1	1	1	0	1	0	1	1	1	1	1	1	1	1	1	0	1	0	1	1	1	7.1	7.1
P62424	P62424	9	9	9	60S ribosomal protein L7a	RPL7A	>sp|P62424|RL7A_HUMAN 60S ribosomal protein L7a OS=Homo sapiens GN=RPL7A PE=1 SV=2	1	9	9	9	5	5	6	8	8	8	6	5	5	7	8	8	5	5	6	8	8	8	6	5	5	7	8	8	5	5	6	8	8	8	6	5	5	7	8	8	30.1	30.1
P62701;P22090;Q8TD47	P62701	11;5;4	11;5;4	11;5;4	40S ribosomal protein S4, X isoform	RPS4X	>sp|P62701|RS4X_HUMAN 40S ribosomal protein S4, X isoform OS=Homo sapiens GN=RPS4X PE=1 SV=2	3	11	11	11	11	11	11	11	11	11	11	11	11	11	11	11	11	11	11	11	11	11	11	11	11	11	11	11	11	11	11	11	11	11	11	11	11	11	11	11	44.5	44.5
P62750	P62750	3	3	3	60S ribosomal protein L23a	RPL23A	>sp|P62750|RL23A_HUMAN 60S ribosomal protein L23a OS=Homo sapiens GN=RPL23A PE=1 SV=1	1	3	3	3	3	3	3	2	2	2	3	3	3	1	2	2	3	3	3	2	2	2	3	3	3	1	2	2	3	3	3	2	2	2	3	3	3	1	2	2	22.4	22.4
P62753	P62753	6	6	6	40S ribosomal protein S6	RPS6	>sp|P62753|RS6_HUMAN 40S ribosomal protein S6 OS=Homo sapiens GN=RPS6 PE=1 SV=1	1	6	6	6	3	3	3	5	5	6	3	3	3	5	5	5	3	3	3	5	5	6	3	3	3	5	5	5	3	3	3	5	5	6	3	3	3	5	5	5	18.9	18.9
P62805	P62805	6	6	6	Histone H4	HIST1H4A	>sp|P62805|H4_HUMAN Histone H4 OS=Homo sapiens GN=HIST1H4A PE=1 SV=2	1	6	6	6	6	6	5	5	6	6	5	6	6	5	5	5	6	6	5	5	6	6	5	6	6	5	5	5	6	6	5	5	6	6	5	6	6	5	5	5	51.5	51.5
P62826	P62826	3	3	3	GTP-binding nuclear protein Ran	RAN	>sp|P62826|RAN_HUMAN GTP-binding nuclear protein Ran OS=Homo sapiens GN=RAN PE=1 SV=3	1	3	3	3	2	2	2	2	2	1	2	2	2	2	2	2	2	2	2	2	2	1	2	2	2	2	2	2	2	2	2	2	2	1	2	2	2	2	2	2	13.4	13.4
P62829	P62829	4	4	4	60S ribosomal protein L23	RPL23	>sp|P62829|RL23_HUMAN 60S ribosomal protein L23 OS=Homo sapiens GN=RPL23 PE=1 SV=1	1	4	4	4	3	3	3	3	3	4	3	3	3	4	4	4	3	3	3	3	3	4	3	3	3	4	4	4	3	3	3	3	3	4	3	3	3	4	4	4	38.6	38.6
P62847	P62847	5	5	5	40S ribosomal protein S24	RPS24	>sp|P62847|RS24_HUMAN 40S ribosomal protein S24 OS=Homo sapiens GN=RPS24 PE=1 SV=1	1	5	5	5	1	1	1	3	3	4	1	1	1	3	3	5	1	1	1	3	3	4	1	1	1	3	3	5	1	1	1	3	3	4	1	1	1	3	3	5	35.3	35.3
P62851	P62851	5	5	5	40S ribosomal protein S25	RPS25	>sp|P62851|RS25_HUMAN 40S ribosomal protein S25 OS=Homo sapiens GN=RPS25 PE=1 SV=1	1	5	5	5	3	3	3	4	4	4	4	3	3	4	4	4	3	3	3	4	4	4	4	3	3	4	4	4	3	3	3	4	4	4	4	3	3	4	4	4	29.6	29.6
P62854;Q5JNZ5	P62854;Q5JNZ5	4;3	4;3	4;3	40S ribosomal protein S26;Putative 40S ribosomal protein S26-like 1	RPS26;RPS26P11	>sp|P62854|RS26_HUMAN 40S ribosomal protein S26 OS=Homo sapiens GN=RPS26 PE=1 SV=3;>sp|Q5JNZ5|RS26L_HUMAN Putative 40S ribosomal protein S26-like 1 OS=Homo sapiens GN=RPS26P11 PE=5 SV=1	2	4	4	4	3	3	3	4	4	4	3	3	3	4	4	4	3	3	3	4	4	4	3	3	3	4	4	4	3	3	3	4	4	4	3	3	3	4	4	4	37.4	37.4
Q9HAV0;P62879;P62873;P16520	Q9HAV0;P62879;P62873;P16520	2;2;2;1	2;2;2;1	2;2;2;1	Guanine nucleotide-binding protein subunit beta-4;Guanine nucleotide-binding protein G(I)/G(S)/G(T) subunit beta-2;Guanine nucleotide-binding protein G(I)/G(S)/G(T) subunit beta-1;Guanine nucleotide-binding protein G(I)/G(S)/G(T) subunit beta-3	GNB4;GNB2;GNB1;GNB3	>sp|Q9HAV0|GBB4_HUMAN Guanine nucleotide-binding protein subunit beta-4 OS=Homo sapiens GN=GNB4 PE=1 SV=3;>sp|P62879|GBB2_HUMAN Guanine nucleotide-binding protein G(I)/G(S)/G(T) subunit beta-2 OS=Homo sapiens GN=GNB2 PE=1 SV=3;>sp|P62873|GBB1_HUMAN Guanine	4	2	2	2	0	0	0	2	2	2	0	0	0	1	2	2	0	0	0	2	2	2	0	0	0	1	2	2	0	0	0	2	2	2	0	0	0	1	2	2	5.9	5.9
P62888	P62888	5	5	5	60S ribosomal protein L30	RPL30	>sp|P62888|RL30_HUMAN 60S ribosomal protein L30 OS=Homo sapiens GN=RPL30 PE=1 SV=2	1	5	5	5	4	4	4	5	5	5	4	4	4	5	5	5	4	4	4	5	5	5	4	4	4	5	5	5	4	4	4	5	5	5	4	4	4	5	5	5	58.3	58.3
P62906	P62906	4	4	4	60S ribosomal protein L10a	RPL10A	>sp|P62906|RL10A_HUMAN 60S ribosomal protein L10a OS=Homo sapiens GN=RPL10A PE=1 SV=2	1	4	4	4	2	3	2	2	4	3	4	1	2	2	4	4	2	3	2	2	4	3	4	1	2	2	4	4	2	3	2	2	4	3	4	1	2	2	4	4	22.6	22.6
P62910	P62910	3	3	3	60S ribosomal protein L32	RPL32	>sp|P62910|RL32_HUMAN 60S ribosomal protein L32 OS=Homo sapiens GN=RPL32 PE=1 SV=2	1	3	3	3	1	1	1	1	3	2	1	1	1	1	2	3	1	1	1	1	3	2	1	1	1	1	2	3	1	1	1	1	3	2	1	1	1	1	2	3	27.4	27.4
P62913	P62913	2	2	2	60S ribosomal protein L11	RPL11	>sp|P62913|RL11_HUMAN 60S ribosomal protein L11 OS=Homo sapiens GN=RPL11 PE=1 SV=2	1	2	2	2	1	1	1	2	2	2	1	1	1	2	2	2	1	1	1	2	2	2	1	1	1	2	2	2	1	1	1	2	2	2	1	1	1	2	2	2	12.9	12.9
P62917	P62917	5	5	5	60S ribosomal protein L8	RPL8	>sp|P62917|RL8_HUMAN 60S ribosomal protein L8 OS=Homo sapiens GN=RPL8 PE=1 SV=2	1	5	5	5	2	2	2	4	5	5	2	2	2	3	4	5	2	2	2	4	5	5	2	2	2	3	4	5	2	2	2	4	5	5	2	2	2	3	4	5	15.6	15.6
P62937	P62937	3	3	3	Peptidyl-prolyl cis-trans isomerase A;Peptidyl-prolyl cis-trans isomerase A, N-terminally processed	PPIA	>sp|P62937|PPIA_HUMAN Peptidyl-prolyl cis-trans isomerase A OS=Homo sapiens GN=PPIA PE=1 SV=2	1	3	3	3	3	3	3	2	2	2	3	3	3	2	2	2	3	3	3	2	2	2	3	3	3	2	2	2	3	3	3	2	2	2	3	3	3	2	2	2	19.4	19.4
P62979;P62987;P0CG47;P0CG48	P62979;P62987;P0CG47;P0CG48	4;3;3;3	4;3;3;3	4;3;3;3	Ubiquitin-40S ribosomal protein S27a;Ubiquitin;40S ribosomal protein S27a;Ubiquitin-60S ribosomal protein L40;Ubiquitin;60S ribosomal protein L40;Polyubiquitin-B;Ubiquitin;Polyubiquitin-C;Ubiquitin	RPS27A;UBA52;UBB;UBC	>sp|P62979|RS27A_HUMAN Ubiquitin-40S ribosomal protein S27a OS=Homo sapiens GN=RPS27A PE=1 SV=2;>sp|P62987|RL40_HUMAN Ubiquitin-60S ribosomal protein L40 OS=Homo sapiens GN=UBA52 PE=1 SV=2;>sp|P0CG47|UBB_HUMAN Polyubiquitin-B OS=Homo sapiens GN=UBB PE=1 SV	4	4	4	4	3	3	2	1	2	2	2	2	3	1	1	1	3	3	2	1	2	2	2	2	3	1	1	1	3	3	2	1	2	2	2	2	3	1	1	1	27.6	27.6
P62995	P62995	5	5	3	Transformer-2 protein homolog beta	TRA2B	>sp|P62995|TRA2B_HUMAN Transformer-2 protein homolog beta OS=Homo sapiens GN=TRA2B PE=1 SV=1	1	5	5	3	2	2	2	5	5	5	2	2	2	5	5	5	2	2	2	5	5	5	2	2	2	5	5	5	2	2	2	3	3	3	2	2	2	3	3	3	17.7	17.7
P63104	P63104	4	4	4	14-3-3 protein zeta/delta	YWHAZ	>sp|P63104|1433Z_HUMAN 14-3-3 protein zeta/delta OS=Homo sapiens GN=YWHAZ PE=1 SV=1	1	4	4	4	2	3	3	3	3	2	4	2	2	2	2	2	2	3	3	3	3	2	4	2	2	2	2	2	2	3	3	3	3	2	4	2	2	2	2	2	19.2	19.2
P63173	P63173	3	3	3	60S ribosomal protein L38	RPL38	>sp|P63173|RL38_HUMAN 60S ribosomal protein L38 OS=Homo sapiens GN=RPL38 PE=1 SV=2	1	3	3	3	2	1	1	2	2	2	2	1	1	2	2	3	2	1	1	2	2	2	2	1	1	2	2	3	2	1	1	2	2	2	2	1	1	2	2	3	35.7	35.7
Q9GZV4;Q6IS14;P63241	Q9GZV4;Q6IS14;P63241	1;1;1	1;1;1	1;1;1	Eukaryotic translation initiation factor 5A-2;Eukaryotic translation initiation factor 5A-1-like;Eukaryotic translation initiation factor 5A-1	EIF5A2;EIF5AL1;EIF5A	>sp|Q9GZV4|IF5A2_HUMAN Eukaryotic translation initiation factor 5A-2 OS=Homo sapiens GN=EIF5A2 PE=1 SV=3;>sp|Q6IS14|IF5AL_HUMAN Eukaryotic translation initiation factor 5A-1-like OS=Homo sapiens GN=EIF5AL1 PE=2 SV=2;>sp|P63241|IF5A1_HUMAN Eukaryotic transl	3	1	1	1	1	1	1	1	1	1	1	1	1	1	1	1	1	1	1	1	1	1	1	1	1	1	1	1	1	1	1	1	1	1	1	1	1	1	1	1	7.8	7.8
P63244	P63244	3	3	3	Guanine nucleotide-binding protein subunit beta-2-like 1	GNB2L1	>sp|P63244|RACK1_HUMAN Receptor of activated protein C kinase 1 OS=Homo sapiens GN=RACK1 PE=1 SV=3	1	3	3	3	2	2	2	3	3	3	2	2	2	3	3	3	2	2	2	3	3	3	2	2	2	3	3	3	2	2	2	3	3	3	2	2	2	3	3	3	12	12
P63261;P63267;P68133;P68032;P62736;Q6S8J3;A5A3E0;Q562R1;P0CG38;Q9BYX7;P0CG39	P63261;P63267;P68133;P68032;P62736	14;10;10;10;10;5;5;4;4;2;2	14;10;10;10;10;5;5;4;4;2;2	1;0;0;0;0;0;0;0;0;0;0	Actin, cytoplasmic 2;Actin, cytoplasmic 2, N-terminally processed;Actin, gamma-enteric smooth muscle;Actin, alpha skeletal muscle;Actin, alpha cardiac muscle 1;Actin, aortic smooth muscle	ACTG1;ACTG2;ACTA1;ACTC1;ACTA2	>sp|P63261|ACTG_HUMAN Actin, cytoplasmic 2 OS=Homo sapiens GN=ACTG1 PE=1 SV=1;>sp|P63267|ACTH_HUMAN Actin, gamma-enteric smooth muscle OS=Homo sapiens GN=ACTG2 PE=1 SV=1;>sp|P68133|ACTS_HUMAN Actin, alpha skeletal muscle OS=Homo sapiens GN=ACTA1 PE=1 SV=1;	11	14	14	1	13	12	12	13	14	14	13	13	13	13	14	13	13	12	12	13	14	14	13	13	13	13	14	13	1	1	1	1	1	1	1	1	1	1	1	1	41.6	41.6
P63313	P63313	2	2	2	Thymosin beta-10	TMSB10	>sp|P63313|TYB10_HUMAN Thymosin beta-10 OS=Homo sapiens GN=TMSB10 PE=1 SV=2	1	2	2	2	1	1	1	0	1	1	1	1	1	0	0	1	1	1	1	0	1	1	1	1	1	0	0	1	1	1	1	0	1	1	1	1	1	0	0	1	63.6	63.6
P67809;Q9Y2T7	P67809	10;4	10;4	5;0	Nuclease-sensitive element-binding protein 1	YBX1	>sp|P67809|YBOX1_HUMAN Nuclease-sensitive element-binding protein 1 OS=Homo sapiens GN=YBX1 PE=1 SV=3	2	10	10	5	10	7	10	8	9	9	8	9	8	9	8	8	10	7	10	8	9	9	8	9	8	9	8	8	5	4	5	4	5	5	4	5	4	5	4	4	45.7	45.7
P67936;P09493;P07951;CON__Q3SX28;P06753	P67936	5;2;2;2;2	5;2;2;2;2	5;2;2;2;2	Tropomyosin alpha-4 chain	TPM4	>sp|P67936|TPM4_HUMAN Tropomyosin alpha-4 chain OS=Homo sapiens GN=TPM4 PE=1 SV=3	5	5	5	5	3	3	4	3	4	4	4	5	4	4	3	3	3	3	4	3	4	4	4	5	4	4	3	3	3	3	4	3	4	4	4	5	4	4	3	3	25.4	25.4
Q5VTE0;P68104;Q05639	Q5VTE0;P68104;Q05639	9;9;7	9;9;7	9;9;7	Putative elongation factor 1-alpha-like 3;Elongation factor 1-alpha 1;Elongation factor 1-alpha 2	EEF1A1P5;EEF1A1;EEF1A2	>sp|Q5VTE0|EF1A3_HUMAN Putative elongation factor 1-alpha-like 3 OS=Homo sapiens GN=EEF1A1P5 PE=5 SV=1;>sp|P68104|EF1A1_HUMAN Elongation factor 1-alpha 1 OS=Homo sapiens GN=EEF1A1 PE=1 SV=1;>sp|Q05639|EF1A2_HUMAN Elongation factor 1-alpha 2 OS=Homo sapiens	3	9	9	9	9	9	9	8	8	6	9	9	9	8	8	8	9	9	9	8	8	6	9	9	9	8	8	8	9	9	9	8	8	6	9	9	9	8	8	8	23.6	23.6
Q71U36;P68363;Q9BQE3;Q13748;Q6PEY2	Q71U36;P68363;Q9BQE3;Q13748;Q6PEY2	13;13;12;10;7	13;13;12;10;7	4;4;4;2;2	Tubulin alpha-1A chain;Tubulin alpha-1B chain;Tubulin alpha-1C chain;Tubulin alpha-3C/D chain;Tubulin alpha-3E chain	TUBA1A;TUBA1B;TUBA1C;TUBA3C;TUBA3E	>sp|Q71U36|TBA1A_HUMAN Tubulin alpha-1A chain OS=Homo sapiens GN=TUBA1A PE=1 SV=1;>sp|P68363|TBA1B_HUMAN Tubulin alpha-1B chain OS=Homo sapiens GN=TUBA1B PE=1 SV=1;>sp|Q9BQE3|TBA1C_HUMAN Tubulin alpha-1C chain OS=Homo sapiens GN=TUBA1C PE=1 SV=1;>sp|Q13748	5	13	13	4	9	10	10	12	12	11	10	7	10	9	12	12	9	10	10	12	12	11	10	7	10	9	12	12	4	4	4	4	4	4	4	4	4	4	4	4	33.9	33.9
P68366;Q9NY65;A6NHL2	P68366	11;5;3	2;0;0	2;0;0	Tubulin alpha-4A chain	TUBA4A	>sp|P68366|TBA4A_HUMAN Tubulin alpha-4A chain OS=Homo sapiens GN=TUBA4A PE=1 SV=1	3	11	2	2	6	7	7	10	10	9	6	4	7	7	10	10	1	1	1	2	2	2	0	1	1	2	2	2	1	1	1	2	2	2	0	1	1	2	2	2	27.7	5.6
P68371;P04350;Q3ZCM7;A6NNZ2;Q9H4B7;CON__ENSEMBL:ENSBTAP00000025008	P68371;P04350	14;10;6;5;3;3	14;10;6;5;3;3	3;2;1;0;0;0	Tubulin beta-4B chain;Tubulin beta-4A chain	TUBB4B;TUBB4A	>sp|P68371|TBB4B_HUMAN Tubulin beta-4B chain OS=Homo sapiens GN=TUBB4B PE=1 SV=1;>sp|P04350|TBB4A_HUMAN Tubulin beta-4A chain OS=Homo sapiens GN=TUBB4A PE=1 SV=2	6	14	14	3	11	12	12	12	12	12	13	12	12	12	12	12	11	12	12	12	12	12	13	12	12	12	12	12	3	3	3	3	3	3	3	3	3	3	3	3	37.5	37.5
Q71DI3;Q16695;P84243;P68431;Q6NXT2	Q71DI3;Q16695;P84243;P68431;Q6NXT2	3;3;3;3;2	3;3;3;3;2	3;3;3;3;2	Histone H3.2;Histone H3.1t;Histone H3.3;Histone H3.1;Histone H3.3C	HIST2H3A;HIST3H3;H3F3A;HIST1H3A;H3F3C	>sp|Q71DI3|H32_HUMAN Histone H3.2 OS=Homo sapiens GN=HIST2H3A PE=1 SV=3;>sp|Q16695|H31T_HUMAN Histone H3.1t OS=Homo sapiens GN=HIST3H3 PE=1 SV=3;>sp|P84243|H33_HUMAN Histone H3.3 OS=Homo sapiens GN=H3F3A PE=1 SV=2;>sp|P68431|H31_HUMAN Histone H3.1 OS=Homo	5	3	3	3	3	3	3	3	3	3	3	3	3	3	3	3	3	3	3	3	3	3	3	3	3	3	3	3	3	3	3	3	3	3	3	3	3	3	3	3	19.9	19.9
P69905	P69905	3	1	1	Hemoglobin subunit alpha	HBA1	>sp|P69905|HBA_HUMAN Hemoglobin subunit alpha OS=Homo sapiens GN=HBA1 PE=1 SV=2	1	3	1	1	1	1	1	2	1	3	1	1	1	2	2	3	0	0	0	0	0	1	0	0	0	0	0	1	0	0	0	0	0	1	0	0	0	0	0	1	23.2	10.6
P78316	P78316	5	5	5	Nucleolar protein 14	NOP14	>sp|P78316|NOP14_HUMAN Nucleolar protein 14 OS=Homo sapiens GN=NOP14 PE=1 SV=3	1	5	5	5	3	3	3	2	4	4	3	3	3	4	3	4	3	3	3	2	4	4	3	3	3	4	3	4	3	3	3	2	4	4	3	3	3	4	3	4	6.4	6.4
P78371	P78371	7	7	7	T-complex protein 1 subunit beta	CCT2	>sp|P78371|TCPB_HUMAN T-complex protein 1 subunit beta OS=Homo sapiens GN=CCT2 PE=1 SV=4	1	7	7	7	6	5	4	4	5	4	6	5	6	4	4	5	6	5	4	4	5	4	6	5	6	4	4	5	6	5	4	4	5	4	6	5	6	4	4	5	16.8	16.8
P78527	P78527	3	3	3	DNA-dependent protein kinase catalytic subunit	PRKDC	>sp|P78527|PRKDC_HUMAN DNA-dependent protein kinase catalytic subunit OS=Homo sapiens GN=PRKDC PE=1 SV=3	1	3	3	3	1	1	1	3	3	3	1	0	1	3	3	3	1	1	1	3	3	3	1	0	1	3	3	3	1	1	1	3	3	3	1	0	1	3	3	3	0.8	0.8
P80723	P80723	6	6	6	Brain acid soluble protein 1	BASP1	>sp|P80723|BASP1_HUMAN Brain acid soluble protein 1 OS=Homo sapiens GN=BASP1 PE=1 SV=2	1	6	6	6	3	2	2	5	5	5	3	3	3	6	6	6	3	2	2	5	5	5	3	3	3	6	6	6	3	2	2	5	5	5	3	3	3	6	6	6	57.3	57.3
P81605	P81605	5	5	5	Dermcidin;Survival-promoting peptide;DCD-1	DCD	>sp|P81605|DCD_HUMAN Dermcidin OS=Homo sapiens GN=DCD PE=1 SV=2	1	5	5	5	2	5	3	2	2	3	2	3	4	3	3	3	2	5	3	2	2	3	2	3	4	3	3	3	2	5	3	2	2	3	2	3	4	3	3	3	47.3	47.3
P83731	P83731	6	6	6	60S ribosomal protein L24	RPL24	>sp|P83731|RL24_HUMAN 60S ribosomal protein L24 OS=Homo sapiens GN=RPL24 PE=1 SV=1	1	6	6	6	5	5	4	6	6	5	5	5	4	5	6	6	5	5	4	6	6	5	5	5	4	5	6	6	5	5	4	6	6	5	5	5	4	5	6	6	30.6	30.6
P83881;Q969Q0	P83881;Q969Q0	2;1	2;1	2;1	60S ribosomal protein L36a;60S ribosomal protein L36a-like	RPL36A;RPL36AL	>sp|P83881|RL36A_HUMAN 60S ribosomal protein L36a OS=Homo sapiens GN=RPL36A PE=1 SV=2;>sp|Q969Q0|RL36L_HUMAN 60S ribosomal protein L36a-like OS=Homo sapiens GN=RPL36AL PE=1 SV=3	2	2	2	2	1	1	2	1	1	1	2	2	2	1	1	1	1	1	2	1	1	1	2	2	2	1	1	1	1	1	2	1	1	1	2	2	2	1	1	1	17.9	17.9
P84090	P84090	2	2	2	Enhancer of rudimentary homolog	ERH	>sp|P84090|ERH_HUMAN Enhancer of rudimentary homolog OS=Homo sapiens GN=ERH PE=1 SV=1	1	2	2	2	1	1	1	2	2	2	1	1	1	1	1	2	1	1	1	2	2	2	1	1	1	1	1	2	1	1	1	2	2	2	1	1	1	1	1	2	21.2	21.2
P84098	P84098	2	2	2	60S ribosomal protein L19	RPL19	>sp|P84098|RL19_HUMAN 60S ribosomal protein L19 OS=Homo sapiens GN=RPL19 PE=1 SV=1	1	2	2	2	1	1	1	1	2	2	1	1	1	2	2	2	1	1	1	1	2	2	1	1	1	2	2	2	1	1	1	1	2	2	1	1	1	2	2	2	8.7	8.7
P98198	P98198	1	1	1	Probable phospholipid-transporting ATPase ID	ATP8B2	>sp|P98198|AT8B2_HUMAN Phospholipid-transporting ATPase ID OS=Homo sapiens GN=ATP8B2 PE=1 SV=2	1	1	1	1	0	0	0	1	1	0	0	0	0	1	1	1	0	0	0	1	1	0	0	0	0	1	1	1	0	0	0	1	1	0	0	0	0	1	1	1	0.6	0.6
Q00325	Q00325	1	1	1	Phosphate carrier protein, mitochondrial	SLC25A3	>sp|Q00325|MPCP_HUMAN Phosphate carrier protein, mitochondrial OS=Homo sapiens GN=SLC25A3 PE=1 SV=2	1	1	1	1	1	1	1	1	1	1	1	1	1	1	1	1	1	1	1	1	1	1	1	1	1	1	1	1	1	1	1	1	1	1	1	1	1	1	1	1	3.3	3.3
Q00839	Q00839	11	11	11	Heterogeneous nuclear ribonucleoprotein U	HNRNPU	>sp|Q00839|HNRPU_HUMAN Heterogeneous nuclear ribonucleoprotein U OS=Homo sapiens GN=HNRNPU PE=1 SV=6	1	11	11	11	9	8	8	9	10	8	8	8	9	10	10	10	9	8	8	9	10	8	8	8	9	10	10	10	9	8	8	9	10	8	8	8	9	10	10	10	14.7	14.7
Q01469	Q01469	1	1	1	Fatty acid-binding protein, epidermal	FABP5	>sp|Q01469|FABP5_HUMAN Fatty acid-binding protein, epidermal OS=Homo sapiens GN=FABP5 PE=1 SV=3	1	1	1	1	1	1	1	0	1	1	1	1	1	1	1	1	1	1	1	0	1	1	1	1	1	1	1	1	1	1	1	0	1	1	1	1	1	1	1	1	6.7	6.7
Q01650	Q01650	2	2	2	Large neutral amino acids transporter small subunit 1	SLC7A5	>sp|Q01650|LAT1_HUMAN Large neutral amino acids transporter small subunit 1 OS=Homo sapiens GN=SLC7A5 PE=1 SV=2	1	2	2	2	2	2	2	1	1	1	2	2	2	1	1	1	2	2	2	1	1	1	2	2	2	1	1	1	2	2	2	1	1	1	2	2	2	1	1	1	6.3	6.3
Q02543	Q02543	5	5	5	60S ribosomal protein L18a	RPL18A	>sp|Q02543|RL18A_HUMAN 60S ribosomal protein L18a OS=Homo sapiens GN=RPL18A PE=1 SV=2	1	5	5	5	3	3	3	4	4	4	3	3	3	5	4	4	3	3	3	4	4	4	3	3	3	5	4	4	3	3	3	4	4	4	3	3	3	5	4	4	32.4	32.4
Q02878	Q02878	7	7	7	60S ribosomal protein L6	RPL6	>sp|Q02878|RL6_HUMAN 60S ribosomal protein L6 OS=Homo sapiens GN=RPL6 PE=1 SV=3	1	7	7	7	1	1	1	4	6	6	2	2	2	3	6	7	1	1	1	4	6	6	2	2	2	3	6	7	1	1	1	4	6	6	2	2	2	3	6	7	28.1	28.1
Q02978	Q02978	1	1	1	Mitochondrial 2-oxoglutarate/malate carrier protein	SLC25A11	>sp|Q02978|M2OM_HUMAN Mitochondrial 2-oxoglutarate/malate carrier protein OS=Homo sapiens GN=SLC25A11 PE=1 SV=3	1	1	1	1	0	0	0	1	1	1	0	0	0	1	0	1	0	0	0	1	1	1	0	0	0	1	0	1	0	0	0	1	1	1	0	0	0	1	0	1	5.1	5.1
Q05519	Q05519	3	3	3	Serine/arginine-rich splicing factor 11	SRSF11	>sp|Q05519|SRS11_HUMAN Serine/arginine-rich splicing factor 11 OS=Homo sapiens GN=SRSF11 PE=1 SV=1	1	3	3	3	3	3	3	2	2	2	3	2	3	2	2	2	3	3	3	2	2	2	3	2	3	2	2	2	3	3	3	2	2	2	3	2	3	2	2	2	10.7	10.7
Q06830	Q06830	4	4	3	Peroxiredoxin-1	PRDX1	>sp|Q06830|PRDX1_HUMAN Peroxiredoxin-1 OS=Homo sapiens GN=PRDX1 PE=1 SV=1	1	4	4	3	4	4	4	4	4	4	4	4	4	4	4	4	4	4	4	4	4	4	4	4	4	4	4	4	3	3	3	3	3	3	3	3	3	3	3	3	21.1	21.1
Q07020	Q07020	7	7	7	60S ribosomal protein L18	RPL18	>sp|Q07020|RL18_HUMAN 60S ribosomal protein L18 OS=Homo sapiens GN=RPL18 PE=1 SV=2	1	7	7	7	5	5	4	6	7	7	5	5	5	5	5	7	5	5	4	6	7	7	5	5	5	5	5	7	5	5	4	6	7	7	5	5	5	5	5	7	29.8	29.8
Q08554	Q08554	1	1	1	Desmocollin-1	DSC1	>sp|Q08554|DSC1_HUMAN Desmocollin-1 OS=Homo sapiens GN=DSC1 PE=1 SV=2	1	1	1	1	0	1	0	0	0	0	0	0	1	0	0	0	0	1	0	0	0	0	0	0	1	0	0	0	0	1	0	0	0	0	0	0	1	0	0	0	1.7	1.7
Q08945	Q08945	6	6	6	FACT complex subunit SSRP1	SSRP1	>sp|Q08945|SSRP1_HUMAN FACT complex subunit SSRP1 OS=Homo sapiens GN=SSRP1 PE=1 SV=1	1	6	6	6	3	3	3	5	5	4	3	3	3	5	6	5	3	3	3	5	5	4	3	3	3	5	6	5	3	3	3	5	5	4	3	3	3	5	6	5	9.6	9.6
Q09028	Q09028	1	1	1	Histone-binding protein RBBP4	RBBP4	>sp|Q09028|RBBP4_HUMAN Histone-binding protein RBBP4 OS=Homo sapiens GN=RBBP4 PE=1 SV=3	1	1	1	1	1	1	1	1	0	1	1	1	1	1	0	1	1	1	1	1	0	1	1	1	1	1	0	1	1	1	1	1	0	1	1	1	1	1	0	1	3.3	3.3
Q09666	Q09666	1	1	1	Neuroblast differentiation-associated protein AHNAK	AHNAK	>sp|Q09666|AHNK_HUMAN Neuroblast differentiation-associated protein AHNAK OS=Homo sapiens GN=AHNAK PE=1 SV=2	1	1	1	1	1	1	1	1	1	1	1	1	1	1	1	1	1	1	1	1	1	1	1	1	1	1	1	1	1	1	1	1	1	1	1	1	1	1	1	1	1.2	1.2
Q13247;Q08170;Q13243	Q13247;Q08170	4;2;1	4;2;1	4;2;1	Serine/arginine-rich splicing factor 6;Serine/arginine-rich splicing factor 4	SRSF6;SRSF4	>sp|Q13247|SRSF6_HUMAN Serine/arginine-rich splicing factor 6 OS=Homo sapiens GN=SRSF6 PE=1 SV=2;>sp|Q08170|SRSF4_HUMAN Serine/arginine-rich splicing factor 4 OS=Homo sapiens GN=SRSF4 PE=1 SV=2	3	4	4	4	1	1	1	4	4	4	1	1	1	4	4	4	1	1	1	4	4	4	1	1	1	4	4	4	1	1	1	4	4	4	1	1	1	4	4	4	12.5	12.5
Q13263	Q13263	1	1	1	Transcription intermediary factor 1-beta	TRIM28	>sp|Q13263|TIF1B_HUMAN Transcription intermediary factor 1-beta OS=Homo sapiens GN=TRIM28 PE=1 SV=5	1	1	1	1	0	0	0	1	1	0	0	0	0	1	1	1	0	0	0	1	1	0	0	0	0	1	1	1	0	0	0	1	1	0	0	0	0	1	1	1	1.8	1.8
Q13427	Q13427	5	5	5	Peptidyl-prolyl cis-trans isomerase G	PPIG	>sp|Q13427|PPIG_HUMAN Peptidyl-prolyl cis-trans isomerase G OS=Homo sapiens GN=PPIG PE=1 SV=2	1	5	5	5	4	5	5	5	5	5	5	4	5	5	4	4	4	5	5	5	5	5	5	4	5	5	4	4	4	5	5	5	5	5	5	4	5	5	4	4	8.2	8.2
Q13428	Q13428	4	4	4	Treacle protein	TCOF1	>sp|Q13428|TCOF_HUMAN Treacle protein OS=Homo sapiens GN=TCOF1 PE=1 SV=3	1	4	4	4	3	3	2	2	2	2	3	4	4	3	3	3	3	3	2	2	2	2	3	4	4	3	3	3	3	3	2	2	2	2	3	4	4	3	3	3	2.9	2.9
Q13501	Q13501	3	3	3	Sequestosome-1	SQSTM1	>sp|Q13501|SQSTM_HUMAN Sequestosome-1 OS=Homo sapiens GN=SQSTM1 PE=1 SV=1	1	3	3	3	1	1	1	2	2	2	1	2	1	2	2	2	1	1	1	2	2	2	1	2	1	2	2	2	1	1	1	2	2	2	1	2	1	2	2	2	12	12
Q13509;Q9BUF5	Q13509	9;4	1;1	1;1	Tubulin beta-3 chain	TUBB3	>sp|Q13509|TBB3_HUMAN Tubulin beta-3 chain OS=Homo sapiens GN=TUBB3 PE=1 SV=2	2	9	1	1	7	8	8	8	8	8	9	7	8	8	8	8	1	1	1	1	1	1	1	0	1	1	1	1	1	1	1	1	1	1	1	0	1	1	1	1	24.9	2.7
Q13523	Q13523	17	17	17	Serine/threonine-protein kinase PRP4 homolog	PRPF4B	>sp|Q13523|PRP4B_HUMAN Serine/threonine-protein kinase PRP4 homolog OS=Homo sapiens GN=PRPF4B PE=1 SV=3	1	17	17	17	13	15	16	15	15	15	15	11	15	15	15	15	13	15	16	15	15	15	15	11	15	15	15	15	13	15	16	15	15	15	15	11	15	15	15	15	17.4	17.4
Q13595	Q13595	3	1	1	Transformer-2 protein homolog alpha	TRA2A	>sp|Q13595|TRA2A_HUMAN Transformer-2 protein homolog alpha OS=Homo sapiens GN=TRA2A PE=1 SV=1	1	3	1	1	0	0	0	3	3	3	0	0	0	3	3	3	0	0	0	1	1	1	0	0	0	1	1	1	0	0	0	1	1	1	0	0	0	1	1	1	8.5	5
Q13835	Q13835	1	1	1	Plakophilin-1	PKP1	>sp|Q13835|PKP1_HUMAN Plakophilin-1 OS=Homo sapiens GN=PKP1 PE=1 SV=2	1	1	1	1	0	0	0	0	0	0	0	0	0	1	1	0	0	0	0	0	0	0	0	0	0	1	1	0	0	0	0	0	0	0	0	0	0	1	1	0	2	2
Q14103	Q14103	2	2	2	Heterogeneous nuclear ribonucleoprotein D0	HNRNPD	>sp|Q14103|HNRPD_HUMAN Heterogeneous nuclear ribonucleoprotein D0 OS=Homo sapiens GN=HNRNPD PE=1 SV=1	1	2	2	2	2	2	2	2	2	2	2	2	2	2	2	2	2	2	2	2	2	2	2	2	2	2	2	2	2	2	2	2	2	2	2	2	2	2	2	2	6.8	6.8
Q14152	Q14152	1	1	1	Eukaryotic translation initiation factor 3 subunit A	EIF3A	>sp|Q14152|EIF3A_HUMAN Eukaryotic translation initiation factor 3 subunit A OS=Homo sapiens GN=EIF3A PE=1 SV=1	1	1	1	1	0	0	0	1	1	1	0	0	0	1	1	1	0	0	0	1	1	1	0	0	0	1	1	1	0	0	0	1	1	1	0	0	0	1	1	1	0.7	0.7
Q14244	Q14244	2	2	2	Ensconsin	MAP7	>sp|Q14244|MAP7_HUMAN Ensconsin OS=Homo sapiens GN=MAP7 PE=1 SV=1	1	2	2	2	1	1	0	2	2	2	1	1	1	2	2	2	1	1	0	2	2	2	1	1	1	2	2	2	1	1	0	2	2	2	1	1	1	2	2	2	2.7	2.7
Q14444	Q14444	1	1	1	Caprin-1	CAPRIN1	>sp|Q14444|CAPR1_HUMAN Caprin-1 OS=Homo sapiens GN=CAPRIN1 PE=1 SV=2	1	1	1	1	1	1	1	1	1	1	1	1	1	1	1	0	1	1	1	1	1	1	1	1	1	1	1	0	1	1	1	1	1	1	1	1	1	1	1	0	1.6	1.6
Q14498;Q86U06	Q14498	20;3	20;3	20;3	RNA-binding protein 39	RBM39	>sp|Q14498|RBM39_HUMAN RNA-binding protein 39 OS=Homo sapiens GN=RBM39 PE=1 SV=2	2	20	20	20	17	17	17	17	18	16	17	15	17	16	18	16	17	17	17	17	18	16	17	15	17	16	18	16	17	17	17	17	18	16	17	15	17	16	18	16	35.3	35.3
Q14974	Q14974	2	2	2	Importin subunit beta-1	KPNB1	>sp|Q14974|IMB1_HUMAN Importin subunit beta-1 OS=Homo sapiens GN=KPNB1 PE=1 SV=2	1	2	2	2	2	2	2	1	2	2	2	1	2	1	1	2	2	2	2	1	2	2	2	1	2	1	1	2	2	2	2	1	2	2	2	1	2	1	1	2	3.1	3.1
Q14980	Q14980	16	16	16	Nuclear mitotic apparatus protein 1	NUMA1	>sp|Q14980|NUMA1_HUMAN Nuclear mitotic apparatus protein 1 OS=Homo sapiens GN=NUMA1 PE=1 SV=2	1	16	16	16	0	0	0	10	14	14	0	0	0	6	11	15	0	0	0	10	14	14	0	0	0	6	11	15	0	0	0	10	14	14	0	0	0	6	11	15	9.5	9.5
Q14CM0	Q14CM0	1	1	1	FERM and PDZ domain-containing protein 4	FRMPD4	>sp|Q14CM0|FRPD4_HUMAN FERM and PDZ domain-containing protein 4 OS=Homo sapiens GN=FRMPD4 PE=1 SV=1	1	1	1	1	0	1	1	0	1	0	0	0	0	1	1	1	0	1	1	0	1	0	0	0	0	1	1	1	0	1	1	0	1	0	0	0	0	1	1	1	0.8	0.8
Q15029	Q15029	6	5	5	116 kDa U5 small nuclear ribonucleoprotein component	EFTUD2	>sp|Q15029|U5S1_HUMAN 116 kDa U5 small nuclear ribonucleoprotein component OS=Homo sapiens GN=EFTUD2 PE=1 SV=1	1	6	5	5	3	3	2	6	6	6	2	2	3	6	6	6	2	2	1	5	5	5	1	1	2	5	5	5	2	2	1	5	5	5	1	1	2	5	5	5	6.8	5.8
Q15058	Q15058	1	1	1	Kinesin-like protein KIF14	KIF14	>sp|Q15058|KIF14_HUMAN Kinesin-like protein KIF14 OS=Homo sapiens GN=KIF14 PE=1 SV=1	1	1	1	1	1	1	1	1	0	1	1	1	1	1	1	1	1	1	1	1	0	1	1	1	1	1	1	1	1	1	1	1	0	1	1	1	1	1	1	1	0.7	0.7
Q15149	Q15149	73	73	70	Plectin	PLEC	>sp|Q15149|PLEC_HUMAN Plectin OS=Homo sapiens GN=PLEC PE=1 SV=3	1	73	73	70	18	18	20	59	68	69	19	17	18	72	57	67	18	18	20	59	68	69	19	17	18	72	57	67	17	17	19	57	65	66	18	16	17	69	55	64	18	18
Q15233	Q15233	2	2	2	Non-POU domain-containing octamer-binding protein	NONO	>sp|Q15233|NONO_HUMAN Non-POU domain-containing octamer-binding protein OS=Homo sapiens GN=NONO PE=1 SV=4	1	2	2	2	2	2	2	2	2	2	2	2	2	2	2	2	2	2	2	2	2	2	2	2	2	2	2	2	2	2	2	2	2	2	2	2	2	2	2	2	4.2	4.2
Q15365	Q15365	6	6	4	Poly(rC)-binding protein 1	PCBP1	>sp|Q15365|PCBP1_HUMAN Poly(rC)-binding protein 1 OS=Homo sapiens GN=PCBP1 PE=1 SV=2	1	6	6	4	4	5	6	5	5	5	5	6	6	5	4	5	4	5	6	5	5	5	5	6	6	5	4	5	3	3	4	3	3	3	3	4	4	3	2	3	22.8	22.8
Q15366;P57721	Q15366;P57721	5;3	3;1	3;1	Poly(rC)-binding protein 2;Poly(rC)-binding protein 3	PCBP2;PCBP3	>sp|Q15366|PCBP2_HUMAN Poly(rC)-binding protein 2 OS=Homo sapiens GN=PCBP2 PE=1 SV=1;>sp|P57721|PCBP3_HUMAN Poly(rC)-binding protein 3 OS=Homo sapiens GN=PCBP3 PE=2 SV=2	2	5	3	3	3	4	4	4	4	4	4	4	4	4	4	4	2	2	2	2	2	2	2	2	2	2	2	2	2	2	2	2	2	2	2	2	2	2	2	2	18.9	10.4
Q15388	Q15388	1	1	1	Mitochondrial import receptor subunit TOM20 homolog	TOMM20	>sp|Q15388|TOM20_HUMAN Mitochondrial import receptor subunit TOM20 homolog OS=Homo sapiens GN=TOMM20 PE=1 SV=1	1	1	1	1	0	0	0	1	1	1	0	0	0	1	1	1	0	0	0	1	1	1	0	0	0	1	1	1	0	0	0	1	1	1	0	0	0	1	1	1	9	9
Q15542	Q15542	2	2	2	Transcription initiation factor TFIID subunit 5	TAF5	>sp|Q15542|TAF5_HUMAN Transcription initiation factor TFIID subunit 5 OS=Homo sapiens GN=TAF5 PE=1 SV=3	1	2	2	2	1	1	1	1	1	1	1	2	1	2	1	1	1	1	1	1	1	1	1	2	1	2	1	1	1	1	1	1	1	1	1	2	1	2	1	1	2.9	2.9
Q15645	Q15645	2	2	2	Pachytene checkpoint protein 2 homolog	TRIP13	>sp|Q15645|PCH2_HUMAN Pachytene checkpoint protein 2 homolog OS=Homo sapiens GN=TRIP13 PE=1 SV=2	1	2	2	2	1	1	1	1	1	1	1	1	1	1	1	1	1	1	1	1	1	1	1	1	1	1	1	1	1	1	1	1	1	1	1	1	1	1	1	1	5.3	5.3
Q3LIE5	Q3LIE5	1	1	1	Manganese-dependent ADP-ribose/CDP-alcohol diphosphatase	ADPRM	>sp|Q3LIE5|ADPRM_HUMAN Manganese-dependent ADP-ribose/CDP-alcohol diphosphatase OS=Homo sapiens GN=ADPRM PE=1 SV=1	1	1	1	1	1	1	0	0	1	0	0	0	1	0	0	0	1	1	0	0	1	0	0	0	1	0	0	0	1	1	0	0	1	0	0	0	1	0	0	0	2.3	2.3
Q5JTH9	Q5JTH9	3	3	3	RRP12-like protein	RRP12	>sp|Q5JTH9|RRP12_HUMAN RRP12-like protein OS=Homo sapiens GN=RRP12 PE=1 SV=2	1	3	3	3	0	0	0	3	3	2	0	0	0	2	2	3	0	0	0	3	3	2	0	0	0	2	2	3	0	0	0	3	3	2	0	0	0	2	2	3	2.9	2.9
Q5T3I0	Q5T3I0	2	2	2	G patch domain-containing protein 4	GPATCH4	>sp|Q5T3I0|GPTC4_HUMAN G patch domain-containing protein 4 OS=Homo sapiens GN=GPATCH4 PE=1 SV=2	1	2	2	2	1	1	1	2	2	2	1	1	1	2	2	2	1	1	1	2	2	2	1	1	1	2	2	2	1	1	1	2	2	2	1	1	1	2	2	2	6.3	6.3
Q5T749	Q5T749	2	2	2	Keratinocyte proline-rich protein	KPRP	>sp|Q5T749|KPRP_HUMAN Keratinocyte proline-rich protein OS=Homo sapiens GN=KPRP PE=1 SV=1	1	2	2	2	0	0	0	0	1	1	0	0	0	1	1	2	0	0	0	0	1	1	0	0	0	1	1	2	0	0	0	0	1	1	0	0	0	1	1	2	3.3	3.3
Q5TCS8	Q5TCS8	1	1	1	Adenylate kinase domain-containing protein 1	AKD1	>sp|Q5TCS8|KAD9_HUMAN Adenylate kinase 9 OS=Homo sapiens GN=AK9 PE=1 SV=2	1	1	1	1	0	1	0	0	0	0	0	0	0	0	0	0	0	1	0	0	0	0	0	0	0	0	0	0	0	1	0	0	0	0	0	0	0	0	0	0	1	1
Q5TCY1	Q5TCY1	1	1	1	Tau-tubulin kinase 1	TTBK1	>sp|Q5TCY1|TTBK1_HUMAN Tau-tubulin kinase 1 OS=Homo sapiens GN=TTBK1 PE=1 SV=2	1	1	1	1	0	0	0	1	1	1	0	0	0	1	1	1	0	0	0	1	1	1	0	0	0	1	1	1	0	0	0	1	1	1	0	0	0	1	1	1	0.8	0.8
Q5THK1	Q5THK1	1	1	1	Protein PRR14L	PRR14L	>sp|Q5THK1|PR14L_HUMAN Protein PRR14L OS=Homo sapiens GN=PRR14L PE=1 SV=1	1	1	1	1	1	1	1	1	0	0	1	1	1	1	1	1	1	1	1	1	0	0	1	1	1	1	1	1	1	1	1	1	0	0	1	1	1	1	1	1	0.5	0.5
Q66PJ3	Q66PJ3	3	3	3	ADP-ribosylation factor-like protein 6-interacting protein 4	ARL6IP4	>sp|Q66PJ3|AR6P4_HUMAN ADP-ribosylation factor-like protein 6-interacting protein 4 OS=Homo sapiens GN=ARL6IP4 PE=1 SV=2	1	3	3	3	1	3	3	2	2	3	3	2	3	3	3	3	1	3	3	2	2	3	3	2	3	3	3	3	1	3	3	2	2	3	3	2	3	3	3	3	7.4	7.4
Q6NWY9	Q6NWY9	1	1	1	Pre-mRNA-processing factor 40 homolog B	PRPF40B	>sp|Q6NWY9|PR40B_HUMAN Pre-mRNA-processing factor 40 homolog B OS=Homo sapiens GN=PRPF40B PE=1 SV=1	1	1	1	1	0	0	0	0	1	0	0	0	0	0	1	0	0	0	0	0	1	0	0	0	0	0	1	0	0	0	0	0	1	0	0	0	0	0	1	0	1.1	1.1
Q6NZI2	Q6NZI2	5	5	5	Polymerase I and transcript release factor	PTRF	>sp|Q6NZI2|PTRF_HUMAN Polymerase I and transcript release factor OS=Homo sapiens GN=PTRF PE=1 SV=1	1	5	5	5	4	4	4	4	4	4	4	4	4	4	4	4	4	4	4	4	4	4	4	4	4	4	4	4	4	4	4	4	4	4	4	4	4	4	4	4	18.5	18.5
Q6P2Q9	Q6P2Q9	2	2	2	Pre-mRNA-processing-splicing factor 8	PRPF8	>sp|Q6P2Q9|PRP8_HUMAN Pre-mRNA-processing-splicing factor 8 OS=Homo sapiens GN=PRPF8 PE=1 SV=2	1	2	2	2	1	1	1	1	2	1	1	1	1	1	2	2	1	1	1	1	2	1	1	1	1	1	2	2	1	1	1	1	2	1	1	1	1	1	2	2	0.9	0.9
Q6UN15	Q6UN15	2	2	2	Pre-mRNA 3-end-processing factor FIP1	FIP1L1	>sp|Q6UN15|FIP1_HUMAN Pre-mRNA 3-end-processing factor FIP1 OS=Homo sapiens GN=FIP1L1 PE=1 SV=1	1	2	2	2	1	1	1	2	2	1	1	1	1	2	2	2	1	1	1	2	2	1	1	1	1	2	2	2	1	1	1	2	2	1	1	1	1	2	2	2	4.5	4.5
Q7L014	Q7L014	13	13	13	Probable ATP-dependent RNA helicase DDX46	DDX46	>sp|Q7L014|DDX46_HUMAN Probable ATP-dependent RNA helicase DDX46 OS=Homo sapiens GN=DDX46 PE=1 SV=2	1	13	13	13	8	10	9	9	11	10	9	9	10	11	12	11	8	10	9	9	11	10	9	9	10	11	12	11	8	10	9	9	11	10	9	9	10	11	12	11	14.2	14.2
Q7L1Q6	Q7L1Q6	1	1	1	Basic leucine zipper and W2 domain-containing protein 1	BZW1	>sp|Q7L1Q6|BZW1_HUMAN Basic leucine zipper and W2 domain-containing protein 1 OS=Homo sapiens GN=BZW1 PE=1 SV=1	1	1	1	1	1	1	1	1	1	1	1	1	1	1	1	1	1	1	1	1	1	1	1	1	1	1	1	1	1	1	1	1	1	1	1	1	1	1	1	1	2.6	2.6
Q7Z406	Q7Z406	2	1	1	Myosin-14	MYH14	>sp|Q7Z406|MYH14_HUMAN Myosin-14 OS=Homo sapiens GN=MYH14 PE=1 SV=2	1	2	1	1	1	1	1	2	2	2	1	1	1	2	2	2	0	0	0	1	1	1	0	0	0	1	1	1	0	0	0	1	1	1	0	0	0	1	1	1	1.2	0.6
Q7Z6E9	Q7Z6E9	4	4	4	E3 ubiquitin-protein ligase RBBP6	RBBP6	>sp|Q7Z6E9|RBBP6_HUMAN E3 ubiquitin-protein ligase RBBP6 OS=Homo sapiens GN=RBBP6 PE=1 SV=1	1	4	4	4	3	4	4	4	4	4	2	4	4	4	4	3	3	4	4	4	4	4	2	4	4	4	4	3	3	4	4	4	4	4	2	4	4	4	4	3	3.1	3.1
Q86SI9	Q86SI9	1	1	1	Protein CEI	C5orf38	>sp|Q86SI9|CEI_HUMAN Protein CEI OS=Homo sapiens GN=C5orf38 PE=2 SV=1	1	1	1	1	0	0	0	0	0	0	0	0	0	0	1	0	0	0	0	0	0	0	0	0	0	0	1	0	0	0	0	0	0	0	0	0	0	0	1	0	8.7	8.7
Q86SQ0	Q86SQ0	1	1	1	Pleckstrin homology-like domain family B member 2	PHLDB2	>sp|Q86SQ0|PHLB2_HUMAN Pleckstrin homology-like domain family B member 2 OS=Homo sapiens GN=PHLDB2 PE=1 SV=2	1	1	1	1	1	1	0	0	1	1	0	0	0	0	1	1	1	1	0	0	1	1	0	0	0	0	1	1	1	1	0	0	1	1	0	0	0	0	1	1	0.9	0.9
Q86V81	Q86V81	1	1	1	THO complex subunit 4	ALYREF	>sp|Q86V81|THOC4_HUMAN THO complex subunit 4 OS=Homo sapiens GN=ALYREF PE=1 SV=3	1	1	1	1	1	1	1	1	1	1	1	1	1	1	1	1	1	1	1	1	1	1	1	1	1	1	1	1	1	1	1	1	1	1	1	1	1	1	1	1	4.3	4.3
Q8IWX8	Q8IWX8	1	1	1	Calcium homeostasis endoplasmic reticulum protein	CHERP	>sp|Q8IWX8|CHERP_HUMAN Calcium homeostasis endoplasmic reticulum protein OS=Homo sapiens GN=CHERP PE=1 SV=3	1	1	1	1	1	1	1	1	1	1	1	1	1	1	1	1	1	1	1	1	1	1	1	1	1	1	1	1	1	1	1	1	1	1	1	1	1	1	1	1	1.2	1.2
Q8IYB3	Q8IYB3	4	4	4	Serine/arginine repetitive matrix protein 1	SRRM1	>sp|Q8IYB3|SRRM1_HUMAN Serine/arginine repetitive matrix protein 1 OS=Homo sapiens GN=SRRM1 PE=1 SV=2	1	4	4	4	3	3	2	2	3	3	3	3	2	2	2	2	3	3	2	2	3	3	3	3	2	2	2	2	3	3	2	2	3	3	3	3	2	2	2	2	8.6	8.6
Q8N5F7;Q5M9Q1	Q8N5F7	3;1	3;1	3;1	NF-kappa-B-activating protein	NKAP	>sp|Q8N5F7|NKAP_HUMAN NF-kappa-B-activating protein OS=Homo sapiens GN=NKAP PE=1 SV=1	2	3	3	3	2	2	2	3	2	3	2	2	2	3	3	3	2	2	2	3	2	3	2	2	2	3	3	3	2	2	2	3	2	3	2	2	2	3	3	3	9.9	9.9
Q8N9Q2	Q8N9Q2	1	1	1	Protein SREK1IP1	SREK1IP1	>sp|Q8N9Q2|SR1IP_HUMAN Protein SREK1IP1 OS=Homo sapiens GN=SREK1IP1 PE=1 SV=1	1	1	1	1	1	1	1	1	1	1	1	1	1	1	1	1	1	1	1	1	1	1	1	1	1	1	1	1	1	1	1	1	1	1	1	1	1	1	1	1	7.1	7.1
Q8NAV1	Q8NAV1	2	2	2	Pre-mRNA-splicing factor 38A	PRPF38A	>sp|Q8NAV1|PR38A_HUMAN Pre-mRNA-splicing factor 38A OS=Homo sapiens GN=PRPF38A PE=1 SV=1	1	2	2	2	0	0	0	2	1	1	0	0	0	2	2	2	0	0	0	2	1	1	0	0	0	2	2	2	0	0	0	2	1	1	0	0	0	2	2	2	9	9
Q8NC51	Q8NC51	1	1	1	Plasminogen activator inhibitor 1 RNA-binding protein	SERBP1	>sp|Q8NC51|PAIRB_HUMAN Plasminogen activator inhibitor 1 RNA-binding protein OS=Homo sapiens GN=SERBP1 PE=1 SV=2	1	1	1	1	1	1	1	1	1	1	1	1	1	1	1	1	1	1	1	1	1	1	1	1	1	1	1	1	1	1	1	1	1	1	1	1	1	1	1	1	3.9	3.9
Q8TA86	Q8TA86	1	1	1	Retinitis pigmentosa 9 protein	RP9	>sp|Q8TA86|RP9_HUMAN Retinitis pigmentosa 9 protein OS=Homo sapiens GN=RP9 PE=1 SV=2	1	1	1	1	1	1	1	1	1	1	1	1	1	1	1	1	1	1	1	1	1	1	1	1	1	1	1	1	1	1	1	1	1	1	1	1	1	1	1	1	4.5	4.5
Q8TF01	Q8TF01	2	2	2	Arginine/serine-rich protein PNISR	PNISR	>sp|Q8TF01|PNISR_HUMAN Arginine/serine-rich protein PNISR OS=Homo sapiens GN=PNISR PE=1 SV=2	1	2	2	2	2	2	2	1	1	1	2	2	2	1	1	1	2	2	2	1	1	1	2	2	2	1	1	1	2	2	2	1	1	1	2	2	2	1	1	1	2.9	2.9
Q8WUQ7	Q8WUQ7	1	1	1	Cactin	CACTIN	>sp|Q8WUQ7|CATIN_HUMAN Cactin OS=Homo sapiens GN=CACTIN PE=1 SV=3	1	1	1	1	1	1	1	1	1	1	1	1	1	1	1	1	1	1	1	1	1	1	1	1	1	1	1	1	1	1	1	1	1	1	1	1	1	1	1	1	2	2
Q8WXA9	Q8WXA9	2	2	2	Splicing regulatory glutamine/lysine-rich protein 1	SREK1	>sp|Q8WXA9|SREK1_HUMAN Splicing regulatory glutamine/lysine-rich protein 1 OS=Homo sapiens GN=SREK1 PE=1 SV=1	1	2	2	2	2	2	2	2	2	2	2	2	2	2	2	2	2	2	2	2	2	2	2	2	2	2	2	2	2	2	2	2	2	2	2	2	2	2	2	2	5.9	5.9
Q8WXX0	Q8WXX0	1	1	1	Dynein heavy chain 7, axonemal	DNAH7	>sp|Q8WXX0|DYH7_HUMAN Dynein heavy chain 7, axonemal OS=Homo sapiens GN=DNAH7 PE=1 SV=2	1	1	1	1	0	0	0	1	1	1	0	0	0	1	1	1	0	0	0	1	1	1	0	0	0	1	1	1	0	0	0	1	1	1	0	0	0	1	1	1	0.3	0.3
Q8WYP5	Q8WYP5	2	2	2	Protein ELYS	AHCTF1	>sp|Q8WYP5|ELYS_HUMAN Protein ELYS OS=Homo sapiens GN=AHCTF1 PE=1 SV=3	1	2	2	2	0	0	0	1	2	2	0	0	0	0	1	2	0	0	0	1	2	2	0	0	0	0	1	2	0	0	0	1	2	2	0	0	0	0	1	2	1.2	1.2
Q92889	Q92889	2	2	2	DNA repair endonuclease XPF	ERCC4	>sp|Q92889|XPF_HUMAN DNA repair endonuclease XPF OS=Homo sapiens GN=ERCC4 PE=1 SV=3	1	2	2	2	0	0	0	1	1	2	0	0	0	1	0	0	0	0	0	1	1	2	0	0	0	1	0	0	0	0	0	1	1	2	0	0	0	1	0	0	2.2	2.2
Q96AG4	Q96AG4	2	2	2	Leucine-rich repeat-containing protein 59	LRRC59	>sp|Q96AG4|LRC59_HUMAN Leucine-rich repeat-containing protein 59 OS=Homo sapiens GN=LRRC59 PE=1 SV=1	1	2	2	2	1	1	1	2	2	2	1	1	1	2	2	2	1	1	1	2	2	2	1	1	1	2	2	2	1	1	1	2	2	2	1	1	1	2	2	2	6.5	6.5
Q96EP1	Q96EP1	1	1	1	E3 ubiquitin-protein ligase CHFR	CHFR	>sp|Q96EP1|CHFR_HUMAN E3 ubiquitin-protein ligase CHFR OS=Homo sapiens GN=CHFR PE=1 SV=2	1	1	1	1	1	1	1	0	0	0	1	1	1	0	0	0	1	1	1	0	0	0	1	1	1	0	0	0	1	1	1	0	0	0	1	1	1	0	0	0	1.4	1.4
Q96HS1	Q96HS1	1	1	1	Serine/threonine-protein phosphatase PGAM5, mitochondrial	PGAM5	>sp|Q96HS1|PGAM5_HUMAN Serine/threonine-protein phosphatase PGAM5, mitochondrial OS=Homo sapiens GN=PGAM5 PE=1 SV=2	1	1	1	1	1	1	1	1	1	1	1	1	1	1	1	1	1	1	1	1	1	1	1	1	1	1	1	1	1	1	1	1	1	1	1	1	1	1	1	1	3.5	3.5
Q96I25	Q96I25	1	1	1	Splicing factor 45	RBM17	>sp|Q96I25|SPF45_HUMAN Splicing factor 45 OS=Homo sapiens GN=RBM17 PE=1 SV=1	1	1	1	1	1	1	1	1	1	1	1	1	1	1	1	1	1	1	1	1	1	1	1	1	1	1	1	1	1	1	1	1	1	1	1	1	1	1	1	1	2.2	2.2
Q99623	Q99623	5	5	5	Prohibitin-2	PHB2	>sp|Q99623|PHB2_HUMAN Prohibitin-2 OS=Homo sapiens GN=PHB2 PE=1 SV=2	1	5	5	5	3	3	3	4	4	4	3	2	3	4	4	4	3	3	3	4	4	4	3	2	3	4	4	4	3	3	3	4	4	4	3	2	3	4	4	4	18.7	18.7
Q99832	Q99832	6	6	6	T-complex protein 1 subunit eta	CCT7	>sp|Q99832|TCPH_HUMAN T-complex protein 1 subunit eta OS=Homo sapiens GN=CCT7 PE=1 SV=2	1	6	6	6	6	6	6	3	3	3	5	5	5	3	3	2	6	6	6	3	3	3	5	5	5	3	3	2	6	6	6	3	3	3	5	5	5	3	3	2	14.9	14.9
Q9BQG0	Q9BQG0	16	16	16	Myb-binding protein 1A	MYBBP1A	>sp|Q9BQG0|MBB1A_HUMAN Myb-binding protein 1A OS=Homo sapiens GN=MYBBP1A PE=1 SV=2	1	16	16	16	1	1	1	6	15	14	1	2	1	5	10	15	1	1	1	6	15	14	1	2	1	5	10	15	1	1	1	6	15	14	1	2	1	5	10	15	13.2	13.2
Q9BU76	Q9BU76	2	2	2	Multiple myeloma tumor-associated protein 2	MMTAG2	>sp|Q9BU76|MMTA2_HUMAN Multiple myeloma tumor-associated protein 2 OS=Homo sapiens GN=MMTAG2 PE=1 SV=1	1	2	2	2	2	2	2	2	2	2	2	2	2	2	2	2	2	2	2	2	2	2	2	2	2	2	2	2	2	2	2	2	2	2	2	2	2	2	2	2	10.3	10.3
Q9BVI4	Q9BVI4	1	1	1	Nucleolar complex protein 4 homolog	NOC4L	>sp|Q9BVI4|NOC4L_HUMAN Nucleolar complex protein 4 homolog OS=Homo sapiens GN=NOC4L PE=1 SV=1	1	1	1	1	0	0	0	0	0	0	0	0	0	1	0	0	0	0	0	0	0	0	0	0	0	1	0	0	0	0	0	0	0	0	0	0	0	1	0	0	2.1	2.1
Q9BVP2	Q9BVP2	5	5	5	Guanine nucleotide-binding protein-like 3	GNL3	>sp|Q9BVP2|GNL3_HUMAN Guanine nucleotide-binding protein-like 3 OS=Homo sapiens GN=GNL3 PE=1 SV=2	1	5	5	5	1	2	1	3	5	5	2	2	2	3	5	5	1	2	1	3	5	5	2	2	2	3	5	5	1	2	1	3	5	5	2	2	2	3	5	5	10.9	10.9
Q9BXS6	Q9BXS6	2	2	2	Nucleolar and spindle-associated protein 1	NUSAP1	>sp|Q9BXS6|NUSAP_HUMAN Nucleolar and spindle-associated protein 1 OS=Homo sapiens GN=NUSAP1 PE=1 SV=1	1	2	2	2	0	0	0	2	0	2	0	0	0	2	2	2	0	0	0	2	0	2	0	0	0	2	2	2	0	0	0	2	0	2	0	0	0	2	2	2	5	5
Q9BY77	Q9BY77	4	4	4	Polymerase delta-interacting protein 3	POLDIP3	>sp|Q9BY77|PDIP3_HUMAN Polymerase delta-interacting protein 3 OS=Homo sapiens GN=POLDIP3 PE=1 SV=2	1	4	4	4	1	1	1	4	4	4	1	1	1	4	4	4	1	1	1	4	4	4	1	1	1	4	4	4	1	1	1	4	4	4	1	1	1	4	4	4	13.5	13.5
Q9BYG4	Q9BYG4	1	1	1	Partitioning defective 6 homolog gamma	PARD6G	>sp|Q9BYG4|PAR6G_HUMAN Partitioning defective 6 homolog gamma OS=Homo sapiens GN=PARD6G PE=1 SV=1	1	1	1	1	0	1	1	1	1	0	1	1	1	1	1	1	0	1	1	1	1	0	1	1	1	1	1	1	0	1	1	1	1	0	1	1	1	1	1	1	2.7	2.7
Q9H089	Q9H089	2	2	2	Large subunit GTPase 1 homolog	LSG1	>sp|Q9H089|LSG1_HUMAN Large subunit GTPase 1 homolog OS=Homo sapiens GN=LSG1 PE=1 SV=2	1	2	2	2	0	0	0	2	1	1	0	0	0	2	2	2	0	0	0	2	1	1	0	0	0	2	2	2	0	0	0	2	1	1	0	0	0	2	2	2	3.3	3.3
Q9H5V9	Q9H5V9	1	1	1	UPF0428 protein CXorf56	CXorf56	>sp|Q9H5V9|CX056_HUMAN UPF0428 protein CXorf56 OS=Homo sapiens GN=CXorf56 PE=1 SV=1	1	1	1	1	0	0	0	1	1	1	0	0	0	1	1	1	0	0	0	1	1	1	0	0	0	1	1	1	0	0	0	1	1	1	0	0	0	1	1	1	6.3	6.3
Q9NP64	Q9NP64	2	2	2	Nucleolar protein of 40 kDa	ZCCHC17	>sp|Q9NP64|NO40_HUMAN Nucleolar protein of 40 kDa OS=Homo sapiens GN=ZCCHC17 PE=1 SV=1	1	2	2	2	2	0	1	2	2	1	1	2	2	2	2	1	2	0	1	2	2	1	1	2	2	2	2	1	2	0	1	2	2	1	1	2	2	2	2	1	10.8	10.8
Q9NP72	Q9NP72	1	1	1	Ras-related protein Rab-18	RAB18	>sp|Q9NP72|RAB18_HUMAN Ras-related protein Rab-18 OS=Homo sapiens GN=RAB18 PE=1 SV=1	1	1	1	1	0	0	0	1	0	0	0	0	0	1	1	1	0	0	0	1	0	0	0	0	0	1	1	1	0	0	0	1	0	0	0	0	0	1	1	1	5.3	5.3
Q9NQ29	Q9NQ29	10	4	4	Putative RNA-binding protein Luc7-like 1	LUC7L	>sp|Q9NQ29|LUC7L_HUMAN Putative RNA-binding protein Luc7-like 1 OS=Homo sapiens GN=LUC7L PE=1 SV=1	1	10	4	4	9	9	8	9	9	9	9	8	8	8	9	9	3	3	2	3	3	3	3	3	3	2	3	3	3	3	2	3	3	3	3	3	3	2	3	3	32.1	15.4
Q9Y6B6;Q9NR31	Q9Y6B6;Q9NR31	1;1	1;1	1;1	GTP-binding protein SAR1b;GTP-binding protein SAR1a	SAR1B;SAR1A	>sp|Q9Y6B6|SAR1B_HUMAN GTP-binding protein SAR1b OS=Homo sapiens GN=SAR1B PE=1 SV=1;>sp|Q9NR31|SAR1A_HUMAN GTP-binding protein SAR1a OS=Homo sapiens GN=SAR1A PE=1 SV=1	2	1	1	1	0	1	1	0	1	1	0	0	1	0	1	1	0	1	1	0	1	1	0	0	1	0	1	1	0	1	1	0	1	1	0	0	1	0	1	1	5.6	5.6
Q9NTJ3	Q9NTJ3	1	1	1	Structural maintenance of chromosomes protein 4	SMC4	>sp|Q9NTJ3|SMC4_HUMAN Structural maintenance of chromosomes protein 4 OS=Homo sapiens GN=SMC4 PE=1 SV=2	1	1	1	1	0	0	0	0	1	0	0	0	0	0	0	1	0	0	0	0	1	0	0	0	0	0	0	1	0	0	0	0	1	0	0	0	0	0	0	1	0.9	0.9
Q9NV06	Q9NV06	2	2	2	DDB1- and CUL4-associated factor 13	DCAF13	>sp|Q9NV06|DCA13_HUMAN DDB1- and CUL4-associated factor 13 OS=Homo sapiens GN=DCAF13 PE=1 SV=2	1	2	2	2	1	1	1	2	1	1	1	1	1	2	2	2	1	1	1	2	1	1	1	1	1	2	2	2	1	1	1	2	1	1	1	1	1	2	2	2	4.9	4.9
Q9NVI7	Q9NVI7	6	6	3	ATPase family AAA domain-containing protein 3A	ATAD3A	>sp|Q9NVI7|ATD3A_HUMAN ATPase family AAA domain-containing protein 3A OS=Homo sapiens GN=ATAD3A PE=1 SV=2	1	6	6	3	2	2	2	4	6	5	2	2	2	5	6	5	2	2	2	4	6	5	2	2	2	5	6	5	2	2	2	2	3	3	2	2	2	2	3	2	9.9	9.9
Q9NWB6	Q9NWB6	9	9	9	Arginine and glutamate-rich protein 1	ARGLU1	>sp|Q9NWB6|ARGL1_HUMAN Arginine and glutamate-rich protein 1 OS=Homo sapiens GN=ARGLU1 PE=1 SV=1	1	9	9	9	6	8	7	7	7	7	8	7	8	7	7	6	6	8	7	7	7	7	8	7	8	7	7	6	6	8	7	7	7	7	8	7	8	7	7	6	27.5	27.5
Q9NY93	Q9NY93	3	3	3	Probable ATP-dependent RNA helicase DDX56	DDX56	>sp|Q9NY93|DDX56_HUMAN Probable ATP-dependent RNA helicase DDX56 OS=Homo sapiens GN=DDX56 PE=1 SV=1	1	3	3	3	0	0	0	2	2	2	0	0	0	2	2	2	0	0	0	2	2	2	0	0	0	2	2	2	0	0	0	2	2	2	0	0	0	2	2	2	6.4	6.4
Q9NYF8	Q9NYF8	7	7	7	Bcl-2-associated transcription factor 1	BCLAF1	>sp|Q9NYF8|BCLF1_HUMAN Bcl-2-associated transcription factor 1 OS=Homo sapiens GN=BCLAF1 PE=1 SV=2	1	7	7	7	6	5	6	5	7	7	6	5	6	6	6	7	6	5	6	5	7	7	6	5	6	6	6	7	6	5	6	5	7	7	6	5	6	6	6	7	7.6	7.6
Q9NZT1	Q9NZT1	2	2	2	Calmodulin-like protein 5	CALML5	>sp|Q9NZT1|CALL5_HUMAN Calmodulin-like protein 5 OS=Homo sapiens GN=CALML5 PE=1 SV=2	1	2	2	2	1	1	0	1	1	1	1	1	0	1	2	1	1	1	0	1	1	1	1	1	0	1	2	1	1	1	0	1	1	1	1	1	0	1	2	1	25.3	25.3
Q9UHB9	Q9UHB9	6	6	6	Signal recognition particle subunit SRP68	SRP68	>sp|Q9UHB9|SRP68_HUMAN Signal recognition particle subunit SRP68 OS=Homo sapiens GN=SRP68 PE=1 SV=2	1	6	6	6	5	5	4	4	3	3	5	5	5	4	3	4	5	5	4	4	3	3	5	5	5	4	3	4	5	5	4	4	3	3	5	5	5	4	3	4	11.5	11.5
Q9UHR5	Q9UHR5	1	1	1	SAP30-binding protein	SAP30BP	>sp|Q9UHR5|S30BP_HUMAN SAP30-binding protein OS=Homo sapiens GN=SAP30BP PE=1 SV=1	1	1	1	1	0	0	0	1	1	1	0	0	0	1	1	1	0	0	0	1	1	1	0	0	0	1	1	1	0	0	0	1	1	1	0	0	0	1	1	1	4.9	4.9
Q9UHX1	Q9UHX1	9	9	9	Poly(U)-binding-splicing factor PUF60	PUF60	>sp|Q9UHX1|PUF60_HUMAN Poly(U)-binding-splicing factor PUF60 OS=Homo sapiens GN=PUF60 PE=1 SV=1	1	9	9	9	6	7	7	7	8	7	7	5	7	7	8	8	6	7	7	7	8	7	7	5	7	7	8	8	6	7	7	7	8	7	7	5	7	7	8	8	20.8	20.8
Q9UI30	Q9UI30	2	2	2	tRNA methyltransferase 112 homolog	TRMT112	>sp|Q9UI30|TR112_HUMAN Multifunctional methyltransferase subunit TRM112-like protein OS=Homo sapiens GN=TRMT112 PE=1 SV=1	1	2	2	2	2	1	2	2	2	2	2	2	2	2	2	2	2	1	2	2	2	2	2	2	2	2	2	2	2	1	2	2	2	2	2	2	2	2	2	2	21.6	21.6
Q9UIG0	Q9UIG0	5	5	5	Tyrosine-protein kinase BAZ1B	BAZ1B	>sp|Q9UIG0|BAZ1B_HUMAN Tyrosine-protein kinase BAZ1B OS=Homo sapiens GN=BAZ1B PE=1 SV=2	1	5	5	5	0	0	0	3	5	5	0	0	0	0	5	5	0	0	0	3	5	5	0	0	0	0	5	5	0	0	0	3	5	5	0	0	0	0	5	5	3.6	3.6
Q9UJV9	Q9UJV9	7	7	7	Probable ATP-dependent RNA helicase DDX41	DDX41	>sp|Q9UJV9|DDX41_HUMAN Probable ATP-dependent RNA helicase DDX41 OS=Homo sapiens GN=DDX41 PE=1 SV=2	1	7	7	7	6	6	4	5	6	6	5	6	6	6	5	6	6	6	4	5	6	6	5	6	6	6	5	6	6	6	4	5	6	6	5	6	6	6	5	6	12.9	12.9
Q9UMS4	Q9UMS4	3	3	3	Pre-mRNA-processing factor 19	PRPF19	>sp|Q9UMS4|PRP19_HUMAN Pre-mRNA-processing factor 19 OS=Homo sapiens GN=PRPF19 PE=1 SV=1	1	3	3	3	3	3	3	2	2	2	3	3	3	2	2	2	3	3	3	2	2	2	3	3	3	2	2	2	3	3	3	2	2	2	3	3	3	2	2	2	6	6
Q9UQ35	Q9UQ35	19	19	19	Serine/arginine repetitive matrix protein 2	SRRM2	>sp|Q9UQ35|SRRM2_HUMAN Serine/arginine repetitive matrix protein 2 OS=Homo sapiens GN=SRRM2 PE=1 SV=2	1	19	19	19	10	10	8	16	15	16	7	9	9	17	17	18	10	10	8	16	15	16	7	9	9	17	17	18	10	10	8	16	15	16	7	9	9	17	17	18	9.1	9.1
Q9UQ80	Q9UQ80	3	3	3	Proliferation-associated protein 2G4	PA2G4	>sp|Q9UQ80|PA2G4_HUMAN Proliferation-associated protein 2G4 OS=Homo sapiens GN=PA2G4 PE=1 SV=3	1	3	3	3	1	2	2	3	3	3	2	2	2	3	3	3	1	2	2	3	3	3	2	2	2	3	3	3	1	2	2	3	3	3	2	2	2	3	3	3	7.1	7.1
Q9Y230	Q9Y230	2	2	2	RuvB-like 2	RUVBL2	>sp|Q9Y230|RUVB2_HUMAN RuvB-like 2 OS=Homo sapiens GN=RUVBL2 PE=1 SV=3	1	2	2	2	2	2	2	1	1	1	2	2	2	1	1	1	2	2	2	1	1	1	2	2	2	1	1	1	2	2	2	1	1	1	2	2	2	1	1	1	5	5
Q9Y277	Q9Y277	1	1	1	Voltage-dependent anion-selective channel protein 3	VDAC3	>sp|Q9Y277|VDAC3_HUMAN Voltage-dependent anion-selective channel protein 3 OS=Homo sapiens GN=VDAC3 PE=1 SV=1	1	1	1	1	1	1	1	0	0	0	1	1	1	0	0	0	1	1	1	0	0	0	1	1	1	0	0	0	1	1	1	0	0	0	1	1	1	0	0	0	4.6	4.6
Q9Y2W1	Q9Y2W1	8	8	8	Thyroid hormone receptor-associated protein 3	THRAP3	>sp|Q9Y2W1|TR150_HUMAN Thyroid hormone receptor-associated protein 3 OS=Homo sapiens GN=THRAP3 PE=1 SV=2	1	8	8	8	3	2	2	5	7	7	3	3	3	6	8	7	3	2	2	5	7	7	3	3	3	6	8	7	3	2	2	5	7	7	3	3	3	6	8	7	11	11
Q9Y383	Q9Y383	14	14	8	Putative RNA-binding protein Luc7-like 2	LUC7L2	>sp|Q9Y383|LC7L2_HUMAN Putative RNA-binding protein Luc7-like 2 OS=Homo sapiens GN=LUC7L2 PE=1 SV=2	1	14	14	8	12	12	12	12	12	12	12	11	11	13	12	12	12	12	12	12	12	12	12	11	11	13	12	12	6	6	6	6	6	6	6	6	6	7	6	6	38.5	38.5
Q9Y388	Q9Y388	5	5	5	RNA-binding motif protein, X-linked 2	RBMX2	>sp|Q9Y388|RBMX2_HUMAN RNA-binding motif protein, X-linked 2 OS=Homo sapiens GN=RBMX2 PE=1 SV=2	1	5	5	5	4	4	4	4	3	4	4	4	4	4	4	4	4	4	4	4	3	4	4	4	4	4	4	4	4	4	4	4	3	4	4	4	4	4	4	4	16.1	16.1
Q9Y3U8	Q9Y3U8	4	4	4	60S ribosomal protein L36	RPL36	>sp|Q9Y3U8|RL36_HUMAN 60S ribosomal protein L36 OS=Homo sapiens GN=RPL36 PE=1 SV=3	1	4	4	4	2	1	1	4	4	4	1	2	2	2	4	4	2	1	1	4	4	4	1	2	2	2	4	4	2	1	1	4	4	4	1	2	2	2	4	4	30.5	30.5
Q9Y5B9	Q9Y5B9	4	4	4	FACT complex subunit SPT16	SUPT16H	>sp|Q9Y5B9|SP16H_HUMAN FACT complex subunit SPT16 OS=Homo sapiens GN=SUPT16H PE=1 SV=1	1	4	4	4	4	4	4	4	4	4	4	4	4	4	4	4	4	4	4	4	4	4	4	4	4	4	4	4	4	4	4	4	4	4	4	4	4	4	4	4	5.2	5.2
Q9Y6A4	Q9Y6A4	2	2	2	UPF0468 protein C16orf80	C16orf80	>sp|Q9Y6A4|CFA20_HUMAN Cilia- and flagella-associated protein 20 OS=Homo sapiens GN=CFAP20 PE=1 SV=1	1	2	2	2	1	1	1	2	1	1	1	1	1	2	2	2	1	1	1	2	1	1	1	1	1	2	2	2	1	1	1	2	1	1	1	1	1	2	2	2	10.9	10.9
REV__A5PLL1	REV__A5PLL1	1	1	1			>sp|A5PLL1|AN34B_HUMAN Ankyrin repeat domain-containing protein 34B OS=Homo sapiens GN=ANKRD34B PE=2 SV=3	1	1	1	1	0	1	0	0	0	0	0	0	1	0	0	0	0	1	0	0	0	0	0	0	1	0	0	0	0	1	0	0	0	0	0	0	1	0	0	0	0	0
REV__O00459	REV__O00459	1	1	1			>sp|O00459|P85B_HUMAN Phosphatidylinositol 3-kinase regulatory subunit beta OS=Homo sapiens GN=PIK3R2 PE=1 SV=2	1	1	1	1	1	1	0	1	1	1	0	0	1	1	1	1	1	1	0	1	1	1	0	0	1	1	1	1	1	1	0	1	1	1	0	0	1	1	1	1	0	0
REV__Q6NXG1	REV__Q6NXG1	1	1	1			>sp|Q6NXG1|ESRP1_HUMAN Epithelial splicing regulatory protein 1 OS=Homo sapiens GN=ESRP1 PE=1 SV=2	1	1	1	1	0	0	0	0	0	1	0	0	0	0	0	0	0	0	0	0	0	1	0	0	0	0	0	0	0	0	0	0	0	1	0	0	0	0	0	0	0	0
REV__Q8NEY4	REV__Q8NEY4	1	1	1			>sp|Q8NEY4|VATC2_HUMAN V-type proton ATPase subunit C 2 OS=Homo sapiens GN=ATP6V1C2 PE=1 SV=2	1	1	1	1	1	1	0	1	1	1	1	1	1	1	1	1	1	1	0	1	1	1	1	1	1	1	1	1	1	1	0	1	1	1	1	1	1	1	1	1	0	0
REV__Q9NQ89	REV__Q9NQ89	1	1	1			>sp|Q9NQ89|CL004_HUMAN Protein C12orf4 OS=Homo sapiens GN=C12orf4 PE=2 SV=1	1	1	1	1	1	1	0	0	0	0	1	1	1	0	0	0	1	1	0	0	0	0	1	1	1	0	0	0	1	1	0	0	0	0	1	1	1	0	0	0	0	0
[truncated: 95 more columns]

## Sheet: ProtGroup_filtered+analysed
LFQ.intensity.CTRL_12kSC_M2_3	LFQ.intensity.CTRL_12kSC_M2_2	LFQ.intensity.CTRL_12kSC_M2_1	LFQ.intensity.CTRL_12kSC_M1_3	LFQ.intensity.CTRL_12kSC_M1_2	LFQ.intensity.CTRL_12kSC_M1_1	LFQ.intensity.BUBR1_12kSC_M2_3	LFQ.intensity.BUBR1_12kSC_M2_2	LFQ.intensity.BUBR1_12kSC_M2_1	LFQ.intensity.BUBR1_12kSC_M1_3	LFQ.intensity.BUBR1_12kSC_M1_2	LFQ.intensity.BUBR1_12kSC_M1_1	Reverse	Student's T-test Significant BUBR1_12kSC_M_CTRL_12kSC_M	Student's T-test significant	Peptides	Intensity	Unique.peptides.CTRL_12kSC_M2_3	Unique.peptides.CTRL_12kSC_M2_2	Unique.peptides.CTRL_12kSC_M2_1	Unique.peptides.CTRL_12kSC_M1_3	Unique.peptides.CTRL_12kSC_M1_2	Unique.peptides.CTRL_12kSC_M1_1	Unique.peptides.BUBR1_12kSC_M2_3	Unique.peptides.BUBR1_12kSC_M2_2	Unique.peptides.BUBR1_12kSC_M2_1	Unique.peptides.BUBR1_12kSC_M1_3	Unique.peptides.BUBR1_12kSC_M1_2	Unique.peptides.BUBR1_12kSC_M1_1	Razor...unique.peptides.CTRL_12kSC_M2_3	Razor...unique.peptides.CTRL_12kSC_M2_2	Razor...unique.peptides.CTRL_12kSC_M2_1	Razor...unique.peptides.CTRL_12kSC_M1_3	Razor...unique.peptides.CTRL_12kSC_M1_2	Razor...unique.peptides.CTRL_12kSC_M1_1	Razor...unique.peptides.BUBR1_12kSC_M2_3	Razor...unique.peptides.BUBR1_12kSC_M2_2	Razor...unique.peptides.BUBR1_12kSC_M2_1	Razor...unique.peptides.BUBR1_12kSC_M1_3	Razor...unique.peptides.BUBR1_12kSC_M1_2	Razor...unique.peptides.BUBR1_12kSC_M1_1	Peptides.CTRL_12kSC_M2_3	Peptides.CTRL_12kSC_M2_2	Peptides.CTRL_12kSC_M2_1	Peptides.CTRL_12kSC_M1_3	Peptides.CTRL_12kSC_M1_2	Peptides.CTRL_12kSC_M1_1	Peptides.BUBR1_12kSC_M2_3	Peptides.BUBR1_12kSC_M2_2	Peptides.BUBR1_12kSC_M2_1
#!{Type}E	E	E	E	E	E	E	E	E	E	E	E	C	C	C	N	N	N	N	N	N	N	N	N	N	N	N	N	N	N	N	N	N	N	N	N	N	N	N	N	N	N	N	N	N	N	N	N	N	N
#!{C:Group1}CTRL_12kSC_M	CTRL_12kSC_M	CTRL_12kSC_M	CTRL_12kSC_M	CTRL_12kSC_M	CTRL_12kSC_M	BUBR1_12kSC_M	BUBR1_12kSC_M	BUBR1_12kSC_M	BUBR1_12kSC_M	BUBR1_12kSC_M	BUBR1_12kSC_M
20.0066	19.9446	20.3165	19.077	19.8119	19.6363	19.9697	19.5026	20.2372	20.1153	20.0761	20.2956				2	10898000	2	2	2	1	2	2	2	2	2	2	2	2	2	2	2	1	2	2	2	2	2	2	2	2	2	2	2	1	2	2	2	2	2
18.8506	18.8651	19.1284	18.788	18.7053	17.9592	26.2393	26.2395	26.7308	26.4332	26.1756	26.6865		+	BUBR1_12kSC_M_CTRL_12kSC_M	11	490160000	7	4	6	3	3	2	11	11	11	10	10	10	7	4	6	3	3	2	11	11	11	10	10	10	7	4	6	3	3	2	11	11	11
21.4597	21.7114	22.1389	22.0241	21.8324	21.7544	21.3565	21.5648	21.929	21.992	21.957	22.2463				8	39056000	6	6	5	7	6	6	5	6	6	6	7	7	6	6	5	7	6	6	5	6	6	6	7	7	6	6	5	7	6	6	5	6	6
22.9001	21.8057	20.9404	21.0866	21.5401	21.3016	22.327	22.4013	21.0323	21.5312	20.4753	20.9653				12	40737000	11	11	5	3	3	3	11	11	8	3	3	3	11	11	5	3	3	3	11	11	8	3	3	3	11	11	5	3	3	3	11	11	8
20.2837	20.3744	20.6614	20.6266	19.2404	20.9171	20.2378	20.2053	20.6321	20.6893	20.5549	20.7795				3	16032000	2	2	2	2	1	2	2	2	2	2	2	2	3	3	3	2	1	2	3	3	3	2	2	2	3	3	3	2	1	2	3	3	3
19.5673	19.9649	19.4016	18.7982	20.0769	18.3935	28.576	28.5776	29.0949	28.7867	28.765	29.018		+	BUBR1_12kSC_M_CTRL_12kSC_M	49	2658800000	12	14	11	7	9	7	42	42	42	44	44	42	12	14	11	7	9	7	42	42	42	44	44	42	12	14	11	7	9	7	42	42	42
26.9549	26.8081	26.1426	27.2107	27.1043	26.951	26.8316	26.9366	26.7661	26.718	26.7532	27.2053				5	1328000000	1	1	1	2	2	2	1	1	1	2	2	2	4	4	4	5	5	5	4	4	4	5	5	5	4	4	4	5	5	5	4	4	4
23.2246	23.0694	24.0358	23.5599	22.8658	23.5241	23.0874	23.1385	23.3551	23.6571	22.8917	22.9906				7	114950000	7	7	7	4	3	3	7	7	6	3	4	3	7	7	7	4	3	3	7	7	6	3	4	3	7	7	7	4	3	3	7	7	6
21.4985	21.6709	21.6253	21.6029	21.9683	21.6686	21.7498	21.5791	21.6477	21.5849	21.6958	21.6911				8	35377000	7	7	7	7	6	7	7	7	7	6	7	7	7	7	7	7	6	7	7	7	7	6	7	7	7	7	7	7	6	7	7	7	7
23.6382	23.3268	23.6504	23.7116	23.7557	23.7624	23.7866	23.4526	23.3294	24.0922	23.7262	22.9002				8	143710000	7	7	8	6	6	6	8	8	7	6	6	6	7	7	8	6	6	6	8	8	7	6	6	6	7	7	8	6	6	6	8	8	7
22.1912	20.4937	20.4811	20.5726	21.6489	20.5655	20.6011	20.4791	20.5332	20.5052	21.0347	21.4857				6	22425000	5	4	5	3	4	4	3	4	5	4	3	4	5	4	5	3	4	4	3	4	5	4	3	4	5	4	5	3	4	4	3	4	5
21.9778	22.123	22.5501	22.5996	22.9567	22.2284	22.5284	22.2644	22.5842	22.5385	22.2919	22.6151				4	60242000	3	3	3	2	2	2	3	3	3	2	2	2	3	3	3	2	2	2	3	3	3	2	2	2	4	4	4	3	3	3	4	4	4
20.2232	20.4783	20.8003	20.8275	20.6861	20.5587	20.5747	20.2553	20.8449	21.0421	20.7654	20.6578				3	17366000	3	3	3	3	3	3	3	3	3	3	3	3	3	3	3	3	3	3	3	3	3	3	3	3	3	3	3	3	3	3	3	3	3
21.4239	21.3049	21.2995	21.2186	21.3714	21.0859	21.5501	21.5118	21.5976	21.702	21.2896	21.6518				7	29089000	4	3	4	5	6	5	3	5	4	5	5	6	4	3	4	5	6	5	3	5	4	5	5	6	4	3	4	5	6	5	3	5	4
22.0329	22.6759	22.5142	22.4074	22.9352	22.8569	22.4358	22.4014	22.5962	22.4619	22.7207	22.4824				8	67038000	7	7	7	4	3	4	6	7	7	5	4	4	7	7	7	4	3	4	6	7	7	5	4	4	7	7	7	4	3	4	6	7	7
22.0472	22.4121	22.5695	22.7799	22.8465	22.4516	22.0936	22.2172	22.681	22.2419	22.7428	22.6102				6	62398000	5	6	5	5	4	5	5	6	5	5	5	5	5	6	5	5	4	5	5	6	5	5	5	5	5	6	5	5	4	5	5	6	5
21.134	21.2717	21.2407	21.464	20.7157	21.1949	20.9798	21.473	21.3371	21.1479	21.3454	21.7846				4	28092000	4	4	4	2	2	2	4	4	4	2	2	2	4	4	4	2	2	2	4	4	4	2	2	2	4	4	4	2	2	2	4	4	4
24.17	23.2893	23.2938	23.3135	23.516	23.4057	23.4525	24.1121	23.6888	23.4736	23.0955	23.6068				6	138310000	3	3	3	2	2	2	3	3	3	2	2	2	6	6	6	4	4	4	6	6	6	4	4	4	6	6	6	4	4	4	6	6	6
19.9933	20.1685	20.2729	19.744	19.2122	19.7441	20.309	20.109	20.4136	20.1415	20.1064	20.5553				2	11885000	2	2	2	2	1	2	2	2	2	2	2	2	2	2	2	2	1	2	2	2	2	2	2	2	2	2	2	2	1	2	2	2	2
24.8139	23.7989	22.6101	23.2179	22.8977	24.1831	24.7015	24.8174	23.262	23.752	22.9825	22.9748				4	183640000	4	4	3	3	3	3	4	4	4	3	3	3	4	4	3	3	3	3	4	4	4	3	3	3	4	4	3	3	3	3	4	4	4
25.547	24.3119	22.9868	23.7883	23.5317	24.7432	25.3645	25.4384	23.7208	24.0182	23.4578	23.8755				8	272330000	8	8	6	7	7	7	8	8	8	7	7	7	8	8	6	7	7	7	8	8	8	7	7	7	8	8	6	7	7	7	8	8	8
21.8113	22.2668	22.9737	22.6631	22.516	22.3662	22.2571	21.7244	22.3811	22.5586	22.4029	22.3729				4	56908000	3	3	3	4	4	4	3	3	3	4	3	4	3	3	3	4	4	4	3	3	3	4	3	4	3	3	3	4	4	4	3	3	3
22.9475	23.0074	23.1942	23.3292	23.0313	23.3667	22.6408	22.9475	23.4841	23.3207	23.3605	23.4454				9	99251000	6	6	6	7	9	9	5	5	6	8	7	9	6	6	6	7	9	9	5	5	6	8	7	9	6	6	6	7	9	9	5	5	6
21.8232	22.8041	23.1264	23.6435	23.9456	23.0684	23.2436	22.7576	23.1578	22.6084	22.9195	23.2857				3	90277000	3	3	3	3	3	3	3	3	3	3	3	3	3	3	3	3	3	3	3	3	3	3	3	3	3	3	3	3	3	3	3	3	3
22.8372	23.5446	23.4329	23.3101	23.1627	23.3449	23.1058	22.8825	23.366	23.4076	23.3764	23.5874				6	109930000	4	4	4	5	5	5	4	5	5	5	5	5	5	5	5	6	6	6	5	6	6	6	6	6	5	5	5	6	6	6	5	6	6
22.34	22.869	22.3407	22.9153	22.652	22.5591	22.1059	22.3703	22.6632	22.4321	22.781	22.5446				7	65466000	5	5	5	6	6	6	4	5	5	6	5	7	5	5	5	6	6	6	4	5	5	6	5	7	5	5	5	6	6	6	4	5	5
23.6659	23.212	23.6425	23.6164	22.893	23.5546	23.6057	23.7145	23.834	23.7624	24.1374	23.9252				13	145670000	2	2	2	2	2	2	2	2	2	2	2	2	3	3	3	3	3	3	3	3	3	3	3	3	11	11	11	11	11	12	11	11	11
22.7814	23.0342	23.0839	23.2059	23.4423	23.1089	23.0048	22.9391	23.2777	23.2432	23.5728	23.4043				13	101520000	7	7	7	6	5	6	7	7	7	6	6	6	7	7	7	6	5	6	7	7	7	6	6	6	13	13	12	12	9	12	13	12	12
22.2316	21.87	21.8081	22.0545	22.4888	22.1979	21.7344	21.7128	21.6336	21.77	21.9469	22.0654				5	43231000	3	3	3	4	5	5	3	3	2	4	4	5	3	3	3	4	5	5	3	3	2	4	4	5	3	3	3	4	5	5	3	3	2
25.0081	25.0762	25.6446	25.5317	25.4945	25.3277	24.8415	25.0112	25.3392	25.4086	25.4791	25.582				17	445690000	8	8	8	8	8	8	8	7	7	7	8	8	15	15	15	16	14	15	16	14	14	15	16	16	15	15	15	16	14	15	16	14	14
23.7048	22.6276	24.6376	22.9598	23.5829	23.9848	24.591	24.1395	23.6933	24.2407	23.3485	23.2314				17	172310000	13	12	14	7	7	8	14	14	12	10	9	7	14	13	15	7	7	8	15	15	13	10	9	7	15	14	16	9	9	10	16	16	14
23.8423	22.4532	22.6745	23.3079	23.5995	23.2982	22.5741	22.5041	22.6488	22.8244	22.9056	23.2987				5	90296000	4	4	4	5	5	5	3	4	3	5	5	5	4	4	4	5	5	5	3	4	3	5	5	5	4	4	4	5	5	5	3	4	3
20.1025	20.5196	20.3031	20.18	20.1323	20.4962	21.0873	20.9612	20.2586	20.5563	20.0985	20.4661				2	15786000	2	2	2	2	2	2	2	2	2	2	2	2	2	2	2	2	2	2	2	2	2	2	2	2	2	2	2	2	2	2	2	2	2
20.3278	20.6546	20.1645	20.3968	19.8714	20.9244	19.9072	20.5789	20.3415	20.3784	20.1814	20.9588				2	15098000	2	2	2	2	2	2	2	2	2	2	2	2	2	2	2	2	2	2	2	2	2	2	2	2	2	2	2	2	2	2	2	2	2
21.0132	21.4511	22.1752	21.7384	21.5471	21.8357	21.5334	20.9234	21.5596	21.8287	22.0508	21.7453				4	35343000	4	4	4	4	4	4	4	3	4	4	4	4	4	4	4	4	4	4	4	3	4	4	4	4	4	4	4	4	4	4	4	3	4
26.4848	26.6593	26.6164	26.7317	26.9578	26.8769	26.6082	26.7993	26.5036	26.7075	26.3913	26.9404				6	1168800000	1	1	1	1	1	1	1	1	1	1	1	1	6	6	6	6	5	6	6	6	6	6	6	6	6	6	6	6	5	6	6	6	6
20.6959	21.4731	21.2777	21.4838	21.2564	21.2693	20.5887	20.8838	21.3926	21.1828	21.5116	21.0703				2	25566000	2	2	2	2	2	2	2	2	2	2	2	2	2	2	2	2	2	2	2	2	2	2	2	2	2	2	2	2	2	2	2	2	2
20.9631	21.4819	20.9904	21.0708	21.2665	20.9648	21.3651	21.5149	21.6557	21.6132	21.4235	21.6434				7	28756000	2	2	2	2	1	2	2	2	2	2	2	2	4	4	4	4	3	4	5	5	5	4	4	4	6	6	6	6	5	6	7	7	7
22.077	21.9676	22.4074	22.5295	22.4515	22.3295	22.2615	22.1016	21.3293	22.6886	22.2996	21.9203				3	52777000	3	2	2	2	2	2	3	3	2	2	2	2	3	2	2	2	2	2	3	3	2	2	2	2	3	2	2	2	2	2	3	3	2
24.4611	24.6672	24.904	25.0675	24.6975	24.9208	24.6823	24.9272	24.9439	25.0173	24.97	25.0707				16	325110000	15	14	15	14	13	14	14	15	13	13	13	13	15	14	15	14	13	14	14	15	13	13	13	13	15	14	15	14	13	14	14	15	13
20.3385	20.5027	20.5846	20.5921	20.408	20.7983	20.6193	20.6435	20.8732	20.4524	18.9382	20.678				5	16404000	3	4	4	2	2	2	4	4	4	2	1	2	3	4	4	2	2	2	4	4	4	2	1	2	4	5	5	3	3	3	5	5	5
24.5959	24.8556	25.1453	25.0065	24.8323	24.6527	24.7586	24.9259	25.011	25.1306	25.1304	25.241				19	359720000	14	14	14	12	12	11	14	15	15	12	12	11	18	18	18	16	16	15	18	19	19	15	16	14	18	18	18	16	16	15	18	19	19
21.1892	20.7263	20.8419	20.6555	20.7995	20.4269	20.4753	21.1445	21.0984	20.9215	20.7185	21.2228				5	20551000	2	2	2	2	2	2	2	2	2	2	2	2	2	2	2	2	2	2	2	2	2	2	2	2	5	5	5	4	4	4	5	5	5
24.0678	23.8357	24.4091	24.1796	24.2781	24.1894	24.0156	24.0183	24.3033	24.2682	24.1578	24.3543				13	202860000	10	10	10	9	9	8	10	10	10	10	10	9	11	11	11	10	10	9	11	11	11	11	11	10	11	11	11	10	10	9	11	11	11
23.9781	24.0509	24.3903	24.2336	24.2572	24.1883	23.9396	24.0589	24.2828	24.4163	24.07	24.5248				14	207180000	14	13	13	12	11	12	12	13	13	12	12	12	14	13	13	12	11	12	12	13	13	12	12	12	14	13	13	12	11	12	12	13	13
20.9557	22.0348	22.0631	21.8768	22.508	21.4453	20.8208	20.6042	21.3761	21.594	21.3142	21.9383				5	33881000	4	4	4	3	3	3	4	4	4	3	2	3	4	4	4	3	3	3	4	4	4	3	2	3	4	4	4	3	3	3	4	4	4
25.5273	23.5894	23.0268	23.295	22.965	24.4818	24.5846	24.8964	23.0586	23.4279	23.3994	23.6108				10	211740000	8	8	6	6	5	6	9	9	6	5	6	5	8	8	6	6	5	6	9	9	6	5	6	5	8	8	6	6	5	6	9	9	6
23.0687	21.8024	21.9089	22.8538	23.441	22.6559	22.832	22.2705	22.9229	21.9086	22.0663	22.3976				6	64878000	5	3	3	4	4	4	4	3	3	4	4	4	5	3	3	5	5	5	4	3	3	5	5	5	5	3	3	5	5	5	4	3	3
22.1787	21.9305	21.8474	21.8748	21.8933	21.8792	21.9994	22.0131	22.2261	21.8515	22.1266	22.2049				7	45455000	6	7	7	5	5	5	6	7	7	5	5	5	6	7	7	5	5	5	6	7	7	5	5	5	6	7	7	5	5	5	6	7	7
22.857	22.2136	22.3716	22.3979	22.5008	22.1255	22.2072	22.3489	22.549	22.4712	21.8068	22.7189				10	61017000	10	9	10	5	5	5	7	9	8	4	5	5	10	9	10	5	5	5	7	9	8	4	5	5	10	9	10	5	5	5	7	9	8
21.5424	21.3334	21.6166	21.3797	21.5757	21.4389	21.5679	21.3518	21.8342	21.8415	21.6702	21.7286				8	34376000	6	5	7	4	4	4	7	6	5	4	4	4	6	5	7	4	4	4	7	6	5	4	4	4	6	5	7	4	4	4	7	6	5
23.7072	22.3972	20.9474	22.1916	22.5734	22.2052	22.6683	22.8644	21.3338	22.0157	22.2566	22.34				9	69510000	6	6	4	3	3	4	4	6	4	3	3	3	6	6	4	3	3	4	4	6	4	3	3	3	6	6	4	3	3	4	4	6	4
23.1326	20.2251	19.7843	20.6606	19.0037	22.4614	21.9363	22.4363	20.2374	19.9012	20.001	20.7632				4	34387000	4	3	3	2	1	2	3	3	2	2	2	2	4	3	3	2	1	2	3	3	2	2	2	2	4	3	3	2	1	2	3	3	2
23.1481	23.5099	23.9803	23.8798	23.8344	23.2974	23.2109	23.1017	23.6084	23.6819	23.6455	24.1539				10	133520000	9	10	9	8	8	8	9	9	10	8	8	8	9	10	9	8	8	8	9	9	10	8	8	8	9	10	9	8	8	8	9	9	10
21.4214	21.3381	21.708	21.5293	22.1536	21.4894	21.4269	21.0309	21.6821	21.6208	21.3297	22.1252				6	33721000	5	6	5	4	4	4	6	6	5	4	4	4	5	6	5	4	4	4	6	6	5	4	4	4	5	6	5	4	4	4	6	6	5
21.8451	22.2532	22.6829	22.5235	22.6673	22.1102	22.2718	22.1567	22.9071	22.4476	22.6024	22.6108				13	60810000	12	12	12	9	9	9	10	10	10	9	9	8	12	12	12	9	9	9	10	10	10	9	9	8	12	12	12	9	9	9	10	10	10
20.2025	20.5134	20.4453	20.6008	20.1581	19.9945	20.1921	20.8594	20.4478	20.8488	20.2179	19.8141				4	15214000	4	4	4	2	2	2	4	4	3	2	2	1	4	4	4	2	2	2	4	4	3	2	2	1	4	4	4	2	2	2	4	4	3
20.6646	21.5831	21.9359	21.5331	21.6163	21.4979	21.1096	21.1973	21.5778	20.9755	21.2346	21.4145				3	32310000	3	3	3	3	3	3	3	3	3	2	2	2	3	3	3	3	3	3	3	3	3	2	2	2	3	3	3	3	3	3	3	3	3
24.1019	23.3962	23.3229	23.156	23.4897	23.8098	24.6675	24.3777	23.8024	23.8008	23.27	23.545				12	163070000	11	10	10	7	7	7	9	10	11	7	7	7	11	10	10	7	7	7	9	10	11	7	7	7	11	10	10	7	7	7	9	10	11
22.1542	22.2576	22.4802	22.3823	22.3426	21.7844	21.9355	22.1652	22.5371	22.2736	21.8205	22.2398				7	50443000	5	5	6	7	7	7	6	6	6	7	7	7	5	5	6	7	7	7	6	6	6	7	7	7	5	5	6	7	7	7	6	6	6
24.5175	22.9994	22.4904	22.5574	23.3919	23.7044	24.1406	23.3941	22.4791	22.5636	22.3295	22.8155				7	119540000	6	5	4	5	5	6	6	5	5	4	5	5	6	5	4	5	5	6	6	5	5	4	5	5	6	5	4	5	5	6	6	5	5
20.2438	20.4392	20.4803	20.6711	20.3952	20.3042	20.5155	20.4662	20.7333	20.4874	20.4346	20.6923				3	15930000	3	3	3	2	2	2	3	3	3	2	2	2	3	3	3	2	2	2	3	3	3	2	2	2	3	3	3	2	2	2	3	3	3
21.7287	21.9019	22.0515	21.9036	21.7938	21.2839	21.545	21.3512	21.8393	19.6117	21.8139	21.9323				3	36092000	2	2	2	3	3	3	2	2	2	2	3	3	2	2	2	3	3	3	2	2	2	2	3	3	2	2	2	3	3	3	2	2	2
21.1956	21.6841	21.8575	21.7271	21.277	21.5812	21.6056	21.3507	21.9197	22.01	21.9243	21.9942				3	35678000	3	3	3	3	3	3	3	3	3	3	3	3	3	3	3	3	3	3	3	3	3	3	3	3	3	3	3	3	3	3	3	3	3
25.6554	24.0367	23.4307	23.6767	23.8044	24.6653	25.3679	25.5466	23.6964	24.04	23.4358	23.4732				7	278550000	6	6	5	6	5	6	6	6	6	7	7	6	6	6	5	6	5	6	6	6	6	7	7	6	6	6	5	6	5	6	6	6	6
21.2122	21.9367	21.603	21.6628	21.1653	21.2196	21.0531	21.3465	21.6812	21.3962	21.6476	21.7359				9	31643000	4	4	5	6	4	6	4	6	5	6	7	4	4	4	5	6	4	6	4	6	5	6	7	4	4	4	5	6	4	6	4	6	5
20.8446	20.6929	20.2013	21.3795	20.5525	21.0301	20.7146	20.9881	20.7942	21.3477	21.2569	20.799				2	21267000	2	2	2	2	2	2	2	2	2	2	2	2	2	2	2	2	2	2	2	2	2	2	2	2	2	2	2	2	2	2	2	2	2
20.0247	20.522	20.653	20.6486	20.2029	20.0552	20.1227	20.2545	20.5503	20.8409	20.4418	20.7408				3	15328000	3	3	3	2	2	2	3	3	3	2	2	2	3	3	3	2	2	2	3	3	3	2	2	2	3	3	3	2	2	2	3	3	3
22.0793	22.0176	22.1033	22.0816	21.8917	21.9886	21.6535	22.0658	22.0637	21.9831	22.2678	22.286				10	48651000	8	8	8	8	6	8	8	8	8	8	8	6	9	9	9	9	7	9	9	9	9	9	9	7	9	9	9	9	7	9	9	9	9
22.0482	21.1415	20.4933	20.1865	20.0124	20.4229	20.6182	21.4777	20.2643	20.5858	20.1388	20.0662				5	21030000	5	4	4	2	2	2	4	3	4	2	2	2	5	4	4	2	2	2	4	3	4	2	2	2	5	4	4	2	2	2	4	3	4
25.5061	23.9122	23.1352	22.9891	23.6431	24.0889	25.3204	24.9193	23.5315	23.5664	22.517	23.394				15	240750000	14	13	12	5	5	5	14	15	14	5	4	5	14	13	12	5	5	5	14	15	14	5	4	5	14	13	12	5	5	5	14	15	14
20.4759	21.0104	20.4541	20.6286	20.8964	20.4743	20.5267	20.57	20.7306	20.4896	20.7396	20.8308				3	17822000	3	3	3	2	2	2	3	3	3	2	2	2	3	3	3	2	2	2	3	3	3	2	2	2	3	3	3	2	2	2	3	3	3
21.8439	21.9159	22.2436	22.1631	21.7861	21.8588	21.775	22.077	22.4792	22.2682	22.2285	22.3955				7	47517000	6	6	5	6	6	6	5	6	6	6	6	6	6	6	5	6	6	6	5	6	6	6	6	6	6	6	5	6	6	6	5	6	6
26.0722	25.6011	25.1416	25.488	25.9213	25.7288	26.2926	25.8023	25.6278	25.3284	24.9447	25.5936				10	586700000	8	7	8	7	7	7	8	7	8	7	6	7	8	7	8	7	7	7	8	7	8	7	6	7	8	7	8	7	7	7	8	7	8
23.8806	22.366	22.1015	22.1053	22.4236	23.2994	23.3431	23.2683	22.1262	22.6539	22.1669	22.641				7	85698000	6	7	6	4	4	4	7	7	6	4	4	4	6	7	6	4	4	4	7	7	6	4	4	4	6	7	6	4	4	4	7	7	6
20.3656	20.7697	20.494	20.6288	20.1797	20.9984	20.3186	20.8487	20.5376	20.5316	19.1847	20.5969				3	16331000	3	3	2	2	2	2	3	3	3	2	1	2	3	3	2	2	2	2	3	3	3	2	1	2	3	3	2	2	2	2	3	3	3
24.6812	22.5156	22.5947	22.7702	23.6731	23.7303	24.2479	24.3951	23.3066	23.0097	22.5608	22.8597				6	143240000	6	5	5	3	3	3	4	6	4	3	3	3	6	5	5	3	3	3	4	6	4	3	3	3	6	5	5	3	3	3	4	6	4
23.322	21.8893	21.7138	21.7657	22.573	22.4359	22.6496	22.7313	21.8475	22.1414	21.7909	22.297				2	59977000	2	2	2	2	2	2	2	2	2	2	2	2	2	2	2	2	2	2	2	2	2	2	2	2	2	2	2	2	2	2	2	2	2
23.4123	20.5622	20.0376	19.2035	20.3921	21.142	23.7245	23.2054	19.1455	21.6675	18.9941	19.0512				3	47214000	2	2	2	2	2	2	2	3	1	2	2	2	2	2	2	2	2	2	2	3	1	2	2	2	2	2	2	2	2	2	2	3	1
23.8138	22.9269	23.4836	23.6075	24.0198	23.6909	22.8437	22.4045	22.9946	22.9841	23.1612	23.7494				6	113550000	6	6	6	5	5	5	6	6	6	5	5	5	6	6	6	5	5	5	6	6	6	5	5	5	6	6	6	5	5	5	6	6	6
26.0676	25.7415	25.0543	25.122	25.8767	25.8005	26.5336	25.7575	25.401	25.1448	24.8815	25.3244				8	585040000	7	8	8	8	7	8	8	8	7	7	8	7	7	8	8	8	7	8	8	8	7	7	8	7	7	8	8	8	7	8	8	8	7
22.0945	20.9053	21.0381	21.0571	21.0954	21.476	21.6038	21.6277	21.3878	21.3863	21.0179	21.2549				4	30088000	3	3	3	3	3	3	3	3	3	4	3	3	3	3	3	3	3	3	3	3	3	4	3	3	3	3	3	3	3	3	3	3	3
21.768	20.856	21.2457	21.6539	21.3604	21.8327	21.5467	20.9556	20.8601	20.9675	20.6922	21.6187				2	28013000	2	2	2	2	2	2	2	2	2	2	2	2	2	2	2	2	2	2	2	2	2	2	2	2	2	2	2	2	2	2	2	2	2
19.9441	19.8388	19.8168	19.9872	19.0038	20.1599	20.5532	21.2523	20.0568	20.921	20.5831	20.865				2	14502000	2	2	1	2	1	2	2	2	2	2	2	2	2	2	1	2	1	2	2	2	2	2	2	2	2	2	1	2	1	2	2	2	2
24.4203	23.0622	22.5143	22.8463	23.1743	23.5372	24.1147	24.0997	23.0083	23.2259	22.1816	22.6471				5	127880000	5	5	5	3	3	3	5	5	5	3	3	3	5	5	5	3	3	3	5	5	5	3	3	3	5	5	5	3	3	3	5	5	5
23.2758	23.3387	24.2256	23.5034	23.8243	23.3376	23.511	23.3836	23.4711	23.9596	23.397	23.0894				11	132310000	11	11	11	9	9	8	11	11	11	7	9	8	11	11	11	9	9	8	11	11	11	7	9	8	11	11	11	9	9	8	11	11	11
19.8904	19.7609	20.0175	19.6752	19.7844	19.7837	19.5764	19.882	19.8428	19.8235	19.9884	19.7291				2	9445600	1	2	2	2	2	2	2	2	2	2	2	2	1	2	2	2	2	2	2	2	2	2	2	2	1	2	2	2	2	2	2	2	2
20.1322	20.3125	20.3762	20.5463	20.0989	20.6147	20.241	20.283	20.7453	20.5627	20.8929	20.5745				2	15446000	2	2	2	2	2	2	2	2	2	2	2	2	2	2	2	2	2	2	2	2	2	2	2	2	2	2	2	2	2	2	2	2	2
21.961	22.1083	21.8679	22.1645	21.8961	22.0549	22.3841	22.4068	22.8578	22.7314	22.7133	22.9076		+	BUBR1_12kSC_M_CTRL_12kSC_M	10	58934000	9	9	9	6	4	6	8	9	9	6	6	6	9	9	9	6	4	6	8	9	9	6	6	6	9	9	9	6	4	6	8	9	9
21.7213	21.2876	20.6089	20.6158	20.2043	21.1297	20.6529	21.3172	20.6641	20.6708	20.5248	20.6366				5	21085000	3	3	3	4	4	3	2	3	3	5	5	5	3	3	3	4	4	3	2	3	3	5	5	5	3	3	3	4	4	3	2	3	3
20.2417	20.7911	21.4398	20.8504	20.8504	20.7173	20.3908	20.5922	21.071	21.3351	21.0688	21.5494				5	21746000	4	5	4	3	3	3	5	5	5	3	3	3	4	5	4	3	3	3	5	5	5	3	3	3	4	5	4	3	3	3	5	5	5
20.7238	21.0849	20.8975	21.5319	21.0615	20.9388	20.9326	21.0802	21.2813	21.5254	21.2427	21.4151				2	24677000	2	2	2	2	2	2	2	2	2	2	2	2	2	2	2	2	2	2	2	2	2	2	2	2	2	2	2	2	2	2	2	2	2
22.3258	21.0242	21.776	21.3823	21.2292	22.0975	22.3761	21.8023	21.6692	21.9997	21.5483	21.3561				3	40221000	3	3	3	3	3	2	3	3	3	3	3	2	3	3	3	3	3	2	3	3	3	3	3	2	3	3	3	3	3	2	3	3	3
24.4022	23.0814	23.2019	23.5111	23.129	23.7904	23.3724	23.2564	23.1104	23.2561	22.8736	23.0654				9	129480000	8	7	7	5	5	5	6	6	6	5	5	5	8	7	7	5	5	5	6	6	6	5	5	5	8	7	7	5	5	5	6	6	6
24.5185	23.402	22.5984	22.8347	23.1656	23.8437	24.7816	24.5342	22.8907	23.294	22.3243	22.8453				4	153740000	4	4	4	2	2	2	4	4	3	2	2	2	4	4	4	2	2	2	4	4	3	2	2	2	4	4	4	2	2	2	4	4	3
24.234	22.5536	22.128	22.2896	22.2785	22.9079	23.6538	23.9412	22.2469	22.2277	21.3434	22.1602				3	96131000	3	3	3	2	2	2	3	3	3	2	2	2	3	3	3	2	2	2	3	3	3	2	2	2	3	3	3	2	2	2	3	3	3
20.9515	21.8354	21.4896	21.44	21.4853	21.7216	21.1328	21.128	21.5172	21.6508	21.3877	21.5851				3	30235000	2	2	2	3	3	3	2	2	2	3	3	3	2	2	2	3	3	3	2	2	2	3	3	3	2	2	2	3	3	3	2	2	2
21.2138	21.6809	22.1493	21.8077	22.003	21.4561	21.3267	21.1333	21.7347	21.7939	21.824	21.9283				6	35177000	4	4	3	4	4	4	4	4	5	4	4	4	4	4	3	4	4	4	4	4	5	4	4	4	4	4	3	4	4	4	4	4	5
25.4281	24.2728	23.7027	24.2984	24.6052	24.5959	24.7579	24.9518	23.8137	23.9635	23.7909	24.3028				7	258970000	7	7	6	6	6	6	7	7	7	6	6	5	7	7	6	6	6	6	7	7	7	6	6	5	7	7	6	6	6	6	7	7	7
26.15	25.6118	24.8756	25.2345	25.5766	25.4969	26.2067	26.1305	25.502	25.0092	24.7193	25.3764				10	551280000	9	9	10	8	8	8	10	9	10	8	8	8	9	9	10	8	8	8	10	9	10	8	8	8	9	9	10	8	8	8	10	9	10
24.7786	23.2037	22.5181	23.841	23.5984	23.7213	23.4209	23.4596	22.5337	23.0514	23.0053	22.9812				6	130280000	5	4	4	4	3	4	5	5	4	4	3	3	5	4	4	4	3	4	5	5	4	4	3	3	5	4	4	4	3	4	5	5	4
26.5576	26.4226	25.5862	25.9384	26.4319	26.0789	27.1876	26.5436	26.2065	25.9021	25.2078	25.7572				13	946730000	13	12	13	9	9	9	12	12	11	9	9	9	13	12	13	9	9	9	12	12	11	9	9	9	13	12	13	9	9	9	12	12	11
22.8429	22.0995	22.2416	22.4968	22.4111	22.5693	22.3891	22.2713	22.104	22.2975	22.0576	22.2741				4	57203000	4	4	4	3	4	4	4	4	3	2	4	4	4	4	4	3	4	4	4	4	3	2	4	4	4	4	4	3	4	4	4	4	3
24.3121	21.8967	21.5442	21.9908	21.997	22.9412	22.9158	23.6043	21.5464	22.1736	22.0581	21.537				6	82603000	6	4	3	2	2	3	4	5	5	2	2	2	6	4	3	2	2	3	4	5	5	2	2	2	6	4	3	2	2	3	4	5	5
18.6506	21.69	21.9732	21.5291	21.8841	21.5036	21.6993	21.4543	21.5816	21.4786	21.1526	21.0526				4	30298000	1	2	2	4	4	4	2	2	2	4	4	4	1	2	2	4	4	4	2	2	2	4	4	4	1	2	2	4	4	4	2	2	2
24.959	24.0595	22.9683	23.5803	23.4297	24.0949	24.7996	24.9761	23.6879	23.6434	23.1834	23.7145				9	207570000	8	8	7	5	5	6	8	8	8	6	5	5	8	8	7	5	5	6	8	8	8	6	5	5	8	8	7	5	5	6	8	8	8
25.6417	24.6075	24.6302	25.0046	25.1668	25.1074	24.727	24.9987	24.7636	24.4523	24.5324	24.9482				11	357500000	11	11	11	11	11	11	11	11	11	11	11	11	11	11	11	11	11	11	11	11	11	11	11	11	11	11	11	11	11	11	11	11	11
21.3166	20.9712	19.5038	21.4355	21.8155	21.3992	20.7794	20.683	21.0245	20.8122	20.5904	21.2249				3	23003000	2	2	1	3	3	3	2	2	2	3	3	3	2	2	1	3	3	3	2	2	2	3	3	3	2	2	1	3	3	3	2	2	2
24.6122	23.0863	22.6095	23.3196	23.7531	23.4979	24.1042	24.1977	22.778	22.9945	22.7964	23.2084				6	138030000	5	5	5	3	3	3	6	5	5	3	3	3	5	5	5	3	3	3	6	5	5	3	3	3	5	5	5	3	3	3	6	5	5
27.4277	27.2879	27.1818	27.4519	27.5944	27.2322	27.5543	27.3361	27.2143	27.4611	27.0724	27.8362				6	1859900000	5	5	5	6	6	5	6	6	5	5	6	6	5	5	5	6	6	5	6	6	5	5	6	6	5	5	5	6	6	5	6	6	5
23.8637	22.7693	22.6843	22.9109	22.9411	22.977	22.6181	23.635	22.946	22.3577	22.2883	22.8523				4	94001000	4	4	4	3	3	3	4	3	3	3	3	3	4	4	4	3	3	3	4	3	3	3	3	3	4	4	4	3	3	3	4	3	3
26.6906	25.8774	25.5846	25.6471	25.9952	25.9623	26.3503	26.0021	25.5107	25.4052	25.0739	25.9675				5	691580000	4	4	4	3	3	4	4	4	4	3	3	3	4	4	4	3	3	4	4	4	4	3	3	3	4	4	4	3	3	4	4	4	4
25.1842	23.4327	23.0398	23.9611	23.6021	24.3835	24.6297	25.0135	23.585	23.1593	23.1509	22.9571				4	204420000	4	4	4	3	3	3	4	4	4	3	3	3	4	4	4	3	3	3	4	4	4	3	3	3	4	4	4	3	3	3	4	4	4
25.0702	23.4659	22.9435	23.4166	23.2758	24.3037	24.6005	24.6391	23.3194	23.3469	22.7333	23.2727				5	181320000	5	5	5	4	4	4	5	5	5	4	4	4	5	5	5	4	4	4	5	5	5	4	4	4	5	5	5	4	4	4	5	5	5
23.4906	22.2967	21.2081	21.344	18.6247	22.522	22.8242	23.09	21.5578	21.7725	21.7936	21.6039				4	60330000	4	4	2	2	1	4	3	4	2	2	3	2	4	4	2	2	1	4	3	4	2	2	3	2	4	4	2	2	1	4	3	4	2
24.2588	22.8202	22.3435	22.8227	22.8317	23.5516	24.065	23.8396	22.5429	23.4773	22.9896	22.6756				5	125790000	5	4	3	2	2	2	5	5	4	2	2	2	5	4	3	2	2	2	5	5	4	2	2	2	5	4	3	2	2	2	5	5	4
20.8944	21.6337	21.2975	21.8095	20.8671	21.6326	21.2174	20.9487	21.5357	21.5867	21.2112	21.9517				3	29091000	2	2	2	3	3	3	2	2	2	3	3	3	2	2	2	3	3	3	2	2	2	3	3	3	2	2	2	3	3	3	2	2	2
21.8736	21.3704	20.6928	21.1331	20.8697	21.2124	21.7183	21.8204	20.6385	20.6489	20.4761	21.5264				5	28008000	3	3	3	2	2	2	3	3	3	2	2	2	5	5	5	2	2	2	5	5	5	2	2	2	5	5	5	2	2	2	5	5	5
21.153	21.532	22.3146	21.8099	21.7043	21.7329	21.6471	21.2351	21.5926	21.6912	21.9727	21.7907				4	36801000	2	2	2	2	2	4	2	3	3	3	3	2	2	2	2	2	2	4	2	3	3	3	3	2	2	2	2	2	2	4	2	3	3
20.2337	20.3684	20.5349	20.9627	20.3727	20.9251	21.2742	20.9543	21.1504	20.52	20.5429	20.7848				3	19001000	3	3	3	2	2	2	3	3	3	2	2	2	3	3	3	2	2	2	3	3	3	2	2	2	3	3	3	2	2	2	3	3	3
26.9759	27.0914	27.3819	27.4123	27.1066	27.2355	26.8614	27.1115	27.2817	27.3611	27.2101	27.3361				14	1820300000	1	1	1	1	1	1	1	1	1	1	1	1	13	14	13	13	13	13	14	14	13	12	12	13	13	14	13	13	13	13	14	14	13
23.4265	23.9636	24.6222	24.4783	24.9528	24.3828	23.171	22.4362	23.9785	24.3672	24.2984	24.7824				10	193910000	4	4	5	4	5	4	5	5	4	5	4	5	8	8	9	8	9	8	9	9	8	10	7	10	8	8	9	8	9	8	9	9	8
21.6105	22.6132	22.4169	22.1702	22.6427	22.2622	21.6984	21.9211	22.1305	22.6325	22.9875	22.2411				5	51194000	3	3	4	4	5	4	4	4	3	4	3	3	3	3	4	4	5	4	4	4	3	4	3	3	3	3	4	4	5	4	4	4	3
25.6821	25.6269	25.7317	25.9604	25.2716	25.77	25.4243	25.875	25.7601	25.7761	25.909	26.1379				9	605750000	8	8	8	9	9	9	6	8	8	9	9	9	8	8	8	9	9	9	6	8	8	9	9	9	8	8	8	9	9	9	6	8	8
25.4801	25.2534	25.2184	25.3399	24.7662	25.188	24.9779	25.3614	25.498	25.1796	25.3631	25.5324				13	442440000	4	4	4	4	4	4	4	4	4	4	4	4	12	12	9	10	7	10	11	12	12	10	10	9	12	12	9	10	7	10	11	12	12
25.2623	24.8896	25.062	25.1121	24.9739	25.0792	24.9215	25.3853	25.4006	25.1325	25.1472	25.5042				14	525100000	3	3	3	3	3	3	3	3	3	3	3	3	12	12	12	12	12	13	12	12	12	12	12	11	12	12	12	12	12	13	12	12	12
25.68	25.1163	25.3553	25.4993	25.7018	25.1025	25.4965	25.3297	25.4952	25.5108	25.2355	25.6293				3	484550000	3	3	3	3	3	3	3	3	3	3	3	3	3	3	3	3	3	3	3	3	3	3	3	3	3	3	3	3	3	3	3	3	3
20.9093	20.5789	20.6278	20.604	21.1213	20.6676	20.2099	20.2124	20.9054	20.3803	20.5483	21.4827				5	17933000	4	3	4	3	3	3	4	4	2	3	3	3	4	3	4	3	3	3	4	4	2	3	3	3	4	3	4	3	3	3	4	4	2
20.9525	21.2356	21.3123	21.4027	21.2217	21.1195	21.6806	22.0663	22.2799	21.624	22.1278	22.4674		+	BUBR1_12kSC_M_CTRL_12kSC_M	7	35592000	5	4	4	6	5	6	4	5	4	4	5	6	5	4	4	6	5	6	4	5	4	4	5	6	5	4	4	6	5	6	4	5	4
21.4749	21.908	22.6431	22.4322	22.2693	21.8614	22.2255	22.0004	22.5023	22.4627	22.078	22.5509				6	53318000	6	6	6	3	3	3	5	5	5	2	2	3	6	6	6	3	3	3	5	5	5	2	2	3	6	6	6	3	3	3	5	5	5
21.4767	22.5802	21.2928	20.8223	20.8399	19.7585	20.8065	20.1099	20.3416	20.2568	26.2436	20.411				5	98738000	3	3	3	4	3	2	3	2	2	3	5	2	3	3	3	4	3	2	3	2	2	3	5	2	3	3	3	4	3	2	3	2	2
24.6815	22.6671	22.3464	23.0281	23.1291	23.8407	24.1816	24.2098	22.7525	22.7662	22.3428	22.7744				6	151670000	6	6	5	4	5	5	5	6	6	4	5	5	6	6	5	4	5	5	5	6	6	4	5	5	6	6	5	4	5	5	5	6	6
24.8695	24.1306	24.3582	24.4606	24.6404	24.3838	24.0483	24.1642	24.3108	24.4093	24.313	24.4887				11	242690000	10	10	10	9	8	8	8	10	9	8	8	9	10	10	10	9	8	8	8	10	9	8	8	9	10	10	10	9	8	8	8	10	9
23.689	22.1012	21.397	21.5823	21.7918	22.6614	23.1006	23.1023	21.7758	21.8508	21.1503	21.8393				5	64650000	4	4	5	3	3	3	4	4	4	3	3	3	4	4	5	3	3	3	4	4	4	3	3	3	4	4	5	3	3	3	4	4	4
21.9343	21.2978	21.3408	21.7256	21.156	21.7432	21.521	21.9813	21.2419	21.8129	21.7846	20.4455				3	33672000	2	2	2	3	2	3	2	2	2	3	3	3	2	2	2	3	2	3	2	2	2	3	3	3	2	2	2	3	2	3	2	2	2
22.1643	22.624	22.425	22.3503	22.6582	22.5993	22.3985	22.5067	22.7537	22.8019	22.4932	22.6821				4	65130000	3	3	3	3	3	3	3	3	3	3	3	3	4	4	4	4	4	4	4	4	4	4	4	4	4	4	4	4	4	4	4	4	4
25.7416	24.3618	23.2992	23.5185	23.6548	24.705	25.5072	25.7703	23.9123	24.1215	23.1169	23.6317				7	298420000	7	5	5	5	5	5	7	7	6	4	5	5	7	5	5	5	5	5	7	7	6	4	5	5	7	5	5	5	5	5	7	7	6
21.023	21.2523	21.5959	21.7569	21.0921	21.4899	20.911	21.3565	21.5996	20.9313	21.2271	21.2657				6	28037000	5	6	5	3	3	3	4	5	5	3	3	3	5	6	5	3	3	3	4	5	5	3	3	3	5	6	5	3	3	3	4	5	5
21.5503	21.7314	22.1576	22.5624	21.8237	22.1799	22.2301	22.0841	21.9619	22.4672	21.9554	21.9057				5	45931000	4	4	5	5	4	5	5	5	5	5	5	4	4	4	5	5	4	5	5	5	5	5	5	4	4	4	5	5	4	5	5	5	5
19.961	20.623	21.576	21.0564	21.8972	20.2628	20.5269	20.5	20.8973	20.559	20.5897	20.5996				4	18370000	3	3	3	4	4	3	2	2	2	2	3	3	3	3	3	4	4	3	2	2	2	2	3	3	3	3	3	4	4	3	2	2	2
24.118	24.7751	24.4363	25.0861	24.9001	24.7512	24.6304	24.2403	24.9076	25.0118	24.6974	24.2888				17	299320000	15	15	15	15	11	15	15	15	15	16	15	13	15	15	15	15	11	15	15	15	15	16	15	13	15	15	15	15	11	15	15	15	15
20.6847	21.3151	20.9051	20.7701	21.1369	21.0229	20.6893	20.8256	21.3187	21.1302	21.0448	21.4953				2	30837000	2	2	2	2	2	2	2	2	2	2	2	2	2	2	2	2	2	2	2	2	2	2	2	2	2	2	2	2	2	2	2	2	2
26.6847	26.6237	26.7543	27.1016	27.0628	26.6189	26.5995	26.4472	26.9308	26.8277	26.4351	26.4351				20	1273000000	16	18	16	17	15	17	16	18	17	17	17	17	16	18	16	17	15	17	16	18	17	17	17	17	16	18	16	17	15	17	16	18	17
24.2719	23.7861	26.3054	23.7821	24.335	24.1978	24.9673	24.5123	24.0503	24.3014	23.961	24.1083				73	284160000	64	55	69	17	16	18	66	65	57	19	17	17	67	57	72	18	17	19	69	68	59	20	18	18	67	57	72	18	17	19	69	68	59
20.1499	20.3846	20.4895	20.467	21.104	20.467	20.2961	20.3321	19.6136	20.5061	20.6497	20.3509				2	15427000	2	2	2	2	2	2	2	2	2	2	2	2	2	2	2	2	2	2	2	2	2	2	2	2	2	2	2	2	2	2	2	2	2
23.0764	23.5058	23.8698	24.0375	23.6145	23.9261	23.7113	23.5762	23.5497	23.7215	23.6159	23.361				6	142480000	3	2	3	4	4	3	3	3	3	4	3	3	5	4	5	6	6	5	5	5	5	6	5	4	5	4	5	6	6	5	5	5	5
20.2423	20.9952	21.2582	21.0449	21.3398	20.8213	21.3992	20.6097	20.6529	21.5714	21.0984	18.5907				3	22062000	3	3	3	3	2	3	3	2	2	3	3	1	3	3	3	3	2	3	3	2	2	3	3	1	3	3	3	3	2	3	3	2	2
21.492	20.8694	20.9491	20.8664	20.8886	21.3389	20.7374	20.1319	21.2499	21.1406	21.2856	21.9656				5	24110000	4	4	4	4	4	4	4	4	4	4	4	4	4	4	4	4	4	4	4	4	4	4	4	4	4	4	4	4	4	4	4	4	4
22.9065	22.949	23.4007	23.0497	23.448	23.0469	23.0043	23.0959	23.083	23.3437	23.1357	22.9465				13	100350000	11	12	11	10	9	9	10	11	9	9	10	8	11	12	11	10	9	9	10	11	9	9	10	8	11	12	11	10	9	9	10	11	9
21.6651	22.1244	21.9081	21.5983	22.2318	21.555	21.7837	21.4216	22.2279	22.3748	21.6912	21.459				4	40864000	3	4	4	4	4	2	4	4	4	4	4	3	3	4	4	4	4	2	4	4	4	4	4	3	3	4	4	4	4	2	4	4	4
21.2098	21.1436	21.702	21.4965	21.2914	21.4706	21.43	21.3313	21.5283	22.2099	21.6517	21.006				4	32842000	2	2	2	2	3	3	3	3	2	2	3	3	2	2	2	2	3	3	3	3	2	2	3	3	2	2	2	2	3	3	3	3	2
21.2339	21.861	21.8379	21.903	21.7829	21.8588	21.5101	20.7812	21.7636	21.7189	22.0021	21.373				3	35635000	3	3	3	2	2	2	3	2	3	2	2	2	3	3	3	2	2	2	3	2	3	2	2	2	3	3	3	2	2	2	3	2	3
19.8856	20.0169	20.0166	20.2141	19.8796	20.4704	20.1666	20.0154	20.051	20.7626	20.0942	19.7409				2	12378000	2	2	2	2	2	2	2	2	2	2	2	2	2	2	2	2	2	2	2	2	2	2	2	2	2	2	2	2	2	2	2	2	2
21.0627	20.8166	20.9563	20.8861	20.8047	20.5158	20.6635	20.7969	21.211	21.2051	21.0379	20.7605				5	21844000	4	4	4	3	2	3	4	4	4	3	3	3	4	4	4	3	2	3	4	4	4	3	3	3	4	4	4	3	2	3	4	4	4
21.0184	21.2734	21.4335	21.3263	21.6718	20.9809	21.3985	21.5561	21.8164	21.9384	21.7036	22.0724				6	31186000	2	3	3	5	5	5	3	3	3	6	6	6	2	3	3	5	5	5	3	3	3	6	6	6	2	3	3	5	5	5	3	3	3
20.5747	20.8377	20.6944	20.8304	21.3568	20.2356	20.6527	20.5599	21.6728	20.7281	20.4502	20.9065				2	19475000	2	2	2	2	2	2	2	2	2	2	2	2	2	2	2	2	2	2	2	2	2	2	2	2	2	2	2	2	2	2	2	2	2
21.8589	21.0926	19.8275	20.3997	20.4503	21.2302	21.5031	22.0265	20.2944	19.0918	19.6716	20.0157				5	22873000	5	5	3	2	2	2	5	5	3	1	2	1	5	5	3	2	2	2	5	5	3	1	2	1	5	5	3	2	2	2	5	5	3
21.1954	20.9518	21.231	21.0007	21.2762	21.1428	20.8586	20.4898	20.8359	21.5475	21.1981	21.1385				10	23764000	3	3	2	3	3	3	3	3	3	2	3	3	3	3	2	3	3	3	3	3	3	2	3	3	9	9	8	8	8	9	9	9	9
25.7944	25.9455	25.8719	26.532	26.4011	25.8777	26.0485	25.8209	26.3333	25.2196	26.1086	25.2227				9	683280000	6	7	7	8	7	8	7	7	7	7	8	6	6	7	7	8	7	8	7	7	7	7	8	6	6	7	7	8	7	8	7	7	7
23.0211	22.217	22.394	22.2884	22.6457	22.7979	23.194	23.0064	22.0256	22.7614	22.2253	22.3293				7	82432000	7	6	6	6	5	6	7	7	5	6	5	6	7	6	6	6	5	6	7	7	5	6	5	6	7	6	6	6	5	6	7	7	5
21.5974	21.6693	21.3956	21.6937	21.8181	21.8147	20.8815	20.7093	21.247	20.9484	20.8483	22.2406				6	28743000	4	3	4	5	5	5	3	3	4	4	5	5	4	3	4	5	5	5	3	3	4	4	5	5	4	3	4	5	5	5	3	3	4
22.5595	22.6814	22.6873	22.8232	22.2892	22.831	22.596	22.8763	22.565	23.1018	22.7694	22.0816				9	76266000	8	8	7	7	5	7	7	8	7	7	7	6	8	8	7	7	5	7	7	8	7	7	7	6	8	8	7	7	5	7	7	8	7
22.633	22.1589	21.2701	22.0662	22.1651	22.7664	21.7207	21.5799	21.7157	21.5878	19.7301	22.7203				2	45625000	2	2	2	2	2	2	2	2	2	2	1	2	2	2	2	2	2	2	2	2	2	2	1	2	2	2	2	2	2	2	2	2	2
21.5199	22.2569	22.0862	22.2867	22.2331	21.7935	22.2464	21.7086	22.4623	22.2554	22.1837	22.2173				7	48064000	6	5	6	6	6	5	6	6	5	4	6	6	6	5	6	6	6	5	6	6	5	4	6	6	6	5	6	6	6	5	6	6	5
20.4737	21.2044	21.2475	21.1987	21.6646	21.0117	21.0565	20.7196	21.4973	21.1891	21.6769	21.2239				3	24988000	2	2	2	3	3	3	2	2	2	3	3	3	2	2	2	3	3	3	2	2	2	3	3	3	2	2	2	3	3	3	2	2	2
23.4573	23.8363	23.9411	23.4007	24.0341	22.6998	23.2623	23.1868	23.9841	23.2372	22.459	24.0121				19	128430000	18	17	17	9	9	7	16	15	16	8	10	10	18	17	17	9	9	7	16	15	16	8	10	10	18	17	17	9	9	7	16	15	16
19.9615	20.5393	20.2161	20.4648	20.3291	20.4743	20.3352	20.256	20.4117	20.3773	20.4559	19.2328				3	13902000	3	3	3	2	2	2	3	3	3	2	2	1	3	3	3	2	2	2	3	3	3	2	2	1	3	3	3	2	2	2	3	3	3
22.3807	21.1044	20.9208	20.9431	21.2457	21.8902	22.658	22.47	21.1511	20.2916	19.589	21.5287				8	37117000	7	8	6	3	3	3	7	7	5	2	2	3	7	8	6	3	3	3	7	7	5	2	2	3	7	8	6	3	3	3	7	7	5
25.5503	25.5122	25.6856	25.7554	25.6648	25.5045	25.5364	25.7025	25.351	25.7624	25.6817	25.2619				14	569400000	6	6	7	6	6	6	6	6	6	6	6	6	12	12	13	11	11	12	12	12	12	12	12	12	12	12	13	11	11	12	12	12	12
20.9562	21.0339	21.3718	21.5242	21.3587	20.7911	20.9227	20.5212	21.4014	21.0072	21.1543	21.0956				5	23047000	4	4	4	4	4	4	4	3	4	4	4	4	4	4	4	4	4	4	4	3	4	4	4	4	4	4	4	4	4	4	4	3	4
20.6106	21.0257	21.5269	21.235	21.5615	21.2144	21.2558	20.839	21.2878	21.2027	21.1891	21.4754				4	25526000	4	4	4	4	4	4	4	4	4	4	4	4	4	4	4	4	4	4	4	4	4	4	4	4	4	4	4	4	4	4	4	4	4
[truncated: 28 more columns]
