# Supplementary material for: Miniaturised interaction proteomics on a microfluidic platform with ultra-low input requirements
Source: Nat Commun. 2019 Apr 4;10:1525. doi: 10.1038/s41467-019-09533-y (PMC6449397; doi:10.1038/s41467-019-09533-y)
Supplement: Supplementary file 12 — Supplementary Data 9 [file 41467_2019_9533_MOESM12_ESM.xlsx]

## Sheet: SMC1A 4ug ProtGroup
Protein IDs	Majority protein IDs	Peptide counts (all)	Peptide counts (razor+unique)	Peptide counts (unique)	Protein names	Gene names	Fasta headers	Number of proteins	Peptides	Razor + unique peptides	Unique peptides	Peptides HeLaK4_1	Peptides HeLaK4_2	Peptides HeLaK4_3	Peptides SMC1A4_1	Peptides SMC1A4_2	Peptides SMC1A4_3	Razor + unique peptides HeLaK4_1	Razor + unique peptides HeLaK4_2	Razor + unique peptides HeLaK4_3	Razor + unique peptides SMC1A4_1	Razor + unique peptides SMC1A4_2	Razor + unique peptides SMC1A4_3	Unique peptides HeLaK4_1	Unique peptides HeLaK4_2	Unique peptides HeLaK4_3	Unique peptides SMC1A4_1	Unique peptides SMC1A4_2	Unique peptides SMC1A4_3	Sequence coverage [%]	Unique + razor sequence coverage [%]	Unique sequence coverage [%]	Mol. weight [kDa]	Sequence length	Sequence lengths	Q-value	Identification type HeLaK4_1	Identification type HeLaK4_2	Identification type HeLaK4_3	Identification type SMC1A4_1	Identification type SMC1A4_2	Identification type SMC1A4_3	Sequence coverage HeLaK4_1 [%]	Sequence coverage HeLaK4_2 [%]	Sequence coverage HeLaK4_3 [%]	Sequence coverage SMC1A4_1 [%]	Sequence coverage SMC1A4_2 [%]	Sequence coverage SMC1A4_3 [%]	Intensity
CON__ENSEMBL:ENSBTAP00000038253	CON__ENSEMBL:ENSBTAP00000038253	9	1	0			>ENSEMBL:ENSBTAP00000038253 (Bos taurus) 63 kDa protein	1	9	1	0	9	8	9	9	9	7	1	0	1	1	1	0	0	0	0	0	0	0	12	1.7	0	63.165	606	606	0.003876	By matching	By matching	By MS/MS	By matching	By matching	By matching	12	10.4	12	12	12	9.9	1489600
CON__P00761	CON__P00761	8	8	8			>P00761 SWISS-PROT:P00761|TRYP_PIG Trypsin - Sus scrofa (Pig).	1	8	8	8	7	7	6	6	6	6	7	7	6	6	6	6	7	7	6	6	6	6	39	39	39	24.409	231	231	0	By MS/MS	By MS/MS	By MS/MS	By MS/MS	By MS/MS	By MS/MS	37.2	39	37.2	29.4	29.4	29.4	89586000000
P02533;CON__P02533;CON__Q6IFX2;P19012;CON__P19012;CON__A2A4G1;CON__Q61782	P02533;CON__P02533	19;19;8;5;5;5;2	9;9;4;0;0;0;1	6;6;2;0;0;0;1	Keratin, type I cytoskeletal 14	KRT14	>sp|P02533|K1C14_HUMAN Keratin, type I cytoskeletal 14 OS=Homo sapiens GN=KRT14 PE=1 SV=4;>P02533 SWISS-PROT:P02533 Tax_Id=9606 Gene_Symbol=KRT14 Keratin, type I cytoskeletal 14	7	19	9	6	16	17	19	18	16	13	7	7	9	9	6	4	4	5	6	6	3	2	50.2	28.8	21.6	51.561	472	472;472;452;456;456;456;93	0	By MS/MS	By MS/MS	By MS/MS	By MS/MS	By MS/MS	By MS/MS	43.4	43.9	50.2	47	39.8	31.6	236980000
P02538;CON__P02538	P02538;CON__P02538	29;29	20;20	2;2	Keratin, type II cytoskeletal 6A	KRT6A	>sp|P02538|K2C6A_HUMAN Keratin, type II cytoskeletal 6A OS=Homo sapiens GN=KRT6A PE=1 SV=3;>P02538 SWISS-PROT:P02538 Tax_Id=9606 Gene_Symbol=KRT6A Keratin, type II cytoskeletal 6A	2	29	20	2	20	19	29	22	18	17	11	11	20	14	11	10	1	1	2	1	1	1	42	33.3	3.5	60.044	564	564;564	0	By MS/MS	By matching	By MS/MS	By MS/MS	By MS/MS	By matching	29.8	29.4	42	33.5	27.7	25.9	631740000
CON__P02769	CON__P02769	10	10	10			>P02769 SWISS-PROT:P02769 (Bos taurus) Bovine serum albumin precursor	1	10	10	10	10	10	9	5	6	5	10	10	9	5	6	5	10	10	9	5	6	5	18.1	18.1	18.1	69.293	607	607	0	By MS/MS	By MS/MS	By MS/MS	By MS/MS	By matching	By matching	18.1	18.1	15.8	8.1	9.6	7.6	89861000
CON__P04259	CON__P04259	26	1	1			>P04259 SWISS-PROT:P04259 Tax_Id=9606 Gene_Symbol=KRT6B Keratin, type II cytoskeletal 6B	1	26	1	1	18	17	26	20	17	16	0	0	1	0	0	0	0	0	1	0	0	0	37.2	1.6	1.6	59.998	564	564	0	By matching	By matching	By MS/MS	By matching	By matching	By matching	25.2	25	37.2	29.1	24.6	22.9	35703000
P05787;CON__P05787;CON__H-INV:HIT000292931;CON__Q9H552;Q9NSB2;CON__Q9NSB2;CON__Q6ISB0;CON__REFSEQ:XP_092267;P41219;P17661	P05787;CON__P05787;CON__H-INV:HIT000292931	17;17;9;5;4;4;4;1;1;1	9;9;6;3;1;1;1;1;1;1	8;8;6;2;0;0;0;1;0;0	Keratin, type II cytoskeletal 8	KRT8	>sp|P05787|K2C8_HUMAN Keratin, type II cytoskeletal 8 OS=Homo sapiens GN=KRT8 PE=1 SV=7;>P05787 SWISS-PROT:P05787 Tax_Id=9606 Gene_Symbol=KRT8 Keratin, type II cytoskeletal 8;>H-INV:HIT000292931 Tax_Id=9606 Gene_Symbol=- Similar to Keratin, type II cytoske	10	17	9	8	16	16	16	17	13	13	8	8	8	9	6	6	7	7	7	8	5	5	28.4	19.3	17.6	53.704	483	483;483;443;499;600;600;600;213;470;470	0	By MS/MS	By MS/MS	By MS/MS	By MS/MS	By matching	By MS/MS	26.3	26.3	26.3	28.4	21.3	20.7	56722000
Q8NHM4;P07478;P07477;CON__P07477	Q8NHM4;P07478;P07477;CON__P07477	1;1;1;1	1;1;1;1	1;1;1;1	Putative trypsin-6;Trypsin-2;Trypsin-1;Alpha-trypsin chain 1;Alpha-trypsin chain 2	TRY6;PRSS2;PRSS1	>sp|Q8NHM4|TRY6_HUMAN Putative trypsin-6 OS=Homo sapiens GN=PRSS3P2 PE=5 SV=2;>sp|P07478|TRY2_HUMAN Trypsin-2 OS=Homo sapiens GN=PRSS2 PE=1 SV=1;>sp|P07477|TRY1_HUMAN Trypsin-1 OS=Homo sapiens GN=PRSS1 PE=1 SV=1;>P07477 SWISS-PROT:P07477 Tax_Id=9606 Gene_S	4	1	1	1	0	0	1	1	0	0	0	0	1	1	0	0	0	0	1	1	0	0	8.1	8.1	8.1	26.537	247	247;247;247;247	0	By matching	By matching	By matching	By MS/MS	By matching	By matching	0	0	8.1	8.1	0	0	56015000
P08729;CON__Q3KNV1;CON__P08729	P08729;CON__Q3KNV1;CON__P08729	7;7;7	3;3;3	2;2;2	Keratin, type II cytoskeletal 7	KRT7	>sp|P08729|K2C7_HUMAN Keratin, type II cytoskeletal 7 OS=Homo sapiens GN=KRT7 PE=1 SV=5;>Q3KNV1 TREMBL:Q3KNV1;Q96GE1 Tax_Id=9606 Gene_Symbol=KRT7 keratin 7;>P08729 SWISS-PROT:P08729 Tax_Id=9606 Gene_Symbol=KRT7 Keratin, type II cytoskeletal 7	3	7	3	2	6	6	7	5	4	4	2	2	3	1	1	1	1	1	2	1	0	0	12.4	7.2	5.1	51.385	469	469;469;469	0	By matching	By MS/MS	By MS/MS	By matching	By matching	By matching	9.8	9.8	12.4	7.7	6.8	6.8	4760400
P08779;CON__P08779	P08779;CON__P08779	22;22	19;19	9;9	Keratin, type I cytoskeletal 16	KRT16	>sp|P08779|K1C16_HUMAN Keratin, type I cytoskeletal 16 OS=Homo sapiens GN=KRT16 PE=1 SV=4;>P08779 SWISS-PROT:P08779 Tax_Id=9606 Gene_Symbol=KRT16 Keratin, type I cytoskeletal 16	2	22	19	9	17	17	22	18	16	14	15	14	19	15	13	11	5	4	9	6	4	4	52.6	47.4	22.8	51.267	473	473;473	0	By MS/MS	By MS/MS	By MS/MS	By MS/MS	By MS/MS	By MS/MS	42.3	41.2	52.6	42.5	37.6	33.4	514960000
P13645;CON__P13645;CON__P02535-1;Q7Z3Y7;CON__Q148H6;CON__Q7Z3Y7;Q7Z3Z0;CON__Q7Z3Z0;Q7Z3Y8;CON__Q7Z3Y8;Q2M2I5;CON__Q2M2I5;Q14525;CON__Q14525;Q15323;CON__Q9UE12;CON__Q15323;CON__A2A5Y0;CON__P05784;Q14532;CON__Q14532;O76014;CON__A2AB72;O76015;CON__O76015;O76013;CON__O76013;Q7Z3Y9;CON__Q7Z3Y9;CON__O76014;CON__REFSEQ:XP_986630;Q99456;CON__Q99456	P13645;CON__P13645	27;27;9;3;3;3;2;2;2;2;2;2;1;1;1;1;1;1;1;1;1;1;1;1;1;1;1;1;1;1;1;1;1	27;27;9;3;3;3;2;2;2;2;2;2;1;1;1;1;1;1;1;1;1;1;1;1;1;1;1;1;1;1;1;1;1	22;22;5;1;1;1;1;1;1;1;0;0;0;0;0;0;0;0;0;0;0;0;0;0;0;0;0;0;0;0;0;0;0	Keratin, type I cytoskeletal 10	KRT10	>sp|P13645|K1C10_HUMAN Keratin, type I cytoskeletal 10 OS=Homo sapiens GN=KRT10 PE=1 SV=6;>P13645 SWISS-PROT:P13645 Tax_Id=9606 Gene_Symbol=KRT10 Keratin, type I cytoskeletal 10	33	27	27	22	25	26	27	26	22	22	25	26	27	26	22	22	21	21	22	21	17	17	49.1	49.1	42.8	58.826	584	584;593;570;464;464;486;450;450;459;459;525;525;404;404;416;416;416;416;423;448;448;449;453;456;456;467;467;468;468;471;476;494;494	0	By MS/MS	By MS/MS	By MS/MS	By MS/MS	By MS/MS	By MS/MS	46.7	47.9	49.1	47.9	42.8	40.1	7024700000
P13647;CON__P13647	P13647;CON__P13647	27;27	15;15	4;4	Keratin, type II cytoskeletal 5	KRT5	>sp|P13647|K2C5_HUMAN Keratin, type II cytoskeletal 5 OS=Homo sapiens GN=KRT5 PE=1 SV=3;>P13647 SWISS-PROT:P13647 Tax_Id=9606 Gene_Symbol=KRT5 Keratin, type II cytoskeletal 5	2	27	15	4	23	21	27	25	20	21	13	12	15	14	12	12	4	4	4	4	3	3	39.3	26.6	7.6	62.378	590	590;590	0	By MS/MS	By MS/MS	By MS/MS	By MS/MS	By MS/MS	By MS/MS	32.9	31	39.3	37.6	29.8	31.4	273520000
P35908;CON__P35908;CON__Q6NXH9	P35908;CON__P35908	36;36;6	33;33;5	21;21;0	Keratin, type II cytoskeletal 2 epidermal	KRT2	>sp|P35908|K22E_HUMAN Keratin, type II cytoskeletal 2 epidermal OS=Homo sapiens GN=KRT2 PE=1 SV=2;>P35908 SWISS-PROT:P35908 Tax_Id=9606 Gene_Symbol=KRT2 Keratin, type II cytoskeletal 2 epidermal	3	36	33	21	35	33	35	31	31	30	32	30	32	28	28	27	20	20	20	18	19	18	58.4	55.2	40.1	65.432	639	639;645;539	0	By MS/MS	By MS/MS	By MS/MS	By MS/MS	By MS/MS	By MS/MS	57.3	55.9	55.4	48.5	55.2	50.2	2526900000
P48668;CON__P48668	P48668;CON__P48668	28;28	1;1	0;0	Keratin, type II cytoskeletal 6C	KRT6C	>sp|P48668|K2C6C_HUMAN Keratin, type II cytoskeletal 6C OS=Homo sapiens GN=KRT6C PE=1 SV=3;>P48668 SWISS-PROT:P48668 Tax_Id=9606 Gene_Symbol=KRT6C Keratin, type II cytoskeletal 6C	2	28	1	0	20	19	28	22	18	17	1	1	1	1	1	1	0	0	0	0	0	0	40.2	1.8	0	60.024	564	564;564	0.0034965	By matching	By matching	By MS/MS	By matching	By matching	By matching	29.8	29.4	40.2	33.5	27.7	25.9	21511000
Q8N339;P80297;P04732;P02795;CON__P67983;P13640	Q8N339;P80297;P04732;P02795;CON__P67983;P13640	1;1;1;1;1;1	1;1;1;1;1;1	1;1;1;1;1;1	Metallothionein-1M;Metallothionein-1X;Metallothionein-1E;Metallothionein-2;Metallothionein-1G	MT1M;MT1X;MT1E;MT2A;MT1G	>sp|Q8N339|MT1M_HUMAN Metallothionein-1M OS=Homo sapiens GN=MT1M PE=3 SV=2;>sp|P80297|MT1X_HUMAN Metallothionein-1X OS=Homo sapiens GN=MT1X PE=1 SV=1;>sp|P04732|MT1E_HUMAN Metallothionein-1E OS=Homo sapiens GN=MT1E PE=1 SV=1;>sp|P02795|MT2_HUMAN Metallothi	6	1	1	1	1	1	1	1	1	1	1	1	1	1	1	1	1	1	1	1	1	1	19.7	19.7	19.7	6.1103	61	61;61;61;61;61;62	0.0035461	By matching	By matching	By matching	By matching	By matching	By MS/MS	19.7	19.7	19.7	19.7	19.7	19.7	2329200
Q04695;CON__Q04695;CON__Q9QWL7;P08727;CON__P08727;CON__P19001;Q8N1A0;CON__Q8N1A0;Q9C075;CON__Q9C075;CON__Q99PS0;P35900;CON__P35900;CON__Q9D312	Q04695;CON__Q04695;CON__Q9QWL7	13;13;11;5;5;4;1;1;1;1;1;1;1;1	6;6;5;1;1;0;0;0;1;1;1;0;0;0	6;6;5;1;1;0;0;0;1;1;1;0;0;0	Keratin, type I cytoskeletal 17	KRT17	>sp|Q04695|K1C17_HUMAN Keratin, type I cytoskeletal 17 OS=Homo sapiens GN=KRT17 PE=1 SV=2;>Q04695 SWISS-PROT:Q04695 Tax_Id=9606 Gene_Symbol=KRT17 Keratin, type I cytoskeletal 17;>Q9QWL7 SWISS-PROT:Q9QWL7 Tax_Id=10090 Gene_Symbol=Krt17 Keratin, type I cytos	14	13	6	6	8	10	13	11	11	9	2	4	6	4	4	3	2	4	6	4	4	3	33.8	18.1	18.1	48.105	432	432;432;433;400;400;403;295;295;422;422;422;424;424;431	0	By MS/MS	By MS/MS	By MS/MS	By MS/MS	By MS/MS	By MS/MS	19	25.2	33.8	27.8	27.8	20.4	66986000
Q7RTS7;CON__Q7RTS7;Q86Y46;CON__Q32MB2;Q3SY84;CON__Q3SY84	Q7RTS7;CON__Q7RTS7;Q86Y46;CON__Q32MB2;Q3SY84;CON__Q3SY84	7;7;7;7;5;5	1;1;1;1;1;1	0;0;0;0;0;0	Keratin, type II cytoskeletal 74;Keratin, type II cytoskeletal 73;Keratin, type II cytoskeletal 71	KRT74;KRT73;KRT71	>sp|Q7RTS7|K2C74_HUMAN Keratin, type II cytoskeletal 74 OS=Homo sapiens GN=KRT74 PE=1 SV=2;>Q7RTS7 SWISS-PROT:Q7RTS7 Tax_Id=9606 Gene_Symbol=KRT74 Keratin, type II cytoskeletal 74;>sp|Q86Y46|K2C73_HUMAN Keratin, type II cytoskeletal 73 OS=Homo sapiens GN=K	6	7	1	0	7	4	7	5	4	3	1	1	1	1	1	1	0	0	0	0	0	0	9.1	2.3	0	57.865	529	529;529;540;540;523;523	0	By MS/MS	By matching	By MS/MS	By MS/MS	By matching	By matching	9.1	5.5	9.1	7.4	7	5.1	15847000
CON__Q9Z2K1;CON__Q3ZAW8	CON__Q9Z2K1;CON__Q3ZAW8	9;9	1;1	1;1			>Q9Z2K1 SWISS-PROT:Q9Z2K1 Tax_Id=10090 Gene_Symbol=Krt16 Keratin, type I cytoskeletal 16;>Q3ZAW8 TREMBL:Q3ZAW8;Q9EQD6;Q9EQD7 Tax_Id=10090 Gene_Symbol=Krt16 Keratin intermediate filament 16a	2	9	1	1	7	8	9	9	7	6	0	0	1	1	0	0	0	0	1	1	0	0	19.6	1.5	1.5	51.606	469	469;474	1	By matching	By matching	By MS/MS	By matching	By matching	By matching	16.6	18.1	19.6	19.6	16	14.1	1952700
Q5D862;CON__Q5D862	Q5D862;CON__Q5D862	5;5	5;5	5;5	Filaggrin-2	FLG2	>sp|Q5D862|FILA2_HUMAN Filaggrin-2 OS=Homo sapiens GN=FLG2 PE=1 SV=1;>Q5D862 SWISS-PROT:Q5D862 Tax_Id=9606 Gene_Symbol=FLG2 Filaggrin-2	2	5	5	5	5	4	4	4	5	3	5	4	4	4	5	3	5	4	4	4	5	3	4.6	4.6	4.6	248.07	2391	2391;2391	0	By MS/MS	By MS/MS	By MS/MS	By MS/MS	By MS/MS	By MS/MS	4.6	4.3	3.8	2.1	4.6	1.3	51050000
CON__Q5XQN5;CON__Q922U2;P12036;P14136;CON__Q61726;O43790;CON__O43790;P78385;CON__Q6NT21;CON__P78385;Q14533;CON__Q14533;P78386;CON__P78386	CON__Q5XQN5;CON__Q922U2	24;20;2;1;1;1;1;1;1;1;1;1;1;1	1;1;0;0;0;0;0;0;0;0;0;0;0;0	0;0;0;0;0;0;0;0;0;0;0;0;0;0			>Q5XQN5 SWISS-PROT:Q5XQN5 (Bos taurus) Keratin, type II cytoskeletal 5;>Q922U2 SWISS-PROT:Q922U2 Tax_Id=10090 Gene_Symbol=Krt5 Keratin, type II cytoskeletal 5	14	24	1	0	22	19	24	22	20	20	1	1	1	1	1	1	0	0	0	0	0	0	31.1	1.5	0	62.936	601	601;580;1026;432;479;486;486;493;493;493;505;505;507;507	0.0033113	By matching	By matching	By MS/MS	By MS/MS	By matching	By MS/MS	28	26.1	31.1	29.5	27.5	27.5	9373000
Q6KB66;CON__Q6KB66-1;CON__Q0VBK2	Q6KB66;CON__Q6KB66-1	4;4;1	4;4;1	4;4;1	Keratin, type II cytoskeletal 80	KRT80	>sp|Q6KB66|K2C80_HUMAN Keratin, type II cytoskeletal 80 OS=Homo sapiens GN=KRT80 PE=1 SV=2;>Q6KB66-1 SWISS-PROT:Q6KB66-1 Tax_Id=9606 Gene_Symbol=KRT80 Isoform 1 of Keratin, type II cytoskeletal 80	3	4	4	4	3	2	4	3	2	1	3	2	4	3	2	1	3	2	4	3	2	1	10	10	10	50.525	452	452;452;452	0	By matching	By matching	By MS/MS	By MS/MS	By matching	By matching	7.3	4.6	10	6.9	4.2	2	7800600
Q8N1N4;CON__Q8N1N4-2;CON__Q7RTT2	Q8N1N4;CON__Q8N1N4-2;CON__Q7RTT2	7;7;7	4;4;4	4;4;4	Keratin, type II cytoskeletal 78	KRT78	>sp|Q8N1N4|K2C78_HUMAN Keratin, type II cytoskeletal 78 OS=Homo sapiens GN=KRT78 PE=1 SV=2;>Q8N1N4-2 SWISS-PROT:Q8N1N4-2 Tax_Id=9606 Gene_Symbol=KRT78 Isoform 2 of Keratin, type II cytoskeletal 78;>Q7RTT2 TREMBL:Q7RTT2 Tax_Id=9606 Gene_Symbol=KRT78 Keratin	3	7	4	4	6	6	7	7	5	3	3	4	4	4	2	1	3	4	4	4	2	1	13.1	8.3	8.3	56.865	520	520;521;521	0	By MS/MS	By MS/MS	By MS/MS	By MS/MS	By matching	By MS/MS	10.8	11.2	13.1	13.1	8.5	4.4	26126000
Q7Z794;CON__Q7Z794	Q7Z794;CON__Q7Z794	14;14	10;10	7;7	Keratin, type II cytoskeletal 1b	KRT77	>sp|Q7Z794|K2C1B_HUMAN Keratin, type II cytoskeletal 1b OS=Homo sapiens GN=KRT77 PE=2 SV=3;>Q7Z794 SWISS-PROT:Q7Z794 Tax_Id=9606 Gene_Symbol=KRT77 Keratin 77	2	14	10	7	11	10	11	13	11	10	7	6	7	9	8	7	5	4	5	6	6	5	22.5	17.5	11.8	61.901	578	578;578	0	By MS/MS	By MS/MS	By MS/MS	By MS/MS	By MS/MS	By matching	16.8	15.2	16.8	20.9	18	16.4	44897000
Q86YZ3;CON__Q86YZ3	Q86YZ3;CON__Q86YZ3	6;6	6;6	6;6	Hornerin	HRNR	>sp|Q86YZ3|HORN_HUMAN Hornerin OS=Homo sapiens GN=HRNR PE=1 SV=2;>Q86YZ3 SWISS-PROT:Q86YZ3 Tax_Id=9606 Gene_Symbol=HRNR Hornerin	2	6	6	6	5	5	6	6	5	4	5	5	6	6	5	4	5	5	6	6	5	4	8.5	8.5	8.5	282.39	2850	2850;2850	0	By MS/MS	By MS/MS	By MS/MS	By MS/MS	By MS/MS	By matching	7.1	7.1	8.5	8.5	7.1	6.4	166820000
CON__Q8VED5	CON__Q8VED5	10	1	0			>Q8VED5 TREMBL:Q8VED5 Tax_Id=10090 Gene_Symbol=Krt79 Keratin 79	1	10	1	0	8	7	10	7	7	7	1	0	1	0	1	1	0	0	0	0	0	0	11.3	1.9	0	57.552	531	531	0	By MS/MS	By matching	By MS/MS	By matching	By MS/MS	By MS/MS	9	7.2	11.3	7.2	8.7	8.7	4334800
Q13765;E9PAV3	Q13765;E9PAV3	1;1	1;1	1;1	Nascent polypeptide-associated complex subunit alpha	NACA	>sp|Q13765|NACA_HUMAN Nascent polypeptide-associated complex subunit alpha OS=Homo sapiens GN=NACA PE=1 SV=1;>sp|E9PAV3|NACAM_HUMAN Nascent polypeptide-associated complex subunit alpha, muscle-specific form OS=Homo sapiens GN=NACA PE=1 SV=1	2	1	1	1	1	1	1	1	1	1	1	1	1	1	1	1	1	1	1	1	1	1	7	7	7	23.384	215	215;2078	0.0039062	By MS/MS	By MS/MS	By MS/MS	By matching	By matching	By matching	7	7	7	7	7	7	4480800
O00159	O00159	4	4	4	Unconventional myosin-Ic	MYO1C	>sp|O00159|MYO1C_HUMAN Unconventional myosin-Ic OS=Homo sapiens GN=MYO1C PE=1 SV=4	1	4	4	4	0	4	3	1	0	0	0	4	3	1	0	0	0	4	3	1	0	0	6.3	6.3	6.3	121.68	1063	1063	0	By matching	By MS/MS	By MS/MS	By matching	By matching	By matching	0	6.3	4.7	1.5	0	0	7620500
O00232	O00232	1	1	1	26S proteasome non-ATPase regulatory subunit 12	PSMD12	>sp|O00232|PSD12_HUMAN 26S proteasome non-ATPase regulatory subunit 12 OS=Homo sapiens GN=PSMD12 PE=1 SV=3	1	1	1	1	1	0	1	1	1	0	1	0	1	1	1	0	1	0	1	1	1	0	5	5	5	52.904	456	456	0	By matching	By matching	By MS/MS	By MS/MS	By MS/MS	By matching	5	0	5	5	5	0	8432300
O00410	O00410	1	1	1	Importin-5	IPO5	>sp|O00410|IPO5_HUMAN Importin-5 OS=Homo sapiens GN=IPO5 PE=1 SV=4	1	1	1	1	0	0	1	1	1	1	0	0	1	1	1	1	0	0	1	1	1	1	2.3	2.3	2.3	123.63	1097	1097	0	By matching	By matching	By MS/MS	By MS/MS	By MS/MS	By matching	0	0	2.3	2.3	2.3	2.3	11431000
O00541	O00541	5	5	5	Pescadillo homolog	PES1	>sp|O00541|PESC_HUMAN Pescadillo homolog OS=Homo sapiens GN=PES1 PE=1 SV=1	1	5	5	5	4	5	5	5	5	5	4	5	5	5	5	5	4	5	5	5	5	5	8.2	8.2	8.2	68.002	588	588	0	By MS/MS	By MS/MS	By MS/MS	By MS/MS	By MS/MS	By MS/MS	6.3	8.2	8.2	8.2	8.2	8.2	33063000
O15523;O00571	O15523;O00571	2;2	2;2	2;2	ATP-dependent RNA helicase DDX3Y;ATP-dependent RNA helicase DDX3X	DDX3Y;DDX3X	>sp|O15523|DDX3Y_HUMAN ATP-dependent RNA helicase DDX3Y OS=Homo sapiens GN=DDX3Y PE=1 SV=2;>sp|O00571|DDX3X_HUMAN ATP-dependent RNA helicase DDX3X OS=Homo sapiens GN=DDX3X PE=1 SV=3	2	2	2	2	2	2	2	2	2	2	2	2	2	2	2	2	2	2	2	2	2	2	3.6	3.6	3.6	73.153	660	660;662	0	By MS/MS	By MS/MS	By MS/MS	By MS/MS	By MS/MS	By MS/MS	3.6	3.6	3.6	3.6	3.6	3.6	8067100
P19105;O14950;P24844	P19105;O14950;P24844	3;3;2	3;3;2	3;3;2	Myosin regulatory light chain 12A;Myosin regulatory light chain 12B;Myosin regulatory light polypeptide 9	MYL12A;MYL12B;MYL9	>sp|P19105|ML12A_HUMAN Myosin regulatory light chain 12A OS=Homo sapiens GN=MYL12A PE=1 SV=2;>sp|O14950|ML12B_HUMAN Myosin regulatory light chain 12B OS=Homo sapiens GN=MYL12B PE=1 SV=2;>sp|P24844|MYL9_HUMAN Myosin regulatory light polypeptide 9 OS=Homo sa	3	3	3	3	2	3	3	1	2	2	2	3	3	1	2	2	2	3	3	1	2	2	18.1	18.1	18.1	19.794	171	171;172;172	0	By matching	By matching	By MS/MS	By matching	By matching	By MS/MS	11.7	18.1	18.1	6.4	11.7	11.7	6774300
O43175	O43175	2	2	2	D-3-phosphoglycerate dehydrogenase	PHGDH	>sp|O43175|SERA_HUMAN D-3-phosphoglycerate dehydrogenase OS=Homo sapiens GN=PHGDH PE=1 SV=4	1	2	2	2	2	2	1	2	2	2	2	2	1	2	2	2	2	2	1	2	2	2	4.5	4.5	4.5	56.65	533	533	0	By matching	By MS/MS	By matching	By matching	By matching	By MS/MS	4.5	4.5	2.4	4.5	4.5	4.5	5276500
O43707;P12814;P35609;Q08043	O43707;P12814;P35609;Q08043	2;1;1;1	2;1;1;1	2;1;1;1	Alpha-actinin-4;Alpha-actinin-1;Alpha-actinin-2;Alpha-actinin-3	ACTN4;ACTN1;ACTN2;ACTN3	>sp|O43707|ACTN4_HUMAN Alpha-actinin-4 OS=Homo sapiens GN=ACTN4 PE=1 SV=2;>sp|P12814|ACTN1_HUMAN Alpha-actinin-1 OS=Homo sapiens GN=ACTN1 PE=1 SV=2;>sp|P35609|ACTN2_HUMAN Alpha-actinin-2 OS=Homo sapiens GN=ACTN2 PE=1 SV=1;>sp|Q08043|ACTN3_HUMAN Alpha-actin	4	2	2	2	1	1	1	1	1	2	1	1	1	1	1	2	1	1	1	1	1	2	2.2	2.2	2.2	104.85	911	911;892;894;901	0	By MS/MS	By MS/MS	By MS/MS	By MS/MS	By MS/MS	By MS/MS	1.3	1.3	1.3	1.3	1.3	2.2	8404100
O60216;Q9H4I0	O60216	10;1	10;1	10;1	Double-strand-break repair protein rad21 homolog	RAD21	>sp|O60216|RAD21_HUMAN Double-strand-break repair protein rad21 homolog OS=Homo sapiens GN=RAD21 PE=1 SV=2	2	10	10	10	0	0	0	10	9	8	0	0	0	10	9	8	0	0	0	10	9	8	22	22	22	71.689	631	631;556	0	By matching	By matching	By matching	By MS/MS	By MS/MS	By MS/MS	0	0	0	22	18.4	16.6	49091000
Q99880;Q99879;Q99877;Q93079;Q8N257;Q5QNW6;Q16778;P62807;P58876;P57053;P33778;P23527;P06899;O60814;Q96A08	Q99880;Q99879;Q99877;Q93079;Q8N257;Q5QNW6;Q16778;P62807;P58876;P57053;P33778;P23527;P06899;O60814;Q96A08	3;3;3;3;3;3;3;3;3;3;3;3;3;3;2	3;3;3;3;3;3;3;3;3;3;3;3;3;3;2	3;3;3;3;3;3;3;3;3;3;3;3;3;3;2	Histone H2B type 1-L;Histone H2B type 1-M;Histone H2B type 1-N;Histone H2B type 1-H;Histone H2B type 3-B;Histone H2B type 2-F;Histone H2B type 2-E;Histone H2B type 1-C/E/F/G/I;Histone H2B type 1-D;Histone H2B type F-S;Histone H2B type 1-B;Histone H2B type 1-O;Histone H2B type 1-J;Histone H2B type 1-K;Histone H2B type 1-A	HIST1H2BL;HIST1H2BM;HIST1H2BN;HIST1H2BH;HIST3H2BB;HIST2H2BF;HIST2H2BE;HIST1H2BC;HIST1H2BD;H2BFS;HIST1H2BB;HIST1H2BO;HIST1H2BJ;HIST1H2BK;HIST1H2BA	>sp|Q99880|H2B1L_HUMAN Histone H2B type 1-L OS=Homo sapiens GN=HIST1H2BL PE=1 SV=3;>sp|Q99879|H2B1M_HUMAN Histone H2B type 1-M OS=Homo sapiens GN=HIST1H2BM PE=1 SV=3;>sp|Q99877|H2B1N_HUMAN Histone H2B type 1-N OS=Homo sapiens GN=HIST1H2BN PE=1 SV=3;>sp|Q93	15	3	3	3	3	2	2	2	3	3	3	2	2	2	3	3	3	2	2	2	3	3	27.8	27.8	27.8	13.952	126	126;126;126;126;126;126;126;126;126;126;126;126;126;126;127	0	By matching	By MS/MS	By MS/MS	By MS/MS	By MS/MS	By matching	27.8	15.9	20.6	20.6	27.8	27.8	275190000
O75400	O75400	3	3	3	Pre-mRNA-processing factor 40 homolog A	PRPF40A	>sp|O75400|PR40A_HUMAN Pre-mRNA-processing factor 40 homolog A OS=Homo sapiens GN=PRPF40A PE=1 SV=2	1	3	3	3	2	3	2	3	2	2	2	3	2	3	2	2	2	3	2	3	2	2	3.7	3.7	3.7	108.8	957	957	0	By MS/MS	By MS/MS	By MS/MS	By MS/MS	By MS/MS	By matching	2	3.7	2	3.7	2	2	23863000
O76074	O76074	1	1	1	cGMP-specific 3,5-cyclic phosphodiesterase	PDE5A	>sp|O76074|PDE5A_HUMAN cGMP-specific 3,5-cyclic phosphodiesterase OS=Homo sapiens GN=PDE5A PE=1 SV=2	1	1	1	1	0	0	1	0	0	0	0	0	1	0	0	0	0	0	1	0	0	0	0.8	0.8	0.8	99.984	875	875	0.003861	By matching	By matching	By MS/MS	By matching	By matching	By matching	0	0	0.8	0	0	0	0
O76094	O76094	2	2	2	Signal recognition particle subunit SRP72	SRP72	>sp|O76094|SRP72_HUMAN Signal recognition particle subunit SRP72 OS=Homo sapiens GN=SRP72 PE=1 SV=3	1	2	2	2	1	2	2	1	2	2	1	2	2	1	2	2	1	2	2	1	2	2	3.7	3.7	3.7	74.605	671	671	0	By MS/MS	By MS/MS	By MS/MS	By matching	By matching	By matching	2.5	3.7	3.7	2.5	3.7	3.7	9026600
O94762	O94762	1	1	1	ATP-dependent DNA helicase Q5	RECQL5	>sp|O94762|RECQ5_HUMAN ATP-dependent DNA helicase Q5 OS=Homo sapiens GN=RECQL5 PE=1 SV=2	1	1	1	1	1	1	1	1	1	1	1	1	1	1	1	1	1	1	1	1	1	1	0.7	0.7	0.7	108.86	991	991	0.0036765	By MS/MS	By MS/MS	By MS/MS	By matching	By MS/MS	By MS/MS	0.7	0.7	0.7	0.7	0.7	0.7	15786000
O95232	O95232	9	9	9	Luc7-like protein 3	LUC7L3	>sp|O95232|LC7L3_HUMAN Luc7-like protein 3 OS=Homo sapiens GN=LUC7L3 PE=1 SV=2	1	9	9	9	9	8	9	9	8	8	9	8	9	9	8	8	9	8	9	9	8	8	26.4	26.4	26.4	51.466	432	432	0	By MS/MS	By MS/MS	By MS/MS	By MS/MS	By MS/MS	By MS/MS	26.4	23.1	26.4	26.4	23.1	23.1	198930000
O95373	O95373	1	1	1	Importin-7	IPO7	>sp|O95373|IPO7_HUMAN Importin-7 OS=Homo sapiens GN=IPO7 PE=1 SV=1	1	1	1	1	1	1	0	1	0	1	1	1	0	1	0	1	1	1	0	1	0	1	2.1	2.1	2.1	119.52	1038	1038	0	By matching	By matching	By matching	By MS/MS	By matching	By matching	2.1	2.1	0	2.1	0	2.1	7026400
P00338	P00338	4	4	4	L-lactate dehydrogenase A chain	LDHA	>sp|P00338|LDHA_HUMAN L-lactate dehydrogenase A chain OS=Homo sapiens GN=LDHA PE=1 SV=2	1	4	4	4	3	4	3	4	3	3	3	4	3	4	3	3	3	4	3	4	3	3	14.8	14.8	14.8	36.688	332	332	0	By MS/MS	By MS/MS	By MS/MS	By MS/MS	By MS/MS	By MS/MS	8.4	14.8	8.4	14.8	8.4	8.4	19392000
P00558;P07205	P00558	4;1	4;1	4;1	Phosphoglycerate kinase 1	PGK1	>sp|P00558|PGK1_HUMAN Phosphoglycerate kinase 1 OS=Homo sapiens GN=PGK1 PE=1 SV=3	2	4	4	4	4	4	4	4	3	4	4	4	4	4	3	4	4	4	4	4	3	4	12.5	12.5	12.5	44.614	417	417;417	0	By MS/MS	By MS/MS	By MS/MS	By MS/MS	By matching	By MS/MS	12.5	12.5	12.5	12.5	8.9	12.5	20761000
P01040	P01040	1	1	1	Cystatin-A;Cystatin-A, N-terminally processed	CSTA	>sp|P01040|CYTA_HUMAN Cystatin-A OS=Homo sapiens GN=CSTA PE=1 SV=1	1	1	1	1	1	1	1	1	0	0	1	1	1	1	0	0	1	1	1	1	0	0	12.2	12.2	12.2	11.006	98	98	0.00369	By matching	By matching	By MS/MS	By matching	By matching	By matching	12.2	12.2	12.2	12.2	0	0	2466900
P01591	P01591	1	1	1	Immunoglobulin J chain	IGJ	>sp|P01591|IGJ_HUMAN Immunoglobulin J chain OS=Homo sapiens GN=JCHAIN PE=1 SV=4	1	1	1	1	0	1	1	1	0	0	0	1	1	1	0	0	0	1	1	1	0	0	7.5	7.5	7.5	18.098	159	159	0.003268	By matching	By matching	By MS/MS	By matching	By matching	By matching	0	7.5	7.5	7.5	0	0	1287900
P02545	P02545	1	1	1	Prelamin-A/C;Lamin-A/C	LMNA	>sp|P02545|LMNA_HUMAN Prelamin-A/C OS=Homo sapiens GN=LMNA PE=1 SV=1	1	1	1	1	1	1	1	1	1	1	1	1	1	1	1	1	1	1	1	1	1	1	1.5	1.5	1.5	74.139	664	664	0.0094044	By matching	By matching	By MS/MS	By MS/MS	By matching	By matching	1.5	1.5	1.5	1.5	1.5	1.5	2192000
P04040	P04040	1	1	1	Catalase	CAT	>sp|P04040|CATA_HUMAN Catalase OS=Homo sapiens GN=CAT PE=1 SV=3	1	1	1	1	1	1	1	1	1	0	1	1	1	1	1	0	1	1	1	1	1	0	2.5	2.5	2.5	59.755	527	527	0	By matching	By matching	By matching	By MS/MS	By matching	By matching	2.5	2.5	2.5	2.5	2.5	0	2604000
P04075	P04075	2	2	2	Fructose-bisphosphate aldolase A	ALDOA	>sp|P04075|ALDOA_HUMAN Fructose-bisphosphate aldolase A OS=Homo sapiens GN=ALDOA PE=1 SV=2	1	2	2	2	1	2	2	2	2	2	1	2	2	2	2	2	1	2	2	2	2	2	5.5	5.5	5.5	39.42	364	364	0	By matching	By MS/MS	By MS/MS	By MS/MS	By MS/MS	By MS/MS	2.5	5.5	5.5	5.5	5.5	5.5	13263000
P04083	P04083	1	1	1	Annexin A1	ANXA1	>sp|P04083|ANXA1_HUMAN Annexin A1 OS=Homo sapiens GN=ANXA1 PE=1 SV=2	1	1	1	1	0	0	1	0	0	0	0	0	1	0	0	0	0	0	1	0	0	0	3.2	3.2	3.2	38.714	346	346	0.0037594	By matching	By matching	By MS/MS	By matching	By matching	By matching	0	0	3.2	0	0	0	0
P04264;CON__P04264;CON__H-INV:HIT000016045	P04264;CON__P04264	39;38;3	39;38;3	26;25;0	Keratin, type II cytoskeletal 1	KRT1	>sp|P04264|K2C1_HUMAN Keratin, type II cytoskeletal 1 OS=Homo sapiens GN=KRT1 PE=1 SV=6;>P04264 SWISS-PROT:P04264 Tax_Id=9606 Gene_Symbol=KRT1 Keratin, type II cytoskeletal 1	3	39	39	26	35	32	37	37	32	29	35	32	37	37	32	29	22	20	24	24	19	17	47.5	47.5	35.9	66.038	644	644;644;99	0	By MS/MS	By MS/MS	By MS/MS	By MS/MS	By MS/MS	By MS/MS	46.6	44.1	46.1	46.1	42.2	41.5	15849000000
P04406	P04406	6	6	6	Glyceraldehyde-3-phosphate dehydrogenase	GAPDH	>sp|P04406|G3P_HUMAN Glyceraldehyde-3-phosphate dehydrogenase OS=Homo sapiens GN=GAPDH PE=1 SV=3	1	6	6	6	5	5	5	6	5	5	5	5	5	6	5	5	5	5	5	6	5	5	28.7	28.7	28.7	36.053	335	335	0	By MS/MS	By matching	By MS/MS	By MS/MS	By MS/MS	By MS/MS	21.5	21.5	21.5	28.7	21.5	21.5	47417000
P04792	P04792	2	2	2	Heat shock protein beta-1	HSPB1	>sp|P04792|HSPB1_HUMAN Heat shock protein beta-1 OS=Homo sapiens GN=HSPB1 PE=1 SV=2	1	2	2	2	2	2	2	2	2	2	2	2	2	2	2	2	2	2	2	2	2	2	13.2	13.2	13.2	22.782	205	205	0	By matching	By MS/MS	By MS/MS	By matching	By matching	By MS/MS	13.2	13.2	13.2	13.2	13.2	13.2	11526000
P04843	P04843	1	1	1	Dolichyl-diphosphooligosaccharide--protein glycosyltransferase subunit 1	RPN1	>sp|P04843|RPN1_HUMAN Dolichyl-diphosphooligosaccharide--protein glycosyltransferase subunit 1 OS=Homo sapiens GN=RPN1 PE=1 SV=1	1	1	1	1	0	1	0	1	0	0	0	1	0	1	0	0	0	1	0	1	0	0	2.5	2.5	2.5	68.569	607	607	0	By matching	By MS/MS	By matching	By matching	By matching	By matching	0	2.5	0	2.5	0	0	1172300
P63096;P08754;P04899	P63096;P08754;P04899	1;1;1	1;1;1	1;1;1	Guanine nucleotide-binding protein G(i) subunit alpha-1;Guanine nucleotide-binding protein G(k) subunit alpha;Guanine nucleotide-binding protein G(i) subunit alpha-2	GNAI1;GNAI3;GNAI2	>sp|P63096|GNAI1_HUMAN Guanine nucleotide-binding protein G(i) subunit alpha-1 OS=Homo sapiens GN=GNAI1 PE=1 SV=2;>sp|P08754|GNAI3_HUMAN Guanine nucleotide-binding protein G(k) subunit alpha OS=Homo sapiens GN=GNAI3 PE=1 SV=3;>sp|P04899|GNAI2_HUMAN Guanine	3	1	1	1	1	1	1	1	1	1	1	1	1	1	1	1	1	1	1	1	1	1	4.2	4.2	4.2	40.361	354	354;354;355	0	By MS/MS	By MS/MS	By matching	By matching	By MS/MS	By MS/MS	4.2	4.2	4.2	4.2	4.2	4.2	4689800
Q99878;Q96KK5;Q9BTM1;Q93077;Q7L7L0;P20671;P0C0S8;P04908;Q8IUE6;P16104	Q99878;Q96KK5;Q9BTM1;Q93077;Q7L7L0;P20671;P0C0S8;P04908;Q8IUE6;P16104	3;3;3;3;3;3;3;3;2;2	1;1;1;1;1;1;1;1;1;1	1;1;1;1;1;1;1;1;1;1	Histone H2A type 1-J;Histone H2A type 1-H;Histone H2A.J;Histone H2A type 1-C;Histone H2A type 3;Histone H2A type 1-D;Histone H2A type 1;Histone H2A type 1-B/E;Histone H2A type 2-B;Histone H2A.x	HIST1H2AJ;HIST1H2AH;H2AFJ;HIST1H2AC;HIST3H2A;HIST1H2AD;HIST1H2AG;HIST1H2AB;HIST2H2AB;H2AFX	>sp|Q99878|H2A1J_HUMAN Histone H2A type 1-J OS=Homo sapiens GN=HIST1H2AJ PE=1 SV=3;>sp|Q96KK5|H2A1H_HUMAN Histone H2A type 1-H OS=Homo sapiens GN=HIST1H2AH PE=1 SV=3;>sp|Q9BTM1|H2AJ_HUMAN Histone H2A.J OS=Homo sapiens GN=H2AFJ PE=1 SV=1;>sp|Q93077|H2A1C_HU	10	3	1	1	3	2	3	3	3	2	1	0	1	1	1	0	1	0	1	1	1	0	44.5	22.7	22.7	13.936	128	128;128;129;130;130;130;130;130;130;143	0	By MS/MS	By matching	By matching	By MS/MS	By matching	By matching	44.5	21.9	44.5	44.5	44.5	21.9	6353400
P05089	P05089	2	2	2	Arginase-1	ARG1	>sp|P05089|ARGI1_HUMAN Arginase-1 OS=Homo sapiens GN=ARG1 PE=1 SV=2	1	2	2	2	2	2	2	2	1	2	2	2	2	2	1	2	2	2	2	2	1	2	5.6	5.6	5.6	34.735	322	322	0	By matching	By matching	By MS/MS	By MS/MS	By matching	By matching	5.6	5.6	5.6	5.6	3.4	5.6	11483000
P05141	P05141	3	1	1	ADP/ATP translocase 2;ADP/ATP translocase 2, N-terminally processed	SLC25A5	>sp|P05141|ADT2_HUMAN ADP/ATP translocase 2 OS=Homo sapiens GN=SLC25A5 PE=1 SV=7	1	3	1	1	2	3	3	3	3	3	0	1	1	1	1	1	0	1	1	1	1	1	9.1	3	3	32.852	298	298	0.0038911	By matching	By MS/MS	By MS/MS	By matching	By matching	By MS/MS	6	9.1	9.1	9.1	9.1	9.1	2961800
P05386	P05386	2	2	2	60S acidic ribosomal protein P1	RPLP1	>sp|P05386|RLA1_HUMAN 60S acidic ribosomal protein P1 OS=Homo sapiens GN=RPLP1 PE=1 SV=1	1	2	2	2	0	1	2	0	0	0	0	1	2	0	0	0	0	1	2	0	0	0	60.5	60.5	60.5	11.514	114	114	0	By matching	By MS/MS	By MS/MS	By matching	By matching	By matching	0	22.8	60.5	0	0	0	7879300
P05387	P05387	1	1	1	60S acidic ribosomal protein P2	RPLP2	>sp|P05387|RLA2_HUMAN 60S acidic ribosomal protein P2 OS=Homo sapiens GN=RPLP2 PE=1 SV=1	1	1	1	1	0	1	1	1	0	0	0	1	1	1	0	0	0	1	1	1	0	0	10.4	10.4	10.4	11.665	115	115	0	By matching	By MS/MS	By MS/MS	By matching	By matching	By matching	0	10.4	10.4	10.4	0	0	3665300
Q8NHW5;P05388	Q8NHW5;P05388	4;4	4;4	4;4	60S acidic ribosomal protein P0-like;60S acidic ribosomal protein P0	RPLP0P6;RPLP0	>sp|Q8NHW5|RLA0L_HUMAN 60S acidic ribosomal protein P0-like OS=Homo sapiens GN=RPLP0P6 PE=5 SV=1;>sp|P05388|RLA0_HUMAN 60S acidic ribosomal protein P0 OS=Homo sapiens GN=RPLP0 PE=1 SV=1	2	4	4	4	3	4	4	4	3	3	3	4	4	4	3	3	3	4	4	4	3	3	15.1	15.1	15.1	34.364	317	317;317	0	By MS/MS	By MS/MS	By MS/MS	By MS/MS	By MS/MS	By MS/MS	11.4	15.1	15.1	15.1	11.4	11.4	19895000
P05783;CON__Q92764;Q92764;CON__Q497I4;CON__H-INV:HIT000015463	P05783	5;2;2;2;1	4;1;1;1;1	4;1;1;1;1	Keratin, type I cytoskeletal 18	KRT18	>sp|P05783|K1C18_HUMAN Keratin, type I cytoskeletal 18 OS=Homo sapiens GN=KRT18 PE=1 SV=2	5	5	4	4	3	5	5	4	3	3	3	4	4	3	2	2	3	4	4	3	2	2	11.6	10	10	48.057	430	430;425;455;455;295	0	By matching	By MS/MS	By matching	By MS/MS	By matching	By MS/MS	7.9	11.6	11.6	9.5	6.7	5.8	20835000
P06454	P06454	5	5	5	Prothymosin alpha;Prothymosin alpha, N-terminally processed;Thymosin alpha-1	PTMA	>sp|P06454|PTMA_HUMAN Prothymosin alpha OS=Homo sapiens GN=PTMA PE=1 SV=2	1	5	5	5	5	5	5	5	5	4	5	5	5	5	5	4	5	5	5	5	5	4	35.1	35.1	35.1	12.203	111	111	0	By MS/MS	By MS/MS	By MS/MS	By MS/MS	By matching	By MS/MS	35.1	35.1	35.1	35.1	35.1	22.5	39916000
P06576	P06576	8	8	8	ATP synthase subunit beta, mitochondrial	ATP5B	>sp|P06576|ATPB_HUMAN ATP synthase subunit beta, mitochondrial OS=Homo sapiens GN=ATP5B PE=1 SV=3	1	8	8	8	6	7	6	8	4	6	6	7	6	8	4	6	6	7	6	8	4	6	26.7	26.7	26.7	56.559	529	529	0	By MS/MS	By MS/MS	By MS/MS	By MS/MS	By MS/MS	By MS/MS	17.8	19.8	17.8	26.7	13.4	17.8	59740000
P06733;P13929;P09104	P06733	13;3;3	13;3;3	13;3;3	Alpha-enolase	ENO1	>sp|P06733|ENOA_HUMAN Alpha-enolase OS=Homo sapiens GN=ENO1 PE=1 SV=2	3	13	13	13	12	11	12	10	9	9	12	11	12	10	9	9	12	11	12	10	9	9	39.2	39.2	39.2	47.168	434	434;434;434	0	By MS/MS	By MS/MS	By MS/MS	By MS/MS	By MS/MS	By MS/MS	37.1	35.3	37.3	32.7	29.7	29	89536000
P06744	P06744	1	1	1	Glucose-6-phosphate isomerase	GPI	>sp|P06744|G6PI_HUMAN Glucose-6-phosphate isomerase OS=Homo sapiens GN=GPI PE=1 SV=4	1	1	1	1	0	1	0	1	0	0	0	1	0	1	0	0	0	1	0	1	0	0	3	3	3	63.146	558	558	0.0034364	By matching	By MS/MS	By matching	By matching	By matching	By matching	0	3	0	3	0	0	1722600
P06748	P06748	2	2	2	Nucleophosmin	NPM1	>sp|P06748|NPM_HUMAN Nucleophosmin OS=Homo sapiens GN=NPM1 PE=1 SV=2	1	2	2	2	2	2	1	1	2	2	2	2	1	1	2	2	2	2	1	1	2	2	7.5	7.5	7.5	32.575	294	294	0	By MS/MS	By MS/MS	By MS/MS	By MS/MS	By MS/MS	By MS/MS	7.5	7.5	3.1	3.1	7.5	7.5	11969000
P07195	P07195	5	5	5	L-lactate dehydrogenase B chain	LDHB	>sp|P07195|LDHB_HUMAN L-lactate dehydrogenase B chain OS=Homo sapiens GN=LDHB PE=1 SV=2	1	5	5	5	5	5	5	4	5	5	5	5	5	4	5	5	5	5	5	4	5	5	20.4	20.4	20.4	36.638	334	334	0	By MS/MS	By MS/MS	By MS/MS	By MS/MS	By matching	By MS/MS	20.4	20.4	20.4	14.4	20.4	20.4	36848000
P07339	P07339	1	1	1	Cathepsin D;Cathepsin D light chain;Cathepsin D heavy chain	CTSD	>sp|P07339|CATD_HUMAN Cathepsin D OS=Homo sapiens GN=CTSD PE=1 SV=1	1	1	1	1	0	0	0	1	0	0	0	0	0	1	0	0	0	0	0	1	0	0	1.9	1.9	1.9	44.552	412	412	0	By matching	By matching	By matching	By MS/MS	By matching	By matching	0	0	0	1.9	0	0	0
P07355;A6NMY6	P07355;A6NMY6	7;5	7;5	7;5	Annexin A2;Putative annexin A2-like protein	ANXA2;ANXA2P2	>sp|P07355|ANXA2_HUMAN Annexin A2 OS=Homo sapiens GN=ANXA2 PE=1 SV=2;>sp|A6NMY6|AXA2L_HUMAN Putative annexin A2-like protein OS=Homo sapiens GN=ANXA2P2 PE=5 SV=2	2	7	7	7	5	5	7	5	5	4	5	5	7	5	5	4	5	5	7	5	5	4	21.8	21.8	21.8	38.604	339	339;339	0	By MS/MS	By MS/MS	By MS/MS	By MS/MS	By MS/MS	By MS/MS	15.3	15.3	21.8	15.9	15.3	11.8	33531000
P07437;Q9BVA1;Q13885	P07437;Q9BVA1;Q13885	9;6;6	9;6;6	3;0;0	Tubulin beta chain;Tubulin beta-2B chain;Tubulin beta-2A chain	TUBB;TUBB2B;TUBB2A	>sp|P07437|TBB5_HUMAN Tubulin beta chain OS=Homo sapiens GN=TUBB PE=1 SV=2;>sp|Q9BVA1|TBB2B_HUMAN Tubulin beta-2B chain OS=Homo sapiens GN=TUBB2B PE=1 SV=1;>sp|Q13885|TBB2A_HUMAN Tubulin beta-2A chain OS=Homo sapiens GN=TUBB2A PE=1 SV=1	3	9	9	3	8	9	9	9	8	8	8	9	9	9	8	8	3	3	3	3	3	3	25.7	25.7	9.9	49.67	444	444;445;445	0	By MS/MS	By MS/MS	By MS/MS	By MS/MS	By MS/MS	By MS/MS	22.5	25.7	25.7	25.7	22.5	22.5	195480000
P07737	P07737	2	2	2	Profilin-1	PFN1	>sp|P07737|PROF1_HUMAN Profilin-1 OS=Homo sapiens GN=PFN1 PE=1 SV=2	1	2	2	2	2	2	2	2	1	0	2	2	2	2	1	0	2	2	2	2	1	0	21.4	21.4	21.4	15.054	140	140	0	By matching	By MS/MS	By MS/MS	By MS/MS	By matching	By matching	21.4	21.4	21.4	21.4	11.4	0	8807700
P07900	P07900	8	4	4	Heat shock protein HSP 90-alpha	HSP90AA1	>sp|P07900|HS90A_HUMAN Heat shock protein HSP 90-alpha OS=Homo sapiens GN=HSP90AA1 PE=1 SV=5	1	8	4	4	8	8	8	8	7	7	4	4	4	4	3	3	4	4	4	4	3	3	14.8	8.6	8.6	84.659	732	732	0	By MS/MS	By MS/MS	By MS/MS	By MS/MS	By MS/MS	By MS/MS	14.8	14.8	14.8	14.8	12.7	12.7	71253000
P07910;P0DMR1;O60812;B7ZW38;B2RXH8;Q86SE5	P07910;P0DMR1;O60812;B7ZW38;B2RXH8	4;2;2;2;2;1	4;2;2;2;2;1	4;2;2;2;2;1	Heterogeneous nuclear ribonucleoproteins C1/C2;Heterogeneous nuclear ribonucleoprotein C-like 1	HNRNPC;HNRNPCL1;LOC649330;LOC440563	>sp|P07910|HNRPC_HUMAN Heterogeneous nuclear ribonucleoproteins C1/C2 OS=Homo sapiens GN=HNRNPC PE=1 SV=4;>sp|P0DMR1|HNRC4_HUMAN Heterogeneous nuclear ribonucleoprotein C-like 4 OS=Homo sapiens GN=HNRNPCL4 PE=3 SV=1;>sp|O60812|HNRC1_HUMAN Heterogeneous nuc	6	4	4	4	4	4	2	4	3	2	4	4	2	4	3	2	4	4	2	4	3	2	14.7	14.7	14.7	33.67	306	306;293;293;293;293;291	0	By MS/MS	By MS/MS	By MS/MS	By MS/MS	By matching	By MS/MS	14.7	14.7	6.5	14.7	10.8	5.6	15658000
P08195	P08195	1	1	1	4F2 cell-surface antigen heavy chain	SLC3A2	>sp|P08195|4F2_HUMAN 4F2 cell-surface antigen heavy chain OS=Homo sapiens GN=SLC3A2 PE=1 SV=3	1	1	1	1	1	1	1	1	0	0	1	1	1	1	0	0	1	1	1	1	0	0	2.2	2.2	2.2	67.993	630	630	0.0033445	By matching	By MS/MS	By matching	By matching	By matching	By matching	2.2	2.2	2.2	2.2	0	0	2451400
P08238;Q58FF7;Q58FF8;Q14568;Q58FF6;P14625	P08238	13;4;3;2;1;1	13;4;3;2;1;1	9;3;1;0;0;1	Heat shock protein HSP 90-beta	HSP90AB1	>sp|P08238|HS90B_HUMAN Heat shock protein HSP 90-beta OS=Homo sapiens GN=HSP90AB1 PE=1 SV=4	6	13	13	9	12	12	12	12	12	11	12	12	12	12	12	11	8	8	8	8	8	7	22.5	22.5	16.3	83.263	724	724;597;381;343;505;803	0	By MS/MS	By MS/MS	By MS/MS	By MS/MS	By MS/MS	By MS/MS	18.8	21	21	21	21	18.9	197170000
P08579	P08579	1	1	1	U2 small nuclear ribonucleoprotein B	SNRPB2	>sp|P08579|RU2B_HUMAN U2 small nuclear ribonucleoprotein B OS=Homo sapiens GN=SNRPB2 PE=1 SV=1	1	1	1	1	1	1	1	1	1	1	1	1	1	1	1	1	1	1	1	1	1	1	4.9	4.9	4.9	25.486	225	225	0	By matching	By MS/MS	By matching	By MS/MS	By MS/MS	By MS/MS	4.9	4.9	4.9	4.9	4.9	4.9	5121900
P08621	P08621	6	6	6	U1 small nuclear ribonucleoprotein 70 kDa	SNRNP70	>sp|P08621|RU17_HUMAN U1 small nuclear ribonucleoprotein 70 kDa OS=Homo sapiens GN=SNRNP70 PE=1 SV=2	1	6	6	6	6	6	6	6	6	6	6	6	6	6	6	6	6	6	6	6	6	6	12.6	12.6	12.6	51.556	437	437	0	By MS/MS	By MS/MS	By MS/MS	By MS/MS	By MS/MS	By MS/MS	12.6	12.6	12.6	12.6	12.6	12.6	58403000
P08670	P08670	4	2	2	Vimentin	VIM	>sp|P08670|VIME_HUMAN Vimentin OS=Homo sapiens GN=VIM PE=1 SV=4	1	4	2	2	4	4	4	4	4	3	2	2	2	2	2	1	2	2	2	2	2	1	9.4	6.2	6.2	53.651	466	466	0	By MS/MS	By MS/MS	By MS/MS	By MS/MS	By MS/MS	By MS/MS	9.4	9.4	9.4	9.4	9.4	5.4	14354000
P08708	P08708	3	3	3	40S ribosomal protein S17	RPS17	>sp|P08708|RS17_HUMAN 40S ribosomal protein S17 OS=Homo sapiens GN=RPS17 PE=1 SV=2	1	3	3	3	2	2	3	2	2	2	2	2	3	2	2	2	2	2	3	2	2	2	16.3	16.3	16.3	15.55	135	135	0	By matching	By MS/MS	By MS/MS	By MS/MS	By MS/MS	By MS/MS	15.6	15.6	16.3	15.6	15.6	15.6	12195000
P09651;Q32P51	P09651	3;1	3;1	3;1	Heterogeneous nuclear ribonucleoprotein A1	HNRNPA1	>sp|P09651|ROA1_HUMAN Heterogeneous nuclear ribonucleoprotein A1 OS=Homo sapiens GN=HNRNPA1 PE=1 SV=5	2	3	3	3	3	2	3	3	3	3	3	2	3	3	3	3	3	2	3	3	3	3	12.9	12.9	12.9	38.746	372	372;320	0	By MS/MS	By MS/MS	By MS/MS	By MS/MS	By MS/MS	By matching	12.9	8.6	12.9	12.9	12.9	12.9	29549000
Q71UI9;P0C0S5;Q96QV6	Q71UI9;P0C0S5;Q96QV6	2;2;1	1;1;0	1;1;0	Histone H2A.V;Histone H2A.Z;Histone H2A type 1-A	H2AFV;H2AFZ;HIST1H2AA	>sp|Q71UI9|H2AV_HUMAN Histone H2A.V OS=Homo sapiens GN=H2AFV PE=1 SV=3;>sp|P0C0S5|H2AZ_HUMAN Histone H2A.Z OS=Homo sapiens GN=H2AFZ PE=1 SV=2;>sp|Q96QV6|H2A1A_HUMAN Histone H2A type 1-A OS=Homo sapiens GN=HIST1H2AA PE=1 SV=3	3	2	1	1	2	2	2	2	2	2	1	1	1	1	1	1	1	1	1	1	1	1	29.7	22.7	22.7	13.509	128	128;128;131	0	By MS/MS	By MS/MS	By MS/MS	By matching	By MS/MS	By MS/MS	29.7	29.7	29.7	29.7	29.7	29.7	176530000
P62987;P62979;P0CG47;P0CG48	P62987;P62979;P0CG47;P0CG48	1;1;1;1	1;1;1;1	1;1;1;1	Ubiquitin-60S ribosomal protein L40;Ubiquitin;60S ribosomal protein L40;Ubiquitin-40S ribosomal protein S27a;Ubiquitin;40S ribosomal protein S27a;Polyubiquitin-B;Ubiquitin;Polyubiquitin-C;Ubiquitin	UBA52;RPS27A;UBB;UBC	>sp|P62987|RL40_HUMAN Ubiquitin-60S ribosomal protein L40 OS=Homo sapiens GN=UBA52 PE=1 SV=2;>sp|P62979|RS27A_HUMAN Ubiquitin-40S ribosomal protein S27a OS=Homo sapiens GN=RPS27A PE=1 SV=2;>sp|P0CG47|UBB_HUMAN Polyubiquitin-B OS=Homo sapiens GN=UBB PE=1 SV	4	1	1	1	1	1	1	1	1	1	1	1	1	1	1	1	1	1	1	1	1	1	12.5	12.5	12.5	14.728	128	128;156;229;685	0.0038314	By MS/MS	By MS/MS	By MS/MS	By MS/MS	By MS/MS	By matching	12.5	12.5	12.5	12.5	12.5	12.5	25952000
P0DMV9;P0DMV8	P0DMV9;P0DMV8	2;2	2;2	1;1			>sp|P0DMV9|HS71B_HUMAN Heat shock 70 kDa protein 1B OS=Homo sapiens GN=HSPA1B PE=1 SV=1;>sp|P0DMV8|HS71A_HUMAN Heat shock 70 kDa protein 1A OS=Homo sapiens GN=HSPA1A PE=1 SV=1	2	2	2	1	2	2	2	2	2	2	2	2	2	2	2	2	1	1	1	1	1	1	4.2	4.2	2.3	70.051	641	641;641	0	By MS/MS	By MS/MS	By MS/MS	By matching	By matching	By matching	4.2	4.2	4.2	4.2	4.2	4.2	6587200
Q01081;P0DN76;Q8WU68	Q01081;P0DN76;Q8WU68	6;6;4	6;6;4	6;6;4	Splicing factor U2AF 35 kDa subunit;Splicing factor U2AF 26 kDa subunit	U2AF1;U2AF1L4	>sp|Q01081|U2AF1_HUMAN Splicing factor U2AF 35 kDa subunit OS=Homo sapiens GN=U2AF1 PE=1 SV=3;>sp|P0DN76|U2AF5_HUMAN Splicing factor U2AF 35 kDa subunit-like protein OS=Homo sapiens GN=U2AF1L5 PE=1 SV=1;>sp|Q8WU68|U2AF4_HUMAN Splicing factor U2AF 26 kDa su	3	6	6	6	6	6	6	6	5	5	6	6	6	6	5	5	6	6	6	6	5	5	21.7	21.7	21.7	27.872	240	240;240;220	0	By MS/MS	By MS/MS	By MS/MS	By MS/MS	By MS/MS	By MS/MS	21.7	21.7	21.7	21.7	20.8	20.8	212030000
P0DOY3;P0DOY2	P0DOY3;P0DOY2	1;1	1;1	1;1			>sp|P0DOY3|IGLC3_HUMAN Immunoglobulin lambda constant 3 OS=Homo sapiens GN=IGLC3 PE=1 SV=1;>sp|P0DOY2|IGLC2_HUMAN Immunoglobulin lambda constant 2 OS=Homo sapiens GN=IGLC2 PE=1 SV=1	2	1	1	1	1	1	1	1	1	0	1	1	1	1	1	0	1	1	1	1	1	0	9.4	9.4	9.4	11.265	106	106;106	0	By matching	By matching	By matching	By MS/MS	By matching	By matching	9.4	9.4	9.4	9.4	9.4	0	2596800
P0DP25;P0DP24;P0DP23	P0DP25;P0DP24;P0DP23	1;1;1	1;1;1	1;1;1			>sp|P0DP25|CALM3_HUMAN Calmodulin-3 OS=Homo sapiens GN=CALM3 PE=1 SV=1;>sp|P0DP24|CALM2_HUMAN Calmodulin-2 OS=Homo sapiens GN=CALM2 PE=1 SV=1;>sp|P0DP23|CALM1_HUMAN Calmodulin-1 OS=Homo sapiens GN=CALM1 PE=1 SV=1	3	1	1	1	0	0	1	1	1	1	0	0	1	1	1	1	0	0	1	1	1	1	8.7	8.7	8.7	16.837	149	149;149;149	0	By matching	By matching	By MS/MS	By matching	By matching	By matching	0	0	8.7	8.7	8.7	8.7	2125500
P10599	P10599	2	2	2	Thioredoxin	TXN	>sp|P10599|THIO_HUMAN Thioredoxin OS=Homo sapiens GN=TXN PE=1 SV=3	1	2	2	2	2	2	2	2	2	2	2	2	2	2	2	2	2	2	2	2	2	2	10.5	10.5	10.5	11.737	105	105	0	By MS/MS	By matching	By MS/MS	By matching	By matching	By matching	10.5	10.5	10.5	10.5	10.5	10.5	19641000
P10809	P10809	12	12	12	60 kDa heat shock protein, mitochondrial	HSPD1	>sp|P10809|CH60_HUMAN 60 kDa heat shock protein, mitochondrial OS=Homo sapiens GN=HSPD1 PE=1 SV=2	1	12	12	12	11	11	10	11	11	10	11	11	10	11	11	10	11	11	10	11	11	10	34.2	34.2	34.2	61.054	573	573	0	By MS/MS	By MS/MS	By MS/MS	By MS/MS	By MS/MS	By MS/MS	31.9	31.8	30.4	31.9	31.9	29.3	170110000
P11021	P11021	5	4	4	78 kDa glucose-regulated protein	HSPA5	>sp|P11021|GRP78_HUMAN 78 kDa glucose-regulated protein OS=Homo sapiens GN=HSPA5 PE=1 SV=2	1	5	4	4	4	5	5	4	4	4	3	4	4	3	3	3	3	4	4	3	3	3	11.3	8.9	8.9	72.332	654	654	0	By MS/MS	By MS/MS	By MS/MS	By MS/MS	By matching	By MS/MS	8.7	11.3	11.3	8.7	9.2	8.7	10720000
P11142;P54652	P11142	10;3	10;3	9;2	Heat shock cognate 71 kDa protein	HSPA8	>sp|P11142|HSP7C_HUMAN Heat shock cognate 71 kDa protein OS=Homo sapiens GN=HSPA8 PE=1 SV=1	2	10	10	9	9	9	9	9	8	10	9	9	9	9	8	10	8	8	8	8	7	9	20.7	20.7	18.3	70.897	646	646;639	0	By MS/MS	By MS/MS	By MS/MS	By MS/MS	By MS/MS	By MS/MS	19.7	19.7	19.7	19.7	18	20.7	291730000
P11233;P11234	P11233;P11234	2;1	2;1	2;1	Ras-related protein Ral-A;Ras-related protein Ral-B	RALA;RALB	>sp|P11233|RALA_HUMAN Ras-related protein Ral-A OS=Homo sapiens GN=RALA PE=1 SV=1;>sp|P11234|RALB_HUMAN Ras-related protein Ral-B OS=Homo sapiens GN=RALB PE=1 SV=1	2	2	2	2	2	2	2	2	2	2	2	2	2	2	2	2	2	2	2	2	2	2	9.7	9.7	9.7	23.567	206	206;206	0	By MS/MS	By MS/MS	By MS/MS	By MS/MS	By MS/MS	By MS/MS	9.7	9.7	9.7	9.7	9.7	9.7	17112000
P60891;P11908	P60891;P11908	1;1	1;1	1;1	Ribose-phosphate pyrophosphokinase 1;Ribose-phosphate pyrophosphokinase 2	PRPS1;PRPS2	>sp|P60891|PRPS1_HUMAN Ribose-phosphate pyrophosphokinase 1 OS=Homo sapiens GN=PRPS1 PE=1 SV=2;>sp|P11908|PRPS2_HUMAN Ribose-phosphate pyrophosphokinase 2 OS=Homo sapiens GN=PRPS2 PE=1 SV=2	2	1	1	1	1	0	0	0	1	1	1	0	0	0	1	1	1	0	0	0	1	1	4.7	4.7	4.7	34.834	318	318;318	0.0035336	By MS/MS	By matching	By matching	By matching	By MS/MS	By matching	4.7	0	0	0	4.7	4.7	1376600
P12004	P12004	1	1	1	Proliferating cell nuclear antigen	PCNA	>sp|P12004|PCNA_HUMAN Proliferating cell nuclear antigen OS=Homo sapiens GN=PCNA PE=1 SV=1	1	1	1	1	0	1	1	1	1	0	0	1	1	1	1	0	0	1	1	1	1	0	7.3	7.3	7.3	28.768	261	261	0.009375	By matching	By MS/MS	By matching	By matching	By matching	By matching	0	7.3	7.3	7.3	7.3	0	2008200
P12236;P12235	P12236;P12235	4;2	4;2	2;1	ADP/ATP translocase 3;ADP/ATP translocase 1	SLC25A6;SLC25A4	>sp|P12236|ADT3_HUMAN ADP/ATP translocase 3 OS=Homo sapiens GN=SLC25A6 PE=1 SV=4;>sp|P12235|ADT1_HUMAN ADP/ATP translocase 1 OS=Homo sapiens GN=SLC25A4 PE=1 SV=4	2	4	4	2	4	4	4	4	3	3	4	4	4	4	3	3	2	2	2	2	1	1	14.1	14.1	8.1	32.866	298	298;298	0	By MS/MS	By MS/MS	By MS/MS	By MS/MS	By MS/MS	By MS/MS	14.1	14.1	14.1	14.1	9.7	9.7	25057000
P13639;Q15029	P13639	9;1	9;1	9;1	Elongation factor 2	EEF2	>sp|P13639|EF2_HUMAN Elongation factor 2 OS=Homo sapiens GN=EEF2 PE=1 SV=4	2	9	9	9	8	9	7	8	8	8	8	9	7	8	8	8	8	9	7	8	8	8	14	14	14	95.337	858	858;972	0	By MS/MS	By MS/MS	By MS/MS	By MS/MS	By MS/MS	By MS/MS	11.2	14	10.1	11.2	11.2	11.2	60936000
P14618;P30613	P14618	11;1	11;1	11;1	Pyruvate kinase PKM	PKM	>sp|P14618|KPYM_HUMAN Pyruvate kinase PKM OS=Homo sapiens GN=PKM PE=1 SV=4	2	11	11	11	11	11	11	11	10	9	11	11	11	11	10	9	11	11	11	11	10	9	29.6	29.6	29.6	57.936	531	531;574	0	By MS/MS	By MS/MS	By MS/MS	By MS/MS	By MS/MS	By MS/MS	29.6	29.6	29.6	29.6	27.9	21.1	86736000
P14866	P14866	3	3	3	Heterogeneous nuclear ribonucleoprotein L	HNRNPL	>sp|P14866|HNRPL_HUMAN Heterogeneous nuclear ribonucleoprotein L OS=Homo sapiens GN=HNRNPL PE=1 SV=2	1	3	3	3	3	2	2	2	1	2	3	2	2	2	1	2	3	2	2	2	1	2	6.3	6.3	6.3	64.132	589	589	0	By MS/MS	By MS/MS	By matching	By matching	By MS/MS	By MS/MS	6.3	4.4	4.4	4.4	1.7	3.6	6475000
P14923	P14923	8	8	8	Junction plakoglobin	JUP	>sp|P14923|PLAK_HUMAN Junction plakoglobin OS=Homo sapiens GN=JUP PE=1 SV=3	1	8	8	8	7	7	8	7	6	2	7	7	8	7	6	2	7	7	8	7	6	2	11.5	11.5	11.5	81.744	745	745	0	By MS/MS	By matching	By MS/MS	By MS/MS	By matching	By matching	10.5	10.5	11.5	10.5	9.1	3.2	31424000
P15531;O60361;P22392	P15531;O60361;P22392	2;1;1	2;1;1	2;1;1	Nucleoside diphosphate kinase A;Putative nucleoside diphosphate kinase;Nucleoside diphosphate kinase B	NME1;NME2P1;NME2	>sp|P15531|NDKA_HUMAN Nucleoside diphosphate kinase A OS=Homo sapiens GN=NME1 PE=1 SV=1;>sp|O60361|NDK8_HUMAN Putative nucleoside diphosphate kinase OS=Homo sapiens GN=NME2P1 PE=5 SV=1;>sp|P22392|NDKB_HUMAN Nucleoside diphosphate kinase B OS=Homo sapiens G	3	2	2	2	2	2	2	2	2	2	2	2	2	2	2	2	2	2	2	2	2	2	15.1	15.1	15.1	17.149	152	152;137;152	0	By matching	By matching	By MS/MS	By MS/MS	By MS/MS	By MS/MS	15.1	15.1	15.1	15.1	15.1	15.1	7436800
P15880	P15880	2	2	2	40S ribosomal protein S2	RPS2	>sp|P15880|RS2_HUMAN 40S ribosomal protein S2 OS=Homo sapiens GN=RPS2 PE=1 SV=2	1	2	2	2	1	2	2	2	1	2	1	2	2	2	1	2	1	2	2	2	1	2	8.5	8.5	8.5	31.324	293	293	0	By matching	By MS/MS	By MS/MS	By MS/MS	By MS/MS	By MS/MS	3.8	8.5	8.5	8.5	4.8	8.5	7572900
P15924	P15924	25	25	25	Desmoplakin	DSP	>sp|P15924|DESP_HUMAN Desmoplakin OS=Homo sapiens GN=DSP PE=1 SV=3	1	25	25	25	21	20	25	23	16	18	21	20	25	23	16	18	21	20	25	23	16	18	8.7	8.7	8.7	331.77	2871	2871	0	By MS/MS	By MS/MS	By MS/MS	By MS/MS	By matching	By matching	7.4	7.1	8.7	8	5.5	6.1	144960000
P16401	P16401	3	1	1	Histone H1.5	HIST1H1B	>sp|P16401|H15_HUMAN Histone H1.5 OS=Homo sapiens GN=HIST1H1B PE=1 SV=3	1	3	1	1	3	3	2	3	2	3	1	1	1	1	1	1	1	1	1	1	1	1	11.9	4.9	4.9	22.58	226	226	0	By MS/MS	By MS/MS	By MS/MS	By MS/MS	By MS/MS	By MS/MS	11.9	11.9	8.8	11.9	8.8	11.9	5366700
P16403;P10412;P16402;Q02539;P22492	P16403;P10412;P16402	7;5;5;3;2	7;5;5;3;2	5;3;3;1;1	Histone H1.2;Histone H1.4;Histone H1.3	HIST1H1C;HIST1H1E;HIST1H1D	>sp|P16403|H12_HUMAN Histone H1.2 OS=Homo sapiens GN=HIST1H1C PE=1 SV=2;>sp|P10412|H14_HUMAN Histone H1.4 OS=Homo sapiens GN=HIST1H1E PE=1 SV=2;>sp|P16402|H13_HUMAN Histone H1.3 OS=Homo sapiens GN=HIST1H1D PE=1 SV=2	5	7	7	5	7	7	5	7	6	6	7	7	5	7	6	6	5	5	4	5	5	4	31.9	31.9	24.4	21.364	213	213;219;221;215;207	0	By MS/MS	By MS/MS	By MS/MS	By MS/MS	By MS/MS	By MS/MS	31.9	31.9	28.6	31.9	28.6	30	89033000
P16989	P16989	6	2	2	Y-box-binding protein 3	YBX3	>sp|P16989|YBOX3_HUMAN Y-box-binding protein 3 OS=Homo sapiens GN=YBX3 PE=1 SV=4	1	6	2	2	4	5	4	4	6	4	0	1	0	0	2	0	0	1	0	0	2	0	17.5	8.6	8.6	40.089	372	372	0	By matching	By MS/MS	By matching	By matching	By MS/MS	By matching	8.9	14	8.9	8.9	17.5	8.9	3278700
P48741;P17066	P48741;P17066	1;1	1;1	1;1	Putative heat shock 70 kDa protein 7;Heat shock 70 kDa protein 6	HSPA7;HSPA6	>sp|P48741|HSP77_HUMAN Putative heat shock 70 kDa protein 7 OS=Homo sapiens GN=HSPA7 PE=5 SV=2;>sp|P17066|HSP76_HUMAN Heat shock 70 kDa protein 6 OS=Homo sapiens GN=HSPA6 PE=1 SV=2	2	1	1	1	1	1	1	1	1	1	1	1	1	1	1	1	1	1	1	1	1	1	3	3	3	40.244	367	367;643	0	By MS/MS	By MS/MS	By MS/MS	By MS/MS	By MS/MS	By MS/MS	3	3	3	3	3	3	20734000
P17844;Q92841	P17844;Q92841	2;1	2;1	2;1	Probable ATP-dependent RNA helicase DDX5;Probable ATP-dependent RNA helicase DDX17	DDX5;DDX17	>sp|P17844|DDX5_HUMAN Probable ATP-dependent RNA helicase DDX5 OS=Homo sapiens GN=DDX5 PE=1 SV=1;>sp|Q92841|DDX17_HUMAN Probable ATP-dependent RNA helicase DDX17 OS=Homo sapiens GN=DDX17 PE=1 SV=2	2	2	2	2	2	2	2	0	1	1	2	2	2	0	1	1	2	2	2	0	1	1	3.4	3.4	3.4	69.147	614	614;729	0	By matching	By MS/MS	By MS/MS	By matching	By matching	By matching	3.4	3.4	3.4	0	1.5	1.5	4516100
P17987	P17987	1	1	1	T-complex protein 1 subunit alpha	TCP1	>sp|P17987|TCPA_HUMAN T-complex protein 1 subunit alpha OS=Homo sapiens GN=TCP1 PE=1 SV=1	1	1	1	1	1	0	1	1	1	1	1	0	1	1	1	1	1	0	1	1	1	1	5.2	5.2	5.2	60.343	556	556	0	By matching	By matching	By MS/MS	By matching	By matching	By matching	5.2	0	5.2	5.2	5.2	5.2	5630400
P18077	P18077	1	1	1	60S ribosomal protein L35a	RPL35A	>sp|P18077|RL35A_HUMAN 60S ribosomal protein L35a OS=Homo sapiens GN=RPL35A PE=1 SV=2	1	1	1	1	1	1	1	1	0	1	1	1	1	1	0	1	1	1	1	1	0	1	10.9	10.9	10.9	12.538	110	110	0	By matching	By matching	By MS/MS	By matching	By matching	By matching	10.9	10.9	10.9	10.9	0	10.9	4491400
P18124	P18124	2	2	2	60S ribosomal protein L7	RPL7	>sp|P18124|RL7_HUMAN 60S ribosomal protein L7 OS=Homo sapiens GN=RPL7 PE=1 SV=1	1	2	2	2	1	2	1	0	0	0	1	2	1	0	0	0	1	2	1	0	0	0	10.5	10.5	10.5	29.225	248	248	0	By matching	By MS/MS	By MS/MS	By matching	By matching	By matching	7.7	10.5	7.7	0	0	0	3963500
P18583	P18583	2	2	2	Protein SON	SON	>sp|P18583|SON_HUMAN Protein SON OS=Homo sapiens GN=SON PE=1 SV=4	1	2	2	2	1	2	2	2	0	0	1	2	2	2	0	0	1	2	2	2	0	0	0.7	0.7	0.7	263.83	2426	2426	0	By matching	By MS/MS	By MS/MS	By matching	By matching	By matching	0.4	0.7	0.7	0.7	0	0	2827500
P18669;P15259	P18669;P15259	2;1	2;1	2;1	Phosphoglycerate mutase 1;Phosphoglycerate mutase 2	PGAM1;PGAM2	>sp|P18669|PGAM1_HUMAN Phosphoglycerate mutase 1 OS=Homo sapiens GN=PGAM1 PE=1 SV=2;>sp|P15259|PGAM2_HUMAN Phosphoglycerate mutase 2 OS=Homo sapiens GN=PGAM2 PE=1 SV=3	2	2	2	2	2	2	2	1	1	2	2	2	2	1	1	2	2	2	2	1	1	2	14.6	14.6	14.6	28.804	254	254;253	0	By matching	By MS/MS	By MS/MS	By matching	By matching	By MS/MS	14.6	14.6	14.6	3.9	10.6	14.6	8618500
P20700	P20700	1	1	1	Lamin-B1	LMNB1	>sp|P20700|LMNB1_HUMAN Lamin-B1 OS=Homo sapiens GN=LMNB1 PE=1 SV=2	1	1	1	1	0	1	1	0	0	0	0	1	1	0	0	0	0	1	1	0	0	0	1.7	1.7	1.7	66.408	586	586	0.0094637	By matching	By MS/MS	By matching	By matching	By matching	By matching	0	1.7	1.7	0	0	0	827800
P22314	P22314	1	1	1	Ubiquitin-like modifier-activating enzyme 1	UBA1	>sp|P22314|UBA1_HUMAN Ubiquitin-like modifier-activating enzyme 1 OS=Homo sapiens GN=UBA1 PE=1 SV=3	1	1	1	1	1	1	1	0	1	0	1	1	1	0	1	0	1	1	1	0	1	0	1.4	1.4	1.4	117.85	1058	1058	0.0093168	By matching	By MS/MS	By matching	By matching	By matching	By matching	1.4	1.4	1.4	0	1.4	0	1690300
P22626	P22626	5	5	5	Heterogeneous nuclear ribonucleoproteins A2/B1	HNRNPA2B1	>sp|P22626|ROA2_HUMAN Heterogeneous nuclear ribonucleoproteins A2/B1 OS=Homo sapiens GN=HNRNPA2B1 PE=1 SV=2	1	5	5	5	4	5	4	4	4	3	4	5	4	4	4	3	4	5	4	4	4	3	20.1	20.1	20.1	37.429	353	353	0	By MS/MS	By MS/MS	By matching	By MS/MS	By MS/MS	By MS/MS	17.3	20.1	17.3	17.3	17.3	13	43506000
P23396	P23396	4	4	4	40S ribosomal protein S3	RPS3	>sp|P23396|RS3_HUMAN 40S ribosomal protein S3 OS=Homo sapiens GN=RPS3 PE=1 SV=2	1	4	4	4	1	3	4	1	0	2	1	3	4	1	0	2	1	3	4	1	0	2	17.7	17.7	17.7	26.688	243	243	0	By matching	By MS/MS	By MS/MS	By matching	By matching	By matching	3.7	12.3	17.7	3.7	0	7.4	5548400
P23526	P23526	1	1	1	Adenosylhomocysteinase	AHCY	>sp|P23526|SAHH_HUMAN Adenosylhomocysteinase OS=Homo sapiens GN=AHCY PE=1 SV=4	1	1	1	1	1	1	1	1	0	1	1	1	1	1	0	1	1	1	1	1	0	1	2.8	2.8	2.8	47.716	432	432	0.0033223	By MS/MS	By matching	By matching	By matching	By matching	By matching	2.8	2.8	2.8	2.8	0	2.8	1775300
P23528	P23528	2	2	2	Cofilin-1	CFL1	>sp|P23528|COF1_HUMAN Cofilin-1 OS=Homo sapiens GN=CFL1 PE=1 SV=3	1	2	2	2	1	2	2	2	1	1	1	2	2	2	1	1	1	2	2	2	1	1	19.3	19.3	19.3	18.502	166	166	0	By MS/MS	By MS/MS	By MS/MS	By MS/MS	By MS/MS	By MS/MS	7.2	19.3	19.3	19.3	7.2	7.2	10597000
P25311	P25311	1	1	1	Zinc-alpha-2-glycoprotein	AZGP1	>sp|P25311|ZA2G_HUMAN Zinc-alpha-2-glycoprotein OS=Homo sapiens GN=AZGP1 PE=1 SV=2	1	1	1	1	1	1	1	0	1	1	1	1	1	0	1	1	1	1	1	0	1	1	3.4	3.4	3.4	34.258	298	298	0.0035714	By matching	By matching	By MS/MS	By matching	By matching	By matching	3.4	3.4	3.4	0	3.4	3.4	3422100
P25398	P25398	1	1	1	40S ribosomal protein S12	RPS12	>sp|P25398|RS12_HUMAN 40S ribosomal protein S12 OS=Homo sapiens GN=RPS12 PE=1 SV=3	1	1	1	1	1	1	1	1	1	0	1	1	1	1	1	0	1	1	1	1	1	0	16.7	16.7	16.7	14.515	132	132	0	By MS/MS	By MS/MS	By MS/MS	By MS/MS	By MS/MS	By matching	16.7	16.7	16.7	16.7	16.7	0	15761000
P25705	P25705	6	6	6	ATP synthase subunit alpha, mitochondrial	ATP5A1	>sp|P25705|ATPA_HUMAN ATP synthase subunit alpha, mitochondrial OS=Homo sapiens GN=ATP5A1 PE=1 SV=1	1	6	6	6	6	6	6	6	5	4	6	6	6	6	5	4	6	6	6	6	5	4	15.4	15.4	15.4	59.75	553	553	0	By MS/MS	By MS/MS	By MS/MS	By MS/MS	By matching	By MS/MS	15.4	15.4	15.4	15.4	11.8	8.9	26663000
P26368	P26368	10	10	10	Splicing factor U2AF 65 kDa subunit	U2AF2	>sp|P26368|U2AF2_HUMAN Splicing factor U2AF 65 kDa subunit OS=Homo sapiens GN=U2AF2 PE=1 SV=4	1	10	10	10	9	9	10	10	9	6	9	9	10	10	9	6	9	9	10	10	9	6	26.5	26.5	26.5	53.5	475	475	0	By MS/MS	By MS/MS	By MS/MS	By MS/MS	By MS/MS	By MS/MS	23.2	23.2	26.5	26.5	23.2	12.4	140440000
P26373	P26373	4	4	4	60S ribosomal protein L13	RPL13	>sp|P26373|RL13_HUMAN 60S ribosomal protein L13 OS=Homo sapiens GN=RPL13 PE=1 SV=4	1	4	4	4	2	4	4	3	2	3	2	4	4	3	2	3	2	4	4	3	2	3	16.6	16.6	16.6	24.261	211	211	0	By MS/MS	By MS/MS	By MS/MS	By matching	By matching	By MS/MS	10.4	16.6	16.6	16.6	10.4	10.4	25268000
P26641	P26641	2	2	2	Elongation factor 1-gamma	EEF1G	>sp|P26641|EF1G_HUMAN Elongation factor 1-gamma OS=Homo sapiens GN=EEF1G PE=1 SV=3	1	2	2	2	1	1	1	2	1	1	1	1	1	2	1	1	1	1	1	2	1	1	4.8	4.8	4.8	50.118	437	437	0	By MS/MS	By MS/MS	By MS/MS	By MS/MS	By MS/MS	By matching	3	3	3	4.8	3	3	4313800
P27348	P27348	4	1	1	14-3-3 protein theta	YWHAQ	>sp|P27348|1433T_HUMAN 14-3-3 protein theta OS=Homo sapiens GN=YWHAQ PE=1 SV=1	1	4	1	1	4	4	4	4	3	4	1	1	1	1	1	1	1	1	1	1	1	1	16.3	5.7	5.7	27.764	245	245	0	By MS/MS	By MS/MS	By matching	By MS/MS	By matching	By MS/MS	16.3	16.3	16.3	16.3	12.2	16.3	3462500
P28072	P28072	1	1	1	Proteasome subunit beta type-6	PSMB6	>sp|P28072|PSB6_HUMAN Proteasome subunit beta type-6 OS=Homo sapiens GN=PSMB6 PE=1 SV=4	1	1	1	1	1	1	1	1	0	1	1	1	1	1	0	1	1	1	1	1	0	1	4.6	4.6	4.6	25.357	239	239	0.003367	By matching	By matching	By MS/MS	By MS/MS	By matching	By matching	4.6	4.6	4.6	4.6	0	4.6	1548100
P29401	P29401	1	1	1	Transketolase	TKT	>sp|P29401|TKT_HUMAN Transketolase OS=Homo sapiens GN=TKT PE=1 SV=3	1	1	1	1	1	1	1	0	1	1	1	1	1	0	1	1	1	1	1	0	1	1	4.2	4.2	4.2	67.877	623	623	0	By matching	By matching	By MS/MS	By matching	By matching	By MS/MS	4.2	4.2	4.2	0	4.2	4.2	10243000
P30041	P30041	1	1	1	Peroxiredoxin-6	PRDX6	>sp|P30041|PRDX6_HUMAN Peroxiredoxin-6 OS=Homo sapiens GN=PRDX6 PE=1 SV=3	1	1	1	1	1	1	1	1	0	0	1	1	1	1	0	0	1	1	1	1	0	0	9.4	9.4	9.4	25.035	224	224	0	By matching	By MS/MS	By matching	By MS/MS	By matching	By matching	9.4	9.4	9.4	9.4	0	0	4619300
P30048	P30048	1	1	1	Thioredoxin-dependent peroxide reductase, mitochondrial	PRDX3	>sp|P30048|PRDX3_HUMAN Thioredoxin-dependent peroxide reductase, mitochondrial OS=Homo sapiens GN=PRDX3 PE=1 SV=3	1	1	1	1	1	1	1	1	0	0	1	1	1	1	0	0	1	1	1	1	0	0	5.5	5.5	5.5	27.692	256	256	0	By matching	By MS/MS	By matching	By MS/MS	By matching	By matching	5.5	5.5	5.5	5.5	0	0	1692700
P30050	P30050	3	3	3	60S ribosomal protein L12	RPL12	>sp|P30050|RL12_HUMAN 60S ribosomal protein L12 OS=Homo sapiens GN=RPL12 PE=1 SV=1	1	3	3	3	2	3	3	0	0	3	2	3	3	0	0	3	2	3	3	0	0	3	24.2	24.2	24.2	17.818	165	165	0	By matching	By MS/MS	By MS/MS	By matching	By matching	By matching	15.2	24.2	24.2	0	0	24.2	12803000
P31025	P31025	1	1	1	Lipocalin-1	LCN1	>sp|P31025|LCN1_HUMAN Lipocalin-1 OS=Homo sapiens GN=LCN1 PE=1 SV=1	1	1	1	1	0	0	1	1	0	0	0	0	1	1	0	0	0	0	1	1	0	0	6.2	6.2	6.2	19.25	176	176	0.0037453	By matching	By matching	By MS/MS	By matching	By matching	By matching	0	0	6.2	6.2	0	0	1743500
P31151	P31151	1	1	1	Protein S100-A7	S100A7	>sp|P31151|S10A7_HUMAN Protein S100-A7 OS=Homo sapiens GN=S100A7 PE=1 SV=4	1	1	1	1	1	0	1	1	1	1	1	0	1	1	1	1	1	0	1	1	1	1	11.9	11.9	11.9	11.471	101	101	0.0034247	By matching	By matching	By MS/MS	By matching	By matching	By MS/MS	11.9	0	11.9	11.9	11.9	11.9	4598200
P31327	P31327	2	2	2	Carbamoyl-phosphate synthase [ammonia], mitochondrial	CPS1	>sp|P31327|CPSM_HUMAN Carbamoyl-phosphate synthase [ammonia], mitochondrial OS=Homo sapiens GN=CPS1 PE=1 SV=2	1	2	2	2	0	2	2	2	0	0	0	2	2	2	0	0	0	2	2	2	0	0	1.9	1.9	1.9	164.94	1500	1500	0	By matching	By MS/MS	By MS/MS	By matching	By matching	By matching	0	1.9	1.9	1.9	0	0	3313500
P31943;P55795	P31943;P55795	2;1	2;1	2;1	Heterogeneous nuclear ribonucleoprotein H;Heterogeneous nuclear ribonucleoprotein H, N-terminally processed;Heterogeneous nuclear ribonucleoprotein H2;Heterogeneous nuclear ribonucleoprotein H2, N-terminally processed	HNRNPH1;HNRNPH2	>sp|P31943|HNRH1_HUMAN Heterogeneous nuclear ribonucleoprotein H OS=Homo sapiens GN=HNRNPH1 PE=1 SV=4;>sp|P55795|HNRH2_HUMAN Heterogeneous nuclear ribonucleoprotein H2 OS=Homo sapiens GN=HNRNPH2 PE=1 SV=1	2	2	2	2	2	1	2	2	1	1	2	1	2	2	1	1	2	1	2	2	1	1	9.6	9.6	9.6	49.229	449	449;449	0	By matching	By matching	By MS/MS	By matching	By matching	By matching	9.6	3.8	9.6	9.6	3.8	3.8	9876500
P32455	P32455	1	1	1	Interferon-induced guanylate-binding protein 1	GBP1	>sp|P32455|GBP1_HUMAN Guanylate-binding protein 1 OS=Homo sapiens GN=GBP1 PE=1 SV=2	1	1	1	1	1	1	1	1	1	1	1	1	1	1	1	1	1	1	1	1	1	1	2	2	2	67.93	592	592	0	By MS/MS	By matching	By matching	By matching	By matching	By matching	2	2	2	2	2	2	10451000
P32969	P32969	1	1	1	60S ribosomal protein L9	RPL9	>sp|P32969|RL9_HUMAN 60S ribosomal protein L9 OS=Homo sapiens GN=RPL9 PE=1 SV=1	1	1	1	1	1	1	1	1	1	1	1	1	1	1	1	1	1	1	1	1	1	1	14.1	14.1	14.1	21.863	192	192	0	By MS/MS	By MS/MS	By MS/MS	By MS/MS	By MS/MS	By MS/MS	14.1	14.1	14.1	14.1	14.1	14.1	38144000
P35030	P35030	1	1	1	Trypsin-3	PRSS3	>sp|P35030|TRY3_HUMAN Trypsin-3 OS=Homo sapiens GN=PRSS3 PE=1 SV=2	1	1	1	1	1	1	1	1	1	1	1	1	1	1	1	1	1	1	1	1	1	1	4.3	4.3	4.3	32.528	304	304	0	By MS/MS	By MS/MS	By MS/MS	By MS/MS	By matching	By MS/MS	4.3	4.3	4.3	4.3	4.3	4.3	16966000
P35232	P35232	3	3	3	Prohibitin	PHB	>sp|P35232|PHB_HUMAN Prohibitin OS=Homo sapiens GN=PHB PE=1 SV=1	1	3	3	3	3	3	3	3	3	3	3	3	3	3	3	3	3	3	3	3	3	3	19.5	19.5	19.5	29.804	272	272	0	By MS/MS	By MS/MS	By MS/MS	By matching	By matching	By matching	19.5	19.5	19.5	19.5	19.5	19.5	13203000
P35268	P35268	1	1	1	60S ribosomal protein L22	RPL22	>sp|P35268|RL22_HUMAN 60S ribosomal protein L22 OS=Homo sapiens GN=RPL22 PE=1 SV=2	1	1	1	1	1	1	1	1	1	1	1	1	1	1	1	1	1	1	1	1	1	1	10.2	10.2	10.2	14.787	128	128	0	By MS/MS	By MS/MS	By matching	By matching	By matching	By matching	10.2	10.2	10.2	10.2	10.2	10.2	5476800
P35527;CON__P35527	P35527;CON__P35527	25;24	25;24	25;24	Keratin, type I cytoskeletal 9	KRT9	>sp|P35527|K1C9_HUMAN Keratin, type I cytoskeletal 9 OS=Homo sapiens GN=KRT9 PE=1 SV=3;>P35527 SWISS-PROT:P35527 Tax_Id=9606 Gene_Symbol=KRT9 Keratin, type I cytoskeletal 9	2	25	25	25	22	21	24	23	21	19	22	21	24	23	21	19	22	21	24	23	21	19	52.2	52.2	52.2	62.064	623	623;623	0	By MS/MS	By MS/MS	By MS/MS	By MS/MS	By MS/MS	By MS/MS	48.2	46.9	52	43.7	43.5	34.2	5860700000
P35579;P35749;P35580;REV__Q9UKV3	P35579	24;5;3;1	24;5;3;1	22;3;2;1	Myosin-9	MYH9	>sp|P35579|MYH9_HUMAN Myosin-9 OS=Homo sapiens GN=MYH9 PE=1 SV=4	4	24	24	22	11	20	24	15	9	15	11	20	24	15	9	15	11	18	22	15	9	14	13.8	13.8	12.6	226.53	1960	1960;1972;1976;1341	0	By matching	By MS/MS	By MS/MS	By matching	By matching	By MS/MS	7.2	11.9	13.8	9.4	5.1	7.8	87738000
P36578	P36578	2	2	2	60S ribosomal protein L4	RPL4	>sp|P36578|RL4_HUMAN 60S ribosomal protein L4 OS=Homo sapiens GN=RPL4 PE=1 SV=5	1	2	2	2	2	2	2	2	2	2	2	2	2	2	2	2	2	2	2	2	2	2	5.2	5.2	5.2	47.697	427	427	0	By matching	By MS/MS	By MS/MS	By matching	By matching	By MS/MS	5.2	5.2	5.2	5.2	5.2	5.2	10523000
P37108	P37108	1	1	1	Signal recognition particle 14 kDa protein	SRP14	>sp|P37108|SRP14_HUMAN Signal recognition particle 14 kDa protein OS=Homo sapiens GN=SRP14 PE=1 SV=2	1	1	1	1	0	1	0	1	0	0	0	1	0	1	0	0	0	1	0	1	0	0	10.3	10.3	10.3	14.57	136	136	0	By matching	By MS/MS	By matching	By MS/MS	By matching	By matching	0	10.3	0	10.3	0	0	1704500
P37802	P37802	2	2	2	Transgelin-2	TAGLN2	>sp|P37802|TAGL2_HUMAN Transgelin-2 OS=Homo sapiens GN=TAGLN2 PE=1 SV=3	1	2	2	2	1	2	2	1	2	1	1	2	2	1	2	1	1	2	2	1	2	1	11.1	11.1	11.1	22.391	199	199	0	By matching	By MS/MS	By MS/MS	By matching	By matching	By matching	5.5	11.1	11.1	5.5	11.1	5.5	5481100
P38646	P38646	6	6	6	Stress-70 protein, mitochondrial	HSPA9	>sp|P38646|GRP75_HUMAN Stress-70 protein, mitochondrial OS=Homo sapiens GN=HSPA9 PE=1 SV=2	1	6	6	6	3	4	6	5	4	4	3	4	6	5	4	4	3	4	6	5	4	4	11.2	11.2	11.2	73.68	679	679	0	By MS/MS	By MS/MS	By MS/MS	By MS/MS	By MS/MS	By MS/MS	6.5	8.2	11.2	10	8.2	8.2	24004000
P39019	P39019	5	5	5	40S ribosomal protein S19	RPS19	>sp|P39019|RS19_HUMAN 40S ribosomal protein S19 OS=Homo sapiens GN=RPS19 PE=1 SV=2	1	5	5	5	4	5	5	4	2	4	4	5	5	4	2	4	4	5	5	4	2	4	33.1	33.1	33.1	16.06	145	145	0	By MS/MS	By MS/MS	By MS/MS	By MS/MS	By MS/MS	By MS/MS	26.2	33.1	33.1	26.2	13.1	26.2	60630000
P39023	P39023	3	3	3	60S ribosomal protein L3	RPL3	>sp|P39023|RL3_HUMAN 60S ribosomal protein L3 OS=Homo sapiens GN=RPL3 PE=1 SV=2	1	3	3	3	3	3	3	2	2	2	3	3	3	2	2	2	3	3	3	2	2	2	7.9	7.9	7.9	46.108	403	403	0	By matching	By MS/MS	By MS/MS	By MS/MS	By matching	By matching	7.9	7.9	7.9	6	6	6	10718000
P40227	P40227	2	2	2	T-complex protein 1 subunit zeta	CCT6A	>sp|P40227|TCPZ_HUMAN T-complex protein 1 subunit zeta OS=Homo sapiens GN=CCT6A PE=1 SV=3	1	2	2	2	1	2	2	2	2	2	1	2	2	2	2	2	1	2	2	2	2	2	4.9	4.9	4.9	58.024	531	531	0	By MS/MS	By MS/MS	By MS/MS	By MS/MS	By MS/MS	By MS/MS	3.2	4.9	4.9	4.9	4.9	4.9	14318000
Q6NVV1;P40429	Q6NVV1;P40429	1;1	1;1	1;1	Putative 60S ribosomal protein L13a-like MGC87657;60S ribosomal protein L13a	RPL13A	>sp|Q6NVV1|R13P3_HUMAN Putative 60S ribosomal protein L13a protein RPL13AP3 OS=Homo sapiens GN=RPL13AP3 PE=5 SV=1;>sp|P40429|RL13A_HUMAN 60S ribosomal protein L13a OS=Homo sapiens GN=RPL13A PE=1 SV=2	2	1	1	1	1	1	1	1	1	1	1	1	1	1	1	1	1	1	1	1	1	1	10.8	10.8	10.8	12.134	102	102;203	0.003663	By matching	By matching	By MS/MS	By MS/MS	By matching	By matching	10.8	10.8	10.8	10.8	10.8	10.8	5405800
P40926	P40926	1	1	1	Malate dehydrogenase, mitochondrial	MDH2	>sp|P40926|MDHM_HUMAN Malate dehydrogenase, mitochondrial OS=Homo sapiens GN=MDH2 PE=1 SV=3	1	1	1	1	1	1	0	0	0	0	1	1	0	0	0	0	1	1	0	0	0	0	3.3	3.3	3.3	35.503	338	338	0.0036496	By matching	By MS/MS	By matching	By matching	By matching	By matching	3.3	3.3	0	0	0	0	842780
P42766	P42766	2	2	2	60S ribosomal protein L35	RPL35	>sp|P42766|RL35_HUMAN 60S ribosomal protein L35 OS=Homo sapiens GN=RPL35 PE=1 SV=2	1	2	2	2	2	2	2	2	2	2	2	2	2	2	2	2	2	2	2	2	2	2	15.4	15.4	15.4	14.551	123	123	0	By matching	By matching	By matching	By MS/MS	By MS/MS	By MS/MS	15.4	15.4	15.4	15.4	15.4	15.4	13829000
P46777	P46777	6	6	6	60S ribosomal protein L5	RPL5	>sp|P46777|RL5_HUMAN 60S ribosomal protein L5 OS=Homo sapiens GN=RPL5 PE=1 SV=3	1	6	6	6	5	6	4	6	5	4	5	6	4	6	5	4	5	6	4	6	5	4	22.9	22.9	22.9	34.362	297	297	0	By matching	By MS/MS	By MS/MS	By MS/MS	By MS/MS	By MS/MS	17.2	22.9	17.2	22.9	17.2	11.1	52531000
P46781	P46781	7	7	7	40S ribosomal protein S9	RPS9	>sp|P46781|RS9_HUMAN 40S ribosomal protein S9 OS=Homo sapiens GN=RPS9 PE=1 SV=3	1	7	7	7	7	7	7	7	6	7	7	7	7	7	6	7	7	7	7	7	6	7	33	33	33	22.591	194	194	0	By MS/MS	By MS/MS	By MS/MS	By MS/MS	By MS/MS	By MS/MS	33	33	33	33	28.9	33	71539000
P46782	P46782	2	2	2	40S ribosomal protein S5;40S ribosomal protein S5, N-terminally processed	RPS5	>sp|P46782|RS5_HUMAN 40S ribosomal protein S5 OS=Homo sapiens GN=RPS5 PE=1 SV=4	1	2	2	2	2	2	2	2	1	1	2	2	2	2	1	1	2	2	2	2	1	1	11.8	11.8	11.8	22.876	204	204	0	By matching	By MS/MS	By MS/MS	By MS/MS	By matching	By matching	11.8	11.8	11.8	11.8	4.4	4.4	30567000
P47914	P47914	2	2	2	60S ribosomal protein L29	RPL29	>sp|P47914|RL29_HUMAN 60S ribosomal protein L29 OS=Homo sapiens GN=RPL29 PE=1 SV=2	1	2	2	2	2	2	2	2	2	2	2	2	2	2	2	2	2	2	2	2	2	2	14.5	14.5	14.5	17.752	159	159	0	By MS/MS	By MS/MS	By MS/MS	By MS/MS	By MS/MS	By MS/MS	14.5	14.5	14.5	14.5	14.5	14.5	26230000
P49207	P49207	1	1	1	60S ribosomal protein L34	RPL34	>sp|P49207|RL34_HUMAN 60S ribosomal protein L34 OS=Homo sapiens GN=RPL34 PE=1 SV=3	1	1	1	1	1	1	1	1	0	1	1	1	1	1	0	1	1	1	1	1	0	1	7.7	7.7	7.7	13.293	117	117	0.0033898	By matching	By MS/MS	By MS/MS	By matching	By matching	By MS/MS	7.7	7.7	7.7	7.7	0	7.7	6494500
P49368	P49368	1	1	1	T-complex protein 1 subunit gamma	CCT3	>sp|P49368|TCPG_HUMAN T-complex protein 1 subunit gamma OS=Homo sapiens GN=CCT3 PE=1 SV=4	1	1	1	1	1	1	1	1	1	0	1	1	1	1	1	0	1	1	1	1	1	0	2	2	2	60.533	545	545	0.0037736	By matching	By MS/MS	By MS/MS	By matching	By matching	By matching	2	2	2	2	2	0	1396000
P49411	P49411	2	2	2	Elongation factor Tu, mitochondrial	TUFM	>sp|P49411|EFTU_HUMAN Elongation factor Tu, mitochondrial OS=Homo sapiens GN=TUFM PE=1 SV=2	1	2	2	2	2	2	2	2	1	1	2	2	2	2	1	1	2	2	2	2	1	1	5.3	5.3	5.3	49.541	452	452	0	By MS/MS	By matching	By MS/MS	By matching	By matching	By matching	5.3	5.3	5.3	5.3	2.2	2.2	7287400
P49756	P49756	1	1	1	RNA-binding protein 25	RBM25	>sp|P49756|RBM25_HUMAN RNA-binding protein 25 OS=Homo sapiens GN=RBM25 PE=1 SV=3	1	1	1	1	1	1	1	1	1	1	1	1	1	1	1	1	1	1	1	1	1	1	1.7	1.7	1.7	100.18	843	843	0.0032787	By matching	By MS/MS	By matching	By matching	By MS/MS	By matching	1.7	1.7	1.7	1.7	1.7	1.7	4613800
P50402	P50402	1	1	1	Emerin	EMD	>sp|P50402|EMD_HUMAN Emerin OS=Homo sapiens GN=EMD PE=1 SV=1	1	1	1	1	1	1	1	1	1	1	1	1	1	1	1	1	1	1	1	1	1	1	3.9	3.9	3.9	28.994	254	254	0.009434	By matching	By MS/MS	By matching	By matching	By matching	By matching	3.9	3.9	3.9	3.9	3.9	3.9	2294800
P50991	P50991	1	1	1	T-complex protein 1 subunit delta	CCT4	>sp|P50991|TCPD_HUMAN T-complex protein 1 subunit delta OS=Homo sapiens GN=CCT4 PE=1 SV=4	1	1	1	1	1	1	1	1	1	0	1	1	1	1	1	0	1	1	1	1	1	0	3	3	3	57.924	539	539	0	By matching	By MS/MS	By MS/MS	By MS/MS	By matching	By matching	3	3	3	3	3	0	3596700
P52272	P52272	2	2	2	Heterogeneous nuclear ribonucleoprotein M	HNRNPM	>sp|P52272|HNRPM_HUMAN Heterogeneous nuclear ribonucleoprotein M OS=Homo sapiens GN=HNRNPM PE=1 SV=3	1	2	2	2	1	2	1	2	1	1	1	2	1	2	1	1	1	2	1	2	1	1	2.5	2.5	2.5	77.515	730	730	0	By matching	By MS/MS	By matching	By matching	By matching	By MS/MS	1	2.5	1	2.5	1	1	6707900
P52434	P52434	1	1	1	DNA-directed RNA polymerases I, II, and III subunit RPABC3	POLR2H	>sp|P52434|RPAB3_HUMAN DNA-directed RNA polymerases I, II, and III subunit RPABC3 OS=Homo sapiens GN=POLR2H PE=1 SV=4	1	1	1	1	0	1	1	1	1	1	0	1	1	1	1	1	0	1	1	1	1	1	8	8	8	17.143	150	150	0.0038023	By matching	By MS/MS	By matching	By matching	By matching	By matching	0	8	8	8	8	8	2571700
P52597	P52597	3	3	3	Heterogeneous nuclear ribonucleoprotein F;Heterogeneous nuclear ribonucleoprotein F, N-terminally processed	HNRNPF	>sp|P52597|HNRPF_HUMAN Heterogeneous nuclear ribonucleoprotein F OS=Homo sapiens GN=HNRNPF PE=1 SV=3	1	3	3	3	2	3	3	2	3	2	2	3	3	2	3	2	2	3	3	2	3	2	15.4	15.4	15.4	45.671	415	415	0	By matching	By MS/MS	By MS/MS	By MS/MS	By MS/MS	By MS/MS	10.4	15.4	15.4	10.4	15.4	10.4	22821000
P52815	P52815	1	1	1	39S ribosomal protein L12, mitochondrial	MRPL12	>sp|P52815|RM12_HUMAN 39S ribosomal protein L12, mitochondrial OS=Homo sapiens GN=MRPL12 PE=1 SV=2	1	1	1	1	1	1	1	1	1	1	1	1	1	1	1	1	1	1	1	1	1	1	12.1	12.1	12.1	21.348	198	198	0	By MS/MS	By matching	By MS/MS	By MS/MS	By matching	By MS/MS	12.1	12.1	12.1	12.1	12.1	12.1	13583000
P53999	P53999	3	3	3	Activated RNA polymerase II transcriptional coactivator p15	SUB1	>sp|P53999|TCP4_HUMAN Activated RNA polymerase II transcriptional coactivator p15 OS=Homo sapiens GN=SUB1 PE=1 SV=3	1	3	3	3	3	3	3	3	3	3	3	3	3	3	3	3	3	3	3	3	3	3	23.6	23.6	23.6	14.395	127	127	0	By MS/MS	By matching	By matching	By MS/MS	By MS/MS	By matching	23.6	23.6	23.6	23.6	23.6	23.6	11331000
Q6EEV6;P61956;P55854	Q6EEV6;P61956;P55854	1;1;1	1;1;1	1;1;1	Small ubiquitin-related modifier 4;Small ubiquitin-related modifier 2;Small ubiquitin-related modifier 3	SUMO4;SUMO2;SUMO3	>sp|Q6EEV6|SUMO4_HUMAN Small ubiquitin-related modifier 4 OS=Homo sapiens GN=SUMO4 PE=1 SV=2;>sp|P61956|SUMO2_HUMAN Small ubiquitin-related modifier 2 OS=Homo sapiens GN=SUMO2 PE=1 SV=3;>sp|P55854|SUMO3_HUMAN Small ubiquitin-related modifier 3 OS=Homo sapi	3	1	1	1	1	1	1	1	1	1	1	1	1	1	1	1	1	1	1	1	1	1	12.6	12.6	12.6	10.685	95	95;95;103	0.0037175	By MS/MS	By MS/MS	By matching	By matching	By MS/MS	By MS/MS	12.6	12.6	12.6	12.6	12.6	12.6	3610100
P56182	P56182	7	7	7	Ribosomal RNA processing protein 1 homolog A	RRP1	>sp|P56182|RRP1_HUMAN Ribosomal RNA processing protein 1 homolog A OS=Homo sapiens GN=RRP1 PE=1 SV=1	1	7	7	7	7	7	7	6	7	7	7	7	7	6	7	7	7	7	7	6	7	7	14.5	14.5	14.5	52.839	461	461	0	By MS/MS	By MS/MS	By MS/MS	By MS/MS	By MS/MS	By MS/MS	14.5	14.5	14.5	11.5	14.5	14.5	103450000
P58107	P58107	2	1	1	Epiplakin	EPPK1	>sp|P58107|EPIPL_HUMAN Epiplakin OS=Homo sapiens GN=EPPK1 PE=1 SV=2	1	2	1	1	2	2	2	2	2	2	1	1	1	1	1	1	1	1	1	1	1	1	2.5	1.3	1.3	555.61	5090	5090	0.0064103	By matching	By MS/MS	By matching	By matching	By matching	By matching	2.5	2.5	2.5	2.5	2.5	2.5	4016000
P60174	P60174	3	3	3	Triosephosphate isomerase	TPI1	>sp|P60174|TPIS_HUMAN Triosephosphate isomerase OS=Homo sapiens GN=TPI1 PE=1 SV=3	1	3	3	3	3	2	3	3	2	3	3	2	3	3	2	3	3	2	3	3	2	3	12.2	12.2	12.2	30.791	286	286	0	By MS/MS	By MS/MS	By MS/MS	By matching	By MS/MS	By MS/MS	12.2	7.7	12.2	12.2	8.7	12.2	7706400
P60660;P14649	P60660;P14649	4;2	4;2	4;2	Myosin light polypeptide 6;Myosin light chain 6B	MYL6;MYL6B	>sp|P60660|MYL6_HUMAN Myosin light polypeptide 6 OS=Homo sapiens GN=MYL6 PE=1 SV=2;>sp|P14649|MYL6B_HUMAN Myosin light chain 6B OS=Homo sapiens GN=MYL6B PE=1 SV=1	2	4	4	4	3	4	4	4	4	4	3	4	4	4	4	4	3	4	4	4	4	4	28.5	28.5	28.5	16.93	151	151;208	0	By matching	By MS/MS	By MS/MS	By matching	By matching	By MS/MS	23.8	28.5	28.5	28.5	28.5	28.5	24729000
P60709;P63267;P68133;P68032;P62736;Q562R1;Q6S8J3;A5A3E0;Q9BYX7;P0CG39;P0CG38	P60709;P63267;P68133;P68032;P62736	12;7;7;7;7;3;3;2;1;1;1	1;0;0;0;0;0;0;0;0;0;0	1;0;0;0;0;0;0;0;0;0;0	Actin, cytoplasmic 1;Actin, cytoplasmic 1, N-terminally processed;Actin, gamma-enteric smooth muscle;Actin, alpha skeletal muscle;Actin, alpha cardiac muscle 1;Actin, aortic smooth muscle	ACTB;ACTG2;ACTA1;ACTC1;ACTA2	>sp|P60709|ACTB_HUMAN Actin, cytoplasmic 1 OS=Homo sapiens GN=ACTB PE=1 SV=1;>sp|P63267|ACTH_HUMAN Actin, gamma-enteric smooth muscle OS=Homo sapiens GN=ACTG2 PE=1 SV=1;>sp|P68133|ACTS_HUMAN Actin, alpha skeletal muscle OS=Homo sapiens GN=ACTA1 PE=1 SV=1;>	11	12	1	1	12	12	12	12	12	12	1	1	1	1	1	1	1	1	1	1	1	1	41.9	4.5	4.5	41.736	375	375;376;377;377;377;376;1075;1075;375;1038;1075	0	By MS/MS	By MS/MS	By MS/MS	By MS/MS	By MS/MS	By MS/MS	41.9	41.9	41.9	41.9	41.9	41.9	72122000
P60842	P60842	5	5	2	Eukaryotic initiation factor 4A-I	EIF4A1	>sp|P60842|IF4A1_HUMAN Eukaryotic initiation factor 4A-I OS=Homo sapiens GN=EIF4A1 PE=1 SV=1	1	5	5	2	5	4	5	4	5	5	5	4	5	4	5	5	2	1	2	1	2	2	20	20	9.4	46.153	406	406	0	By MS/MS	By MS/MS	By MS/MS	By MS/MS	By MS/MS	By MS/MS	20	15.8	20	14.8	20	20	64019000
P61247	P61247	1	1	1	40S ribosomal protein S3a	RPS3A	>sp|P61247|RS3A_HUMAN 40S ribosomal protein S3a OS=Homo sapiens GN=RPS3A PE=1 SV=2	1	1	1	1	1	1	1	1	1	1	1	1	1	1	1	1	1	1	1	1	1	1	6.4	6.4	6.4	29.945	264	264	0.0036364	By matching	By MS/MS	By MS/MS	By matching	By MS/MS	By MS/MS	6.4	6.4	6.4	6.4	6.4	6.4	22295000
P61353	P61353	1	1	1	60S ribosomal protein L27	RPL27	>sp|P61353|RL27_HUMAN 60S ribosomal protein L27 OS=Homo sapiens GN=RPL27 PE=1 SV=2	1	1	1	1	1	1	1	0	1	1	1	1	1	0	1	1	1	1	1	0	1	1	5.9	5.9	5.9	15.798	136	136	0.0064516	By matching	By MS/MS	By matching	By matching	By matching	By MS/MS	5.9	5.9	5.9	0	5.9	5.9	3209900
P61513	P61513	1	1	1	60S ribosomal protein L37a	RPL37A	>sp|P61513|RL37A_HUMAN 60S ribosomal protein L37a OS=Homo sapiens GN=RPL37A PE=1 SV=2	1	1	1	1	1	1	1	1	1	1	1	1	1	1	1	1	1	1	1	1	1	1	19.6	19.6	19.6	10.275	92	92	0	By matching	By MS/MS	By matching	By matching	By matching	By matching	19.6	19.6	19.6	19.6	19.6	19.6	5735300
P61604	P61604	1	1	1	10 kDa heat shock protein, mitochondrial	HSPE1	>sp|P61604|CH10_HUMAN 10 kDa heat shock protein, mitochondrial OS=Homo sapiens GN=HSPE1 PE=1 SV=2	1	1	1	1	1	1	0	1	1	1	1	1	0	1	1	1	1	1	0	1	1	1	13.7	13.7	13.7	10.932	102	102	0.0034843	By matching	By MS/MS	By matching	By MS/MS	By matching	By matching	13.7	13.7	0	13.7	13.7	13.7	2596100
P61626	P61626	2	2	2	Lysozyme C	LYZ	>sp|P61626|LYSC_HUMAN Lysozyme C OS=Homo sapiens GN=LYZ PE=1 SV=1	1	2	2	2	0	2	2	2	1	1	0	2	2	2	1	1	0	2	2	2	1	1	14.2	14.2	14.2	16.537	148	148	0	By matching	By matching	By MS/MS	By MS/MS	By MS/MS	By matching	0	14.2	14.2	14.2	6.1	6.1	16809000
P61978	P61978	6	6	6	Heterogeneous nuclear ribonucleoprotein K	HNRNPK	>sp|P61978|HNRPK_HUMAN Heterogeneous nuclear ribonucleoprotein K OS=Homo sapiens GN=HNRNPK PE=1 SV=1	1	6	6	6	6	6	5	5	4	4	6	6	5	5	4	4	6	6	5	5	4	4	17.5	17.5	17.5	50.976	463	463	0	By MS/MS	By MS/MS	By MS/MS	By MS/MS	By MS/MS	By MS/MS	17.5	17.5	15.3	15.3	10.4	12.7	31209000
P61981	P61981	4	2	2	14-3-3 protein gamma;14-3-3 protein gamma, N-terminally processed	YWHAG	>sp|P61981|1433G_HUMAN 14-3-3 protein gamma OS=Homo sapiens GN=YWHAG PE=1 SV=2	1	4	2	2	4	4	4	4	3	4	2	2	2	2	2	2	2	2	2	2	2	2	20.2	13.4	13.4	28.302	247	247	0	By MS/MS	By MS/MS	By MS/MS	By MS/MS	By matching	By MS/MS	20.2	20.2	20.2	20.2	16.2	20.2	13497000
P62241	P62241	5	5	5	40S ribosomal protein S8	RPS8	>sp|P62241|RS8_HUMAN 40S ribosomal protein S8 OS=Homo sapiens GN=RPS8 PE=1 SV=2	1	5	5	5	5	5	5	5	5	5	5	5	5	5	5	5	5	5	5	5	5	5	28.4	28.4	28.4	24.205	208	208	0	By MS/MS	By MS/MS	By MS/MS	By MS/MS	By MS/MS	By MS/MS	28.4	28.4	28.4	28.4	28.4	28.4	73221000
P62249	P62249	3	3	3	40S ribosomal protein S16	RPS16	>sp|P62249|RS16_HUMAN 40S ribosomal protein S16 OS=Homo sapiens GN=RPS16 PE=1 SV=2	1	3	3	3	2	3	3	2	1	2	2	3	3	2	1	2	2	3	3	2	1	2	19.2	19.2	19.2	16.445	146	146	0	By matching	By MS/MS	By MS/MS	By matching	By matching	By matching	11	19.2	19.2	11	5.5	11	15638000
P62258;Q04917;P31947	P62258;Q04917;P31947	4;2;2	2;0;0	2;0;0	14-3-3 protein epsilon;14-3-3 protein eta;14-3-3 protein sigma	YWHAE;YWHAH;SFN	>sp|P62258|1433E_HUMAN 14-3-3 protein epsilon OS=Homo sapiens GN=YWHAE PE=1 SV=1;>sp|Q04917|1433F_HUMAN 14-3-3 protein eta OS=Homo sapiens GN=YWHAH PE=1 SV=4;>sp|P31947|1433S_HUMAN 14-3-3 protein sigma OS=Homo sapiens GN=SFN PE=1 SV=1	3	4	2	2	4	3	4	3	2	4	2	1	2	1	1	2	2	1	2	1	1	2	15.7	9	9	29.174	255	255;246;248	0	By MS/MS	By matching	By matching	By MS/MS	By matching	By matching	15.7	11	15.7	11	7.1	15.7	4834800
P62263	P62263	2	2	2	40S ribosomal protein S14	RPS14	>sp|P62263|RS14_HUMAN 40S ribosomal protein S14 OS=Homo sapiens GN=RPS14 PE=1 SV=3	1	2	2	2	2	1	2	2	2	1	2	1	2	2	2	1	2	1	2	2	2	1	33.8	33.8	33.8	16.273	151	151	0	By MS/MS	By MS/MS	By MS/MS	By MS/MS	By matching	By matching	33.8	7.3	33.8	33.8	33.8	7.3	11468000
P62266	P62266	4	4	4	40S ribosomal protein S23	RPS23	>sp|P62266|RS23_HUMAN 40S ribosomal protein S23 OS=Homo sapiens GN=RPS23 PE=1 SV=3	1	4	4	4	3	3	4	3	3	3	3	3	4	3	3	3	3	3	4	3	3	3	40.6	40.6	40.6	15.807	143	143	0	By MS/MS	By MS/MS	By MS/MS	By MS/MS	By matching	By MS/MS	32.2	32.2	40.6	32.2	32.2	32.2	43667000
P62269	P62269	5	5	5	40S ribosomal protein S18	RPS18	>sp|P62269|RS18_HUMAN 40S ribosomal protein S18 OS=Homo sapiens GN=RPS18 PE=1 SV=3	1	5	5	5	3	5	5	3	3	3	3	5	5	3	3	3	3	5	5	3	3	3	32.9	32.9	32.9	17.718	152	152	0	By MS/MS	By MS/MS	By MS/MS	By MS/MS	By MS/MS	By MS/MS	19.1	32.9	32.9	19.1	19.1	19.1	48885000
P62277	P62277	2	2	2	40S ribosomal protein S13	RPS13	>sp|P62277|RS13_HUMAN 40S ribosomal protein S13 OS=Homo sapiens GN=RPS13 PE=1 SV=2	1	2	2	2	2	2	2	2	2	2	2	2	2	2	2	2	2	2	2	2	2	2	12.6	12.6	12.6	17.222	151	151	0	By MS/MS	By MS/MS	By MS/MS	By MS/MS	By MS/MS	By MS/MS	12.6	12.6	12.6	12.6	12.6	12.6	62251000
P62316	P62316	2	2	2	Small nuclear ribonucleoprotein Sm D2	SNRPD2	>sp|P62316|SMD2_HUMAN Small nuclear ribonucleoprotein Sm D2 OS=Homo sapiens GN=SNRPD2 PE=1 SV=1	1	2	2	2	2	2	2	0	0	2	2	2	2	0	0	2	2	2	2	0	0	2	14.4	14.4	14.4	13.527	118	118	0	By MS/MS	By MS/MS	By MS/MS	By matching	By matching	By MS/MS	14.4	14.4	14.4	0	0	14.4	3755400
P62318	P62318	1	1	1	Small nuclear ribonucleoprotein Sm D3	SNRPD3	>sp|P62318|SMD3_HUMAN Small nuclear ribonucleoprotein Sm D3 OS=Homo sapiens GN=SNRPD3 PE=1 SV=1	1	1	1	1	1	1	1	1	0	0	1	1	1	1	0	0	1	1	1	1	0	0	7.1	7.1	7.1	13.916	126	126	1	By matching	By MS/MS	By matching	By matching	By matching	By matching	7.1	7.1	7.1	7.1	0	0	1097600
P62424	P62424	2	2	2	60S ribosomal protein L7a	RPL7A	>sp|P62424|RL7A_HUMAN 60S ribosomal protein L7a OS=Homo sapiens GN=RPL7A PE=1 SV=2	1	2	2	2	2	2	2	2	2	2	2	2	2	2	2	2	2	2	2	2	2	2	9	9	9	29.995	266	266	0	By matching	By MS/MS	By MS/MS	By matching	By matching	By MS/MS	9	9	9	9	9	9	8791300
P62495	P62495	1	1	1	Eukaryotic peptide chain release factor subunit 1	ETF1	>sp|P62495|ERF1_HUMAN Eukaryotic peptide chain release factor subunit 1 OS=Homo sapiens GN=ETF1 PE=1 SV=3	1	1	1	1	0	1	1	1	0	1	0	1	1	1	0	1	0	1	1	1	0	1	4.6	4.6	4.6	49.03	437	437	0	By matching	By matching	By matching	By MS/MS	By matching	By matching	0	4.6	4.6	4.6	0	4.6	5563500
P62701;Q8TD47;P22090	P62701	8;3;3	8;3;3	8;3;3	40S ribosomal protein S4, X isoform	RPS4X	>sp|P62701|RS4X_HUMAN 40S ribosomal protein S4, X isoform OS=Homo sapiens GN=RPS4X PE=1 SV=2	3	8	8	8	8	7	8	8	6	5	8	7	8	8	6	5	8	7	8	8	6	5	34.6	34.6	34.6	29.597	263	263;263;263	0	By MS/MS	By MS/MS	By MS/MS	By MS/MS	By MS/MS	By MS/MS	34.6	28.1	34.6	34.6	24.3	20.2	109870000
P62750	P62750	3	3	3	60S ribosomal protein L23a	RPL23A	>sp|P62750|RL23A_HUMAN 60S ribosomal protein L23a OS=Homo sapiens GN=RPL23A PE=1 SV=1	1	3	3	3	3	3	3	3	3	3	3	3	3	3	3	3	3	3	3	3	3	3	16	16	16	17.695	156	156	0	By MS/MS	By MS/MS	By MS/MS	By MS/MS	By MS/MS	By MS/MS	16	16	16	16	16	16	48786000
P62753	P62753	5	5	5	40S ribosomal protein S6	RPS6	>sp|P62753|RS6_HUMAN 40S ribosomal protein S6 OS=Homo sapiens GN=RPS6 PE=1 SV=1	1	5	5	5	5	5	5	5	5	5	5	5	5	5	5	5	5	5	5	5	5	5	19.3	19.3	19.3	28.68	249	249	0	By MS/MS	By MS/MS	By MS/MS	By MS/MS	By MS/MS	By MS/MS	19.3	19.3	19.3	19.3	19.3	19.3	141610000
P62805	P62805	5	5	5	Histone H4	HIST1H4A	>sp|P62805|H4_HUMAN Histone H4 OS=Homo sapiens GN=HIST1H4A PE=1 SV=2	1	5	5	5	5	5	5	5	5	5	5	5	5	5	5	5	5	5	5	5	5	5	49.5	49.5	49.5	11.367	103	103	0	By MS/MS	By MS/MS	By MS/MS	By MS/MS	By MS/MS	By MS/MS	49.5	49.5	49.5	49.5	49.5	49.5	382940000
P62826	P62826	3	3	3	GTP-binding nuclear protein Ran	RAN	>sp|P62826|RAN_HUMAN GTP-binding nuclear protein Ran OS=Homo sapiens GN=RAN PE=1 SV=3	1	3	3	3	3	1	3	3	3	2	3	1	3	3	3	2	3	1	3	3	3	2	13.9	13.9	13.9	24.423	216	216	0	By MS/MS	By MS/MS	By MS/MS	By MS/MS	By MS/MS	By MS/MS	13.9	3.7	13.9	13.9	13.9	8.8	17001000
P62829	P62829	3	3	3	60S ribosomal protein L23	RPL23	>sp|P62829|RL23_HUMAN 60S ribosomal protein L23 OS=Homo sapiens GN=RPL23 PE=1 SV=1	1	3	3	3	3	3	3	3	3	3	3	3	3	3	3	3	3	3	3	3	3	3	34.3	34.3	34.3	14.865	140	140	0	By MS/MS	By MS/MS	By MS/MS	By MS/MS	By MS/MS	By MS/MS	34.3	34.3	34.3	34.3	34.3	34.3	34662000
P62841	P62841	2	2	2	40S ribosomal protein S15	RPS15	>sp|P62841|RS15_HUMAN 40S ribosomal protein S15 OS=Homo sapiens GN=RPS15 PE=1 SV=2	1	2	2	2	2	1	1	1	1	2	2	1	1	1	1	2	2	1	1	1	1	2	20	20	20	17.04	145	145	0	By matching	By matching	By matching	By matching	By matching	By MS/MS	20	4.8	4.8	4.8	4.8	20	11021000
P62847	P62847	2	2	2	40S ribosomal protein S24	RPS24	>sp|P62847|RS24_HUMAN 40S ribosomal protein S24 OS=Homo sapiens GN=RPS24 PE=1 SV=1	1	2	2	2	2	2	2	2	2	2	2	2	2	2	2	2	2	2	2	2	2	2	15	15	15	15.423	133	133	0	By MS/MS	By MS/MS	By MS/MS	By matching	By matching	By MS/MS	15	15	15	15	15	15	10238000
P62851	P62851	2	2	2	40S ribosomal protein S25	RPS25	>sp|P62851|RS25_HUMAN 40S ribosomal protein S25 OS=Homo sapiens GN=RPS25 PE=1 SV=1	1	2	2	2	2	2	2	2	2	2	2	2	2	2	2	2	2	2	2	2	2	2	14.4	14.4	14.4	13.742	125	125	0	By matching	By MS/MS	By MS/MS	By MS/MS	By MS/MS	By MS/MS	14.4	14.4	14.4	14.4	14.4	14.4	22477000
P62854;Q5JNZ5	P62854;Q5JNZ5	3;2	3;2	3;2	40S ribosomal protein S26;Putative 40S ribosomal protein S26-like 1	RPS26;RPS26P11	>sp|P62854|RS26_HUMAN 40S ribosomal protein S26 OS=Homo sapiens GN=RPS26 PE=1 SV=3;>sp|Q5JNZ5|RS26L_HUMAN Putative 40S ribosomal protein S26-like 1 OS=Homo sapiens GN=RPS26P11 PE=5 SV=1	2	3	3	3	3	3	3	3	3	3	3	3	3	3	3	3	3	3	3	3	3	3	27	27	27	13.015	115	115;115	0	By MS/MS	By MS/MS	By MS/MS	By MS/MS	By MS/MS	By MS/MS	27	27	27	27	27	27	70199000
P62888	P62888	3	3	3	60S ribosomal protein L30	RPL30	>sp|P62888|RL30_HUMAN 60S ribosomal protein L30 OS=Homo sapiens GN=RPL30 PE=1 SV=2	1	3	3	3	2	3	3	1	0	1	2	3	3	1	0	1	2	3	3	1	0	1	31.3	31.3	31.3	12.784	115	115	0	By matching	By MS/MS	By MS/MS	By matching	By matching	By matching	20.9	31.3	31.3	13.9	0	7	12414000
P62899	P62899	1	1	1	60S ribosomal protein L31	RPL31	>sp|P62899|RL31_HUMAN 60S ribosomal protein L31 OS=Homo sapiens GN=RPL31 PE=1 SV=1	1	1	1	1	1	1	1	1	1	1	1	1	1	1	1	1	1	1	1	1	1	1	7.2	7.2	7.2	14.463	125	125	0.0035088	By matching	By matching	By MS/MS	By MS/MS	By matching	By MS/MS	7.2	7.2	7.2	7.2	7.2	7.2	9908800
P62910	P62910	1	1	1	60S ribosomal protein L32	RPL32	>sp|P62910|RL32_HUMAN 60S ribosomal protein L32 OS=Homo sapiens GN=RPL32 PE=1 SV=2	1	1	1	1	1	1	1	1	0	1	1	1	1	1	0	1	1	1	1	1	0	1	9.6	9.6	9.6	15.86	135	135	0	By matching	By MS/MS	By matching	By matching	By matching	By matching	9.6	9.6	9.6	9.6	0	9.6	2318600
P62917	P62917	2	2	2	60S ribosomal protein L8	RPL8	>sp|P62917|RL8_HUMAN 60S ribosomal protein L8 OS=Homo sapiens GN=RPL8 PE=1 SV=2	1	2	2	2	2	2	2	1	1	1	2	2	2	1	1	1	2	2	2	1	1	1	7	7	7	28.024	257	257	0	By MS/MS	By MS/MS	By MS/MS	By MS/MS	By matching	By MS/MS	7	7	7	4.3	4.3	4.3	11628000
P62937	P62937	5	5	5	Peptidyl-prolyl cis-trans isomerase A;Peptidyl-prolyl cis-trans isomerase A, N-terminally processed	PPIA	>sp|P62937|PPIA_HUMAN Peptidyl-prolyl cis-trans isomerase A OS=Homo sapiens GN=PPIA PE=1 SV=2	1	5	5	5	3	5	5	4	5	5	3	5	5	4	5	5	3	5	5	4	5	5	23.6	23.6	23.6	18.012	165	165	0	By MS/MS	By MS/MS	By MS/MS	By MS/MS	By MS/MS	By MS/MS	23	23.6	23.6	23	23.6	23.6	26762000
P62995	P62995	2	2	2	Transformer-2 protein homolog beta	TRA2B	>sp|P62995|TRA2B_HUMAN Transformer-2 protein homolog beta OS=Homo sapiens GN=TRA2B PE=1 SV=1	1	2	2	2	1	2	2	1	0	1	1	2	2	1	0	1	1	2	2	1	0	1	9.4	9.4	9.4	33.665	288	288	0	By matching	By MS/MS	By MS/MS	By matching	By matching	By matching	3.8	9.4	9.4	3.8	0	3.8	3775000
P63104;P31946	P63104;P31946	6;3	6;3	3;0	14-3-3 protein zeta/delta;14-3-3 protein beta/alpha;14-3-3 protein beta/alpha, N-terminally processed	YWHAZ;YWHAB	>sp|P63104|1433Z_HUMAN 14-3-3 protein zeta/delta OS=Homo sapiens GN=YWHAZ PE=1 SV=1;>sp|P31946|1433B_HUMAN 14-3-3 protein beta/alpha OS=Homo sapiens GN=YWHAB PE=1 SV=3	2	6	6	3	6	6	6	6	5	6	6	6	6	6	5	6	3	3	3	3	3	3	24.9	24.9	14.3	27.745	245	245;246	0	By MS/MS	By MS/MS	By matching	By MS/MS	By MS/MS	By MS/MS	24.9	24.9	24.9	24.9	20.8	24.9	42412000
P63208	P63208	1	1	1	S-phase kinase-associated protein 1	SKP1	>sp|P63208|SKP1_HUMAN S-phase kinase-associated protein 1 OS=Homo sapiens GN=SKP1 PE=1 SV=2	1	1	1	1	1	1	1	1	1	1	1	1	1	1	1	1	1	1	1	1	1	1	11.7	11.7	11.7	18.658	163	163	0	By MS/MS	By matching	By MS/MS	By MS/MS	By MS/MS	By MS/MS	11.7	11.7	11.7	11.7	11.7	11.7	14417000
P63241;Q6IS14	P63241;Q6IS14	2;1	2;1	2;1	Eukaryotic translation initiation factor 5A-1;Eukaryotic translation initiation factor 5A-1-like	EIF5A;EIF5AL1	>sp|P63241|IF5A1_HUMAN Eukaryotic translation initiation factor 5A-1 OS=Homo sapiens GN=EIF5A PE=1 SV=2;>sp|Q6IS14|IF5AL_HUMAN Eukaryotic translation initiation factor 5A-1-like OS=Homo sapiens GN=EIF5AL1 PE=2 SV=2	2	2	2	2	2	2	2	2	2	2	2	2	2	2	2	2	2	2	2	2	2	2	30.5	30.5	30.5	16.832	154	154;154	0	By MS/MS	By MS/MS	By MS/MS	By MS/MS	By MS/MS	By matching	30.5	30.5	30.5	30.5	30.5	30.5	54968000
P63261	P63261	12	12	1	Actin, cytoplasmic 2;Actin, cytoplasmic 2, N-terminally processed	ACTG1	>sp|P63261|ACTG_HUMAN Actin, cytoplasmic 2 OS=Homo sapiens GN=ACTG1 PE=1 SV=1	1	12	12	1	12	12	12	12	12	12	12	12	12	12	12	12	1	1	1	1	1	1	41.9	41.9	4.5	41.792	375	375	0	By MS/MS	By MS/MS	By MS/MS	By MS/MS	By MS/MS	By MS/MS	41.9	41.9	41.9	41.9	41.9	41.9	716990000
P63313	P63313	1	1	1	Thymosin beta-10	TMSB10	>sp|P63313|TYB10_HUMAN Thymosin beta-10 OS=Homo sapiens GN=TMSB10 PE=1 SV=2	1	1	1	1	0	1	1	0	1	0	0	1	1	0	1	0	0	1	1	0	1	0	31.8	31.8	31.8	5.0256	44	44	0	By matching	By MS/MS	By matching	By matching	By matching	By matching	0	31.8	31.8	0	31.8	0	2546100
P67809;Q9Y2T7	P67809	14;3	14;3	10;0	Nuclease-sensitive element-binding protein 1	YBX1	>sp|P67809|YBOX1_HUMAN Nuclease-sensitive element-binding protein 1 OS=Homo sapiens GN=YBX1 PE=1 SV=3	2	14	14	10	13	14	13	14	14	12	13	14	13	14	14	12	9	10	9	10	10	8	51.2	51.2	41	35.924	324	324;364	0	By MS/MS	By MS/MS	By MS/MS	By MS/MS	By MS/MS	By MS/MS	47.8	51.2	47.8	51.2	51.2	42	665520000
Q5VTE0;P68104;Q05639	Q5VTE0;P68104;Q05639	9;9;6	9;9;6	9;9;6	Putative elongation factor 1-alpha-like 3;Elongation factor 1-alpha 1;Elongation factor 1-alpha 2	EEF1A1P5;EEF1A1;EEF1A2	>sp|Q5VTE0|EF1A3_HUMAN Putative elongation factor 1-alpha-like 3 OS=Homo sapiens GN=EEF1A1P5 PE=5 SV=1;>sp|P68104|EF1A1_HUMAN Elongation factor 1-alpha 1 OS=Homo sapiens GN=EEF1A1 PE=1 SV=1;>sp|Q05639|EF1A2_HUMAN Elongation factor 1-alpha 2 OS=Homo sapiens	3	9	9	9	8	8	7	8	6	7	8	8	7	8	6	7	8	8	7	8	6	7	28.6	28.6	28.6	50.184	462	462;462;463	0	By MS/MS	By MS/MS	By MS/MS	By MS/MS	By MS/MS	By MS/MS	23.4	23.4	22.9	26.2	21	23.4	230390000
P68363;Q9BQE3;Q9NY65;Q9H853	P68363;Q9BQE3	13;11;6;1	13;11;6;1	0;0;0;0	Tubulin alpha-1B chain;Tubulin alpha-1C chain	TUBA1B;TUBA1C	>sp|P68363|TBA1B_HUMAN Tubulin alpha-1B chain OS=Homo sapiens GN=TUBA1B PE=1 SV=1;>sp|Q9BQE3|TBA1C_HUMAN Tubulin alpha-1C chain OS=Homo sapiens GN=TUBA1C PE=1 SV=1	4	13	13	0	11	12	10	11	11	12	11	12	10	11	11	12	0	0	0	0	0	0	34.8	34.8	0	50.151	451	451;449;449;241	0	By MS/MS	By MS/MS	By MS/MS	By MS/MS	By MS/MS	By MS/MS	30.4	33.3	28.8	30.4	30.4	31.9	268160000
P68366	P68366	11	1	1	Tubulin alpha-4A chain	TUBA4A	>sp|P68366|TBA4A_HUMAN Tubulin alpha-4A chain OS=Homo sapiens GN=TUBA4A PE=1 SV=1	1	11	1	1	8	10	8	8	8	9	0	1	1	0	0	0	0	1	1	0	0	0	30.8	3.3	3.3	49.924	448	448	0.0033557	By matching	By MS/MS	By matching	By matching	By matching	By matching	23	29.2	24.8	23	23	24.6	3817300
P68371;P04350;Q3ZCM7;Q9BUF5;A6NNZ2;Q9H4B7;CON__ENSEMBL:ENSBTAP00000025008	P68371;P04350;Q3ZCM7;Q9BUF5	8;6;4;4;3;2;2	3;2;1;0;0;0;0	3;2;1;0;0;0;0	Tubulin beta-4B chain;Tubulin beta-4A chain;Tubulin beta-8 chain;Tubulin beta-6 chain	TUBB4B;TUBB4A;TUBB8;TUBB6	>sp|P68371|TBB4B_HUMAN Tubulin beta-4B chain OS=Homo sapiens GN=TUBB4B PE=1 SV=1;>sp|P04350|TBB4A_HUMAN Tubulin beta-4A chain OS=Homo sapiens GN=TUBB4A PE=1 SV=2;>sp|Q3ZCM7|TBB8_HUMAN Tubulin beta-8 chain OS=Homo sapiens GN=TUBB8 PE=1 SV=2;>sp|Q9BUF5|TBB6_	7	8	3	3	6	8	8	8	6	6	2	3	3	3	2	2	2	3	3	3	2	2	22.2	9.9	9.9	49.83	445	445;444;444;446;444;451;536	0	By matching	By MS/MS	By MS/MS	By MS/MS	By matching	By matching	15.7	22.2	22.2	22.2	15.7	15.7	22420000
P68431	P68431	2	1	1	Histone H3.1	HIST1H3A	>sp|P68431|H31_HUMAN Histone H3.1 OS=Homo sapiens GN=HIST1H3A PE=1 SV=2	1	2	1	1	1	2	1	2	2	1	0	1	0	1	1	0	0	1	0	1	1	0	28.7	23.5	23.5	15.404	136	136	0	By matching	By MS/MS	By matching	By MS/MS	By MS/MS	By matching	5.1	28.7	5.1	28.7	28.7	5.1	15706000
P68871	P68871	1	1	1	Hemoglobin subunit beta;LVV-hemorphin-7	HBB	>sp|P68871|HBB_HUMAN Hemoglobin subunit beta OS=Homo sapiens GN=HBB PE=1 SV=2	1	1	1	1	1	1	1	1	1	1	1	1	1	1	1	1	1	1	1	1	1	1	8.8	8.8	8.8	15.998	147	147	0	By matching	By MS/MS	By matching	By MS/MS	By MS/MS	By matching	8.8	8.8	8.8	8.8	8.8	8.8	4399300
P78316	P78316	2	2	2	Nucleolar protein 14	NOP14	>sp|P78316|NOP14_HUMAN Nucleolar protein 14 OS=Homo sapiens GN=NOP14 PE=1 SV=3	1	2	2	2	2	2	2	2	2	2	2	2	2	2	2	2	2	2	2	2	2	2	2.5	2.5	2.5	97.667	857	857	0	By MS/MS	By matching	By MS/MS	By MS/MS	By matching	By MS/MS	2.5	2.5	2.5	2.5	2.5	2.5	5399600
P78371	P78371	1	1	1	T-complex protein 1 subunit beta	CCT2	>sp|P78371|TCPB_HUMAN T-complex protein 1 subunit beta OS=Homo sapiens GN=CCT2 PE=1 SV=4	1	1	1	1	1	1	1	1	1	1	1	1	1	1	1	1	1	1	1	1	1	1	2.8	2.8	2.8	57.488	535	535	0	By MS/MS	By matching	By MS/MS	By MS/MS	By MS/MS	By MS/MS	2.8	2.8	2.8	2.8	2.8	2.8	5387300
P78527	P78527	1	1	1	DNA-dependent protein kinase catalytic subunit	PRKDC	>sp|P78527|PRKDC_HUMAN DNA-dependent protein kinase catalytic subunit OS=Homo sapiens GN=PRKDC PE=1 SV=3	1	1	1	1	0	1	0	0	0	0	0	1	0	0	0	0	0	1	0	0	0	0	0.3	0.3	0.3	469.08	4128	4128	0.0038168	By matching	By MS/MS	By matching	By matching	By matching	By matching	0	0.3	0	0	0	0	452870
P81605	P81605	3	3	3	Dermcidin;Survival-promoting peptide;DCD-1	DCD	>sp|P81605|DCD_HUMAN Dermcidin OS=Homo sapiens GN=DCD PE=1 SV=2	1	3	3	3	3	3	3	3	2	2	3	3	3	3	2	2	3	3	3	3	2	2	22.7	22.7	22.7	11.284	110	110	0	By MS/MS	By MS/MS	By MS/MS	By MS/MS	By MS/MS	By MS/MS	22.7	22.7	22.7	22.7	20	20	86694000
P82650	P82650	3	3	3	28S ribosomal protein S22, mitochondrial	MRPS22	>sp|P82650|RT22_HUMAN 28S ribosomal protein S22, mitochondrial OS=Homo sapiens GN=MRPS22 PE=1 SV=1	1	3	3	3	1	3	3	2	3	1	1	3	3	2	3	1	1	3	3	2	3	1	9.4	9.4	9.4	41.28	360	360	0	By matching	By MS/MS	By matching	By matching	By matching	By matching	3.1	9.4	9.4	6.4	9.4	3.1	5204600
P82675	P82675	1	1	1	28S ribosomal protein S5, mitochondrial	MRPS5	>sp|P82675|RT05_HUMAN 28S ribosomal protein S5, mitochondrial OS=Homo sapiens GN=MRPS5 PE=1 SV=2	1	1	1	1	1	1	1	1	1	1	1	1	1	1	1	1	1	1	1	1	1	1	2.6	2.6	2.6	48.006	430	430	0.0034014	By matching	By matching	By MS/MS	By matching	By matching	By matching	2.6	2.6	2.6	2.6	2.6	2.6	3826600
P83731	P83731	2	2	2	60S ribosomal protein L24	RPL24	>sp|P83731|RL24_HUMAN 60S ribosomal protein L24 OS=Homo sapiens GN=RPL24 PE=1 SV=1	1	2	2	2	2	2	2	2	2	2	2	2	2	2	2	2	2	2	2	2	2	2	13.4	13.4	13.4	17.779	157	157	0	By matching	By MS/MS	By MS/MS	By MS/MS	By matching	By MS/MS	13.4	13.4	13.4	13.4	13.4	13.4	8534400
Q969Q0;P83881	Q969Q0;P83881	1;1	1;1	1;1	60S ribosomal protein L36a-like;60S ribosomal protein L36a	RPL36AL;RPL36A	>sp|Q969Q0|RL36L_HUMAN 60S ribosomal protein L36a-like OS=Homo sapiens GN=RPL36AL PE=1 SV=3;>sp|P83881|RL36A_HUMAN 60S ribosomal protein L36a OS=Homo sapiens GN=RPL36A PE=1 SV=2	2	1	1	1	1	1	1	1	1	1	1	1	1	1	1	1	1	1	1	1	1	1	8.5	8.5	8.5	12.469	106	106;106	0.0063291	By matching	By MS/MS	By matching	By matching	By MS/MS	By MS/MS	8.5	8.5	8.5	8.5	8.5	8.5	9490600
P84090	P84090	1	1	1	Enhancer of rudimentary homolog	ERH	>sp|P84090|ERH_HUMAN Enhancer of rudimentary homolog OS=Homo sapiens GN=ERH PE=1 SV=1	1	1	1	1	0	1	1	1	1	1	0	1	1	1	1	1	0	1	1	1	1	1	10.6	10.6	10.6	12.259	104	104	0	By matching	By matching	By matching	By matching	By matching	By MS/MS	0	10.6	10.6	10.6	10.6	10.6	3096400
P84098	P84098	2	2	2	60S ribosomal protein L19	RPL19	>sp|P84098|RL19_HUMAN 60S ribosomal protein L19 OS=Homo sapiens GN=RPL19 PE=1 SV=1	1	2	2	2	2	2	2	2	2	1	2	2	2	2	2	1	2	2	2	2	2	1	13.3	13.3	13.3	23.466	196	196	0	By MS/MS	By MS/MS	By MS/MS	By MS/MS	By MS/MS	By MS/MS	13.3	13.3	13.3	13.3	13.3	4.6	26855000
P84103;Q16629	P84103	4;1	4;1	4;1	Serine/arginine-rich splicing factor 3	SRSF3	>sp|P84103|SRSF3_HUMAN Serine/arginine-rich splicing factor 3 OS=Homo sapiens GN=SRSF3 PE=1 SV=1	2	4	4	4	4	4	4	4	4	4	4	4	4	4	4	4	4	4	4	4	4	4	26.2	26.2	26.2	19.329	164	164;238	0	By MS/MS	By MS/MS	By MS/MS	By MS/MS	By MS/MS	By MS/MS	26.2	26.2	26.2	26.2	26.2	26.2	49655000
P84243	P84243	2	1	1	Histone H3.3	H3F3A	>sp|P84243|H33_HUMAN Histone H3.3 OS=Homo sapiens GN=H3F3A PE=1 SV=2	1	2	1	1	2	2	2	2	2	2	1	1	1	1	1	1	1	1	1	1	1	1	28.7	23.5	23.5	15.328	136	136	0	By MS/MS	By MS/MS	By MS/MS	By MS/MS	By matching	By MS/MS	28.7	28.7	28.7	28.7	28.7	28.7	30962000
Q00839	Q00839	9	9	9	Heterogeneous nuclear ribonucleoprotein U	HNRNPU	>sp|Q00839|HNRPU_HUMAN Heterogeneous nuclear ribonucleoprotein U OS=Homo sapiens GN=HNRNPU PE=1 SV=6	1	9	9	9	9	9	9	9	8	7	9	9	9	9	8	7	9	9	9	9	8	7	13.8	13.8	13.8	90.583	825	825	0	By MS/MS	By MS/MS	By MS/MS	By MS/MS	By MS/MS	By MS/MS	13.8	13.8	13.8	13.8	9.9	8.8	96055000
Q01130	Q01130	1	1	1	Serine/arginine-rich splicing factor 2	SRSF2	>sp|Q01130|SRSF2_HUMAN Serine/arginine-rich splicing factor 2 OS=Homo sapiens GN=SRSF2 PE=1 SV=4	1	1	1	1	1	1	1	0	0	0	1	1	1	0	0	0	1	1	1	0	0	0	7.7	7.7	7.7	25.476	221	221	0	By MS/MS	By matching	By matching	By matching	By matching	By matching	7.7	7.7	7.7	0	0	0	2638000
Q01469	Q01469	2	2	2	Fatty acid-binding protein, epidermal	FABP5	>sp|Q01469|FABP5_HUMAN Fatty acid-binding protein, epidermal OS=Homo sapiens GN=FABP5 PE=1 SV=3	1	2	2	2	1	1	2	0	1	1	1	1	2	0	1	1	1	1	2	0	1	1	13.3	13.3	13.3	15.164	135	135	0	By matching	By matching	By MS/MS	By matching	By MS/MS	By matching	6.7	6.7	13.3	0	6.7	6.7	5026900
Q01650	Q01650	1	1	1	Large neutral amino acids transporter small subunit 1	SLC7A5	>sp|Q01650|LAT1_HUMAN Large neutral amino acids transporter small subunit 1 OS=Homo sapiens GN=SLC7A5 PE=1 SV=2	1	1	1	1	1	1	1	1	1	1	1	1	1	1	1	1	1	1	1	1	1	1	3.6	3.6	3.6	55.01	507	507	0	By matching	By MS/MS	By matching	By MS/MS	By MS/MS	By matching	3.6	3.6	3.6	3.6	3.6	3.6	4442800
Q02413	Q02413	5	5	5	Desmoglein-1	DSG1	>sp|Q02413|DSG1_HUMAN Desmoglein-1 OS=Homo sapiens GN=DSG1 PE=1 SV=2	1	5	5	5	3	4	5	4	3	1	3	4	5	4	3	1	3	4	5	4	3	1	7.1	7.1	7.1	113.75	1049	1049	0	By MS/MS	By matching	By MS/MS	By MS/MS	By matching	By matching	4.6	5.5	7.1	5.8	4.6	1.2	24826000
Q02543	Q02543	1	1	1	60S ribosomal protein L18a	RPL18A	>sp|Q02543|RL18A_HUMAN 60S ribosomal protein L18a OS=Homo sapiens GN=RPL18A PE=1 SV=2	1	1	1	1	1	1	1	0	1	1	1	1	1	0	1	1	1	1	1	0	1	1	7.4	7.4	7.4	20.762	176	176	0.0038462	By matching	By matching	By MS/MS	By matching	By matching	By matching	7.4	7.4	7.4	0	7.4	7.4	3178100
Q05519	Q05519	1	1	1	Serine/arginine-rich splicing factor 11	SRSF11	>sp|Q05519|SRS11_HUMAN Serine/arginine-rich splicing factor 11 OS=Homo sapiens GN=SRSF11 PE=1 SV=1	1	1	1	1	1	1	1	1	1	0	1	1	1	1	1	0	1	1	1	1	1	0	3.5	3.5	3.5	53.542	484	484	0	By MS/MS	By MS/MS	By MS/MS	By MS/MS	By MS/MS	By matching	3.5	3.5	3.5	3.5	3.5	0	18747000
Q06830	Q06830	3	3	3	Peroxiredoxin-1	PRDX1	>sp|Q06830|PRDX1_HUMAN Peroxiredoxin-1 OS=Homo sapiens GN=PRDX1 PE=1 SV=1	1	3	3	3	2	3	3	3	2	2	2	3	3	3	2	2	2	3	3	3	2	2	14.6	14.6	14.6	22.11	199	199	0	By MS/MS	By MS/MS	By MS/MS	By MS/MS	By matching	By MS/MS	9.5	14.6	14.6	14.6	9.5	9.5	19403000
Q07020	Q07020	3	3	3	60S ribosomal protein L18	RPL18	>sp|Q07020|RL18_HUMAN 60S ribosomal protein L18 OS=Homo sapiens GN=RPL18 PE=1 SV=2	1	3	3	3	0	3	3	1	0	1	0	3	3	1	0	1	0	3	3	1	0	1	19.7	19.7	19.7	21.634	188	188	0	By matching	By MS/MS	By MS/MS	By matching	By matching	By matching	0	19.7	19.7	6.9	0	5.9	16361000
Q07955	Q07955	1	1	1	Serine/arginine-rich splicing factor 1	SRSF1	>sp|Q07955|SRSF1_HUMAN Serine/arginine-rich splicing factor 1 OS=Homo sapiens GN=SRSF1 PE=1 SV=2	1	1	1	1	1	1	1	0	1	0	1	1	1	0	1	0	1	1	1	0	1	0	4.8	4.8	4.8	27.744	248	248	0.0034722	By MS/MS	By matching	By matching	By matching	By matching	By matching	4.8	4.8	4.8	0	4.8	0	1929500
Q13247;Q08170;Q13243	Q13247;Q08170;Q13243	2;2;1	2;2;1	2;2;1	Serine/arginine-rich splicing factor 6;Serine/arginine-rich splicing factor 4;Serine/arginine-rich splicing factor 5	SRSF6;SRSF4;SRSF5	>sp|Q13247|SRSF6_HUMAN Serine/arginine-rich splicing factor 6 OS=Homo sapiens GN=SRSF6 PE=1 SV=2;>sp|Q08170|SRSF4_HUMAN Serine/arginine-rich splicing factor 4 OS=Homo sapiens GN=SRSF4 PE=1 SV=2;>sp|Q13243|SRSF5_HUMAN Serine/arginine-rich splicing factor 5	3	2	2	2	2	2	2	2	2	2	2	2	2	2	2	2	2	2	2	2	2	2	6.1	6.1	6.1	39.586	344	344;494;272	0	By MS/MS	By MS/MS	By MS/MS	By matching	By matching	By matching	6.1	6.1	6.1	6.1	6.1	6.1	11250000
Q08188	Q08188	2	2	2	Protein-glutamine gamma-glutamyltransferase E;Protein-glutamine gamma-glutamyltransferase E 50 kDa catalytic chain;Protein-glutamine gamma-glutamyltransferase E 27 kDa non-catalytic chain	TGM3	>sp|Q08188|TGM3_HUMAN Protein-glutamine gamma-glutamyltransferase E OS=Homo sapiens GN=TGM3 PE=1 SV=4	1	2	2	2	2	2	2	2	1	1	2	2	2	2	1	1	2	2	2	2	1	1	2.7	2.7	2.7	76.631	693	693	0	By matching	By matching	By MS/MS	By MS/MS	By matching	By matching	2.7	2.7	2.7	2.7	1.3	1.3	9491400
Q08554	Q08554	2	2	2	Desmocollin-1	DSC1	>sp|Q08554|DSC1_HUMAN Desmocollin-1 OS=Homo sapiens GN=DSC1 PE=1 SV=2	1	2	2	2	2	1	2	2	2	1	2	1	2	2	2	1	2	1	2	2	2	1	3.4	3.4	3.4	99.986	894	894	0	By matching	By matching	By MS/MS	By matching	By matching	By matching	3.4	1.7	3.4	3.4	3.4	1.7	12017000
Q08945	Q08945	1	1	1	FACT complex subunit SSRP1	SSRP1	>sp|Q08945|SSRP1_HUMAN FACT complex subunit SSRP1 OS=Homo sapiens GN=SSRP1 PE=1 SV=1	1	1	1	1	1	1	1	1	1	1	1	1	1	1	1	1	1	1	1	1	1	1	1.6	1.6	1.6	81.074	709	709	0.0064309	By matching	By matching	By matching	By matching	By matching	By MS/MS	1.6	1.6	1.6	1.6	1.6	1.6	2551400
Q12965	Q12965	2	2	2	Unconventional myosin-Ie	MYO1E	>sp|Q12965|MYO1E_HUMAN Unconventional myosin-Ie OS=Homo sapiens GN=MYO1E PE=1 SV=2	1	2	2	2	1	2	2	2	0	1	1	2	2	2	0	1	1	2	2	2	0	1	2.1	2.1	2.1	127.06	1108	1108	0	By matching	By MS/MS	By MS/MS	By matching	By matching	By matching	1	2.1	2.1	2.1	0	1.1	3962900
Q13427	Q13427	1	1	1	Peptidyl-prolyl cis-trans isomerase G	PPIG	>sp|Q13427|PPIG_HUMAN Peptidyl-prolyl cis-trans isomerase G OS=Homo sapiens GN=PPIG PE=1 SV=2	1	1	1	1	1	1	1	1	1	0	1	1	1	1	1	0	1	1	1	1	1	0	1.6	1.6	1.6	88.616	754	754	0	By MS/MS	By MS/MS	By MS/MS	By MS/MS	By matching	By matching	1.6	1.6	1.6	1.6	1.6	0	7364500
Q13509	Q13509	6	1	1	Tubulin beta-3 chain	TUBB3	>sp|Q13509|TBB3_HUMAN Tubulin beta-3 chain OS=Homo sapiens GN=TUBB3 PE=1 SV=2	1	6	1	1	5	6	6	6	4	4	1	1	1	1	0	0	1	1	1	1	0	0	16.7	3.8	3.8	50.432	450	450	1	By matching	By MS/MS	By matching	By matching	By matching	By matching	13.6	16.7	16.7	16.7	9.8	9.8	3382000
Q13523	Q13523	5	5	5	Serine/threonine-protein kinase PRP4 homolog	PRPF4B	>sp|Q13523|PRP4B_HUMAN Serine/threonine-protein kinase PRP4 homolog OS=Homo sapiens GN=PRPF4B PE=1 SV=3	1	5	5	5	5	5	4	5	4	4	5	5	4	5	4	4	5	5	4	5	4	4	4.6	4.6	4.6	116.99	1007	1007	0	By MS/MS	By MS/MS	By MS/MS	By MS/MS	By MS/MS	By MS/MS	4.6	4.6	3.8	4.6	3.5	3.5	26157000
Q13835	Q13835	1	1	1	Plakophilin-1	PKP1	>sp|Q13835|PKP1_HUMAN Plakophilin-1 OS=Homo sapiens GN=PKP1 PE=1 SV=2	1	1	1	1	1	1	1	1	0	0	1	1	1	1	0	0	1	1	1	1	0	0	2	2	2	82.86	747	747	0.0063492	By matching	By matching	By MS/MS	By matching	By matching	By matching	2	2	2	2	0	0	2842700
Q13867	Q13867	1	1	1	Bleomycin hydrolase	BLMH	>sp|Q13867|BLMH_HUMAN Bleomycin hydrolase OS=Homo sapiens GN=BLMH PE=1 SV=1	1	1	1	1	0	0	1	1	1	1	0	0	1	1	1	1	0	0	1	1	1	1	2	2	2	52.562	455	455	0.0032468	By matching	By matching	By matching	By MS/MS	By matching	By matching	0	0	2	2	2	2	1241100
Q14103	Q14103	2	2	2	Heterogeneous nuclear ribonucleoprotein D0	HNRNPD	>sp|Q14103|HNRPD_HUMAN Heterogeneous nuclear ribonucleoprotein D0 OS=Homo sapiens GN=HNRNPD PE=1 SV=1	1	2	2	2	2	2	2	2	2	2	2	2	2	2	2	2	2	2	2	2	2	2	6.8	6.8	6.8	38.434	355	355	0	By matching	By MS/MS	By MS/MS	By matching	By MS/MS	By matching	6.8	6.8	6.8	6.8	6.8	6.8	7406800
Q14240	Q14240	4	1	1	Eukaryotic initiation factor 4A-II	EIF4A2	>sp|Q14240|IF4A2_HUMAN Eukaryotic initiation factor 4A-II OS=Homo sapiens GN=EIF4A2 PE=1 SV=2	1	4	1	1	4	4	4	4	4	4	1	1	1	1	1	1	1	1	1	1	1	1	16.2	5.7	5.7	46.402	407	407	0	By matching	By MS/MS	By MS/MS	By MS/MS	By matching	By MS/MS	16.2	16.2	16.2	16.2	16.2	16.2	22240000
Q14498;Q86U06	Q14498	12;2	12;2	12;2	RNA-binding protein 39	RBM39	>sp|Q14498|RBM39_HUMAN RNA-binding protein 39 OS=Homo sapiens GN=RBM39 PE=1 SV=2	2	12	12	12	12	12	12	12	12	11	12	12	12	12	12	11	12	12	12	12	12	11	27.5	27.5	27.5	59.379	530	530;439	0	By MS/MS	By MS/MS	By MS/MS	By MS/MS	By MS/MS	By MS/MS	27.5	27.5	27.5	27.5	27.5	24.9	269810000
Q14683	Q14683	50	50	50	Structural maintenance of chromosomes protein 1A	SMC1A	>sp|Q14683|SMC1A_HUMAN Structural maintenance of chromosomes protein 1A OS=Homo sapiens GN=SMC1A PE=1 SV=2	1	50	50	50	3	2	1	49	50	45	3	2	1	49	50	45	3	2	1	49	50	45	41	41	41	143.23	1233	1233	0	By matching	By matching	By matching	By MS/MS	By MS/MS	By MS/MS	2.2	1.4	0.7	40.2	41	34.5	566140000
Q14966	Q14966	1	1	1	Zinc finger protein 638	ZNF638	>sp|Q14966|ZN638_HUMAN Zinc finger protein 638 OS=Homo sapiens GN=ZNF638 PE=1 SV=2	1	1	1	1	1	1	1	1	1	1	1	1	1	1	1	1	1	1	1	1	1	1	0.6	0.6	0.6	220.62	1978	1978	0.0037037	By matching	By MS/MS	By matching	By matching	By matching	By MS/MS	0.6	0.6	0.6	0.6	0.6	0.6	2649800
Q14974	Q14974	2	2	2	Importin subunit beta-1	KPNB1	>sp|Q14974|IMB1_HUMAN Importin subunit beta-1 OS=Homo sapiens GN=KPNB1 PE=1 SV=2	1	2	2	2	1	2	2	2	0	0	1	2	2	2	0	0	1	2	2	2	0	0	3.4	3.4	3.4	97.169	876	876	0	By matching	By MS/MS	By matching	By MS/MS	By matching	By matching	1.7	3.4	3.4	3.4	0	0	5242800
Q15149	Q15149	10	10	9	Plectin	PLEC	>sp|Q15149|PLEC_HUMAN Plectin OS=Homo sapiens GN=PLEC PE=1 SV=3	1	10	10	9	6	9	6	3	2	4	6	9	6	3	2	4	5	8	5	2	1	3	2.2	2.2	1.8	531.78	4684	4684	0	By matching	By MS/MS	By MS/MS	By matching	By matching	By matching	1.4	2	1.5	0.8	0.6	1	13079000
Q15154	Q15154	1	1	1	Pericentriolar material 1 protein	PCM1	>sp|Q15154|PCM1_HUMAN Pericentriolar material 1 protein OS=Homo sapiens GN=PCM1 PE=1 SV=4	1	1	1	1	1	0	0	0	1	1	1	0	0	0	1	1	1	0	0	0	1	1	0.5	0.5	0.5	228.53	2024	2024	1	By MS/MS	By matching	By matching	By matching	By matching	By matching	0.5	0	0	0	0.5	0.5	2445600
Q15233	Q15233	1	1	1	Non-POU domain-containing octamer-binding protein	NONO	>sp|Q15233|NONO_HUMAN Non-POU domain-containing octamer-binding protein OS=Homo sapiens GN=NONO PE=1 SV=4	1	1	1	1	0	0	0	1	1	1	0	0	0	1	1	1	0	0	0	1	1	1	4.9	4.9	4.9	54.231	471	471	0.0063694	By matching	By matching	By matching	By MS/MS	By MS/MS	By matching	0	0	0	4.9	4.9	4.9	2628100
Q15365;Q15366;P57721	Q15365;Q15366;P57721	2;1;1	2;1;1	2;1;1	Poly(rC)-binding protein 1;Poly(rC)-binding protein 2;Poly(rC)-binding protein 3	PCBP1;PCBP2;PCBP3	>sp|Q15365|PCBP1_HUMAN Poly(rC)-binding protein 1 OS=Homo sapiens GN=PCBP1 PE=1 SV=2;>sp|Q15366|PCBP2_HUMAN Poly(rC)-binding protein 2 OS=Homo sapiens GN=PCBP2 PE=1 SV=1;>sp|P57721|PCBP3_HUMAN Poly(rC)-binding protein 3 OS=Homo sapiens GN=PCBP3 PE=2 SV=2	3	2	2	2	2	2	2	2	2	2	2	2	2	2	2	2	2	2	2	2	2	2	6.2	6.2	6.2	37.497	356	356;365;371	0	By MS/MS	By MS/MS	By MS/MS	By MS/MS	By MS/MS	By MS/MS	6.2	6.2	6.2	6.2	6.2	6.2	16109000
Q15388	Q15388	1	1	1	Mitochondrial import receptor subunit TOM20 homolog	TOMM20	>sp|Q15388|TOM20_HUMAN Mitochondrial import receptor subunit TOM20 homolog OS=Homo sapiens GN=TOMM20 PE=1 SV=1	1	1	1	1	1	1	1	1	1	1	1	1	1	1	1	1	1	1	1	1	1	1	9	9	9	16.298	145	145	0.0035842	By matching	By matching	By MS/MS	By matching	By matching	By matching	9	9	9	9	9	9	8673300
Q16610	Q16610	1	1	1	Extracellular matrix protein 1	ECM1	>sp|Q16610|ECM1_HUMAN Extracellular matrix protein 1 OS=Homo sapiens GN=ECM1 PE=1 SV=2	1	1	1	1	1	0	1	1	0	0	1	0	1	1	0	0	1	0	1	1	0	0	2.4	2.4	2.4	60.673	540	540	0	By matching	By matching	By MS/MS	By matching	By matching	By matching	2.4	0	2.4	2.4	0	0	759010
Q16706	Q16706	1	1	1	Alpha-mannosidase 2	MAN2A1	>sp|Q16706|MA2A1_HUMAN Alpha-mannosidase 2 OS=Homo sapiens GN=MAN2A1 PE=1 SV=2	1	1	1	1	0	0	1	0	0	0	0	0	1	0	0	0	0	0	1	0	0	0	1.1	1.1	1.1	131.14	1144	1144	0.0032573	By matching	By matching	By MS/MS	By matching	By matching	By matching	0	0	1.1	0	0	0	0
Q16777;Q6FI13	Q16777;Q6FI13	3;3	3;3	1;1	Histone H2A type 2-C;Histone H2A type 2-A	HIST2H2AC;HIST2H2AA3	>sp|Q16777|H2A2C_HUMAN Histone H2A type 2-C OS=Homo sapiens GN=HIST2H2AC PE=1 SV=4;>sp|Q6FI13|H2A2A_HUMAN Histone H2A type 2-A OS=Homo sapiens GN=HIST2H2AA3 PE=1 SV=3	2	3	3	1	3	3	3	3	3	3	3	3	3	3	3	3	1	1	1	1	1	1	44.2	44.2	22.5	13.988	129	129;130	0	By MS/MS	By MS/MS	By MS/MS	By MS/MS	By MS/MS	By MS/MS	44.2	44.2	44.2	44.2	44.2	44.2	131400000
Q2NL82	Q2NL82	3	3	3	Pre-rRNA-processing protein TSR1 homolog	TSR1	>sp|Q2NL82|TSR1_HUMAN Pre-rRNA-processing protein TSR1 homolog OS=Homo sapiens GN=TSR1 PE=1 SV=1	1	3	3	3	2	2	3	2	1	0	2	2	3	2	1	0	2	2	3	2	1	0	4.6	4.6	4.6	91.809	804	804	0	By matching	By MS/MS	By MS/MS	By matching	By MS/MS	By matching	3.4	3.4	4.6	3.4	1.7	0	4081600
Q5JTH9	Q5JTH9	9	9	9	RRP12-like protein	RRP12	>sp|Q5JTH9|RRP12_HUMAN RRP12-like protein OS=Homo sapiens GN=RRP12 PE=1 SV=2	1	9	9	9	9	9	9	9	8	8	9	9	9	9	8	8	9	9	9	9	8	8	7.4	7.4	7.4	143.7	1297	1297	0	By MS/MS	By MS/MS	By MS/MS	By MS/MS	By MS/MS	By MS/MS	7.4	7.4	7.4	7.4	6.6	6.6	48127000
Q5T653	Q5T653	3	3	3	39S ribosomal protein L2, mitochondrial	MRPL2	>sp|Q5T653|RM02_HUMAN 39S ribosomal protein L2, mitochondrial OS=Homo sapiens GN=MRPL2 PE=1 SV=2	1	3	3	3	3	3	3	2	2	2	3	3	3	2	2	2	3	3	3	2	2	2	15.4	15.4	15.4	33.3	305	305	0	By MS/MS	By MS/MS	By MS/MS	By MS/MS	By MS/MS	By MS/MS	15.4	15.4	15.4	11.5	7.2	7.2	8305700
Q5T749	Q5T749	1	1	1	Keratinocyte proline-rich protein	KPRP	>sp|Q5T749|KPRP_HUMAN Keratinocyte proline-rich protein OS=Homo sapiens GN=KPRP PE=1 SV=1	1	1	1	1	0	0	1	0	0	0	0	0	1	0	0	0	0	0	1	0	0	0	1.6	1.6	1.6	64.135	579	579	0	By matching	By matching	By MS/MS	By matching	By matching	By matching	0	0	1.6	0	0	0	0
Q5T8P6;Q9P2N5	Q5T8P6;Q9P2N5	2;1	2;1	2;1	RNA-binding protein 26;RNA-binding protein 27	RBM26;RBM27	>sp|Q5T8P6|RBM26_HUMAN RNA-binding protein 26 OS=Homo sapiens GN=RBM26 PE=1 SV=3;>sp|Q9P2N5|RBM27_HUMAN RNA-binding protein 27 OS=Homo sapiens GN=RBM27 PE=1 SV=2	2	2	2	2	2	2	2	2	2	2	2	2	2	2	2	2	2	2	2	2	2	2	2.6	2.6	2.6	113.6	1007	1007;1060	0	By MS/MS	By MS/MS	By matching	By matching	By MS/MS	By matching	2.6	2.6	2.6	2.6	2.6	2.6	5695800
Q5VT06	Q5VT06	1	1	1	Centrosome-associated protein 350	CEP350	>sp|Q5VT06|CE350_HUMAN Centrosome-associated protein 350 OS=Homo sapiens GN=CEP350 PE=1 SV=1	1	1	1	1	1	0	1	0	0	1	1	0	1	0	0	1	1	0	1	0	0	1	0.5	0.5	0.5	350.93	3117	3117	0.0033003	By matching	By matching	By MS/MS	By matching	By matching	By matching	0.5	0	0.5	0	0	0.5	5008600
Q66PJ3	Q66PJ3	4	4	4	ADP-ribosylation factor-like protein 6-interacting protein 4	ARL6IP4	>sp|Q66PJ3|AR6P4_HUMAN ADP-ribosylation factor-like protein 6-interacting protein 4 OS=Homo sapiens GN=ARL6IP4 PE=1 SV=2	1	4	4	4	4	4	3	4	3	2	4	4	3	4	3	2	4	4	3	4	3	2	9.5	9.5	9.5	44.915	421	421	0	By MS/MS	By MS/MS	By MS/MS	By MS/MS	By MS/MS	By MS/MS	9.5	9.5	7.4	9.5	8.8	5.9	17540000
Q674X7	Q674X7	1	1	1	Kazrin	KAZN	>sp|Q674X7|KAZRN_HUMAN Kazrin OS=Homo sapiens GN=KAZN PE=1 SV=2	1	1	1	1	1	1	1	1	1	1	1	1	1	1	1	1	1	1	1	1	1	1	1.3	1.3	1.3	86.35	775	775	0.0032362	By matching	By matching	By matching	By matching	By MS/MS	By matching	1.3	1.3	1.3	1.3	1.3	1.3	19312000
Q6NZI2	Q6NZI2	4	4	4	Polymerase I and transcript release factor	PTRF	>sp|Q6NZI2|PTRF_HUMAN Polymerase I and transcript release factor OS=Homo sapiens GN=PTRF PE=1 SV=1	1	4	4	4	4	4	4	4	4	1	4	4	4	4	4	1	4	4	4	4	4	1	15.1	15.1	15.1	43.476	390	390	0	By MS/MS	By MS/MS	By MS/MS	By MS/MS	By MS/MS	By MS/MS	15.1	15.1	15.1	15.1	15.1	2.3	20174000
Q71DI3;Q6NXT2;Q16695	Q71DI3;Q6NXT2;Q16695	2;1;1	2;1;1	1;0;0	Histone H3.2;Histone H3.3C;Histone H3.1t	HIST2H3A;H3F3C;HIST3H3	>sp|Q71DI3|H32_HUMAN Histone H3.2 OS=Homo sapiens GN=HIST2H3A PE=1 SV=3;>sp|Q6NXT2|H3C_HUMAN Histone H3.3C OS=Homo sapiens GN=H3F3C PE=1 SV=3;>sp|Q16695|H31T_HUMAN Histone H3.1t OS=Homo sapiens GN=HIST3H3 PE=1 SV=3	3	2	2	1	2	2	2	2	2	2	2	2	2	2	2	2	1	1	1	1	1	1	28.7	28.7	23.5	15.388	136	136;135;136	0	By MS/MS	By MS/MS	By MS/MS	By MS/MS	By MS/MS	By MS/MS	28.7	28.7	28.7	28.7	28.7	28.7	205390000
Q71U36;Q13748;Q6PEY2;A6NHL2	Q71U36;Q13748;Q6PEY2	12;9;7;3	1;1;1;0	1;1;1;0	Tubulin alpha-1A chain;Tubulin alpha-3C/D chain;Tubulin alpha-3E chain	TUBA1A;TUBA3C;TUBA3E	>sp|Q71U36|TBA1A_HUMAN Tubulin alpha-1A chain OS=Homo sapiens GN=TUBA1A PE=1 SV=1;>sp|Q13748|TBA3C_HUMAN Tubulin alpha-3C/D chain OS=Homo sapiens GN=TUBA3C PE=1 SV=3;>sp|Q6PEY2|TBA3E_HUMAN Tubulin alpha-3E chain OS=Homo sapiens GN=TUBA3E PE=1 SV=2	4	12	1	1	11	11	10	11	11	12	1	1	1	1	1	1	1	1	1	1	1	1	31.9	3.1	3.1	50.135	451	451;450;450;446	0	By matching	By matching	By MS/MS	By MS/MS	By matching	By matching	30.4	30.4	28.8	30.4	30.4	31.9	4394400
Q7L014	Q7L014	15	15	15	Probable ATP-dependent RNA helicase DDX46	DDX46	>sp|Q7L014|DDX46_HUMAN Probable ATP-dependent RNA helicase DDX46 OS=Homo sapiens GN=DDX46 PE=1 SV=2	1	15	15	15	13	14	13	13	13	9	13	14	13	13	13	9	13	14	13	13	13	9	16.5	16.5	16.5	117.36	1031	1031	0	By MS/MS	By MS/MS	By MS/MS	By MS/MS	By MS/MS	By MS/MS	14.5	15.4	14.5	14.5	14.1	8.6	94945000
Q7L2H7	Q7L2H7	1	1	1	Eukaryotic translation initiation factor 3 subunit M	EIF3M	>sp|Q7L2H7|EIF3M_HUMAN Eukaryotic translation initiation factor 3 subunit M OS=Homo sapiens GN=EIF3M PE=1 SV=1	1	1	1	1	1	1	0	1	1	1	1	1	0	1	1	1	1	1	0	1	1	1	7.2	7.2	7.2	42.502	374	374	0	By matching	By matching	By matching	By MS/MS	By matching	By matching	7.2	7.2	0	7.2	7.2	7.2	7117200
Q7L4I2	Q7L4I2	1	1	1	Arginine/serine-rich coiled-coil protein 2	RSRC2	>sp|Q7L4I2|RSRC2_HUMAN Arginine/serine-rich coiled-coil protein 2 OS=Homo sapiens GN=RSRC2 PE=1 SV=1	1	1	1	1	1	1	0	1	1	1	1	1	0	1	1	1	1	1	0	1	1	1	2.8	2.8	2.8	50.559	434	434	0.0035587	By MS/MS	By matching	By matching	By matching	By matching	By matching	2.8	2.8	0	2.8	2.8	2.8	1693200
Q7Z406	Q7Z406	3	1	1	Myosin-14	MYH14	>sp|Q7Z406|MYH14_HUMAN Myosin-14 OS=Homo sapiens GN=MYH14 PE=1 SV=2	1	3	1	1	0	3	3	1	0	2	0	1	1	1	0	1	0	1	1	1	0	1	1.9	0.6	0.6	227.87	1995	1995	0	By matching	By matching	By MS/MS	By matching	By matching	By matching	0	1.9	1.9	0.6	0	1.1	2559900
Q86TH1	Q86TH1	1	1	1	ADAMTS-like protein 2	ADAMTSL2	>sp|Q86TH1|ATL2_HUMAN ADAMTS-like protein 2 OS=Homo sapiens GN=ADAMTSL2 PE=1 SV=1	1	1	1	1	1	1	1	1	0	1	1	1	1	1	0	1	1	1	1	1	0	1	1.3	1.3	1.3	104.62	951	951	0.0035971	By MS/MS	By matching	By matching	By matching	By matching	By matching	1.3	1.3	1.3	1.3	0	1.3	5727700
Q86V81	Q86V81	1	1	1	THO complex subunit 4	ALYREF	>sp|Q86V81|THOC4_HUMAN THO complex subunit 4 OS=Homo sapiens GN=ALYREF PE=1 SV=3	1	1	1	1	1	1	1	1	1	1	1	1	1	1	1	1	1	1	1	1	1	1	10.1	10.1	10.1	26.888	257	257	0	By MS/MS	By matching	By MS/MS	By matching	By matching	By matching	10.1	10.1	10.1	10.1	10.1	10.1	9113500
Q8IZW8	Q8IZW8	1	1	1	Tensin-4	TNS4	>sp|Q8IZW8|TENS4_HUMAN Tensin-4 OS=Homo sapiens GN=TNS4 PE=1 SV=3	1	1	1	1	1	1	1	1	1	1	1	1	1	1	1	1	1	1	1	1	1	1	2	2	2	76.763	715	715	0.0093458	By matching	By matching	By matching	By matching	By matching	By MS/MS	2	2	2	2	2	2	6103000
Q8N3U4	Q8N3U4	8	8	8	Cohesin subunit SA-2	STAG2	>sp|Q8N3U4|STAG2_HUMAN Cohesin subunit SA-2 OS=Homo sapiens GN=STAG2 PE=1 SV=3	1	8	8	8	0	0	0	8	8	7	0	0	0	8	8	7	0	0	0	8	8	7	6.9	6.9	6.9	141.32	1231	1231	0	By matching	By matching	By matching	By MS/MS	By MS/MS	By MS/MS	0	0	0	6.9	6.9	5.9	40798000
Q8N7C3	Q8N7C3	1	1	1	Probable E3 ubiquitin-protein ligase TRIML2	TRIML2	>sp|Q8N7C3|TRIMM_HUMAN Probable E3 ubiquitin-protein ligase TRIML2 OS=Homo sapiens GN=TRIML2 PE=1 SV=1	1	1	1	1	0	0	1	0	0	0	0	0	1	0	0	0	0	0	1	0	0	0	3.1	3.1	3.1	43.983	387	387	0.0033333	By matching	By matching	By MS/MS	By matching	By matching	By matching	0	0	3.1	0	0	0	0
Q8NBT2	Q8NBT2	1	1	1	Kinetochore protein Spc24	SPC24	>sp|Q8NBT2|SPC24_HUMAN Kinetochore protein Spc24 OS=Homo sapiens GN=SPC24 PE=1 SV=2	1	1	1	1	0	0	0	0	1	0	0	0	0	0	1	0	0	0	0	0	1	0	3.6	3.6	3.6	22.478	197	197	0.003413	By matching	By matching	By matching	By matching	By MS/MS	By matching	0	0	0	0	3.6	0	0
Q8NEQ5	Q8NEQ5	1	1	1	Transmembrane protein C1orf162	C1orf162	>sp|Q8NEQ5|CA162_HUMAN Transmembrane protein C1orf162 OS=Homo sapiens GN=C1orf162 PE=2 SV=1	1	1	1	1	1	1	1	1	1	1	1	1	1	1	1	1	1	1	1	1	1	1	13.5	13.5	13.5	16.886	155	155	0.0035211	By matching	By matching	By MS/MS	By matching	By matching	By matching	13.5	13.5	13.5	13.5	13.5	13.5	26555000
Q8NF91	Q8NF91	1	1	1	Nesprin-1	SYNE1	>sp|Q8NF91|SYNE1_HUMAN Nesprin-1 OS=Homo sapiens GN=SYNE1 PE=1 SV=4	1	1	1	1	1	1	1	1	0	1	1	1	1	1	0	1	1	1	1	1	0	1	0.1	0.1	0.1	1011.1	8797	8797	1	By matching	By matching	By matching	By matching	By matching	By MS/MS	0.1	0.1	0.1	0.1	0	0.1	136010000
Q8WUQ7	Q8WUQ7	1	1	1	Cactin	CACTIN	>sp|Q8WUQ7|CATIN_HUMAN Cactin OS=Homo sapiens GN=CACTIN PE=1 SV=3	1	1	1	1	1	1	1	1	1	1	1	1	1	1	1	1	1	1	1	1	1	1	2	2	2	88.701	758	758	0	By MS/MS	By MS/MS	By MS/MS	By MS/MS	By MS/MS	By MS/MS	2	2	2	2	2	2	5310300
Q8WVM7	Q8WVM7	2	2	2	Cohesin subunit SA-1	STAG1	>sp|Q8WVM7|STAG1_HUMAN Cohesin subunit SA-1 OS=Homo sapiens GN=STAG1 PE=1 SV=3	1	2	2	2	0	0	0	2	2	2	0	0	0	2	2	2	0	0	0	2	2	2	1.6	1.6	1.6	144.43	1258	1258	0	By matching	By matching	By matching	By matching	By MS/MS	By MS/MS	0	0	0	1.6	1.6	1.6	5632100
Q8WVV4	Q8WVV4	1	1	1	Protein POF1B	POF1B	>sp|Q8WVV4|POF1B_HUMAN Protein POF1B OS=Homo sapiens GN=POF1B PE=1 SV=3	1	1	1	1	1	0	1	1	0	0	1	0	1	1	0	0	1	0	1	1	0	0	1.7	1.7	1.7	68.064	589	589	0.0037879	By matching	By matching	By MS/MS	By matching	By matching	By matching	1.7	0	1.7	1.7	0	0	1337100
Q8WXX5	Q8WXX5	1	1	1	DnaJ homolog subfamily C member 9	DNAJC9	>sp|Q8WXX5|DNJC9_HUMAN DnaJ homolog subfamily C member 9 OS=Homo sapiens GN=DNAJC9 PE=1 SV=1	1	1	1	1	0	1	0	1	1	0	0	1	0	1	1	0	0	1	0	1	1	0	4.6	4.6	4.6	29.909	260	260	0.0036232	By matching	By MS/MS	By matching	By matching	By matching	By matching	0	4.6	0	4.6	4.6	0	1221500
Q92552	Q92552	2	2	2	28S ribosomal protein S27, mitochondrial	MRPS27	>sp|Q92552|RT27_HUMAN 28S ribosomal protein S27, mitochondrial OS=Homo sapiens GN=MRPS27 PE=1 SV=3	1	2	2	2	2	2	2	2	2	1	2	2	2	2	2	1	2	2	2	2	2	1	6.3	6.3	6.3	47.611	414	414	0	By matching	By MS/MS	By MS/MS	By MS/MS	By MS/MS	By matching	6.3	6.3	6.3	6.3	6.3	2.7	9602400
Q96DA6	Q96DA6	1	1	1	Mitochondrial import inner membrane translocase subunit TIM14	DNAJC19	>sp|Q96DA6|TIM14_HUMAN Mitochondrial import inner membrane translocase subunit TIM14 OS=Homo sapiens GN=DNAJC19 PE=1 SV=3	1	1	1	1	1	1	1	1	1	1	1	1	1	1	1	1	1	1	1	1	1	1	12.1	12.1	12.1	12.498	116	116	0.0037313	By matching	By MS/MS	By matching	By matching	By matching	By matching	12.1	12.1	12.1	12.1	12.1	12.1	1894200
Q96HS1	Q96HS1	2	2	2	Serine/threonine-protein phosphatase PGAM5, mitochondrial	PGAM5	>sp|Q96HS1|PGAM5_HUMAN Serine/threonine-protein phosphatase PGAM5, mitochondrial OS=Homo sapiens GN=PGAM5 PE=1 SV=2	1	2	2	2	1	2	2	2	1	2	1	2	2	2	1	2	1	2	2	2	1	2	7.6	7.6	7.6	32.004	289	289	0	By matching	By MS/MS	By MS/MS	By matching	By matching	By MS/MS	4.2	7.6	7.6	7.6	4.2	7.6	6530600
Q96JP5	Q96JP5	2	2	2	E3 ubiquitin-protein ligase ZFP91	ZFP91	>sp|Q96JP5|ZFP91_HUMAN E3 ubiquitin-protein ligase ZFP91 OS=Homo sapiens GN=ZFP91 PE=1 SV=1	1	2	2	2	2	2	2	2	2	2	2	2	2	2	2	2	2	2	2	2	2	2	3.7	3.7	3.7	63.444	570	570	0	By MS/MS	By MS/MS	By MS/MS	By MS/MS	By MS/MS	By MS/MS	3.7	3.7	3.7	3.7	3.7	3.7	9852400
Q96PK6	Q96PK6	2	2	2	RNA-binding protein 14	RBM14	>sp|Q96PK6|RBM14_HUMAN RNA-binding protein 14 OS=Homo sapiens GN=RBM14 PE=1 SV=2	1	2	2	2	0	2	2	0	0	2	0	2	2	0	0	2	0	2	2	0	0	2	3.6	3.6	3.6	69.491	669	669	0	By matching	By matching	By MS/MS	By matching	By matching	By matching	0	3.6	3.6	0	0	3.6	2813200
Q99575	Q99575	3	3	3	Ribonucleases P/MRP protein subunit POP1	POP1	>sp|Q99575|POP1_HUMAN Ribonucleases P/MRP protein subunit POP1 OS=Homo sapiens GN=POP1 PE=1 SV=2	1	3	3	3	1	3	2	3	2	2	1	3	2	3	2	2	1	3	2	3	2	2	3.1	3.1	3.1	114.71	1024	1024	0	By matching	By MS/MS	By matching	By MS/MS	By matching	By matching	1.1	3.1	2.2	3.1	2.2	2.2	2924800
Q99832	Q99832	1	1	1	T-complex protein 1 subunit eta	CCT7	>sp|Q99832|TCPH_HUMAN T-complex protein 1 subunit eta OS=Homo sapiens GN=CCT7 PE=1 SV=2	1	1	1	1	1	1	1	1	1	1	1	1	1	1	1	1	1	1	1	1	1	1	4.1	4.1	4.1	59.366	543	543	0	By MS/MS	By MS/MS	By matching	By MS/MS	By MS/MS	By MS/MS	4.1	4.1	4.1	4.1	4.1	4.1	11925000
Q9BQG0	Q9BQG0	5	5	5	Myb-binding protein 1A	MYBBP1A	>sp|Q9BQG0|MBB1A_HUMAN Myb-binding protein 1A OS=Homo sapiens GN=MYBBP1A PE=1 SV=2	1	5	5	5	3	4	4	4	4	3	3	4	4	4	4	3	3	4	4	4	4	3	3.9	3.9	3.9	148.85	1328	1328	0	By matching	By MS/MS	By MS/MS	By MS/MS	By MS/MS	By MS/MS	2	3.4	3.4	2.9	2.9	2	13862000
Q9BU76	Q9BU76	2	2	2	Multiple myeloma tumor-associated protein 2	MMTAG2	>sp|Q9BU76|MMTA2_HUMAN Multiple myeloma tumor-associated protein 2 OS=Homo sapiens GN=MMTAG2 PE=1 SV=1	1	2	2	2	2	2	2	2	2	2	2	2	2	2	2	2	2	2	2	2	2	2	10.3	10.3	10.3	29.411	263	263	0	By MS/MS	By MS/MS	By MS/MS	By MS/MS	By MS/MS	By matching	10.3	10.3	10.3	10.3	10.3	10.3	8093200
Q9H4L5	Q9H4L5	3	3	3	Oxysterol-binding protein-related protein 3	OSBPL3	>sp|Q9H4L5|OSBL3_HUMAN Oxysterol-binding protein-related protein 3 OS=Homo sapiens GN=OSBPL3 PE=1 SV=1	1	3	3	3	3	3	2	3	3	2	3	3	2	3	3	2	3	3	2	3	3	2	4.7	4.7	4.7	101.22	887	887	0	By MS/MS	By MS/MS	By matching	By MS/MS	By MS/MS	By matching	4.7	4.7	3.3	4.7	4.7	3.3	14508000
Q9H6F5	Q9H6F5	1	1	1	Coiled-coil domain-containing protein 86	CCDC86	>sp|Q9H6F5|CCD86_HUMAN Coiled-coil domain-containing protein 86 OS=Homo sapiens GN=CCDC86 PE=1 SV=1	1	1	1	1	0	0	0	0	1	0	0	0	0	0	1	0	0	0	0	0	1	0	2.2	2.2	2.2	40.235	360	360	0	By matching	By matching	By matching	By matching	By MS/MS	By matching	0	0	0	0	2.2	0	0
Q9H7L9	Q9H7L9	1	1	1	Sin3 histone deacetylase corepressor complex component SDS3	SUDS3	>sp|Q9H7L9|SDS3_HUMAN Sin3 histone deacetylase corepressor complex component SDS3 OS=Homo sapiens GN=SUDS3 PE=1 SV=2	1	1	1	1	1	1	0	1	1	1	1	1	0	1	1	1	1	1	0	1	1	1	5.8	5.8	5.8	38.136	328	328	0.0034602	By matching	By matching	By matching	By MS/MS	By matching	By matching	5.8	5.8	0	5.8	5.8	5.8	3700100
Q9HC52	Q9HC52	1	1	1	Chromobox protein homolog 8	CBX8	>sp|Q9HC52|CBX8_HUMAN Chromobox protein homolog 8 OS=Homo sapiens GN=CBX8 PE=1 SV=3	1	1	1	1	1	1	1	1	1	1	1	1	1	1	1	1	1	1	1	1	1	1	2.6	2.6	2.6	43.395	389	389	0.0063898	By matching	By MS/MS	By matching	By matching	By matching	By matching	2.6	2.6	2.6	2.6	2.6	2.6	5140200
Q9HDC5	Q9HDC5	3	3	3	Junctophilin-1	JPH1	>sp|Q9HDC5|JPH1_HUMAN Junctophilin-1 OS=Homo sapiens GN=JPH1 PE=1 SV=2	1	3	3	3	2	3	2	2	2	3	2	3	2	2	2	3	2	3	2	2	2	3	4.7	4.7	4.7	71.685	661	661	0	By MS/MS	By matching	By matching	By MS/MS	By MS/MS	By MS/MS	3.5	4.7	3.2	3.5	3.5	4.7	8498500
Q9NQ29	Q9NQ29	8	2	2	Putative RNA-binding protein Luc7-like 1	LUC7L	>sp|Q9NQ29|LUC7L_HUMAN Putative RNA-binding protein Luc7-like 1 OS=Homo sapiens GN=LUC7L PE=1 SV=1	1	8	2	2	7	8	8	8	7	7	1	2	2	2	1	2	1	2	2	2	1	2	23.5	7	7	43.727	371	371	0	By MS/MS	By MS/MS	By MS/MS	By MS/MS	By MS/MS	By MS/MS	20.5	23.5	23.5	23.5	20.5	19.1	22623000
Q9NVU7	Q9NVU7	1	1	1	Protein SDA1 homolog	SDAD1	>sp|Q9NVU7|SDA1_HUMAN Protein SDA1 homolog OS=Homo sapiens GN=SDAD1 PE=1 SV=3	1	1	1	1	1	1	1	1	1	1	1	1	1	1	1	1	1	1	1	1	1	1	1.3	1.3	1.3	79.87	687	687	0.0032895	By matching	By MS/MS	By matching	By MS/MS	By matching	By matching	1.3	1.3	1.3	1.3	1.3	1.3	3775700
Q9NWB6	Q9NWB6	5	5	5	Arginine and glutamate-rich protein 1	ARGLU1	>sp|Q9NWB6|ARGL1_HUMAN Arginine and glutamate-rich protein 1 OS=Homo sapiens GN=ARGLU1 PE=1 SV=1	1	5	5	5	5	5	5	4	5	5	5	5	5	4	5	5	5	5	5	4	5	5	13.9	13.9	13.9	33.216	273	273	0	By MS/MS	By MS/MS	By MS/MS	By MS/MS	By MS/MS	By MS/MS	13.9	13.9	13.9	11	13.9	13.9	132650000
Q9NWH9	Q9NWH9	4	4	4	SAFB-like transcription modulator	SLTM	>sp|Q9NWH9|SLTM_HUMAN SAFB-like transcription modulator OS=Homo sapiens GN=SLTM PE=1 SV=2	1	4	4	4	3	3	2	3	3	3	3	3	2	3	3	3	3	3	2	3	3	3	4.2	4.2	4.2	117.15	1034	1034	0	By matching	By MS/MS	By matching	By matching	By MS/MS	By MS/MS	4.2	4.2	3	4.2	4.2	3	9338400
Q9NZT1	Q9NZT1	3	3	3	Calmodulin-like protein 5	CALML5	>sp|Q9NZT1|CALL5_HUMAN Calmodulin-like protein 5 OS=Homo sapiens GN=CALML5 PE=1 SV=2	1	3	3	3	1	1	3	2	2	1	1	1	3	2	2	1	1	1	3	2	2	1	15.8	15.8	15.8	15.892	146	146	0	By MS/MS	By matching	By MS/MS	By matching	By matching	By matching	9.6	9.6	15.8	9.6	9.6	9.6	16823000
Q9P0K1	Q9P0K1	1	1	1	Disintegrin and metalloproteinase domain-containing protein 22	ADAM22	>sp|Q9P0K1|ADA22_HUMAN Disintegrin and metalloproteinase domain-containing protein 22 OS=Homo sapiens GN=ADAM22 PE=1 SV=1	1	1	1	1	0	1	1	1	1	0	0	1	1	1	1	0	0	1	1	1	1	0	0.9	0.9	0.9	100.43	906	906	0	By matching	By matching	By matching	By matching	By MS/MS	By matching	0	0.9	0.9	0.9	0.9	0	3922600
Q9P225	Q9P225	1	1	1	Dynein heavy chain 2, axonemal	DNAH2	>sp|Q9P225|DYH2_HUMAN Dynein heavy chain 2, axonemal OS=Homo sapiens GN=DNAH2 PE=2 SV=3	1	1	1	1	0	0	0	1	0	0	0	0	0	1	0	0	0	0	0	1	0	0	0.5	0.5	0.5	507.69	4427	4427	0.0033784	By matching	By matching	By matching	By MS/MS	By matching	By matching	0	0	0	0.5	0	0	3669800
Q9UHB9	Q9UHB9	3	3	3	Signal recognition particle subunit SRP68	SRP68	>sp|Q9UHB9|SRP68_HUMAN Signal recognition particle subunit SRP68 OS=Homo sapiens GN=SRP68 PE=1 SV=2	1	3	3	3	3	3	3	3	3	2	3	3	3	3	3	2	3	3	3	3	3	2	5.6	5.6	5.6	70.729	627	627	0	By MS/MS	By MS/MS	By MS/MS	By MS/MS	By matching	By matching	5.6	5.6	5.6	5.6	5.6	3.5	10355000
Q9UHX1	Q9UHX1	6	6	6	Poly(U)-binding-splicing factor PUF60	PUF60	>sp|Q9UHX1|PUF60_HUMAN Poly(U)-binding-splicing factor PUF60 OS=Homo sapiens GN=PUF60 PE=1 SV=1	1	6	6	6	3	4	4	3	4	3	3	4	4	3	4	3	3	4	4	3	4	3	12.3	12.3	12.3	59.875	559	559	0	By MS/MS	By MS/MS	By MS/MS	By MS/MS	By MS/MS	By MS/MS	6.1	8.9	8.2	6.1	7.3	6.1	12290000
Q9UI30	Q9UI30	2	2	2	tRNA methyltransferase 112 homolog	TRMT112	>sp|Q9UI30|TR112_HUMAN Multifunctional methyltransferase subunit TRM112-like protein OS=Homo sapiens GN=TRMT112 PE=1 SV=1	1	2	2	2	2	2	2	1	2	0	2	2	2	1	2	0	2	2	2	1	2	0	21.6	21.6	21.6	14.199	125	125	0	By matching	By MS/MS	By matching	By matching	By MS/MS	By matching	21.6	21.6	21.6	10.4	21.6	0	6144100
Q9UJV9	Q9UJV9	2	2	2	Probable ATP-dependent RNA helicase DDX41	DDX41	>sp|Q9UJV9|DDX41_HUMAN Probable ATP-dependent RNA helicase DDX41 OS=Homo sapiens GN=DDX41 PE=1 SV=2	1	2	2	2	2	2	1	1	1	1	2	2	1	1	1	1	2	2	1	1	1	1	3.2	3.2	3.2	69.837	622	622	0	By MS/MS	By matching	By matching	By MS/MS	By MS/MS	By matching	3.2	3.2	1.8	1.8	1.8	1.8	2490100
Q9UKT9	Q9UKT9	1	1	1	Zinc finger protein Aiolos	IKZF3	>sp|Q9UKT9|IKZF3_HUMAN Zinc finger protein Aiolos OS=Homo sapiens GN=IKZF3 PE=1 SV=2	1	1	1	1	0	0	0	1	0	0	0	0	0	1	0	0	0	0	0	1	0	0	1.8	1.8	1.8	58.023	509	509	1	By matching	By matching	By matching	By MS/MS	By matching	By matching	0	0	0	1.8	0	0	3294000
Q9UNF1	Q9UNF1	3	3	3	Melanoma-associated antigen D2	MAGED2	>sp|Q9UNF1|MAGD2_HUMAN Melanoma-associated antigen D2 OS=Homo sapiens GN=MAGED2 PE=1 SV=2	1	3	3	3	3	3	3	3	2	3	3	3	3	3	2	3	3	3	3	3	2	3	4.5	4.5	4.5	64.953	606	606	0	By MS/MS	By MS/MS	By MS/MS	By MS/MS	By MS/MS	By MS/MS	4.5	4.5	4.5	4.5	3.1	4.5	11737000
Q9UQ35	Q9UQ35	23	23	23	Serine/arginine repetitive matrix protein 2	SRRM2	>sp|Q9UQ35|SRRM2_HUMAN Serine/arginine repetitive matrix protein 2 OS=Homo sapiens GN=SRRM2 PE=1 SV=2	1	23	23	23	9	23	23	14	11	13	9	23	23	14	11	13	9	23	23	14	11	13	11.3	11.3	11.3	299.61	2752	2752	0	By matching	By MS/MS	By MS/MS	By matching	By matching	By MS/MS	3.9	11.3	11.3	6.3	4.8	5.6	113460000
Q9UQ80	Q9UQ80	1	1	1	Proliferation-associated protein 2G4	PA2G4	>sp|Q9UQ80|PA2G4_HUMAN Proliferation-associated protein 2G4 OS=Homo sapiens GN=PA2G4 PE=1 SV=3	1	1	1	1	1	1	1	1	1	1	1	1	1	1	1	1	1	1	1	1	1	1	5.3	5.3	5.3	43.786	394	394	0	By matching	By MS/MS	By MS/MS	By MS/MS	By MS/MS	By MS/MS	5.3	5.3	5.3	5.3	5.3	5.3	18278000
Q9UQE7	Q9UQE7	38	38	38	Structural maintenance of chromosomes protein 3	SMC3	>sp|Q9UQE7|SMC3_HUMAN Structural maintenance of chromosomes protein 3 OS=Homo sapiens GN=SMC3 PE=1 SV=2	1	38	38	38	1	2	3	38	38	37	1	2	3	38	38	37	1	2	3	38	38	37	33	33	33	141.54	1217	1217	0	By matching	By matching	By matching	By MS/MS	By MS/MS	By MS/MS	0.7	1.6	2.4	33	33	31.9	611010000
Q9UQP3	Q9UQP3	1	1	1	Tenascin-N	TNN	>sp|Q9UQP3|TENN_HUMAN Tenascin-N OS=Homo sapiens GN=TNN PE=1 SV=2	1	1	1	1	0	0	1	0	0	0	0	0	1	0	0	0	0	0	1	0	0	0	1	1	1	144.03	1299	1299	0.0034483	By matching	By matching	By MS/MS	By matching	By matching	By matching	0	0	1	0	0	0	0
Q9Y2W1	Q9Y2W1	2	2	2	Thyroid hormone receptor-associated protein 3	THRAP3	>sp|Q9Y2W1|TR150_HUMAN Thyroid hormone receptor-associated protein 3 OS=Homo sapiens GN=THRAP3 PE=1 SV=2	1	2	2	2	0	2	2	0	0	2	0	2	2	0	0	2	0	2	2	0	0	2	2	2	2	108.66	955	955	0	By matching	By MS/MS	By MS/MS	By matching	By matching	By matching	0	2	2	0	0	2	3118800
Q9Y383	Q9Y383	16	16	10	Putative RNA-binding protein Luc7-like 2	LUC7L2	>sp|Q9Y383|LC7L2_HUMAN Putative RNA-binding protein Luc7-like 2 OS=Homo sapiens GN=LUC7L2 PE=1 SV=2	1	16	16	10	16	16	16	16	16	14	16	16	16	16	16	14	10	10	10	10	10	9	41.8	41.8	26.3	46.513	392	392	0	By MS/MS	By MS/MS	By MS/MS	By MS/MS	By MS/MS	By MS/MS	41.8	41.8	41.8	41.8	41.8	33.7	750750000
Q9Y3Y2	Q9Y3Y2	2	2	2	Chromatin target of PRMT1 protein	CHTOP	>sp|Q9Y3Y2|CHTOP_HUMAN Chromatin target of PRMT1 protein OS=Homo sapiens GN=CHTOP PE=1 SV=2	1	2	2	2	2	2	1	2	2	2	2	2	1	2	2	2	2	2	1	2	2	2	10.5	10.5	10.5	26.396	248	248	0	By MS/MS	By MS/MS	By MS/MS	By MS/MS	By MS/MS	By MS/MS	10.5	10.5	5.2	10.5	10.5	10.5	11488000
Q9Y676	Q9Y676	1	1	1	28S ribosomal protein S18b, mitochondrial	MRPS18B	>sp|Q9Y676|RT18B_HUMAN 28S ribosomal protein S18b, mitochondrial OS=Homo sapiens GN=MRPS18B PE=1 SV=1	1	1	1	1	1	1	1	1	1	1	1	1	1	1	1	1	1	1	1	1	1	1	3.9	3.9	3.9	29.395	258	258	0	By matching	By matching	By MS/MS	By MS/MS	By MS/MS	By matching	3.9	3.9	3.9	3.9	3.9	3.9	2911300
Q9Y6A4	Q9Y6A4	1	1	1	UPF0468 protein C16orf80	C16orf80	>sp|Q9Y6A4|CFA20_HUMAN Cilia- and flagella-associated protein 20 OS=Homo sapiens GN=CFAP20 PE=1 SV=1	1	1	1	1	1	1	1	1	1	0	1	1	1	1	1	0	1	1	1	1	1	0	6.2	6.2	6.2	22.774	193	193	0.0036101	By matching	By matching	By MS/MS	By MS/MS	By MS/MS	By matching	6.2	6.2	6.2	6.2	6.2	0	2258400
REV__O00193	REV__O00193	1	1	1			>sp|O00193|SMAP_HUMAN Small acidic protein OS=Homo sapiens GN=SMAP PE=1 SV=1	1	1	1	1	0	0	0	1	1	0	0	0	0	1	1	0	0	0	0	1	1	0	0	0	0	20.332	183	183	1	By matching	By matching	By matching	By MS/MS	By matching	By matching	0	0	0	0	0	0	9754100
REV__Q12981	REV__Q12981	1	1	1			>sp|Q12981|SEC20_HUMAN Vesicle transport protein SEC20 OS=Homo sapiens GN=BNIP1 PE=1 SV=3	1	1	1	1	0	0	0	1	0	0	0	0	0	1	0	0	0	0	0	1	0	0	0	0	0	26.132	228	228	1	By matching	By matching	By matching	By MS/MS	By matching	By matching	0	0	0	0	0	0	1102900
REV__Q96MS0	REV__Q96MS0	1	1	1			>sp|Q96MS0|ROBO3_HUMAN Roundabout homolog 3 OS=Homo sapiens GN=ROBO3 PE=1 SV=2	1	1	1	1	1	1	1	1	1	1	1	1	1	1	1	1	1	1	1	1	1	1	0	0	0	148.21	1386	1386	0.0094937	By MS/MS	By matching	By matching	By matching	By matching	By matching	0	0	0	0	0	0	22784000
REV__Q9UFH2	REV__Q9UFH2	1	1	1			>sp|Q9UFH2|DYH17_HUMAN Dynein heavy chain 17, axonemal OS=Homo sapiens GN=DNAH17 PE=1 SV=2	1	1	1	1	1	1	1	1	1	1	1	1	1	1	1	1	1	1	1	1	1	1	0	0	0	511.78	4485	4485	0.0039216	By MS/MS	By matching	By matching	By MS/MS	By matching	By MS/MS	0	0	0	0	0	0	20301000
REV__Q9Y566	REV__Q9Y566	1	1	1			>sp|Q9Y566|SHAN1_HUMAN SH3 and multiple ankyrin repeat domains protein 1 OS=Homo sapiens GN=SHANK1 PE=1 SV=2	1	1	1	1	1	1	1	1	1	1	1	1	1	1	1	1	1	1	1	1	1	1	0	0	0	224.96	2161	2161	0.0064725	By matching	By matching	By MS/MS	By matching	By matching	By matching	0	0	0	0	0	0	157330000
[truncated: 38 more columns]

## Sheet: SMC1A 4ug filtered+analysed
LFQ.intensity.MCM64_3	LFQ.intensity.MCM64_2	LFQ.intensity.MCM64_1	LFQ.intensity.HeLaK4_3	LFQ.intensity.HeLaK4_2	LFQ.intensity.HeLaK4_1	Reverse	Student's T-test Significant MCM64_HeLaK4	Student's T-test significant	Peptides	Intensity	Unique.peptides.MCM64_3	Unique.peptides.MCM64_2	Unique.peptides.MCM64_1	Unique.peptides.HeLaK4_3	Unique.peptides.HeLaK4_2	Unique.peptides.HeLaK4_1	Razor...unique.peptides.MCM64_3	Razor...unique.peptides.MCM64_2	Razor...unique.peptides.MCM64_1	Razor...unique.peptides.HeLaK4_3	Razor...unique.peptides.HeLaK4_2	Razor...unique.peptides.HeLaK4_1	Peptides.MCM64_3	Peptides.MCM64_2	Peptides.MCM64_1	Peptides.HeLaK4_3	Peptides.HeLaK4_2	Peptides.HeLaK4_1	Unique.peptides	Razor...unique.peptides	Number.of.proteins	Peptide.counts..unique.	Peptide.counts..razor.unique.	Peptide.counts..all.	iBAQ.MCM64_3	iBAQ.MCM64_2	iBAQ.MCM64_1	iBAQ.HeLaK4_3	iBAQ.HeLaK4_2	iBAQ.HeLaK4_1	iBAQ	-Log Student's T-test p-value MCM64_HeLaK4	Student's T-test q-value MCM64_HeLaK4	Student's T-test Difference MCM64_HeLaK4	Student's T-test Test statistic MCM64_HeLaK4	Majority.protein.IDs	Protein.IDs	Fasta.headers	Gene.names
#!{Type}E	E	E	E	E	E	C	C	C	N	N	N	N	N	N	N	N	N	N	N	N	N	N	N	N	N	N	N	N	N	N	N	N	N	N	N	N	N	N	N	N	N	N	N	N	N	T	T	T	T
#!{C:Group1}MCM64	MCM64	MCM64	HeLaK4	HeLaK4	HeLaK4
21.84	20.9327	21.2687	21.6411	21.2135	19.4831				5	17794000	5	2	5	4	5	0	5	2	5	4	5	0	5	2	5	4	5	0	5	5	1	5	5	5	101850	16245	52933	90377	56346	0	317750	0.328685	1	0.567845	0.798791	O00159	O00159	>sp|O00159|MYO1C_HUMAN Unconventional myosin-Ic OS=Homo sapiens GN=MYO1C PE=1 SV=4	MYO1C
21.8996	21.8402	22.0947	21.1392	22.256	21.9315				5	27596000	5	4	4	5	5	4	5	4	4	5	5	4	5	4	4	5	5	4	5	5	1	5	5	5	217540	113740	131560	156410	208020	124300	951570	0.190317	1	0.169271	0.497127	O00541	O00541	>sp|O00541|PESC_HUMAN Pescadillo homolog OS=Homo sapiens GN=PES1 PE=1 SV=1	PES1
19.8133	19.9627	19.6383	19.6888	19.9049	20.4815				2	7199100	2	2	2	2	2	2	2	2	2	2	2	2	2	2	2	2	2	2	2	2	2	NaN	NaN	NaN	33851	26791	17489	38004	29043	30409	175590	0.361059	1	-0.220312	-0.865775	O15523;O00571	O15523;O00571	>sp|O15523|DDX3Y_HUMAN ATP-dependent RNA helicase DDX3Y OS=Homo sapiens GN=DDX3Y PE=1 SV=2;>sp|O00571|DDX3X_HUMAN ATP-dependent RNA helicase DDX3X OS=Homo sapiens GN=DDX3X PE=1 SV=3	DDX3Y;DDX3X
19.0799	18.4639	19.186	20.9435	20.3466	19.8664				4	6632100	0	1	0	4	4	3	0	1	0	4	4	3	0	1	0	4	4	3	4	4	3	NaN	NaN	NaN	0	32270	0	422700	218070	63854	736900	1.7334	0.358	-1.47555	-3.83897	P19105;O14950;P24844	P19105;O14950;P24844	>sp|P19105|ML12A_HUMAN Myosin regulatory light chain 12A OS=Homo sapiens GN=MYL12A PE=1 SV=2;>sp|O14950|ML12B_HUMAN Myosin regulatory light chain 12B OS=Homo sapiens GN=MYL12B PE=1 SV=2;>sp|P24844|MYL9_HUMAN Myosin regulatory light polypeptide 9 OS=Homo sa	MYL12A;MYL12B;MYL9
19.2716	19.3494	19.32	19.217	21.0626	19.4772				3	6099700	1	2	2	2	3	2	1	2	2	2	3	2	1	2	2	2	3	2	3	3	1	3	3	3	16241	25491	24682	38900	117500	31337	254160	0.45157	1	-0.605264	-1.04862	O43175	O43175	>sp|O43175|SERA_HUMAN D-3-phosphoglycerate dehydrogenase OS=Homo sapiens GN=PHGDH PE=1 SV=4	PHGDH
25.1285	24.9927	24.5397	23.8077	25.2361	25.3652				3	218980000	3	3	2	3	2	3	3	3	2	3	2	3	3	3	2	3	2	3	3	3	15	NaN	NaN	NaN	6443000	5304600	3575000	3999000	5654400	6306800	31283000	0.0546539	1	0.083971	0.158489	Q99880;Q99879;Q99877;Q93079;Q8N257;Q5QNW6;Q16778;P62807;P58876;P57053;P33778;P23527;P06899;O60814;Q96A08	Q99880;Q99879;Q99877;Q93079;Q8N257;Q5QNW6;Q16778;P62807;P58876;P57053;P33778;P23527;P06899;O60814;Q96A08	>sp|Q99880|H2B1L_HUMAN Histone H2B type 1-L OS=Homo sapiens GN=HIST1H2BL PE=1 SV=3;>sp|Q99879|H2B1M_HUMAN Histone H2B type 1-M OS=Homo sapiens GN=HIST1H2BM PE=1 SV=3;>sp|Q99877|H2B1N_HUMAN Histone H2B type 1-N OS=Homo sapiens GN=HIST1H2BN PE=1 SV=3;>sp|Q93	HIST1H2BL;HIST1H2BM;HIST1H2BN;HIST1H2BH;HIST3H2BB;HIST2H2BF;HIST2H2BE;HIST1H2BC;HIST1H2BD;H2BFS;HIST1H2BB;HIST1H2BO;HIST1H2BJ;HIST1H2BK;HIST1H2BA
23.0786	22.2043	22.2169	21.4209	22.0719	21.7735				3	33573000	3	3	3	2	3	2	3	3	3	2	3	2	3	3	3	2	3	2	3	3	1	3	3	3	284450	173730	176890	107830	170550	103920	1017400	1.01232	0.794667	0.744522	2.15711	O75400	O75400	>sp|O75400|PR40A_HUMAN Pre-mRNA-processing factor 40 homolog A OS=Homo sapiens GN=PRPF40A PE=1 SV=2	PRPF40A
20.5343	20.2907	20.4619	20.1053	21.0272	18.7535				3	9601000	3	2	2	2	2	1	3	2	2	2	2	1	3	2	2	2	2	1	3	3	1	3	3	3	64876	36675	49490	53672	70004	16222	290940	0.283345	1	0.466974	0.703065	O76094	O76094	>sp|O76094|SRP72_HUMAN Signal recognition particle subunit SRP72 OS=Homo sapiens GN=SRP72 PE=1 SV=3	SRP72
24.3841	24.3216	24.4196	23.7768	24.6314	24.4947				8	161330000	8	7	7	8	7	8	8	7	7	8	7	8	8	7	7	8	7	8	8	8	1	8	8	8	1511600	1186000	1130300	1534600	1786900	1341500	8491000	0.0998413	1	0.0741762	0.27824	O95232	O95232	>sp|O95232|LC7L3_HUMAN Luc7-like protein 3 OS=Homo sapiens GN=LUC7L3 PE=1 SV=2	LUC7L3
20.9774	21.6745	21.437	21.0007	22.173	21.3083				4	20589000	4	3	4	3	4	3	4	3	4	3	4	3	4	3	4	3	4	3	4	4	1	4	4	4	163220	175140	187060	177870	323720	116840	1143800	0.117355	1	-0.131007	-0.322522	P00338	P00338	>sp|P00338|LDHA_HUMAN L-lactate dehydrogenase A chain OS=Homo sapiens GN=LDHA PE=1 SV=2	LDHA
21.6696	21.9297	21.8989	21.5532	22.2736	21.9945				7	27367000	5	5	6	5	6	6	5	5	6	5	6	6	5	5	6	5	6	6	7	7	2	NaN	NaN	NaN	140460	155610	158900	175550	216760	166310	1013600	0.182132	1	-0.107691	-0.478218	P00558	P00558;P07205	>sp|P00558|PGK1_HUMAN Phosphoglycerate kinase 1 OS=Homo sapiens GN=PGK1 PE=1 SV=3	PGK1
19.4493	20.3438	19.5785	19.0215	19.4149	19.1325				2	5380100	2	2	2	2	2	2	2	2	2	2	2	2	2	2	2	2	2	2	2	2	1	2	2	2	25941	29337	16954	20958	24107	13926	131220	0.927698	0.890118	0.600865	1.98507	P02545	P02545	>sp|P02545|LMNA_HUMAN Prelamin-A/C OS=Homo sapiens GN=LMNA PE=1 SV=1	LMNA
21.0763	22.1881	21.1533	21.3701	22.5524	22.4149				5	28059000	4	4	5	4	5	4	4	4	5	4	5	4	4	4	5	4	5	4	5	5	1	5	5	5	116990	203170	140170	258630	292650	208360	1220000	0.546813	1	-0.639909	-1.2365	P04075	P04075	>sp|P04075|ALDOA_HUMAN Fructose-bisphosphate aldolase A OS=Homo sapiens GN=ALDOA PE=1 SV=2	ALDOA
22.6228	22.8471	22.7376	22.3605	23.0686	22.7998				5	49856000	5	5	5	5	5	5	5	5	5	5	5	5	5	5	5	5	5	5	5	5	1	5	5	5	353540	514050	405990	630050	485850	543190	2932700	0.010856	0.992609	-0.0071214	-0.0329236	P04406	P04406	>sp|P04406|G3P_HUMAN Glyceraldehyde-3-phosphate dehydrogenase OS=Homo sapiens GN=GAPDH PE=1 SV=3	GAPDH
23.2541	21.1699	20.5877	21.9118	22.3655	21.0932				5	32438000	5	2	3	5	4	2	5	2	3	5	4	2	5	2	3	5	4	2	5	5	2	NaN	NaN	NaN	994840	133430	114300	627400	503390	121880	2495200	0.0458959	1	-0.119574	-0.134217	P05388;Q8NHW5	P05388;Q8NHW5	>sp|P05388|RLA0_HUMAN 60S acidic ribosomal protein P0 OS=Homo sapiens GN=RPLP0 PE=1 SV=1;>sp|Q8NHW5|RLA0L_HUMAN 60S acidic ribosomal protein P0-like OS=Homo sapiens GN=RPLP0P6 PE=5 SV=1	RPLP0;RPLP0P6
21.6744	21.9912	21.9743	20.9746	22.3789	21.1514				5	25248000	5	4	4	5	5	4	5	4	4	5	5	4	5	4	4	5	5	4	5	5	6	NaN	NaN	NaN	158210	145310	135290	161830	273010	97442	971090	0.345876	1	0.378366	0.834486	P05783	P05783;CON__H-INV:HIT000015463;CON__P05784;CON__Q92764;Q92764;CON__Q497I4	>sp|P05783|K1C18_HUMAN Keratin, type I cytoskeletal 18 OS=Homo sapiens GN=KRT18 PE=1 SV=2	KRT18
22.454	23.1616	22.3446	22.7526	23.1932	23.3228				5	56918000	4	5	5	5	5	5	4	5	5	5	5	5	4	5	5	5	5	5	5	5	1	5	5	5	1945900	3107100	2209700	4709600	3656100	3344400	18973000	0.637011	1	-0.436155	-1.41249	P06454	P06454	>sp|P06454|PTMA_HUMAN Prothymosin alpha OS=Homo sapiens GN=PTMA PE=1 SV=2	PTMA
22.9093	22.9857	22.6236	22.3254	23.04	22.8643				7	52340000	5	5	5	6	7	6	5	5	5	6	7	6	5	5	5	6	7	6	7	7	1	7	7	7	327570	264080	200000	363560	364120	285490	1804800	0.148371	1	0.0962823	0.398516	P06576	P06576	>sp|P06576|ATPB_HUMAN ATP synthase subunit beta, mitochondrial OS=Homo sapiens GN=ATP5B PE=1 SV=3	ATP5B
23.3006	23.8664	23.3488	23.2282	24.1375	24.1078				15	99454000	11	12	11	13	12	13	11	12	11	13	12	13	11	12	11	13	12	13	15	15	3	NaN	NaN	NaN	628970	807700	551920	864440	881020	786580	4520600	0.385062	1	-0.319232	-0.914833	P06733	P06733;P13929;P09104	>sp|P06733|ENOA_HUMAN Alpha-enolase OS=Homo sapiens GN=ENO1 PE=1 SV=2	ENO1
21.5966	22.3177	21.8896	21.6273	22.8182	21.9824				4	31910000	4	4	4	4	4	4	4	4	4	4	4	4	4	4	4	4	4	4	4	4	1	4	4	4	247890	294220	242700	361930	474500	255840	1877100	0.1945	1	-0.20798	-0.506734	P07195	P07195	>sp|P07195|LDHB_HUMAN L-lactate dehydrogenase B chain OS=Homo sapiens GN=LDHB PE=1 SV=2	LDHB
22.3346	22.603	22.5347	22.7712	22.4586	22.1626				8	43043000	6	5	7	7	7	6	6	5	7	7	7	6	6	5	7	7	7	6	8	8	2	NaN	NaN	NaN	310400	241000	310470	484920	346310	178330	1871400	0.0471921	1	0.0266412	0.137834	P07355;A6NMY6	P07355;A6NMY6	>sp|P07355|ANXA2_HUMAN Annexin A2 OS=Homo sapiens GN=ANXA2 PE=1 SV=2;>sp|A6NMY6|AXA2L_HUMAN Putative annexin A2-like protein OS=Homo sapiens GN=ANXA2P2 PE=5 SV=2	ANXA2;ANXA2P2
23.9816	23.3916	23.285	22.6664	24.5927	23.161				10	100870000	2	3	2	3	3	3	3	4	3	4	4	4	9	8	8	9	9	8	3	4	3	NaN	NaN	NaN	977880	499870	628130	697080	1762100	478500	5043500	0.0439482	1	0.0794347	0.128767	P07437;Q9BVA1;Q13885	P07437;Q9BVA1;Q13885	>sp|P07437|TBB5_HUMAN Tubulin beta chain OS=Homo sapiens GN=TUBB PE=1 SV=2;>sp|Q9BVA1|TBB2B_HUMAN Tubulin beta-2B chain OS=Homo sapiens GN=TUBB2B PE=1 SV=1;>sp|Q13885|TBB2A_HUMAN Tubulin beta-2A chain OS=Homo sapiens GN=TUBB2A PE=1 SV=1	TUBB;TUBB2B;TUBB2A
22.3306	23.589	22.3299	22.6899	23.338	24.0769				8	67799000	4	4	4	4	4	4	4	4	4	4	4	4	8	8	8	8	8	8	4	4	1	4	4	8	212360	322380	236820	415870	375590	491500	2054500	0.460297	1	-0.618432	-1.06598	P07900	P07900	>sp|P07900|HS90A_HUMAN Heat shock protein HSP 90-alpha OS=Homo sapiens GN=HSP90AA1 PE=1 SV=5	HSP90AA1
21.1862	21.2821	21.0176	20.6662	21.4197	21.3659				4	15952000	4	4	4	2	4	4	4	4	4	2	4	4	4	4	4	2	4	4	4	4	6	NaN	NaN	NaN	170240	159900	127820	86269	197470	196660	938360	0.0147478	0.998416	0.0113436	0.0445356	P07910;P0DMR1;O60812;B7ZW38;B2RXH8	P07910;P0DMR1;O60812;B7ZW38;B2RXH8;Q86SE5	>sp|P07910|HNRPC_HUMAN Heterogeneous nuclear ribonucleoproteins C1/C2 OS=Homo sapiens GN=HNRNPC PE=1 SV=4;>sp|P0DMR1|HNRC4_HUMAN Heterogeneous nuclear ribonucleoprotein C-like 4 OS=Homo sapiens GN=HNRNPCL4 PE=3 SV=1;>sp|O60812|HNRC1_HUMAN Heterogeneous nuc	HNRNPC;HNRNPCL1;LOC649330;LOC440563
24.3271	24.9882	24.2981	24.2429	25.1679	25.0554				14	201990000	9	10	9	9	9	9	13	14	13	13	13	13	13	14	13	13	13	13	10	14	6	NaN	NaN	NaN	774570	1057200	664280	1375600	1383900	865220	6120800	0.315673	1	-0.284224	-0.771565	P08238	P08238;Q58FF7;Q58FF8;Q14568;Q58FF6;P14625	>sp|P08238|HS90B_HUMAN Heat shock protein HSP 90-beta OS=Homo sapiens GN=HSP90AB1 PE=1 SV=4	HSP90AB1
22.3035	22.4177	22.7188	21.7973	22.6226	23.1666				5	42618000	5	5	5	4	5	5	5	5	5	4	5	5	5	5	5	4	5	5	5	5	1	5	5	5	358650	341860	431530	396690	437450	540750	2506900	0.0397945	1	-0.0488065	-0.117077	P08621	P08621	>sp|P08621|RU17_HUMAN U1 small nuclear ribonucleoprotein 70 kDa OS=Homo sapiens GN=SNRNP70 PE=1 SV=2	SNRNP70
20.614	21.4727	20.9102	20.4884	21.2063	21.236				3	15175000	2	2	2	2	2	2	2	2	2	2	2	2	3	3	3	3	3	3	2	2	1	2	2	3	49097	82323	58054	99261	85822	71758	446310	0.0209885	1	0.0220928	0.0629568	P08670	P08670	>sp|P08670|VIME_HUMAN Vimentin OS=Homo sapiens GN=VIM PE=1 SV=4	VIM
24.0489	20.625	21.1248	21.6122	21.6193	20.8223				5	35523000	5	4	4	4	4	4	5	4	4	4	4	4	5	4	4	4	4	4	5	5	1	5	5	5	3764800	435020	603590	971000	716680	613640	7104700	0.204143	1	0.581649	0.528737	P08708	P08708	>sp|P08708|RS17_HUMAN 40S ribosomal protein S17 OS=Homo sapiens GN=RPS17 PE=1 SV=2	RPS17
21.4895	21.3932	21.9328	21.4506	22.6262	21.8226				3	26935000	3	3	3	3	2	3	3	3	3	3	2	3	3	3	3	3	2	3	3	3	2	NaN	NaN	NaN	211100	163270	245870	307580	335940	232620	1496400	0.39704	1	-0.361263	-0.939142	P09651	P09651;Q32P51	>sp|P09651|ROA1_HUMAN Heterogeneous nuclear ribonucleoprotein A1 OS=Homo sapiens GN=HNRNPA1 PE=1 SV=5	HNRNPA1
24.3515	24.4593	24.4351	24.0798	24.7787	24.6701				2	161540000	1	1	1	1	1	1	1	1	1	1	1	1	2	2	2	2	2	2	1	1	3	NaN	NaN	NaN	4549700	4669800	4640700	5039300	6945100	6463400	32308000	0.161221	1	-0.0942446	-0.429193	Q71UI9;P0C0S5;Q96QV6	Q71UI9;P0C0S5;Q96QV6	>sp|Q71UI9|H2AV_HUMAN Histone H2A.V OS=Homo sapiens GN=H2AFV PE=1 SV=3;>sp|P0C0S5|H2AZ_HUMAN Histone H2A.Z OS=Homo sapiens GN=H2AFZ PE=1 SV=2;>sp|Q96QV6|H2A1A_HUMAN Histone H2A type 1-A OS=Homo sapiens GN=HIST1H2AA PE=1 SV=3	H2AFV;H2AFZ;HIST1H2AA
22.1246	23.1244	22.494	22.5573	22.77	22.5164				2	46860000	2	2	2	2	2	2	2	2	2	2	2	2	2	2	2	2	2	2	2	2	4	NaN	NaN	NaN	720410	1350500	1076400	1995000	1671700	995970	7810000	0.0376428	1	-0.0335471	-0.110985	P62987;P62979;P0CG47;P0CG48	P62987;P62979;P0CG47;P0CG48	>sp|P62987|RL40_HUMAN Ubiquitin-60S ribosomal protein L40 OS=Homo sapiens GN=UBA52 PE=1 SV=2;>sp|P62979|RS27A_HUMAN Ubiquitin-40S ribosomal protein S27a OS=Homo sapiens GN=RPS27A PE=1 SV=2;>sp|P0CG47|UBB_HUMAN Polyubiquitin-B OS=Homo sapiens GN=UBB PE=1 SV	UBA52;RPS27A;UBB;UBC
19.7403	19.5417	19.5985	19.5609	20.6919	19.7353				3	6898400	1	1	1	1	1	1	2	2	2	2	2	2	3	3	2	3	3	3	1	2	2	NaN	NaN	NaN	36746	23552	26277	44228	54254	30518	215580	0.445151	1	-0.369249	-1.03582	P0DMV9;P0DMV8	P0DMV9;P0DMV8	>sp|P0DMV9|HS71B_HUMAN Heat shock 70 kDa protein 1B OS=Homo sapiens GN=HSPA1B PE=1 SV=1;>sp|P0DMV8|HS71A_HUMAN Heat shock 70 kDa protein 1A OS=Homo sapiens GN=HSPA1A PE=1 SV=1
24.2296	24.3168	24.7038	24.1658	25.1105	25.0799				6	183990000	6	6	6	6	6	6	6	6	6	6	6	6	6	6	6	6	6	6	6	6	3	NaN	NaN	NaN	1994700	1891400	2634500	2982400	3755300	3468300	16727000	0.465612	1	-0.368678	-1.07654	Q01081;P0DN76;Q8WU68	Q01081;P0DN76;Q8WU68	>sp|Q01081|U2AF1_HUMAN Splicing factor U2AF 35 kDa subunit OS=Homo sapiens GN=U2AF1 PE=1 SV=3;>sp|P0DN76|U2AF5_HUMAN Splicing factor U2AF 35 kDa subunit-like protein OS=Homo sapiens GN=U2AF1L5 PE=1 SV=1;>sp|Q8WU68|U2AF4_HUMAN Splicing factor U2AF 26 kDa su	U2AF1;U2AF1L4
21.2067	21.4352	21.3298	22.2966	21.4111	21.4681				2	23784000	2	2	2	2	2	2	2	2	2	2	2	2	2	2	2	2	2	2	2	2	1	2	2	2	366610	469390	335730	1257100	479190	489780	3397800	0.613622	1	-0.401399	-1.36693	P10599	P10599	>sp|P10599|THIO_HUMAN Thioredoxin OS=Homo sapiens GN=TXN PE=1 SV=3	TXN
23.785	24.5759	24.1319	23.7173	24.554	24.5065				12	149660000	9	9	10	10	10	11	9	9	10	10	10	11	9	9	10	10	10	11	12	12	1	12	12	12	597420	725740	652460	876430	891180	933780	4677000	0.0956944	1	-0.0949866	-0.267595	P10809	P10809	>sp|P10809|CH60_HUMAN 60 kDa heat shock protein, mitochondrial OS=Homo sapiens GN=HSPD1 PE=1 SV=2	HSPD1
18.8664	18.4925	18.5334	20.0073	20.9652	19.971				4	8120100	2	2	2	3	3	2	2	2	2	3	3	2	3	3	3	4	4	3	3	3	1	3	3	4	28905	33442	23792	76493	80617	27421	270670	2.08228	0.261143	-1.68376	-4.86086	P11021	P11021	>sp|P11021|GRP78_HUMAN 78 kDa glucose-regulated protein OS=Homo sapiens GN=HSPA5 PE=1 SV=2	HSPA5
23.6057	23.9228	23.359	23.3619	24.1908	23.9817				12	315500000	9	9	9	10	10	9	11	11	10	12	12	11	11	11	10	12	12	11	10	12	2	NaN	NaN	NaN	1439000	1612000	1339300	1907500	1568200	1694300	9560500	0.293403	1	-0.21563	-0.724515	P11142	P11142;P54652	>sp|P11142|HSP7C_HUMAN Heat shock cognate 71 kDa protein OS=Homo sapiens GN=HSPA8 PE=1 SV=1	HSPA8
20.7316	18.7257	19.8751	20.4115	21.3285	20.8714				2	15952000	2	2	2	2	2	2	2	2	2	2	2	2	2	2	2	2	2	2	2	2	2	NaN	NaN	NaN	319650	243010	241610	287390	382610	298190	1772500	0.790126	0.995818	-1.09298	-1.71161	P11233;P11234	P11233;P11234	>sp|P11233|RALA_HUMAN Ras-related protein Ral-A OS=Homo sapiens GN=RALA PE=1 SV=1;>sp|P11234|RALB_HUMAN Ras-related protein Ral-B OS=Homo sapiens GN=RALB PE=1 SV=1	RALA;RALB
22.1399	21.5944	21.5336	21.2011	23.0129	21.4257				4	29255000	2	2	2	2	2	2	4	4	4	4	4	4	4	4	4	4	4	4	2	4	2	NaN	NaN	NaN	283350	156050	149900	248990	483920	140530	1462700	0.0721755	1	-0.12396	-0.205953	P12236;P12235	P12236;P12235	>sp|P12236|ADT3_HUMAN ADP/ATP translocase 3 OS=Homo sapiens GN=SLC25A6 PE=1 SV=4;>sp|P12235|ADT1_HUMAN ADP/ATP translocase 1 OS=Homo sapiens GN=SLC25A4 PE=1 SV=4	SLC25A6;SLC25A4
22.6108	23.2478	22.8257	22.5755	23.0595	22.9079				8	55873000	7	8	7	7	7	7	7	8	7	7	7	7	7	8	7	7	7	7	8	8	2	NaN	NaN	NaN	225530	205840	155110	286770	203130	165240	1241600	0.0700664	1	0.047163	0.200313	P13639	P13639;Q15029	>sp|P13639|EF2_HUMAN Elongation factor 2 OS=Homo sapiens GN=EEF2 PE=1 SV=4	EEF2
23.3644	23.6772	23.1551	23.1632	23.793	23.4785				10	83063000	10	8	10	10	9	10	10	8	10	10	9	10	10	8	10	10	9	10	10	10	2	NaN	NaN	NaN	458440	308030	318090	573370	485960	373150	2517000	0.122356	1	-0.0793254	-0.334976	P14618	P14618;P30613	>sp|P14618|KPYM_HUMAN Pyruvate kinase PKM OS=Homo sapiens GN=PKM PE=1 SV=4	PKM
20.1629	20.3636	20.3764	20.0395	20.949	20.2195				4	9486900	3	2	3	2	3	3	3	2	3	2	3	3	3	2	3	2	3	3	4	4	1	4	4	4	80039	56420	101400	64149	126780	45553	474340	0.130461	1	-0.101713	-0.354989	P14866	P14866	>sp|P14866|HNRPL_HUMAN Heterogeneous nuclear ribonucleoprotein L OS=Homo sapiens GN=HNRNPL PE=1 SV=2	HNRNPL
20.756	23.1821	22.7534	23.1604	20.3068	21.8352				9	44716000	8	8	8	9	7	7	8	8	8	9	7	7	8	8	8	9	7	7	9	9	1	9	9	9	47477	201680	187920	412540	36337	86135	972090	0.155707	1	0.463064	0.416085	P14923	P14923	>sp|P14923|PLAK_HUMAN Junction plakoglobin OS=Homo sapiens GN=JUP PE=1 SV=3	JUP
19.7091	19.8783	19.8676	19.5563	20.3179	20.1484				2	7151800	2	2	2	2	2	2	2	2	2	2	2	2	2	2	2	2	2	2	2	2	3	NaN	NaN	NaN	91571	97729	93933	170420	201490	139500	794640	0.328121	1	-0.189239	-0.797613	P15531;O60361;P22392	P15531;O60361;P22392	>sp|P15531|NDKA_HUMAN Nucleoside diphosphate kinase A OS=Homo sapiens GN=NME1 PE=1 SV=1;>sp|O60361|NDK8_HUMAN Putative nucleoside diphosphate kinase OS=Homo sapiens GN=NME2P1 PE=5 SV=1;>sp|P22392|NDKB_HUMAN Nucleoside diphosphate kinase B OS=Homo sapiens G	NME1;NME2P1;NME2
21.8832	20.9861	20.3052	21.0536	20.1615	18.9867				3	13710000	3	3	3	3	3	1	3	3	3	3	3	1	3	3	3	3	3	1	3	3	1	3	3	3	206290	128720	96645	224650	85802	19555	761660	0.587445	1	0.990904	1.3159	P15880	P15880	>sp|P15880|RS2_HUMAN 40S ribosomal protein S2 OS=Homo sapiens GN=RPS2 PE=1 SV=2	RPS2
23.0921	24.9885	24.0932	24.8772	22.9426	23.8734				25	147760000	20	22	23	25	18	21	20	22	23	25	18	21	20	22	23	25	18	21	25	25	1	25	25	25	63067	200460	112240	397150	47415	86202	906530	0.0717125	1	0.160158	0.204717	P15924	P15924	>sp|P15924|DESP_HUMAN Desmoplakin OS=Homo sapiens GN=DSP PE=1 SV=3	DSP
23.9895	23.6547	23.427	22.9082	23.9564	24.2886				8	97694000	5	5	5	5	6	6	6	6	7	6	8	8	6	6	7	6	8	8	6	8	5	NaN	NaN	NaN	1866000	1165300	1508000	1367500	2334000	2614200	10855000	0.0203741	1	-0.0273285	-0.0611537	P16403;P10412;P16402	P16403;P10412;P16402;Q02539;P22492	>sp|P16403|H12_HUMAN Histone H1.2 OS=Homo sapiens GN=HIST1H1C PE=1 SV=2;>sp|P10412|H14_HUMAN Histone H1.4 OS=Homo sapiens GN=HIST1H1E PE=1 SV=2;>sp|P16402|H13_HUMAN Histone H1.3 OS=Homo sapiens GN=HIST1H1D PE=1 SV=2	HIST1H1C;HIST1H1E;HIST1H1D
19.0798	19.809	20.6478	19.7894	20.0395	19.6854				2	6992100	1	2	2	2	2	2	1	2	2	2	2	2	1	2	2	2	2	2	2	2	2	NaN	NaN	NaN	18447	31454	49021	53227	40021	26335	218500	0.00520253	0.987268	0.00738398	0.0158779	P17844;Q92841	P17844;Q92841	>sp|P17844|DDX5_HUMAN Probable ATP-dependent RNA helicase DDX5 OS=Homo sapiens GN=DDX5 PE=1 SV=1;>sp|Q92841|DDX17_HUMAN Probable ATP-dependent RNA helicase DDX17 OS=Homo sapiens GN=DDX17 PE=1 SV=2	DDX5;DDX17
21.9897	22.2303	22.253	22.0998	22.4009	22.5772				5	35634000	4	3	3	3	5	4	4	3	3	3	5	4	4	3	3	3	5	4	5	5	1	5	5	5	279900	150920	296540	330730	388220	335380	1781700	0.547812	1	-0.201672	-1.23845	P22626	P22626	>sp|P22626|ROA2_HUMAN Heterogeneous nuclear ribonucleoproteins A2/B1 OS=Homo sapiens GN=HNRNPA2B1 PE=1 SV=2	HNRNPA2B1
23.2222	20.8674	17.484	21.1246	21.5582	20.9631				7	23951000	7	4	1	7	7	4	7	4	1	7	7	4	7	4	1	7	7	4	7	7	1	7	7	7	617100	73576	8458.2	234270	236030	91121	1260600	0.154192	1	-0.690789	-0.412467	P23396	P23396	>sp|P23396|RS3_HUMAN 40S ribosomal protein S3 OS=Homo sapiens GN=RPS3 PE=1 SV=2	RPS3
21.7153	21.3364	21.5392	21.2155	22.7	21.1069				5	24640000	5	4	5	5	5	5	5	4	5	5	5	5	5	4	5	5	5	5	5	5	1	5	5	5	122870	84278	91482	138820	286630	70750	794830	0.0981058	1	-0.143859	-0.273793	P25705	P25705	>sp|P25705|ATPA_HUMAN ATP synthase subunit alpha, mitochondrial OS=Homo sapiens GN=ATP5A1 PE=1 SV=1	ATP5A1
23.8968	23.4896	23.8555	23.308	24.5132	24.2907				10	141250000	10	10	10	10	9	9	10	10	10	10	9	9	10	10	10	10	9	9	10	10	1	10	10	10	1725000	882270	1298600	1797400	2211200	1502000	9416500	0.30042	1	-0.29001	-0.739405	P26368	P26368	>sp|P26368|U2AF2_HUMAN Splicing factor U2AF 65 kDa subunit OS=Homo sapiens GN=U2AF2 PE=1 SV=4	U2AF2
23.6364	20.766	20.5798	23.0656	22.8253	21.0523				6	46620000	6	5	5	6	6	4	6	5	5	6	6	4	6	5	5	6	6	4	6	6	1	6	6	6	1649700	234160	206030	1703700	1067900	318480	5180000	0.216251	1	-0.653688	-0.556096	P26373	P26373	>sp|P26373|RL13_HUMAN 60S ribosomal protein L13 OS=Homo sapiens GN=RPL13 PE=1 SV=4	RPL13
20.0825	20.3205	20.0687	19.8678	20.6224	20.176				2	8476600	2	2	2	2	2	2	2	2	2	2	2	2	2	2	2	2	2	2	2	2	1	2	2	2	49289	58283	40401	56043	100220	48953	353190	0.0994378	1	-0.064813	-0.277207	P26641	P26641	>sp|P26641|EF1G_HUMAN Elongation factor 1-gamma OS=Homo sapiens GN=EEF1G PE=1 SV=3	EEF1G
18.1661	18.186	17.7963	20.7041	21.4504	21.2601				3	18592000	3	3	3	3	3	3	3	3	3	3	3	3	3	3	3	3	3	3	3	3	1	3	3	3	119940	113550	153460	121720	119110	115900	743670	3.55932	0.031	-3.08875	-12.0064	P29401	P29401	>sp|P29401|TKT_HUMAN Transketolase OS=Homo sapiens GN=TKT PE=1 SV=3	TKT
21.2882	21.1882	21.5403	20.5274	21.769	21.1296				3	18844000	3	2	2	3	2	3	3	2	2	3	2	3	3	2	2	3	2	3	3	3	2	NaN	NaN	NaN	198890	124060	125860	276210	194140	127740	1046900	0.203534	1	0.196948	0.527353	P31943;P55795	P31943;P55795	>sp|P31943|HNRH1_HUMAN Heterogeneous nuclear ribonucleoprotein H OS=Homo sapiens GN=HNRNPH1 PE=1 SV=4;>sp|P55795|HNRH2_HUMAN Heterogeneous nuclear ribonucleoprotein H2 OS=Homo sapiens GN=HNRNPH2 PE=1 SV=1	HNRNPH1;HNRNPH2
22.4322	22.345	18.7245	22.2765	22.1902	23.1032				2	39537000	2	2	1	2	2	2	2	2	1	2	2	2	2	2	1	2	2	2	2	2	1	2	2	2	938470	613690	397920	920060	616720	906120	4393000	0.46729	1	-1.35608	-1.07987	P32969	P32969	>sp|P32969|RL9_HUMAN 60S ribosomal protein L9 OS=Homo sapiens GN=RPL9 PE=1 SV=1	RPL9
27.0295	27.7714	27.1441	18.4922	19.0114	21.3839				29	591290000	29	28	28	0	3	2	29	28	28	0	3	2	29	28	28	0	3	2	29	29	1	29	29	29	5456400	2905300	4749500	0	12489	16090	13140000	2.95078	0.104	7.68585	8.35887	P33991	P33991	>sp|P33991|MCM4_HUMAN DNA replication licensing factor MCM4 OS=Homo sapiens GN=MCM4 PE=1 SV=5	MCM4
27.0187	26.3671	27.1538	18.4237	18.9326	18.2828		+	MCM64_HeLaK4	25	421150000	23	24	24	0	5	2	23	24	24	0	5	2	23	24	24	0	5	2	25	25	1	25	25	25	4451000	2441800	4146700	0	30206	13130	11083000	4.92051	0	8.30019	26.5239	P33993	P33993	>sp|P33993|MCM7_HUMAN DNA replication licensing factor MCM7 OS=Homo sapiens GN=MCM7 PE=1 SV=4	MCM7
18.9454	18.8192	20.9215	20.5509	21.0148	20.7634				3	11013000	1	2	3	3	3	3	1	2	3	3	3	3	1	2	3	3	3	3	3	3	1	3	3	3	47276	70810	138200	130430	128680	96457	611840	0.809791	0.988	-1.21435	-1.75033	P35232	P35232	>sp|P35232|PHB_HUMAN Prohibitin OS=Homo sapiens GN=PHB PE=1 SV=1	PHB
21.0663	20.6651	19.4901	24.345	24.0094	21.369				24	72611000	10	6	3	22	18	11	11	6	4	24	20	11	11	6	4	24	20	11	22	24	4	NaN	NaN	NaN	39759	13181	9247.6	400370	195820	39808	698180	1.26267	0.614	-2.83395	-2.69071	P35579	P35579;P35749;P35580;REV__Q9UKV3	>sp|P35579|MYH9_HUMAN Myosin-9 OS=Homo sapiens GN=MYH9 PE=1 SV=4	MYH9
18.2306	19.9911	19.5506	21.6657	20.4608	19.8641				2	13265000	1	2	2	2	2	2	1	2	2	2	2	2	1	2	2	2	2	2	2	2	1	2	2	2	194290	65651	38902	298590	171690	59973	829090	0.874304	0.938889	-1.40611	-1.87815	P36578	P36578	>sp|P36578|RL4_HUMAN 60S ribosomal protein L4 OS=Homo sapiens GN=RPL4 PE=1 SV=5	RPL4
21.6448	21.8372	21.4057	21.1689	21.7574	21.9024				6	23348000	4	5	4	6	4	3	4	5	4	6	4	3	4	5	4	6	4	3	6	6	1	6	6	6	99108	106510	73323	130020	129540	75918	614410	0.0256297	1	0.0196349	0.0765024	P38646	P38646	>sp|P38646|GRP75_HUMAN Stress-70 protein, mitochondrial OS=Homo sapiens GN=HSPA9 PE=1 SV=2	HSPA9
24.4848	22.02	21.2125	24.0119	23.6106	22.0754				5	85749000	5	4	4	5	5	4	5	4	4	5	5	4	5	4	4	5	5	4	5	5	1	5	5	5	2660500	425620	250960	3160200	1624300	453400	8574900	0.224831	1	-0.660202	-0.575313	P39019	P39019	>sp|P39019|RS19_HUMAN 40S ribosomal protein S19 OS=Homo sapiens GN=RPS19 PE=1 SV=2	RPS19
22.2794	19.8901	20.4707	20.4032	21.0867	20.566				3	17720000	3	2	3	3	3	3	3	2	3	3	3	3	3	2	3	3	3	3	3	3	1	3	3	3	327400	45702	100150	163920	179290	116160	932620	0.0928422	1	0.194758	0.260236	P39023	P39023	>sp|P39023|RL3_HUMAN 60S ribosomal protein L3 OS=Homo sapiens GN=RPL3 PE=1 SV=2	RPL3
20.992	20.3215	20.7226	20.6654	21.3651	18.8101				2	13278000	2	2	2	2	2	1	2	2	2	2	2	1	2	2	2	2	2	1	2	2	1	2	2	2	157400	24693	70888	110480	94029	53200	510700	0.194386	1	0.398484	0.506473	P40227	P40227	>sp|P40227|TCPZ_HUMAN T-complex protein 1 subunit zeta OS=Homo sapiens GN=CCT6A PE=1 SV=3	CCT6A
21.2476	20.1989	19.877	20.4733	20.6049	19.7357				2	10643000	2	2	2	2	2	2	2	2	2	2	2	2	2	2	2	2	2	2	2	2	2	NaN	NaN	NaN	961540	230200	147860	598630	509990	212480	2660700	0.125825	1	0.169842	0.343568	Q6NVV1;P40429	Q6NVV1;P40429	>sp|Q6NVV1|R13P3_HUMAN Putative 60S ribosomal protein L13a protein RPL13AP3 OS=Homo sapiens GN=RPL13AP3 PE=5 SV=1;>sp|P40429|RL13A_HUMAN 60S ribosomal protein L13a OS=Homo sapiens GN=RPL13A PE=1 SV=2	RPL13A
23.026	21.9987	22.5521	22.2216	23.1489	22.5782				6	46957000	6	3	5	5	6	5	6	3	5	5	6	5	6	3	5	5	6	5	6	6	1	6	6	6	1003700	296250	571470	787270	1020400	589740	4268800	0.111931	1	-0.123977	-0.30892	P46777	P46777	>sp|P46777|RL5_HUMAN 60S ribosomal protein L5 OS=Homo sapiens GN=RPL5 PE=1 SV=3	RPL5
24.1777	22.4862	22.7733	22.832	23.6016	23.3384				6	77603000	6	5	6	6	6	6	6	5	6	6	6	6	6	5	6	6	6	6	6	6	1	6	6	6	2194400	479300	613400	1753300	1050300	964210	7054900	0.0684626	1	-0.111595	-0.196011	P46781	P46781	>sp|P46781|RS9_HUMAN 40S ribosomal protein S9 OS=Homo sapiens GN=RPS9 PE=1 SV=3	RPS9
24.1521	21.0214	21.0754	23.6901	23.6238	20.462				4	65712000	4	3	3	4	4	4	4	3	3	4	4	4	4	3	3	4	4	4	4	4	1	4	4	4	2607700	182930	239060	1760200	1585900	195270	6571200	0.125503	1	-0.509001	-0.34277	P46782	P46782	>sp|P46782|RS5_HUMAN 40S ribosomal protein S5 OS=Homo sapiens GN=RPS5 PE=1 SV=4	RPS5
22.5575	20.7981	21.2507	21.3474	22.0612	21.36				2	24478000	2	2	2	2	2	2	2	2	2	2	2	2	2	2	2	2	2	2	2	2	1	2	2	2	1901300	469300	545610	1194300	1233900	775160	6119500	0.0315605	0.997944	-0.0540988	-0.0936279	P47914	P47914	>sp|P47914|RL29_HUMAN 60S ribosomal protein L29 OS=Homo sapiens GN=RPL29 PE=1 SV=2	RPL29
22.5116	20.1238	19.6103	20.5525	20.7967	19.9617				2	15642000	2	2	2	2	2	2	2	2	2	2	2	2	2	2	2	2	2	2	2	2	1	2	2	2	883110	196580	96924	695320	583690	151290	2606900	0.122724	1	0.311586	0.335888	P49207	P49207	>sp|P49207|RL34_HUMAN 60S ribosomal protein L34 OS=Homo sapiens GN=RPL34 PE=1 SV=3	RPL34
20.2436	18.5183	19.9466	19.9362	20.5744	19.9282				2	7515800	2	1	2	2	2	2	2	1	2	2	2	2	2	1	2	2	2	2	2	2	1	2	2	2	46363	12258	29593	52893	81187	28233	250530	0.429644	1	-0.576734	-1.00481	P49411	P49411	>sp|P49411|EFTU_HUMAN Elongation factor Tu, mitochondrial OS=Homo sapiens GN=TUFM PE=1 SV=2	TUFM
26.6657	26.4591	27.0748	19.2762	18.9873	19.0349		+	MCM64_HeLaK4	27	393300000	27	24	27	0	1	0	27	24	27	0	1	0	27	24	27	0	1	0	27	27	1	27	27	27	3244800	2247800	3442400	0	3649.9	0	8938700	5.53512	0	7.63376	37.8279	P49736	P49736	>sp|P49736|MCM2_HUMAN DNA replication licensing factor MCM2 OS=Homo sapiens GN=MCM2 PE=1 SV=4	MCM2
21.2312	21.0858	21.4627	20.4159	20.984	19.4558				3	14516000	3	3	3	3	3	2	3	3	3	3	3	2	3	3	3	3	3	2	3	3	1	3	3	3	97456	85791	79024	63042	67188	47379	439880	0.995249	0.781	0.974651	2.12212	P49756	P49756	>sp|P49756|RBM25_HUMAN RNA-binding protein 25 OS=Homo sapiens GN=RBM25 PE=1 SV=3	RBM25
20.0059	19.9249	19.9393	19.42	20.8956	18.3937				2	7666800	2	2	2	1	2	1	2	2	2	1	2	1	2	2	2	1	2	1	2	2	1	2	2	2	29376	23767	22187	25739	43023	19032	163120	0.205831	1	0.386931	0.532568	P52272	P52272	>sp|P52272|HNRPM_HUMAN Heterogeneous nuclear ribonucleoprotein M OS=Homo sapiens GN=HNRNPM PE=1 SV=3	HNRNPM
22.0485	22.1447	21.8352	21.3331	22.3071	18.7919				3	26613000	3	3	3	3	3	2	3	3	3	3	3	2	3	3	3	3	3	2	3	3	1	3	3	3	388450	293730	252100	355450	370910	113580	1774200	0.497539	1	1.19877	1.1397	P52597	P52597	>sp|P52597|HNRPF_HUMAN Heterogeneous nuclear ribonucleoprotein F OS=Homo sapiens GN=HNRNPF PE=1 SV=3	HNRNPF
19.6875	20.0815	20.7953	19.2641	19.5269	22.1969				3	10995000	2	2	2	3	3	3	2	2	2	3	3	3	2	2	2	3	3	3	3	3	1	3	3	3	172130	228260	260090	292980	235890	1009700	2199000	0.0488333	1	-0.141174	-0.1424	P53999	P53999	>sp|P53999|TCP4_HUMAN Activated RNA polymerase II transcriptional coactivator p15 OS=Homo sapiens GN=SUB1 PE=1 SV=3	SUB1
23.0527	23.2917	23.4757	22.7022	23.6439	23.9444				6	77571000	6	6	6	6	6	6	6	6	6	6	6	6	6	6	6	6	6	6	6	6	1	6	6	6	440680	395820	488060	510820	640420	627050	3102900	0.148319	1	-0.156847	-0.398393	P56182	P56182	>sp|P56182|RRP1_HUMAN Ribosomal RNA processing protein 1 homolog A OS=Homo sapiens GN=RRP1 PE=1 SV=1	RRP1
19.1771	18.687	18.0347	19.1972	20.8237	19.2762				3	5662200	2	2	1	2	2	2	2	2	1	2	2	2	3	3	2	3	3	3	2	2	1	2	2	3	3146.5	1386.5	2140.1	4475.1	6734	2934.7	20817	0.842167	0.984	-1.13279	-1.81431	P58107	P58107	>sp|P58107|EPIPL_HUMAN Epiplakin OS=Homo sapiens GN=EPPK1 PE=1 SV=2	EPPK1
19.5983	20.081	19.8526	19.5475	20.0246	20.5713				3	7105500	3	3	3	3	2	3	3	3	3	3	2	3	3	3	3	3	2	3	3	3	1	3	3	3	48614	72825	53867	56988	47968	75013	355280	0.246541	1	-0.203821	-0.623349	P60174	P60174	>sp|P60174|TPIS_HUMAN Triosephosphate isomerase OS=Homo sapiens GN=TPI1 PE=1 SV=3	TPI1
19.7441	19.8952	18.811	22.0445	21.7615	19.8815				3	15574000	3	3	1	3	2	3	3	3	1	3	2	3	3	3	1	3	2	3	3	3	2	NaN	NaN	NaN	125320	132070	65193	757790	350900	126150	1557400	1.08164	0.806154	-1.74575	-2.30084	P60660;P14649	P60660;P14649	>sp|P60660|MYL6_HUMAN Myosin light polypeptide 6 OS=Homo sapiens GN=MYL6 PE=1 SV=2;>sp|P14649|MYL6B_HUMAN Myosin light chain 6B OS=Homo sapiens GN=MYL6B PE=1 SV=1	MYL6;MYL6B
23.156	23.5484	22.9308	23.0094	23.4294	23.313				5	66075000	2	2	2	2	2	2	5	5	5	5	5	5	5	5	5	5	5	5	2	5	1	2	5	5	641040	567380	484230	264580	198470	717120	2872800	0.0614014	1	-0.0388616	-0.176934	P60842	P60842	>sp|P60842|IF4A1_HUMAN Eukaryotic initiation factor 4A-I OS=Homo sapiens GN=EIF4A1 PE=1 SV=1	EIF4A1
21.8557	22.1397	21.9872	21.5406	22.418	22.1034				6	30469000	5	5	4	5	6	6	5	5	4	5	6	6	5	5	4	5	6	6	6	6	1	6	6	6	252920	198480	164390	275860	214060	219050	1324800	0.033186	1	-0.0264816	-0.0982866	P61978	P61978	>sp|P61978|HNRPK_HUMAN Heterogeneous nuclear ribonucleoprotein K OS=Homo sapiens GN=HNRNPK PE=1 SV=1	HNRNPK
19.038	21.2848	20.4999	20.4964	20.5668	20.8676				3	12153000	2	2	2	2	2	2	2	2	2	2	2	2	3	3	3	3	3	3	2	2	1	2	2	3	98034	131830	83297	173900	115850	156680	759590	0.214822	1	-0.369377	-0.552882	P61981	P61981	>sp|P61981|1433G_HUMAN 14-3-3 protein gamma OS=Homo sapiens GN=YWHAG PE=1 SV=2	YWHAG
23.9552	22.9868	23.1161	23.439	24.0188	22.9363				6	85610000	6	6	6	6	6	6	6	6	6	6	6	6	6	6	6	6	6	6	6	6	1	6	6	6	1952100	898320	1007200	2212500	2428700	1013400	9512200	0.0915694	1	-0.111986	-0.256942	P62241	P62241	>sp|P62241|RS8_HUMAN 40S ribosomal protein S8 OS=Homo sapiens GN=RPS8 PE=1 SV=2	RPS8
24.4109	21.2681	20.8852	22.4106	23.8107	21.1537				5	65112000	5	3	3	4	5	2	5	3	3	4	5	2	5	3	3	4	5	2	5	5	1	5	5	5	2156900	211100	192920	1864400	1411200	82754	5919300	0.0697421	1	-0.270273	-0.199444	P62249	P62249	>sp|P62249|RS16_HUMAN 40S ribosomal protein S16 OS=Homo sapiens GN=RPS16 PE=1 SV=2	RPS16
21.3696	19.1169	19.0611	20.4471	20.634	21.3617				3	12517000	2	2	1	2	2	3	2	2	1	2	2	3	2	2	1	2	2	3	3	3	1	3	3	3	679250	433670	110680	651740	388480	865520	3129300	0.523887	1	-0.965071	-1.19155	P62263	P62263	>sp|P62263|RS14_HUMAN 40S ribosomal protein S14 OS=Homo sapiens GN=RPS14 PE=1 SV=3	RPS14
18.0926	18.539	21.7607	22.0021	22.7041	22.4224				4	36319000	2	2	3	4	3	3	2	2	3	4	3	3	2	2	3	4	3	3	4	4	1	4	4	4	1351700	484460	595890	1414200	1283400	923600	6053200	1.16698	0.670333	-2.91209	-2.48179	P62266	P62266	>sp|P62266|RS23_HUMAN 40S ribosomal protein S23 OS=Homo sapiens GN=RPS23 PE=1 SV=3	RPS23
24.2014	21.9657	21.342	23.6054	23.4253	21.2269				6	74749000	6	4	3	6	6	3	6	4	3	6	6	3	6	4	3	6	6	3	6	6	1	6	6	6	2825200	471540	251130	2958000	1536700	262820	8305400	0.0758268	1	-0.249481	-0.215672	P62269	P62269	>sp|P62269|RS18_HUMAN 40S ribosomal protein S18 OS=Homo sapiens GN=RPS18 PE=1 SV=3	RPS18
23.5042	22.1783	22.5716	22.9185	23.0149	23.0977				3	58749000	3	3	2	3	3	3	3	3	2	3	3	3	3	3	2	3	3	3	3	3	1	3	3	3	1638900	552500	650250	1533900	1148000	1004100	6527700	0.260162	1	-0.258987	-0.653088	P62277	P62277	>sp|P62277|RS13_HUMAN 40S ribosomal protein S13 OS=Homo sapiens GN=RPS13 PE=1 SV=2	RPS13
20.2988	17.8922	18.4815	19.5921	19.8926	20.0873				2	4879200	2	1	2	2	2	2	2	1	2	2	2	2	2	1	2	2	2	2	2	2	1	2	2	2	51114	38490	105730	151180	144820	205710	697030	0.583845	1	-0.966508	-1.30887	P62316	P62316	>sp|P62316|SMD2_HUMAN Small nuclear ribonucleoprotein Sm D2 OS=Homo sapiens GN=SNRPD2 PE=1 SV=1	SNRPD2
20.8859	20.167	19.9399	20.5978	20.7336	20.1584				2	10744000	2	2	2	2	2	2	2	2	2	2	2	2	2	2	2	2	2	2	2	2	1	2	2	2	307910	94913	69843	267960	241240	92562	1074400	0.189955	1	-0.165662	-0.496294	P62424	P62424	>sp|P62424|RL7A_HUMAN 60S ribosomal protein L7a OS=Homo sapiens GN=RPL7A PE=1 SV=2	RPL7A
24.6431	22.2609	22.6502	23.1066	23.6076	23.5635				9	97207000	9	6	6	7	8	8	9	6	6	7	8	8	9	6	6	7	8	8	9	9	3	NaN	NaN	NaN	2408100	314930	455880	926590	1154700	815210	6075400	0.11612	1	-0.241168	-0.319434	P62701	P62701;P22090;Q8TD47	>sp|P62701|RS4X_HUMAN 40S ribosomal protein S4, X isoform OS=Homo sapiens GN=RPS4X PE=1 SV=2	RPS4X
22.8425	21.984	22.2454	22.0407	22.9743	22.9281				4	44146000	4	4	4	4	4	4	4	4	4	4	4	4	4	4	4	4	4	4	4	4	1	4	4	4	1586600	724980	696360	1377900	1653000	1318900	7357700	0.297459	1	-0.290351	-0.733131	P62750	P62750	>sp|P62750|RL23A_HUMAN 60S ribosomal protein L23a OS=Homo sapiens GN=RPL23A PE=1 SV=1	RPL23A
24.6959	23.4179	23.7893	24.038	24.335	24.0686				6	132290000	5	5	6	6	6	6	5	5	6	6	6	6	5	5	6	6	6	6	6	6	1	6	6	6	3768200	1603900	1843200	3892700	3110500	2317800	16536000	0.173864	1	-0.179497	-0.458961	P62753	P62753	>sp|P62753|RS6_HUMAN 40S ribosomal protein S6 OS=Homo sapiens GN=RPS6 PE=1 SV=1	RPS6
26.1315	26.2048	26.3832	25.293	26.433	25.9223				7	512080000	7	6	7	7	7	6	7	6	7	7	7	6	7	6	7	7	7	6	7	7	1	7	7	7	12732000	14164000	15258000	13251000	19346000	10594000	85346000	0.455403	1	0.357053	1.05625	P62805	P62805	>sp|P62805|H4_HUMAN Histone H4 OS=Homo sapiens GN=HIST1H4A PE=1 SV=2	HIST1H4A
20.9781	21.1517	20.8894	20.4717	21.3096	21.6185				4	16211000	4	3	3	4	2	4	4	3	3	4	2	4	4	3	3	4	2	4	4	4	1	4	4	4	143400	141420	110980	406190	148720	523020	1473700	0.133046	1	-0.126879	-0.361329	P62826	P62826	>sp|P62826|RAN_HUMAN GTP-binding nuclear protein Ran OS=Homo sapiens GN=RAN PE=1 SV=3	RAN
23.3194	22.0086	21.8333	22.0045	22.3699	22.4981				3	40967000	3	3	3	3	3	3	3	3	3	3	3	3	3	3	3	3	3	3	3	3	1	3	3	3	1409200	412190	430330	905900	766110	628130	4551900	0.0683433	1	0.0962105	0.195691	P62829	P62829	>sp|P62829|RL23_HUMAN 60S ribosomal protein L23 OS=Homo sapiens GN=RPL23 PE=1 SV=1	RPL23
22.04	20.1903	20.1568	20.1297	20.6586	20.7594				2	13303000	2	2	2	2	2	2	2	2	2	2	2	2	2	2	2	2	2	2	2	2	1	2	2	2	799970	227450	239900	330930	330990	287990	2217200	0.161166	1	0.279807	0.429063	P62847	P62847	>sp|P62847|RS24_HUMAN 40S ribosomal protein S24 OS=Homo sapiens GN=RPS24 PE=1 SV=1	RPS24
23.5692	21.5404	21.706	22.6394	23.267	21.443				3	47799000	3	3	3	3	3	3	3	3	3	3	3	3	3	3	3	3	3	3	3	3	1	3	3	3	2901200	630770	718930	2290700	2207100	811190	9559800	0.0741712	1	-0.177931	-0.211272	P62851	P62851	>sp|P62851|RS25_HUMAN 40S ribosomal protein S25 OS=Homo sapiens GN=RPS25 PE=1 SV=1	RPS25
22.4435	21.257	21.6489	21.8503	22.3533	22.0097				2	30121000	2	2	2	2	2	2	2	2	2	2	2	2	2	2	2	2	2	2	2	2	2	NaN	NaN	NaN	1362900	501240	650220	1356800	1248400	904620	6024200	0.309786	1	-0.287941	-0.759185	P62854;Q5JNZ5	P62854;Q5JNZ5	>sp|P62854|RS26_HUMAN 40S ribosomal protein S26 OS=Homo sapiens GN=RPS26 PE=1 SV=3;>sp|Q5JNZ5|RS26L_HUMAN Putative 40S ribosomal protein S26-like 1 OS=Homo sapiens GN=RPS26P11 PE=5 SV=1	RPS26;RPS26P11
21.7497	20.7528	18.8409	22.0925	21.6195	20.5697				3	19478000	3	2	1	3	3	2	3	2	1	3	3	2	3	2	1	3	3	2	3	3	1	3	3	3	1104400	137730	69043	962090	858090	114910	3246300	0.434814	1	-0.979425	-1.01517	P62888	P62888	>sp|P62888|RL30_HUMAN 60S ribosomal protein L30 OS=Homo sapiens GN=RPL30 PE=1 SV=2	RPL30
21.4071	21.7693	21.7471	21.0098	21.9165	21.8337				5	25619000	4	4	4	5	5	3	4	4	4	5	5	3	4	4	4	5	5	3	5	5	1	5	5	5	439680	336100	312570	690110	489630	293810	2561900	0.0605187	1	0.0544968	0.174533	P62937	P62937	>sp|P62937|PPIA_HUMAN Peptidyl-prolyl cis-trans isomerase A OS=Homo sapiens GN=PPIA PE=1 SV=2	PPIA
21.3614	21.6001	21.623	21.0421	21.6259	22.2462				5	23189000	3	3	3	3	3	3	5	5	5	5	5	5	5	5	5	5	5	5	3	5	4	NaN	NaN	NaN	215530	256000	188720	286820	324100	385190	1656400	0.111338	1	-0.109919	-0.307427	P63104	P63104;P31946;Q04917;P31947	>sp|P63104|1433Z_HUMAN 14-3-3 protein zeta/delta OS=Homo sapiens GN=YWHAZ PE=1 SV=1	YWHAZ
22.8293	22.6763	22.6937	22.5596	22.4644	22.7819				2	53824000	2	2	1	2	2	2	2	2	1	2	2	2	2	2	1	2	2	2	2	2	2	NaN	NaN	NaN	1211000	938220	674770	1814600	1013300	1076100	6728000	0.548503	1	0.131147	1.23981	P63241;Q6IS14	P63241;Q6IS14	>sp|P63241|IF5A1_HUMAN Eukaryotic translation initiation factor 5A-1 OS=Homo sapiens GN=EIF5A PE=1 SV=2;>sp|Q6IS14|IF5AL_HUMAN Eukaryotic translation initiation factor 5A-1-like OS=Homo sapiens GN=EIF5AL1 PE=2 SV=2	EIF5A;EIF5AL1
26.2974	26.4924	25.9221	26.3961	26.911	26.3063				13	744810000	1	1	1	1	1	1	13	13	13	12	12	11	13	13	13	12	12	11	1	13	1	1	13	13	5922300	5335000	3756400	9500800	8252600	4473600	37241000	0.524522	1	-0.300566	-1.19279	P63261	P63261	>sp|P63261|ACTG_HUMAN Actin, cytoplasmic 2 OS=Homo sapiens GN=ACTG1 PE=1 SV=1	ACTG1
26.3022	26.0235	26.2263	25.7734	26.6323	26.6592				14	588020000	7	8	8	8	8	8	12	14	13	13	14	13	12	14	13	13	14	13	8	14	2	NaN	NaN	NaN	7556300	5132200	5973400	8825900	9838100	7906400	45232000	0.220223	1	-0.170947	-0.565009	P67809	P67809;Q9Y2T7	>sp|P67809|YBOX1_HUMAN Nuclease-sensitive element-binding protein 1 OS=Homo sapiens GN=YBX1 PE=1 SV=3	YBX1
24.249	24.9768	24.4464	24.349	25.6325	25.171				8	230870000	7	8	7	6	7	7	7	8	7	6	7	7	7	8	7	6	7	7	8	8	3	NaN	NaN	NaN	1880200	1952300	854730	2052800	2536300	1717500	10994000	0.496514	1	-0.493451	-1.13768	Q5VTE0;P68104;Q05639	Q5VTE0;P68104;Q05639	>sp|Q5VTE0|EF1A3_HUMAN Putative elongation factor 1-alpha-like 3 OS=Homo sapiens GN=EEF1A1P5 PE=5 SV=1;>sp|P68104|EF1A1_HUMAN Elongation factor 1-alpha 1 OS=Homo sapiens GN=EEF1A1 PE=1 SV=1;>sp|Q05639|EF1A2_HUMAN Elongation factor 1-alpha 2 OS=Homo sapiens	EEF1A1P5;EEF1A1;EEF1A2
23.9653	23.4243	23.3645	22.9225	24.2778	23.0122				10	151990000	3	3	3	3	3	2	10	8	9	9	9	6	10	8	9	9	9	6	3	10	7	NaN	NaN	NaN	1604800	966500	960680	1251200	2095000	721310	7599500	0.13997	1	0.180588	0.378217	P68371;P04350	P68371;P04350;Q3ZCM7;A6NNZ2;Q9BUF5;Q9H4B7;CON__ENSEMBL:ENSBTAP00000025008	>sp|P68371|TBB4B_HUMAN Tubulin beta-4B chain OS=Homo sapiens GN=TUBB4B PE=1 SV=1;>sp|P04350|TBB4A_HUMAN Tubulin beta-4A chain OS=Homo sapiens GN=TUBB4A PE=1 SV=2	TUBB4B;TUBB4A
22.9037	23.965	23.3221	24.7009	22.1397	23.1218				3	101610000	3	3	3	3	3	3	3	3	3	3	3	3	3	3	3	3	3	3	3	3	1	3	3	3	1929800	3391000	2007100	10054000	996840	1942400	20321000	0.0317997	1	0.076142	0.0943144	P81605	P81605	>sp|P81605|DCD_HUMAN Dermcidin OS=Homo sapiens GN=DCD PE=1 SV=2	DCD
20.9739	19.1488	19.2028	19.4887	20.3891	19.661				2	9403000	2	2	2	2	2	2	2	2	2	2	2	2	2	2	2	2	2	2	2	2	1	2	2	2	359520	75421	81034	252600	252800	154010	1175400	0.0365114	1	-0.0711314	-0.107771	P83731	P83731	>sp|P83731|RL24_HUMAN 60S ribosomal protein L24 OS=Homo sapiens GN=RPL24 PE=1 SV=1	RPL24
19.4905	21.5045	21.5906	21.6432	21.91	21.549				2	20271000	1	2	2	2	2	2	1	2	2	2	2	2	1	2	2	2	2	2	2	2	1	2	2	2	99223	442500	571840	884540	820860	559480	3378400	0.532121	1	-0.838858	-1.20771	P84098	P84098	>sp|P84098|RL19_HUMAN 60S ribosomal protein L19 OS=Homo sapiens GN=RPL19 PE=1 SV=1	RPL19
22.2749	21.8436	22.6325	22.0515	23.0055	24.1295				5	52623000	5	4	5	5	5	5	5	4	5	5	5	5	5	4	5	5	5	5	5	5	2	NaN	NaN	NaN	856050	520260	763640	1121000	1378500	2878200	7517600	0.560724	1	-0.811803	-1.26371	P84103	P84103;Q16629	>sp|P84103|SRSF3_HUMAN Serine/arginine-rich splicing factor 3 OS=Homo sapiens GN=SRSF3 PE=1 SV=1	SRSF3
23.7086	23.4865	23.5987	23.0404	24.5913	24.2279				10	110480000	10	9	10	10	10	10	10	9	10	10	10	10	10	9	10	10	10	10	10	10	1	10	10	10	504020	307910	371350	472830	850160	479770	2986000	0.306207	1	-0.355286	-0.751638	Q00839	Q00839	>sp|Q00839|HNRPU_HUMAN Heterogeneous nuclear ribonucleoprotein U OS=Homo sapiens GN=HNRNPU PE=1 SV=6	HNRNPU
21.0952	21.7248	21.6515	22.7369	20.9388	21.5582				4	27958000	4	3	4	4	4	3	4	3	4	4	4	3	4	3	4	4	4	3	4	4	1	4	4	4	61387	100980	116860	320070	44388	38215	681910	0.170425	1	-0.254122	-0.450904	Q02413	Q02413	>sp|Q02413|DSG1_HUMAN Desmoglein-1 OS=Homo sapiens GN=DSG1 PE=1 SV=2	DSG1
22.1904	22.1572	22.6929	21.691	22.4433	21.9227				2	33876000	2	2	2	2	2	2	2	2	2	2	2	2	2	2	2	2	2	2	2	2	1	2	2	2	573520	347710	572320	387780	626590	315120	2823000	0.509243	1	0.327866	1.16276	Q05519	Q05519	>sp|Q05519|SRS11_HUMAN Serine/arginine-rich splicing factor 11 OS=Homo sapiens GN=SRSF11 PE=1 SV=1	SRSF11
20.8123	21.389	20.7728	20.804	21.2044	21.5163				3	16324000	2	3	2	3	3	2	2	3	2	3	3	2	2	3	2	3	3	2	3	3	1	3	3	3	89445	229330	105120	277950	221670	164740	1088300	0.254241	1	-0.183502	-0.640195	Q06830	Q06830	>sp|Q06830|PRDX1_HUMAN Peroxiredoxin-1 OS=Homo sapiens GN=PRDX1 PE=1 SV=1	PRDX1
22.2561	20.4855	20.5552	22.8272	21.705	18.9095				3	25666000	3	2	2	3	3	0	3	2	2	3	3	0	3	2	2	3	3	0	3	3	1	3	3	3	1278200	73316	88101	1365800	861020	0	3666500	0.0122688	0.996347	-0.0483233	-0.0371501	Q07020	Q07020	>sp|Q07020|RL18_HUMAN 60S ribosomal protein L18 OS=Homo sapiens GN=RPL18 PE=1 SV=2	RPL18
22.6447	21.6255	21.5925	21.7392	21.7137	21.6707				3	28188000	3	3	3	3	3	3	3	3	3	3	3	3	3	3	3	3	3	3	3	3	3	NaN	NaN	NaN	508390	210330	236650	429890	278030	215920	1879200	0.287633	1	0.246381	0.712226	Q13247;Q08170	Q13247;Q08170;Q13243	>sp|Q13247|SRSF6_HUMAN Serine/arginine-rich splicing factor 6 OS=Homo sapiens GN=SRSF6 PE=1 SV=2;>sp|Q08170|SRSF4_HUMAN Serine/arginine-rich splicing factor 4 OS=Homo sapiens GN=SRSF4 PE=1 SV=2	SRSF6;SRSF4
20.9594	20.9135	18.6839	21.9995	20.7825	21.0063				4	16549000	4	3	1	4	2	4	4	3	1	4	2	4	4	3	1	4	2	4	4	4	1	4	4	4	98105	15689	8392.1	135630	34193	52773	344780	0.571059	1	-1.07714	-1.28391	Q08554	Q08554	>sp|Q08554|DSC1_HUMAN Desmocollin-1 OS=Homo sapiens GN=DSC1 PE=1 SV=2	DSC1
21.5501	19.9415	20.8292	20.7254	21.1837	18.6624				4	12543000	4	3	4	4	4	1	4	3	4	4	4	1	4	3	4	4	4	1	4	4	2	NaN	NaN	NaN	68983	11812	39428	44850	48423	2757	216250	0.256367	1	0.583096	0.644831	Q12965	Q12965;O00160	>sp|Q12965|MYO1E_HUMAN Unconventional myosin-Ie OS=Homo sapiens GN=MYO1E PE=1 SV=2	MYO1E
21.6208	21.3527	22.637	17.8092	21.3326	19.0534				2	18476000	2	2	2	1	2	1	2	2	2	1	2	1	2	2	2	1	2	1	2	2	1	2	2	2	230470	112750	249910	53645	159690	33350	839810	1.05263	0.78	2.47175	2.24035	Q13427	Q13427	>sp|Q13427|PPIG_HUMAN Peptidyl-prolyl cis-trans isomerase G OS=Homo sapiens GN=PPIG PE=1 SV=2	PPIG
21.8725	21.462	22.1207	20.1946	21.5351	21.3591				5	22954000	5	5	5	4	5	5	5	5	5	4	5	5	5	5	5	4	5	5	5	5	1	5	5	5	115090	79298	127220	58349	101160	78729	559850	0.787327	0.956522	0.788823	1.70611	Q13523	Q13523	>sp|Q13523|PRP4B_HUMAN Serine/threonine-protein kinase PRP4 homolog OS=Homo sapiens GN=PRPF4B PE=1 SV=3	PRPF4B
19.5389	20.0632	19.9976	19.4405	20.192	20.1162				2	7080100	2	2	2	2	2	2	2	2	2	2	2	2	2	2	2	2	2	2	2	2	1	2	2	2	48979	92852	74902	113610	112980	101310	544620	0.0592713	1	-0.0496763	-0.171135	Q14103	Q14103	>sp|Q14103|HNRPD_HUMAN Heterogeneous nuclear ribonucleoprotein D0 OS=Homo sapiens GN=HNRNPD PE=1 SV=1	HNRNPD
25.2901	24.8369	25.2523	24.3516	25.4632	25.1993				15	274130000	13	11	13	13	13	13	13	11	13	13	13	13	13	11	13	13	13	13	15	15	2	NaN	NaN	NaN	2157600	1309700	1723800	1876700	2646300	1708000	11422000	0.121656	1	0.121763	0.333238	Q14498	Q14498;Q86U06	>sp|Q14498|RBM39_HUMAN RNA-binding protein 39 OS=Homo sapiens GN=RBM39 PE=1 SV=2	RBM39
29.2645	26.5568	29.4788	18.5275	20.4055	18.3297				38	1683800000	38	37	38	1	2	1	38	37	38	1	2	1	38	37	38	1	2	1	38	38	1	38	38	38	13417000	8771700	12864000	6082.2	14031	6693.8	35079000	2.90462	0.0866667	9.34582	8.12917	Q14566	Q14566	>sp|Q14566|MCM6_HUMAN DNA replication licensing factor MCM6 OS=Homo sapiens GN=MCM6 PE=1 SV=1	MCM6
21.3429	19.9272	20.194	21.0832	21.7474	20.2216				8	14665000	5	2	4	4	7	4	6	3	5	5	8	5	6	3	5	5	8	5	7	8	1	7	8	8	10836	2604.3	4396.7	12070	16017	4647.2	50570	0.355621	1	-0.529381	-0.854594	Q15149	Q15149	>sp|Q15149|PLEC_HUMAN Plectin OS=Homo sapiens GN=PLEC PE=1 SV=3	PLEC
21.6458	22.0774	21.8831	21.3755	21.912	21.615				3	24877000	3	3	3	3	3	3	3	3	3	3	3	3	3	3	3	3	3	3	3	3	3	NaN	NaN	NaN	221620	279060	239930	255540	266220	200970	1463300	0.517122	1	0.234638	1.17826	Q15365	Q15365;Q15366;P57721	>sp|Q15365|PCBP1_HUMAN Poly(rC)-binding protein 1 OS=Homo sapiens GN=PCBP1 PE=1 SV=2	PCBP1
24.6653	24.6698	24.7024	23.7121	24.6077	24.3137				4	163360000	1	1	1	1	1	1	4	4	4	4	4	4	4	4	4	4	4	4	1	4	2	NaN	NaN	NaN	6576700	5133100	5293400	5024600	6491100	4152200	32671000	0.821633	0.9998	0.467978	1.7737	Q16777;Q6FI13	Q16777;Q6FI13	>sp|Q16777|H2A2C_HUMAN Histone H2A type 2-C OS=Homo sapiens GN=HIST2H2AC PE=1 SV=4;>sp|Q6FI13|H2A2A_HUMAN Histone H2A type 2-A OS=Homo sapiens GN=HIST2H2AA3 PE=1 SV=3	HIST2H2AC;HIST2H2AA3
19.3636	19.0896	18.3685	18.8258	20.3897	19.1588				3	4817100	2	2	1	3	2	2	2	2	1	3	2	2	2	2	1	3	2	2	3	3	1	3	3	3	31134	17692	13387	22386	41909	19465	145970	0.389188	1	-0.517571	-0.923219	Q2NL82	Q2NL82	>sp|Q2NL82|TSR1_HUMAN Pre-rRNA-processing protein TSR1 homolog OS=Homo sapiens GN=TSR1 PE=1 SV=1	TSR1
21.9117	21.6553	21.6498	21.5596	22.3156	22.2735				6	28301000	6	6	6	6	6	6	6	6	6	6	6	6	6	6	6	6	6	6	6	6	1	6	6	6	71564	53497	54995	86454	88960	73333	428800	0.52533	1	-0.3106	-1.19438	Q5JTH9	Q5JTH9	>sp|Q5JTH9|RRP12_HUMAN RRP12-like protein OS=Homo sapiens GN=RRP12 PE=1 SV=2	RRP12
19.5018	19.0197	18.7004	18.3611	19.9738	19.6466				2	4066100	1	2	1	2	2	2	1	2	1	2	2	2	1	2	1	2	2	2	2	2	1	2	2	2	41783	48912	25891	49337	87395	59458	312780	0.176414	1	-0.253161	-0.464917	Q5T653	Q5T653	>sp|Q5T653|RM02_HUMAN 39S ribosomal protein L2, mitochondrial OS=Homo sapiens GN=MRPL2 PE=1 SV=2	MRPL2
19.2567	19.0744	19.5911	18.9776	19.6876	20.1132				2	4875600	2	1	2	2	2	2	2	1	2	2	2	2	2	1	2	2	2	2	2	2	2	NaN	NaN	NaN	20702	9401.2	27092	21329	35522	29354	143400	0.321471	1	-0.285395	-0.78372	Q5T8P6;Q9P2N5	Q5T8P6;Q9P2N5	>sp|Q5T8P6|RBM26_HUMAN RNA-binding protein 26 OS=Homo sapiens GN=RBM26 PE=1 SV=3;>sp|Q9P2N5|RBM27_HUMAN RNA-binding protein 27 OS=Homo sapiens GN=RBM27 PE=1 SV=2	RBM26;RBM27
21.4476	21.7656	21.8718	20.8195	21.7195	21.3691				4	20937000	4	4	4	3	4	4	4	4	4	3	4	4	4	4	4	3	4	4	4	4	1	4	4	4	187210	179890	201590	148470	188080	141590	1046800	0.603316	1	0.392312	1.34685	Q66PJ3	Q66PJ3	>sp|Q66PJ3|AR6P4_HUMAN ADP-ribosylation factor-like protein 6-interacting protein 4 OS=Homo sapiens GN=ARL6IP4 PE=1 SV=2	ARL6IP4
22.7065	22.4171	23.2137	20.9428	22.2083	21.7225				5	40763000	5	5	5	5	5	5	5	5	5	5	5	5	5	5	5	5	5	5	5	5	1	5	5	5	612060	407580	698130	235430	361410	233050	2547700	1.24351	0.558182	1.15456	2.64833	Q6NZI2	Q6NZI2	>sp|Q6NZI2|PTRF_HUMAN Polymerase I and transcript release factor OS=Homo sapiens GN=PTRF PE=1 SV=1	PTRF
24.8019	24.2807	24.7522	24.6148	25.6393	25.1949				3	251650000	1	1	1	1	1	1	3	3	3	3	3	3	3	3	3	3	3	3	1	3	1	1	3	3	9261000	6642800	9047900	12054000	14947000	10960000	62913000	0.724378	0.987538	-0.538058	-1.5828	Q71DI3	Q71DI3	>sp|Q71DI3|H32_HUMAN Histone H3.2 OS=Homo sapiens GN=HIST2H3A PE=1 SV=3	HIST2H3A
23.0053	22.9641	23.2066	22.9725	23.8126	24.0121				13	77787000	12	11	12	11	13	11	12	11	12	11	13	11	12	11	12	11	13	11	13	13	1	13	13	13	198110	159330	193670	287030	332770	296780	1467700	0.759559	0.993167	-0.540452	-1.65162	Q7L014	Q7L014	>sp|Q7L014|DDX46_HUMAN Probable ATP-dependent RNA helicase DDX46 OS=Homo sapiens GN=DDX46 PE=1 SV=2	DDX46
21.7836	20.9416	21.2501	20.7675	21.178	20.4739				3	15953000	3	2	3	2	3	2	3	2	3	2	3	2	3	2	3	2	3	2	3	3	1	3	3	3	101550	47819	92995	51521	76261	18937	389090	0.744693	0.98752	0.518656	1.62251	Q8IYB3	Q8IYB3	>sp|Q8IYB3|SRRM1_HUMAN Serine/arginine repetitive matrix protein 1 OS=Homo sapiens GN=SRRM1 PE=1 SV=2	SRRM1
21.0842	20.4329	20.0904	20.5318	20.5775	18.4556				3	10049000	3	2	2	2	2	1	3	2	2	2	2	1	3	2	2	2	2	1	3	3	1	3	3	3	142160	68241	52941	133930	95648	9524.1	502450	0.376848	1	0.68083	0.898098	Q96HS1	Q96HS1	>sp|Q96HS1|PGAM5_HUMAN Serine/threonine-protein phosphatase PGAM5, mitochondrial OS=Homo sapiens GN=PGAM5 PE=1 SV=2	PGAM5
20.3943	20.484	20.4505	19.8014	20.4468	20.7712				2	9638500	2	2	2	2	2	2	2	2	2	2	2	2	2	2	2	2	2	2	2	2	1	2	2	2	66662	57532	59427	57842	65466	78610	385540	0.132691	1	0.103171	0.360462	Q96JP5	Q96JP5	>sp|Q96JP5|ZFP91_HUMAN E3 ubiquitin-protein ligase ZFP91 OS=Homo sapiens GN=ZFP91 PE=1 SV=1	ZFP91
18.8464	18.7096	18.5475	18.3867	19.4506	18.212				3	3041600	2	2	2	2	3	1	2	2	2	2	3	1	2	2	2	2	3	1	3	3	1	3	3	3	12476	9360.9	7000.1	10297	14195	4059.9	57389	0.0150795	1	0.0180524	0.045521	Q99575	Q99575	>sp|Q99575|POP1_HUMAN Ribonucleases P/MRP protein subunit POP1 OS=Homo sapiens GN=POP1 PE=1 SV=2	POP1
23.133	23.2187	23.5544	19.1552	19.4852	18.672		+	MCM64_HeLaK4	9	37508000	9	6	9	0	0	1	9	6	9	0	0	1	9	6	9	0	0	1	9	9	1	9	9	9	466890	256270	444060	0	0	4888.7	1172100	4.00771	0	4.19789	15.6142	Q9BTE3	Q9BTE3	>sp|Q9BTE3|MCMBP_HUMAN Mini-chromosome maintenance complex-binding protein OS=Homo sapiens GN=MCMBP PE=1 SV=2	MCMBP
20.3166	19.9509	20.2063	19.5678	20.0085	20.1461				2	7604500	2	2	2	2	2	2	2	2	2	2	2	2	2	2	2	2	2	2	2	2	1	2	2	2	106130	71403	74077	84485	91382	79485	506960	0.538431	1	0.250494	1.22008	Q9BU76	Q9BU76	>sp|Q9BU76|MMTA2_HUMAN Multiple myeloma tumor-associated protein 2 OS=Homo sapiens GN=MMTAG2 PE=1 SV=1	MMTAG2
21.2049	20.8641	21.1595	18.6684	21.2601	21.0812				3	14432000	3	3	3	2	3	3	3	3	3	2	3	3	3	3	3	2	3	3	3	3	1	3	3	3	71406	48210	54857	46964	57885	48681	328000	0.366962	1	0.739594	0.877886	Q9H4L5	Q9H4L5	>sp|Q9H4L5|OSBL3_HUMAN Oxysterol-binding protein-related protein 3 OS=Homo sapiens GN=OSBPL3 PE=1 SV=1	OSBPL3
22.1922	21.8204	22.2324	21.4945	22.3809	22.1425				10	30965000	4	4	4	3	4	3	4	4	4	3	4	3	10	10	10	9	10	9	4	4	1	4	4	10	329280	214790	291950	284650	381760	217850	1720300	0.0912249	1	0.0756734	0.25605	Q9NQ29	Q9NQ29	>sp|Q9NQ29|LUC7L_HUMAN Putative RNA-binding protein Luc7-like 1 OS=Homo sapiens GN=LUC7L PE=1 SV=1	LUC7L
24.6114	24.2204	24.6808	23.2764	23.9439	23.8111				4	131060000	4	4	4	4	4	4	4	4	4	4	4	4	4	4	4	4	4	4	4	4	1	4	4	4	2674800	1968100	2522100	1816400	1814400	1119100	11915000	1.53108	0.384444	0.827106	3.3178	Q9NWB6	Q9NWB6	>sp|Q9NWB6|ARGL1_HUMAN Arginine and glutamate-rich protein 1 OS=Homo sapiens GN=ARGLU1 PE=1 SV=1	ARGLU1
20.4017	19.2795	20.4362	20.1272	20.9615	20.3244				3	9238200	3	1	3	2	3	3	3	1	3	2	3	3	3	1	3	2	3	3	3	3	1	3	3	3	44245	15700	49390	33048	46603	30971	219960	0.40121	1	-0.431883	-0.94758	Q9NWH9	Q9NWH9	>sp|Q9NWH9|SLTM_HUMAN SAFB-like transcription modulator OS=Homo sapiens GN=SLTM PE=1 SV=2	SLTM
20.8276	20.2376	20.6697	19.7173	20.9678	20.5945				3	10750000	3	3	3	3	3	3	3	3	3	3	3	3	3	3	3	3	3	3	3	3	1	3	3	3	62699	38339	50568	46278	72670	45627	316180	0.136461	1	0.151727	0.369677	Q9UHB9	Q9UHB9	>sp|Q9UHB9|SRP68_HUMAN Signal recognition particle subunit SRP68 OS=Homo sapiens GN=SRP68 PE=1 SV=2	SRP68
21.5045	21.8123	21.5699	20.6115	21.2746	21.6539				7	19757000	7	5	4	4	6	4	7	5	4	4	6	4	7	5	4	4	6	4	7	7	1	7	7	7	207040	128950	111690	88553	157200	96839	790280	0.635008	1	0.44887	1.40859	Q9UHX1	Q9UHX1	>sp|Q9UHX1|PUF60_HUMAN Poly(U)-binding-splicing factor PUF60 OS=Homo sapiens GN=PUF60 PE=1 SV=1	PUF60
21.5041	20.9834	21.2523	20.7783	21.3265	21.2775				4	17252000	4	4	4	4	4	4	4	4	4	4	4	4	4	4	4	4	4	4	4	4	1	4	4	4	130060	77974	80936	124290	112160	90727	616150	0.198725	1	0.119186	0.516399	Q9UNF1	Q9UNF1	>sp|Q9UNF1|MAGD2_HUMAN Melanoma-associated antigen D2 OS=Homo sapiens GN=MAGED2 PE=1 SV=2	MAGED2
25.8948	24.9608	23.7356	25.2976	25.3241	22.4156				34	257490000	33	27	25	33	33	14	33	27	25	33	33	14	33	27	25	33	33	14	34	34	1	34	34	34	659270	238640	142230	679960	392450	33219	2145800	0.170233	1	0.517982	0.450454	Q9UQ35	Q9UQ35	>sp|Q9UQ35|SRRM2_HUMAN Serine/arginine repetitive matrix protein 2 OS=Homo sapiens GN=SRRM2 PE=1 SV=2	SRRM2
25.9489	25.8425	26.1872	25.4418	26.1983	26.3224				14	520860000	8	8	8	8	8	8	14	14	14	14	14	14	14	14	14	14	14	14	8	14	1	8	14	14	4997300	3593500	4820500	5014500	5364400	5146300	28937000	0.0059704	0.991105	0.00534248	0.0182056	Q9Y383	Q9Y383	>sp|Q9Y383|LC7L2_HUMAN Putative RNA-binding protein Luc7-like 2 OS=Homo sapiens GN=LUC7L2 PE=1 SV=2	LUC7L2
[truncated: 1 more columns]

## Sheet: CCDC93 8ug ProtGroup
Protein IDs	Majority protein IDs	Peptide counts (all)	Peptide counts (razor+unique)	Peptide counts (unique)	Protein names	Gene names	Fasta headers	Number of proteins	Peptides	Razor + unique peptides	Unique peptides	Peptides CCDC938_1	Peptides CCDC938_2	Peptides CCDC938_3	Peptides HeLaK8_1	Peptides HeLaK8_2	Peptides HeLaK8_3	Razor + unique peptides CCDC938_1	Razor + unique peptides CCDC938_2	Razor + unique peptides CCDC938_3	Razor + unique peptides HeLaK8_1	Razor + unique peptides HeLaK8_2	Razor + unique peptides HeLaK8_3	Unique peptides CCDC938_1	Unique peptides CCDC938_2	Unique peptides CCDC938_3	Unique peptides HeLaK8_1	Unique peptides HeLaK8_2	Unique peptides HeLaK8_3	Sequence coverage [%]	Unique + razor sequence coverage [%]	Unique sequence coverage [%]	Mol. weight [kDa]	Sequence length	Sequence lengths	Q-value	Identification type CCDC938_1	Identification type CCDC938_2	Identification type CCDC938_3	Identification type HeLaK8_1	Identification type HeLaK8_2	Identification type HeLaK8_3	Sequence coverage CCDC938_1 [%]	Sequence coverage CCDC938_2 [%]	Sequence coverage CCDC938_3 [%]	Sequence coverage HeLaK8_1 [%]	Sequence coverage HeLaK8_2 [%]	Sequence coverage HeLaK8_3 [%]	Intensity
B2RPK0;P09429;P23497	B2RPK0;P09429;P23497	2;2;1	2;2;1	2;2;1	Putative high mobility group protein B1-like 1;High mobility group protein B1;Nuclear autoantigen Sp-100	HMGB1P1;HMGB1;SP100	>sp|B2RPK0|HGB1A_HUMAN Putative high mobility group protein B1-like 1 OS=Homo sapiens GN=HMGB1P1 PE=5 SV=1;>sp|P09429|HMGB1_HUMAN High mobility group protein B1 OS=Homo sapiens GN=HMGB1 PE=1 SV=3;>sp|P23497|SP100_HUMAN Nuclear autoantigen Sp-100 OS=Homo sa	3	2	2	2	2	2	1	2	2	2	2	2	1	2	2	2	2	2	1	2	2	2	10.9	10.9	10.9	24.238	211	211;215;879	0.0024331	By matching	By matching	By matching	By MS/MS	By matching	By MS/MS	10.9	10.9	7.1	10.9	10.9	10.9	13060000
CON__P00761	CON__P00761	10	10	10			>P00761 SWISS-PROT:P00761|TRYP_PIG Trypsin - Sus scrofa (Pig).	1	10	10	10	10	7	9	8	8	9	10	7	9	8	8	9	10	7	9	8	8	9	45	45	45	24.409	231	231	0	By MS/MS	By MS/MS	By MS/MS	By MS/MS	By MS/MS	By MS/MS	45	37.2	45	43.3	43.3	43.3	207830000000
CON__P01966	CON__P01966	1	1	1			>P01966 SWISS-PROT:P01966 (Bos taurus) Hemoglobin subunit alpha	1	1	1	1	0	0	0	0	1	0	0	0	0	0	1	0	0	0	0	0	1	0	10.6	10.6	10.6	15.184	142	142	0.0023148	By matching	By matching	By matching	By matching	By MS/MS	By matching	0	0	0	0	10.6	0	1649500
P02533;CON__P02533;P19012;CON__P19012;CON__A2A4G1;CON__Q61782;CON__Q9Z2K1;CON__Q3ZAW8;Q8N1A0;CON__Q8N1A0;P35900;CON__P35900;CON__Q9D312	P02533;CON__P02533	13;13;4;4;4;2;2;2;1;1;1;1;1	11;11;3;3;2;2;1;1;1;1;1;1;1	3;3;0;0;0;1;0;0;0;0;0;0;0	Keratin, type I cytoskeletal 14	KRT14	>sp|P02533|K1C14_HUMAN Keratin, type I cytoskeletal 14 OS=Homo sapiens GN=KRT14 PE=1 SV=4;>P02533 SWISS-PROT:P02533 Tax_Id=9606 Gene_Symbol=KRT14 Keratin, type I cytoskeletal 14	13	13	11	3	13	11	13	12	12	13	11	9	11	10	10	11	3	2	3	3	2	3	34.3	30.5	11.9	51.561	472	472;472;456;456;456;93;469;474;295;295;424;424;431	0	By MS/MS	By MS/MS	By MS/MS	By MS/MS	By MS/MS	By MS/MS	34.3	28.4	34.3	32.4	30.3	34.3	128850000
P02538;CON__P02538	P02538;CON__P02538	17;17	5;5	1;1	Keratin, type II cytoskeletal 6A	KRT6A	>sp|P02538|K2C6A_HUMAN Keratin, type II cytoskeletal 6A OS=Homo sapiens GN=KRT6A PE=1 SV=3;>P02538 SWISS-PROT:P02538 Tax_Id=9606 Gene_Symbol=KRT6A Keratin, type II cytoskeletal 6A	2	17	5	1	16	15	15	15	16	15	5	5	4	5	5	5	1	1	1	1	1	1	27.7	10.8	1.8	60.044	564	564;564	0	By MS/MS	By MS/MS	By MS/MS	By MS/MS	By MS/MS	By MS/MS	26.1	23.4	23.9	23.4	25	23.4	29987000
CON__P02769	CON__P02769	11	11	10			>P02769 SWISS-PROT:P02769 (Bos taurus) Bovine serum albumin precursor	1	11	11	10	3	4	5	11	11	11	3	4	5	11	11	11	2	3	4	10	10	10	19.6	19.6	17.1	69.293	607	607	0	By matching	By matching	By MS/MS	By MS/MS	By MS/MS	By MS/MS	5.4	7.2	9.2	19.6	19.6	19.6	72090000
P05787;CON__P05787;CON__H-INV:HIT000292931;CON__Q9H552;CON__H-INV:HIT000016045;CON__REFSEQ:XP_092267;P41219;P14136;CON__Q61726;O43790;CON__O43790;P78385;CON__Q6NT21;CON__P78385;Q14533;CON__Q14533;P78386;CON__P78386	P05787;CON__P05787;CON__H-INV:HIT000292931	29;29;15;9;5;3;2;1;1;1;1;1;1;1;1;1;1;1	25;25;14;7;2;3;2;1;1;1;1;1;1;1;1;1;1;1	20;20;12;5;2;3;0;0;0;0;0;0;0;0;0;0;0;0	Keratin, type II cytoskeletal 8	KRT8	>sp|P05787|K2C8_HUMAN Keratin, type II cytoskeletal 8 OS=Homo sapiens GN=KRT8 PE=1 SV=7;>P05787 SWISS-PROT:P05787 Tax_Id=9606 Gene_Symbol=KRT8 Keratin, type II cytoskeletal 8;>H-INV:HIT000292931 Tax_Id=9606 Gene_Symbol=- Similar to Keratin, type II cytoske	18	29	25	20	26	26	28	27	25	25	22	22	24	23	21	21	17	17	19	18	16	16	48.9	45.3	38.3	53.704	483	483;483;443;499;99;213;470;432;479;486;486;493;493;493;505;505;507;507	0	By MS/MS	By MS/MS	By MS/MS	By MS/MS	By MS/MS	By MS/MS	41.8	47.2	46.8	45.3	45.3	47	568040000
Q8NHM4;P07478;P07477;CON__P07477	Q8NHM4;P07478;P07477;CON__P07477	1;1;1;1	1;1;1;1	1;1;1;1	Putative trypsin-6;Trypsin-2;Trypsin-1;Alpha-trypsin chain 1;Alpha-trypsin chain 2	TRY6;PRSS2;PRSS1	>sp|Q8NHM4|TRY6_HUMAN Putative trypsin-6 OS=Homo sapiens GN=PRSS3P2 PE=5 SV=2;>sp|P07478|TRY2_HUMAN Trypsin-2 OS=Homo sapiens GN=PRSS2 PE=1 SV=1;>sp|P07477|TRY1_HUMAN Trypsin-1 OS=Homo sapiens GN=PRSS1 PE=1 SV=1;>P07477 SWISS-PROT:P07477 Tax_Id=9606 Gene_S	4	1	1	1	1	1	1	0	1	0	1	1	1	0	1	0	1	1	1	0	1	0	8.1	8.1	8.1	26.537	247	247;247;247;247	0	By MS/MS	By matching	By MS/MS	By matching	By matching	By matching	8.1	8.1	8.1	0	8.1	0	26373000
P08729;CON__Q3KNV1;CON__P08729;CON__Q9DCV7	P08729;CON__Q3KNV1;CON__P08729	18;18;18;6	14;14;14;2	12;12;12;2	Keratin, type II cytoskeletal 7	KRT7	>sp|P08729|K2C7_HUMAN Keratin, type II cytoskeletal 7 OS=Homo sapiens GN=KRT7 PE=1 SV=5;>Q3KNV1 TREMBL:Q3KNV1;Q96GE1 Tax_Id=9606 Gene_Symbol=KRT7 keratin 7;>P08729 SWISS-PROT:P08729 Tax_Id=9606 Gene_Symbol=KRT7 Keratin, type II cytoskeletal 7	4	18	14	12	15	17	18	16	17	15	11	13	14	12	13	11	9	11	12	11	11	10	38.2	33.3	28.8	51.385	469	469;469;469;457	0	By MS/MS	By MS/MS	By MS/MS	By MS/MS	By MS/MS	By MS/MS	30.9	35.6	38.2	33.7	35.6	30.3	73431000
P08779;CON__P08779	P08779;CON__P08779	9;9	2;2	2;2	Keratin, type I cytoskeletal 16	KRT16	>sp|P08779|K1C16_HUMAN Keratin, type I cytoskeletal 16 OS=Homo sapiens GN=KRT16 PE=1 SV=4;>P08779 SWISS-PROT:P08779 Tax_Id=9606 Gene_Symbol=KRT16 Keratin, type I cytoskeletal 16	2	9	2	2	9	9	9	9	9	9	2	2	2	2	2	2	2	2	2	2	2	2	20.9	5.3	5.3	51.267	473	473;473	0	By MS/MS	By matching	By MS/MS	By matching	By matching	By matching	20.9	20.9	20.9	20.9	20.9	20.9	4515100
P13645;CON__P13645;CON__P02535-1;Q7Z3Z0;CON__Q7Z3Z0;Q7Z3Y8;CON__Q7Z3Y8;Q7Z3Y7;CON__Q148H6;CON__Q7Z3Y7;Q7Z3Y9;CON__Q7Z3Y9;Q99456;CON__Q99456;Q2M2I5;CON__Q2M2I5	P13645;CON__P13645	27;27;7;2;2;2;2;2;2;2;1;1;1;1;1;1	27;27;7;2;2;2;2;2;2;2;1;1;1;1;1;1	23;23;4;1;1;1;1;1;1;1;0;0;0;0;0;0	Keratin, type I cytoskeletal 10	KRT10	>sp|P13645|K1C10_HUMAN Keratin, type I cytoskeletal 10 OS=Homo sapiens GN=KRT10 PE=1 SV=6;>P13645 SWISS-PROT:P13645 Tax_Id=9606 Gene_Symbol=KRT10 Keratin, type I cytoskeletal 10	16	27	27	23	24	23	27	23	24	23	24	23	27	23	24	23	20	19	23	19	20	19	51.4	51.4	46.2	58.826	584	584;593;570;450;450;459;459;464;464;486;468;468;494;494;525;525	0	By MS/MS	By MS/MS	By MS/MS	By MS/MS	By MS/MS	By MS/MS	47.1	43.5	51.4	43.5	47.1	43.5	6091400000
P13647;CON__P13647	P13647;CON__P13647	25;25	18;18	5;5	Keratin, type II cytoskeletal 5	KRT5	>sp|P13647|K2C5_HUMAN Keratin, type II cytoskeletal 5 OS=Homo sapiens GN=KRT5 PE=1 SV=3;>P13647 SWISS-PROT:P13647 Tax_Id=9606 Gene_Symbol=KRT5 Keratin, type II cytoskeletal 5	2	25	18	5	22	20	23	22	23	21	15	13	16	15	16	14	4	4	5	5	5	4	37.1	29.7	9.3	62.378	590	590;590	0	By MS/MS	By MS/MS	By MS/MS	By MS/MS	By MS/MS	By MS/MS	33.1	28.3	35.1	31.4	34.6	29.7	170280000
P48668;CON__P48668;CON__P04259	P48668;CON__P48668;CON__P04259	17;17;16	1;1;1	0;0;0	Keratin, type II cytoskeletal 6C	KRT6C	>sp|P48668|K2C6C_HUMAN Keratin, type II cytoskeletal 6C OS=Homo sapiens GN=KRT6C PE=1 SV=3;>P48668 SWISS-PROT:P48668 Tax_Id=9606 Gene_Symbol=KRT6C Keratin, type II cytoskeletal 6C;>P04259 SWISS-PROT:P04259 Tax_Id=9606 Gene_Symbol=KRT6B Keratin, type II cyt	3	17	1	0	16	15	15	15	15	14	1	1	1	1	0	0	0	0	0	0	0	0	27.7	1.8	0	60.024	564	564;564;564	1	By matching	By matching	By matching	By MS/MS	By matching	By matching	26.1	23.4	23.9	23.4	23.2	21.6	2325900
Q04695;CON__Q04695;CON__Q9QWL7;Q9C075;CON__Q9C075;CON__Q99PS0	Q04695;CON__Q04695;CON__Q9QWL7	8;8;8;1;1;1	3;3;3;1;1;1	2;2;2;1;1;1	Keratin, type I cytoskeletal 17	KRT17	>sp|Q04695|K1C17_HUMAN Keratin, type I cytoskeletal 17 OS=Homo sapiens GN=KRT17 PE=1 SV=2;>Q04695 SWISS-PROT:Q04695 Tax_Id=9606 Gene_Symbol=KRT17 Keratin, type I cytoskeletal 17;>Q9QWL7 SWISS-PROT:Q9QWL7 Tax_Id=10090 Gene_Symbol=Krt17 Keratin, type I cytos	6	8	3	2	8	8	6	7	7	7	3	3	1	2	2	2	2	2	1	2	2	2	18.8	7.2	4.9	48.105	432	432;432;433;422;422;422	0	By MS/MS	By MS/MS	By MS/MS	By MS/MS	By MS/MS	By MS/MS	18.8	18.8	13.7	16.4	16.4	16.4	15954000
Q14CN4;CON__Q14CN4-1;CON__Q6IME9;Q3SY84;CON__Q3SY84	Q14CN4;CON__Q14CN4-1;CON__Q6IME9;Q3SY84;CON__Q3SY84	4;4;4;2;2	1;1;1;1;1	0;0;0;0;0	Keratin, type II cytoskeletal 72;Keratin, type II cytoskeletal 71	KRT72;KRT71	>sp|Q14CN4|K2C72_HUMAN Keratin, type II cytoskeletal 72 OS=Homo sapiens GN=KRT72 PE=1 SV=2;>Q14CN4-1 SWISS-PROT:Q14CN4-1 Tax_Id=9606 Gene_Symbol=KRT72 Isoform 1 of Keratin, type II cytoskeletal 72;>Q6IME9 TREMBL:Q6IME9 Tax_Id=10090 Gene_Symbol=Krt72 Type-I	5	4	1	0	4	4	4	4	4	3	1	1	1	1	1	1	0	0	0	0	0	0	7.8	2.3	0	55.877	511	511;511;520;523;523	0.0060606	By MS/MS	By matching	By matching	By MS/MS	By MS/MS	By MS/MS	7.8	7.8	7.8	7.8	7.8	5.5	5596500
Q5D862;CON__Q5D862	Q5D862;CON__Q5D862	4;4	4;4	4;4	Filaggrin-2	FLG2	>sp|Q5D862|FILA2_HUMAN Filaggrin-2 OS=Homo sapiens GN=FLG2 PE=1 SV=1;>Q5D862 SWISS-PROT:Q5D862 Tax_Id=9606 Gene_Symbol=FLG2 Filaggrin-2	2	4	4	4	4	3	4	4	4	4	4	3	4	4	4	4	4	3	4	4	4	4	3.8	3.8	3.8	248.07	2391	2391;2391	0	By MS/MS	By MS/MS	By MS/MS	By MS/MS	By MS/MS	By MS/MS	3.8	1.3	3.8	3.8	3.8	3.8	41572000
Q8N1N4;CON__Q8N1N4-2;CON__Q7RTT2;P12036	Q8N1N4;CON__Q8N1N4-2;CON__Q7RTT2	5;5;5;1	3;3;3;0	3;3;3;0	Keratin, type II cytoskeletal 78	KRT78	>sp|Q8N1N4|K2C78_HUMAN Keratin, type II cytoskeletal 78 OS=Homo sapiens GN=KRT78 PE=1 SV=2;>Q8N1N4-2 SWISS-PROT:Q8N1N4-2 Tax_Id=9606 Gene_Symbol=KRT78 Isoform 2 of Keratin, type II cytoskeletal 78;>Q7RTT2 TREMBL:Q7RTT2 Tax_Id=9606 Gene_Symbol=KRT78 Keratin	4	5	3	3	5	4	5	5	5	5	3	2	3	3	3	3	3	2	3	3	3	3	9.4	6.5	6.5	56.865	520	520;521;521;1026	0	By MS/MS	By matching	By MS/MS	By MS/MS	By matching	By MS/MS	9.4	7.1	9.4	9.4	9.4	9.4	16595000
Q7Z794;CON__Q7Z794	Q7Z794;CON__Q7Z794	12;12	9;9	6;6	Keratin, type II cytoskeletal 1b	KRT77	>sp|Q7Z794|K2C1B_HUMAN Keratin, type II cytoskeletal 1b OS=Homo sapiens GN=KRT77 PE=2 SV=3;>Q7Z794 SWISS-PROT:Q7Z794 Tax_Id=9606 Gene_Symbol=KRT77 Keratin 77	2	12	9	6	9	10	12	10	10	11	6	7	9	7	7	8	4	4	6	5	5	6	20.4	15.7	10	61.901	578	578;578	0	By MS/MS	By matching	By MS/MS	By MS/MS	By MS/MS	By MS/MS	15.1	17.1	20.4	16.8	16.8	18.3	38675000
Q86YZ3;CON__Q86YZ3	Q86YZ3;CON__Q86YZ3	5;5	5;5	5;5	Hornerin	HRNR	>sp|Q86YZ3|HORN_HUMAN Hornerin OS=Homo sapiens GN=HRNR PE=1 SV=2;>Q86YZ3 SWISS-PROT:Q86YZ3 Tax_Id=9606 Gene_Symbol=HRNR Hornerin	2	5	5	5	5	4	4	5	5	4	5	4	4	5	5	4	5	4	4	5	5	4	7.1	7.1	7.1	282.39	2850	2850;2850	0	By MS/MS	By MS/MS	By MS/MS	By MS/MS	By MS/MS	By MS/MS	7.1	5.6	5.6	7.1	7.1	5.6	68994000
E9PAV3;Q13765;Q9BZK3	E9PAV3;Q13765	4;3;1	4;3;1	4;3;1	Nascent polypeptide-associated complex subunit alpha	NACA	>sp|E9PAV3|NACAM_HUMAN Nascent polypeptide-associated complex subunit alpha, muscle-specific form OS=Homo sapiens GN=NACA PE=1 SV=1;>sp|Q13765|NACA_HUMAN Nascent polypeptide-associated complex subunit alpha OS=Homo sapiens GN=NACA PE=1 SV=1	3	4	4	4	4	1	4	3	3	2	4	1	4	3	3	2	4	1	4	3	3	2	3.6	3.6	3.6	205.42	2078	2078;215;213	0	By MS/MS	By matching	By MS/MS	By MS/MS	By matching	By MS/MS	3.6	0.7	3.6	2	2	1.3	19995000
E9PRG8	E9PRG8	1	1	1		C11orf48	>sp|E9PRG8|CK098_HUMAN Uncharacterized protein C11orf98 OS=Homo sapiens GN=C11orf98 PE=4 SV=1	1	1	1	1	1	1	1	1	1	1	1	1	1	1	1	1	1	1	1	1	1	1	10.7	10.7	10.7	13.798	122	122	0.0024096	By matching	By matching	By MS/MS	By matching	By MS/MS	By matching	10.7	10.7	10.7	10.7	10.7	10.7	9338200
O00148;Q13838	O00148;Q13838	1;1	1;1	1;1	ATP-dependent RNA helicase DDX39A;Spliceosome RNA helicase DDX39B	DDX39A;DDX39B	>sp|O00148|DX39A_HUMAN ATP-dependent RNA helicase DDX39A OS=Homo sapiens GN=DDX39A PE=1 SV=2;>sp|Q13838|DX39B_HUMAN Spliceosome RNA helicase DDX39B OS=Homo sapiens GN=DDX39B PE=1 SV=1	2	1	1	1	1	1	1	1	1	1	1	1	1	1	1	1	1	1	1	1	1	1	2.3	2.3	2.3	49.129	427	427;428	0.0021277	By matching	By matching	By MS/MS	By matching	By matching	By MS/MS	2.3	2.3	2.3	2.3	2.3	2.3	3259800
O00159	O00159	21	21	21	Unconventional myosin-Ic	MYO1C	>sp|O00159|MYO1C_HUMAN Unconventional myosin-Ic OS=Homo sapiens GN=MYO1C PE=1 SV=4	1	21	21	21	19	20	21	5	8	18	19	20	21	5	8	18	19	20	21	5	8	18	24.7	24.7	24.7	121.68	1063	1063	0	By MS/MS	By MS/MS	By MS/MS	By matching	By matching	By MS/MS	22.6	23.5	24.7	7.4	9.9	21.7	137720000
O00231	O00231	2	2	2	26S proteasome non-ATPase regulatory subunit 11	PSMD11	>sp|O00231|PSD11_HUMAN 26S proteasome non-ATPase regulatory subunit 11 OS=Homo sapiens GN=PSMD11 PE=1 SV=3	1	2	2	2	1	1	2	2	1	1	1	1	2	2	1	1	1	1	2	2	1	1	5.5	5.5	5.5	47.463	422	422	0	By matching	By matching	By MS/MS	By matching	By matching	By matching	3.1	3.1	5.5	5.5	2.4	2.4	3191000
O00299	O00299	5	5	5	Chloride intracellular channel protein 1	CLIC1	>sp|O00299|CLIC1_HUMAN Chloride intracellular channel protein 1 OS=Homo sapiens GN=CLIC1 PE=1 SV=4	1	5	5	5	4	4	5	4	5	5	4	4	5	4	5	5	4	4	5	4	5	5	26.1	26.1	26.1	26.922	241	241	0	By MS/MS	By matching	By MS/MS	By MS/MS	By MS/MS	By MS/MS	21.2	21.2	26.1	21.2	26.1	26.1	26294000
O00303	O00303	2	2	2	Eukaryotic translation initiation factor 3 subunit F	EIF3F	>sp|O00303|EIF3F_HUMAN Eukaryotic translation initiation factor 3 subunit F OS=Homo sapiens GN=EIF3F PE=1 SV=1	1	2	2	2	1	1	1	1	1	0	1	1	1	1	1	0	1	1	1	1	1	0	10.1	10.1	10.1	37.563	357	357	0	By MS/MS	By matching	By MS/MS	By MS/MS	By MS/MS	By matching	5.3	5.3	4.8	5.3	5.3	0	5011000
O00410	O00410	2	2	2	Importin-5	IPO5	>sp|O00410|IPO5_HUMAN Importin-5 OS=Homo sapiens GN=IPO5 PE=1 SV=4	1	2	2	2	2	0	2	1	2	1	2	0	2	1	2	1	2	0	2	1	2	1	2.8	2.8	2.8	123.63	1097	1097	0	By matching	By matching	By MS/MS	By matching	By matching	By matching	2.8	0	2.8	1.8	2.8	1	4234300
O00541	O00541	4	4	4	Pescadillo homolog	PES1	>sp|O00541|PESC_HUMAN Pescadillo homolog OS=Homo sapiens GN=PES1 PE=1 SV=1	1	4	4	4	4	4	4	4	4	3	4	4	4	4	4	3	4	4	4	4	4	3	6.5	6.5	6.5	68.002	588	588	0	By MS/MS	By MS/MS	By MS/MS	By MS/MS	By MS/MS	By MS/MS	6.5	6.5	6.5	6.5	6.5	4.8	27015000
O15523;O00571	O15523;O00571	3;3	3;3	3;3	ATP-dependent RNA helicase DDX3Y;ATP-dependent RNA helicase DDX3X	DDX3Y;DDX3X	>sp|O15523|DDX3Y_HUMAN ATP-dependent RNA helicase DDX3Y OS=Homo sapiens GN=DDX3Y PE=1 SV=2;>sp|O00571|DDX3X_HUMAN ATP-dependent RNA helicase DDX3X OS=Homo sapiens GN=DDX3X PE=1 SV=3	2	3	3	3	2	1	3	2	1	1	2	1	3	2	1	1	2	1	3	2	1	1	5	5	5	73.153	660	660;662	0	By matching	By matching	By MS/MS	By matching	By matching	By MS/MS	3.5	1.7	5	3.2	1.7	1.7	5815400
O14737	O14737	2	2	2	Programmed cell death protein 5	PDCD5	>sp|O14737|PDCD5_HUMAN Programmed cell death protein 5 OS=Homo sapiens GN=PDCD5 PE=1 SV=3	1	2	2	2	1	1	1	2	1	0	1	1	1	2	1	0	1	1	1	2	1	0	20.8	20.8	20.8	14.285	125	125	0	By matching	By matching	By MS/MS	By MS/MS	By matching	By matching	10.4	10.4	10.4	20.8	10.4	0	3011900
O14818;Q8TAA3	O14818;Q8TAA3	1;1	1;1	1;1	Proteasome subunit alpha type-7;Proteasome subunit alpha type-7-like	PSMA7;PSMA8	>sp|O14818|PSA7_HUMAN Proteasome subunit alpha type-7 OS=Homo sapiens GN=PSMA7 PE=1 SV=1;>sp|Q8TAA3|PSA7L_HUMAN Proteasome subunit alpha type-7-like OS=Homo sapiens GN=PSMA8 PE=2 SV=3	2	1	1	1	1	1	1	0	1	1	1	1	1	0	1	1	1	1	1	0	1	1	4.4	4.4	4.4	27.887	248	248;256	0.0022727	By matching	By matching	By MS/MS	By matching	By matching	By matching	4.4	4.4	4.4	0	4.4	4.4	1740500
P19105;O14950;P24844	P19105;O14950;P24844	4;4;2	4;4;2	4;4;2	Myosin regulatory light chain 12A;Myosin regulatory light chain 12B;Myosin regulatory light polypeptide 9	MYL12A;MYL12B;MYL9	>sp|P19105|ML12A_HUMAN Myosin regulatory light chain 12A OS=Homo sapiens GN=MYL12A PE=1 SV=2;>sp|O14950|ML12B_HUMAN Myosin regulatory light chain 12B OS=Homo sapiens GN=MYL12B PE=1 SV=2;>sp|P24844|MYL9_HUMAN Myosin regulatory light polypeptide 9 OS=Homo sa	3	4	4	4	4	4	4	4	4	4	4	4	4	4	4	4	4	4	4	4	4	4	24	24	24	19.794	171	171;172;172	0	By matching	By MS/MS	By MS/MS	By MS/MS	By MS/MS	By MS/MS	24	24	24	24	24	24	23328000
O14972	O14972	5	5	5	Down syndrome critical region protein 3	DSCR3	>sp|O14972|DSCR3_HUMAN Down syndrome critical region protein 3 OS=Homo sapiens GN=DSCR3 PE=2 SV=1	1	5	5	5	3	4	5	0	0	0	3	4	5	0	0	0	3	4	5	0	0	0	22.9	22.9	22.9	33.01	297	297	0	By matching	By matching	By MS/MS	By matching	By matching	By matching	14.8	18.9	22.9	0	0	0	7627400
O43143	O43143	2	2	2	Putative pre-mRNA-splicing factor ATP-dependent RNA helicase DHX15	DHX15	>sp|O43143|DHX15_HUMAN Pre-mRNA-splicing factor ATP-dependent RNA helicase DHX15 OS=Homo sapiens GN=DHX15 PE=1 SV=2	1	2	2	2	2	0	2	2	1	2	2	0	2	2	1	2	2	0	2	2	1	2	3.1	3.1	3.1	90.932	795	795	0	By MS/MS	By matching	By MS/MS	By MS/MS	By matching	By MS/MS	3.1	0	3.1	3.1	1.5	3.1	5489100
O43175	O43175	6	6	6	D-3-phosphoglycerate dehydrogenase	PHGDH	>sp|O43175|SERA_HUMAN D-3-phosphoglycerate dehydrogenase OS=Homo sapiens GN=PHGDH PE=1 SV=4	1	6	6	6	5	5	6	6	5	6	5	5	6	6	5	6	5	5	6	6	5	6	13.3	13.3	13.3	56.65	533	533	0	By MS/MS	By MS/MS	By MS/MS	By MS/MS	By MS/MS	By MS/MS	10.3	11.8	13.3	13.3	10.3	13.3	28900000
O43324	O43324	1	1	1	Eukaryotic translation elongation factor 1 epsilon-1	EEF1E1	>sp|O43324|MCA3_HUMAN Eukaryotic translation elongation factor 1 epsilon-1 OS=Homo sapiens GN=EEF1E1 PE=1 SV=1	1	1	1	1	1	1	1	1	1	0	1	1	1	1	1	0	1	1	1	1	1	0	6.3	6.3	6.3	19.81	174	174	0.0023529	By matching	By matching	By MS/MS	By matching	By matching	By matching	6.3	6.3	6.3	6.3	6.3	0	2945100
O43390	O43390	1	1	1	Heterogeneous nuclear ribonucleoprotein R	HNRNPR	>sp|O43390|HNRPR_HUMAN Heterogeneous nuclear ribonucleoprotein R OS=Homo sapiens GN=HNRNPR PE=1 SV=1	1	1	1	1	1	1	1	1	1	1	1	1	1	1	1	1	1	1	1	1	1	1	2.1	2.1	2.1	70.942	633	633	0.002381	By MS/MS	By matching	By matching	By MS/MS	By matching	By MS/MS	2.1	2.1	2.1	2.1	2.1	2.1	6375100
O43707;P12814;P35609;Q08043	O43707;P12814	7;5;3;3	7;5;3;3	7;5;3;3	Alpha-actinin-4;Alpha-actinin-1	ACTN4;ACTN1	>sp|O43707|ACTN4_HUMAN Alpha-actinin-4 OS=Homo sapiens GN=ACTN4 PE=1 SV=2;>sp|P12814|ACTN1_HUMAN Alpha-actinin-1 OS=Homo sapiens GN=ACTN1 PE=1 SV=2	4	7	7	7	4	3	6	5	5	1	4	3	6	5	5	1	4	3	6	5	5	1	8.5	8.5	8.5	104.85	911	911;892;894;901	0	By matching	By matching	By MS/MS	By MS/MS	By MS/MS	By matching	4.8	3.5	7.6	5.7	5.7	1.2	13236000
O43795;Q9UBC5	O43795	6;1	6;1	6;1	Unconventional myosin-Ib	MYO1B	>sp|O43795|MYO1B_HUMAN Unconventional myosin-Ib OS=Homo sapiens GN=MYO1B PE=1 SV=3	2	6	6	6	3	6	6	0	1	5	3	6	6	0	1	5	3	6	6	0	1	5	6.1	6.1	6.1	131.98	1136	1136;1043	0	By matching	By MS/MS	By MS/MS	By matching	By matching	By MS/MS	3.6	6.1	6.1	0	0.8	5.2	21145000
O60506	O60506	2	2	2	Heterogeneous nuclear ribonucleoprotein Q	SYNCRIP	>sp|O60506|HNRPQ_HUMAN Heterogeneous nuclear ribonucleoprotein Q OS=Homo sapiens GN=SYNCRIP PE=1 SV=2	1	2	2	2	2	1	2	2	1	1	2	1	2	2	1	1	2	1	2	2	1	1	3.7	3.7	3.7	69.602	623	623	0	By matching	By MS/MS	By MS/MS	By MS/MS	By MS/MS	By matching	3.7	1.6	3.7	3.7	1.6	1.6	6857900
O60664	O60664	1	1	1	Perilipin-3	PLIN3	>sp|O60664|PLIN3_HUMAN Perilipin-3 OS=Homo sapiens GN=PLIN3 PE=1 SV=3	1	1	1	1	0	0	1	0	0	0	0	0	1	0	0	0	0	0	1	0	0	0	3.5	3.5	3.5	47.074	434	434	0.0024155	By matching	By matching	By MS/MS	By matching	By matching	By matching	0	0	3.5	0	0	0	590950
Q99880;Q99879;Q99877;Q93079;Q8N257;Q5QNW6;Q16778;P62807;P58876;P57053;P33778;P23527;P06899;O60814;Q96A08	Q99880;Q99879;Q99877;Q93079;Q8N257;Q5QNW6;Q16778;P62807;P58876;P57053;P33778;P23527;P06899;O60814;Q96A08	3;3;3;3;3;3;3;3;3;3;3;3;3;3;2	3;3;3;3;3;3;3;3;3;3;3;3;3;3;2	3;3;3;3;3;3;3;3;3;3;3;3;3;3;2	Histone H2B type 1-L;Histone H2B type 1-M;Histone H2B type 1-N;Histone H2B type 1-H;Histone H2B type 3-B;Histone H2B type 2-F;Histone H2B type 2-E;Histone H2B type 1-C/E/F/G/I;Histone H2B type 1-D;Histone H2B type F-S;Histone H2B type 1-B;Histone H2B type 1-O;Histone H2B type 1-J;Histone H2B type 1-K;Histone H2B type 1-A	HIST1H2BL;HIST1H2BM;HIST1H2BN;HIST1H2BH;HIST3H2BB;HIST2H2BF;HIST2H2BE;HIST1H2BC;HIST1H2BD;H2BFS;HIST1H2BB;HIST1H2BO;HIST1H2BJ;HIST1H2BK;HIST1H2BA	>sp|Q99880|H2B1L_HUMAN Histone H2B type 1-L OS=Homo sapiens GN=HIST1H2BL PE=1 SV=3;>sp|Q99879|H2B1M_HUMAN Histone H2B type 1-M OS=Homo sapiens GN=HIST1H2BM PE=1 SV=3;>sp|Q99877|H2B1N_HUMAN Histone H2B type 1-N OS=Homo sapiens GN=HIST1H2BN PE=1 SV=3;>sp|Q93	15	3	3	3	3	3	3	3	3	3	3	3	3	3	3	3	3	3	3	3	3	3	27.8	27.8	27.8	13.952	126	126;126;126;126;126;126;126;126;126;126;126;126;126;126;127	0	By MS/MS	By MS/MS	By MS/MS	By MS/MS	By MS/MS	By MS/MS	27.8	27.8	27.8	27.8	27.8	27.8	208960000
O60826	O60826	22	22	22	Coiled-coil domain-containing protein 22	CCDC22	>sp|O60826|CCD22_HUMAN Coiled-coil domain-containing protein 22 OS=Homo sapiens GN=CCDC22 PE=1 SV=1	1	22	22	22	21	19	22	0	0	0	21	19	22	0	0	0	21	19	22	0	0	0	47	47	47	70.755	627	627	0	By MS/MS	By MS/MS	By MS/MS	By matching	By matching	By matching	44.2	38.3	47	0	0	0	425950000
O75369	O75369	4	2	2	Filamin-B	FLNB	>sp|O75369|FLNB_HUMAN Filamin-B OS=Homo sapiens GN=FLNB PE=1 SV=2	1	4	2	2	2	2	4	3	1	1	1	1	2	1	0	0	1	1	2	1	0	0	1.6	0.8	0.8	278.16	2602	2602	0.002611	By matching	By matching	By MS/MS	By matching	By matching	By matching	0.7	0.7	1.6	1.2	0.3	0.3	1293400
O75396	O75396	3	3	3	Vesicle-trafficking protein SEC22b	SEC22B	>sp|O75396|SC22B_HUMAN Vesicle-trafficking protein SEC22b OS=Homo sapiens GN=SEC22B PE=1 SV=4	1	3	3	3	1	0	3	1	1	1	1	0	3	1	1	1	1	0	3	1	1	1	16.7	16.7	16.7	24.593	215	215	0	By matching	By matching	By MS/MS	By matching	By matching	By matching	4.7	0	16.7	4.7	4.7	4.7	2687600
O75400	O75400	4	4	4	Pre-mRNA-processing factor 40 homolog A	PRPF40A	>sp|O75400|PR40A_HUMAN Pre-mRNA-processing factor 40 homolog A OS=Homo sapiens GN=PRPF40A PE=1 SV=2	1	4	4	4	4	4	4	3	4	4	4	4	4	3	4	4	4	4	4	3	4	4	5.7	5.7	5.7	108.8	957	957	0	By MS/MS	By MS/MS	By MS/MS	By MS/MS	By MS/MS	By MS/MS	5.7	5.7	5.7	3.7	5.7	5.7	54541000
O75459	O75459	2	2	2	P antigen family member 1	PAGE1	>sp|O75459|PAGE1_HUMAN P antigen family member 1 OS=Homo sapiens GN=PAGE1 PE=1 SV=2	1	2	2	2	0	0	2	2	2	1	0	0	2	2	2	1	0	0	2	2	2	1	21.9	21.9	21.9	16.15	146	146	0.0025126	By matching	By matching	By MS/MS	By MS/MS	By matching	By matching	0	0	21.9	21.9	21.9	13	3091200
O75533	O75533	2	2	2	Splicing factor 3B subunit 1	SF3B1	>sp|O75533|SF3B1_HUMAN Splicing factor 3B subunit 1 OS=Homo sapiens GN=SF3B1 PE=1 SV=3	1	2	2	2	1	1	1	1	2	1	1	1	1	1	2	1	1	1	1	1	2	1	1.7	1.7	1.7	145.83	1304	1304	0	By matching	By matching	By MS/MS	By matching	By MS/MS	By matching	0.9	0.9	0.9	0.9	1.7	0.9	4071700
O75643	O75643	2	2	2	U5 small nuclear ribonucleoprotein 200 kDa helicase	SNRNP200	>sp|O75643|U520_HUMAN U5 small nuclear ribonucleoprotein 200 kDa helicase OS=Homo sapiens GN=SNRNP200 PE=1 SV=2	1	2	2	2	0	0	2	0	0	0	0	0	2	0	0	0	0	0	2	0	0	0	1.4	1.4	1.4	244.5	2136	2136	0.0025063	By matching	By matching	By MS/MS	By matching	By matching	By matching	0	0	1.4	0	0	0	1153400
O75874	O75874	3	3	3	Isocitrate dehydrogenase [NADP] cytoplasmic	IDH1	>sp|O75874|IDHC_HUMAN Isocitrate dehydrogenase [NADP] cytoplasmic OS=Homo sapiens GN=IDH1 PE=1 SV=2	1	3	3	3	2	2	3	1	2	1	2	2	3	1	2	1	2	2	3	1	2	1	8.2	8.2	8.2	46.659	414	414	0	By matching	By matching	By MS/MS	By matching	By matching	By matching	5.1	5.1	8.2	3.1	6.3	3.1	9944200
O75909	O75909	1	1	1	Cyclin-K	CCNK	>sp|O75909|CCNK_HUMAN Cyclin-K OS=Homo sapiens GN=CCNK PE=1 SV=2	1	1	1	1	1	1	1	1	1	1	1	1	1	1	1	1	1	1	1	1	1	1	2.8	2.8	2.8	64.239	580	580	0.0096339	By matching	By matching	By matching	By MS/MS	By matching	By matching	2.8	2.8	2.8	2.8	2.8	2.8	2854600
O75964	O75964	1	1	1	ATP synthase subunit g, mitochondrial	ATP5L	>sp|O75964|ATP5L_HUMAN ATP synthase subunit g, mitochondrial OS=Homo sapiens GN=ATP5L PE=1 SV=3	1	1	1	1	0	0	1	1	1	0	0	0	1	1	1	0	0	0	1	1	1	0	10.7	10.7	10.7	11.428	103	103	0.0021186	By matching	By matching	By MS/MS	By matching	By matching	By matching	0	0	10.7	10.7	10.7	0	2407200
O76070	O76070	1	1	1	Gamma-synuclein	SNCG	>sp|O76070|SYUG_HUMAN Gamma-synuclein OS=Homo sapiens GN=SNCG PE=1 SV=2	1	1	1	1	0	0	1	1	1	1	0	0	1	1	1	1	0	0	1	1	1	1	12.6	12.6	12.6	13.331	127	127	0.0041408	By matching	By matching	By MS/MS	By matching	By MS/MS	By matching	0	0	12.6	12.6	12.6	12.6	1700800
O94788	O94788	1	1	1	Retinal dehydrogenase 2	ALDH1A2	>sp|O94788|AL1A2_HUMAN Retinal dehydrogenase 2 OS=Homo sapiens GN=ALDH1A2 PE=1 SV=3	1	1	1	1	0	0	0	1	0	1	0	0	0	1	0	1	0	0	0	1	0	1	2.3	2.3	2.3	56.723	518	518	1	By matching	By matching	By matching	By MS/MS	By matching	By matching	0	0	0	2.3	0	2.3	1350400
O95232	O95232	13	13	13	Luc7-like protein 3	LUC7L3	>sp|O95232|LC7L3_HUMAN Luc7-like protein 3 OS=Homo sapiens GN=LUC7L3 PE=1 SV=2	1	13	13	13	13	11	12	13	10	10	13	11	12	13	10	10	13	11	12	13	10	10	37.7	37.7	37.7	51.466	432	432	0	By MS/MS	By MS/MS	By MS/MS	By MS/MS	By MS/MS	By MS/MS	37.7	30.3	34	37.7	27.1	28.5	352060000
O95373;O15397	O95373	3;1	3;1	3;1	Importin-7	IPO7	>sp|O95373|IPO7_HUMAN Importin-7 OS=Homo sapiens GN=IPO7 PE=1 SV=1	2	3	3	3	2	2	3	2	1	2	2	2	3	2	1	2	2	2	3	2	1	2	2.9	2.9	2.9	119.52	1038	1038;1037	0	By matching	By matching	By MS/MS	By matching	By matching	By MS/MS	1.8	1.8	2.9	1.8	0.9	1.8	6246400
O95747	O95747	1	1	1	Serine/threonine-protein kinase OSR1	OXSR1	>sp|O95747|OXSR1_HUMAN Serine/threonine-protein kinase OSR1 OS=Homo sapiens GN=OXSR1 PE=1 SV=1	1	1	1	1	1	0	1	1	0	0	1	0	1	1	0	0	1	0	1	1	0	0	2.8	2.8	2.8	58.022	527	527	0.0020877	By matching	By matching	By MS/MS	By matching	By matching	By matching	2.8	0	2.8	2.8	0	0	1077200
O95831	O95831	1	1	1	Apoptosis-inducing factor 1, mitochondrial	AIFM1	>sp|O95831|AIFM1_HUMAN Apoptosis-inducing factor 1, mitochondrial OS=Homo sapiens GN=AIFM1 PE=1 SV=1	1	1	1	1	1	1	1	0	1	1	1	1	1	0	1	1	1	1	1	0	1	1	1.8	1.8	1.8	66.9	613	613	0.0041322	By matching	By matching	By MS/MS	By matching	By matching	By matching	1.8	1.8	1.8	0	1.8	1.8	2783300
P00338;Q6ZMR3;P07864	P00338	9;1;1	8;0;0	8;0;0	L-lactate dehydrogenase A chain	LDHA	>sp|P00338|LDHA_HUMAN L-lactate dehydrogenase A chain OS=Homo sapiens GN=LDHA PE=1 SV=2	3	9	8	8	4	5	8	8	7	5	4	5	7	7	6	5	4	5	7	7	6	5	32.2	28.6	28.6	36.688	332	332;332;332	0	By MS/MS	By MS/MS	By MS/MS	By MS/MS	By MS/MS	By MS/MS	11.7	17.8	28.9	32.2	27.7	18.1	78077000
P00505	P00505	1	1	1	Aspartate aminotransferase, mitochondrial	GOT2	>sp|P00505|AATM_HUMAN Aspartate aminotransferase, mitochondrial OS=Homo sapiens GN=GOT2 PE=1 SV=3	1	1	1	1	0	0	1	0	0	0	0	0	1	0	0	0	0	0	1	0	0	0	3.3	3.3	3.3	47.517	430	430	0.0096154	By matching	By matching	By MS/MS	By matching	By matching	By matching	0	0	3.3	0	0	0	440360
P00558;P07205	P00558	10;1	10;1	10;1	Phosphoglycerate kinase 1	PGK1	>sp|P00558|PGK1_HUMAN Phosphoglycerate kinase 1 OS=Homo sapiens GN=PGK1 PE=1 SV=3	2	10	10	10	9	8	10	9	10	9	9	8	10	9	10	9	9	8	10	9	10	9	31.7	31.7	31.7	44.614	417	417;417	0	By MS/MS	By MS/MS	By MS/MS	By MS/MS	By MS/MS	By MS/MS	30	25.9	31.7	30	31.7	29.7	102100000
P00966	P00966	3	3	3	Argininosuccinate synthase	ASS1	>sp|P00966|ASSY_HUMAN Argininosuccinate synthase OS=Homo sapiens GN=ASS1 PE=1 SV=2	1	3	3	3	3	2	3	2	3	3	3	2	3	2	3	3	3	2	3	2	3	3	10.2	10.2	10.2	46.53	412	412	0	By MS/MS	By matching	By MS/MS	By MS/MS	By MS/MS	By matching	10.2	5.1	10.2	5.1	10.2	10.2	33403000
P01591	P01591	1	1	1	Immunoglobulin J chain	IGJ	>sp|P01591|IGJ_HUMAN Immunoglobulin J chain OS=Homo sapiens GN=JCHAIN PE=1 SV=4	1	1	1	1	0	0	1	1	1	0	0	0	1	1	1	0	0	0	1	1	1	0	7.5	7.5	7.5	18.098	159	159	0.0022026	By matching	By matching	By matching	By MS/MS	By matching	By matching	0	0	7.5	7.5	7.5	0	2238900
P01834;P0DOX7	P01834;P0DOX7	2;1	2;1	2;1	Ig kappa chain C region	IGKC	>sp|P01834|IGKC_HUMAN Immunoglobulin kappa constant OS=Homo sapiens GN=IGKC PE=1 SV=2;>sp|P0DOX7|IGK_HUMAN Immunoglobulin kappa light chain OS=Homo sapiens PE=1 SV=1	2	2	2	2	0	0	0	2	1	0	0	0	0	2	1	0	0	0	0	2	1	0	35.5	35.5	35.5	11.765	107	107;214	0	By matching	By matching	By matching	By MS/MS	By matching	By matching	0	0	0	35.5	18.7	0	6122700
P01876;P01877	P01876;P01877	2;1	2;1	2;1	Ig alpha-1 chain C region;Ig alpha-2 chain C region	IGHA1;IGHA2	>sp|P01876|IGHA1_HUMAN Immunoglobulin heavy constant alpha 1 OS=Homo sapiens GN=IGHA1 PE=1 SV=2;>sp|P01877|IGHA2_HUMAN Immunoglobulin heavy constant alpha 2 OS=Homo sapiens GN=IGHA2 PE=1 SV=4	2	2	2	2	1	0	1	2	0	0	1	0	1	2	0	0	1	0	1	2	0	0	7.4	7.4	7.4	37.654	353	353;340	0	By matching	By matching	By matching	By MS/MS	By matching	By matching	2.5	0	2.5	7.4	0	0	3431700
P02545	P02545	11	11	11	Prelamin-A/C;Lamin-A/C	LMNA	>sp|P02545|LMNA_HUMAN Prelamin-A/C OS=Homo sapiens GN=LMNA PE=1 SV=1	1	11	11	11	6	7	11	7	9	7	6	7	11	7	9	7	6	7	11	7	9	7	20	20	20	74.139	664	664	0	By MS/MS	By MS/MS	By MS/MS	By MS/MS	By MS/MS	By MS/MS	11	12.8	20	12.2	15.5	12.3	38748000
P02788	P02788	5	5	5	Lactotransferrin;Lactoferricin-H;Kaliocin-1;Lactoferroxin-A;Lactoferroxin-B;Lactoferroxin-C	LTF	>sp|P02788|TRFL_HUMAN Lactotransferrin OS=Homo sapiens GN=LTF PE=1 SV=6	1	5	5	5	0	0	0	5	1	0	0	0	0	5	1	0	0	0	0	5	1	0	7.2	7.2	7.2	78.181	710	710	0	By matching	By matching	By matching	By MS/MS	By matching	By matching	0	0	0	7.2	1.3	0	9406500
P80297;P02795;P13640;P80294;P04731;Q8N339;P04732;CON__P67983	P80297;P02795;P13640;P80294;P04731;Q8N339;P04732;CON__P67983	2;2;2;1;1;1;1;1	2;2;2;1;1;1;1;1	2;2;2;1;1;1;1;1	Metallothionein-1X;Metallothionein-2;Metallothionein-1G;Metallothionein-1H;Metallothionein-1A;Metallothionein-1M;Metallothionein-1E	MT1X;MT2A;MT1G;MT1H;MT1A;MT1M;MT1E	>sp|P80297|MT1X_HUMAN Metallothionein-1X OS=Homo sapiens GN=MT1X PE=1 SV=1;>sp|P02795|MT2_HUMAN Metallothionein-2 OS=Homo sapiens GN=MT2A PE=1 SV=1;>sp|P13640|MT1G_HUMAN Metallothionein-1G OS=Homo sapiens GN=MT1G PE=1 SV=2;>sp|P80294|MT1H_HUMAN Metallothio	8	2	2	2	2	2	2	2	2	2	2	2	2	2	2	2	2	2	2	2	2	2	32.8	32.8	32.8	6.0683	61	61;61;62;61;61;61;61;61	0	By MS/MS	By matching	By MS/MS	By MS/MS	By MS/MS	By MS/MS	32.8	32.8	32.8	32.8	32.8	32.8	11703000
P04075	P04075	12	12	12	Fructose-bisphosphate aldolase A	ALDOA	>sp|P04075|ALDOA_HUMAN Fructose-bisphosphate aldolase A OS=Homo sapiens GN=ALDOA PE=1 SV=2	1	12	12	12	11	10	11	10	11	11	11	10	11	10	11	11	11	10	11	10	11	11	40.9	40.9	40.9	39.42	364	364	0	By MS/MS	By MS/MS	By MS/MS	By MS/MS	By MS/MS	By MS/MS	40.7	33.2	38.7	38.7	40.9	40.9	147550000
P04083	P04083	6	6	6	Annexin A1	ANXA1	>sp|P04083|ANXA1_HUMAN Annexin A1 OS=Homo sapiens GN=ANXA1 PE=1 SV=2	1	6	6	6	6	4	6	5	6	6	6	4	6	5	6	6	6	4	6	5	6	6	22	22	22	38.714	346	346	0	By MS/MS	By MS/MS	By MS/MS	By MS/MS	By MS/MS	By MS/MS	22	15	22	17.9	22	22	32680000
P04264;CON__P04264	P04264;CON__P04264	36;35	36;35	23;22	Keratin, type II cytoskeletal 1	KRT1	>sp|P04264|K2C1_HUMAN Keratin, type II cytoskeletal 1 OS=Homo sapiens GN=KRT1 PE=1 SV=6;>P04264 SWISS-PROT:P04264 Tax_Id=9606 Gene_Symbol=KRT1 Keratin, type II cytoskeletal 1	2	36	36	23	32	32	33	34	34	35	32	32	33	34	34	35	19	19	20	21	21	22	53.3	53.3	38.8	66.038	644	644;644	0	By MS/MS	By MS/MS	By MS/MS	By MS/MS	By MS/MS	By MS/MS	43.2	44.3	45.3	52.5	50	53.3	9568100000
P04406	P04406	8	8	8	Glyceraldehyde-3-phosphate dehydrogenase	GAPDH	>sp|P04406|G3P_HUMAN Glyceraldehyde-3-phosphate dehydrogenase OS=Homo sapiens GN=GAPDH PE=1 SV=3	1	8	8	8	6	6	7	8	6	7	6	6	7	8	6	7	6	6	7	8	6	7	43.6	43.6	43.6	36.053	335	335	0	By MS/MS	By MS/MS	By MS/MS	By MS/MS	By MS/MS	By MS/MS	29.3	29.3	40.6	43.6	36.4	40.6	113300000
P04792	P04792	6	6	6	Heat shock protein beta-1	HSPB1	>sp|P04792|HSPB1_HUMAN Heat shock protein beta-1 OS=Homo sapiens GN=HSPB1 PE=1 SV=2	1	6	6	6	5	5	6	5	5	5	5	5	6	5	5	5	5	5	6	5	5	5	45.9	45.9	45.9	22.782	205	205	0	By MS/MS	By MS/MS	By MS/MS	By matching	By MS/MS	By MS/MS	30.7	30.7	45.9	30.7	30.7	30.7	85983000
P04843	P04843	7	7	7	Dolichyl-diphosphooligosaccharide--protein glycosyltransferase subunit 1	RPN1	>sp|P04843|RPN1_HUMAN Dolichyl-diphosphooligosaccharide--protein glycosyltransferase subunit 1 OS=Homo sapiens GN=RPN1 PE=1 SV=1	1	7	7	7	6	5	7	4	3	3	6	5	7	4	3	3	6	5	7	4	3	3	15.3	15.3	15.3	68.569	607	607	0	By MS/MS	By matching	By MS/MS	By MS/MS	By matching	By matching	12.5	10.5	15.3	8.6	5.3	5.8	20963000
P63096;P08754;P04899;P11488;P19087;P09471;A8MTJ3;P38405;P63092;Q5JWF2	P63096;P08754;P04899;P11488;P19087;P09471;A8MTJ3;P38405;P63092;Q5JWF2	2;2;2;1;1;1;1;1;1;1	2;2;2;1;1;1;1;1;1;1	2;2;2;1;1;1;1;1;1;1	Guanine nucleotide-binding protein G(i) subunit alpha-1;Guanine nucleotide-binding protein G(k) subunit alpha;Guanine nucleotide-binding protein G(i) subunit alpha-2;Guanine nucleotide-binding protein G(t) subunit alpha-1;Guanine nucleotide-binding protein G(t) subunit alpha-2;Guanine nucleotide-binding protein G(o) subunit alpha;Guanine nucleotide-binding protein G(t) subunit alpha-3;Guanine nuc…	GNAI1;GNAI3;GNAI2;GNAT1;GNAT2;GNAO1;GNAT3;GNAL;GNAS	>sp|P63096|GNAI1_HUMAN Guanine nucleotide-binding protein G(i) subunit alpha-1 OS=Homo sapiens GN=GNAI1 PE=1 SV=2;>sp|P08754|GNAI3_HUMAN Guanine nucleotide-binding protein G(k) subunit alpha OS=Homo sapiens GN=GNAI3 PE=1 SV=3;>sp|P04899|GNAI2_HUMAN Guanine	10	2	2	2	2	2	2	1	2	2	2	2	2	1	2	2	2	2	2	1	2	2	7.3	7.3	7.3	40.361	354	354;354;355;350;354;354;354;381;394;1037	0	By matching	By MS/MS	By MS/MS	By MS/MS	By MS/MS	By MS/MS	7.3	7.3	7.3	4.2	7.3	7.3	8611300
P05023;P13637;P50993	P05023;P13637	4;2;1	4;2;1	4;2;1	Sodium/potassium-transporting ATPase subunit alpha-1;Sodium/potassium-transporting ATPase subunit alpha-3	ATP1A1;ATP1A3	>sp|P05023|AT1A1_HUMAN Sodium/potassium-transporting ATPase subunit alpha-1 OS=Homo sapiens GN=ATP1A1 PE=1 SV=1;>sp|P13637|AT1A3_HUMAN Sodium/potassium-transporting ATPase subunit alpha-3 OS=Homo sapiens GN=ATP1A3 PE=1 SV=3	3	4	4	4	3	3	4	3	3	2	3	3	4	3	3	2	3	3	4	3	3	2	5.2	5.2	5.2	112.89	1023	1023;1013;1020	0	By matching	By MS/MS	By MS/MS	By MS/MS	By matching	By matching	3.4	3.9	5.2	3.9	3.9	2.2	7758000
P05089	P05089	1	1	1	Arginase-1	ARG1	>sp|P05089|ARGI1_HUMAN Arginase-1 OS=Homo sapiens GN=ARG1 PE=1 SV=2	1	1	1	1	1	1	1	1	1	1	1	1	1	1	1	1	1	1	1	1	1	1	3.4	3.4	3.4	34.735	322	322	0.0096899	By MS/MS	By matching	By matching	By matching	By matching	By matching	3.4	3.4	3.4	3.4	3.4	3.4	1957200
P05141;Q9H0C2	P05141	6;2	6;2	2;0	ADP/ATP translocase 2;ADP/ATP translocase 2, N-terminally processed	SLC25A5	>sp|P05141|ADT2_HUMAN ADP/ATP translocase 2 OS=Homo sapiens GN=SLC25A5 PE=1 SV=7	2	6	6	2	5	6	5	4	6	5	5	6	5	4	6	5	2	2	2	2	2	2	20.1	20.1	7.4	32.852	298	298;315	0	By MS/MS	By MS/MS	By MS/MS	By MS/MS	By MS/MS	By MS/MS	17.4	20.1	17.4	14.8	20.1	17.4	99356000
P05204;Q15651	P05204;Q15651	1;1	1;1	1;1	Non-histone chromosomal protein HMG-17;High mobility group nucleosome-binding domain-containing protein 3	HMGN2;HMGN3	>sp|P05204|HMGN2_HUMAN Non-histone chromosomal protein HMG-17 OS=Homo sapiens GN=HMGN2 PE=1 SV=3;>sp|Q15651|HMGN3_HUMAN High mobility group nucleosome-binding domain-containing protein 3 OS=Homo sapiens GN=HMGN3 PE=1 SV=2	2	1	1	1	1	0	1	1	1	1	1	0	1	1	1	1	1	0	1	1	1	1	14.4	14.4	14.4	9.3926	90	90;99	0.0079365	By matching	By matching	By MS/MS	By matching	By matching	By matching	14.4	0	14.4	14.4	14.4	14.4	3613500
P05386	P05386	2	2	2	60S acidic ribosomal protein P1	RPLP1	>sp|P05386|RLA1_HUMAN 60S acidic ribosomal protein P1 OS=Homo sapiens GN=RPLP1 PE=1 SV=1	1	2	2	2	0	1	2	1	1	2	0	1	2	1	1	2	0	1	2	1	1	2	36.8	36.8	36.8	11.514	114	114	0	By matching	By matching	By MS/MS	By matching	By MS/MS	By MS/MS	0	22.8	36.8	22.8	22.8	36.8	20646000
P05387	P05387	4	4	4	60S acidic ribosomal protein P2	RPLP2	>sp|P05387|RLA2_HUMAN 60S acidic ribosomal protein P2 OS=Homo sapiens GN=RPLP2 PE=1 SV=1	1	4	4	4	2	3	4	3	3	4	2	3	4	3	3	4	2	3	4	3	3	4	69.6	69.6	69.6	11.665	115	115	0	By matching	By MS/MS	By MS/MS	By matching	By MS/MS	By MS/MS	39.1	53	69.6	53	53	69.6	21960000
P05388;Q8NHW5	P05388;Q8NHW5	5;4	5;4	5;4	60S acidic ribosomal protein P0;60S acidic ribosomal protein P0-like	RPLP0;RPLP0P6	>sp|P05388|RLA0_HUMAN 60S acidic ribosomal protein P0 OS=Homo sapiens GN=RPLP0 PE=1 SV=1;>sp|Q8NHW5|RLA0L_HUMAN 60S acidic ribosomal protein P0-like OS=Homo sapiens GN=RPLP0P6 PE=5 SV=1	2	5	5	5	1	5	5	2	1	5	1	5	5	2	1	5	1	5	5	2	1	5	28.4	28.4	28.4	34.273	317	317;317	0	By matching	By MS/MS	By MS/MS	By matching	By MS/MS	By MS/MS	4.1	28.4	28.4	7.9	4.1	28.4	23729000
P05455	P05455	2	2	2	Lupus La protein	SSB	>sp|P05455|LA_HUMAN Lupus La protein OS=Homo sapiens GN=SSB PE=1 SV=2	1	2	2	2	1	1	2	2	1	1	1	1	2	2	1	1	1	1	2	2	1	1	6.1	6.1	6.1	46.836	408	408	0	By matching	By matching	By MS/MS	By matching	By matching	By matching	2.7	2.7	6.1	6.1	2.7	2.7	4292000
P05556	P05556	2	2	2	Integrin beta-1	ITGB1	>sp|P05556|ITB1_HUMAN Integrin beta-1 OS=Homo sapiens GN=ITGB1 PE=1 SV=2	1	2	2	2	1	1	2	1	1	2	1	1	2	1	1	2	1	1	2	1	1	2	2.4	2.4	2.4	88.414	798	798	0.0025707	By matching	By matching	By MS/MS	By matching	By matching	By matching	1.1	1.3	2.4	1.1	1.3	2.4	2624900
P05783;CON__P05784;CON__H-INV:HIT000015463;CON__Q92764;Q92764;CON__Q497I4	P05783	10;4;1;1;1;1	10;4;1;1;1;1	9;3;1;1;1;1	Keratin, type I cytoskeletal 18	KRT18	>sp|P05783|K1C18_HUMAN Keratin, type I cytoskeletal 18 OS=Homo sapiens GN=KRT18 PE=1 SV=2	6	10	10	9	8	7	10	9	8	8	8	7	10	9	8	8	7	6	9	8	7	7	28.8	28.8	26.7	48.057	430	430;423;295;425;455;455	0	By MS/MS	By MS/MS	By MS/MS	By MS/MS	By MS/MS	By MS/MS	22.6	20.2	28.8	24.4	22.6	22.6	203350000
P06454	P06454	5	5	5	Prothymosin alpha;Prothymosin alpha, N-terminally processed;Thymosin alpha-1	PTMA	>sp|P06454|PTMA_HUMAN Prothymosin alpha OS=Homo sapiens GN=PTMA PE=1 SV=2	1	5	5	5	5	5	5	5	5	5	5	5	5	5	5	5	5	5	5	5	5	5	35.1	35.1	35.1	12.203	111	111	0	By MS/MS	By MS/MS	By MS/MS	By MS/MS	By MS/MS	By MS/MS	35.1	35.1	35.1	35.1	35.1	35.1	142170000
P06576	P06576	11	11	11	ATP synthase subunit beta, mitochondrial	ATP5B	>sp|P06576|ATPB_HUMAN ATP synthase subunit beta, mitochondrial OS=Homo sapiens GN=ATP5B PE=1 SV=3	1	11	11	11	11	10	11	10	9	10	11	10	11	10	9	10	11	10	11	10	9	10	31.4	31.4	31.4	56.559	529	529	0	By MS/MS	By MS/MS	By MS/MS	By MS/MS	By MS/MS	By MS/MS	31.4	28.9	31.4	29.3	26.8	28.9	94244000
P06702	P06702	2	2	2	Protein S100-A9	S100A9	>sp|P06702|S10A9_HUMAN Protein S100-A9 OS=Homo sapiens GN=S100A9 PE=1 SV=1	1	2	2	2	1	2	1	2	2	2	1	2	1	2	2	2	1	2	1	2	2	2	24.6	24.6	24.6	13.242	114	114	0	By matching	By MS/MS	By matching	By matching	By MS/MS	By MS/MS	13.2	24.6	11.4	24.6	24.6	24.6	10138000
P06733;P13929;P09104	P06733	17;3;3	17;3;3	17;3;3	Alpha-enolase	ENO1	>sp|P06733|ENOA_HUMAN Alpha-enolase OS=Homo sapiens GN=ENO1 PE=1 SV=2	3	17	17	17	17	15	16	16	15	17	17	15	16	16	15	17	17	15	16	16	15	17	51.4	51.4	51.4	47.168	434	434;434;434	0	By MS/MS	By MS/MS	By MS/MS	By MS/MS	By MS/MS	By MS/MS	51.4	40.6	47.5	51.4	40.6	51.4	250290000
P06744;CON__Q3ZBD7;Q8N196	P06744	4;1;1	4;1;1	4;1;1	Glucose-6-phosphate isomerase	GPI	>sp|P06744|G6PI_HUMAN Glucose-6-phosphate isomerase OS=Homo sapiens GN=GPI PE=1 SV=4	3	4	4	4	4	3	4	3	3	3	4	3	4	3	3	3	4	3	4	3	3	3	8.6	8.6	8.6	63.146	558	558;557;739	0	By MS/MS	By matching	By MS/MS	By MS/MS	By matching	By MS/MS	8.6	5.9	8.6	5.9	5.9	5.9	22705000
P06748	P06748	3	3	3	Nucleophosmin	NPM1	>sp|P06748|NPM_HUMAN Nucleophosmin OS=Homo sapiens GN=NPM1 PE=1 SV=2	1	3	3	3	1	1	2	2	3	3	1	1	2	2	3	3	1	1	2	2	3	3	15	15	15	32.575	294	294	0	By matching	By matching	By MS/MS	By MS/MS	By MS/MS	By MS/MS	3.1	3.1	10.2	10.2	15	15	20489000
P07195	P07195	12	12	11	L-lactate dehydrogenase B chain	LDHB	>sp|P07195|LDHB_HUMAN L-lactate dehydrogenase B chain OS=Homo sapiens GN=LDHB PE=1 SV=2	1	12	12	11	9	8	12	11	10	10	9	8	12	11	10	10	9	8	11	10	9	10	38.6	38.6	35	36.638	334	334	0	By MS/MS	By MS/MS	By MS/MS	By MS/MS	By MS/MS	By MS/MS	31.4	26.9	38.6	38	33.5	34.4	181040000
P07237	P07237	4	4	4	Protein disulfide-isomerase	P4HB	>sp|P07237|PDIA1_HUMAN Protein disulfide-isomerase OS=Homo sapiens GN=P4HB PE=1 SV=3	1	4	4	4	3	2	3	4	3	3	3	2	3	4	3	3	3	2	3	4	3	3	8.5	8.5	8.5	57.116	508	508	0	By MS/MS	By matching	By MS/MS	By MS/MS	By MS/MS	By MS/MS	7.1	5.5	7.1	8.5	7.1	7.1	10381000
P07355;A6NMY6	P07355;A6NMY6	11;8	11;8	11;8	Annexin A2;Putative annexin A2-like protein	ANXA2;ANXA2P2	>sp|P07355|ANXA2_HUMAN Annexin A2 OS=Homo sapiens GN=ANXA2 PE=1 SV=2;>sp|A6NMY6|AXA2L_HUMAN Putative annexin A2-like protein OS=Homo sapiens GN=ANXA2P2 PE=5 SV=2	2	11	11	11	10	6	11	9	10	11	10	6	11	9	10	11	10	6	11	9	10	11	36.9	36.9	36.9	38.604	339	339;339	0	By MS/MS	By MS/MS	By MS/MS	By MS/MS	By MS/MS	By MS/MS	31.6	18.6	36.9	33.6	32.2	36.9	113260000
P07437	P07437	18	4	3	Tubulin beta chain	TUBB	>sp|P07437|TBB5_HUMAN Tubulin beta chain OS=Homo sapiens GN=TUBB PE=1 SV=2	1	18	4	3	14	15	17	15	15	14	4	4	4	4	4	3	3	3	3	3	3	2	53.4	13.3	9.9	49.67	444	444	0	By MS/MS	By MS/MS	By MS/MS	By MS/MS	By MS/MS	By MS/MS	36.7	41.7	51.4	39.9	45.3	40.5	249920000
P07737;CON__P02584	P07737	6;1	6;1	6;1	Profilin-1	PFN1	>sp|P07737|PROF1_HUMAN Profilin-1 OS=Homo sapiens GN=PFN1 PE=1 SV=2	2	6	6	6	6	6	6	6	6	6	6	6	6	6	6	6	6	6	6	6	6	6	47.9	47.9	47.9	15.054	140	140;140	0	By MS/MS	By MS/MS	By MS/MS	By MS/MS	By MS/MS	By MS/MS	47.9	47.9	47.9	47.9	47.9	47.9	83612000
P07814	P07814	3	3	3	Bifunctional glutamate/proline--tRNA ligase;Glutamate--tRNA ligase;Proline--tRNA ligase	EPRS	>sp|P07814|SYEP_HUMAN Bifunctional glutamate/proline--tRNA ligase OS=Homo sapiens GN=EPRS PE=1 SV=5	1	3	3	3	2	1	3	3	3	2	2	1	3	3	3	2	2	1	3	3	3	2	2.8	2.8	2.8	170.59	1512	1512	0	By matching	By matching	By MS/MS	By matching	By matching	By matching	1.9	0.7	2.8	2.8	2.8	2.1	5657700
P07900;Q14568;Q58FG0	P07900	17;4;1	10;1;1	10;1;1	Heat shock protein HSP 90-alpha	HSP90AA1	>sp|P07900|HS90A_HUMAN Heat shock protein HSP 90-alpha OS=Homo sapiens GN=HSP90AA1 PE=1 SV=5	3	17	10	10	15	12	17	16	15	13	8	6	10	9	9	8	8	6	10	9	9	8	31.4	19.8	19.8	84.659	732	732;343;334	0	By MS/MS	By MS/MS	By MS/MS	By MS/MS	By MS/MS	By MS/MS	26.9	21.6	31.4	29.8	28.8	25.5	145000000
P07910;P0DMR1;O60812;B7ZW38;B2RXH8;Q86SE5	P07910;P0DMR1;O60812;B7ZW38;B2RXH8	6;3;3;3;3;1	6;3;3;3;3;1	6;3;3;3;3;1	Heterogeneous nuclear ribonucleoproteins C1/C2;Heterogeneous nuclear ribonucleoprotein C-like 1	HNRNPC;HNRNPCL1;LOC649330;LOC440563	>sp|P07910|HNRPC_HUMAN Heterogeneous nuclear ribonucleoproteins C1/C2 OS=Homo sapiens GN=HNRNPC PE=1 SV=4;>sp|P0DMR1|HNRC4_HUMAN Heterogeneous nuclear ribonucleoprotein C-like 4 OS=Homo sapiens GN=HNRNPCL4 PE=3 SV=1;>sp|O60812|HNRC1_HUMAN Heterogeneous nuc	6	6	6	6	5	5	6	6	6	6	5	5	6	6	6	6	5	5	6	6	6	6	21.2	21.2	21.2	33.67	306	306;293;293;293;293;291	0	By MS/MS	By matching	By MS/MS	By MS/MS	By MS/MS	By MS/MS	18.6	18.3	21.2	21.2	21.2	21.2	44164000
P08195	P08195	5	5	5	4F2 cell-surface antigen heavy chain	SLC3A2	>sp|P08195|4F2_HUMAN 4F2 cell-surface antigen heavy chain OS=Homo sapiens GN=SLC3A2 PE=1 SV=3	1	5	5	5	5	4	5	5	5	5	5	4	5	5	5	5	5	4	5	5	5	5	9.4	9.4	9.4	67.993	630	630	0	By MS/MS	By MS/MS	By MS/MS	By MS/MS	By MS/MS	By MS/MS	9.4	6	9.4	9.4	9.4	9.4	31387000
P08238;Q58FF7;Q58FF6	P08238	21;5;1	21;5;1	11;3;0	Heat shock protein HSP 90-beta	HSP90AB1	>sp|P08238|HS90B_HUMAN Heat shock protein HSP 90-beta OS=Homo sapiens GN=HSP90AB1 PE=1 SV=4	3	21	21	11	19	19	21	20	19	16	19	19	21	20	19	16	9	10	11	10	10	9	34.1	34.1	18.2	83.263	724	724;597;505	0	By MS/MS	By MS/MS	By MS/MS	By MS/MS	By MS/MS	By MS/MS	30.2	31.1	34.1	32.9	31.9	26.9	465800000
P08579	P08579	1	1	1	U2 small nuclear ribonucleoprotein B	SNRPB2	>sp|P08579|RU2B_HUMAN U2 small nuclear ribonucleoprotein B OS=Homo sapiens GN=SNRPB2 PE=1 SV=1	1	1	1	1	1	1	1	1	1	1	1	1	1	1	1	1	1	1	1	1	1	1	4.9	4.9	4.9	25.486	225	225	0.0023641	By MS/MS	By matching	By MS/MS	By MS/MS	By MS/MS	By matching	4.9	4.9	4.9	4.9	4.9	4.9	7520800
P08590;P05976	P08590;P05976	2;1	2;1	2;1	Myosin light chain 3;Myosin light chain 1/3, skeletal muscle isoform	MYL3;MYL1	>sp|P08590|MYL3_HUMAN Myosin light chain 3 OS=Homo sapiens GN=MYL3 PE=1 SV=3;>sp|P05976|MYL1_HUMAN Myosin light chain 1/3, skeletal muscle isoform OS=Homo sapiens GN=MYL1 PE=2 SV=3	2	2	2	2	1	1	1	1	2	1	1	1	1	1	2	1	1	1	1	1	2	1	15.9	15.9	15.9	21.932	195	195;194	0	By matching	By matching	By MS/MS	By matching	By MS/MS	By MS/MS	8.2	8.2	8.2	8.2	15.9	8.2	5434700
P08621	P08621	6	6	6	U1 small nuclear ribonucleoprotein 70 kDa	SNRNP70	>sp|P08621|RU17_HUMAN U1 small nuclear ribonucleoprotein 70 kDa OS=Homo sapiens GN=SNRNP70 PE=1 SV=2	1	6	6	6	5	6	6	6	6	6	5	6	6	6	6	6	5	6	6	6	6	6	14.9	14.9	14.9	51.556	437	437	0	By MS/MS	By MS/MS	By MS/MS	By MS/MS	By MS/MS	By MS/MS	13	14.9	14.9	14.9	14.9	14.9	40356000
P08670;P17661	P08670	13;4	10;2	10;2	Vimentin	VIM	>sp|P08670|VIME_HUMAN Vimentin OS=Homo sapiens GN=VIM PE=1 SV=4	2	13	10	10	11	10	13	13	11	9	8	7	10	10	8	6	8	7	10	10	8	6	28.3	24.9	24.9	53.651	466	466;470	0	By MS/MS	By MS/MS	By MS/MS	By MS/MS	By MS/MS	By MS/MS	26.2	23.2	28.3	28.3	22.5	20.4	53119000
P08708	P08708	8	8	8	40S ribosomal protein S17	RPS17	>sp|P08708|RS17_HUMAN 40S ribosomal protein S17 OS=Homo sapiens GN=RPS17 PE=1 SV=2	1	8	8	8	7	6	8	8	6	8	7	6	8	8	6	8	7	6	8	8	6	8	62.2	62.2	62.2	15.55	135	135	0	By MS/MS	By MS/MS	By MS/MS	By MS/MS	By MS/MS	By MS/MS	61.5	29.6	62.2	62.2	38.5	62.2	104860000
P08758	P08758	3	3	3	Annexin A5	ANXA5	>sp|P08758|ANXA5_HUMAN Annexin A5 OS=Homo sapiens GN=ANXA5 PE=1 SV=2	1	3	3	3	2	0	3	2	1	2	2	0	3	2	1	2	2	0	3	2	1	2	10.3	10.3	10.3	35.936	320	320	0	By MS/MS	By matching	By MS/MS	By matching	By matching	By matching	7.8	0	10.3	7.8	2.8	7.8	8486100
P09382	P09382	1	1	1	Galectin-1	LGALS1	>sp|P09382|LEG1_HUMAN Galectin-1 OS=Homo sapiens GN=LGALS1 PE=1 SV=2	1	1	1	1	1	1	1	1	1	1	1	1	1	1	1	1	1	1	1	1	1	1	13.3	13.3	13.3	14.716	135	135	0.0023364	By matching	By matching	By MS/MS	By MS/MS	By matching	By matching	13.3	13.3	13.3	13.3	13.3	13.3	7308200
P09651;Q32P51	P09651	7;3	6;2	6;2	Heterogeneous nuclear ribonucleoprotein A1	HNRNPA1	>sp|P09651|ROA1_HUMAN Heterogeneous nuclear ribonucleoprotein A1 OS=Homo sapiens GN=HNRNPA1 PE=1 SV=5	2	7	6	6	7	7	7	7	7	7	6	6	6	6	6	6	6	6	6	6	6	6	23.7	21.2	21.2	38.746	372	372;320	0	By MS/MS	By MS/MS	By MS/MS	By MS/MS	By MS/MS	By MS/MS	23.7	23.7	23.7	23.7	23.7	23.7	93061000
Q71UI9;P0C0S5;Q96QV6	Q71UI9;P0C0S5;Q96QV6	4;4;2	2;2;0	2;2;0	Histone H2A.V;Histone H2A.Z;Histone H2A type 1-A	H2AFV;H2AFZ;HIST1H2AA	>sp|Q71UI9|H2AV_HUMAN Histone H2A.V OS=Homo sapiens GN=H2AFV PE=1 SV=3;>sp|P0C0S5|H2AZ_HUMAN Histone H2A.Z OS=Homo sapiens GN=H2AFZ PE=1 SV=2;>sp|Q96QV6|H2A1A_HUMAN Histone H2A type 1-A OS=Homo sapiens GN=HIST1H2AA PE=1 SV=3	3	4	2	2	4	4	4	4	3	4	2	2	2	2	1	2	2	2	2	2	1	2	43	30.5	30.5	13.509	128	128;128;131	0	By MS/MS	By MS/MS	By MS/MS	By MS/MS	By MS/MS	By MS/MS	43	43	43	43	35.2	43	272680000
Q99878;Q96KK5;Q9BTM1;P20671;P0C0S8;Q93077;Q7L7L0;P04908;P16104;Q8IUE6	Q99878;Q96KK5;Q9BTM1;P20671;P0C0S8;Q93077;Q7L7L0;P04908;P16104	5;5;5;5;5;4;4;4;3;2	1;1;1;1;1;1;1;1;1;1	1;1;1;1;1;1;1;1;1;1	Histone H2A type 1-J;Histone H2A type 1-H;Histone H2A.J;Histone H2A type 1-D;Histone H2A type 1;Histone H2A type 1-C;Histone H2A type 3;Histone H2A type 1-B/E;Histone H2A.x	HIST1H2AJ;HIST1H2AH;H2AFJ;HIST1H2AD;HIST1H2AG;HIST1H2AC;HIST3H2A;HIST1H2AB;H2AFX	>sp|Q99878|H2A1J_HUMAN Histone H2A type 1-J OS=Homo sapiens GN=HIST1H2AJ PE=1 SV=3;>sp|Q96KK5|H2A1H_HUMAN Histone H2A type 1-H OS=Homo sapiens GN=HIST1H2AH PE=1 SV=3;>sp|Q9BTM1|H2AJ_HUMAN Histone H2A.J OS=Homo sapiens GN=H2AFJ PE=1 SV=1;>sp|P20671|H2A1D_HU	10	5	1	1	5	5	5	5	5	4	1	1	1	1	1	0	1	1	1	1	1	0	58.6	22.7	22.7	13.936	128	128;128;129;130;130;130;130;130;143;130	0.0023419	By MS/MS	By matching	By matching	By MS/MS	By MS/MS	By matching	58.6	58.6	58.6	58.6	58.6	35.9	9095800
P62987;P62979;P0CG47;P0CG48	P62987;P62979;P0CG47;P0CG48	4;4;4;4	4;4;4;4	4;4;4;4	Ubiquitin-60S ribosomal protein L40;Ubiquitin;60S ribosomal protein L40;Ubiquitin-40S ribosomal protein S27a;Ubiquitin;40S ribosomal protein S27a;Polyubiquitin-B;Ubiquitin;Polyubiquitin-C;Ubiquitin	UBA52;RPS27A;UBB;UBC	>sp|P62987|RL40_HUMAN Ubiquitin-60S ribosomal protein L40 OS=Homo sapiens GN=UBA52 PE=1 SV=2;>sp|P62979|RS27A_HUMAN Ubiquitin-40S ribosomal protein S27a OS=Homo sapiens GN=RPS27A PE=1 SV=2;>sp|P0CG47|UBB_HUMAN Polyubiquitin-B OS=Homo sapiens GN=UBB PE=1 SV	4	4	4	4	3	3	4	3	3	3	3	3	4	3	3	3	3	3	4	3	3	3	36.7	36.7	36.7	14.728	128	128;156;229;685	0	By MS/MS	By MS/MS	By MS/MS	By MS/MS	By MS/MS	By MS/MS	26.6	26.6	36.7	26.6	26.6	26.6	112660000
Q01105;P0DME0	Q01105;P0DME0	3;3	3;3	3;3	Protein SET	SET	>sp|Q01105|SET_HUMAN Protein SET OS=Homo sapiens GN=SET PE=1 SV=3;>sp|P0DME0|SETLP_HUMAN Protein SETSIP OS=Homo sapiens GN=SETSIP PE=1 SV=1	2	3	3	3	2	2	3	3	3	3	2	2	3	3	3	3	2	2	3	3	3	3	12.8	12.8	12.8	33.488	290	290;302	0	By MS/MS	By MS/MS	By MS/MS	By MS/MS	By MS/MS	By MS/MS	8.3	7.9	12.8	12.8	12.8	12.8	18750000
P0DMV9;P0DMV8	P0DMV9;P0DMV8	14;14	12;12	4;4			>sp|P0DMV9|HS71B_HUMAN Heat shock 70 kDa protein 1B OS=Homo sapiens GN=HSPA1B PE=1 SV=1;>sp|P0DMV8|HS71A_HUMAN Heat shock 70 kDa protein 1A OS=Homo sapiens GN=HSPA1A PE=1 SV=1	2	14	12	4	11	8	13	12	11	11	9	6	11	10	9	9	3	2	3	3	2	2	28.2	24.8	10.3	70.051	641	641;641	0	By MS/MS	By MS/MS	By MS/MS	By MS/MS	By MS/MS	By MS/MS	22.9	13.9	23.4	24.3	19.5	19.5	56493000
Q01081;P0DN76;Q8WU68	Q01081;P0DN76;Q8WU68	7;7;4	7;7;4	7;7;4	Splicing factor U2AF 35 kDa subunit;Splicing factor U2AF 26 kDa subunit	U2AF1;U2AF1L4	>sp|Q01081|U2AF1_HUMAN Splicing factor U2AF 35 kDa subunit OS=Homo sapiens GN=U2AF1 PE=1 SV=3;>sp|P0DN76|U2AF5_HUMAN Splicing factor U2AF 35 kDa subunit-like protein OS=Homo sapiens GN=U2AF1L5 PE=1 SV=1;>sp|Q8WU68|U2AF4_HUMAN Splicing factor U2AF 26 kDa su	3	7	7	7	7	7	7	7	7	7	7	7	7	7	7	7	7	7	7	7	7	7	25.4	25.4	25.4	27.872	240	240;240;220	0	By MS/MS	By MS/MS	By MS/MS	By MS/MS	By MS/MS	By MS/MS	25.4	25.4	25.4	25.4	25.4	25.4	331540000
P0DOY3;P0DOY2	P0DOY3;P0DOY2	1;1	1;1	1;1			>sp|P0DOY3|IGLC3_HUMAN Immunoglobulin lambda constant 3 OS=Homo sapiens GN=IGLC3 PE=1 SV=1;>sp|P0DOY2|IGLC2_HUMAN Immunoglobulin lambda constant 2 OS=Homo sapiens GN=IGLC2 PE=1 SV=1	2	1	1	1	1	0	1	1	1	0	1	0	1	1	1	0	1	0	1	1	1	0	9.4	9.4	9.4	11.265	106	106;106	0.0022779	By matching	By matching	By matching	By MS/MS	By matching	By matching	9.4	0	9.4	9.4	9.4	0	4739700
P0DP25;P0DP24;P0DP23	P0DP25;P0DP24;P0DP23	2;2;2	2;2;2	2;2;2			>sp|P0DP25|CALM3_HUMAN Calmodulin-3 OS=Homo sapiens GN=CALM3 PE=1 SV=1;>sp|P0DP24|CALM2_HUMAN Calmodulin-2 OS=Homo sapiens GN=CALM2 PE=1 SV=1;>sp|P0DP23|CALM1_HUMAN Calmodulin-1 OS=Homo sapiens GN=CALM1 PE=1 SV=1	3	2	2	2	2	2	2	1	2	2	2	2	2	1	2	2	2	2	2	1	2	2	19.5	19.5	19.5	16.837	149	149;149;149	0	By matching	By MS/MS	By MS/MS	By matching	By MS/MS	By MS/MS	19.5	19.5	19.5	8.7	19.5	19.5	11521000
P10599	P10599	2	2	2	Thioredoxin	TXN	>sp|P10599|THIO_HUMAN Thioredoxin OS=Homo sapiens GN=TXN PE=1 SV=3	1	2	2	2	2	2	2	2	2	2	2	2	2	2	2	2	2	2	2	2	2	2	10.5	10.5	10.5	11.737	105	105	0	By MS/MS	By MS/MS	By MS/MS	By MS/MS	By MS/MS	By MS/MS	10.5	10.5	10.5	10.5	10.5	10.5	33992000
P10809	P10809	23	23	23	60 kDa heat shock protein, mitochondrial	HSPD1	>sp|P10809|CH60_HUMAN 60 kDa heat shock protein, mitochondrial OS=Homo sapiens GN=HSPD1 PE=1 SV=2	1	23	23	23	21	21	23	23	23	23	21	21	23	23	23	23	21	21	23	23	23	23	57.8	57.8	57.8	61.054	573	573	0	By MS/MS	By MS/MS	By MS/MS	By MS/MS	By MS/MS	By MS/MS	53.6	53.6	57.8	57.8	57.8	57.8	408510000
P11021	P11021	14	13	13	78 kDa glucose-regulated protein	HSPA5	>sp|P11021|GRP78_HUMAN 78 kDa glucose-regulated protein OS=Homo sapiens GN=HSPA5 PE=1 SV=2	1	14	13	13	13	8	13	12	13	12	12	7	12	11	12	11	12	7	12	11	12	11	26.5	26.5	26.5	72.332	654	654	0	By MS/MS	By MS/MS	By MS/MS	By MS/MS	By MS/MS	By MS/MS	24.3	14.2	23.7	22.5	24.3	22.5	74343000
P11142;P54652	P11142	20;8	20;8	16;4	Heat shock cognate 71 kDa protein	HSPA8	>sp|P11142|HSP7C_HUMAN Heat shock cognate 71 kDa protein OS=Homo sapiens GN=HSPA8 PE=1 SV=1	2	20	20	16	20	19	20	20	18	18	20	19	20	20	18	18	16	15	16	16	14	14	40.2	40.2	35.4	70.897	646	646;639	0	By MS/MS	By MS/MS	By MS/MS	By MS/MS	By MS/MS	By MS/MS	40.2	40.1	40.2	40.2	37.6	39.9	595400000
P11233;P11234	P11233	3;1	3;1	3;1	Ras-related protein Ral-A	RALA	>sp|P11233|RALA_HUMAN Ras-related protein Ral-A OS=Homo sapiens GN=RALA PE=1 SV=1	2	3	3	3	3	3	2	3	3	3	3	3	2	3	3	3	3	3	2	3	3	3	17	17	17	23.567	206	206;206	0	By MS/MS	By matching	By MS/MS	By MS/MS	By MS/MS	By matching	17	17	9.7	17	17	17	28978000
P11310	P11310	1	1	1	Medium-chain specific acyl-CoA dehydrogenase, mitochondrial	ACADM	>sp|P11310|ACADM_HUMAN Medium-chain specific acyl-CoA dehydrogenase, mitochondrial OS=Homo sapiens GN=ACADM PE=1 SV=1	1	1	1	1	0	0	1	0	0	0	0	0	1	0	0	0	0	0	1	0	0	0	4.3	4.3	4.3	46.588	421	421	0.0022422	By matching	By matching	By MS/MS	By matching	By matching	By matching	0	0	4.3	0	0	0	912000
P11940;Q13310;Q4VXU2;Q9H361	P11940;Q13310;Q4VXU2;Q9H361	2;2;1;1	2;2;1;1	2;2;1;1	Polyadenylate-binding protein 1;Polyadenylate-binding protein 4;Polyadenylate-binding protein 1-like;Polyadenylate-binding protein 3	PABPC1;PABPC4;PABPC1L;PABPC3	>sp|P11940|PABP1_HUMAN Polyadenylate-binding protein 1 OS=Homo sapiens GN=PABPC1 PE=1 SV=2;>sp|Q13310|PABP4_HUMAN Polyadenylate-binding protein 4 OS=Homo sapiens GN=PABPC4 PE=1 SV=1;>sp|Q4VXU2|PAP1L_HUMAN Polyadenylate-binding protein 1-like OS=Homo sapien	4	2	2	2	2	1	2	2	2	2	2	1	2	2	2	2	2	1	2	2	2	2	4.1	4.1	4.1	70.67	636	636;644;614;631	0.0024752	By matching	By matching	By MS/MS	By MS/MS	By matching	By matching	4.1	1.7	4.1	4.1	4.1	4.1	5472000
P12004	P12004	4	4	4	Proliferating cell nuclear antigen	PCNA	>sp|P12004|PCNA_HUMAN Proliferating cell nuclear antigen OS=Homo sapiens GN=PCNA PE=1 SV=1	1	4	4	4	2	2	4	2	2	2	2	2	4	2	2	2	2	2	4	2	2	2	21.1	21.1	21.1	28.768	261	261	0	By MS/MS	By MS/MS	By MS/MS	By MS/MS	By matching	By MS/MS	13	13	21.1	13	13	13	12710000
P12236;P12235	P12236;P12235	6;4	2;1	2;1	ADP/ATP translocase 3;ADP/ATP translocase 1	SLC25A6;SLC25A4	>sp|P12236|ADT3_HUMAN ADP/ATP translocase 3 OS=Homo sapiens GN=SLC25A6 PE=1 SV=4;>sp|P12235|ADT1_HUMAN ADP/ATP translocase 1 OS=Homo sapiens GN=SLC25A4 PE=1 SV=4	2	6	2	2	5	6	5	4	6	5	2	2	2	2	2	2	2	2	2	2	2	2	20.8	8.1	8.1	32.866	298	298;298	0	By MS/MS	By MS/MS	By MS/MS	By MS/MS	By MS/MS	By MS/MS	18.1	20.8	18.1	15.4	20.8	18.1	22364000
P12273	P12273	1	1	1	Prolactin-inducible protein	PIP	>sp|P12273|PIP_HUMAN Prolactin-inducible protein OS=Homo sapiens GN=PIP PE=1 SV=1	1	1	1	1	0	1	1	1	1	1	0	1	1	1	1	1	0	1	1	1	1	1	6.8	6.8	6.8	16.572	146	146	0.0060852	By matching	By matching	By matching	By MS/MS	By matching	By matching	0	6.8	6.8	6.8	6.8	6.8	3104100
P12277	P12277	4	4	4	Creatine kinase B-type	CKB	>sp|P12277|KCRB_HUMAN Creatine kinase B-type OS=Homo sapiens GN=CKB PE=1 SV=1	1	4	4	4	3	2	4	4	2	2	3	2	4	4	2	2	3	2	4	4	2	2	17.6	17.6	17.6	42.644	381	381	0	By MS/MS	By matching	By MS/MS	By MS/MS	By MS/MS	By matching	12.1	8.7	17.6	17.6	8.7	8.7	18105000
P12956	P12956	3	3	3	X-ray repair cross-complementing protein 6	XRCC6	>sp|P12956|XRCC6_HUMAN X-ray repair cross-complementing protein 6 OS=Homo sapiens GN=XRCC6 PE=1 SV=2	1	3	3	3	3	1	3	2	2	2	3	1	3	2	2	2	3	1	3	2	2	2	7.1	7.1	7.1	69.842	609	609	0	By matching	By matching	By MS/MS	By MS/MS	By MS/MS	By matching	7.1	1.8	7.1	4.1	4.1	4.1	7674500
P13073	P13073	1	1	1	Cytochrome c oxidase subunit 4 isoform 1, mitochondrial	COX4I1	>sp|P13073|COX41_HUMAN Cytochrome c oxidase subunit 4 isoform 1, mitochondrial OS=Homo sapiens GN=COX4I1 PE=1 SV=1	1	1	1	1	0	1	1	0	1	1	0	1	1	0	1	1	0	1	1	0	1	1	6.5	6.5	6.5	19.576	169	169	0.0021322	By matching	By matching	By MS/MS	By matching	By matching	By matching	0	6.5	6.5	0	6.5	6.5	1616500
P13639	P13639	19	19	18	Elongation factor 2	EEF2	>sp|P13639|EF2_HUMAN Elongation factor 2 OS=Homo sapiens GN=EEF2 PE=1 SV=4	1	19	19	18	14	13	16	17	9	14	14	13	16	17	9	14	13	12	15	16	8	13	33.9	33.9	32.8	95.337	858	858	0	By MS/MS	By MS/MS	By MS/MS	By MS/MS	By MS/MS	By MS/MS	20.6	20.7	24.9	29.5	12.2	22.8	132860000
P13804	P13804	3	3	3	Electron transfer flavoprotein subunit alpha, mitochondrial	ETFA	>sp|P13804|ETFA_HUMAN Electron transfer flavoprotein subunit alpha, mitochondrial OS=Homo sapiens GN=ETFA PE=1 SV=1	1	3	3	3	2	1	3	1	2	1	2	1	3	1	2	1	2	1	3	1	2	1	12.6	12.6	12.6	35.079	333	333	0	By MS/MS	By matching	By MS/MS	By MS/MS	By matching	By matching	7.8	3.9	12.6	3.9	7.8	4.8	6917200
P13987	P13987	1	1	1	CD59 glycoprotein	CD59	>sp|P13987|CD59_HUMAN CD59 glycoprotein OS=Homo sapiens GN=CD59 PE=1 SV=1	1	1	1	1	0	1	1	0	0	1	0	1	1	0	0	1	0	1	1	0	0	1	9.4	9.4	9.4	14.177	128	128	0.0021645	By matching	By MS/MS	By matching	By matching	By matching	By matching	0	9.4	9.4	0	0	9.4	1453300
P14174	P14174	1	1	1	Macrophage migration inhibitory factor	MIF	>sp|P14174|MIF_HUMAN Macrophage migration inhibitory factor OS=Homo sapiens GN=MIF PE=1 SV=4	1	1	1	1	1	1	1	1	1	1	1	1	1	1	1	1	1	1	1	1	1	1	7.8	7.8	7.8	12.476	115	115	0.0097656	By MS/MS	By matching	By MS/MS	By MS/MS	By MS/MS	By matching	7.8	7.8	7.8	7.8	7.8	7.8	5890200
P14373	P14373	1	1	1	Zinc finger protein RFP	TRIM27	>sp|P14373|TRI27_HUMAN Zinc finger protein RFP OS=Homo sapiens GN=TRIM27 PE=1 SV=1	1	1	1	1	0	1	1	0	0	1	0	1	1	0	0	1	0	1	1	0	0	1	2.3	2.3	2.3	58.489	513	513	0.0021978	By matching	By MS/MS	By MS/MS	By matching	By matching	By matching	0	2.3	2.3	0	0	2.3	2088600
P14618;P30613	P14618	19;1	19;1	19;1	Pyruvate kinase PKM	PKM	>sp|P14618|KPYM_HUMAN Pyruvate kinase PKM OS=Homo sapiens GN=PKM PE=1 SV=4	2	19	19	19	18	17	19	17	18	16	18	17	19	17	18	16	18	17	19	17	18	16	47.1	47.1	47.1	57.936	531	531;574	0	By MS/MS	By MS/MS	By MS/MS	By MS/MS	By MS/MS	By MS/MS	44.1	39.4	47.1	45.8	47.1	43.3	289660000
P14625	P14625	5	4	4	Endoplasmin	HSP90B1	>sp|P14625|ENPL_HUMAN Endoplasmin OS=Homo sapiens GN=HSP90B1 PE=1 SV=1	1	5	4	4	4	3	4	3	4	3	3	2	3	2	3	2	3	2	3	2	3	2	10.1	8.6	8.6	92.468	803	803	0	By matching	By matching	By MS/MS	By matching	By MS/MS	By matching	7.3	4.4	7.3	4.4	7.1	6.2	8200400
P14866	P14866	3	3	3	Heterogeneous nuclear ribonucleoprotein L	HNRNPL	>sp|P14866|HNRPL_HUMAN Heterogeneous nuclear ribonucleoprotein L OS=Homo sapiens GN=HNRNPL PE=1 SV=2	1	3	3	3	2	1	1	1	2	3	2	1	1	1	2	3	2	1	1	1	2	3	5.8	5.8	5.8	64.132	589	589	0	By MS/MS	By matching	By MS/MS	By MS/MS	By MS/MS	By MS/MS	3.9	2.2	2.2	2.2	3.9	5.8	9970100
P15259;P18669	P15259;P18669	2;2	2;2	2;2	Phosphoglycerate mutase 2;Phosphoglycerate mutase 1	PGAM2;PGAM1	>sp|P15259|PGAM2_HUMAN Phosphoglycerate mutase 2 OS=Homo sapiens GN=PGAM2 PE=1 SV=3;>sp|P18669|PGAM1_HUMAN Phosphoglycerate mutase 1 OS=Homo sapiens GN=PGAM1 PE=1 SV=2	2	2	2	2	2	2	2	2	2	2	2	2	2	2	2	2	2	2	2	2	2	2	8.3	8.3	8.3	28.766	253	253;254	0	By MS/MS	By MS/MS	By MS/MS	By MS/MS	By MS/MS	By MS/MS	8.3	8.3	8.3	8.3	8.3	8.3	11270000
P15311	P15311	4	4	4	Ezrin	EZR	>sp|P15311|EZRI_HUMAN Ezrin OS=Homo sapiens GN=EZR PE=1 SV=4	1	4	4	4	3	3	4	4	4	3	3	3	4	4	4	3	3	3	4	4	4	3	7.8	7.8	7.8	69.412	586	586	0	By matching	By matching	By MS/MS	By matching	By matching	By matching	5.3	5.3	7.8	7.8	7.8	5.3	10748000
P15880	P15880	2	2	2	40S ribosomal protein S2	RPS2	>sp|P15880|RS2_HUMAN 40S ribosomal protein S2 OS=Homo sapiens GN=RPS2 PE=1 SV=2	1	2	2	2	0	1	2	2	2	2	0	1	2	2	2	2	0	1	2	2	2	2	6.5	6.5	6.5	31.324	293	293	0	By matching	By matching	By matching	By matching	By MS/MS	By matching	0	6.5	6.5	6.5	6.5	6.5	6597000
P15924	P15924	13	13	13	Desmoplakin	DSP	>sp|P15924|DESP_HUMAN Desmoplakin OS=Homo sapiens GN=DSP PE=1 SV=3	1	13	13	13	13	12	12	13	12	13	13	12	12	13	12	13	13	12	12	13	12	13	5.3	5.3	5.3	331.77	2871	2871	0	By MS/MS	By MS/MS	By MS/MS	By MS/MS	By MS/MS	By MS/MS	5.3	5	4.8	5.3	4.9	5.3	54493000
P16401	P16401	3	1	1	Histone H1.5	HIST1H1B	>sp|P16401|H15_HUMAN Histone H1.5 OS=Homo sapiens GN=HIST1H1B PE=1 SV=3	1	3	1	1	3	3	3	3	3	2	1	1	1	1	1	1	1	1	1	1	1	1	11.9	4.9	4.9	22.58	226	226	0.0022272	By MS/MS	By MS/MS	By MS/MS	By MS/MS	By MS/MS	By MS/MS	11.9	11.9	11.9	11.9	11.9	8.8	5720000
P16403;P10412;P16402;Q02539;P22492	P16403;P10412;P16402;Q02539	6;5;5;3;2	6;5;5;3;2	4;3;3;1;1	Histone H1.2;Histone H1.4;Histone H1.3;Histone H1.1	HIST1H1C;HIST1H1E;HIST1H1D;HIST1H1A	>sp|P16403|H12_HUMAN Histone H1.2 OS=Homo sapiens GN=HIST1H1C PE=1 SV=2;>sp|P10412|H14_HUMAN Histone H1.4 OS=Homo sapiens GN=HIST1H1E PE=1 SV=2;>sp|P16402|H13_HUMAN Histone H1.3 OS=Homo sapiens GN=HIST1H1D PE=1 SV=2;>sp|Q02539|H11_HUMAN Histone H1.1 OS=Hom	5	6	6	4	5	5	6	5	6	4	5	5	6	5	6	4	3	3	4	3	4	3	26.8	26.8	19.2	21.364	213	213;219;221;215;207	0	By MS/MS	By MS/MS	By MS/MS	By MS/MS	By MS/MS	By MS/MS	17.4	17.4	26.8	17.4	26.8	14.1	89504000
P16615;O14983	P16615	3;1	3;1	3;1	Sarcoplasmic/endoplasmic reticulum calcium ATPase 2	ATP2A2	>sp|P16615|AT2A2_HUMAN Sarcoplasmic/endoplasmic reticulum calcium ATPase 2 OS=Homo sapiens GN=ATP2A2 PE=1 SV=1	2	3	3	3	2	3	3	1	1	2	2	3	3	1	1	2	2	3	3	1	1	2	3.6	3.6	3.6	114.76	1042	1042;1001	0	By MS/MS	By matching	By MS/MS	By matching	By matching	By matching	2.3	3.6	3.6	0.9	0.9	2.3	6805100
P16949	P16949	3	3	2	Stathmin	STMN1	>sp|P16949|STMN1_HUMAN Stathmin OS=Homo sapiens GN=STMN1 PE=1 SV=3	1	3	3	2	2	2	3	3	3	2	2	2	3	3	3	2	2	2	2	2	2	2	19.5	19.5	14.1	17.302	149	149	0	By matching	By matching	By MS/MS	By MS/MS	By MS/MS	By matching	14.1	14.1	19.5	19.5	19.5	14.1	16248000
P16989	P16989	8	2	2	Y-box-binding protein 3	YBX3	>sp|P16989|YBOX3_HUMAN Y-box-binding protein 3 OS=Homo sapiens GN=YBX3 PE=1 SV=4	1	8	2	2	7	7	8	7	5	7	1	1	2	1	1	2	1	1	2	1	1	2	30.1	19.1	19.1	40.089	372	372	0	By MS/MS	By MS/MS	By MS/MS	By MS/MS	By MS/MS	By MS/MS	16.1	16.1	30.1	25	14	28	7118100
P17066;P48741	P17066	8;3	2;1	2;1	Heat shock 70 kDa protein 6	HSPA6	>sp|P17066|HSP76_HUMAN Heat shock 70 kDa protein 6 OS=Homo sapiens GN=HSPA6 PE=1 SV=2	2	8	2	2	7	7	7	7	7	7	1	2	1	1	1	1	1	2	1	1	1	1	16.3	5.4	5.4	71.027	643	643;367	0	By MS/MS	By MS/MS	By MS/MS	By MS/MS	By MS/MS	By MS/MS	12.6	13.8	12.6	12.6	12.6	12.6	32216000
P17812;Q9NRF8	P17812	6;1	6;1	6;1	CTP synthase 1	CTPS1	>sp|P17812|PYRG1_HUMAN CTP synthase 1 OS=Homo sapiens GN=CTPS1 PE=1 SV=2	2	6	6	6	5	6	6	4	1	2	5	6	6	4	1	2	5	6	6	4	1	2	14	14	14	66.69	591	591;586	0	By MS/MS	By MS/MS	By MS/MS	By matching	By matching	By matching	10.5	14	14	8.5	1.7	3.4	11211000
P17844	P17844	3	1	1	Probable ATP-dependent RNA helicase DDX5	DDX5	>sp|P17844|DDX5_HUMAN Probable ATP-dependent RNA helicase DDX5 OS=Homo sapiens GN=DDX5 PE=1 SV=1	1	3	1	1	3	3	3	3	3	2	1	1	1	1	1	1	1	1	1	1	1	1	5	1.5	1.5	69.147	614	614	0.0096712	By matching	By MS/MS	By MS/MS	By MS/MS	By MS/MS	By matching	5	5	5	5	5	3.1	4907200
P17980	P17980	1	1	1	26S protease regulatory subunit 6A	PSMC3	>sp|P17980|PRS6A_HUMAN 26S protease regulatory subunit 6A OS=Homo sapiens GN=PSMC3 PE=1 SV=3	1	1	1	1	0	0	1	0	0	0	0	0	1	0	0	0	0	0	1	0	0	0	3.4	3.4	3.4	49.203	439	439	0.0023041	By matching	By matching	By MS/MS	By matching	By matching	By matching	0	0	3.4	0	0	0	959360
P17987	P17987	6	6	6	T-complex protein 1 subunit alpha	TCP1	>sp|P17987|TCPA_HUMAN T-complex protein 1 subunit alpha OS=Homo sapiens GN=TCP1 PE=1 SV=1	1	6	6	6	6	5	6	5	5	6	6	5	6	5	5	6	6	5	6	5	5	6	16.5	16.5	16.5	60.343	556	556	0	By MS/MS	By matching	By MS/MS	By MS/MS	By matching	By MS/MS	16.5	11.3	16.5	11.3	12.4	16.5	28719000
P18124	P18124	2	2	2	60S ribosomal protein L7	RPL7	>sp|P18124|RL7_HUMAN 60S ribosomal protein L7 OS=Homo sapiens GN=RPL7 PE=1 SV=1	1	2	2	2	1	2	2	0	1	2	1	2	2	0	1	2	1	2	2	0	1	2	12.1	12.1	12.1	29.225	248	248	0	By matching	By matching	By MS/MS	By matching	By matching	By MS/MS	7.7	12.1	12.1	0	7.7	12.1	4876800
P18206	P18206	2	2	2	Vinculin	VCL	>sp|P18206|VINC_HUMAN Vinculin OS=Homo sapiens GN=VCL PE=1 SV=4	1	2	2	2	1	1	2	2	2	1	1	1	2	2	2	1	1	1	2	2	2	1	2.2	2.2	2.2	123.8	1134	1134	0.0026455	By matching	By matching	By MS/MS	By matching	By matching	By matching	1.2	1	2.2	2.2	2.2	1	3027600
P18583	P18583	6	6	6	Protein SON	SON	>sp|P18583|SON_HUMAN Protein SON OS=Homo sapiens GN=SON PE=1 SV=4	1	6	6	6	4	5	5	5	2	5	4	5	5	5	2	5	4	5	5	5	2	5	3.1	3.1	3.1	263.83	2426	2426	0	By MS/MS	By MS/MS	By MS/MS	By MS/MS	By matching	By MS/MS	2.1	2.5	2.5	2.5	0.9	2.6	20944000
P18621	P18621	2	2	2	60S ribosomal protein L17	RPL17	>sp|P18621|RL17_HUMAN 60S ribosomal protein L17 OS=Homo sapiens GN=RPL17 PE=1 SV=3	1	2	2	2	2	1	2	2	2	2	2	1	2	2	2	2	2	1	2	2	2	2	10.3	10.3	10.3	21.397	184	184	0.0025253	By matching	By MS/MS	By MS/MS	By matching	By matching	By MS/MS	10.3	4.9	10.3	10.3	10.3	10.3	11029000
P19338	P19338	4	4	4	Nucleolin	NCL	>sp|P19338|NUCL_HUMAN Nucleolin OS=Homo sapiens GN=NCL PE=1 SV=3	1	4	4	4	3	3	3	4	4	3	3	3	3	4	4	3	3	3	3	4	4	3	6.8	6.8	6.8	76.613	710	710	0	By matching	By MS/MS	By MS/MS	By MS/MS	By MS/MS	By MS/MS	4.8	4.8	4.8	6.8	6.8	4.8	16913000
P20700	P20700	2	2	2	Lamin-B1	LMNB1	>sp|P20700|LMNB1_HUMAN Lamin-B1 OS=Homo sapiens GN=LMNB1 PE=1 SV=2	1	2	2	2	1	1	2	1	1	1	1	1	2	1	1	1	1	1	2	1	1	1	4.3	4.3	4.3	66.408	586	586	0.0025974	By matching	By matching	By MS/MS	By MS/MS	By matching	By matching	2.2	2.2	4.3	2	2	2	2511000
P20962	P20962	1	1	1	Parathymosin	PTMS	>sp|P20962|PTMS_HUMAN Parathymosin OS=Homo sapiens GN=PTMS PE=1 SV=2	1	1	1	1	1	1	1	1	1	1	1	1	1	1	1	1	1	1	1	1	1	1	11.8	11.8	11.8	11.53	102	102	0.0023753	By MS/MS	By matching	By MS/MS	By MS/MS	By MS/MS	By MS/MS	11.8	11.8	11.8	11.8	11.8	11.8	17205000
P21333;Q14315	P21333	10;1	10;1	8;0	Filamin-A	FLNA	>sp|P21333|FLNA_HUMAN Filamin-A OS=Homo sapiens GN=FLNA PE=1 SV=4	2	10	10	8	6	3	10	7	6	5	6	3	10	7	6	5	5	2	8	5	5	4	5.3	5.3	4.6	280.74	2647	2647;2725	0	By matching	By matching	By MS/MS	By matching	By matching	By matching	3.1	1.4	5.3	3.6	3.2	2.7	21765000
P21796	P21796	2	2	2	Voltage-dependent anion-selective channel protein 1	VDAC1	>sp|P21796|VDAC1_HUMAN Voltage-dependent anion-selective channel protein 1 OS=Homo sapiens GN=VDAC1 PE=1 SV=2	1	2	2	2	1	1	2	1	2	1	1	1	2	1	2	1	1	1	2	1	2	1	8.8	8.8	8.8	30.772	283	283	0.002681	By matching	By matching	By MS/MS	By MS/MS	By matching	By MS/MS	4.2	4.2	8.8	4.2	8.8	4.2	5756900
P22102	P22102	1	1	1	Trifunctional purine biosynthetic protein adenosine-3;Phosphoribosylamine--glycine ligase;Phosphoribosylformylglycinamidine cyclo-ligase;Phosphoribosylglycinamide formyltransferase	GART	>sp|P22102|PUR2_HUMAN Trifunctional purine biosynthetic protein adenosine-3 OS=Homo sapiens GN=GART PE=1 SV=1	1	1	1	1	1	0	1	1	1	1	1	0	1	1	1	1	1	0	1	1	1	1	2.1	2.1	2.1	107.77	1010	1010	0.0079051	By matching	By matching	By MS/MS	By matching	By matching	By matching	2.1	0	2.1	2.1	2.1	2.1	2520100
P22234	P22234	3	3	3	Multifunctional protein ADE2;Phosphoribosylaminoimidazole-succinocarboxamide synthase;Phosphoribosylaminoimidazole carboxylase	PAICS	>sp|P22234|PUR6_HUMAN Multifunctional protein ADE2 OS=Homo sapiens GN=PAICS PE=1 SV=3	1	3	3	3	3	2	3	2	3	3	3	2	3	2	3	3	3	2	3	2	3	3	8.2	8.2	8.2	47.079	425	425	0	By matching	By matching	By MS/MS	By MS/MS	By MS/MS	By matching	8.2	5.9	8.2	5.9	8.2	8.2	10962000
P22314	P22314	7	7	7	Ubiquitin-like modifier-activating enzyme 1	UBA1	>sp|P22314|UBA1_HUMAN Ubiquitin-like modifier-activating enzyme 1 OS=Homo sapiens GN=UBA1 PE=1 SV=3	1	7	7	7	7	3	6	7	4	6	7	3	6	7	4	6	7	3	6	7	4	6	9.2	9.2	9.2	117.85	1058	1058	0	By MS/MS	By MS/MS	By MS/MS	By MS/MS	By MS/MS	By MS/MS	9.2	4.3	8.5	9.2	6	8.5	37771000
P22392;O60361	P22392;O60361	3;2	3;2	1;1	Nucleoside diphosphate kinase B;Putative nucleoside diphosphate kinase	NME2;NME2P1	>sp|P22392|NDKB_HUMAN Nucleoside diphosphate kinase B OS=Homo sapiens GN=NME2 PE=1 SV=1;>sp|O60361|NDK8_HUMAN Putative nucleoside diphosphate kinase OS=Homo sapiens GN=NME2P1 PE=5 SV=1	2	3	3	1	3	3	3	3	3	3	3	3	3	3	3	3	1	1	1	1	1	1	20.4	20.4	6.6	17.298	152	152;137	0	By MS/MS	By MS/MS	By MS/MS	By MS/MS	By MS/MS	By MS/MS	20.4	20.4	20.4	20.4	20.4	20.4	25725000
P22626	P22626	8	8	7	Heterogeneous nuclear ribonucleoproteins A2/B1	HNRNPA2B1	>sp|P22626|ROA2_HUMAN Heterogeneous nuclear ribonucleoproteins A2/B1 OS=Homo sapiens GN=HNRNPA2B1 PE=1 SV=2	1	8	8	7	7	7	8	8	8	6	7	7	8	8	8	6	6	6	7	7	7	5	29.2	29.2	26.6	37.429	353	353	0	By MS/MS	By MS/MS	By MS/MS	By MS/MS	By MS/MS	By MS/MS	27.8	27.8	29.2	29.2	29.2	22.1	124520000
P22695	P22695	2	2	2	Cytochrome b-c1 complex subunit 2, mitochondrial	UQCRC2	>sp|P22695|QCR2_HUMAN Cytochrome b-c1 complex subunit 2, mitochondrial OS=Homo sapiens GN=UQCRC2 PE=1 SV=3	1	2	2	2	0	0	2	0	0	0	0	0	2	0	0	0	0	0	2	0	0	0	6.4	6.4	6.4	48.442	453	453	0.0026738	By matching	By matching	By MS/MS	By matching	By matching	By matching	0	0	6.4	0	0	0	1450400
P23246	P23246	2	2	2	Splicing factor, proline- and glutamine-rich	SFPQ	>sp|P23246|SFPQ_HUMAN Splicing factor, proline- and glutamine-rich OS=Homo sapiens GN=SFPQ PE=1 SV=2	1	2	2	2	2	1	2	1	1	2	2	1	2	1	1	2	2	1	2	1	1	2	3.4	3.4	3.4	76.149	707	707	0	By matching	By matching	By MS/MS	By MS/MS	By matching	By matching	3.4	2.1	3.4	2.1	2.1	3.4	5718800
P23284	P23284	4	4	4	Peptidyl-prolyl cis-trans isomerase B	PPIB	>sp|P23284|PPIB_HUMAN Peptidyl-prolyl cis-trans isomerase B OS=Homo sapiens GN=PPIB PE=1 SV=2	1	4	4	4	4	4	4	4	4	4	4	4	4	4	4	4	4	4	4	4	4	4	19.9	19.9	19.9	23.742	216	216	0	By MS/MS	By matching	By MS/MS	By MS/MS	By MS/MS	By MS/MS	19.9	19.9	19.9	19.9	19.9	19.9	26705000
P23396	P23396	7	7	7	40S ribosomal protein S3	RPS3	>sp|P23396|RS3_HUMAN 40S ribosomal protein S3 OS=Homo sapiens GN=RPS3 PE=1 SV=2	1	7	7	7	1	7	7	5	3	6	1	7	7	5	3	6	1	7	7	5	3	6	30	30	30	26.688	243	243	0	By matching	By MS/MS	By MS/MS	By matching	By MS/MS	By MS/MS	3.7	30	30	23	12.3	26.3	19050000
P23528;Q9Y281	P23528	5;1	5;1	5;1	Cofilin-1	CFL1	>sp|P23528|COF1_HUMAN Cofilin-1 OS=Homo sapiens GN=CFL1 PE=1 SV=3	2	5	5	5	4	4	5	4	4	4	4	4	5	4	4	4	4	4	5	4	4	4	37.3	37.3	37.3	18.502	166	166;166	0	By MS/MS	By MS/MS	By MS/MS	By MS/MS	By MS/MS	By MS/MS	32.5	32.5	37.3	32.5	32.5	32.5	44602000
P23588	P23588	1	1	1	Eukaryotic translation initiation factor 4B	EIF4B	>sp|P23588|IF4B_HUMAN Eukaryotic translation initiation factor 4B OS=Homo sapiens GN=EIF4B PE=1 SV=2	1	1	1	1	1	1	1	1	1	1	1	1	1	1	1	1	1	1	1	1	1	1	2.6	2.6	2.6	69.15	611	611	0.002079	By matching	By matching	By MS/MS	By MS/MS	By matching	By matching	2.6	2.6	2.6	2.6	2.6	2.6	4556500
P24534	P24534	1	1	1	Elongation factor 1-beta	EEF1B2	>sp|P24534|EF1B_HUMAN Elongation factor 1-beta OS=Homo sapiens GN=EEF1B2 PE=1 SV=3	1	1	1	1	1	0	1	1	1	0	1	0	1	1	1	0	1	0	1	1	1	0	6.7	6.7	6.7	24.763	225	225	0.0022173	By matching	By matching	By MS/MS	By MS/MS	By matching	By matching	6.7	0	6.7	6.7	6.7	0	4470600
P25205	P25205	1	1	1	DNA replication licensing factor MCM3	MCM3	>sp|P25205|MCM3_HUMAN DNA replication licensing factor MCM3 OS=Homo sapiens GN=MCM3 PE=1 SV=3	1	1	1	1	1	1	1	1	1	1	1	1	1	1	1	1	1	1	1	1	1	1	1.5	1.5	1.5	90.98	808	808	0.0022989	By matching	By MS/MS	By matching	By MS/MS	By matching	By MS/MS	1.5	1.5	1.5	1.5	1.5	1.5	5439000
P25398	P25398	1	1	1	40S ribosomal protein S12	RPS12	>sp|P25398|RS12_HUMAN 40S ribosomal protein S12 OS=Homo sapiens GN=RPS12 PE=1 SV=3	1	1	1	1	1	0	1	1	1	1	1	0	1	1	1	1	1	0	1	1	1	1	16.7	16.7	16.7	14.515	132	132	0	By MS/MS	By matching	By MS/MS	By MS/MS	By MS/MS	By MS/MS	16.7	0	16.7	16.7	16.7	16.7	19296000
P25705	P25705	12	12	12	ATP synthase subunit alpha, mitochondrial	ATP5A1	>sp|P25705|ATPA_HUMAN ATP synthase subunit alpha, mitochondrial OS=Homo sapiens GN=ATP5A1 PE=1 SV=1	1	12	12	12	10	7	12	10	8	10	10	7	12	10	8	10	10	7	12	10	8	10	29.5	29.5	29.5	59.75	553	553	0	By MS/MS	By MS/MS	By MS/MS	By MS/MS	By MS/MS	By MS/MS	23.7	15.2	29.5	23.7	19.3	23	85122000
P25815	P25815	1	1	1	Protein S100-P	S100P	>sp|P25815|S100P_HUMAN Protein S100-P OS=Homo sapiens GN=S100P PE=1 SV=2	1	1	1	1	0	1	1	1	1	1	0	1	1	1	1	1	0	1	1	1	1	1	13.7	13.7	13.7	10.4	95	95	0	By matching	By matching	By MS/MS	By matching	By matching	By matching	0	13.7	13.7	13.7	13.7	13.7	2815900
P26038	P26038	2	2	2	Moesin	MSN	>sp|P26038|MOES_HUMAN Moesin OS=Homo sapiens GN=MSN PE=1 SV=3	1	2	2	2	1	1	2	2	2	2	1	1	2	2	2	2	1	1	2	2	2	2	3.1	3.1	3.1	67.819	577	577	0.0026385	By MS/MS	By matching	By MS/MS	By matching	By matching	By matching	1.7	1.7	3.1	3.1	3.1	3.1	5849000
P26368	P26368	11	11	11	Splicing factor U2AF 65 kDa subunit	U2AF2	>sp|P26368|U2AF2_HUMAN Splicing factor U2AF 65 kDa subunit OS=Homo sapiens GN=U2AF2 PE=1 SV=4	1	11	11	11	11	11	11	11	11	11	11	11	11	11	11	11	11	11	11	11	11	11	30.3	30.3	30.3	53.5	475	475	0	By MS/MS	By MS/MS	By MS/MS	By MS/MS	By MS/MS	By MS/MS	30.3	30.3	30.3	30.3	30.3	30.3	451930000
P26373	P26373	5	5	5	60S ribosomal protein L13	RPL13	>sp|P26373|RL13_HUMAN 60S ribosomal protein L13 OS=Homo sapiens GN=RPL13 PE=1 SV=4	1	5	5	5	4	5	5	4	4	5	4	5	5	4	4	5	4	5	5	4	4	5	24.6	24.6	24.6	24.261	211	211	0	By MS/MS	By MS/MS	By MS/MS	By MS/MS	By MS/MS	By MS/MS	18.5	24.6	24.6	18.5	18.5	24.6	28513000
P26447	P26447	2	2	2	Protein S100-A4	S100A4	>sp|P26447|S10A4_HUMAN Protein S100-A4 OS=Homo sapiens GN=S100A4 PE=1 SV=1	1	2	2	2	2	2	2	2	2	1	2	2	2	2	2	1	2	2	2	2	2	1	18.8	18.8	18.8	11.728	101	101	0.002584	By matching	By MS/MS	By MS/MS	By MS/MS	By matching	By matching	18.8	18.8	18.8	18.8	18.8	7.9	19313000
P26599;O95758	P26599	5;1	5;1	5;1	Polypyrimidine tract-binding protein 1	PTBP1	>sp|P26599|PTBP1_HUMAN Polypyrimidine tract-binding protein 1 OS=Homo sapiens GN=PTBP1 PE=1 SV=1	2	5	5	5	3	2	4	5	2	4	3	2	4	5	2	4	3	2	4	5	2	4	15.8	15.8	15.8	57.221	531	531;552	0	By MS/MS	By MS/MS	By MS/MS	By MS/MS	By MS/MS	By MS/MS	10	6.2	13.7	15.8	5.6	12.1	31151000
P26639	P26639	2	2	2	Threonine--tRNA ligase, cytoplasmic	TARS	>sp|P26639|SYTC_HUMAN Threonine--tRNA ligase, cytoplasmic OS=Homo sapiens GN=TARS PE=1 SV=3	1	2	2	2	1	0	2	2	1	1	1	0	2	2	1	1	1	0	2	2	1	1	2.5	2.5	2.5	83.434	723	723	0.002551	By matching	By matching	By MS/MS	By matching	By matching	By matching	1.4	0	2.5	2.5	1.1	1.1	3219800
P26640	P26640	1	1	1	Valine--tRNA ligase	VARS	>sp|P26640|SYVC_HUMAN Valine--tRNA ligase OS=Homo sapiens GN=VARS PE=1 SV=4	1	1	1	1	0	0	1	0	0	0	0	0	1	0	0	0	0	0	1	0	0	0	1.2	1.2	1.2	140.47	1264	1264	0.0021505	By matching	By matching	By MS/MS	By matching	By matching	By matching	0	0	1.2	0	0	0	591330
P26641	P26641	5	5	5	Elongation factor 1-gamma	EEF1G	>sp|P26641|EF1G_HUMAN Elongation factor 1-gamma OS=Homo sapiens GN=EEF1G PE=1 SV=3	1	5	5	5	3	3	4	3	5	5	3	3	4	3	5	5	3	3	4	3	5	5	19.7	19.7	19.7	50.118	437	437	0	By MS/MS	By MS/MS	By MS/MS	By matching	By MS/MS	By MS/MS	12.6	11.4	13.3	11.4	19.7	19.7	37443000
P27348	P27348	5	2	2	14-3-3 protein theta	YWHAQ	>sp|P27348|1433T_HUMAN 14-3-3 protein theta OS=Homo sapiens GN=YWHAQ PE=1 SV=1	1	5	2	2	4	4	5	4	4	5	1	1	2	1	1	2	1	1	2	1	1	2	24.1	13.5	13.5	27.764	245	245	0	By MS/MS	By matching	By MS/MS	By MS/MS	By MS/MS	By MS/MS	16.3	16.3	24.1	16.3	16.3	24.1	8362500
P27708	P27708	1	1	1	CAD protein;Glutamine-dependent carbamoyl-phosphate synthase;Aspartate carbamoyltransferase;Dihydroorotase	CAD	>sp|P27708|PYR1_HUMAN CAD protein OS=Homo sapiens GN=CAD PE=1 SV=3	1	1	1	1	0	0	1	1	0	1	0	0	1	1	0	1	0	0	1	1	0	1	0.5	0.5	0.5	242.98	2225	2225	0.002331	By matching	By matching	By MS/MS	By matching	By matching	By matching	0	0	0.5	0.5	0	0.5	1162700
P27797	P27797	4	4	4	Calreticulin	CALR	>sp|P27797|CALR_HUMAN Calreticulin OS=Homo sapiens GN=CALR PE=1 SV=1	1	4	4	4	3	1	4	4	4	4	3	1	4	4	4	4	3	1	4	4	4	4	10.8	10.8	10.8	48.141	417	417	0	By MS/MS	By MS/MS	By MS/MS	By MS/MS	By MS/MS	By MS/MS	7.7	2.2	10.8	10.8	10.8	10.8	34179000
P27824	P27824	2	2	2	Calnexin	CANX	>sp|P27824|CALX_HUMAN Calnexin OS=Homo sapiens GN=CANX PE=1 SV=2	1	2	2	2	2	1	2	2	1	2	2	1	2	2	1	2	2	1	2	2	1	2	4.2	4.2	4.2	67.567	592	592	0	By matching	By matching	By MS/MS	By matching	By matching	By matching	4.2	2.7	4.2	4.2	2.7	4.2	5525900
P28066	P28066	1	1	1	Proteasome subunit alpha type-5	PSMA5	>sp|P28066|PSA5_HUMAN Proteasome subunit alpha type-5 OS=Homo sapiens GN=PSMA5 PE=1 SV=3	1	1	1	1	1	1	1	1	0	1	1	1	1	1	0	1	1	1	1	1	0	1	5	5	5	26.411	241	241	0.0023697	By MS/MS	By matching	By MS/MS	By matching	By matching	By matching	5	5	5	5	0	5	3653400
P28072	P28072	1	1	1	Proteasome subunit beta type-6	PSMB6	>sp|P28072|PSB6_HUMAN Proteasome subunit beta type-6 OS=Homo sapiens GN=PSMB6 PE=1 SV=4	1	1	1	1	1	1	1	1	1	1	1	1	1	1	1	1	1	1	1	1	1	1	4.6	4.6	4.6	25.357	239	239	0.0023474	By matching	By matching	By MS/MS	By matching	By MS/MS	By matching	4.6	4.6	4.6	4.6	4.6	4.6	2630300
P29401	P29401	8	8	8	Transketolase	TKT	>sp|P29401|TKT_HUMAN Transketolase OS=Homo sapiens GN=TKT PE=1 SV=3	1	8	8	8	8	5	8	8	7	7	8	5	8	8	7	7	8	5	8	8	7	7	19.9	19.9	19.9	67.877	623	623	0	By MS/MS	By MS/MS	By MS/MS	By MS/MS	By MS/MS	By MS/MS	19.9	13	19.9	19.9	18	16.9	60298000
P29692	P29692	2	2	2	Elongation factor 1-delta	EEF1D	>sp|P29692|EF1D_HUMAN Elongation factor 1-delta OS=Homo sapiens GN=EEF1D PE=1 SV=5	1	2	2	2	2	2	2	2	2	2	2	2	2	2	2	2	2	2	2	2	2	2	12.8	12.8	12.8	31.121	281	281	0	By MS/MS	By matching	By MS/MS	By MS/MS	By MS/MS	By MS/MS	12.8	12.8	12.8	12.8	12.8	12.8	12969000
P30041	P30041	4	4	4	Peroxiredoxin-6	PRDX6	>sp|P30041|PRDX6_HUMAN Peroxiredoxin-6 OS=Homo sapiens GN=PRDX6 PE=1 SV=3	1	4	4	4	3	3	4	4	4	4	3	3	4	4	4	4	3	3	4	4	4	4	24.6	24.6	24.6	25.035	224	224	0	By MS/MS	By matching	By MS/MS	By MS/MS	By MS/MS	By MS/MS	20.5	20.5	24.6	24.6	24.6	24.6	35344000
P30048	P30048	2	2	2	Thioredoxin-dependent peroxide reductase, mitochondrial	PRDX3	>sp|P30048|PRDX3_HUMAN Thioredoxin-dependent peroxide reductase, mitochondrial OS=Homo sapiens GN=PRDX3 PE=1 SV=3	1	2	2	2	2	2	2	2	2	2	2	2	2	2	2	2	2	2	2	2	2	2	10.2	10.2	10.2	27.692	256	256	0	By MS/MS	By MS/MS	By MS/MS	By MS/MS	By MS/MS	By MS/MS	10.2	10.2	10.2	10.2	10.2	10.2	14986000
P30049	P30049	1	1	1	ATP synthase subunit delta, mitochondrial	ATP5D	>sp|P30049|ATPD_HUMAN ATP synthase subunit delta, mitochondrial OS=Homo sapiens GN=ATP5D PE=1 SV=2	1	1	1	1	1	1	1	1	1	1	1	1	1	1	1	1	1	1	1	1	1	1	8.3	8.3	8.3	17.49	168	168	0.0079681	By matching	By matching	By MS/MS	By matching	By matching	By matching	8.3	8.3	8.3	8.3	8.3	8.3	2192700
P30050	P30050	3	3	3	60S ribosomal protein L12	RPL12	>sp|P30050|RL12_HUMAN 60S ribosomal protein L12 OS=Homo sapiens GN=RPL12 PE=1 SV=1	1	3	3	3	1	3	3	2	2	3	1	3	3	2	2	3	1	3	3	2	2	3	24.2	24.2	24.2	17.818	165	165	0	By matching	By MS/MS	By MS/MS	By matching	By matching	By MS/MS	9.7	24.2	24.2	15.2	15.2	24.2	13534000
P30084	P30084	3	3	3	Enoyl-CoA hydratase, mitochondrial	ECHS1	>sp|P30084|ECHM_HUMAN Enoyl-CoA hydratase, mitochondrial OS=Homo sapiens GN=ECHS1 PE=1 SV=4	1	3	3	3	2	1	3	3	2	2	2	1	3	3	2	2	2	1	3	3	2	2	16.6	16.6	16.6	31.387	290	290	0	By matching	By matching	By MS/MS	By MS/MS	By matching	By matching	10.3	3.1	16.6	16.6	10.3	10.3	6723000
P30086	P30086	2	2	2	Phosphatidylethanolamine-binding protein 1;Hippocampal cholinergic neurostimulating peptide	PEBP1	>sp|P30086|PEBP1_HUMAN Phosphatidylethanolamine-binding protein 1 OS=Homo sapiens GN=PEBP1 PE=1 SV=3	1	2	2	2	2	1	2	2	1	2	2	1	2	2	1	2	2	1	2	2	1	2	11.8	11.8	11.8	21.057	187	187	0.0024938	By matching	By matching	By MS/MS	By MS/MS	By matching	By matching	11.8	7.5	11.8	11.8	4.3	11.8	5074000
P30101	P30101	4	4	4	Protein disulfide-isomerase A3	PDIA3	>sp|P30101|PDIA3_HUMAN Protein disulfide-isomerase A3 OS=Homo sapiens GN=PDIA3 PE=1 SV=4	1	4	4	4	3	1	4	3	3	2	3	1	4	3	3	2	3	1	4	3	3	2	11.5	11.5	11.5	56.782	505	505	0	By matching	By matching	By MS/MS	By MS/MS	By matching	By matching	6.7	2.2	11.5	6.7	6.7	5	12229000
P30153;P30154	P30153;P30154	2;1	2;1	2;1	Serine/threonine-protein phosphatase 2A 65 kDa regulatory subunit A alpha isoform;Serine/threonine-protein phosphatase 2A 65 kDa regulatory subunit A beta isoform	PPP2R1A;PPP2R1B	>sp|P30153|2AAA_HUMAN Serine/threonine-protein phosphatase 2A 65 kDa regulatory subunit A alpha isoform OS=Homo sapiens GN=PPP2R1A PE=1 SV=4;>sp|P30154|2AAB_HUMAN Serine/threonine-protein phosphatase 2A 65 kDa regulatory subunit A beta isoform OS=Homo sapi	2	2	2	2	2	0	2	0	0	0	2	0	2	0	0	0	2	0	2	0	0	0	5.1	5.1	5.1	65.308	589	589;601	0	By matching	By matching	By MS/MS	By matching	By matching	By matching	5.1	0	5.1	0	0	0	2077500
P31025	P31025	2	2	2	Lipocalin-1	LCN1	>sp|P31025|LCN1_HUMAN Lipocalin-1 OS=Homo sapiens GN=LCN1 PE=1 SV=1	1	2	2	2	2	0	1	2	2	0	2	0	1	2	2	0	2	0	1	2	2	0	10.8	10.8	10.8	19.25	176	176	0	By matching	By matching	By matching	By MS/MS	By MS/MS	By matching	10.8	0	4.5	10.8	10.8	0	6447600
P31040	P31040	2	2	2	Succinate dehydrogenase [ubiquinone] flavoprotein subunit, mitochondrial	SDHA	>sp|P31040|SDHA_HUMAN Succinate dehydrogenase [ubiquinone] flavoprotein subunit, mitochondrial OS=Homo sapiens GN=SDHA PE=1 SV=2	1	2	2	2	0	1	2	2	2	2	0	1	2	2	2	2	0	1	2	2	2	2	4.2	4.2	4.2	72.691	664	664	0	By matching	By matching	By MS/MS	By matching	By matching	By matching	0	2.6	4.2	4.2	4.2	4.2	2631800
P31151	P31151	1	1	1	Protein S100-A7	S100A7	>sp|P31151|S10A7_HUMAN Protein S100-A7 OS=Homo sapiens GN=S100A7 PE=1 SV=4	1	1	1	1	1	1	1	0	0	1	1	1	1	0	0	1	1	1	1	0	0	1	11.9	11.9	11.9	11.471	101	101	0.0021413	By matching	By MS/MS	By matching	By matching	By matching	By MS/MS	11.9	11.9	11.9	0	0	11.9	7855800
P31153	P31153	2	2	2	S-adenosylmethionine synthase isoform type-2	MAT2A	>sp|P31153|METK2_HUMAN S-adenosylmethionine synthase isoform type-2 OS=Homo sapiens GN=MAT2A PE=1 SV=1	1	2	2	2	1	1	1	2	2	1	1	1	1	2	2	1	1	1	1	2	2	1	5.8	5.8	5.8	43.66	395	395	0.0026525	By matching	By matching	By MS/MS	By MS/MS	By MS/MS	By MS/MS	2	3.8	3.8	5.8	5.8	3.8	5965700
P31327	P31327	10	10	10	Carbamoyl-phosphate synthase [ammonia], mitochondrial	CPS1	>sp|P31327|CPSM_HUMAN Carbamoyl-phosphate synthase [ammonia], mitochondrial OS=Homo sapiens GN=CPS1 PE=1 SV=2	1	10	10	10	8	7	10	7	9	8	8	7	10	7	9	8	8	7	10	7	9	8	8.8	8.8	8.8	164.94	1500	1500	0	By MS/MS	By MS/MS	By MS/MS	By MS/MS	By MS/MS	By MS/MS	7.1	5.9	8.8	5.9	8	6.7	39350000
P31942	P31942	1	1	1	Heterogeneous nuclear ribonucleoprotein H3	HNRNPH3	>sp|P31942|HNRH3_HUMAN Heterogeneous nuclear ribonucleoprotein H3 OS=Homo sapiens GN=HNRNPH3 PE=1 SV=2	1	1	1	1	0	0	1	0	0	0	0	0	1	0	0	0	0	0	1	0	0	0	4.9	4.9	4.9	36.926	346	346	0.0080483	By matching	By matching	By MS/MS	By matching	By matching	By matching	0	0	4.9	0	0	0	893120
P31943;P55795	P31943;P55795	5;3	3;2	3;2	Heterogeneous nuclear ribonucleoprotein H;Heterogeneous nuclear ribonucleoprotein H, N-terminally processed;Heterogeneous nuclear ribonucleoprotein H2;Heterogeneous nuclear ribonucleoprotein H2, N-terminally processed	HNRNPH1;HNRNPH2	>sp|P31943|HNRH1_HUMAN Heterogeneous nuclear ribonucleoprotein H OS=Homo sapiens GN=HNRNPH1 PE=1 SV=4;>sp|P55795|HNRH2_HUMAN Heterogeneous nuclear ribonucleoprotein H2 OS=Homo sapiens GN=HNRNPH2 PE=1 SV=1	2	5	3	3	5	5	5	5	5	5	3	3	3	3	3	3	3	3	3	3	3	3	17.8	11.8	11.8	49.229	449	449;449	0	By MS/MS	By matching	By MS/MS	By MS/MS	By MS/MS	By MS/MS	17.8	17.8	17.8	17.8	17.8	17.8	37760000
P31946;Q04917;P31947	P31946	6;2;2	2;0;0	2;0;0	14-3-3 protein beta/alpha;14-3-3 protein beta/alpha, N-terminally processed	YWHAB	>sp|P31946|1433B_HUMAN 14-3-3 protein beta/alpha OS=Homo sapiens GN=YWHAB PE=1 SV=3	3	6	2	2	6	5	5	6	5	5	2	2	1	2	1	1	2	2	1	2	1	1	27.2	13	13	28.082	246	246;246;248	0	By matching	By matching	By MS/MS	By MS/MS	By matching	By matching	27.2	23.6	19.9	27.2	19.9	19.9	16393000
P31949	P31949	3	3	3	Protein S100-A11	S100A11	>sp|P31949|S10AB_HUMAN Protein S100-A11 OS=Homo sapiens GN=S100A11 PE=1 SV=2	1	3	3	3	2	2	3	2	2	2	2	2	3	2	2	2	2	2	3	2	2	2	35.2	35.2	35.2	11.74	105	105	0	By MS/MS	By matching	By MS/MS	By MS/MS	By matching	By matching	20	20	35.2	20	20	20	14353000
P32119	P32119	5	4	4	Peroxiredoxin-2	PRDX2	>sp|P32119|PRDX2_HUMAN Peroxiredoxin-2 OS=Homo sapiens GN=PRDX2 PE=1 SV=5	1	5	4	4	5	2	5	5	4	4	4	1	4	4	3	3	4	1	4	4	3	3	23.7	18.2	18.2	21.892	198	198	0	By MS/MS	By matching	By MS/MS	By MS/MS	By matching	By matching	23.7	10.6	23.7	23.7	23.7	23.7	17790000
P32969	P32969	2	2	2	60S ribosomal protein L9	RPL9	>sp|P32969|RL9_HUMAN 60S ribosomal protein L9 OS=Homo sapiens GN=RPL9 PE=1 SV=1	1	2	2	2	2	2	2	1	2	1	2	2	2	1	2	1	2	2	2	1	2	1	25.5	25.5	25.5	21.863	192	192	0	By MS/MS	By matching	By matching	By MS/MS	By matching	By MS/MS	25.5	25.5	25.5	11.5	25.5	11.5	14399000
P33316	P33316	2	2	2	Deoxyuridine 5-triphosphate nucleotidohydrolase, mitochondrial	DUT	>sp|P33316|DUT_HUMAN Deoxyuridine 5-triphosphate nucleotidohydrolase, mitochondrial OS=Homo sapiens GN=DUT PE=1 SV=4	1	2	2	2	0	0	1	0	0	1	0	0	1	0	0	1	0	0	1	0	0	1	10.7	10.7	10.7	26.563	252	252	0	By matching	By matching	By MS/MS	By matching	By matching	By MS/MS	0	0	6.7	0	0	4	1997300
P33993	P33993	2	2	2	DNA replication licensing factor MCM7	MCM7	>sp|P33993|MCM7_HUMAN DNA replication licensing factor MCM7 OS=Homo sapiens GN=MCM7 PE=1 SV=4	1	2	2	2	2	2	2	0	1	0	2	2	2	0	1	0	2	2	2	0	1	0	3.5	3.5	3.5	81.307	719	719	0	By MS/MS	By matching	By MS/MS	By matching	By matching	By matching	3.5	3.5	3.5	0	1.4	0	2821400
P34897	P34897	4	4	4	Serine hydroxymethyltransferase, mitochondrial	SHMT2	>sp|P34897|GLYM_HUMAN Serine hydroxymethyltransferase, mitochondrial OS=Homo sapiens GN=SHMT2 PE=1 SV=3	1	4	4	4	3	3	4	4	4	4	3	3	4	4	4	4	3	3	4	4	4	4	10.1	10.1	10.1	55.992	504	504	0	By MS/MS	By MS/MS	By MS/MS	By matching	By MS/MS	By MS/MS	6.9	7.9	10.1	10.1	10.1	10.1	17284000
P34932;Q92598	P34932	3;1	3;1	3;1	Heat shock 70 kDa protein 4	HSPA4	>sp|P34932|HSP74_HUMAN Heat shock 70 kDa protein 4 OS=Homo sapiens GN=HSPA4 PE=1 SV=4	2	3	3	3	2	2	3	3	2	3	2	2	3	3	2	3	2	2	3	3	2	3	4.2	4.2	4.2	94.33	840	840;858	0	By matching	By matching	By MS/MS	By matching	By MS/MS	By matching	2	2	4.2	4.2	2	4.2	13434000
P35030	P35030	1	1	1	Trypsin-3	PRSS3	>sp|P35030|TRY3_HUMAN Trypsin-3 OS=Homo sapiens GN=PRSS3 PE=1 SV=2	1	1	1	1	1	1	1	1	1	1	1	1	1	1	1	1	1	1	1	1	1	1	4.3	4.3	4.3	32.528	304	304	0.0024272	By MS/MS	By MS/MS	By matching	By MS/MS	By MS/MS	By MS/MS	4.3	4.3	4.3	4.3	4.3	4.3	45894000
P35221	P35221	1	1	1	Catenin alpha-1	CTNNA1	>sp|P35221|CTNA1_HUMAN Catenin alpha-1 OS=Homo sapiens GN=CTNNA1 PE=1 SV=1	1	1	1	1	0	0	0	1	1	1	0	0	0	1	1	1	0	0	0	1	1	1	3.2	3.2	3.2	100.07	906	906	0.0041152	By matching	By matching	By matching	By MS/MS	By matching	By matching	0	0	0	3.2	3.2	3.2	3399200
P35232	P35232	7	7	7	Prohibitin	PHB	>sp|P35232|PHB_HUMAN Prohibitin OS=Homo sapiens GN=PHB PE=1 SV=1	1	7	7	7	6	3	7	5	4	4	6	3	7	5	4	4	6	3	7	5	4	4	32.7	32.7	32.7	29.804	272	272	0	By matching	By matching	By MS/MS	By MS/MS	By MS/MS	By MS/MS	29.4	16.5	32.7	25.7	19.5	19.5	27296000
P35268	P35268	1	1	1	60S ribosomal protein L22	RPL22	>sp|P35268|RL22_HUMAN 60S ribosomal protein L22 OS=Homo sapiens GN=RPL22 PE=1 SV=2	1	1	1	1	1	1	1	1	1	1	1	1	1	1	1	1	1	1	1	1	1	1	10.2	10.2	10.2	14.787	128	128	0.0020964	By matching	By matching	By MS/MS	By matching	By matching	By matching	10.2	10.2	10.2	10.2	10.2	10.2	5008900
P35527;CON__P35527	P35527;CON__P35527	25;24	25;24	25;24	Keratin, type I cytoskeletal 9	KRT9	>sp|P35527|K1C9_HUMAN Keratin, type I cytoskeletal 9 OS=Homo sapiens GN=KRT9 PE=1 SV=3;>P35527 SWISS-PROT:P35527 Tax_Id=9606 Gene_Symbol=KRT9 Keratin, type I cytoskeletal 9	2	25	25	25	20	19	24	22	20	18	20	19	24	22	20	18	20	19	24	22	20	18	56.2	56.2	56.2	62.064	623	623;623	0	By MS/MS	By MS/MS	By MS/MS	By MS/MS	By MS/MS	By MS/MS	44.5	43.8	53.8	47	45.7	40.1	2301500000
P35579;P35749;P35580;P12883;P13535;Q9UKX3;Q9Y623;P13533;P12882;P11055;Q9UKX2;A7E2Y1	P35579	57;7;7;1;1;1;1;1;1;1;1;1	57;7;7;1;1;1;1;1;1;1;1;1	52;2;4;0;0;0;0;0;0;0;0;0	Myosin-9	MYH9	>sp|P35579|MYH9_HUMAN Myosin-9 OS=Homo sapiens GN=MYH9 PE=1 SV=4	12	57	57	52	33	48	51	47	49	56	33	48	51	47	49	56	30	44	47	43	44	51	34.8	34.8	32.4	226.53	1960	1960;1972;1976;1935;1937;1938;1939;1939;1939;1940;1941;1941	0	By MS/MS	By MS/MS	By MS/MS	By MS/MS	By MS/MS	By MS/MS	20.8	27.7	31.5	27.9	28.7	33.6	488610000
P35908;CON__P35908;CON__Q9R0H5;P19013;CON__P19013	P35908;CON__P35908	31;30;2;2;2	28;27;1;2;2	19;18;0;0;0	Keratin, type II cytoskeletal 2 epidermal	KRT2	>sp|P35908|K22E_HUMAN Keratin, type II cytoskeletal 2 epidermal OS=Homo sapiens GN=KRT2 PE=1 SV=2;>P35908 SWISS-PROT:P35908 Tax_Id=9606 Gene_Symbol=KRT2 Keratin, type II cytoskeletal 2 epidermal	5	31	28	19	30	29	31	30	28	30	27	26	28	27	25	27	19	18	19	19	17	19	58.7	55.6	42.1	65.432	639	639;645;524;534;594	0	By MS/MS	By MS/MS	By MS/MS	By MS/MS	By MS/MS	By MS/MS	57.3	52.6	58.7	57.3	48.4	57.3	2033200000
P35998	P35998	1	1	1	26S protease regulatory subunit 7	PSMC2	>sp|P35998|PRS7_HUMAN 26S protease regulatory subunit 7 OS=Homo sapiens GN=PSMC2 PE=1 SV=3	1	1	1	1	1	1	1	1	1	1	1	1	1	1	1	1	1	1	1	1	1	1	3	3	3	48.633	433	433	0.007984	By matching	By matching	By MS/MS	By matching	By matching	By matching	3	3	3	3	3	3	1993100
P36542	P36542	1	1	1	ATP synthase subunit gamma, mitochondrial	ATP5C1	>sp|P36542|ATPG_HUMAN ATP synthase subunit gamma, mitochondrial OS=Homo sapiens GN=ATP5C1 PE=1 SV=1	1	1	1	1	1	1	1	1	0	1	1	1	1	1	0	1	1	1	1	1	0	1	4	4	4	32.996	298	298	0.0078585	By MS/MS	By matching	By MS/MS	By matching	By matching	By matching	4	4	4	4	0	4	2470000
P36578	P36578	4	4	4	60S ribosomal protein L4	RPL4	>sp|P36578|RL4_HUMAN 60S ribosomal protein L4 OS=Homo sapiens GN=RPL4 PE=1 SV=5	1	4	4	4	3	4	3	3	2	4	3	4	3	3	2	4	3	4	3	3	2	4	11.7	11.7	11.7	47.697	427	427	0	By MS/MS	By MS/MS	By MS/MS	By MS/MS	By matching	By MS/MS	8.4	11.7	8.4	8.4	5.2	11.7	16048000
P37108	P37108	1	1	1	Signal recognition particle 14 kDa protein	SRP14	>sp|P37108|SRP14_HUMAN Signal recognition particle 14 kDa protein OS=Homo sapiens GN=SRP14 PE=1 SV=2	1	1	1	1	1	0	1	1	0	0	1	0	1	1	0	0	1	0	1	1	0	0	10.3	10.3	10.3	14.57	136	136	0.0022523	By MS/MS	By matching	By MS/MS	By MS/MS	By matching	By matching	10.3	0	10.3	10.3	0	0	4847800
P37802	P37802	5	5	5	Transgelin-2	TAGLN2	>sp|P37802|TAGL2_HUMAN Transgelin-2 OS=Homo sapiens GN=TAGLN2 PE=1 SV=3	1	5	5	5	5	4	5	5	5	5	5	4	5	5	5	5	5	4	5	5	5	5	24.6	24.6	24.6	22.391	199	199	0	By MS/MS	By MS/MS	By MS/MS	By MS/MS	By MS/MS	By MS/MS	24.6	18.6	24.6	24.6	24.6	24.6	36928000
P37837	P37837	2	2	2	Transaldolase	TALDO1	>sp|P37837|TALDO_HUMAN Transaldolase OS=Homo sapiens GN=TALDO1 PE=1 SV=2	1	2	2	2	2	2	2	2	2	2	2	2	2	2	2	2	2	2	2	2	2	2	5.9	5.9	5.9	37.54	337	337	0	By matching	By matching	By matching	By MS/MS	By MS/MS	By matching	5.9	5.9	5.9	5.9	5.9	5.9	17790000
Q96E39;P38159	Q96E39;P38159	1;1	1;1	1;1	RNA binding motif protein, X-linked-like-1;RNA-binding motif protein, X chromosome;RNA-binding motif protein, X chromosome, N-terminally processed	RBMXL1;RBMX	>sp|Q96E39|RMXL1_HUMAN RNA binding motif protein, X-linked-like-1 OS=Homo sapiens GN=RBMXL1 PE=1 SV=1;>sp|P38159|RBMX_HUMAN RNA-binding motif protein, X chromosome OS=Homo sapiens GN=RBMX PE=1 SV=3	2	1	1	1	0	0	1	0	1	0	0	0	1	0	1	0	0	0	1	0	1	0	3.3	3.3	3.3	42.141	390	390;391	0.0023585	By matching	By matching	By MS/MS	By matching	By MS/MS	By matching	0	0	3.3	0	3.3	0	2101600
P38646	P38646	15	15	15	Stress-70 protein, mitochondrial	HSPA9	>sp|P38646|GRP75_HUMAN Stress-70 protein, mitochondrial OS=Homo sapiens GN=HSPA9 PE=1 SV=2	1	15	15	15	12	14	14	14	12	14	12	14	14	14	12	14	12	14	14	14	12	14	31.7	31.7	31.7	73.68	679	679	0	By MS/MS	By MS/MS	By MS/MS	By MS/MS	By MS/MS	By MS/MS	24.3	29.6	28.4	29.6	24.7	29.6	124950000
P38919	P38919	1	1	1	Eukaryotic initiation factor 4A-III;Eukaryotic initiation factor 4A-III, N-terminally processed	EIF4A3	>sp|P38919|IF4A3_HUMAN Eukaryotic initiation factor 4A-III OS=Homo sapiens GN=EIF4A3 PE=1 SV=4	1	1	1	1	1	1	1	0	0	0	1	1	1	0	0	0	1	1	1	0	0	0	3.2	3.2	3.2	46.871	411	411	0.0095969	By matching	By matching	By MS/MS	By matching	By matching	By matching	3.2	3.2	3.2	0	0	0	1369000
P39019	P39019	4	4	4	40S ribosomal protein S19	RPS19	>sp|P39019|RS19_HUMAN 40S ribosomal protein S19 OS=Homo sapiens GN=RPS19 PE=1 SV=2	1	4	4	4	4	4	4	3	3	4	4	4	4	3	3	4	4	4	4	3	3	4	26.2	26.2	26.2	16.06	145	145	0	By MS/MS	By MS/MS	By MS/MS	By MS/MS	By MS/MS	By MS/MS	26.2	26.2	26.2	20	20	26.2	46809000
P39023	P39023	4	4	4	60S ribosomal protein L3	RPL3	>sp|P39023|RL3_HUMAN 60S ribosomal protein L3 OS=Homo sapiens GN=RPL3 PE=1 SV=2	1	4	4	4	4	4	4	4	4	4	4	4	4	4	4	4	4	4	4	4	4	4	10.2	10.2	10.2	46.108	403	403	0	By matching	By MS/MS	By MS/MS	By MS/MS	By MS/MS	By MS/MS	10.2	10.2	10.2	10.2	10.2	10.2	20934000
P39687;O43423	P39687;O43423	2;1	2;1	2;1	Acidic leucine-rich nuclear phosphoprotein 32 family member A;Acidic leucine-rich nuclear phosphoprotein 32 family member C	ANP32A;ANP32C	>sp|P39687|AN32A_HUMAN Acidic leucine-rich nuclear phosphoprotein 32 family member A OS=Homo sapiens GN=ANP32A PE=1 SV=1;>sp|O43423|AN32C_HUMAN Acidic leucine-rich nuclear phosphoprotein 32 family member C OS=Homo sapiens GN=ANP32C PE=2 SV=1	2	2	2	2	2	0	2	2	2	1	2	0	2	2	2	1	2	0	2	2	2	1	7.6	7.6	7.6	28.585	249	249;234	0.0025445	By MS/MS	By matching	By MS/MS	By MS/MS	By MS/MS	By matching	7.6	0	7.6	7.6	7.6	3.2	4125200
P39748	P39748	2	2	2	Flap endonuclease 1	FEN1	>sp|P39748|FEN1_HUMAN Flap endonuclease 1 OS=Homo sapiens GN=FEN1 PE=1 SV=1	1	2	2	2	2	2	2	2	1	1	2	2	2	2	1	1	2	2	2	2	1	1	8.2	8.2	8.2	42.592	380	380	0	By matching	By matching	By MS/MS	By matching	By matching	By matching	8.2	8.2	8.2	8.2	2.9	2.9	5609100
P40227	P40227	5	5	5	T-complex protein 1 subunit zeta	CCT6A	>sp|P40227|TCPZ_HUMAN T-complex protein 1 subunit zeta OS=Homo sapiens GN=CCT6A PE=1 SV=3	1	5	5	5	5	4	5	5	4	5	5	4	5	5	4	5	5	4	5	5	4	5	11.9	11.9	11.9	58.024	531	531	0	By MS/MS	By matching	By MS/MS	By MS/MS	By MS/MS	By MS/MS	11.9	10.2	11.9	11.9	9.6	11.9	19275000
P40925	P40925	2	2	2	Malate dehydrogenase, cytoplasmic	MDH1	>sp|P40925|MDHC_HUMAN Malate dehydrogenase, cytoplasmic OS=Homo sapiens GN=MDH1 PE=1 SV=4	1	2	2	2	2	0	2	2	2	1	2	0	2	2	2	1	2	0	2	2	2	1	5.7	5.7	5.7	36.426	334	334	0.002445	By matching	By matching	By MS/MS	By matching	By matching	By matching	5.7	0	5.7	5.7	5.7	2.7	4925600
P40926	P40926	2	2	2	Malate dehydrogenase, mitochondrial	MDH2	>sp|P40926|MDHM_HUMAN Malate dehydrogenase, mitochondrial OS=Homo sapiens GN=MDH2 PE=1 SV=3	1	2	2	2	1	1	2	2	1	1	1	1	2	2	1	1	1	1	2	2	1	1	8.9	8.9	8.9	35.503	338	338	0	By MS/MS	By matching	By MS/MS	By matching	By MS/MS	By MS/MS	3.3	3.3	8.9	8.9	3.3	3.3	9433300
P40939	P40939	1	1	1	Trifunctional enzyme subunit alpha, mitochondrial;Long-chain enoyl-CoA hydratase;Long chain 3-hydroxyacyl-CoA dehydrogenase	HADHA	>sp|P40939|ECHA_HUMAN Trifunctional enzyme subunit alpha, mitochondrial OS=Homo sapiens GN=HADHA PE=1 SV=2	1	1	1	1	0	0	1	0	0	0	0	0	1	0	0	0	0	0	1	0	0	0	1.6	1.6	1.6	82.999	763	763	0.0020833	By matching	By matching	By MS/MS	By matching	By matching	By matching	0	0	1.6	0	0	0	472850
Q2VIR3;P41091	Q2VIR3;P41091	2;2	2;2	2;2	Putative eukaryotic translation initiation factor 2 subunit 3-like protein;Eukaryotic translation initiation factor 2 subunit 3	EIF2S3L;EIF2S3	>sp|Q2VIR3|IF2GL_HUMAN Putative eukaryotic translation initiation factor 2 subunit 3-like protein OS=Homo sapiens GN=EIF2S3L PE=5 SV=2;>sp|P41091|IF2G_HUMAN Eukaryotic translation initiation factor 2 subunit 3 OS=Homo sapiens GN=EIF2S3 PE=1 SV=3	2	2	2	2	1	1	2	2	2	2	1	1	2	2	2	2	1	1	2	2	2	2	6.8	6.8	6.8	51.228	472	472;472	0	By matching	By matching	By MS/MS	By matching	By matching	By matching	3.4	3.4	6.8	6.8	6.8	6.8	4906700
P41252	P41252	1	1	1	Isoleucine--tRNA ligase, cytoplasmic	IARS	>sp|P41252|SYIC_HUMAN Isoleucine--tRNA ligase, cytoplasmic OS=Homo sapiens GN=IARS PE=1 SV=2	1	1	1	1	0	0	1	1	0	1	0	0	1	1	0	1	0	0	1	1	0	1	1.4	1.4	1.4	144.5	1262	1262	0.0041068	By matching	By matching	By MS/MS	By matching	By matching	By matching	0	0	1.4	1.4	0	1.4	2604400
P42704	P42704	5	5	5	Leucine-rich PPR motif-containing protein, mitochondrial	LRPPRC	>sp|P42704|LPPRC_HUMAN Leucine-rich PPR motif-containing protein, mitochondrial OS=Homo sapiens GN=LRPPRC PE=1 SV=3	1	5	5	5	3	3	5	3	2	1	3	3	5	3	2	1	3	3	5	3	2	1	4.9	4.9	4.9	157.9	1394	1394	0	By matching	By matching	By MS/MS	By MS/MS	By matching	By matching	2.8	2.8	4.9	2.8	1.9	0.8	7639400
P42766	P42766	2	2	2	60S ribosomal protein L35	RPL35	>sp|P42766|RL35_HUMAN 60S ribosomal protein L35 OS=Homo sapiens GN=RPL35 PE=1 SV=2	1	2	2	2	1	1	1	1	1	2	1	1	1	1	1	2	1	1	1	1	1	2	15.4	15.4	15.4	14.551	123	123	0	By MS/MS	By MS/MS	By MS/MS	By MS/MS	By MS/MS	By MS/MS	8.1	8.1	8.1	8.1	8.1	15.4	20799000
P43243	P43243	4	4	4	Matrin-3	MATR3	>sp|P43243|MATR3_HUMAN Matrin-3 OS=Homo sapiens GN=MATR3 PE=1 SV=2	1	4	4	4	3	2	4	4	3	3	3	2	4	4	3	3	3	2	4	4	3	3	7.4	7.4	7.4	94.622	847	847	0	By matching	By matching	By MS/MS	By MS/MS	By MS/MS	By MS/MS	5.9	3.7	7.4	7.4	5.8	5.9	18308000
P45880	P45880	3	3	3	Voltage-dependent anion-selective channel protein 2	VDAC2	>sp|P45880|VDAC2_HUMAN Voltage-dependent anion-selective channel protein 2 OS=Homo sapiens GN=VDAC2 PE=1 SV=2	1	3	3	3	3	2	3	3	3	3	3	2	3	3	3	3	3	2	3	3	3	3	10.5	10.5	10.5	31.566	294	294	0	By MS/MS	By matching	By matching	By MS/MS	By matching	By matching	10.5	7.5	10.5	10.5	10.5	10.5	9629600
P46776	P46776	2	2	2	60S ribosomal protein L27a	RPL27A	>sp|P46776|RL27A_HUMAN 60S ribosomal protein L27a OS=Homo sapiens GN=RPL27A PE=1 SV=2	1	2	2	2	1	1	1	2	2	2	1	1	1	2	2	2	1	1	1	2	2	2	15.5	15.5	15.5	16.561	148	148	0.0025381	By matching	By matching	By MS/MS	By MS/MS	By MS/MS	By matching	8.1	8.1	8.1	15.5	15.5	15.5	5466800
P46777	P46777	9	9	9	60S ribosomal protein L5	RPL5	>sp|P46777|RL5_HUMAN 60S ribosomal protein L5 OS=Homo sapiens GN=RPL5 PE=1 SV=3	1	9	9	9	8	9	9	9	9	9	8	9	9	9	9	9	8	9	9	9	9	9	31.6	31.6	31.6	34.362	297	297	0	By MS/MS	By MS/MS	By MS/MS	By MS/MS	By MS/MS	By MS/MS	31.6	31.6	31.6	31.6	31.6	31.6	200350000
P46781	P46781	5	5	5	40S ribosomal protein S9	RPS9	>sp|P46781|RS9_HUMAN 40S ribosomal protein S9 OS=Homo sapiens GN=RPS9 PE=1 SV=3	1	5	5	5	4	4	5	5	5	5	4	4	5	5	5	5	4	4	5	5	5	5	25.8	25.8	25.8	22.591	194	194	0	By MS/MS	By MS/MS	By MS/MS	By MS/MS	By MS/MS	By MS/MS	20.6	21.6	25.8	25.8	25.8	25.8	89330000
P46782	P46782	3	3	3	40S ribosomal protein S5;40S ribosomal protein S5, N-terminally processed	RPS5	>sp|P46782|RS5_HUMAN 40S ribosomal protein S5 OS=Homo sapiens GN=RPS5 PE=1 SV=4	1	3	3	3	1	3	2	2	1	3	1	3	2	2	1	3	1	3	2	2	1	3	20.1	20.1	20.1	22.876	204	204	0	By MS/MS	By MS/MS	By MS/MS	By MS/MS	By matching	By MS/MS	7.4	20.1	11.8	11.8	7.4	20.1	38917000
P46783	P46783	1	1	1	40S ribosomal protein S10	RPS10	>sp|P46783|RS10_HUMAN 40S ribosomal protein S10 OS=Homo sapiens GN=RPS10 PE=1 SV=1	1	1	1	1	0	1	1	0	0	1	0	1	1	0	0	1	0	1	1	0	0	1	5.5	5.5	5.5	18.898	165	165	0.0021598	By matching	By matching	By MS/MS	By matching	By matching	By matching	0	5.5	5.5	0	0	5.5	3775700
P46940	P46940	5	5	5	Ras GTPase-activating-like protein IQGAP1	IQGAP1	>sp|P46940|IQGA1_HUMAN Ras GTPase-activating-like protein IQGAP1 OS=Homo sapiens GN=IQGAP1 PE=1 SV=1	1	5	5	5	5	2	4	3	1	2	5	2	4	3	1	2	5	2	4	3	1	2	4.6	4.6	4.6	189.25	1657	1657	0	By MS/MS	By matching	By MS/MS	By MS/MS	By matching	By matching	4.6	1.8	3.6	2.7	0.7	1.8	13676000
P47914	P47914	2	2	2	60S ribosomal protein L29	RPL29	>sp|P47914|RL29_HUMAN 60S ribosomal protein L29 OS=Homo sapiens GN=RPL29 PE=1 SV=2	1	2	2	2	2	2	2	2	2	2	2	2	2	2	2	2	2	2	2	2	2	2	14.5	14.5	14.5	17.752	159	159	0	By MS/MS	By MS/MS	By MS/MS	By MS/MS	By MS/MS	By MS/MS	14.5	14.5	14.5	14.5	14.5	14.5	30665000
P48047	P48047	2	2	2	ATP synthase subunit O, mitochondrial	ATP5O	>sp|P48047|ATPO_HUMAN ATP synthase subunit O, mitochondrial OS=Homo sapiens GN=ATP5O PE=1 SV=1	1	2	2	2	1	1	2	1	1	1	1	1	2	1	1	1	1	1	2	1	1	1	11.7	11.7	11.7	23.277	213	213	0.002451	By matching	By matching	By MS/MS	By matching	By matching	By matching	5.2	5.2	11.7	5.2	5.2	5.2	2438400
P48444	P48444	1	1	1	Coatomer subunit delta	ARCN1	>sp|P48444|COPD_HUMAN Coatomer subunit delta OS=Homo sapiens GN=ARCN1 PE=1 SV=1	1	1	1	1	1	0	1	1	0	1	1	0	1	1	0	1	1	0	1	1	0	1	2.3	2.3	2.3	57.21	511	511	0.0023095	By matching	By matching	By MS/MS	By matching	By matching	By matching	2.3	0	2.3	2.3	0	2.3	2223700
P48643	P48643	1	1	1	T-complex protein 1 subunit epsilon	CCT5	>sp|P48643|TCPE_HUMAN T-complex protein 1 subunit epsilon OS=Homo sapiens GN=CCT5 PE=1 SV=1	1	1	1	1	1	0	1	1	1	1	1	0	1	1	1	1	1	0	1	1	1	1	3	3	3	59.67	541	541	0.0024213	By MS/MS	By matching	By MS/MS	By MS/MS	By matching	By matching	3	0	3	3	3	3	7792900
P49207	P49207	3	3	3	60S ribosomal protein L34	RPL34	>sp|P49207|RL34_HUMAN 60S ribosomal protein L34 OS=Homo sapiens GN=RPL34 PE=1 SV=3	1	3	3	3	2	3	3	2	2	3	2	3	3	2	2	3	2	3	3	2	2	3	22.2	22.2	22.2	13.293	117	117	0	By matching	By MS/MS	By MS/MS	By MS/MS	By matching	By MS/MS	14.5	22.2	22.2	14.5	14.5	22.2	14655000
P49327	P49327	24	24	24	Fatty acid synthase;[Acyl-carrier-protein] S-acetyltransferase;[Acyl-carrier-protein] S-malonyltransferase;3-oxoacyl-[acyl-carrier-protein] synthase;3-oxoacyl-[acyl-carrier-protein] reductase;3-hydroxyacyl-[acyl-carrier-protein] dehydratase;Enoyl-[acyl-carrier-protein] reductase;Oleoyl-[acyl-carrier-protein] hydrolase	FASN	>sp|P49327|FAS_HUMAN Fatty acid synthase OS=Homo sapiens GN=FASN PE=1 SV=3	1	24	24	24	17	12	24	21	17	14	17	12	24	21	17	14	17	12	24	21	17	14	13.4	13.4	13.4	273.42	2511	2511	0	By MS/MS	By MS/MS	By MS/MS	By MS/MS	By MS/MS	By MS/MS	9.6	6.1	13.4	11.7	8.6	7.4	74212000
P49368	P49368	5	5	5	T-complex protein 1 subunit gamma	CCT3	>sp|P49368|TCPG_HUMAN T-complex protein 1 subunit gamma OS=Homo sapiens GN=CCT3 PE=1 SV=4	1	5	5	5	3	3	5	4	4	3	3	3	5	4	4	3	3	3	5	4	4	3	12.5	12.5	12.5	60.533	545	545	0	By MS/MS	By MS/MS	By MS/MS	By MS/MS	By MS/MS	By MS/MS	5.9	5.9	12.5	7.7	7.7	5.9	19505000
P49411	P49411	4	4	4	Elongation factor Tu, mitochondrial	TUFM	>sp|P49411|EFTU_HUMAN Elongation factor Tu, mitochondrial OS=Homo sapiens GN=TUFM PE=1 SV=2	1	4	4	4	4	4	4	4	3	4	4	4	4	4	3	4	4	4	4	4	3	4	10	10	10	49.541	452	452	0	By MS/MS	By MS/MS	By MS/MS	By MS/MS	By MS/MS	By matching	10	10	10	10	7.3	10	28544000
P49588	P49588	2	2	2	Alanine--tRNA ligase, cytoplasmic	AARS	>sp|P49588|SYAC_HUMAN Alanine--tRNA ligase, cytoplasmic OS=Homo sapiens GN=AARS PE=1 SV=2	1	2	2	2	1	1	2	2	2	2	1	1	2	2	2	2	1	1	2	2	2	2	4.3	4.3	4.3	106.81	968	968	0.002439	By matching	By matching	By MS/MS	By matching	By matching	By matching	3.2	3.2	4.3	4.3	4.3	4.3	118620000
P49756	P49756	5	5	5	RNA-binding protein 25	RBM25	>sp|P49756|RBM25_HUMAN RNA-binding protein 25 OS=Homo sapiens GN=RBM25 PE=1 SV=3	1	5	5	5	5	5	5	4	4	4	5	5	5	4	4	4	5	5	5	4	4	4	5.9	5.9	5.9	100.18	843	843	0	By MS/MS	By MS/MS	By MS/MS	By MS/MS	By matching	By matching	5.9	5.9	5.9	5	5	5	23659000
P50395	P50395	2	2	2	Rab GDP dissociation inhibitor beta	GDI2	>sp|P50395|GDIB_HUMAN Rab GDP dissociation inhibitor beta OS=Homo sapiens GN=GDI2 PE=1 SV=2	1	2	2	2	2	1	2	2	1	2	2	1	2	2	1	2	2	1	2	2	1	2	4.5	4.5	4.5	50.663	445	445	0	By matching	By matching	By MS/MS	By matching	By MS/MS	By matching	4.5	1.8	4.5	4.5	1.8	4.5	4341200
P50402	P50402	1	1	1	Emerin	EMD	>sp|P50402|EMD_HUMAN Emerin OS=Homo sapiens GN=EMD PE=1 SV=1	1	1	1	1	1	1	1	1	1	1	1	1	1	1	1	1	1	1	1	1	1	1	3.9	3.9	3.9	28.994	254	254	0.0097847	By MS/MS	By matching	By MS/MS	By matching	By matching	By matching	3.9	3.9	3.9	3.9	3.9	3.9	3398000
P50454	P50454	2	2	2	Serpin H1	SERPINH1	>sp|P50454|SERPH_HUMAN Serpin H1 OS=Homo sapiens GN=SERPINH1 PE=1 SV=2	1	2	2	2	2	2	2	2	1	0	2	2	2	2	1	0	2	2	2	2	1	0	5.5	5.5	5.5	46.44	418	418	0	By MS/MS	By MS/MS	By MS/MS	By MS/MS	By MS/MS	By matching	5.5	5.5	5.5	5.5	2.9	0	6542100
Q8IZP2;P50502;Q8NFI4	Q8IZP2;P50502;Q8NFI4	2;2;1	2;2;1	2;2;1	Putative protein FAM10A4;Hsc70-interacting protein;Putative protein FAM10A5	ST13P4;ST13;ST13P5	>sp|Q8IZP2|ST134_HUMAN Putative protein FAM10A4 OS=Homo sapiens GN=ST13P4 PE=5 SV=1;>sp|P50502|F10A1_HUMAN Hsc70-interacting protein OS=Homo sapiens GN=ST13 PE=1 SV=2;>sp|Q8NFI4|F10A5_HUMAN Putative protein FAM10A5 OS=Homo sapiens GN=ST13P5 PE=5 SV=1	3	2	2	2	2	0	2	1	1	1	2	0	2	1	1	1	2	0	2	1	1	1	11.2	11.2	11.2	27.406	240	240;369;369	0.0026042	By MS/MS	By matching	By MS/MS	By matching	By matching	By matching	11.2	0	11.2	5.4	5.4	5.4	4141700
P50990	P50990	6	6	6	T-complex protein 1 subunit theta	CCT8	>sp|P50990|TCPQ_HUMAN T-complex protein 1 subunit theta OS=Homo sapiens GN=CCT8 PE=1 SV=4	1	6	6	6	6	5	6	6	5	6	6	5	6	6	5	6	6	5	6	6	5	6	12	12	12	59.62	548	548	0	By MS/MS	By MS/MS	By MS/MS	By MS/MS	By MS/MS	By matching	12	9.3	12	12	9.3	12	22264000
P50991	P50991	11	11	11	T-complex protein 1 subunit delta	CCT4	>sp|P50991|TCPD_HUMAN T-complex protein 1 subunit delta OS=Homo sapiens GN=CCT4 PE=1 SV=4	1	11	11	11	10	9	11	10	7	8	10	9	11	10	7	8	10	9	11	10	7	8	26.7	26.7	26.7	57.924	539	539	0	By MS/MS	By MS/MS	By MS/MS	By MS/MS	By MS/MS	By MS/MS	24.7	22.3	26.7	24.3	15	17.4	49379000
P51149	P51149	2	2	2	Ras-related protein Rab-7a	RAB7A	>sp|P51149|RAB7A_HUMAN Ras-related protein Rab-7a OS=Homo sapiens GN=RAB7A PE=1 SV=1	1	2	2	2	2	2	2	2	2	1	2	2	2	2	2	1	2	2	2	2	2	1	12.1	12.1	12.1	23.489	207	207	0	By MS/MS	By MS/MS	By MS/MS	By MS/MS	By MS/MS	By matching	12.1	12.1	12.1	12.1	12.1	5.3	9025900
P51398	P51398	1	1	1	28S ribosomal protein S29, mitochondrial	DAP3	>sp|P51398|RT29_HUMAN 28S ribosomal protein S29, mitochondrial OS=Homo sapiens GN=DAP3 PE=1 SV=1	1	1	1	1	0	0	1	0	0	0	0	0	1	0	0	0	0	0	1	0	0	0	3.8	3.8	3.8	45.566	398	398	0.0040984	By matching	By matching	By MS/MS	By matching	By matching	By matching	0	0	3.8	0	0	0	1108500
P51571	P51571	2	2	2	Translocon-associated protein subunit delta	SSR4	>sp|P51571|SSRD_HUMAN Translocon-associated protein subunit delta OS=Homo sapiens GN=SSR4 PE=1 SV=1	1	2	2	2	2	2	2	2	1	2	2	2	2	2	1	2	2	2	2	2	1	2	16.8	16.8	16.8	18.998	173	173	0	By MS/MS	By matching	By MS/MS	By matching	By matching	By matching	16.8	16.8	16.8	16.8	5.8	16.8	10525000
P51858	P51858	2	2	2	Hepatoma-derived growth factor	HDGF	>sp|P51858|HDGF_HUMAN Hepatoma-derived growth factor OS=Homo sapiens GN=HDGF PE=1 SV=1	1	2	2	2	0	1	2	0	2	1	0	1	2	0	2	1	0	1	2	0	2	1	8.8	8.8	8.8	26.788	240	240	0.0026247	By matching	By MS/MS	By MS/MS	By matching	By matching	By MS/MS	0	4.6	8.8	0	8.8	4.6	7669500
P52272	P52272	6	6	6	Heterogeneous nuclear ribonucleoprotein M	HNRNPM	>sp|P52272|HNRPM_HUMAN Heterogeneous nuclear ribonucleoprotein M OS=Homo sapiens GN=HNRNPM PE=1 SV=3	1	6	6	6	5	4	6	4	4	5	5	4	6	4	4	5	5	4	6	4	4	5	10	10	10	77.515	730	730	0	By MS/MS	By MS/MS	By MS/MS	By MS/MS	By MS/MS	By MS/MS	8.8	4.7	10	4.7	4.7	7.8	29108000
P52292	P52292	1	1	1	Importin subunit alpha-1	KPNA2	>sp|P52292|IMA1_HUMAN Importin subunit alpha-1 OS=Homo sapiens GN=KPNA2 PE=1 SV=1	1	1	1	1	1	1	1	1	1	0	1	1	1	1	1	0	1	1	1	1	1	0	2.8	2.8	2.8	57.861	529	529	0.0022831	By matching	By matching	By MS/MS	By matching	By matching	By matching	2.8	2.8	2.8	2.8	2.8	0	4603400
P52565	P52565	1	1	1	Rho GDP-dissociation inhibitor 1	ARHGDIA	>sp|P52565|GDIR1_HUMAN Rho GDP-dissociation inhibitor 1 OS=Homo sapiens GN=ARHGDIA PE=1 SV=3	1	1	1	1	1	1	1	1	0	0	1	1	1	1	0	0	1	1	1	1	0	0	7.4	7.4	7.4	23.207	204	204	0.0021142	By matching	By matching	By matching	By MS/MS	By matching	By matching	7.4	7.4	7.4	7.4	0	0	3434000
P52597	P52597	6	6	4	Heterogeneous nuclear ribonucleoprotein F;Heterogeneous nuclear ribonucleoprotein F, N-terminally processed	HNRNPF	>sp|P52597|HNRPF_HUMAN Heterogeneous nuclear ribonucleoprotein F OS=Homo sapiens GN=HNRNPF PE=1 SV=3	1	6	6	4	4	6	6	6	5	5	4	6	6	6	5	5	2	4	4	4	3	3	22.7	22.7	16.1	45.671	415	415	0	By MS/MS	By MS/MS	By MS/MS	By MS/MS	By MS/MS	By MS/MS	13.7	22.7	22.7	22.7	17.6	18.8	53244000
P52815	P52815	1	1	1	39S ribosomal protein L12, mitochondrial	MRPL12	>sp|P52815|RM12_HUMAN 39S ribosomal protein L12, mitochondrial OS=Homo sapiens GN=MRPL12 PE=1 SV=2	1	1	1	1	0	1	0	1	1	0	0	1	0	1	1	0	0	1	0	1	1	0	12.1	12.1	12.1	21.348	198	198	0.0097087	By matching	By MS/MS	By matching	By MS/MS	By matching	By matching	0	12.1	0	12.1	12.1	0	10187000
P52907;P47755	P52907;P47755	2;1	2;1	2;1	F-actin-capping protein subunit alpha-1;F-actin-capping protein subunit alpha-2	CAPZA1;CAPZA2	>sp|P52907|CAZA1_HUMAN F-actin-capping protein subunit alpha-1 OS=Homo sapiens GN=CAPZA1 PE=1 SV=3;>sp|P47755|CAZA2_HUMAN F-actin-capping protein subunit alpha-2 OS=Homo sapiens GN=CAPZA2 PE=1 SV=3	2	2	2	2	1	2	2	1	2	1	1	2	2	1	2	1	1	2	2	1	2	1	8.7	8.7	8.7	32.922	286	286;286	0	By matching	By MS/MS	By MS/MS	By matching	By matching	By matching	5.2	8.7	8.7	3.5	8.7	3.5	6189300
P53396	P53396	4	4	4	ATP-citrate synthase	ACLY	>sp|P53396|ACLY_HUMAN ATP-citrate synthase OS=Homo sapiens GN=ACLY PE=1 SV=3	1	4	4	4	2	2	4	3	3	2	2	2	4	3	3	2	2	2	4	3	3	2	5.2	5.2	5.2	120.84	1101	1101	0	By matching	By MS/MS	By MS/MS	By MS/MS	By matching	By MS/MS	2.2	2.5	5.2	3.9	3.9	2.5	12685000
P53621	P53621	2	2	2	Coatomer subunit alpha;Xenin;Proxenin	COPA	>sp|P53621|COPA_HUMAN Coatomer subunit alpha OS=Homo sapiens GN=COPA PE=1 SV=2	1	2	2	2	1	0	2	0	1	2	1	0	2	0	1	2	1	0	2	0	1	2	1.8	1.8	1.8	138.34	1224	1224	0	By matching	By matching	By MS/MS	By matching	By matching	By matching	0.8	0	1.8	0	1	1.8	1708700
P54136	P54136	1	1	1	Arginine--tRNA ligase, cytoplasmic	RARS	>sp|P54136|SYRC_HUMAN Arginine--tRNA ligase, cytoplasmic OS=Homo sapiens GN=RARS PE=1 SV=2	1	1	1	1	1	0	1	1	0	0	1	0	1	1	0	0	1	0	1	1	0	0	2.3	2.3	2.3	75.378	660	660	0.0078895	By matching	By matching	By MS/MS	By matching	By matching	By matching	2.3	0	2.3	2.3	0	0	2387400
P54819	P54819	2	2	2	Adenylate kinase 2, mitochondrial;Adenylate kinase 2, mitochondrial, N-terminally processed	AK2	>sp|P54819|KAD2_HUMAN Adenylate kinase 2, mitochondrial OS=Homo sapiens GN=AK2 PE=1 SV=2	1	2	2	2	1	0	2	2	1	2	1	0	2	2	1	2	1	0	2	2	1	2	9.2	9.2	9.2	26.477	239	239	0	By matching	By matching	By MS/MS	By matching	By matching	By matching	4.6	0	9.2	9.2	4.6	9.2	2163100
P55072	P55072	3	3	3	Transitional endoplasmic reticulum ATPase	VCP	>sp|P55072|TERA_HUMAN Transitional endoplasmic reticulum ATPase OS=Homo sapiens GN=VCP PE=1 SV=4	1	3	3	3	3	2	3	3	2	3	3	2	3	3	2	3	3	2	3	3	2	3	5.3	5.3	5.3	89.321	806	806	0	By MS/MS	By MS/MS	By MS/MS	By MS/MS	By MS/MS	By MS/MS	5.3	3.2	5.3	5.3	3.2	5.3	14305000
P55209	P55209	1	1	1	Nucleosome assembly protein 1-like 1	NAP1L1	>sp|P55209|NP1L1_HUMAN Nucleosome assembly protein 1-like 1 OS=Homo sapiens GN=NAP1L1 PE=1 SV=1	1	1	1	1	1	1	1	1	1	1	1	1	1	1	1	1	1	1	1	1	1	1	4.3	4.3	4.3	45.374	391	391	0.0024038	By MS/MS	By MS/MS	By MS/MS	By MS/MS	By MS/MS	By matching	4.3	4.3	4.3	4.3	4.3	4.3	9968500
P55327	P55327	1	1	1	Tumor protein D52	TPD52	>sp|P55327|TPD52_HUMAN Tumor protein D52 OS=Homo sapiens GN=TPD52 PE=1 SV=2	1	1	1	1	1	1	1	1	1	1	1	1	1	1	1	1	1	1	1	1	1	1	4.9	4.9	4.9	24.327	224	224	0.0060729	By matching	By MS/MS	By MS/MS	By matching	By matching	By matching	4.9	4.9	4.9	4.9	4.9	4.9	2641800
P55884	P55884	1	1	1	Eukaryotic translation initiation factor 3 subunit B	EIF3B	>sp|P55884|EIF3B_HUMAN Eukaryotic translation initiation factor 3 subunit B OS=Homo sapiens GN=EIF3B PE=1 SV=3	1	1	1	1	1	1	1	1	1	1	1	1	1	1	1	1	1	1	1	1	1	1	1.7	1.7	1.7	92.48	814	814	0.0021692	By matching	By matching	By MS/MS	By matching	By matching	By matching	1.7	1.7	1.7	1.7	1.7	1.7	4123200
P56134	P56134	1	1	1	ATP synthase subunit f, mitochondrial	ATP5J2	>sp|P56134|ATPK_HUMAN ATP synthase subunit f, mitochondrial OS=Homo sapiens GN=ATP5J2 PE=1 SV=3	1	1	1	1	1	1	1	1	0	1	1	1	1	1	0	1	1	1	1	1	0	1	13.8	13.8	13.8	10.918	94	94	0.0022936	By MS/MS	By MS/MS	By MS/MS	By matching	By matching	By matching	13.8	13.8	13.8	13.8	0	13.8	5655100
P56182	P56182	6	6	6	Ribosomal RNA processing protein 1 homolog A	RRP1	>sp|P56182|RRP1_HUMAN Ribosomal RNA processing protein 1 homolog A OS=Homo sapiens GN=RRP1 PE=1 SV=1	1	6	6	6	6	6	6	6	6	6	6	6	6	6	6	6	6	6	6	6	6	6	11.5	11.5	11.5	52.839	461	461	0	By MS/MS	By MS/MS	By MS/MS	By MS/MS	By MS/MS	By MS/MS	11.5	11.5	11.5	11.5	11.5	11.5	65443000
P56192	P56192	1	1	1	Methionine--tRNA ligase, cytoplasmic	MARS	>sp|P56192|SYMC_HUMAN Methionine--tRNA ligase, cytoplasmic OS=Homo sapiens GN=MARS PE=1 SV=2	1	1	1	1	0	0	1	0	0	0	0	0	1	0	0	0	0	0	1	0	0	0	1.3	1.3	1.3	101.11	900	900	0.00409	By matching	By matching	By MS/MS	By matching	By matching	By matching	0	0	1.3	0	0	0	0
P57088	P57088	2	2	2	Transmembrane protein 33	TMEM33	>sp|P57088|TMM33_HUMAN Transmembrane protein 33 OS=Homo sapiens GN=TMEM33 PE=1 SV=2	1	2	2	2	2	1	2	0	0	0	2	1	2	0	0	0	2	1	2	0	0	0	8.9	8.9	8.9	27.978	247	247	0	By matching	By matching	By MS/MS	By matching	By matching	By matching	8.9	4	8.9	0	0	0	3086000
P58107	P58107	12	10	10	Epiplakin	EPPK1	>sp|P58107|EPIPL_HUMAN Epiplakin OS=Homo sapiens GN=EPPK1 PE=1 SV=2	1	12	10	10	9	9	12	12	10	9	8	7	10	10	8	7	8	7	10	10	8	7	15.6	13.1	13.1	555.61	5090	5090	0	By MS/MS	By MS/MS	By MS/MS	By MS/MS	By MS/MS	By MS/MS	12.2	10.1	15.6	15.6	11.9	11.7	56812000
P59998	P59998	1	1	1	Actin-related protein 2/3 complex subunit 4	ARPC4	>sp|P59998|ARPC4_HUMAN Actin-related protein 2/3 complex subunit 4 OS=Homo sapiens GN=ARPC4 PE=1 SV=3	1	1	1	1	1	1	1	0	0	1	1	1	1	0	0	1	1	1	1	0	0	1	6.5	6.5	6.5	19.667	168	168	0.0080645	By matching	By matching	By MS/MS	By matching	By matching	By matching	6.5	6.5	6.5	0	0	6.5	1304500
P60174	P60174	7	7	7	Triosephosphate isomerase	TPI1	>sp|P60174|TPIS_HUMAN Triosephosphate isomerase OS=Homo sapiens GN=TPI1 PE=1 SV=3	1	7	7	7	7	5	7	7	5	7	7	5	7	7	5	7	7	5	7	7	5	7	37.1	37.1	37.1	30.791	286	286	0	By MS/MS	By MS/MS	By MS/MS	By MS/MS	By MS/MS	By MS/MS	37.1	21.7	37.1	37.1	21.7	37.1	47411000
P60660;P14649	P60660	7;2	7;2	7;2	Myosin light polypeptide 6	MYL6	>sp|P60660|MYL6_HUMAN Myosin light polypeptide 6 OS=Homo sapiens GN=MYL6 PE=1 SV=2	2	7	7	7	6	5	7	6	6	6	6	5	7	6	6	6	6	5	7	6	6	6	53	53	53	16.93	151	151;208	0	By MS/MS	By MS/MS	By MS/MS	By MS/MS	By MS/MS	By MS/MS	44.4	37.1	53	44.4	44.4	42.4	87109000
P60709;Q6S8J3;A5A3E0;P0CG38;Q9BYX7;P0CG39	P60709	19;5;4;3;2;2	1;0;0;0;0;0	1;0;0;0;0;0	Actin, cytoplasmic 1;Actin, cytoplasmic 1, N-terminally processed	ACTB	>sp|P60709|ACTB_HUMAN Actin, cytoplasmic 1 OS=Homo sapiens GN=ACTB PE=1 SV=1	6	19	1	1	19	17	19	19	18	19	1	1	1	1	1	1	1	1	1	1	1	1	67.2	4.5	4.5	41.736	375	375;1075;1075;1075;375;1038	0	By MS/MS	By MS/MS	By MS/MS	By MS/MS	By MS/MS	By MS/MS	67.2	59.2	67.2	67.2	59.2	67.2	233240000
P60842	P60842	8	8	3	Eukaryotic initiation factor 4A-I	EIF4A1	>sp|P60842|IF4A1_HUMAN Eukaryotic initiation factor 4A-I OS=Homo sapiens GN=EIF4A1 PE=1 SV=1	1	8	8	3	7	8	7	7	7	5	7	8	7	7	7	5	3	3	2	3	3	2	29.3	29.3	13.5	46.153	406	406	0	By MS/MS	By MS/MS	By MS/MS	By MS/MS	By MS/MS	By MS/MS	26.1	29.3	23.6	26.1	27.3	18.5	186720000
P60866	P60866	2	2	2	40S ribosomal protein S20	RPS20	>sp|P60866|RS20_HUMAN 40S ribosomal protein S20 OS=Homo sapiens GN=RPS20 PE=1 SV=1	1	2	2	2	2	2	2	1	1	2	2	2	2	1	1	2	2	2	2	1	1	2	19.3	19.3	19.3	13.373	119	119	0.0025316	By matching	By matching	By MS/MS	By matching	By matching	By matching	19.3	19.3	19.3	9.2	10.1	19.3	4353800
P60900	P60900	1	1	1	Proteasome subunit alpha type-6	PSMA6	>sp|P60900|PSA6_HUMAN Proteasome subunit alpha type-6 OS=Homo sapiens GN=PSMA6 PE=1 SV=1	1	1	1	1	1	1	1	1	1	1	1	1	1	1	1	1	1	1	1	1	1	1	5.3	5.3	5.3	27.399	246	246	0.0022883	By matching	By matching	By MS/MS	By matching	By matching	By matching	5.3	5.3	5.3	5.3	5.3	5.3	2234200
P61026	P61026	1	1	1	Ras-related protein Rab-10	RAB10	>sp|P61026|RAB10_HUMAN Ras-related protein Rab-10 OS=Homo sapiens GN=RAB10 PE=1 SV=1	1	1	1	1	0	0	1	0	0	0	0	0	1	0	0	0	0	0	1	0	0	0	5.5	5.5	5.5	22.541	200	200	0.0023256	By matching	By matching	By MS/MS	By matching	By matching	By matching	0	0	5.5	0	0	0	734080
P61088;Q5JXB2	P61088;Q5JXB2	1;1	1;1	1;1	Ubiquitin-conjugating enzyme E2 N;Putative ubiquitin-conjugating enzyme E2 N-like	UBE2N;UBE2NL	>sp|P61088|UBE2N_HUMAN Ubiquitin-conjugating enzyme E2 N OS=Homo sapiens GN=UBE2N PE=1 SV=1;>sp|Q5JXB2|UE2NL_HUMAN Putative ubiquitin-conjugating enzyme E2 N-like OS=Homo sapiens GN=UBE2NL PE=1 SV=1	2	1	1	1	1	1	1	1	1	1	1	1	1	1	1	1	1	1	1	1	1	1	7.2	7.2	7.2	17.138	152	152;153	0.0080321	By MS/MS	By matching	By MS/MS	By MS/MS	By matching	By MS/MS	7.2	7.2	7.2	7.2	7.2	7.2	3009000
P84077;P61204;P84085;P18085	P84077;P61204;P84085;P18085	2;2;1;1	2;2;1;1	2;2;1;1	ADP-ribosylation factor 1;ADP-ribosylation factor 3;ADP-ribosylation factor 5;ADP-ribosylation factor 4	ARF1;ARF3;ARF5;ARF4	>sp|P84077|ARF1_HUMAN ADP-ribosylation factor 1 OS=Homo sapiens GN=ARF1 PE=1 SV=2;>sp|P61204|ARF3_HUMAN ADP-ribosylation factor 3 OS=Homo sapiens GN=ARF3 PE=1 SV=2;>sp|P84085|ARF5_HUMAN ADP-ribosylation factor 5 OS=Homo sapiens GN=ARF5 PE=1 SV=2;>sp|P18085	4	2	2	2	1	1	2	1	1	1	1	1	2	1	1	1	1	1	2	1	1	1	16	16	16	20.697	181	181;181;180;180	0	By MS/MS	By matching	By MS/MS	By MS/MS	By matching	By matching	6.1	6.1	16	6.1	6.1	6.1	7709400
P62834;P61224	P62834;P61224	1;1	1;1	1;1	Ras-related protein Rap-1A;Ras-related protein Rap-1b	RAP1A;RAP1B	>sp|P62834|RAP1A_HUMAN Ras-related protein Rap-1A OS=Homo sapiens GN=RAP1A PE=1 SV=1;>sp|P61224|RAP1B_HUMAN Ras-related protein Rap-1b OS=Homo sapiens GN=RAP1B PE=1 SV=1	2	1	1	1	1	1	1	1	1	1	1	1	1	1	1	1	1	1	1	1	1	1	6	6	6	20.987	184	184;184	0.008	By matching	By matching	By MS/MS	By MS/MS	By matching	By matching	6	6	6	6	6	6	2050700
P61247	P61247	2	2	2	40S ribosomal protein S3a	RPS3A	>sp|P61247|RS3A_HUMAN 40S ribosomal protein S3a OS=Homo sapiens GN=RPS3A PE=1 SV=2	1	2	2	2	1	1	2	2	2	2	1	1	2	2	2	2	1	1	2	2	2	2	9.5	9.5	9.5	29.945	264	264	0	By MS/MS	By MS/MS	By MS/MS	By MS/MS	By MS/MS	By MS/MS	6.4	6.4	9.5	9.5	9.5	9.5	13146000
P61313	P61313	3	3	3	60S ribosomal protein L15	RPL15	>sp|P61313|RL15_HUMAN 60S ribosomal protein L15 OS=Homo sapiens GN=RPL15 PE=1 SV=2	1	3	3	3	2	3	3	3	3	2	2	3	3	3	3	2	2	3	3	3	3	2	13.7	13.7	13.7	24.146	204	204	0	By MS/MS	By matching	By MS/MS	By MS/MS	By matching	By MS/MS	9.3	13.7	13.7	13.7	13.7	9.3	14199000
P61353	P61353	1	1	1	60S ribosomal protein L27	RPL27	>sp|P61353|RL27_HUMAN 60S ribosomal protein L27 OS=Homo sapiens GN=RPL27 PE=1 SV=2	1	1	1	1	1	1	1	1	1	1	1	1	1	1	1	1	1	1	1	1	1	1	5.9	5.9	5.9	15.798	136	136	0.0096525	By matching	By MS/MS	By MS/MS	By matching	By matching	By matching	5.9	5.9	5.9	5.9	5.9	5.9	4649000
P61513	P61513	2	2	2	60S ribosomal protein L37a	RPL37A	>sp|P61513|RL37A_HUMAN 60S ribosomal protein L37a OS=Homo sapiens GN=RPL37A PE=1 SV=2	1	2	2	2	1	1	0	0	1	2	1	1	0	0	1	2	1	1	0	0	1	2	29.3	29.3	29.3	10.275	92	92	0.0026667	By MS/MS	By MS/MS	By matching	By matching	By matching	By MS/MS	19.6	19.6	0	0	19.6	29.3	8254800
P61604	P61604	5	5	5	10 kDa heat shock protein, mitochondrial	HSPE1	>sp|P61604|CH10_HUMAN 10 kDa heat shock protein, mitochondrial OS=Homo sapiens GN=HSPE1 PE=1 SV=2	1	5	5	5	5	4	4	5	4	4	5	4	4	5	4	4	5	4	4	5	4	4	44.1	44.1	44.1	10.932	102	102	0	By MS/MS	By matching	By MS/MS	By MS/MS	By MS/MS	By MS/MS	44.1	32.4	32.4	44.1	32.4	37.3	20608000
P61626	P61626	3	3	3	Lysozyme C	LYZ	>sp|P61626|LYSC_HUMAN Lysozyme C OS=Homo sapiens GN=LYZ PE=1 SV=1	1	3	3	3	2	0	2	3	3	3	2	0	2	3	3	3	2	0	2	3	3	3	18.9	18.9	18.9	16.537	148	148	0	By matching	By matching	By matching	By MS/MS	By MS/MS	By MS/MS	12.8	0	12.8	18.9	18.9	18.9	28208000
P61956;Q6EEV6;P55854	P61956;Q6EEV6;P55854	2;1;1	2;1;1	2;1;1	Small ubiquitin-related modifier 2;Small ubiquitin-related modifier 4;Small ubiquitin-related modifier 3	SUMO2;SUMO4;SUMO3	>sp|P61956|SUMO2_HUMAN Small ubiquitin-related modifier 2 OS=Homo sapiens GN=SUMO2 PE=1 SV=3;>sp|Q6EEV6|SUMO4_HUMAN Small ubiquitin-related modifier 4 OS=Homo sapiens GN=SUMO4 PE=1 SV=2;>sp|P55854|SUMO3_HUMAN Small ubiquitin-related modifier 3 OS=Homo sapi	3	2	2	2	1	2	2	2	2	2	1	2	2	2	2	2	1	2	2	2	2	2	23.2	23.2	23.2	10.871	95	95;95;103	0	By MS/MS	By MS/MS	By MS/MS	By MS/MS	By MS/MS	By MS/MS	12.6	23.2	23.2	23.2	23.2	23.2	10777000
P61978	P61978	12	12	12	Heterogeneous nuclear ribonucleoprotein K	HNRNPK	>sp|P61978|HNRPK_HUMAN Heterogeneous nuclear ribonucleoprotein K OS=Homo sapiens GN=HNRNPK PE=1 SV=1	1	12	12	12	11	8	12	11	11	10	11	8	12	11	11	10	11	8	12	11	11	10	34.8	34.8	34.8	50.976	463	463	0	By MS/MS	By MS/MS	By MS/MS	By MS/MS	By MS/MS	By MS/MS	31.1	23.1	34.8	31.5	32.6	30	119960000
P61981	P61981	7	5	4	14-3-3 protein gamma;14-3-3 protein gamma, N-terminally processed	YWHAG	>sp|P61981|1433G_HUMAN 14-3-3 protein gamma OS=Homo sapiens GN=YWHAG PE=1 SV=2	1	7	5	4	7	6	7	7	7	7	5	4	5	5	5	5	4	4	4	4	4	4	32	25.1	21.5	28.302	247	247	0	By MS/MS	By MS/MS	By MS/MS	By MS/MS	By MS/MS	By MS/MS	32	28.3	32	32	32	32	60494000
P62081	P62081	1	1	1	40S ribosomal protein S7	RPS7	>sp|P62081|RS7_HUMAN 40S ribosomal protein S7 OS=Homo sapiens GN=RPS7 PE=1 SV=1	1	1	1	1	1	1	1	1	1	1	1	1	1	1	1	1	1	1	1	1	1	1	11.3	11.3	11.3	22.127	194	194	0.0079523	By matching	By matching	By matching	By MS/MS	By matching	By matching	11.3	11.3	11.3	11.3	11.3	11.3	12725000
P62191	P62191	2	2	2	26S protease regulatory subunit 4	PSMC1	>sp|P62191|PRS4_HUMAN 26S protease regulatory subunit 4 OS=Homo sapiens GN=PSMC1 PE=1 SV=1	1	2	2	2	2	1	2	2	1	0	2	1	2	2	1	0	2	1	2	2	1	0	6.8	6.8	6.8	49.184	440	440	0	By matching	By matching	By MS/MS	By matching	By matching	By matching	6.8	2	6.8	6.8	2	0	3786700
P62195	P62195	2	2	2	26S protease regulatory subunit 8	PSMC5	>sp|P62195|PRS8_HUMAN 26S protease regulatory subunit 8 OS=Homo sapiens GN=PSMC5 PE=1 SV=1	1	2	2	2	1	0	2	1	0	1	1	0	2	1	0	1	1	0	2	1	0	1	5.9	5.9	5.9	45.626	406	406	0	By matching	By matching	By MS/MS	By MS/MS	By matching	By matching	2.7	0	5.9	3.2	0	3.2	2812800
P62241	P62241	6	6	6	40S ribosomal protein S8	RPS8	>sp|P62241|RS8_HUMAN 40S ribosomal protein S8 OS=Homo sapiens GN=RPS8 PE=1 SV=2	1	6	6	6	5	6	5	6	6	6	5	6	5	6	6	6	5	6	5	6	6	6	32.7	32.7	32.7	24.205	208	208	0	By MS/MS	By MS/MS	By MS/MS	By MS/MS	By MS/MS	By MS/MS	25.5	32.7	25.5	32.7	32.7	32.7	119600000
P62249	P62249	4	4	4	40S ribosomal protein S16	RPS16	>sp|P62249|RS16_HUMAN 40S ribosomal protein S16 OS=Homo sapiens GN=RPS16 PE=1 SV=2	1	4	4	4	2	4	3	0	1	4	2	4	3	0	1	4	2	4	3	0	1	4	26	26	26	16.445	146	146	0	By MS/MS	By MS/MS	By MS/MS	By matching	By MS/MS	By MS/MS	12.3	26	20.5	0	6.8	26	37073000
P62258	P62258	8	6	6	14-3-3 protein epsilon	YWHAE	>sp|P62258|1433E_HUMAN 14-3-3 protein epsilon OS=Homo sapiens GN=YWHAE PE=1 SV=1	1	8	6	6	7	4	8	7	8	7	5	2	6	5	6	5	5	2	6	5	6	5	32.2	25.5	25.5	29.174	255	255	0	By matching	By matching	By MS/MS	By MS/MS	By MS/MS	By MS/MS	31.8	15.7	32.2	31.8	32.2	27.5	22127000
P62263	P62263	3	3	3	40S ribosomal protein S14	RPS14	>sp|P62263|RS14_HUMAN 40S ribosomal protein S14 OS=Homo sapiens GN=RPS14 PE=1 SV=3	1	3	3	3	2	3	3	3	2	3	2	3	3	3	2	3	2	3	3	3	2	3	42.4	42.4	42.4	16.273	151	151	0	By MS/MS	By matching	By matching	By MS/MS	By matching	By MS/MS	15.9	42.4	42.4	42.4	33.8	42.4	14944000
P62266	P62266	5	5	5	40S ribosomal protein S23	RPS23	>sp|P62266|RS23_HUMAN 40S ribosomal protein S23 OS=Homo sapiens GN=RPS23 PE=1 SV=3	1	5	5	5	4	4	3	5	5	5	4	4	3	5	5	5	4	4	3	5	5	5	48.3	48.3	48.3	15.807	143	143	0	By MS/MS	By MS/MS	By MS/MS	By MS/MS	By MS/MS	By MS/MS	39.9	39.9	21	48.3	48.3	48.3	80014000
P62269	P62269	6	6	6	40S ribosomal protein S18	RPS18	>sp|P62269|RS18_HUMAN 40S ribosomal protein S18 OS=Homo sapiens GN=RPS18 PE=1 SV=3	1	6	6	6	3	5	6	3	4	5	3	5	6	3	4	5	3	5	6	3	4	5	33.6	33.6	33.6	17.718	152	152	0	By MS/MS	By MS/MS	By MS/MS	By matching	By MS/MS	By MS/MS	19.1	25.7	33.6	19.1	19.7	25.7	36308000
P62277	P62277	6	6	6	40S ribosomal protein S13	RPS13	>sp|P62277|RS13_HUMAN 40S ribosomal protein S13 OS=Homo sapiens GN=RPS13 PE=1 SV=2	1	6	6	6	6	6	6	6	5	6	6	6	6	6	5	6	6	6	6	6	5	6	45.7	45.7	45.7	17.222	151	151	0	By MS/MS	By MS/MS	By MS/MS	By MS/MS	By MS/MS	By MS/MS	45.7	45.7	45.7	45.7	35.8	45.7	101480000
P62280	P62280	2	2	2	40S ribosomal protein S11	RPS11	>sp|P62280|RS11_HUMAN 40S ribosomal protein S11 OS=Homo sapiens GN=RPS11 PE=1 SV=3	1	2	2	2	2	2	2	2	2	2	2	2	2	2	2	2	2	2	2	2	2	2	13.3	13.3	13.3	18.431	158	158	0	By matching	By matching	By MS/MS	By matching	By matching	By matching	13.3	13.3	13.3	13.3	13.3	13.3	6310600
P62304	P62304	2	2	2	Small nuclear ribonucleoprotein E	SNRPE	>sp|P62304|RUXE_HUMAN Small nuclear ribonucleoprotein E OS=Homo sapiens GN=SNRPE PE=1 SV=1	1	2	2	2	2	2	2	2	1	1	2	2	2	2	1	1	2	2	2	2	1	1	25	25	25	10.803	92	92	0	By MS/MS	By matching	By MS/MS	By MS/MS	By MS/MS	By MS/MS	25	25	25	25	12	12	7316600
P62306	P62306	1	1	1	Small nuclear ribonucleoprotein F	SNRPF	>sp|P62306|RUXF_HUMAN Small nuclear ribonucleoprotein F OS=Homo sapiens GN=SNRPF PE=1 SV=1	1	1	1	1	1	0	1	1	1	0	1	0	1	1	1	0	1	0	1	1	1	0	15.1	15.1	15.1	9.7251	86	86	0.0023981	By MS/MS	By matching	By MS/MS	By matching	By matching	By matching	15.1	0	15.1	15.1	15.1	0	2696600
P62316	P62316	2	2	2	Small nuclear ribonucleoprotein Sm D2	SNRPD2	>sp|P62316|SMD2_HUMAN Small nuclear ribonucleoprotein Sm D2 OS=Homo sapiens GN=SNRPD2 PE=1 SV=1	1	2	2	2	1	1	2	1	1	2	1	1	2	1	1	2	1	1	2	1	1	2	14.4	14.4	14.4	13.527	118	118	0	By matching	By matching	By MS/MS	By matching	By matching	By MS/MS	8.5	8.5	14.4	8.5	8.5	14.4	3657800
P62318	P62318	1	1	1	Small nuclear ribonucleoprotein Sm D3	SNRPD3	>sp|P62318|SMD3_HUMAN Small nuclear ribonucleoprotein Sm D3 OS=Homo sapiens GN=SNRPD3 PE=1 SV=1	1	1	1	1	1	1	1	1	1	1	1	1	1	1	1	1	1	1	1	1	1	1	7.1	7.1	7.1	13.916	126	126	1	By MS/MS	By matching	By MS/MS	By matching	By matching	By matching	7.1	7.1	7.1	7.1	7.1	7.1	5374300
P62328	P62328	3	3	3	Thymosin beta-4;Hematopoietic system regulatory peptide	TMSB4X	>sp|P62328|TYB4_HUMAN Thymosin beta-4 OS=Homo sapiens GN=TMSB4X PE=1 SV=2	1	3	3	3	3	3	3	3	3	3	3	3	3	3	3	3	3	3	3	3	3	3	86.4	86.4	86.4	5.0526	44	44	0	By matching	By matching	By MS/MS	By MS/MS	By MS/MS	By MS/MS	86.4	86.4	86.4	86.4	86.4	86.4	43982000
P62424	P62424	2	2	2	60S ribosomal protein L7a	RPL7A	>sp|P62424|RL7A_HUMAN 60S ribosomal protein L7a OS=Homo sapiens GN=RPL7A PE=1 SV=2	1	2	2	2	2	2	2	2	2	2	2	2	2	2	2	2	2	2	2	2	2	2	9	9	9	29.995	266	266	0	By MS/MS	By MS/MS	By MS/MS	By matching	By matching	By matching	9	9	9	9	9	9	11524000
P62701;P22090;Q8TD47	P62701;P22090	10;5;4	10;5;4	10;5;4	40S ribosomal protein S4, X isoform;40S ribosomal protein S4, Y isoform 1	RPS4X;RPS4Y1	>sp|P62701|RS4X_HUMAN 40S ribosomal protein S4, X isoform OS=Homo sapiens GN=RPS4X PE=1 SV=2;>sp|P22090|RS4Y1_HUMAN 40S ribosomal protein S4, Y isoform 1 OS=Homo sapiens GN=RPS4Y1 PE=1 SV=2	3	10	10	10	8	9	9	9	9	10	8	9	9	9	9	10	8	9	9	9	9	10	41.1	41.1	41.1	29.597	263	263;263;263	0	By MS/MS	By MS/MS	By MS/MS	By MS/MS	By MS/MS	By MS/MS	35.7	36.1	36.1	36.9	36.9	41.1	165170000
P63267;P68133;P68032;P62736	P63267;P68133;P68032;P62736	10;10;10;10	1;1;1;1	1;1;1;1	Actin, gamma-enteric smooth muscle;Actin, alpha skeletal muscle;Actin, alpha cardiac muscle 1;Actin, aortic smooth muscle	ACTG2;ACTA1;ACTC1;ACTA2	>sp|P63267|ACTH_HUMAN Actin, gamma-enteric smooth muscle OS=Homo sapiens GN=ACTG2 PE=1 SV=1;>sp|P68133|ACTS_HUMAN Actin, alpha skeletal muscle OS=Homo sapiens GN=ACTA1 PE=1 SV=1;>sp|P68032|ACTC_HUMAN Actin, alpha cardiac muscle 1 OS=Homo sapiens GN=ACTC1 P	4	10	1	1	9	10	10	10	9	10	0	1	1	1	0	1	0	1	1	1	0	1	26.9	4.3	4.3	41.876	376	376;377;377;377	1	By matching	By matching	By MS/MS	By matching	By matching	By matching	22.6	26.9	26.9	26.9	22.6	26.9	2924000
P62750	P62750	4	4	4	60S ribosomal protein L23a	RPL23A	>sp|P62750|RL23A_HUMAN 60S ribosomal protein L23a OS=Homo sapiens GN=RPL23A PE=1 SV=1	1	4	4	4	4	4	4	4	4	4	4	4	4	4	4	4	4	4	4	4	4	4	23.1	23.1	23.1	17.695	156	156	0	By MS/MS	By MS/MS	By MS/MS	By MS/MS	By MS/MS	By MS/MS	23.1	23.1	23.1	23.1	23.1	23.1	60888000
P62753	P62753	10	10	10	40S ribosomal protein S6	RPS6	>sp|P62753|RS6_HUMAN 40S ribosomal protein S6 OS=Homo sapiens GN=RPS6 PE=1 SV=1	1	10	10	10	9	10	9	10	10	9	9	10	9	10	10	9	9	10	9	10	10	9	35.3	35.3	35.3	28.68	249	249	0	By MS/MS	By MS/MS	By MS/MS	By MS/MS	By MS/MS	By MS/MS	29.3	35.3	29.3	35.3	35.3	28.5	457150000
P62805	P62805	6	6	6	Histone H4	HIST1H4A	>sp|P62805|H4_HUMAN Histone H4 OS=Homo sapiens GN=HIST1H4A PE=1 SV=2	1	6	6	6	6	6	6	6	6	6	6	6	6	6	6	6	6	6	6	6	6	6	57.3	57.3	57.3	11.367	103	103	0	By MS/MS	By MS/MS	By MS/MS	By MS/MS	By MS/MS	By MS/MS	57.3	57.3	57.3	57.3	57.3	57.3	413710000
P62826	P62826	6	6	6	GTP-binding nuclear protein Ran	RAN	>sp|P62826|RAN_HUMAN GTP-binding nuclear protein Ran OS=Homo sapiens GN=RAN PE=1 SV=3	1	6	6	6	3	4	6	6	4	4	3	4	6	6	4	4	3	4	6	6	4	4	30.1	30.1	30.1	24.423	216	216	0	By MS/MS	By MS/MS	By MS/MS	By MS/MS	By MS/MS	By MS/MS	15.7	20.8	30.1	30.1	19.9	20.8	45997000
P62829	P62829	3	3	3	60S ribosomal protein L23	RPL23	>sp|P62829|RL23_HUMAN 60S ribosomal protein L23 OS=Homo sapiens GN=RPL23 PE=1 SV=1	1	3	3	3	3	3	3	3	3	3	3	3	3	3	3	3	3	3	3	3	3	3	34.3	34.3	34.3	14.865	140	140	0	By MS/MS	By MS/MS	By MS/MS	By MS/MS	By MS/MS	By MS/MS	34.3	34.3	34.3	34.3	34.3	34.3	53709000
P62841	P62841	2	2	2	40S ribosomal protein S15	RPS15	>sp|P62841|RS15_HUMAN 40S ribosomal protein S15 OS=Homo sapiens GN=RPS15 PE=1 SV=2	1	2	2	2	1	1	2	2	1	1	1	1	2	2	1	1	1	1	2	2	1	1	17.9	17.9	17.9	17.04	145	145	0	By MS/MS	By MS/MS	By MS/MS	By MS/MS	By matching	By matching	4.8	4.8	17.9	17.9	4.8	13.1	13262000
P62847	P62847	2	2	2	40S ribosomal protein S24	RPS24	>sp|P62847|RS24_HUMAN 40S ribosomal protein S24 OS=Homo sapiens GN=RPS24 PE=1 SV=1	1	2	2	2	0	1	1	2	1	1	0	1	1	2	1	1	0	1	1	2	1	1	15	15	15	15.423	133	133	0	By matching	By MS/MS	By MS/MS	By MS/MS	By MS/MS	By MS/MS	0	9	9	15	9	9	12269000
P62851	P62851	4	4	4	40S ribosomal protein S25	RPS25	>sp|P62851|RS25_HUMAN 40S ribosomal protein S25 OS=Homo sapiens GN=RPS25 PE=1 SV=1	1	4	4	4	4	4	4	4	3	4	4	4	4	4	3	4	4	4	4	4	3	4	24	24	24	13.742	125	125	0	By MS/MS	By MS/MS	By MS/MS	By MS/MS	By MS/MS	By MS/MS	24	24	24	24	24	24	42359000
P62854;Q5JNZ5	P62854;Q5JNZ5	3;2	3;2	3;2	40S ribosomal protein S26;Putative 40S ribosomal protein S26-like 1	RPS26;RPS26P11	>sp|P62854|RS26_HUMAN 40S ribosomal protein S26 OS=Homo sapiens GN=RPS26 PE=1 SV=3;>sp|Q5JNZ5|RS26L_HUMAN Putative 40S ribosomal protein S26-like 1 OS=Homo sapiens GN=RPS26P11 PE=5 SV=1	2	3	3	3	3	2	2	3	2	2	3	2	2	3	2	2	3	2	2	3	2	2	27	27	27	13.015	115	115;115	0	By MS/MS	By MS/MS	By MS/MS	By MS/MS	By MS/MS	By MS/MS	27	20.9	20.9	27	20.9	20.9	67386000
P62857	P62857	1	1	1	40S ribosomal protein S28	RPS28	>sp|P62857|RS28_HUMAN 40S ribosomal protein S28 OS=Homo sapiens GN=RPS28 PE=1 SV=1	1	1	1	1	0	1	1	1	1	1	0	1	1	1	1	1	0	1	1	1	1	1	17.4	17.4	17.4	7.8409	69	69	0.0023923	By matching	By matching	By MS/MS	By matching	By matching	By MS/MS	0	17.4	17.4	17.4	17.4	17.4	4584300
P62888	P62888	2	2	2	60S ribosomal protein L30	RPL30	>sp|P62888|RL30_HUMAN 60S ribosomal protein L30 OS=Homo sapiens GN=RPL30 PE=1 SV=2	1	2	2	2	0	2	2	2	1	2	0	2	2	2	1	2	0	2	2	2	1	2	24.3	24.3	24.3	12.784	115	115	0	By matching	By MS/MS	By MS/MS	By matching	By matching	By MS/MS	0	24.3	24.3	24.3	13.9	24.3	14577000
P62910	P62910	2	2	2	60S ribosomal protein L32	RPL32	>sp|P62910|RL32_HUMAN 60S ribosomal protein L32 OS=Homo sapiens GN=RPL32 PE=1 SV=2	1	2	2	2	1	2	2	1	1	1	1	2	2	1	1	1	1	2	2	1	1	1	17	17	17	15.86	135	135	0	By matching	By MS/MS	By MS/MS	By matching	By matching	By matching	9.6	17	17	9.6	9.6	9.6	6505200
P62913	P62913	3	3	3	60S ribosomal protein L11	RPL11	>sp|P62913|RL11_HUMAN 60S ribosomal protein L11 OS=Homo sapiens GN=RPL11 PE=1 SV=2	1	3	3	3	1	2	2	1	2	3	1	2	2	1	2	3	1	2	2	1	2	3	20.8	20.8	20.8	20.252	178	178	0	By MS/MS	By MS/MS	By MS/MS	By MS/MS	By MS/MS	By matching	12.4	20.2	20.2	12.4	12.9	20.8	37239000
P62917	P62917	2	2	2	60S ribosomal protein L8	RPL8	>sp|P62917|RL8_HUMAN 60S ribosomal protein L8 OS=Homo sapiens GN=RPL8 PE=1 SV=2	1	2	2	2	1	2	2	2	1	2	1	2	2	2	1	2	1	2	2	2	1	2	7	7	7	28.024	257	257	0	By MS/MS	By MS/MS	By MS/MS	By MS/MS	By MS/MS	By MS/MS	4.3	7	7	7	4.3	7	10579000
P62937	P62937	9	9	9	Peptidyl-prolyl cis-trans isomerase A;Peptidyl-prolyl cis-trans isomerase A, N-terminally processed	PPIA	>sp|P62937|PPIA_HUMAN Peptidyl-prolyl cis-trans isomerase A OS=Homo sapiens GN=PPIA PE=1 SV=2	1	9	9	9	9	6	9	8	9	8	9	6	9	8	9	8	9	6	9	8	9	8	58.2	58.2	58.2	18.012	165	165	0	By MS/MS	By MS/MS	By MS/MS	By MS/MS	By MS/MS	By MS/MS	58.2	38.2	58.2	58.2	58.2	41.8	94649000
P62995	P62995	3	3	3	Transformer-2 protein homolog beta	TRA2B	>sp|P62995|TRA2B_HUMAN Transformer-2 protein homolog beta OS=Homo sapiens GN=TRA2B PE=1 SV=1	1	3	3	3	1	3	3	2	2	3	1	3	3	2	2	3	1	3	3	2	2	3	16.7	16.7	16.7	33.665	288	288	0	By matching	By MS/MS	By MS/MS	By matching	By matching	By MS/MS	5.6	16.7	16.7	9.4	9.4	16.7	16968000
P63104	P63104	10	10	7	14-3-3 protein zeta/delta	YWHAZ	>sp|P63104|1433Z_HUMAN 14-3-3 protein zeta/delta OS=Homo sapiens GN=YWHAZ PE=1 SV=1	1	10	10	7	7	7	9	10	7	8	7	7	9	10	7	8	4	4	6	7	4	5	40.8	40.8	30.2	27.745	245	245	0	By MS/MS	By MS/MS	By MS/MS	By MS/MS	By MS/MS	By MS/MS	32.2	32.2	40.8	40.8	32.2	33.5	117310000
P63208	P63208	2	2	2	S-phase kinase-associated protein 1	SKP1	>sp|P63208|SKP1_HUMAN S-phase kinase-associated protein 1 OS=Homo sapiens GN=SKP1 PE=1 SV=2	1	2	2	2	2	1	1	2	0	0	2	1	1	2	0	0	2	1	1	2	0	0	19	19	19	18.658	163	163	0	By matching	By matching	By MS/MS	By MS/MS	By matching	By matching	19	11.7	7.4	19	0	0	3135800
P63241;Q6IS14;Q9GZV4	P63241;Q6IS14;Q9GZV4	7;5;4	7;5;4	7;5;4	Eukaryotic translation initiation factor 5A-1;Eukaryotic translation initiation factor 5A-1-like;Eukaryotic translation initiation factor 5A-2	EIF5A;EIF5AL1;EIF5A2	>sp|P63241|IF5A1_HUMAN Eukaryotic translation initiation factor 5A-1 OS=Homo sapiens GN=EIF5A PE=1 SV=2;>sp|Q6IS14|IF5AL_HUMAN Eukaryotic translation initiation factor 5A-1-like OS=Homo sapiens GN=EIF5AL1 PE=2 SV=2;>sp|Q9GZV4|IF5A2_HUMAN Eukaryotic transla	3	7	7	7	5	4	6	5	6	6	5	4	6	5	6	6	5	4	6	5	6	6	76	76	76	16.832	154	154;154;153	0	By MS/MS	By MS/MS	By MS/MS	By MS/MS	By MS/MS	By MS/MS	54.5	42.9	70.8	54.5	59.7	68.2	179810000
P63261	P63261	19	19	1	Actin, cytoplasmic 2;Actin, cytoplasmic 2, N-terminally processed	ACTG1	>sp|P63261|ACTG_HUMAN Actin, cytoplasmic 2 OS=Homo sapiens GN=ACTG1 PE=1 SV=1	1	19	19	1	19	17	19	19	18	19	19	17	19	19	18	19	1	1	1	1	1	1	67.2	67.2	4.5	41.792	375	375	0	By MS/MS	By MS/MS	By MS/MS	By MS/MS	By MS/MS	By MS/MS	67.2	59.2	67.2	67.2	59.2	67.2	2580500000
P63313	P63313	3	3	3	Thymosin beta-10	TMSB10	>sp|P63313|TYB10_HUMAN Thymosin beta-10 OS=Homo sapiens GN=TMSB10 PE=1 SV=2	1	3	3	3	3	3	3	2	3	3	3	3	3	2	3	3	3	3	3	2	3	3	63.6	63.6	63.6	5.0256	44	44	0	By MS/MS	By matching	By MS/MS	By MS/MS	By MS/MS	By MS/MS	63.6	63.6	63.6	63.6	63.6	63.6	47101000
P67809;Q9Y2T7	P67809	16;4	16;4	10;0	Nuclease-sensitive element-binding protein 1	YBX1	>sp|P67809|YBOX1_HUMAN Nuclease-sensitive element-binding protein 1 OS=Homo sapiens GN=YBX1 PE=1 SV=3	2	16	16	10	15	16	16	16	14	15	15	16	16	16	14	15	9	10	10	10	10	10	50.3	50.3	42.9	35.924	324	324;364	0	By MS/MS	By MS/MS	By MS/MS	By MS/MS	By MS/MS	By MS/MS	50.3	50.3	50.3	50.3	47.8	47.8	1230300000
P67936;P09493;P07951;CON__Q3SX28;P06753	P67936	3;1;1;1;1	3;1;1;1;1	3;1;1;1;1	Tropomyosin alpha-4 chain	TPM4	>sp|P67936|TPM4_HUMAN Tropomyosin alpha-4 chain OS=Homo sapiens GN=TPM4 PE=1 SV=3	5	3	3	3	2	1	3	2	2	2	2	1	3	2	2	2	2	1	3	2	2	2	11.3	11.3	11.3	28.521	248	248;284;284;284;285	0	By matching	By matching	By MS/MS	By MS/MS	By MS/MS	By MS/MS	10.9	5.2	11.3	10.9	10.9	11.3	7658900
Q5VTE0;P68104;Q05639	Q5VTE0;P68104;Q05639	10;10;7	10;10;7	10;10;7	Putative elongation factor 1-alpha-like 3;Elongation factor 1-alpha 1;Elongation factor 1-alpha 2	EEF1A1P5;EEF1A1;EEF1A2	>sp|Q5VTE0|EF1A3_HUMAN Putative elongation factor 1-alpha-like 3 OS=Homo sapiens GN=EEF1A1P5 PE=5 SV=1;>sp|P68104|EF1A1_HUMAN Elongation factor 1-alpha 1 OS=Homo sapiens GN=EEF1A1 PE=1 SV=1;>sp|Q05639|EF1A2_HUMAN Elongation factor 1-alpha 2 OS=Homo sapiens	3	10	10	10	10	9	10	10	9	9	10	9	10	10	9	9	10	9	10	10	9	9	34	34	34	50.184	462	462;462;463	0	By MS/MS	By MS/MS	By MS/MS	By MS/MS	By MS/MS	By MS/MS	34	27.9	34	34	27.9	27.9	595040000
P68363;Q9H853	P68363	19;1	19;1	0;0	Tubulin alpha-1B chain	TUBA1B	>sp|P68363|TBA1B_HUMAN Tubulin alpha-1B chain OS=Homo sapiens GN=TUBA1B PE=1 SV=1	2	19	19	0	19	19	18	19	18	17	19	19	18	19	18	17	0	0	0	0	0	0	50.3	50.3	0	50.151	451	451;241	0	By MS/MS	By MS/MS	By MS/MS	By MS/MS	By MS/MS	By MS/MS	50.3	50.3	48.6	50.3	48.6	45	835250000
P68366	P68366	18	3	3	Tubulin alpha-4A chain	TUBA4A	>sp|P68366|TBA4A_HUMAN Tubulin alpha-4A chain OS=Homo sapiens GN=TUBA4A PE=1 SV=1	1	18	3	3	18	18	17	18	17	15	3	3	3	3	3	2	3	3	3	3	3	2	48.7	10	10	49.924	448	448	0	By MS/MS	By MS/MS	By MS/MS	By MS/MS	By MS/MS	By MS/MS	48.7	48.7	46.9	48.7	46.9	38.8	30387000
P68371;P04350;A6NNZ2;Q9H4B7;CON__ENSEMBL:ENSBTAP00000025008	P68371;P04350	20;14;6;3;3	20;14;6;3;3	3;2;0;0;0	Tubulin beta-4B chain;Tubulin beta-4A chain	TUBB4B;TUBB4A	>sp|P68371|TBB4B_HUMAN Tubulin beta-4B chain OS=Homo sapiens GN=TUBB4B PE=1 SV=1;>sp|P04350|TBB4A_HUMAN Tubulin beta-4A chain OS=Homo sapiens GN=TUBB4A PE=1 SV=2	5	20	20	3	15	16	19	17	17	17	15	16	19	17	17	17	3	2	3	3	3	3	57.5	57.5	7	49.83	445	445;444;444;451;536	0	By MS/MS	By MS/MS	By MS/MS	By MS/MS	By MS/MS	By MS/MS	37.1	45.4	55.5	44	49.4	48.5	470420000
P68431;Q6NXT2;Q16695	P68431;Q6NXT2;Q16695	2;1;1	1;0;0	1;0;0	Histone H3.1;Histone H3.3C;Histone H3.1t	HIST1H3A;H3F3C;HIST3H3	>sp|P68431|H31_HUMAN Histone H3.1 OS=Homo sapiens GN=HIST1H3A PE=1 SV=2;>sp|Q6NXT2|H3C_HUMAN Histone H3.3C OS=Homo sapiens GN=H3F3C PE=1 SV=3;>sp|Q16695|H31T_HUMAN Histone H3.1t OS=Homo sapiens GN=HIST3H3 PE=1 SV=3	3	2	1	1	2	2	1	2	2	2	1	1	0	1	1	1	1	1	0	1	1	1	28.7	23.5	23.5	15.404	136	136;135;136	0	By MS/MS	By MS/MS	By matching	By MS/MS	By MS/MS	By MS/MS	28.7	28.7	5.1	28.7	28.7	28.7	47211000
P68871;P02042	P68871;P02042	4;2	4;2	4;2	Hemoglobin subunit beta;LVV-hemorphin-7;Hemoglobin subunit delta	HBB;HBD	>sp|P68871|HBB_HUMAN Hemoglobin subunit beta OS=Homo sapiens GN=HBB PE=1 SV=2;>sp|P02042|HBD_HUMAN Hemoglobin subunit delta OS=Homo sapiens GN=HBD PE=1 SV=2	2	4	4	4	2	2	3	3	4	2	2	2	3	3	4	2	2	2	3	3	4	2	35.4	35.4	35.4	15.998	147	147;147	0	By MS/MS	By MS/MS	By MS/MS	By MS/MS	By MS/MS	By MS/MS	17	14.3	22.4	22.4	35.4	14.3	12555000
P78371	P78371	6	6	6	T-complex protein 1 subunit beta	CCT2	>sp|P78371|TCPB_HUMAN T-complex protein 1 subunit beta OS=Homo sapiens GN=CCT2 PE=1 SV=4	1	6	6	6	6	5	6	5	3	6	6	5	6	5	3	6	6	5	6	5	3	6	17.6	17.6	17.6	57.488	535	535	0	By MS/MS	By MS/MS	By MS/MS	By MS/MS	By MS/MS	By MS/MS	17.6	14.8	17.6	14.8	6.9	17.6	33204000
P78527	P78527	10	10	10	DNA-dependent protein kinase catalytic subunit	PRKDC	>sp|P78527|PRKDC_HUMAN DNA-dependent protein kinase catalytic subunit OS=Homo sapiens GN=PRKDC PE=1 SV=3	1	10	10	10	8	8	10	7	3	4	8	8	10	7	3	4	8	8	10	7	3	4	3.1	3.1	3.1	469.08	4128	4128	0	By matching	By MS/MS	By MS/MS	By matching	By matching	By matching	2.3	2.4	3.1	2.1	0.7	1.2	23012000
P80723	P80723	7	7	7	Brain acid soluble protein 1	BASP1	>sp|P80723|BASP1_HUMAN Brain acid soluble protein 1 OS=Homo sapiens GN=BASP1 PE=1 SV=2	1	7	7	7	6	7	7	7	6	6	6	7	7	7	6	6	6	7	7	7	6	6	56.8	56.8	56.8	22.693	227	227	0	By MS/MS	By MS/MS	By MS/MS	By MS/MS	By MS/MS	By MS/MS	44.1	56.8	56.8	56.8	44.1	44.1	74978000
P81605	P81605	3	3	3	Dermcidin;Survival-promoting peptide;DCD-1	DCD	>sp|P81605|DCD_HUMAN Dermcidin OS=Homo sapiens GN=DCD PE=1 SV=2	1	3	3	3	3	3	2	3	3	3	3	3	2	3	3	3	3	3	2	3	3	3	22.7	22.7	22.7	11.284	110	110	0	By MS/MS	By MS/MS	By MS/MS	By MS/MS	By MS/MS	By MS/MS	22.7	22.7	20	22.7	22.7	22.7	62208000
P82650	P82650	2	2	2	28S ribosomal protein S22, mitochondrial	MRPS22	>sp|P82650|RT22_HUMAN 28S ribosomal protein S22, mitochondrial OS=Homo sapiens GN=MRPS22 PE=1 SV=1	1	2	2	2	2	2	2	2	2	2	2	2	2	2	2	2	2	2	2	2	2	2	6.4	6.4	6.4	41.28	360	360	0	By MS/MS	By MS/MS	By MS/MS	By MS/MS	By matching	By matching	6.4	6.4	6.4	6.4	6.4	6.4	4980500
P82663	P82663	1	1	1	28S ribosomal protein S25, mitochondrial	MRPS25	>sp|P82663|RT25_HUMAN 28S ribosomal protein S25, mitochondrial OS=Homo sapiens GN=MRPS25 PE=1 SV=1	1	1	1	1	1	1	1	1	1	1	1	1	1	1	1	1	1	1	1	1	1	1	7.5	7.5	7.5	20.116	173	173	0.0021882	By MS/MS	By matching	By matching	By matching	By matching	By MS/MS	7.5	7.5	7.5	7.5	7.5	7.5	8223500
P83731	P83731	3	3	3	60S ribosomal protein L24	RPL24	>sp|P83731|RL24_HUMAN 60S ribosomal protein L24 OS=Homo sapiens GN=RPL24 PE=1 SV=1	1	3	3	3	3	3	2	3	3	3	3	3	2	3	3	3	3	3	2	3	3	3	18.5	18.5	18.5	17.779	157	157	0	By MS/MS	By matching	By MS/MS	By MS/MS	By MS/MS	By MS/MS	18.5	18.5	13.4	18.5	18.5	18.5	19599000
P83881;Q969Q0	P83881;Q969Q0	2;1	2;1	2;1	60S ribosomal protein L36a;60S ribosomal protein L36a-like	RPL36A;RPL36AL	>sp|P83881|RL36A_HUMAN 60S ribosomal protein L36a OS=Homo sapiens GN=RPL36A PE=1 SV=2;>sp|Q969Q0|RL36L_HUMAN 60S ribosomal protein L36a-like OS=Homo sapiens GN=RPL36AL PE=1 SV=3	2	2	2	2	2	2	2	2	2	2	2	2	2	2	2	2	2	2	2	2	2	2	17.9	17.9	17.9	12.441	106	106;106	0.0025641	By MS/MS	By MS/MS	By MS/MS	By MS/MS	By MS/MS	By matching	17.9	17.9	17.9	17.9	17.9	17.9	18498000
P84090	P84090	1	1	1	Enhancer of rudimentary homolog	ERH	>sp|P84090|ERH_HUMAN Enhancer of rudimentary homolog OS=Homo sapiens GN=ERH PE=1 SV=1	1	1	1	1	1	1	1	1	1	1	1	1	1	1	1	1	1	1	1	1	1	1	10.6	10.6	10.6	12.259	104	104	0.004065	By matching	By matching	By MS/MS	By MS/MS	By matching	By matching	10.6	10.6	10.6	10.6	10.6	10.6	3147700
P84098	P84098	2	2	2	60S ribosomal protein L19	RPL19	>sp|P84098|RL19_HUMAN 60S ribosomal protein L19 OS=Homo sapiens GN=RPL19 PE=1 SV=1	1	2	2	2	2	2	2	2	2	2	2	2	2	2	2	2	2	2	2	2	2	2	13.3	13.3	13.3	23.466	196	196	0	By MS/MS	By MS/MS	By MS/MS	By MS/MS	By MS/MS	By MS/MS	13.3	13.3	13.3	13.3	13.3	13.3	54352000
P84103	P84103	6	6	5	Serine/arginine-rich splicing factor 3	SRSF3	>sp|P84103|SRSF3_HUMAN Serine/arginine-rich splicing factor 3 OS=Homo sapiens GN=SRSF3 PE=1 SV=1	1	6	6	5	5	6	5	5	4	6	5	6	5	5	4	6	4	5	4	4	3	5	31.7	31.7	23.2	19.329	164	164	0	By MS/MS	By MS/MS	By MS/MS	By MS/MS	By MS/MS	By MS/MS	31.1	31.7	31.1	31.1	23.8	31.7	59907000
P84243	P84243	2	1	1	Histone H3.3	H3F3A	>sp|P84243|H33_HUMAN Histone H3.3 OS=Homo sapiens GN=H3F3A PE=1 SV=2	1	2	1	1	2	2	2	2	2	2	1	1	1	1	1	1	1	1	1	1	1	1	28.7	23.5	23.5	15.328	136	136	0	By MS/MS	By MS/MS	By MS/MS	By MS/MS	By MS/MS	By MS/MS	28.7	28.7	28.7	28.7	28.7	28.7	57583000
Q00325	Q00325	2	2	2	Phosphate carrier protein, mitochondrial	SLC25A3	>sp|Q00325|MPCP_HUMAN Phosphate carrier protein, mitochondrial OS=Homo sapiens GN=SLC25A3 PE=1 SV=2	1	2	2	2	2	2	2	2	2	2	2	2	2	2	2	2	2	2	2	2	2	2	6.1	6.1	6.1	40.094	362	362	0	By MS/MS	By MS/MS	By MS/MS	By MS/MS	By MS/MS	By matching	6.1	6.1	6.1	6.1	6.1	6.1	14929000
Q00610;P53675	Q00610	8;2	8;2	8;2	Clathrin heavy chain 1	CLTC	>sp|Q00610|CLH1_HUMAN Clathrin heavy chain 1 OS=Homo sapiens GN=CLTC PE=1 SV=5	2	8	8	8	3	1	8	4	2	4	3	1	8	4	2	4	3	1	8	4	2	4	8.6	8.6	8.6	191.61	1675	1675;1640	0	By matching	By matching	By MS/MS	By MS/MS	By MS/MS	By matching	3.1	1.1	8.6	4.8	2.4	4	19736000
Q00839	Q00839	17	17	17	Heterogeneous nuclear ribonucleoprotein U	HNRNPU	>sp|Q00839|HNRPU_HUMAN Heterogeneous nuclear ribonucleoprotein U OS=Homo sapiens GN=HNRNPU PE=1 SV=6	1	17	17	17	11	11	12	16	11	12	11	11	12	16	11	12	11	11	12	16	11	12	25.8	25.8	25.8	90.583	825	825	0	By MS/MS	By MS/MS	By MS/MS	By MS/MS	By MS/MS	By MS/MS	14.7	12.8	14.9	25	15	15.9	163200000
Q01130	Q01130	2	2	2	Serine/arginine-rich splicing factor 2	SRSF2	>sp|Q01130|SRSF2_HUMAN Serine/arginine-rich splicing factor 2 OS=Homo sapiens GN=SRSF2 PE=1 SV=4	1	2	2	2	1	1	2	1	1	1	1	1	2	1	1	1	1	1	2	1	1	1	14.9	14.9	14.9	25.476	221	221	0	By matching	By matching	By MS/MS	By MS/MS	By matching	By matching	7.7	7.7	14.9	7.7	7.7	7.7	2996800
Q01650	Q01650	2	2	2	Large neutral amino acids transporter small subunit 1	SLC7A5	>sp|Q01650|LAT1_HUMAN Large neutral amino acids transporter small subunit 1 OS=Homo sapiens GN=SLC7A5 PE=1 SV=2	1	2	2	2	2	2	2	2	2	2	2	2	2	2	2	2	2	2	2	2	2	2	6.3	6.3	6.3	55.01	507	507	0	By MS/MS	By MS/MS	By MS/MS	By MS/MS	By MS/MS	By MS/MS	6.3	6.3	6.3	6.3	6.3	6.3	26435000
Q01813;P17858	Q01813;P17858	2;1	2;1	2;1	6-phosphofructokinase type C;6-phosphofructokinase, liver type	PFKP;PFKL	>sp|Q01813|PFKAP_HUMAN ATP-dependent 6-phosphofructokinase, platelet type OS=Homo sapiens GN=PFKP PE=1 SV=2;>sp|P17858|PFKAL_HUMAN ATP-dependent 6-phosphofructokinase, liver type OS=Homo sapiens GN=PFKL PE=1 SV=6	2	2	2	2	0	1	2	1	1	0	0	1	2	1	1	0	0	1	2	1	1	0	3.4	3.4	3.4	85.595	784	784;780	0.0026596	By matching	By matching	By MS/MS	By matching	By matching	By matching	0	2.4	3.4	2.4	2.4	0	1446900
Q02040	Q02040	2	2	2	A-kinase anchor protein 17A	AKAP17A	>sp|Q02040|AK17A_HUMAN A-kinase anchor protein 17A OS=Homo sapiens GN=AKAP17A PE=1 SV=2	1	2	2	2	1	2	2	2	1	1	1	2	2	2	1	1	1	2	2	2	1	1	2.4	2.4	2.4	80.735	695	695	0.0026316	By MS/MS	By MS/MS	By matching	By MS/MS	By matching	By matching	1.2	2.4	2.4	2.4	1.3	1.3	5547200
Q02218	Q02218	1	1	1	2-oxoglutarate dehydrogenase, mitochondrial	OGDH	>sp|Q02218|ODO1_HUMAN 2-oxoglutarate dehydrogenase, mitochondrial OS=Homo sapiens GN=OGDH PE=1 SV=3	1	1	1	1	0	0	1	0	0	0	0	0	1	0	0	0	0	0	1	0	0	0	1.2	1.2	1.2	115.93	1023	1023	0.0098039	By matching	By matching	By MS/MS	By matching	By matching	By matching	0	0	1.2	0	0	0	423990
Q02413	Q02413	2	2	2	Desmoglein-1	DSG1	>sp|Q02413|DSG1_HUMAN Desmoglein-1 OS=Homo sapiens GN=DSG1 PE=1 SV=2	1	2	2	2	1	1	0	2	2	2	1	1	0	2	2	2	1	1	0	2	2	2	3.3	3.3	3.3	113.75	1049	1049	0	By matching	By matching	By matching	By MS/MS	By MS/MS	By MS/MS	1.8	1.5	0	3.3	3.3	3.3	6378400
Q02543	Q02543	2	2	2	60S ribosomal protein L18a	RPL18A	>sp|Q02543|RL18A_HUMAN 60S ribosomal protein L18a OS=Homo sapiens GN=RPL18A PE=1 SV=2	1	2	2	2	2	2	2	1	1	2	2	2	2	1	1	2	2	2	2	1	1	2	15.3	15.3	15.3	20.762	176	176	0	By matching	By MS/MS	By MS/MS	By matching	By matching	By MS/MS	15.3	15.3	15.3	7.4	7.4	15.3	5321500
Q02790	Q02790	6	6	6	Peptidyl-prolyl cis-trans isomerase FKBP4;Peptidyl-prolyl cis-trans isomerase FKBP4, N-terminally processed	FKBP4	>sp|Q02790|FKBP4_HUMAN Peptidyl-prolyl cis-trans isomerase FKBP4 OS=Homo sapiens GN=FKBP4 PE=1 SV=3	1	6	6	6	5	5	5	5	5	5	5	5	5	5	5	5	5	5	5	5	5	5	16.1	16.1	16.1	51.804	459	459	0	By matching	By matching	By MS/MS	By MS/MS	By MS/MS	By MS/MS	13.3	13.3	14.2	13.3	13.3	13.3	17436000
Q02878	Q02878	3	3	3	60S ribosomal protein L6	RPL6	>sp|Q02878|RL6_HUMAN 60S ribosomal protein L6 OS=Homo sapiens GN=RPL6 PE=1 SV=3	1	3	3	3	2	2	3	3	2	3	2	2	3	3	2	3	2	2	3	3	2	3	12.8	12.8	12.8	32.728	288	288	0	By matching	By matching	By MS/MS	By MS/MS	By matching	By MS/MS	7.6	7.6	12.8	12.8	7.6	12.8	11315000
Q02978	Q02978	1	1	1	Mitochondrial 2-oxoglutarate/malate carrier protein	SLC25A11	>sp|Q02978|M2OM_HUMAN Mitochondrial 2-oxoglutarate/malate carrier protein OS=Homo sapiens GN=SLC25A11 PE=1 SV=3	1	1	1	1	1	1	1	1	1	1	1	1	1	1	1	1	1	1	1	1	1	1	5.1	5.1	5.1	34.061	314	314	0.0022075	By matching	By MS/MS	By MS/MS	By matching	By matching	By matching	5.1	5.1	5.1	5.1	5.1	5.1	3385800
Q04941	Q04941	1	1	1	Proteolipid protein 2	PLP2	>sp|Q04941|PLP2_HUMAN Proteolipid protein 2 OS=Homo sapiens GN=PLP2 PE=1 SV=1	1	1	1	1	1	1	1	1	1	1	1	1	1	1	1	1	1	1	1	1	1	1	8.6	8.6	8.6	16.691	152	152	0.0040733	By matching	By matching	By MS/MS	By matching	By MS/MS	By matching	8.6	8.6	8.6	8.6	8.6	8.6	2884500
Q05519	Q05519	2	2	2	Serine/arginine-rich splicing factor 11	SRSF11	>sp|Q05519|SRS11_HUMAN Serine/arginine-rich splicing factor 11 OS=Homo sapiens GN=SRSF11 PE=1 SV=1	1	2	2	2	2	2	2	2	2	2	2	2	2	2	2	2	2	2	2	2	2	2	6.4	6.4	6.4	53.542	484	484	0	By MS/MS	By MS/MS	By matching	By MS/MS	By MS/MS	By MS/MS	6.4	6.4	6.4	6.4	6.4	6.4	47243000
Q06830;Q13162	Q06830	12;2	12;2	11;2	Peroxiredoxin-1	PRDX1	>sp|Q06830|PRDX1_HUMAN Peroxiredoxin-1 OS=Homo sapiens GN=PRDX1 PE=1 SV=1	2	12	12	11	10	8	12	12	10	10	10	8	12	12	10	10	9	7	11	11	9	9	59.3	59.3	53.8	22.11	199	199;271	0	By MS/MS	By MS/MS	By MS/MS	By MS/MS	By MS/MS	By MS/MS	43.7	37.7	59.3	59.3	56.8	54.3	126110000
Q07020	Q07020	3	3	3	60S ribosomal protein L18	RPL18	>sp|Q07020|RL18_HUMAN 60S ribosomal protein L18 OS=Homo sapiens GN=RPL18 PE=1 SV=2	1	3	3	3	1	3	3	2	1	3	1	3	3	2	1	3	1	3	3	2	1	3	19.7	19.7	19.7	21.634	188	188	0	By matching	By matching	By MS/MS	By matching	By matching	By MS/MS	6.9	19.7	19.7	12.8	5.9	19.7	20411000
Q07021	Q07021	1	1	1	Complement component 1 Q subcomponent-binding protein, mitochondrial	C1QBP	>sp|Q07021|C1QBP_HUMAN Complement component 1 Q subcomponent-binding protein, mitochondrial OS=Homo sapiens GN=C1QBP PE=1 SV=1	1	1	1	1	1	1	1	1	1	1	1	1	1	1	1	1	1	1	1	1	1	1	7.1	7.1	7.1	31.362	282	282	0	By MS/MS	By matching	By MS/MS	By MS/MS	By MS/MS	By MS/MS	7.1	7.1	7.1	7.1	7.1	7.1	13425000
Q07955	Q07955	1	1	1	Serine/arginine-rich splicing factor 1	SRSF1	>sp|Q07955|SRSF1_HUMAN Serine/arginine-rich splicing factor 1 OS=Homo sapiens GN=SRSF1 PE=1 SV=2	1	1	1	1	1	1	1	1	0	1	1	1	1	1	0	1	1	1	1	1	0	1	4	4	4	27.744	248	248	0.0079208	By matching	By matching	By MS/MS	By matching	By matching	By matching	4	4	4	4	0	4	3562300
Q08211	Q08211	4	4	4	ATP-dependent RNA helicase A	DHX9	>sp|Q08211|DHX9_HUMAN ATP-dependent RNA helicase A OS=Homo sapiens GN=DHX9 PE=1 SV=4	1	4	4	4	1	1	3	4	1	1	1	1	3	4	1	1	1	1	3	4	1	1	4.6	4.6	4.6	140.96	1270	1270	0	By matching	By matching	By MS/MS	By MS/MS	By MS/MS	By MS/MS	0.9	0.9	3.1	4.6	0.9	0.9	5795000
Q08554	Q08554	2	2	2	Desmocollin-1	DSC1	>sp|Q08554|DSC1_HUMAN Desmocollin-1 OS=Homo sapiens GN=DSC1 PE=1 SV=2	1	2	2	2	1	2	1	2	2	1	1	2	1	2	2	1	1	2	1	2	2	1	3.1	3.1	3.1	99.986	894	894	0	By matching	By MS/MS	By MS/MS	By MS/MS	By matching	By matching	1.5	3.1	1.5	3.1	3.1	1.5	7616000
Q08J23	Q08J23	5	5	5	tRNA (cytosine(34)-C(5))-methyltransferase	NSUN2	>sp|Q08J23|NSUN2_HUMAN tRNA (cytosine(34)-C(5))-methyltransferase OS=Homo sapiens GN=NSUN2 PE=1 SV=2	1	5	5	5	5	4	5	3	3	4	5	4	5	3	3	4	5	4	5	3	3	4	8.7	8.7	8.7	86.47	767	767	0	By MS/MS	By MS/MS	By MS/MS	By matching	By MS/MS	By MS/MS	8.7	6.6	8.7	4.3	5.2	6.6	21009000
Q09666	Q09666	2	2	2	Neuroblast differentiation-associated protein AHNAK	AHNAK	>sp|Q09666|AHNK_HUMAN Neuroblast differentiation-associated protein AHNAK OS=Homo sapiens GN=AHNAK PE=1 SV=2	1	2	2	2	1	1	2	1	0	1	1	1	2	1	0	1	1	1	2	1	0	1	1.3	1.3	1.3	629.09	5890	5890	0.0024631	By matching	By matching	By MS/MS	By matching	By matching	By matching	1.1	1.1	1.3	0.2	0	1.1	2048000
Q12797	Q12797	1	1	1	Aspartyl/asparaginyl beta-hydroxylase	ASPH	>sp|Q12797|ASPH_HUMAN Aspartyl/asparaginyl beta-hydroxylase OS=Homo sapiens GN=ASPH PE=1 SV=3	1	1	1	1	1	1	1	1	1	0	1	1	1	1	1	0	1	1	1	1	1	0	3.3	3.3	3.3	85.862	758	758	0.0021552	By matching	By matching	By MS/MS	By matching	By matching	By matching	3.3	3.3	3.3	3.3	3.3	0	3204000
Q12874	Q12874	1	1	1	Splicing factor 3A subunit 3	SF3A3	>sp|Q12874|SF3A3_HUMAN Splicing factor 3A subunit 3 OS=Homo sapiens GN=SF3A3 PE=1 SV=1	1	1	1	1	1	1	1	1	1	1	1	1	1	1	1	1	1	1	1	1	1	1	1.8	1.8	1.8	58.848	501	501	0.0021739	By matching	By matching	By MS/MS	By matching	By matching	By matching	1.8	1.8	1.8	1.8	1.8	1.8	2504400
Q12906	Q12906	2	2	2	Interleukin enhancer-binding factor 3	ILF3	>sp|Q12906|ILF3_HUMAN Interleukin enhancer-binding factor 3 OS=Homo sapiens GN=ILF3 PE=1 SV=3	1	2	2	2	1	1	2	2	2	2	1	1	2	2	2	2	1	1	2	2	2	2	3	3	3	95.337	894	894	0	By matching	By matching	By MS/MS	By matching	By matching	By matching	1	1	3	3	3	3	3948500
Q12931	Q12931	2	2	2	Heat shock protein 75 kDa, mitochondrial	TRAP1	>sp|Q12931|TRAP1_HUMAN Heat shock protein 75 kDa, mitochondrial OS=Homo sapiens GN=TRAP1 PE=1 SV=3	1	2	2	2	1	1	1	1	0	1	1	1	1	1	0	1	1	1	1	1	0	1	2.8	2.8	2.8	80.109	704	704	0	By matching	By matching	By MS/MS	By MS/MS	By matching	By matching	1.7	1.7	1.1	1.7	0	1.7	2298800
Q12965;O00160	Q12965	12;2	12;2	12;2	Unconventional myosin-Ie	MYO1E	>sp|Q12965|MYO1E_HUMAN Unconventional myosin-Ie OS=Homo sapiens GN=MYO1E PE=1 SV=2	2	12	12	12	11	12	12	7	6	12	11	12	12	7	6	12	11	12	12	7	6	12	12.6	12.6	12.6	127.06	1108	1108;1098	0	By MS/MS	By MS/MS	By MS/MS	By MS/MS	By MS/MS	By MS/MS	12.1	12.6	12.6	8.3	6.6	12.6	71061000
Q13011	Q13011	3	3	3	Delta(3,5)-Delta(2,4)-dienoyl-CoA isomerase, mitochondrial	ECH1	>sp|Q13011|ECH1_HUMAN Delta(3,5)-Delta(2,4)-dienoyl-CoA isomerase, mitochondrial OS=Homo sapiens GN=ECH1 PE=1 SV=2	1	3	3	3	2	2	3	3	2	3	2	2	3	3	2	3	2	2	3	3	2	3	12.8	12.8	12.8	35.816	328	328	0	By MS/MS	By matching	By MS/MS	By MS/MS	By matching	By matching	7.9	7.9	12.8	12.8	10.1	12.8	9700100
Q13151	Q13151	2	2	2	Heterogeneous nuclear ribonucleoprotein A0	HNRNPA0	>sp|Q13151|ROA0_HUMAN Heterogeneous nuclear ribonucleoprotein A0 OS=Homo sapiens GN=HNRNPA0 PE=1 SV=1	1	2	2	2	2	1	2	2	1	1	2	1	2	2	1	1	2	1	2	2	1	1	11.8	11.8	11.8	30.84	305	305	0.0024876	By matching	By matching	By MS/MS	By matching	By matching	By matching	11.8	5.2	11.8	11.8	5.2	5.2	6234200
Q13200	Q13200	2	2	2	26S proteasome non-ATPase regulatory subunit 2	PSMD2	>sp|Q13200|PSMD2_HUMAN 26S proteasome non-ATPase regulatory subunit 2 OS=Homo sapiens GN=PSMD2 PE=1 SV=3	1	2	2	2	0	0	1	1	1	1	0	0	1	1	1	1	0	0	1	1	1	1	3	3	3	100.2	908	908	0.0025773	By matching	By matching	By MS/MS	By MS/MS	By matching	By matching	0	0	1.7	1.3	1.3	1.3	1622700
Q13242	Q13242	2	2	2	Serine/arginine-rich splicing factor 9	SRSF9	>sp|Q13242|SRSF9_HUMAN Serine/arginine-rich splicing factor 9 OS=Homo sapiens GN=SRSF9 PE=1 SV=1	1	2	2	2	0	0	1	0	0	2	0	0	1	0	0	2	0	0	1	0	0	2	10.4	10.4	10.4	25.542	221	221	0	By matching	By matching	By matching	By matching	By matching	By MS/MS	0	0	5.4	0	0	10.4	1163300
Q13247;Q08170;Q13243	Q13247;Q08170	3;2;1	3;2;1	3;2;1	Serine/arginine-rich splicing factor 6;Serine/arginine-rich splicing factor 4	SRSF6;SRSF4	>sp|Q13247|SRSF6_HUMAN Serine/arginine-rich splicing factor 6 OS=Homo sapiens GN=SRSF6 PE=1 SV=2;>sp|Q08170|SRSF4_HUMAN Serine/arginine-rich splicing factor 4 OS=Homo sapiens GN=SRSF4 PE=1 SV=2	3	3	3	3	3	3	3	3	3	3	3	3	3	3	3	3	3	3	3	3	3	3	7.3	7.3	7.3	39.586	344	344;494;272	0	By matching	By MS/MS	By MS/MS	By MS/MS	By matching	By MS/MS	7.3	7.3	7.3	7.3	7.3	7.3	27606000
Q13263	Q13263	3	3	3	Transcription intermediary factor 1-beta	TRIM28	>sp|Q13263|TIF1B_HUMAN Transcription intermediary factor 1-beta OS=Homo sapiens GN=TRIM28 PE=1 SV=5	1	3	3	3	1	0	3	2	0	1	1	0	3	2	0	1	1	0	3	2	0	1	8.1	8.1	8.1	88.549	835	835	0	By matching	By matching	By MS/MS	By matching	By matching	By matching	1.8	0	8.1	3.1	0	1.8	3462900
Q13283	Q13283	2	2	2	Ras GTPase-activating protein-binding protein 1	G3BP1	>sp|Q13283|G3BP1_HUMAN Ras GTPase-activating protein-binding protein 1 OS=Homo sapiens GN=G3BP1 PE=1 SV=1	1	2	2	2	1	0	2	2	2	2	1	0	2	2	2	2	1	0	2	2	2	2	6	6	6	52.164	466	466	0	By matching	By matching	By MS/MS	By matching	By MS/MS	By MS/MS	3.6	0	6	6	6	6	7729400
Q13427	Q13427	4	4	4	Peptidyl-prolyl cis-trans isomerase G	PPIG	>sp|Q13427|PPIG_HUMAN Peptidyl-prolyl cis-trans isomerase G OS=Homo sapiens GN=PPIG PE=1 SV=2	1	4	4	4	3	4	3	4	2	3	3	4	3	4	2	3	3	4	3	4	2	3	7.4	7.4	7.4	88.616	754	754	0	By MS/MS	By MS/MS	By MS/MS	By MS/MS	By MS/MS	By MS/MS	5.3	7.4	5.3	7.4	3.4	5.3	22549000
Q13509	Q13509	11	1	0	Tubulin beta-3 chain	TUBB3	>sp|Q13509|TBB3_HUMAN Tubulin beta-3 chain OS=Homo sapiens GN=TUBB3 PE=1 SV=2	1	11	1	0	11	9	11	11	8	10	1	0	1	1	0	1	0	0	0	0	0	0	28	2.7	0	50.432	450	450	0.0022472	By matching	By matching	By MS/MS	By matching	By matching	By matching	28	25.1	28	28	22.9	27.8	1106200
Q13523	Q13523	10	10	10	Serine/threonine-protein kinase PRP4 homolog	PRPF4B	>sp|Q13523|PRP4B_HUMAN Serine/threonine-protein kinase PRP4 homolog OS=Homo sapiens GN=PRPF4B PE=1 SV=3	1	10	10	10	8	8	9	8	7	7	8	8	9	8	7	7	8	8	9	8	7	7	10.8	10.8	10.8	116.99	1007	1007	0	By MS/MS	By MS/MS	By MS/MS	By MS/MS	By MS/MS	By MS/MS	8.6	8.1	9.8	8.1	6.9	7	41481000
Q13595	Q13595	2	2	2	Transformer-2 protein homolog alpha	TRA2A	>sp|Q13595|TRA2A_HUMAN Transformer-2 protein homolog alpha OS=Homo sapiens GN=TRA2A PE=1 SV=1	1	2	2	2	0	1	2	2	0	2	0	1	2	2	0	2	0	1	2	2	0	2	8.2	8.2	8.2	32.688	282	282	0.0025575	By matching	By matching	By matching	By matching	By matching	By MS/MS	0	5	8.2	8.2	0	8.2	3099500
Q13829	Q13829	7	7	6	BTB/POZ domain-containing adapter for CUL3-mediated RhoA degradation protein 2	TNFAIP1	>sp|Q13829|BACD2_HUMAN BTB/POZ domain-containing adapter for CUL3-mediated RhoA degradation protein 2 OS=Homo sapiens GN=TNFAIP1 PE=1 SV=1	1	7	7	6	2	7	7	2	1	7	2	7	7	2	1	7	1	6	6	1	1	6	28.8	28.8	26.6	36.204	316	316	0	By matching	By MS/MS	By MS/MS	By matching	By matching	By MS/MS	5.7	28.8	28.8	5.7	3.5	28.8	46677000
Q14103	Q14103	2	2	2	Heterogeneous nuclear ribonucleoprotein D0	HNRNPD	>sp|Q14103|HNRPD_HUMAN Heterogeneous nuclear ribonucleoprotein D0 OS=Homo sapiens GN=HNRNPD PE=1 SV=1	1	2	2	2	2	2	2	2	2	2	2	2	2	2	2	2	2	2	2	2	2	2	6.8	6.8	6.8	38.434	355	355	0	By MS/MS	By MS/MS	By MS/MS	By MS/MS	By MS/MS	By MS/MS	6.8	6.8	6.8	6.8	6.8	6.8	19131000
Q14240	Q14240	7	2	2	Eukaryotic initiation factor 4A-II	EIF4A2	>sp|Q14240|IF4A2_HUMAN Eukaryotic initiation factor 4A-II OS=Homo sapiens GN=EIF4A2 PE=1 SV=2	1	7	2	2	6	6	6	6	6	5	2	1	1	2	2	2	2	1	1	2	2	2	25.6	9.8	9.8	46.402	407	407	0	By MS/MS	By MS/MS	By matching	By MS/MS	By MS/MS	By MS/MS	22.4	21.4	21.4	22.4	23.6	20.4	34255000
Q14498;Q86U06	Q14498	20;2	20;2	20;2	RNA-binding protein 39	RBM39	>sp|Q14498|RBM39_HUMAN RNA-binding protein 39 OS=Homo sapiens GN=RBM39 PE=1 SV=2	2	20	20	20	19	17	20	17	18	17	19	17	20	17	18	17	19	17	20	17	18	17	40.4	40.4	40.4	59.379	530	530;439	0	By MS/MS	By MS/MS	By MS/MS	By MS/MS	By MS/MS	By MS/MS	36	30	40.4	35.3	35.3	32.5	619050000
Q14966	Q14966	9	9	9	Zinc finger protein 638	ZNF638	>sp|Q14966|ZN638_HUMAN Zinc finger protein 638 OS=Homo sapiens GN=ZNF638 PE=1 SV=2	1	9	9	9	8	9	9	9	9	9	8	9	9	9	9	9	8	9	9	9	9	9	5.5	5.5	5.5	220.62	1978	1978	0	By MS/MS	By MS/MS	By MS/MS	By MS/MS	By MS/MS	By MS/MS	4.9	5.5	5.5	5.5	5.5	5.5	48286000
Q14974	Q14974	4	4	4	Importin subunit beta-1	KPNB1	>sp|Q14974|IMB1_HUMAN Importin subunit beta-1 OS=Homo sapiens GN=KPNB1 PE=1 SV=2	1	4	4	4	3	3	4	3	3	4	3	3	4	3	3	4	3	3	4	3	3	4	5.8	5.8	5.8	97.169	876	876	0	By MS/MS	By matching	By MS/MS	By MS/MS	By MS/MS	By MS/MS	4.8	4.8	5.8	4.8	4.8	5.8	21111000
Q15029	Q15029	3	2	2	116 kDa U5 small nuclear ribonucleoprotein component	EFTUD2	>sp|Q15029|U5S1_HUMAN 116 kDa U5 small nuclear ribonucleoprotein component OS=Homo sapiens GN=EFTUD2 PE=1 SV=1	1	3	2	2	2	2	3	2	2	2	1	1	2	1	1	1	1	1	2	1	1	1	4	3	3	109.43	972	972	0.0025907	By matching	By matching	By MS/MS	By matching	By matching	By matching	2.4	2.4	4	2.4	2.4	2.4	3335200
Q15056	Q15056	2	2	2	Eukaryotic translation initiation factor 4H	EIF4H	>sp|Q15056|IF4H_HUMAN Eukaryotic translation initiation factor 4H OS=Homo sapiens GN=EIF4H PE=1 SV=5	1	2	2	2	2	1	2	1	1	2	2	1	2	1	1	2	2	1	2	1	1	2	12.1	12.1	12.1	27.385	248	248	0	By matching	By matching	By MS/MS	By MS/MS	By matching	By matching	12.1	3.6	12.1	3.6	3.6	12.1	8637600
Q15084	Q15084	2	2	2	Protein disulfide-isomerase A6	PDIA6	>sp|Q15084|PDIA6_HUMAN Protein disulfide-isomerase A6 OS=Homo sapiens GN=PDIA6 PE=1 SV=1	1	2	2	2	2	1	2	2	2	2	2	1	2	2	2	2	2	1	2	2	2	2	6.6	6.6	6.6	48.121	440	440	0	By MS/MS	By matching	By MS/MS	By MS/MS	By MS/MS	By MS/MS	6.6	3.2	6.6	6.6	6.6	6.6	9443100
Q15149;Q9UPN3	Q15149	43;1	43;1	41;1	Plectin	PLEC	>sp|Q15149|PLEC_HUMAN Plectin OS=Homo sapiens GN=PLEC PE=1 SV=3	2	43	43	41	33	42	39	36	33	34	33	42	39	36	33	34	32	40	37	34	31	32	10.4	10.4	9.8	531.78	4684	4684;7388	0	By MS/MS	By MS/MS	By MS/MS	By MS/MS	By MS/MS	By MS/MS	8.2	10.2	9.4	8.6	7.9	8.1	130620000
Q15185	Q15185	2	2	2	Prostaglandin E synthase 3	PTGES3	>sp|Q15185|TEBP_HUMAN Prostaglandin E synthase 3 OS=Homo sapiens GN=PTGES3 PE=1 SV=1	1	2	2	2	1	1	2	2	1	1	1	1	2	2	1	1	1	1	2	2	1	1	18.8	18.8	18.8	18.697	160	160	0.0025189	By MS/MS	By matching	By MS/MS	By matching	By matching	By matching	8.1	8.1	18.8	18.8	8.1	8.1	6211800
Q15233	Q15233	3	3	3	Non-POU domain-containing octamer-binding protein	NONO	>sp|Q15233|NONO_HUMAN Non-POU domain-containing octamer-binding protein OS=Homo sapiens GN=NONO PE=1 SV=4	1	3	3	3	2	1	3	2	2	2	2	1	3	2	2	2	2	1	3	2	2	2	5.9	5.9	5.9	54.231	471	471	0	By matching	By MS/MS	By MS/MS	By MS/MS	By matching	By matching	4	1.7	5.9	4	4	4	6373300
Q15365;P57721;P57723	Q15365	8;3;1	8;3;1	5;0;0	Poly(rC)-binding protein 1	PCBP1	>sp|Q15365|PCBP1_HUMAN Poly(rC)-binding protein 1 OS=Homo sapiens GN=PCBP1 PE=1 SV=2	3	8	8	5	7	7	7	7	8	7	7	7	7	7	8	7	4	4	4	4	5	5	32	32	21.1	37.497	356	356;371;403	0	By MS/MS	By MS/MS	By MS/MS	By MS/MS	By MS/MS	By MS/MS	26.1	26.1	26.1	26.1	32	26.4	73399000
Q15366	Q15366	4	1	1	Poly(rC)-binding protein 2	PCBP2	>sp|Q15366|PCBP2_HUMAN Poly(rC)-binding protein 2 OS=Homo sapiens GN=PCBP2 PE=1 SV=1	1	4	1	1	4	3	4	4	4	3	1	0	1	1	1	1	1	0	1	1	1	1	15.1	4.4	4.4	38.58	365	365	0.0022222	By matching	By matching	By MS/MS	By MS/MS	By matching	By matching	15.1	10.7	15.1	15.1	15.1	9.6	6035300
Q15388	Q15388	2	2	2	Mitochondrial import receptor subunit TOM20 homolog	TOMM20	>sp|Q15388|TOM20_HUMAN Mitochondrial import receptor subunit TOM20 homolog OS=Homo sapiens GN=TOMM20 PE=1 SV=1	1	2	2	2	1	1	2	1	1	1	1	1	2	1	1	1	1	1	2	1	1	1	13.8	13.8	13.8	16.298	145	145	0	By MS/MS	By MS/MS	By MS/MS	By matching	By matching	By MS/MS	9	9	13.8	9	9	9	12133000
Q15393	Q15393	2	2	2	Splicing factor 3B subunit 3	SF3B3	>sp|Q15393|SF3B3_HUMAN Splicing factor 3B subunit 3 OS=Homo sapiens GN=SF3B3 PE=1 SV=4	1	2	2	2	0	2	1	2	2	2	0	2	1	2	2	2	0	2	1	2	2	2	2.5	2.5	2.5	135.58	1217	1217	0	By matching	By matching	By MS/MS	By MS/MS	By matching	By MS/MS	0	2.5	1.3	2.5	2.5	2.5	3877200
Q15427	Q15427	1	1	1	Splicing factor 3B subunit 4	SF3B4	>sp|Q15427|SF3B4_HUMAN Splicing factor 3B subunit 4 OS=Homo sapiens GN=SF3B4 PE=1 SV=1	1	1	1	1	0	0	1	0	1	1	0	0	1	0	1	1	0	0	1	0	1	1	3.3	3.3	3.3	44.385	424	424	0.0021459	By matching	By matching	By MS/MS	By matching	By matching	By matching	0	0	3.3	0	3.3	3.3	1168900
Q15645	Q15645	3	3	3	Pachytene checkpoint protein 2 homolog	TRIP13	>sp|Q15645|PCH2_HUMAN Pachytene checkpoint protein 2 homolog OS=Homo sapiens GN=TRIP13 PE=1 SV=2	1	3	3	3	3	3	3	2	2	1	3	3	3	2	2	1	3	3	3	2	2	1	8.1	8.1	8.1	48.55	432	432	0	By matching	By MS/MS	By MS/MS	By matching	By matching	By matching	8.1	8.1	8.1	5.3	5.8	2.8	6038800
Q16658	Q16658	4	4	4	Fascin	FSCN1	>sp|Q16658|FSCN1_HUMAN Fascin OS=Homo sapiens GN=FSCN1 PE=1 SV=3	1	4	4	4	3	3	4	4	4	4	3	3	4	4	4	4	3	3	4	4	4	4	9.3	9.3	9.3	54.529	493	493	0	By matching	By matching	By MS/MS	By MS/MS	By MS/MS	By MS/MS	7.5	6.1	9.3	9.3	9.3	9.3	17715000
Q16777;Q6FI13	Q16777;Q6FI13	5;5	5;5	1;1	Histone H2A type 2-C;Histone H2A type 2-A	HIST2H2AC;HIST2H2AA3	>sp|Q16777|H2A2C_HUMAN Histone H2A type 2-C OS=Homo sapiens GN=HIST2H2AC PE=1 SV=4;>sp|Q6FI13|H2A2A_HUMAN Histone H2A type 2-A OS=Homo sapiens GN=HIST2H2AA3 PE=1 SV=3	2	5	5	1	5	5	4	5	5	5	5	5	4	5	5	5	1	1	0	1	1	1	58.1	58.1	22.5	13.988	129	129;130	0	By MS/MS	By MS/MS	By MS/MS	By MS/MS	By MS/MS	By MS/MS	58.1	58.1	35.7	58.1	58.1	58.1	202440000
Q2NL82	Q2NL82	2	2	2	Pre-rRNA-processing protein TSR1 homolog	TSR1	>sp|Q2NL82|TSR1_HUMAN Pre-rRNA-processing protein TSR1 homolog OS=Homo sapiens GN=TSR1 PE=1 SV=1	1	2	2	2	2	2	1	2	2	2	2	2	1	2	2	2	2	2	1	2	2	2	3.5	3.5	3.5	91.809	804	804	0	By MS/MS	By matching	By matching	By MS/MS	By matching	By matching	3.5	3.5	1.6	3.5	3.5	3.5	6000400
Q3ZCM7	Q3ZCM7	9	2	2	Tubulin beta-8 chain	TUBB8	>sp|Q3ZCM7|TBB8_HUMAN Tubulin beta-8 chain OS=Homo sapiens GN=TUBB8 PE=1 SV=2	1	9	2	2	6	8	8	7	7	7	1	1	2	1	1	1	1	1	2	1	1	1	24.3	7.4	7.4	49.775	444	444	0	By matching	By matching	By MS/MS	By matching	By matching	By matching	18.9	24.1	22.3	22.1	21.8	20.9	23971000
Q3ZCQ8	Q3ZCQ8	1	1	1	Mitochondrial import inner membrane translocase subunit TIM50	TIMM50	>sp|Q3ZCQ8|TIM50_HUMAN Mitochondrial import inner membrane translocase subunit TIM50 OS=Homo sapiens GN=TIMM50 PE=1 SV=2	1	1	1	1	1	1	1	1	1	1	1	1	1	1	1	1	1	1	1	1	1	1	2.3	2.3	2.3	39.646	353	353	0.0097276	By MS/MS	By MS/MS	By MS/MS	By MS/MS	By matching	By matching	2.3	2.3	2.3	2.3	2.3	2.3	3849400
Q562R1	Q562R1	6	1	1	Beta-actin-like protein 2	ACTBL2	>sp|Q562R1|ACTBL_HUMAN Beta-actin-like protein 2 OS=Homo sapiens GN=ACTBL2 PE=1 SV=2	1	6	1	1	6	6	6	6	6	5	1	1	1	1	1	0	1	1	1	1	1	0	18.1	4.8	4.8	42.003	376	376	1	By matching	By MS/MS	By MS/MS	By matching	By matching	By matching	18.1	18.1	18.1	18.1	18.1	13.3	211840000
Q567U6	Q567U6	26	26	26	Coiled-coil domain-containing protein 93	CCDC93	>sp|Q567U6|CCD93_HUMAN Coiled-coil domain-containing protein 93 OS=Homo sapiens GN=CCDC93 PE=1 SV=2	1	26	26	26	26	26	25	1	0	1	26	26	25	1	0	1	26	26	25	1	0	1	43.4	43.4	43.4	73.197	631	631	0	By MS/MS	By MS/MS	By MS/MS	By matching	By matching	By matching	43.4	43.4	41.8	1.3	0	1.6	663470000
Q5JTH9	Q5JTH9	9	9	9	RRP12-like protein	RRP12	>sp|Q5JTH9|RRP12_HUMAN RRP12-like protein OS=Homo sapiens GN=RRP12 PE=1 SV=2	1	9	9	9	7	8	8	8	7	7	7	8	8	8	7	7	7	8	8	8	7	7	8.4	8.4	8.4	143.7	1297	1297	0	By MS/MS	By MS/MS	By MS/MS	By MS/MS	By MS/MS	By MS/MS	6.3	7.1	7.7	7.7	6.4	7.1	51101000
Q5T653	Q5T653	3	3	3	39S ribosomal protein L2, mitochondrial	MRPL2	>sp|Q5T653|RM02_HUMAN 39S ribosomal protein L2, mitochondrial OS=Homo sapiens GN=MRPL2 PE=1 SV=2	1	3	3	3	3	3	3	3	3	3	3	3	3	3	3	3	3	3	3	3	3	3	15.4	15.4	15.4	33.3	305	305	0	By MS/MS	By MS/MS	By MS/MS	By MS/MS	By MS/MS	By MS/MS	15.4	15.4	15.4	15.4	15.4	15.4	30986000
Q5T749	Q5T749	1	1	1	Keratinocyte proline-rich protein	KPRP	>sp|Q5T749|KPRP_HUMAN Keratinocyte proline-rich protein OS=Homo sapiens GN=KPRP PE=1 SV=1	1	1	1	1	0	0	0	0	1	0	0	0	0	0	1	0	0	0	0	0	1	0	1.6	1.6	1.6	64.135	579	579	0.002193	By matching	By matching	By matching	By matching	By MS/MS	By matching	0	0	0	0	1.6	0	0
Q5T8P6;Q9P2N5	Q5T8P6;Q9P2N5	2;1	2;1	2;1	RNA-binding protein 26;RNA-binding protein 27	RBM26;RBM27	>sp|Q5T8P6|RBM26_HUMAN RNA-binding protein 26 OS=Homo sapiens GN=RBM26 PE=1 SV=3;>sp|Q9P2N5|RBM27_HUMAN RNA-binding protein 27 OS=Homo sapiens GN=RBM27 PE=1 SV=2	2	2	2	2	2	2	2	2	2	2	2	2	2	2	2	2	2	2	2	2	2	2	2.6	2.6	2.6	113.6	1007	1007;1060	0	By MS/MS	By MS/MS	By MS/MS	By MS/MS	By matching	By MS/MS	2.6	2.6	2.6	2.6	2.6	2.6	9161400
Q5VTL8	Q5VTL8	1	1	1	Pre-mRNA-splicing factor 38B	PRPF38B	>sp|Q5VTL8|PR38B_HUMAN Pre-mRNA-splicing factor 38B OS=Homo sapiens GN=PRPF38B PE=1 SV=1	1	1	1	1	0	1	1	1	1	1	0	1	1	1	1	1	0	1	1	1	1	1	2	2	2	64.467	546	546	0.0022624	By matching	By MS/MS	By MS/MS	By MS/MS	By MS/MS	By MS/MS	0	2	2	2	2	2	4032900
Q66PJ3	Q66PJ3	5	5	5	ADP-ribosylation factor-like protein 6-interacting protein 4	ARL6IP4	>sp|Q66PJ3|AR6P4_HUMAN ADP-ribosylation factor-like protein 6-interacting protein 4 OS=Homo sapiens GN=ARL6IP4 PE=1 SV=2	1	5	5	5	5	5	5	5	5	5	5	5	5	5	5	5	5	5	5	5	5	5	14	14	14	44.915	421	421	0	By MS/MS	By MS/MS	By MS/MS	By MS/MS	By MS/MS	By MS/MS	14	14	14	14	14	14	45868000
Q6NZI2	Q6NZI2	5	5	5	Polymerase I and transcript release factor	PTRF	>sp|Q6NZI2|PTRF_HUMAN Polymerase I and transcript release factor OS=Homo sapiens GN=PTRF PE=1 SV=1	1	5	5	5	5	5	5	5	5	5	5	5	5	5	5	5	5	5	5	5	5	5	17.9	17.9	17.9	43.476	390	390	0	By MS/MS	By MS/MS	By MS/MS	By MS/MS	By MS/MS	By MS/MS	17.9	17.9	17.9	17.9	17.9	17.9	36684000
Q71DI3	Q71DI3	2	2	1	Histone H3.2	HIST2H3A	>sp|Q71DI3|H32_HUMAN Histone H3.2 OS=Homo sapiens GN=HIST2H3A PE=1 SV=3	1	2	2	1	2	2	2	2	2	2	2	2	2	2	2	2	1	1	1	1	1	1	28.7	28.7	23.5	15.388	136	136	0	By MS/MS	By MS/MS	By MS/MS	By MS/MS	By MS/MS	By MS/MS	28.7	28.7	28.7	28.7	28.7	28.7	270440000
Q71U36;Q13748;Q6PEY2;A6NHL2	Q71U36;Q13748;Q6PEY2	19;15;12;3	2;2;2;0	1;1;1;0	Tubulin alpha-1A chain;Tubulin alpha-3C/D chain;Tubulin alpha-3E chain	TUBA1A;TUBA3C;TUBA3E	>sp|Q71U36|TBA1A_HUMAN Tubulin alpha-1A chain OS=Homo sapiens GN=TUBA1A PE=1 SV=1;>sp|Q13748|TBA3C_HUMAN Tubulin alpha-3C/D chain OS=Homo sapiens GN=TUBA3C PE=1 SV=3;>sp|Q6PEY2|TBA3E_HUMAN Tubulin alpha-3E chain OS=Homo sapiens GN=TUBA3E PE=1 SV=2	4	19	2	1	19	18	17	19	17	17	2	1	1	2	1	2	1	0	0	1	1	1	50.3	6	3.1	50.135	451	451;450;450;446	0	By MS/MS	By matching	By MS/MS	By MS/MS	By MS/MS	By MS/MS	50.3	47.2	45.5	50.3	45.7	45	8785500
Q7L014	Q7L014	26	26	26	Probable ATP-dependent RNA helicase DDX46	DDX46	>sp|Q7L014|DDX46_HUMAN Probable ATP-dependent RNA helicase DDX46 OS=Homo sapiens GN=DDX46 PE=1 SV=2	1	26	26	26	26	24	24	24	24	23	26	24	24	24	24	23	26	24	24	24	24	23	30.3	30.3	30.3	117.36	1031	1031	0	By MS/MS	By MS/MS	By MS/MS	By MS/MS	By MS/MS	By MS/MS	30.3	27.5	27.4	27.3	27.3	28.1	394980000
Q7L4I2	Q7L4I2	3	3	3	Arginine/serine-rich coiled-coil protein 2	RSRC2	>sp|Q7L4I2|RSRC2_HUMAN Arginine/serine-rich coiled-coil protein 2 OS=Homo sapiens GN=RSRC2 PE=1 SV=1	1	3	3	3	3	3	3	3	3	3	3	3	3	3	3	3	3	3	3	3	3	3	8.8	8.8	8.8	50.559	434	434	0	By MS/MS	By MS/MS	By MS/MS	By MS/MS	By MS/MS	By MS/MS	8.8	8.8	8.8	8.8	8.8	8.8	23785000
Q7Z3J2	Q7Z3J2	2	2	2	UPF0505 protein C16orf62	C16orf62	>sp|Q7Z3J2|CP062_HUMAN UPF0505 protein C16orf62 OS=Homo sapiens GN=C16orf62 PE=1 SV=2	1	2	2	2	1	2	2	0	0	0	1	2	2	0	0	0	1	2	2	0	0	0	2.5	2.5	2.5	109.56	963	963	0	By matching	By MS/MS	By MS/MS	By matching	By matching	By matching	1.1	2.5	2.5	0	0	0	2639700
Q7Z406	Q7Z406	6	1	1	Myosin-14	MYH14	>sp|Q7Z406|MYH14_HUMAN Myosin-14 OS=Homo sapiens GN=MYH14 PE=1 SV=2	1	6	1	1	4	5	5	5	6	6	1	1	1	1	1	1	1	1	1	1	1	1	3.7	0.6	0.6	227.87	1995	1995	0.0022124	By matching	By matching	By MS/MS	By matching	By matching	By MS/MS	2.7	3.2	3.2	3.2	3.7	3.7	7416800
Q7Z4G1	Q7Z4G1	4	4	4	COMM domain-containing protein 6	COMMD6	>sp|Q7Z4G1|COMD6_HUMAN COMM domain-containing protein 6 OS=Homo sapiens GN=COMMD6 PE=1 SV=1	1	4	4	4	3	3	4	0	0	0	3	3	4	0	0	0	3	3	4	0	0	0	55.3	55.3	55.3	9.638	85	85	0	By MS/MS	By MS/MS	By MS/MS	By matching	By matching	By matching	38.8	38.8	55.3	0	0	0	30322000
Q86V81	Q86V81	1	1	1	THO complex subunit 4	ALYREF	>sp|Q86V81|THOC4_HUMAN THO complex subunit 4 OS=Homo sapiens GN=ALYREF PE=1 SV=3	1	1	1	1	1	1	1	1	1	1	1	1	1	1	1	1	1	1	1	1	1	1	10.1	10.1	10.1	26.888	257	257	0.0021834	By matching	By matching	By MS/MS	By MS/MS	By MS/MS	By matching	10.1	10.1	10.1	10.1	10.1	10.1	12836000
Q86VP6	Q86VP6	3	3	3	Cullin-associated NEDD8-dissociated protein 1	CAND1	>sp|Q86VP6|CAND1_HUMAN Cullin-associated NEDD8-dissociated protein 1 OS=Homo sapiens GN=CAND1 PE=1 SV=2	1	3	3	3	1	1	3	1	1	1	1	1	3	1	1	1	1	1	3	1	1	1	3	3	3	136.37	1230	1230	0	By matching	By matching	By MS/MS	By MS/MS	By matching	By matching	0.8	0.8	3	0.8	0.8	0.8	15584000
Q86VX2	Q86VX2	3	3	3	COMM domain-containing protein 7	COMMD7	>sp|Q86VX2|COMD7_HUMAN COMM domain-containing protein 7 OS=Homo sapiens GN=COMMD7 PE=1 SV=2	1	3	3	3	2	3	2	0	0	0	2	3	2	0	0	0	2	3	2	0	0	0	19	19	19	22.54	200	200	0	By MS/MS	By MS/MS	By MS/MS	By matching	By matching	By matching	13	19	13	0	0	0	19138000
Q86X83	Q86X83	2	2	2	COMM domain-containing protein 2	COMMD2	>sp|Q86X83|COMD2_HUMAN COMM domain-containing protein 2 OS=Homo sapiens GN=COMMD2 PE=1 SV=2	1	2	2	2	2	2	2	0	0	0	2	2	2	0	0	0	2	2	2	0	0	0	10.1	10.1	10.1	22.745	199	199	0	By MS/MS	By MS/MS	By MS/MS	By matching	By matching	By matching	10.1	10.1	10.1	0	0	0	35794000
Q8IYB3	Q8IYB3	5	5	5	Serine/arginine repetitive matrix protein 1	SRRM1	>sp|Q8IYB3|SRRM1_HUMAN Serine/arginine repetitive matrix protein 1 OS=Homo sapiens GN=SRRM1 PE=1 SV=2	1	5	5	5	4	5	5	2	3	5	4	5	5	2	3	5	4	5	5	2	3	5	9.3	9.3	9.3	102.33	904	904	0	By matching	By MS/MS	By MS/MS	By matching	By matching	By matching	5.5	9.3	9.3	3.3	4.4	9.3	25833000
Q8N5F7;Q5M9Q1	Q8N5F7;Q5M9Q1	2;1	2;1	2;1	NF-kappa-B-activating protein;NKAP-like protein	NKAP;NKAPL	>sp|Q8N5F7|NKAP_HUMAN NF-kappa-B-activating protein OS=Homo sapiens GN=NKAP PE=1 SV=1;>sp|Q5M9Q1|NKAPL_HUMAN NKAP-like protein OS=Homo sapiens GN=NKAPL PE=2 SV=3	2	2	2	2	2	2	2	2	2	2	2	2	2	2	2	2	2	2	2	2	2	2	6.5	6.5	6.5	47.138	415	415;402	0.0026178	By MS/MS	By MS/MS	By MS/MS	By matching	By MS/MS	By matching	6.5	6.5	6.5	6.5	6.5	6.5	12820000
Q8N668	Q8N668	5	5	5	COMM domain-containing protein 1	COMMD1	>sp|Q8N668|COMD1_HUMAN COMM domain-containing protein 1 OS=Homo sapiens GN=COMMD1 PE=1 SV=1	1	5	5	5	4	4	5	0	0	0	4	4	5	0	0	0	4	4	5	0	0	0	32.1	32.1	32.1	21.178	190	190	0	By MS/MS	By MS/MS	By MS/MS	By matching	By matching	By matching	21.1	21.1	32.1	0	0	0	52509000
Q8NC51	Q8NC51	3	3	3	Plasminogen activator inhibitor 1 RNA-binding protein	SERBP1	>sp|Q8NC51|PAIRB_HUMAN Plasminogen activator inhibitor 1 RNA-binding protein OS=Homo sapiens GN=SERBP1 PE=1 SV=2	1	3	3	3	1	2	3	2	3	3	1	2	3	2	3	3	1	2	3	2	3	3	10.5	10.5	10.5	44.965	408	408	0	By matching	By matching	By MS/MS	By MS/MS	By MS/MS	By MS/MS	2.7	6.6	10.5	6.6	10.5	10.5	14420000
Q8TAK6	Q8TAK6	1	1	1	Oligodendrocyte transcription factor 1	OLIG1	>sp|Q8TAK6|OLIG1_HUMAN Oligodendrocyte transcription factor 1 OS=Homo sapiens GN=OLIG1 PE=1 SV=2	1	1	1	1	1	0	0	0	0	0	1	0	0	0	0	0	1	0	0	0	0	0	10.3	10.3	10.3	27.905	271	271	0.007874	By MS/MS	By matching	By matching	By matching	By matching	By matching	10.3	0	0	0	0	0	607050
Q8TCE6;Q6NSW5	Q8TCE6;Q6NSW5	11;8	11;8	11;8	Protein FAM45A;Protein FAM45B	FAM45A;FAM45B	>sp|Q8TCE6|FA45A_HUMAN Protein FAM45A OS=Homo sapiens GN=FAM45A PE=2 SV=1;>sp|Q6NSW5|FA45B_HUMAN Putative protein FAM45B OS=Homo sapiens GN=FAM45BP PE=5 SV=1	2	11	11	11	9	8	11	0	0	0	9	8	11	0	0	0	9	8	11	0	0	0	30.3	30.3	30.3	40.513	357	357;357	0	By MS/MS	By MS/MS	By MS/MS	By matching	By matching	By matching	24.6	21.8	30.3	0	0	0	97225000
Q8WUQ7	Q8WUQ7	3	3	3	Cactin	CACTIN	>sp|Q8WUQ7|CATIN_HUMAN Cactin OS=Homo sapiens GN=CACTIN PE=1 SV=3	1	3	3	3	3	1	3	3	2	3	3	1	3	3	2	3	3	1	3	3	2	3	5.5	5.5	5.5	88.701	758	758	0	By MS/MS	By MS/MS	By MS/MS	By MS/MS	By MS/MS	By MS/MS	5.5	2	5.5	5.5	3.6	5.5	18502000
Q92552	Q92552	2	2	2	28S ribosomal protein S27, mitochondrial	MRPS27	>sp|Q92552|RT27_HUMAN 28S ribosomal protein S27, mitochondrial OS=Homo sapiens GN=MRPS27 PE=1 SV=3	1	2	2	2	2	2	2	2	1	1	2	2	2	2	1	1	2	2	2	2	1	1	6.3	6.3	6.3	47.611	414	414	0	By MS/MS	By MS/MS	By MS/MS	By MS/MS	By matching	By matching	6.3	6.3	6.3	6.3	3.6	2.7	15304000
Q92841	Q92841	4	4	2	Probable ATP-dependent RNA helicase DDX17	DDX17	>sp|Q92841|DDX17_HUMAN Probable ATP-dependent RNA helicase DDX17 OS=Homo sapiens GN=DDX17 PE=1 SV=2	1	4	4	2	2	3	4	4	3	3	2	3	4	4	3	3	0	1	2	2	1	2	6.7	6.7	3.7	80.272	729	729	0	By MS/MS	By matching	By MS/MS	By MS/MS	By MS/MS	By matching	3	4.7	6.7	6.7	4.7	5.1	8565500
Q92844	Q92844	1	1	1	TRAF family member-associated NF-kappa-B activator	TANK	>sp|Q92844|TANK_HUMAN TRAF family member-associated NF-kappa-B activator OS=Homo sapiens GN=TANK PE=1 SV=2	1	1	1	1	0	0	1	0	0	0	0	0	1	0	0	0	0	0	1	0	0	0	4	4	4	47.815	425	425	1	By matching	By matching	By MS/MS	By matching	By matching	By matching	0	0	4	0	0	0	322030000
Q92889	Q92889	1	1	1	DNA repair endonuclease XPF	ERCC4	>sp|Q92889|XPF_HUMAN DNA repair endonuclease XPF OS=Homo sapiens GN=ERCC4 PE=1 SV=3	1	1	1	1	1	1	1	0	0	0	1	1	1	0	0	0	1	1	1	0	0	0	1.1	1.1	1.1	104.48	916	916	0.0021368	By MS/MS	By MS/MS	By matching	By matching	By matching	By matching	1.1	1.1	1.1	0	0	0	1929900
Q92945	Q92945	3	3	3	Far upstream element-binding protein 2	KHSRP	>sp|Q92945|FUBP2_HUMAN Far upstream element-binding protein 2 OS=Homo sapiens GN=KHSRP PE=1 SV=4	1	3	3	3	2	1	3	3	2	2	2	1	3	3	2	2	2	1	3	3	2	2	4.5	4.5	4.5	73.114	711	711	0	By matching	By matching	By MS/MS	By MS/MS	By matching	By matching	3.2	1.4	4.5	4.5	3.2	3.2	7321800
Q92973	Q92973	1	1	1	Transportin-1	TNPO1	>sp|Q92973|TNPO1_HUMAN Transportin-1 OS=Homo sapiens GN=TNPO1 PE=1 SV=2	1	1	1	1	1	0	1	0	1	1	1	0	1	0	1	1	1	0	1	0	1	1	1.7	1.7	1.7	102.35	898	898	0.0021231	By matching	By matching	By MS/MS	By matching	By matching	By matching	1.7	0	1.7	0	1.7	1.7	1158300
Q93045;Q9H169	Q93045;Q9H169	2;1	1;0	1;0	Stathmin-2;Stathmin-4	STMN2;STMN4	>sp|Q93045|STMN2_HUMAN Stathmin-2 OS=Homo sapiens GN=STMN2 PE=1 SV=3;>sp|Q9H169|STMN4_HUMAN Stathmin-4 OS=Homo sapiens GN=STMN4 PE=2 SV=1	2	2	1	1	1	1	2	2	2	1	1	1	1	1	1	1	1	1	1	1	1	1	10.1	5.6	5.6	20.828	179	179;189	0.008016	By MS/MS	By matching	By matching	By MS/MS	By matching	By matching	5.6	5.6	10.1	10.1	10.1	5.6	5340400
Q96AG4	Q96AG4	2	2	2	Leucine-rich repeat-containing protein 59	LRRC59	>sp|Q96AG4|LRC59_HUMAN Leucine-rich repeat-containing protein 59 OS=Homo sapiens GN=LRRC59 PE=1 SV=1	1	2	2	2	2	2	2	2	2	2	2	2	2	2	2	2	2	2	2	2	2	2	7.2	7.2	7.2	34.93	307	307	0	By MS/MS	By MS/MS	By MS/MS	By MS/MS	By matching	By matching	7.2	7.2	7.2	7.2	7.2	7.2	7419700
Q96DA6	Q96DA6	1	1	1	Mitochondrial import inner membrane translocase subunit TIM14	DNAJC19	>sp|Q96DA6|TIM14_HUMAN Mitochondrial import inner membrane translocase subunit TIM14 OS=Homo sapiens GN=DNAJC19 PE=1 SV=3	1	1	1	1	1	1	1	1	1	1	1	1	1	1	1	1	1	1	1	1	1	1	12.1	12.1	12.1	12.498	116	116	0.0023202	By MS/MS	By matching	By matching	By MS/MS	By MS/MS	By MS/MS	12.1	12.1	12.1	12.1	12.1	12.1	3938600
Q96FQ6	Q96FQ6	2	2	2	Protein S100-A16	S100A16	>sp|Q96FQ6|S10AG_HUMAN Protein S100-A16 OS=Homo sapiens GN=S100A16 PE=1 SV=1	1	2	2	2	2	1	1	2	1	2	2	1	1	2	1	2	2	1	1	2	1	2	30.1	30.1	30.1	11.801	103	103	0	By matching	By matching	By matching	By matching	By matching	By MS/MS	30.1	18.4	18.4	30.1	18.4	30.1	9382800
Q96HS1	Q96HS1	2	2	2	Serine/threonine-protein phosphatase PGAM5, mitochondrial	PGAM5	>sp|Q96HS1|PGAM5_HUMAN Serine/threonine-protein phosphatase PGAM5, mitochondrial OS=Homo sapiens GN=PGAM5 PE=1 SV=2	1	2	2	2	1	2	2	2	2	2	1	2	2	2	2	2	1	2	2	2	2	2	7.6	7.6	7.6	32.004	289	289	0	By matching	By MS/MS	By MS/MS	By matching	By matching	By MS/MS	4.2	7.6	7.6	7.6	7.6	7.6	16180000
Q96JP5	Q96JP5	1	1	1	E3 ubiquitin-protein ligase ZFP91	ZFP91	>sp|Q96JP5|ZFP91_HUMAN E3 ubiquitin-protein ligase ZFP91 OS=Homo sapiens GN=ZFP91 PE=1 SV=1	1	1	1	1	1	1	1	1	1	1	1	1	1	1	1	1	1	1	1	1	1	1	2.1	2.1	2.1	63.444	570	570	0.0023866	By MS/MS	By MS/MS	By MS/MS	By MS/MS	By MS/MS	By MS/MS	2.1	2.1	2.1	2.1	2.1	2.1	6223100
Q99497	Q99497	2	2	2	Protein DJ-1	PARK7	>sp|Q99497|PARK7_HUMAN Protein DJ-1 OS=Homo sapiens GN=PARK7 PE=1 SV=2	1	2	2	2	1	1	2	2	2	1	1	1	2	2	2	1	1	1	2	2	2	1	11.6	11.6	11.6	19.891	189	189	0.0024814	By matching	By matching	By MS/MS	By MS/MS	By matching	By matching	7.9	7.9	11.6	11.6	11.6	7.9	4196100
Q99575	Q99575	3	3	3	Ribonucleases P/MRP protein subunit POP1	POP1	>sp|Q99575|POP1_HUMAN Ribonucleases P/MRP protein subunit POP1 OS=Homo sapiens GN=POP1 PE=1 SV=2	1	3	3	3	1	1	1	3	1	0	1	1	1	3	1	0	1	1	1	3	1	0	3.1	3.1	3.1	114.71	1024	1024	0	By matching	By matching	By matching	By MS/MS	By matching	By matching	1.2	1.2	1.1	3.1	1.2	0	2900000
Q99623	Q99623	4	4	4	Prohibitin-2	PHB2	>sp|Q99623|PHB2_HUMAN Prohibitin-2 OS=Homo sapiens GN=PHB2 PE=1 SV=2	1	4	4	4	2	3	4	3	3	3	2	3	4	3	3	3	2	3	4	3	3	3	18.7	18.7	18.7	33.296	299	299	0	By MS/MS	By matching	By MS/MS	By MS/MS	By MS/MS	By MS/MS	7	13	18.7	13	13	13	18708000
Q99733	Q99733	2	2	2	Nucleosome assembly protein 1-like 4	NAP1L4	>sp|Q99733|NP1L4_HUMAN Nucleosome assembly protein 1-like 4 OS=Homo sapiens GN=NAP1L4 PE=1 SV=1	1	2	2	2	1	1	2	2	1	1	1	1	2	2	1	1	1	1	2	2	1	1	5.1	5.1	5.1	42.823	375	375	0.0025	By matching	By matching	By MS/MS	By matching	By matching	By matching	2.9	2.9	5.1	5.1	2.9	2.9	3211800
Q99832	Q99832	9	9	9	T-complex protein 1 subunit eta	CCT7	>sp|Q99832|TCPH_HUMAN T-complex protein 1 subunit eta OS=Homo sapiens GN=CCT7 PE=1 SV=2	1	9	9	9	5	5	8	8	6	6	5	5	8	8	6	6	5	5	8	8	6	6	23	23	23	59.366	543	543	0	By MS/MS	By MS/MS	By MS/MS	By MS/MS	By MS/MS	By MS/MS	14.5	16	19.2	22.5	16.2	16	37321000
Q99873	Q99873	1	1	1	Protein arginine N-methyltransferase 1	PRMT1	>sp|Q99873|ANM1_HUMAN Protein arginine N-methyltransferase 1 OS=Homo sapiens GN=PRMT1 PE=1 SV=2	1	1	1	1	0	0	1	0	1	0	0	0	1	0	1	0	0	0	1	0	1	0	4.2	4.2	4.2	41.515	361	361	0.0041494	By matching	By matching	By MS/MS	By matching	By matching	By matching	0	0	4.2	0	4.2	0	2087600
Q9BQ39	Q9BQ39	1	1	1	ATP-dependent RNA helicase DDX50	DDX50	>sp|Q9BQ39|DDX50_HUMAN ATP-dependent RNA helicase DDX50 OS=Homo sapiens GN=DDX50 PE=1 SV=1	1	1	1	1	1	1	0	0	1	1	1	1	0	0	1	1	1	1	0	0	1	1	1.6	1.6	1.6	82.564	737	737	0.0020921	By matching	By MS/MS	By matching	By matching	By matching	By matching	1.6	1.6	0	0	1.6	1.6	7059200
Q9BQB6	Q9BQB6	1	1	1	Vitamin K epoxide reductase complex subunit 1	VKORC1	>sp|Q9BQB6|VKOR1_HUMAN Vitamin K epoxide reductase complex subunit 1 OS=Homo sapiens GN=VKORC1 PE=1 SV=1	1	1	1	1	1	1	1	1	1	1	1	1	1	1	1	1	1	1	1	1	1	1	8	8	8	18.234	163	163	0.0041237	By matching	By matching	By MS/MS	By matching	By MS/MS	By matching	8	8	8	8	8	8	2319100
Q9BQG0	Q9BQG0	3	3	3	Myb-binding protein 1A	MYBBP1A	>sp|Q9BQG0|MBB1A_HUMAN Myb-binding protein 1A OS=Homo sapiens GN=MYBBP1A PE=1 SV=2	1	3	3	3	2	2	3	3	2	2	2	2	3	3	2	2	2	2	3	3	2	2	2.6	2.6	2.6	148.85	1328	1328	0	By MS/MS	By MS/MS	By MS/MS	By MS/MS	By matching	By MS/MS	1.6	1.6	2.6	2.6	1.6	1.6	10869000
Q9BU76	Q9BU76	2	2	2	Multiple myeloma tumor-associated protein 2	MMTAG2	>sp|Q9BU76|MMTA2_HUMAN Multiple myeloma tumor-associated protein 2 OS=Homo sapiens GN=MMTAG2 PE=1 SV=1	1	2	2	2	2	2	2	2	2	2	2	2	2	2	2	2	2	2	2	2	2	2	10.3	10.3	10.3	29.411	263	263	0	By MS/MS	By MS/MS	By MS/MS	By MS/MS	By MS/MS	By MS/MS	10.3	10.3	10.3	10.3	10.3	10.3	9967400
Q9BVC6	Q9BVC6	2	2	2	Transmembrane protein 109	TMEM109	>sp|Q9BVC6|TM109_HUMAN Transmembrane protein 109 OS=Homo sapiens GN=TMEM109 PE=1 SV=1	1	2	2	2	1	1	2	2	2	1	1	1	2	2	2	1	1	1	2	2	2	1	8.6	8.6	8.6	26.21	243	243	0	By matching	By matching	By MS/MS	By matching	By matching	By matching	3.7	3.7	8.6	8.6	8.6	3.7	4953200
Q9BYD3	Q9BYD3	1	1	1	39S ribosomal protein L4, mitochondrial	MRPL4	>sp|Q9BYD3|RM04_HUMAN 39S ribosomal protein L4, mitochondrial OS=Homo sapiens GN=MRPL4 PE=1 SV=1	1	1	1	1	1	1	1	1	1	1	1	1	1	1	1	1	1	1	1	1	1	1	5.1	5.1	5.1	34.919	311	311	0.0022371	By matching	By MS/MS	By matching	By MS/MS	By matching	By matching	5.1	5.1	5.1	5.1	5.1	5.1	3466200
Q9GZQ3	Q9GZQ3	4	4	4	COMM domain-containing protein 5	COMMD5	>sp|Q9GZQ3|COMD5_HUMAN COMM domain-containing protein 5 OS=Homo sapiens GN=COMMD5 PE=1 SV=1	1	4	4	4	4	3	4	0	0	0	4	3	4	0	0	0	4	3	4	0	0	0	23.2	23.2	23.2	24.67	224	224	0	By MS/MS	By MS/MS	By MS/MS	By matching	By matching	By matching	23.2	15.6	23.2	0	0	0	28178000
Q9H0A8	Q9H0A8	5	5	5	COMM domain-containing protein 4	COMMD4	>sp|Q9H0A8|COMD4_HUMAN COMM domain-containing protein 4 OS=Homo sapiens GN=COMMD4 PE=1 SV=1	1	5	5	5	5	4	5	0	0	0	5	4	5	0	0	0	5	4	5	0	0	0	37.2	37.2	37.2	21.764	199	199	0	By MS/MS	By MS/MS	By MS/MS	By matching	By matching	By matching	37.2	26.6	37.2	0	0	0	86999000
Q9H329	Q9H329	2	2	2	Band 4.1-like protein 4B	EPB41L4B	>sp|Q9H329|E41LB_HUMAN Band 4.1-like protein 4B OS=Homo sapiens GN=EPB41L4B PE=2 SV=2	1	2	2	2	2	1	2	2	1	2	2	1	2	2	1	2	2	1	2	2	1	2	2.7	2.7	2.7	99.711	900	900	0	By matching	By matching	By MS/MS	By matching	By matching	By matching	2.7	1	2.7	2.7	1	2.7	6856500
Q9H3F6;Q8WZ19	Q9H3F6	4;1	3;0	3;0	BTB/POZ domain-containing adapter for CUL3-mediated RhoA degradation protein 3	KCTD10	>sp|Q9H3F6|BACD3_HUMAN BTB/POZ domain-containing adapter for CUL3-mediated RhoA degradation protein 3 OS=Homo sapiens GN=KCTD10 PE=1 SV=1	2	4	3	3	2	4	4	2	3	4	1	3	3	1	3	3	1	3	3	1	3	3	14.1	11.8	11.8	35.432	313	313;329	0	By matching	By MS/MS	By MS/MS	By matching	By MS/MS	By MS/MS	5.8	14.1	14.1	5.8	11.8	14.1	20694000
Q9H4L5	Q9H4L5	3	3	3	Oxysterol-binding protein-related protein 3	OSBPL3	>sp|Q9H4L5|OSBL3_HUMAN Oxysterol-binding protein-related protein 3 OS=Homo sapiens GN=OSBPL3 PE=1 SV=1	1	3	3	3	3	2	2	3	3	3	3	2	2	3	3	3	3	2	2	3	3	3	4.4	4.4	4.4	101.22	887	887	0	By MS/MS	By matching	By MS/MS	By MS/MS	By MS/MS	By MS/MS	4.4	2.8	2.8	4.4	4.4	4.4	9942600
Q9H5V9	Q9H5V9	3	3	3	UPF0428 protein CXorf56	CXorf56	>sp|Q9H5V9|CX056_HUMAN UPF0428 protein CXorf56 OS=Homo sapiens GN=CXorf56 PE=1 SV=1	1	3	3	3	3	3	2	2	3	3	3	3	2	2	3	3	3	3	2	2	3	3	15.8	15.8	15.8	25.624	222	222	0	By matching	By MS/MS	By MS/MS	By MS/MS	By MS/MS	By MS/MS	15.8	15.8	9.5	9.5	15.8	15.8	10350000
Q9H7L9	Q9H7L9	1	1	1	Sin3 histone deacetylase corepressor complex component SDS3	SUDS3	>sp|Q9H7L9|SDS3_HUMAN Sin3 histone deacetylase corepressor complex component SDS3 OS=Homo sapiens GN=SUDS3 PE=1 SV=2	1	1	1	1	1	0	1	0	1	1	1	0	1	0	1	1	1	0	1	0	1	1	5.8	5.8	5.8	38.136	328	328	0.0021097	By matching	By matching	By MS/MS	By matching	By matching	By matching	5.8	0	5.8	0	5.8	5.8	195650000
Q9H9B4	Q9H9B4	1	1	1	Sideroflexin-1	SFXN1	>sp|Q9H9B4|SFXN1_HUMAN Sideroflexin-1 OS=Homo sapiens GN=SFXN1 PE=1 SV=4	1	1	1	1	1	1	1	1	1	0	1	1	1	1	1	0	1	1	1	1	1	0	4	4	4	35.619	322	322	0.0097466	By matching	By matching	By MS/MS	By matching	By matching	By matching	4	4	4	4	4	0	1988500
Q9HB71	Q9HB71	2	2	2	Calcyclin-binding protein	CACYBP	>sp|Q9HB71|CYBP_HUMAN Calcyclin-binding protein OS=Homo sapiens GN=CACYBP PE=1 SV=2	1	2	2	2	1	1	1	1	2	1	1	1	1	1	2	1	1	1	1	1	2	1	9.2	9.2	9.2	26.21	228	228	0	By matching	By matching	By MS/MS	By MS/MS	By MS/MS	By matching	5.7	5.7	5.7	5.7	9.2	5.7	5617200
Q9NQ29	Q9NQ29	11	4	4	Putative RNA-binding protein Luc7-like 1	LUC7L	>sp|Q9NQ29|LUC7L_HUMAN Putative RNA-binding protein Luc7-like 1 OS=Homo sapiens GN=LUC7L PE=1 SV=1	1	11	4	4	10	9	10	11	11	9	4	3	4	4	4	3	4	3	4	4	4	3	30.7	14	14	43.727	371	371	0	By MS/MS	By MS/MS	By MS/MS	By MS/MS	By MS/MS	By MS/MS	30.5	27.8	30.5	30.7	30.7	27.8	75399000
Q9NQX4;Q9ULV0;Q9Y4I1	Q9NQX4;Q9ULV0;Q9Y4I1	3;3;3	3;3;3	3;3;3	Unconventional myosin-Vc;Unconventional myosin-Vb;Unconventional myosin-Va	MYO5C;MYO5B;MYO5A	>sp|Q9NQX4|MYO5C_HUMAN Unconventional myosin-Vc OS=Homo sapiens GN=MYO5C PE=1 SV=2;>sp|Q9ULV0|MYO5B_HUMAN Unconventional myosin-Vb OS=Homo sapiens GN=MYO5B PE=1 SV=3;>sp|Q9Y4I1|MYO5A_HUMAN Unconventional myosin-Va OS=Homo sapiens GN=MYO5A PE=1 SV=2	3	3	3	3	1	3	3	1	1	3	1	3	3	1	1	3	1	3	3	1	1	3	1.8	1.8	1.8	202.81	1742	1742;1848;1855	0	By matching	By MS/MS	By MS/MS	By matching	By matching	By MS/MS	0.5	1.8	1.8	0.8	0.8	1.8	7746900
Q9NS69	Q9NS69	3	3	3	Mitochondrial import receptor subunit TOM22 homolog	TOMM22	>sp|Q9NS69|TOM22_HUMAN Mitochondrial import receptor subunit TOM22 homolog OS=Homo sapiens GN=TOMM22 PE=1 SV=3	1	3	3	3	1	2	2	2	2	2	1	2	2	2	2	2	1	2	2	2	2	2	34.5	34.5	34.5	15.521	142	142	0	By matching	By matching	By MS/MS	By MS/MS	By MS/MS	By MS/MS	11.3	26.1	23.2	19.7	19.7	19.7	7913200
Q9NVI7;Q5T9A4	Q9NVI7;Q5T9A4	2;1	2;1	2;1	ATPase family AAA domain-containing protein 3A;ATPase family AAA domain-containing protein 3B	ATAD3A;ATAD3B	>sp|Q9NVI7|ATD3A_HUMAN ATPase family AAA domain-containing protein 3A OS=Homo sapiens GN=ATAD3A PE=1 SV=2;>sp|Q5T9A4|ATD3B_HUMAN ATPase family AAA domain-containing protein 3B OS=Homo sapiens GN=ATAD3B PE=1 SV=1	2	2	2	2	1	2	1	1	1	1	1	2	1	1	1	1	1	2	1	1	1	1	3.5	3.5	3.5	71.368	634	634;648	0	By matching	By MS/MS	By MS/MS	By matching	By matching	By matching	2.1	3.5	2.1	2.1	2.1	2.1	2291800
Q9NWB6	Q9NWB6	10	10	10	Arginine and glutamate-rich protein 1	ARGLU1	>sp|Q9NWB6|ARGL1_HUMAN Arginine and glutamate-rich protein 1 OS=Homo sapiens GN=ARGLU1 PE=1 SV=1	1	10	10	10	10	10	10	9	10	10	10	10	10	9	10	10	10	10	10	9	10	10	27.8	27.8	27.8	33.216	273	273	0	By MS/MS	By MS/MS	By MS/MS	By MS/MS	By MS/MS	By MS/MS	27.8	27.8	27.8	24.9	27.8	27.8	423970000
Q9NWH9	Q9NWH9	1	1	1	SAFB-like transcription modulator	SLTM	>sp|Q9NWH9|SLTM_HUMAN SAFB-like transcription modulator OS=Homo sapiens GN=SLTM PE=1 SV=2	1	1	1	1	1	1	1	0	0	0	1	1	1	0	0	0	1	1	1	0	0	0	1.9	1.9	1.9	117.15	1034	1034	0.0021786	By matching	By matching	By MS/MS	By matching	By matching	By matching	1.9	1.9	1.9	0	0	0	1472700
Q9NX08	Q9NX08	4	4	4	COMM domain-containing protein 8	COMMD8	>sp|Q9NX08|COMD8_HUMAN COMM domain-containing protein 8 OS=Homo sapiens GN=COMMD8 PE=1 SV=1	1	4	4	4	4	4	4	0	0	0	4	4	4	0	0	0	4	4	4	0	0	0	32.2	32.2	32.2	21.09	183	183	0	By MS/MS	By MS/MS	By MS/MS	By matching	By matching	By matching	32.2	32.2	32.2	0	0	0	75886000
Q9NYF8	Q9NYF8	2	2	2	Bcl-2-associated transcription factor 1	BCLAF1	>sp|Q9NYF8|BCLF1_HUMAN Bcl-2-associated transcription factor 1 OS=Homo sapiens GN=BCLAF1 PE=1 SV=2	1	2	2	2	2	1	1	2	2	2	2	1	1	2	2	2	2	1	1	2	2	2	2.4	2.4	2.4	106.12	920	920	0.0024691	By matching	By MS/MS	By matching	By matching	By matching	By MS/MS	2.4	1.5	1.5	2.4	2.4	2.4	7865400
Q9NZT1	Q9NZT1	1	1	1	Calmodulin-like protein 5	CALML5	>sp|Q9NZT1|CALL5_HUMAN Calmodulin-like protein 5 OS=Homo sapiens GN=CALML5 PE=1 SV=2	1	1	1	1	0	0	0	1	1	0	0	0	0	1	1	0	0	0	0	1	1	0	9.6	9.6	9.6	15.892	146	146	0.0022676	By matching	By matching	By matching	By MS/MS	By MS/MS	By matching	0	0	0	9.6	9.6	0	2834400
Q9P000	Q9P000	5	5	5	COMM domain-containing protein 9	COMMD9	>sp|Q9P000|COMD9_HUMAN COMM domain-containing protein 9 OS=Homo sapiens GN=COMMD9 PE=1 SV=2	1	5	5	5	4	4	5	0	0	0	4	4	5	0	0	0	4	4	5	0	0	0	40.4	40.4	40.4	21.819	198	198	0	By MS/MS	By MS/MS	By MS/MS	By matching	By matching	By matching	27.8	27.8	40.4	0	0	0	110180000
Q9P015	Q9P015	2	2	2	39S ribosomal protein L15, mitochondrial	MRPL15	>sp|Q9P015|RM15_HUMAN 39S ribosomal protein L15, mitochondrial OS=Homo sapiens GN=MRPL15 PE=1 SV=1	1	2	2	2	1	1	1	1	2	2	1	1	1	1	2	2	1	1	1	1	2	2	11.1	11.1	11.1	33.419	296	296	0	By matching	By MS/MS	By matching	By matching	By MS/MS	By MS/MS	5.4	5.4	5.4	5.4	11.1	11.1	7118500
Q9UBF2;Q9Y678	Q9UBF2;Q9Y678	2;2	2;2	2;2	Coatomer subunit gamma-2;Coatomer subunit gamma-1	COPG2;COPG1	>sp|Q9UBF2|COPG2_HUMAN Coatomer subunit gamma-2 OS=Homo sapiens GN=COPG2 PE=1 SV=1;>sp|Q9Y678|COPG1_HUMAN Coatomer subunit gamma-1 OS=Homo sapiens GN=COPG1 PE=1 SV=1	2	2	2	2	0	0	2	2	0	0	0	0	2	2	0	0	0	0	2	2	0	0	2.3	2.3	2.3	97.621	871	871;874	0	By matching	By matching	By MS/MS	By matching	By matching	By matching	0	0	2.3	2.3	0	0	2451300
Q9UBI1	Q9UBI1	7	7	7	COMM domain-containing protein 3	COMMD3	>sp|Q9UBI1|COMD3_HUMAN COMM domain-containing protein 3 OS=Homo sapiens GN=COMMD3 PE=1 SV=1	1	7	7	7	7	6	7	0	0	0	7	6	7	0	0	0	7	6	7	0	0	0	45.6	45.6	45.6	22.151	195	195	0	By MS/MS	By MS/MS	By MS/MS	By matching	By matching	By matching	45.6	38.5	45.6	0	0	0	130780000
Q9UGI0	Q9UGI0	1	1	1	Ubiquitin thioesterase ZRANB1	ZRANB1	>sp|Q9UGI0|ZRAN1_HUMAN Ubiquitin thioesterase ZRANB1 OS=Homo sapiens GN=ZRANB1 PE=1 SV=2	1	1	1	1	1	1	1	1	1	1	1	1	1	1	1	1	1	1	1	1	1	1	1.7	1.7	1.7	80.966	708	708	0.0022321	By matching	By MS/MS	By MS/MS	By MS/MS	By matching	By matching	1.7	1.7	1.7	1.7	1.7	1.7	8435200
Q9UHB9	Q9UHB9	4	4	4	Signal recognition particle subunit SRP68	SRP68	>sp|Q9UHB9|SRP68_HUMAN Signal recognition particle subunit SRP68 OS=Homo sapiens GN=SRP68 PE=1 SV=2	1	4	4	4	4	4	4	4	4	3	4	4	4	4	4	3	4	4	4	4	4	3	7.7	7.7	7.7	70.729	627	627	0	By MS/MS	By matching	By matching	By MS/MS	By matching	By MS/MS	7.7	7.7	7.7	7.7	7.7	5.6	11837000
Q9UHX1	Q9UHX1	9	9	9	Poly(U)-binding-splicing factor PUF60	PUF60	>sp|Q9UHX1|PUF60_HUMAN Poly(U)-binding-splicing factor PUF60 OS=Homo sapiens GN=PUF60 PE=1 SV=1	1	9	9	9	8	7	8	8	5	7	8	7	8	8	5	7	8	7	8	8	5	7	23.4	23.4	23.4	59.875	559	559	0	By MS/MS	By MS/MS	By MS/MS	By MS/MS	By MS/MS	By MS/MS	22.2	14	22.2	19.5	11.1	20.6	49381000
Q9UI30	Q9UI30	3	3	3	tRNA methyltransferase 112 homolog	TRMT112	>sp|Q9UI30|TR112_HUMAN Multifunctional methyltransferase subunit TRM112-like protein OS=Homo sapiens GN=TRMT112 PE=1 SV=1	1	3	3	3	3	3	3	3	3	3	3	3	3	3	3	3	3	3	3	3	3	3	27.2	27.2	27.2	14.199	125	125	0	By MS/MS	By matching	By matching	By matching	By MS/MS	By matching	27.2	27.2	27.2	27.2	27.2	27.2	14470000
Q9UJV9	Q9UJV9	3	3	3	Probable ATP-dependent RNA helicase DDX41	DDX41	>sp|Q9UJV9|DDX41_HUMAN Probable ATP-dependent RNA helicase DDX41 OS=Homo sapiens GN=DDX41 PE=1 SV=2	1	3	3	3	2	2	3	3	3	3	2	2	3	3	3	3	2	2	3	3	3	3	5.3	5.3	5.3	69.837	622	622	0	By matching	By MS/MS	By MS/MS	By MS/MS	By MS/MS	By matching	3.9	3.9	5.3	5.3	5.3	5.3	8209800
Q9UKM9	Q9UKM9	1	1	1	RNA-binding protein Raly	RALY	>sp|Q9UKM9|RALY_HUMAN RNA-binding protein Raly OS=Homo sapiens GN=RALY PE=1 SV=1	1	1	1	1	1	0	1	1	0	1	1	0	1	1	0	1	1	0	1	1	0	1	3.9	3.9	3.9	32.463	306	306	0.0040816	By matching	By matching	By MS/MS	By matching	By matching	By matching	3.9	0	3.9	3.9	0	3.9	1146400
Q9UMS4	Q9UMS4	3	3	3	Pre-mRNA-processing factor 19	PRPF19	>sp|Q9UMS4|PRP19_HUMAN Pre-mRNA-processing factor 19 OS=Homo sapiens GN=PRPF19 PE=1 SV=1	1	3	3	3	2	2	3	2	1	2	2	2	3	2	1	2	2	2	3	2	1	2	8.9	8.9	8.9	55.18	504	504	0	By matching	By matching	By MS/MS	By MS/MS	By matching	By matching	4.2	4.2	8.9	4.2	2	6.9	7949900
Q9UNF1	Q9UNF1	5	5	5	Melanoma-associated antigen D2	MAGED2	>sp|Q9UNF1|MAGD2_HUMAN Melanoma-associated antigen D2 OS=Homo sapiens GN=MAGED2 PE=1 SV=2	1	5	5	5	5	3	5	5	4	4	5	3	5	5	4	4	5	3	5	5	4	4	12	12	12	64.953	606	606	0	By MS/MS	By MS/MS	By MS/MS	By MS/MS	By MS/MS	By MS/MS	12	6.9	12	12	10.6	10.6	35723000
Q9UQ35	Q9UQ35	43	43	43	Serine/arginine repetitive matrix protein 2	SRRM2	>sp|Q9UQ35|SRRM2_HUMAN Serine/arginine repetitive matrix protein 2 OS=Homo sapiens GN=SRRM2 PE=1 SV=2	1	43	43	43	28	43	43	34	26	42	28	43	43	34	26	42	28	43	43	34	26	42	19.7	19.7	19.7	299.61	2752	2752	0	By MS/MS	By MS/MS	By MS/MS	By MS/MS	By MS/MS	By MS/MS	13	19.7	19.7	15.6	12.4	19.4	527100000
Q9UQ80	Q9UQ80	5	5	5	Proliferation-associated protein 2G4	PA2G4	>sp|Q9UQ80|PA2G4_HUMAN Proliferation-associated protein 2G4 OS=Homo sapiens GN=PA2G4 PE=1 SV=3	1	5	5	5	5	5	5	5	5	5	5	5	5	5	5	5	5	5	5	5	5	5	17	17	17	43.786	394	394	0	By MS/MS	By MS/MS	By MS/MS	By MS/MS	By MS/MS	By MS/MS	17	17	17	17	17	17	85073000
Q9Y230	Q9Y230	2	2	2	RuvB-like 2	RUVBL2	>sp|Q9Y230|RUVB2_HUMAN RuvB-like 2 OS=Homo sapiens GN=RUVBL2 PE=1 SV=3	1	2	2	2	1	0	2	2	1	1	1	0	2	2	1	1	1	0	2	2	1	1	6	6	6	51.156	463	463	0.002457	By MS/MS	By matching	By MS/MS	By matching	By matching	By matching	2.6	0	6	6	2.6	2.6	2992000
Q9Y285	Q9Y285	2	2	2	Phenylalanine--tRNA ligase alpha subunit	FARSA	>sp|Q9Y285|SYFA_HUMAN Phenylalanine--tRNA ligase alpha subunit OS=Homo sapiens GN=FARSA PE=1 SV=3	1	2	2	2	1	1	2	1	0	0	1	1	2	1	0	0	1	1	2	1	0	0	4.9	4.9	4.9	57.563	508	508	0	By matching	By matching	By MS/MS	By matching	By matching	By matching	2.2	2.2	4.9	2.2	0	0	2849700
Q9Y2W1	Q9Y2W1	2	2	2	Thyroid hormone receptor-associated protein 3	THRAP3	>sp|Q9Y2W1|TR150_HUMAN Thyroid hormone receptor-associated protein 3 OS=Homo sapiens GN=THRAP3 PE=1 SV=2	1	2	2	2	2	2	2	2	2	2	2	2	2	2	2	2	2	2	2	2	2	2	2.3	2.3	2.3	108.66	955	955	0	By matching	By MS/MS	By MS/MS	By matching	By matching	By matching	2.3	2.3	2.3	2.3	2.3	2.3	5476500
Q9Y383	Q9Y383	20	20	13	Putative RNA-binding protein Luc7-like 2	LUC7L2	>sp|Q9Y383|LC7L2_HUMAN Putative RNA-binding protein Luc7-like 2 OS=Homo sapiens GN=LUC7L2 PE=1 SV=2	1	20	20	13	17	17	19	18	18	18	17	17	19	18	18	18	11	11	13	11	11	12	45.7	45.7	29.8	46.513	392	392	0	By MS/MS	By MS/MS	By MS/MS	By MS/MS	By MS/MS	By MS/MS	41.1	41.1	45.4	41.3	42.9	43.1	1418000000
Q9Y3D3	Q9Y3D3	1	1	1	28S ribosomal protein S16, mitochondrial	MRPS16	>sp|Q9Y3D3|RT16_HUMAN 28S ribosomal protein S16, mitochondrial OS=Homo sapiens GN=MRPS16 PE=1 SV=1	1	1	1	1	1	1	1	1	1	1	1	1	1	1	1	1	1	1	1	1	1	1	9.5	9.5	9.5	15.345	137	137	0.0022573	By matching	By MS/MS	By matching	By matching	By matching	By matching	9.5	9.5	9.5	9.5	9.5	9.5	1988000
Q9Y3D7	Q9Y3D7	1	1	1	Mitochondrial import inner membrane translocase subunit TIM16	PAM16	>sp|Q9Y3D7|TIM16_HUMAN Mitochondrial import inner membrane translocase subunit TIM16 OS=Homo sapiens GN=PAM16 PE=1 SV=2	1	1	1	1	1	1	1	1	0	1	1	1	1	1	0	1	1	1	1	1	0	1	18.4	18.4	18.4	13.825	125	125	0.0021053	By MS/MS	By MS/MS	By MS/MS	By MS/MS	By matching	By MS/MS	18.4	18.4	18.4	18.4	0	18.4	16654000
Q9Y3Y2	Q9Y3Y2	2	2	2	Chromatin target of PRMT1 protein	CHTOP	>sp|Q9Y3Y2|CHTOP_HUMAN Chromatin target of PRMT1 protein OS=Homo sapiens GN=CHTOP PE=1 SV=2	1	2	2	2	2	2	2	2	1	2	2	2	2	2	1	2	2	2	2	2	1	2	10.5	10.5	10.5	26.396	248	248	0	By MS/MS	By MS/MS	By MS/MS	By MS/MS	By MS/MS	By MS/MS	10.5	10.5	10.5	10.5	5.2	10.5	12377000
Q9Y676	Q9Y676	2	2	2	28S ribosomal protein S18b, mitochondrial	MRPS18B	>sp|Q9Y676|RT18B_HUMAN 28S ribosomal protein S18b, mitochondrial OS=Homo sapiens GN=MRPS18B PE=1 SV=1	1	2	2	2	1	1	2	2	2	2	1	1	2	2	2	2	1	1	2	2	2	2	7.8	7.8	7.8	29.395	258	258	0	By matching	By MS/MS	By MS/MS	By MS/MS	By matching	By MS/MS	3.9	3.9	7.8	7.8	7.8	7.8	4660300
Q9Y6A4	Q9Y6A4	2	2	2	UPF0468 protein C16orf80	C16orf80	>sp|Q9Y6A4|CFA20_HUMAN Cilia- and flagella-associated protein 20 OS=Homo sapiens GN=CFAP20 PE=1 SV=1	1	2	2	2	2	2	2	2	2	2	2	2	2	2	2	2	2	2	2	2	2	2	10.9	10.9	10.9	22.774	193	193	0	By MS/MS	By MS/MS	By MS/MS	By MS/MS	By MS/MS	By MS/MS	10.9	10.9	10.9	10.9	10.9	10.9	7508700
Q9Y6E2	Q9Y6E2	1	1	1	Basic leucine zipper and W2 domain-containing protein 2	BZW2	>sp|Q9Y6E2|BZW2_HUMAN Basic leucine zipper and W2 domain-containing protein 2 OS=Homo sapiens GN=BZW2 PE=1 SV=1	1	1	1	1	0	0	1	1	0	1	0	0	1	1	0	1	0	0	1	1	0	1	4.5	4.5	4.5	48.162	419	419	0.0021008	By matching	By matching	By MS/MS	By matching	By matching	By matching	0	0	4.5	4.5	0	4.5	1635500
Q9Y6G5	Q9Y6G5	5	5	5	COMM domain-containing protein 10	COMMD10	>sp|Q9Y6G5|COMDA_HUMAN COMM domain-containing protein 10 OS=Homo sapiens GN=COMMD10 PE=1 SV=1	1	5	5	5	5	5	5	0	0	0	5	5	5	0	0	0	5	5	5	0	0	0	28.2	28.2	28.2	22.966	202	202	0	By MS/MS	By MS/MS	By MS/MS	By matching	By matching	By matching	28.2	28.2	28.2	0	0	0	49040000
REV__O43435	REV__O43435	1	1	1			>sp|O43435|TBX1_HUMAN T-box transcription factor TBX1 OS=Homo sapiens GN=TBX1 PE=1 SV=1	1	1	1	1	0	0	0	1	0	0	0	0	0	1	0	0	0	0	0	1	0	0	0	0	0	43.132	398	398	1	By matching	By matching	By matching	By MS/MS	By matching	By matching	0	0	0	0	0	0	1399700
REV__O75400	REV__O75400	2	2	2			>sp|O75400|PR40A_HUMAN Pre-mRNA-processing factor 40 homolog A OS=Homo sapiens GN=PRPF40A PE=1 SV=2	1	2	2	2	2	2	2	1	2	2	2	2	2	1	2	2	2	2	2	1	2	2	0	0	0	108.8	957	957	0.0026882	By MS/MS	By matching	By matching	By matching	By MS/MS	By matching	0	0	0	0	0	0	37865000
REV__Q6L9W6	REV__Q6L9W6	1	1	1			>sp|Q6L9W6|B4GN3_HUMAN Beta-1,4-N-acetylgalactosaminyltransferase 3 OS=Homo sapiens GN=B4GALNT3 PE=1 SV=2	1	1	1	1	0	1	0	0	1	0	0	1	0	0	1	0	0	1	0	0	1	0	0	0	0	114.97	998	998	0.0060976	By matching	By MS/MS	By matching	By matching	By matching	By matching	0	0	0	0	0	0	3398100
REV__Q86VY4	REV__Q86VY4	1	1	1			>sp|Q86VY4|TSYL5_HUMAN Testis-specific Y-encoded-like protein 5 OS=Homo sapiens GN=TSPYL5 PE=1 SV=2	1	1	1	1	1	1	1	1	1	1	1	1	1	1	1	1	1	1	1	1	1	1	0	0	0	45.143	417	417	1	By matching	By matching	By matching	By matching	By MS/MS	By matching	0	0	0	0	0	0	3460200
REV__Q86X53	REV__Q86X53	1	1	1			>sp|Q86X53|ERIC1_HUMAN Glutamate-rich protein 1 OS=Homo sapiens GN=ERICH1 PE=1 SV=1	1	1	1	1	0	0	0	1	0	0	0	0	0	1	0	0	0	0	0	1	0	0	0	0	0	48.984	443	443	0.0080808	By matching	By matching	By matching	By MS/MS	By matching	By matching	0	0	0	0	0	0	6579800
REV__Q9H9H5	REV__Q9H9H5	1	1	1			>sp|Q9H9H5|MA6D1_HUMAN MAP6 domain-containing protein 1 OS=Homo sapiens GN=MAP6D1 PE=1 SV=1	1	1	1	1	0	1	1	1	0	0	0	1	1	1	0	0	0	1	1	1	0	0	0	0	0	21.004	199	199	0.0098232	By matching	By matching	By MS/MS	By matching	By matching	By matching	0	0	0	0	0	0	12646000
REV__Q9Y6X6	REV__Q9Y6X6	1	1	1			>sp|Q9Y6X6|MYO16_HUMAN Unconventional myosin-XVI OS=Homo sapiens GN=MYO16 PE=1 SV=3	1	1	1	1	1	1	1	1	1	1	1	1	1	1	1	1	1	1	1	1	1	1	0	0	0	206.13	1858	1858	0.004158	By matching	By matching	By matching	By MS/MS	By matching	By MS/MS	0	0	0	0	0	0	103920000
[truncated: 38 more columns]

## Sheet: CCDC93 8ug filtered+analysed
LFQ.intensity.HeLaK8_3	LFQ.intensity.HeLaK8_2	LFQ.intensity.HeLaK8_1	LFQ.intensity.CCDC938_3	LFQ.intensity.CCDC938_2	LFQ.intensity.CCDC938_1	Reverse	Student's T-test Significant CCDC938_HeLaK8	Student's T-test significant	Peptides	Intensity	Unique.peptides.HeLaK8_3	Unique.peptides.HeLaK8_2	Unique.peptides.HeLaK8_1	Unique.peptides.CCDC938_3	Unique.peptides.CCDC938_2	Unique.peptides.CCDC938_1	Razor...unique.peptides.HeLaK8_3	Razor...unique.peptides.HeLaK8_2	Razor...unique.peptides.HeLaK8_1	Razor...unique.peptides.CCDC938_3	Razor...unique.peptides.CCDC938_2	Razor...unique.peptides.CCDC938_1	Peptides.HeLaK8_3	Peptides.HeLaK8_2	Peptides.HeLaK8_1	Peptides.CCDC938_3	Peptides.CCDC938_2	Peptides.CCDC938_1	Unique.peptides	Razor...unique.peptides	Number.of.proteins	Peptide.counts..unique.	Peptide.counts..razor.unique.	Peptide.counts..all.	iBAQ.HeLaK8_3	iBAQ.HeLaK8_2	iBAQ.HeLaK8_1	iBAQ.CCDC938_3	iBAQ.CCDC938_2	iBAQ.CCDC938_1	iBAQ	-Log Student's T-test p-value CCDC938_HeLaK8	Student's T-test q-value CCDC938_HeLaK8	Student's T-test Difference CCDC938_HeLaK8	Student's T-test Test statistic CCDC938_HeLaK8	Fasta.headers	Gene.names	Protein.names	Majority.protein.IDs
#!{Type}E	E	E	E	E	E	C	C	C	N	N	N	N	N	N	N	N	N	N	N	N	N	N	N	N	N	N	N	N	N	N	N	N	N	N	N	N	N	N	N	N	N	N	N	N	N	T	T	T	T
#!{C:Group1}HeLaK8	HeLaK8	HeLaK8	CCDC938	CCDC938	CCDC938
21.3993	21.455	21.263	21.9046	18.6867	21.4647				4	19995000	2	3	3	4	1	4	2	3	3	4	1	4	2	3	3	4	1	4	4	4	3	NaN	NaN	NaN	13880	19893	19632	66303	8419	60507	188630	0.273058	0.798348	-0.687098	-0.680982	>sp|E9PAV3|NACAM_HUMAN Nascent polypeptide-associated complex subunit alpha, muscle-specific form OS=Homo sapiens GN=NACA PE=1 SV=1;>sp|Q13765|NACA_HUMAN Nascent polypeptide-associated complex subunit alpha OS=Homo sapiens GN=NACA PE=1 SV=1	NACA	Nascent polypeptide-associated complex subunit alpha	E9PAV3;Q13765
23.8693	22.0907	21.723	24.6529	25.4947	23.5784				21	137720000	18	8	5	21	20	19	18	8	5	21	20	19	18	8	5	21	20	19	21	21	1	21	21	21	293450	53927	48192	1029700	803060	230970	2459300	1.09607	0.28416	2.01432	2.33111	>sp|O00159|MYO1C_HUMAN Unconventional myosin-Ic OS=Homo sapiens GN=MYO1C PE=1 SV=4	MYO1C	Unconventional myosin-Ic	O00159
21.0998	21.5864	22.1042	21.8162	21.0525	22.0228				5	26294000	5	5	4	5	4	4	5	5	4	5	4	4	5	5	4	5	4	4	5	5	1	5	5	5	173890	236850	286550	692750	123130	239750	1752900	0.0273512	0.969349	0.0337168	0.0814942	>sp|O00299|CLIC1_HUMAN Chloride intracellular channel protein 1 OS=Homo sapiens GN=CLIC1 PE=1 SV=4	CLIC1	Chloride intracellular channel protein 1	O00299
21.4681	21.9453	22.1068	21.1373	22.1801	22.3232				4	27015000	3	4	4	4	4	4	3	4	4	4	4	4	3	4	4	4	4	4	4	4	1	4	4	4	90634	136220	183990	175090	155620	190000	931550	0.0322425	0.967799	0.0401503	0.0955845	>sp|O00541|PESC_HUMAN Pescadillo homolog OS=Homo sapiens GN=PES1 PE=1 SV=1	PES1	Pescadillo homolog	O00541
22.7409	21.3443	21.1094	21.3562	21.7051	20.5684				4	23328000	4	4	4	4	4	4	4	4	4	4	4	4	4	4	4	4	4	4	4	4	3	NaN	NaN	NaN	877490	298990	265420	627610	335380	187170	2592100	0.35579	0.708506	-0.521667	-0.854941	>sp|P19105|ML12A_HUMAN Myosin regulatory light chain 12A OS=Homo sapiens GN=MYL12A PE=1 SV=2;>sp|O14950|ML12B_HUMAN Myosin regulatory light chain 12B OS=Homo sapiens GN=MYL12B PE=1 SV=2;>sp|P24844|MYL9_HUMAN Myosin regulatory light polypeptide 9 OS=Homo sa	MYL12A;MYL12B;MYL9	Myosin regulatory light chain 12A;Myosin regulatory light chain 12B;Myosin regulatory light polypeptide 9	P19105;O14950;P24844
19.1338	18.6818	19.9081	21.0398	20.8509	20.4692				5	7627400	0	0	0	5	4	3	0	0	0	5	4	3	0	0	0	5	4	3	5	5	1	5	5	5	0	0	0	273380	127320	76016	476710	1.75885	0.122462	1.54538	3.90794	>sp|O14972|DSCR3_HUMAN Down syndrome critical region protein 3 OS=Homo sapiens GN=DSCR3 PE=2 SV=1	DSCR3	Down syndrome critical region protein 3	O14972
21.5559	21.7564	21.7768	22.2001	21.6818	21.9226				6	28900000	6	5	6	6	5	5	6	5	6	6	5	5	6	5	6	6	5	5	6	6	1	6	6	6	162730	127770	183470	458520	109620	162050	1204200	0.651663	0.554533	0.238455	1.44103	>sp|O43175|SERA_HUMAN D-3-phosphoglycerate dehydrogenase OS=Homo sapiens GN=PHGDH PE=1 SV=4	PHGDH	D-3-phosphoglycerate dehydrogenase	O43175
18.1424	20.6983	20.543	21.399	20.4641	20.911				7	13236000	1	5	5	6	3	4	1	5	5	6	3	4	1	5	5	6	3	4	7	7	4	NaN	NaN	NaN	3439.3	40418	43498	116440	16155	20704	240660	0.578616	0.544536	1.13015	1.29867	>sp|O43707|ACTN4_HUMAN Alpha-actinin-4 OS=Homo sapiens GN=ACTN4 PE=1 SV=2;>sp|P12814|ACTN1_HUMAN Alpha-actinin-1 OS=Homo sapiens GN=ACTN1 PE=1 SV=2	ACTN4;ACTN1	Alpha-actinin-4;Alpha-actinin-1	O43707;P12814
22.0843	19.2694	19.1466	21.7433	22.7854	20.954				6	21145000	5	1	0	6	6	3	5	1	0	6	6	3	5	1	0	6	6	3	6	6	2	NaN	NaN	NaN	93012	2327.4	0	118500	109210	18003	341050	0.689616	0.5352	1.66081	1.51497	>sp|O43795|MYO1B_HUMAN Unconventional myosin-Ib OS=Homo sapiens GN=MYO1B PE=1 SV=3	MYO1B	Unconventional myosin-Ib	O43795
24.4664	24.2755	24.7443	24.2285	24.7891	25.4778				3	208960000	3	3	3	3	3	3	3	3	3	3	3	3	3	3	3	3	3	3	3	3	15	NaN	NaN	NaN	3707500	3489500	4770400	7494900	3790600	6598500	29851000	0.363818	0.708361	0.336428	0.871439	>sp|Q99880|H2B1L_HUMAN Histone H2B type 1-L OS=Homo sapiens GN=HIST1H2BL PE=1 SV=3;>sp|Q99879|H2B1M_HUMAN Histone H2B type 1-M OS=Homo sapiens GN=HIST1H2BM PE=1 SV=3;>sp|Q99877|H2B1N_HUMAN Histone H2B type 1-N OS=Homo sapiens GN=HIST1H2BN PE=1 SV=3;>sp|Q93	HIST1H2BL;HIST1H2BM;HIST1H2BN;HIST1H2BH;HIST3H2BB;HIST2H2BF;HIST2H2BE;HIST1H2BC;HIST1H2BD;H2BFS;HIST1H2BB;HIST1H2BO;HIST1H2BJ;HIST1H2BK;HIST1H2BA	Histone H2B type 1-L;Histone H2B type 1-M;Histone H2B type 1-N;Histone H2B type 1-H;Histone H2B type 3-B;Histone H2B type 2-F;Histone H2B type 2-E;Histone H2B type 1-C/E/F/G/I;Histone H2B type 1-D;Histone H2B type F-S;Histone H2B type 1-B;Histone H2B type 1-O;Histone H2B type 1-J;Histone H2B type 1-K;Histone H2B type 1-A	Q99880;Q99879;Q99877;Q93079;Q8N257;Q5QNW6;Q16778;P62807;P58876;P57053;P33778;P23527;P06899;O60814;Q96A08
18.5175	18.4476	19.5891	26.5685	26.6188	26.3252		+	CCDC938_HeLaK8	22	425950000	0	0	0	22	19	21	0	0	0	22	19	21	0	0	0	22	19	21	22	22	1	22	22	22	0	0	0	6865300	2510600	2456100	11832000	4.44347	0	7.65277	20.1199	>sp|O60826|CCD22_HUMAN Coiled-coil domain-containing protein 22 OS=Homo sapiens GN=CCDC22 PE=1 SV=1	CCDC22	Coiled-coil domain-containing protein 22	O60826
22.3222	22.2097	22.7704	22.3821	23.7185	23.3435				4	54541000	4	4	3	4	4	4	4	4	3	4	4	4	4	4	3	4	4	4	4	4	1	4	4	4	185950	153200	230470	396980	387170	298980	1652700	0.757648	0.490256	0.713947	1.64787	>sp|O75400|PR40A_HUMAN Pre-mRNA-processing factor 40 homolog A OS=Homo sapiens GN=PRPF40A PE=1 SV=2	PRPF40A	Pre-mRNA-processing factor 40 homolog A	O75400
19.2521	20.911	19.212	20.5402	21.0449	20.9101				3	9944200	1	2	1	3	2	2	1	2	1	3	2	2	1	2	1	3	2	2	3	3	1	3	3	3	18091	42262	20396	124660	135700	56657	397770	0.831865	0.457101	1.04004	1.79392	>sp|O75874|IDHC_HUMAN Isocitrate dehydrogenase [NADP] cytoplasmic OS=Homo sapiens GN=IDH1 PE=1 SV=2	IDH1	Isocitrate dehydrogenase [NADP] cytoplasmic	O75874
25.2844	25.4832	25.62	24.9349	25.9079	25.7334				13	352060000	10	10	13	12	11	13	10	10	13	12	11	13	10	10	13	12	11	13	13	13	1	13	13	13	2389100	2473200	3326200	3865000	3288600	3187400	18529000	0.0697784	0.951151	0.0628516	0.199542	>sp|O95232|LC7L3_HUMAN Luc7-like protein 3 OS=Homo sapiens GN=LUC7L3 PE=1 SV=2	LUC7L3	Luc7-like protein 3	O95232
22.8203	23.2326	23.1725	23.7101	22.3903	23.3911				9	78077000	5	6	7	7	5	4	5	6	7	7	5	4	5	7	8	8	5	4	8	8	3	NaN	NaN	NaN	496760	483480	738840	1985900	209710	422980	4337600	0.0745775	0.947066	0.0887324	0.212353	>sp|P00338|LDHA_HUMAN L-lactate dehydrogenase A chain OS=Homo sapiens GN=LDHA PE=1 SV=2	LDHA	L-lactate dehydrogenase A chain	P00338
23.3961	23.5731	24.1787	23.8314	22.9964	23.6685				10	102100000	9	10	9	10	8	9	9	10	9	10	8	9	9	10	9	10	8	9	10	10	2	NaN	NaN	NaN	388870	488230	780810	1387000	260810	475700	3781400	0.246495	0.82867	-0.217194	-0.623246	>sp|P00558|PGK1_HUMAN Phosphoglycerate kinase 1 OS=Homo sapiens GN=PGK1 PE=1 SV=3	PGK1	Phosphoglycerate kinase 1	P00558
21.8428	21.9692	22.0794	22.7175	21.6744	21.7929				3	33403000	3	3	2	3	2	3	3	3	2	3	2	3	3	3	2	3	2	3	3	3	1	3	3	3	212970	251520	232570	577900	134290	181380	1590600	0.104642	0.928738	0.0978216	0.290486	>sp|P00966|ASSY_HUMAN Argininosuccinate synthase OS=Homo sapiens GN=ASS1 PE=1 SV=2	ASS1	Argininosuccinate synthase	P00966
21.8567	22.163	22.2205	22.5278	21.8299	22.2966				11	38748000	7	9	7	11	7	6	7	9	7	11	7	6	7	9	7	11	7	6	11	11	1	11	11	11	86043	124940	117820	450520	79206	86557	945080	0.231054	0.84633	0.138035	0.589165	>sp|P02545|LMNA_HUMAN Prelamin-A/C OS=Homo sapiens GN=LMNA PE=1 SV=1	LMNA	Prelamin-A/C;Lamin-A/C	P02545
24.1384	24.3842	24.6792	24.5023	23.6251	24.0486				12	147550000	11	11	10	11	10	11	11	11	10	11	10	11	11	11	10	11	10	11	12	12	1	12	12	12	900050	1132400	1321900	1752100	506030	802880	6415400	0.502192	0.616228	-0.341946	-1.14887	>sp|P04075|ALDOA_HUMAN Fructose-bisphosphate aldolase A OS=Homo sapiens GN=ALDOA PE=1 SV=2	ALDOA	Fructose-bisphosphate aldolase A	P04075
21.76	21.879	22.0699	22.27	21.6276	22.1749				6	32680000	6	6	5	6	4	6	6	6	5	6	4	6	6	6	5	6	4	6	6	6	1	6	6	6	201460	195240	198360	680070	138460	220390	1634000	0.214311	0.862303	0.121159	0.551732	>sp|P04083|ANXA1_HUMAN Annexin A1 OS=Homo sapiens GN=ANXA1 PE=1 SV=2	ANXA1	Annexin A1	P04083
23.8416	24.0008	24.2656	23.6264	23.7321	24.1435				8	113300000	7	6	8	7	6	6	7	6	8	7	6	6	7	6	8	7	6	6	8	8	1	8	8	8	912860	1104800	1494600	1352700	746060	1053700	6664700	0.431183	0.683212	-0.201988	-1.0079	>sp|P04406|G3P_HUMAN Glyceraldehyde-3-phosphate dehydrogenase OS=Homo sapiens GN=GAPDH PE=1 SV=3	GAPDH	Glyceraldehyde-3-phosphate dehydrogenase	P04406
22.979	23.3302	23.2462	23.9248	23.2031	23.5517				6	85983000	5	5	5	6	5	5	5	5	5	6	5	5	5	5	5	6	5	5	6	6	1	6	6	6	682030	725720	820460	2401900	672740	838830	6141700	0.734848	0.5068	0.374725	1.60326	>sp|P04792|HSPB1_HUMAN Heat shock protein beta-1 OS=Homo sapiens GN=HSPB1 PE=1 SV=2	HSPB1	Heat shock protein beta-1	P04792
21.0497	20.9039	21.1472	21.9398	21.3956	21.3935				7	20963000	3	3	4	7	5	6	3	3	4	7	5	6	3	3	4	7	5	6	7	7	1	7	7	7	45430	27444	75553	242070	86974	89107	566580	1.30377	0.2024	0.54266	2.78262	>sp|P04843|RPN1_HUMAN Dolichyl-diphosphooligosaccharide--protein glycosyltransferase subunit 1 OS=Homo sapiens GN=RPN1 PE=1 SV=1	RPN1	Dolichyl-diphosphooligosaccharide--protein glycosyltransferase subunit 1	P04843
20.6434	20.2037	18.0792	19.9637	20.6059	20.1538				2	8611300	2	2	1	2	2	2	2	2	1	2	2	2	2	2	1	2	2	2	2	2	10	NaN	NaN	NaN	122490	91493	76549	102450	109080	72030	574090	0.298622	0.765955	0.598983	0.735596	>sp|P63096|GNAI1_HUMAN Guanine nucleotide-binding protein G(i) subunit alpha-1 OS=Homo sapiens GN=GNAI1 PE=1 SV=2;>sp|P08754|GNAI3_HUMAN Guanine nucleotide-binding protein G(k) subunit alpha OS=Homo sapiens GN=GNAI3 PE=1 SV=3;>sp|P04899|GNAI2_HUMAN Guanine	GNAI1;GNAI3;GNAI2;GNAT1;GNAT2;GNAO1;GNAT3;GNAL;GNAS	Guanine nucleotide-binding protein G(i) subunit alpha-1;Guanine nucleotide-binding protein G(k) subunit alpha;Guanine nucleotide-binding protein G(i) subunit alpha-2;Guanine nucleotide-binding protein G(t) subunit alpha-1;Guanine nucleotide-binding protein G(t) subunit alpha-2;Guanine nucleotide-binding protein G(o) subunit alpha;Guanine nucleotide-binding protein G(t) subunit alpha-3;Guanine nuc…	P63096;P08754;P04899;P11488;P19087;P09471;A8MTJ3;P38405;P63092;Q5JWF2
19.6746	19.6251	19.8011	20.4584	19.8051	19.7499				4	7758000	2	3	3	4	3	3	2	3	3	4	3	3	2	3	3	4	3	3	4	4	3	NaN	NaN	NaN	12550	18240	26185	77217	21503	16705	172400	0.580861	0.552364	0.304249	1.30305	>sp|P05023|AT1A1_HUMAN Sodium/potassium-transporting ATPase subunit alpha-1 OS=Homo sapiens GN=ATP1A1 PE=1 SV=1;>sp|P13637|AT1A3_HUMAN Sodium/potassium-transporting ATPase subunit alpha-3 OS=Homo sapiens GN=ATP1A3 PE=1 SV=3	ATP1A1;ATP1A3	Sodium/potassium-transporting ATPase subunit alpha-1;Sodium/potassium-transporting ATPase subunit alpha-3	P05023;P13637
23.3306	22.9983	23.2232	23.8846	24.2568	23.9004				6	99356000	2	2	2	2	2	2	5	6	4	5	6	5	5	6	4	5	6	5	2	6	2	NaN	NaN	NaN	558400	428160	416960	1922600	1114200	789000	5229300	2.22073	0.0709474	0.829893	5.31755	>sp|P05141|ADT2_HUMAN ADP/ATP translocase 2 OS=Homo sapiens GN=SLC25A5 PE=1 SV=7	SLC25A5	ADP/ATP translocase 2;ADP/ATP translocase 2, N-terminally processed	P05141
21.6415	20.7541	21.0214	22.2182	21.5926	20.6217				4	21960000	4	3	3	4	3	2	4	3	3	4	3	2	4	3	3	4	3	2	4	4	1	4	4	4	1002500	277660	380830	1803900	731640	195440	4391900	0.251527	0.824379	0.33849	0.634269	>sp|P05387|RLA2_HUMAN 60S acidic ribosomal protein P2 OS=Homo sapiens GN=RPLP2 PE=1 SV=1	RPLP2	60S acidic ribosomal protein P2	P05387
23.6591	24.0855	24.1551	25.0103	24.7416	24.178				10	203350000	7	7	8	9	6	7	8	8	9	10	7	8	8	8	9	10	7	8	9	10	6	NaN	NaN	NaN	621480	776880	1023800	3664500	860810	873700	7821100	1.09688	0.289959	0.676797	2.33281	>sp|P05783|K1C18_HUMAN Keratin, type I cytoskeletal 18 OS=Homo sapiens GN=KRT18 PE=1 SV=2	KRT18	Keratin, type I cytoskeletal 18	P05783
23.7691	24.4997	24.554	24.3845	23.489	23.9886				5	142170000	5	5	5	5	5	5	5	5	5	5	5	5	5	5	5	5	5	5	5	5	1	5	5	5	5081500	7720900	9837700	15598000	3452300	5699600	47390000	0.370047	0.720477	-0.320228	-0.8842	>sp|P06454|PTMA_HUMAN Prothymosin alpha OS=Homo sapiens GN=PTMA PE=1 SV=2	PTMA	Prothymosin alpha;Prothymosin alpha, N-terminally processed;Thymosin alpha-1	P06454
23.5097	23.6797	23.4868	23.8542	23.4361	23.5633				11	94244000	10	9	10	11	10	11	10	9	10	11	10	11	10	9	10	11	10	11	11	11	1	11	11	11	472340	468900	458570	1021600	352880	475460	3249800	0.161053	0.905439	0.0591393	0.428796	>sp|P06576|ATPB_HUMAN ATP synthase subunit beta, mitochondrial OS=Homo sapiens GN=ATP5B PE=1 SV=3	ATP5B	ATP synthase subunit beta, mitochondrial	P06576
24.7893	24.8414	25.0922	25.509	24.1348	25.0455				17	250290000	17	15	16	16	15	17	17	15	16	16	15	17	17	15	16	16	15	17	17	17	3	NaN	NaN	NaN	1801300	1317000	1777900	3961700	827370	1691500	11377000	0.00895357	0.993026	-0.0112743	-0.0272113	>sp|P06733|ENOA_HUMAN Alpha-enolase OS=Homo sapiens GN=ENO1 PE=1 SV=2	ENO1	Alpha-enolase	P06733
21.3109	21.4262	21.323	21.9224	20.4357	21.217				4	22705000	3	3	3	4	3	4	3	3	3	4	3	4	3	3	3	4	3	4	4	4	3	NaN	NaN	NaN	91876	122690	120100	371520	42313	124780	873270	0.138695	0.893788	-0.161643	-0.375117	>sp|P06744|G6PI_HUMAN Glucose-6-phosphate isomerase OS=Homo sapiens GN=GPI PE=1 SV=4	GPI	Glucose-6-phosphate isomerase	P06744
21.6043	21.4742	21.9422	21.6721	18.7461	18.211				3	20489000	3	3	2	2	1	1	3	3	2	2	1	1	3	3	2	2	1	1	3	3	1	3	3	3	311590	269430	360600	546430	97292	122090	1707400	0.917319	0.399746	-2.13051	-1.9642	>sp|P06748|NPM_HUMAN Nucleophosmin OS=Homo sapiens GN=NPM1 PE=1 SV=2	NPM1	Nucleophosmin	P06748
24.2061	24.6109	24.3779	24.9477	23.5984	24.6277				12	181040000	10	9	10	11	8	9	10	10	11	12	8	9	10	10	11	12	8	9	11	12	1	11	12	12	1042500	1831800	1822900	4258000	523030	1171100	10649000	0.00542862	0.995925	-0.0070165	-0.0165637	>sp|P07195|LDHB_HUMAN L-lactate dehydrogenase B chain OS=Homo sapiens GN=LDHB PE=1 SV=2	LDHB	L-lactate dehydrogenase B chain	P07195
20.1533	20.3708	20.1777	20.7968	20.2029	20.3353				4	10381000	3	3	4	3	2	3	3	3	4	3	2	3	3	3	4	3	2	3	4	4	1	4	4	4	32876	52673	37523	113030	16806	43676	296590	0.475027	0.626909	0.211083	1.09521	>sp|P07237|PDIA1_HUMAN Protein disulfide-isomerase OS=Homo sapiens GN=P4HB PE=1 SV=3	P4HB	Protein disulfide-isomerase	P07237
23.8047	23.983	23.9347	23.8714	23.3348	23.7704				11	113260000	11	10	9	11	6	10	11	10	9	11	6	10	11	10	9	11	6	10	11	11	2	NaN	NaN	NaN	692530	594470	813330	1828700	321750	673480	4924200	0.649374	0.549934	-0.248577	-1.43657	>sp|P07355|ANXA2_HUMAN Annexin A2 OS=Homo sapiens GN=ANXA2 PE=1 SV=2;>sp|A6NMY6|AXA2L_HUMAN Putative annexin A2-like protein OS=Homo sapiens GN=ANXA2P2 PE=5 SV=2	ANXA2;ANXA2P2	Annexin A2;Putative annexin A2-like protein	P07355;A6NMY6
24.2906	24.236	24.6488	25.3867	24.9506	25.0651				18	249920000	2	3	3	3	3	3	3	4	4	4	4	4	14	15	15	17	15	14	3	4	1	3	4	18	898510	947740	1475200	5176700	2051400	1946600	12496000	1.80613	0.110333	0.742365	4.03824	>sp|P07437|TBB5_HUMAN Tubulin beta chain OS=Homo sapiens GN=TUBB PE=1 SV=2	TUBB	Tubulin beta chain	P07437
23.5147	23.3896	23.5536	23.5917	22.585	23.0251				6	83612000	6	6	6	6	6	6	6	6	6	6	6	6	6	6	6	6	6	6	6	6	2	NaN	NaN	NaN	1508900	1151900	1644400	3467800	640600	876640	9290300	0.639103	0.542638	-0.418659	-1.41657	>sp|P07737|PROF1_HUMAN Profilin-1 OS=Homo sapiens GN=PFN1 PE=1 SV=2	PFN1	Profilin-1	P07737
19.3496	19.4526	19.4096	20.1556	18.9936	19.4258				3	5657700	2	3	3	3	1	2	2	3	3	3	1	2	2	3	3	3	1	2	3	3	1	3	3	3	5501.6	11435	11917	31052	2253.6	6836.7	68996	0.13072	0.89593	0.121061	0.355625	>sp|P07814|SYEP_HUMAN Bifunctional glutamate/proline--tRNA ligase OS=Homo sapiens GN=EPRS PE=1 SV=5	EPRS	Bifunctional glutamate/proline--tRNA ligase;Glutamate--tRNA ligase;Proline--tRNA ligase	P07814
24.0744	24.7581	24.3568	24.6095	23.6341	24.0924				17	145000000	8	9	9	10	6	8	8	9	9	10	6	8	13	15	16	17	12	15	10	10	3	NaN	NaN	NaN	619790	821440	922670	910800	529440	589800	4393900	0.341505	0.723753	-0.284407	-0.825439	>sp|P07900|HS90A_HUMAN Heat shock protein HSP 90-alpha OS=Homo sapiens GN=HSP90AA1 PE=1 SV=5	HSP90AA1	Heat shock protein HSP 90-alpha	P07900
21.6659	22.3683	22.4531	22.8766	22.2125	22.7232				6	44164000	6	6	6	6	5	5	6	6	6	6	5	5	6	6	6	6	5	5	6	6	6	NaN	NaN	NaN	230760	358950	451450	1022400	254820	279540	2597900	0.619997	0.54688	0.441658	1.37935	>sp|P07910|HNRPC_HUMAN Heterogeneous nuclear ribonucleoproteins C1/C2 OS=Homo sapiens GN=HNRNPC PE=1 SV=4;>sp|P0DMR1|HNRC4_HUMAN Heterogeneous nuclear ribonucleoprotein C-like 4 OS=Homo sapiens GN=HNRNPCL4 PE=3 SV=1;>sp|O60812|HNRC1_HUMAN Heterogeneous nuc	HNRNPC;HNRNPCL1;LOC649330;LOC440563	Heterogeneous nuclear ribonucleoproteins C1/C2;Heterogeneous nuclear ribonucleoprotein C-like 1	P07910;P0DMR1;O60812;B7ZW38;B2RXH8
21.7747	21.9285	21.6839	22.5188	21.3196	21.9593				5	31387000	5	5	5	5	4	5	5	5	5	5	4	5	5	5	5	5	4	5	5	5	1	5	5	5	131640	127300	151030	454670	63587	154080	1082300	0.143589	0.905423	0.136886	0.386985	>sp|P08195|4F2_HUMAN 4F2 cell-surface antigen heavy chain OS=Homo sapiens GN=SLC3A2 PE=1 SV=3	SLC3A2	4F2 cell-surface antigen heavy chain	P08195
25.7978	26.2183	25.9873	26.0873	25.3469	25.83				21	465800000	9	10	10	11	10	9	16	19	20	21	19	19	16	19	20	21	19	19	11	21	3	NaN	NaN	NaN	1619600	2556700	2624900	3905100	1380600	2028300	14115000	0.422614	0.676879	-0.246438	-0.99071	>sp|P08238|HS90B_HUMAN Heat shock protein HSP 90-beta OS=Homo sapiens GN=HSP90AB1 PE=1 SV=4	HSP90AB1	Heat shock protein HSP 90-beta	P08238
22.2775	22.3288	22.3142	22.0664	22.7235	22.8858				6	40356000	6	6	6	6	6	5	6	6	6	6	6	5	6	6	6	6	6	5	6	6	1	6	6	6	321840	313800	375350	552570	401640	408680	2373900	0.428734	0.680899	0.251731	1.00299	>sp|P08621|RU17_HUMAN U1 small nuclear ribonucleoprotein 70 kDa OS=Homo sapiens GN=SNRNP70 PE=1 SV=2	SNRNP70	U1 small nuclear ribonucleoprotein 70 kDa	P08621
22.1562	22.2988	22.6507	23.3159	22.6262	22.8386				13	53119000	6	8	10	10	7	8	6	8	10	10	7	8	9	11	13	13	10	11	10	10	2	NaN	NaN	NaN	149620	218220	244710	578340	166320	205100	1562300	1.04335	0.298596	0.558317	2.22112	>sp|P08670|VIME_HUMAN Vimentin OS=Homo sapiens GN=VIM PE=1 SV=4	VIM	Vimentin	P08670
24.0676	23.5786	23.6755	23.3194	23.6793	23.355				8	104860000	8	6	8	8	6	7	8	6	8	8	6	7	8	6	8	8	6	7	8	8	1	8	8	8	4070400	1748300	3220700	7843400	1469100	2620700	20972000	0.791293	0.492732	-0.322709	-1.71391	>sp|P08708|RS17_HUMAN 40S ribosomal protein S17 OS=Homo sapiens GN=RPS17 PE=1 SV=2	RPS17	40S ribosomal protein S17	P08708
23.6067	23.8313	23.7903	23.7506	22.9774	23.0713				7	93061000	6	6	6	6	6	6	6	6	6	6	6	6	7	7	7	7	7	7	6	6	2	NaN	NaN	NaN	730140	849610	939890	1684000	454450	511990	5170100	0.875817	0.411821	-0.476302	-1.88117	>sp|P09651|ROA1_HUMAN Heterogeneous nuclear ribonucleoprotein A1 OS=Homo sapiens GN=HNRNPA1 PE=1 SV=5	HNRNPA1	Heterogeneous nuclear ribonucleoprotein A1	P09651
25.3235	25.7337	25.4072	24.6914	25.1965	25.1807				4	272680000	2	1	2	2	2	2	2	1	2	2	2	2	4	3	4	4	4	4	2	2	3	NaN	NaN	NaN	11434000	11078000	11792000	6321300	6976200	6934100	54536000	1.05234	0.304074	-0.465258	-2.23976	>sp|Q71UI9|H2AV_HUMAN Histone H2A.V OS=Homo sapiens GN=H2AFV PE=1 SV=3;>sp|P0C0S5|H2AZ_HUMAN Histone H2A.Z OS=Homo sapiens GN=H2AFZ PE=1 SV=2;>sp|Q96QV6|H2A1A_HUMAN Histone H2A type 1-A OS=Homo sapiens GN=HIST1H2AA PE=1 SV=3	H2AFV;H2AFZ;HIST1H2AA	Histone H2A.V;Histone H2A.Z;Histone H2A type 1-A	Q71UI9;P0C0S5;Q96QV6
24.0705	24.1897	23.5472	24.0809	23.1673	23.8504				4	112660000	3	3	3	4	3	3	3	3	3	4	3	3	3	3	3	4	3	3	4	4	4	NaN	NaN	NaN	3287200	3335300	2223100	5866800	1543100	2521600	18777000	0.281522	0.783209	-0.236253	-0.699162	>sp|P62987|RL40_HUMAN Ubiquitin-60S ribosomal protein L40 OS=Homo sapiens GN=UBA52 PE=1 SV=2;>sp|P62979|RS27A_HUMAN Ubiquitin-40S ribosomal protein S27a OS=Homo sapiens GN=RPS27A PE=1 SV=2;>sp|P0CG47|UBB_HUMAN Polyubiquitin-B OS=Homo sapiens GN=UBB PE=1 SV	UBA52;RPS27A;UBB;UBC	Ubiquitin-60S ribosomal protein L40;Ubiquitin;60S ribosomal protein L40;Ubiquitin-40S ribosomal protein S27a;Ubiquitin;40S ribosomal protein S27a;Polyubiquitin-B;Ubiquitin;Polyubiquitin-C;Ubiquitin	P62987;P62979;P0CG47;P0CG48
20.811	21.3365	21.497	21.42	20.906	21.1548				3	18750000	3	3	3	3	2	2	3	3	3	3	2	2	3	3	3	3	2	2	3	3	2	NaN	NaN	NaN	254390	298680	431160	749010	120180	229950	2083400	0.0751644	0.949136	-0.0545133	-0.213913	>sp|Q01105|SET_HUMAN Protein SET OS=Homo sapiens GN=SET PE=1 SV=3;>sp|P0DME0|SETLP_HUMAN Protein SETSIP OS=Homo sapiens GN=SETSIP PE=1 SV=1	SET	Protein SET	Q01105;P0DME0
22.7316	22.9515	22.9108	22.9054	22.6298	22.8493				14	56493000	2	2	3	3	2	3	9	9	10	11	6	9	11	11	12	13	8	11	4	12	2	NaN	NaN	NaN	244270	253720	354470	574880	116550	221510	1765400	0.2575	0.822781	-0.0698096	-0.647298	>sp|P0DMV9|HS71B_HUMAN Heat shock 70 kDa protein 1B OS=Homo sapiens GN=HSPA1B PE=1 SV=1;>sp|P0DMV8|HS71A_HUMAN Heat shock 70 kDa protein 1A OS=Homo sapiens GN=HSPA1A PE=1 SV=1			P0DMV9;P0DMV8
25.4698	25.3654	25.8815	24.7824	25.4567	25.9038				7	331540000	7	7	7	7	7	7	7	7	7	7	7	7	7	7	7	7	7	7	7	7	3	NaN	NaN	NaN	4594000	4136700	6478200	5416500	3945000	5569500	30140000	0.203963	0.87834	-0.191257	-0.528329	>sp|Q01081|U2AF1_HUMAN Splicing factor U2AF 35 kDa subunit OS=Homo sapiens GN=U2AF1 PE=1 SV=3;>sp|P0DN76|U2AF5_HUMAN Splicing factor U2AF 35 kDa subunit-like protein OS=Homo sapiens GN=U2AF1L5 PE=1 SV=1;>sp|Q8WU68|U2AF4_HUMAN Splicing factor U2AF 26 kDa su	U2AF1;U2AF1L4	Splicing factor U2AF 35 kDa subunit;Splicing factor U2AF 26 kDa subunit	Q01081;P0DN76;Q8WU68
20.1467	20.5086	18.6006	21.2772	20.2091	20.3193				2	11521000	2	2	1	2	2	2	2	2	1	2	2	2	2	2	1	2	2	2	2	2	3	NaN	NaN	NaN	118310	176610	159690	500800	135440	189280	1280100	0.557123	0.562621	0.849883	1.25667	>sp|P0DP25|CALM3_HUMAN Calmodulin-3 OS=Homo sapiens GN=CALM3 PE=1 SV=1;>sp|P0DP24|CALM2_HUMAN Calmodulin-2 OS=Homo sapiens GN=CALM2 PE=1 SV=1;>sp|P0DP23|CALM1_HUMAN Calmodulin-1 OS=Homo sapiens GN=CALM1 PE=1 SV=1			P0DP25;P0DP24;P0DP23
22.1947	22.4505	22.3747	22.0701	21.9113	21.7612				2	33992000	2	2	2	2	2	2	2	2	2	2	2	2	2	2	2	2	2	2	2	2	1	2	2	2	767780	780300	886650	1373600	462970	584650	4855900	1.6571	0.131143	-0.425749	-3.63694	>sp|P10599|THIO_HUMAN Thioredoxin OS=Homo sapiens GN=TXN PE=1 SV=3	TXN	Thioredoxin	P10599
25.5354	25.7735	25.8009	25.8347	25.0038	25.518				23	408510000	23	23	23	23	21	21	23	23	23	23	21	21	23	23	23	23	21	21	23	23	1	23	23	23	1903500	2025100	2350500	3355000	1460900	1670900	12766000	0.417113	0.681577	-0.251154	-0.979654	>sp|P10809|CH60_HUMAN 60 kDa heat shock protein, mitochondrial OS=Homo sapiens GN=HSPD1 PE=1 SV=2	HSPD1	60 kDa heat shock protein, mitochondrial	P10809
22.7255	23.0679	23.1648	23.5269	22.909	23.2667				14	74343000	11	12	11	12	7	12	11	12	11	12	7	12	12	13	12	13	8	13	13	13	1	13	13	14	279090	375890	471200	797170	190540	364220	2478100	0.483287	0.62925	0.248164	1.11156	>sp|P11021|GRP78_HUMAN 78 kDa glucose-regulated protein OS=Homo sapiens GN=HSPA5 PE=1 SV=2	HSPA5	78 kDa glucose-regulated protein	P11021
24.9907	25.1481	25.12	25.4387	25.101	25.2319				20	595400000	14	14	16	16	15	16	18	18	20	20	19	20	18	18	20	20	19	20	16	20	2	NaN	NaN	NaN	3011700	2821600	3811300	3841100	2244300	2312600	18043000	0.712296	0.514	0.170895	1.55921	>sp|P11142|HSP7C_HUMAN Heat shock cognate 71 kDa protein OS=Homo sapiens GN=HSPA8 PE=1 SV=1	HSPA8	Heat shock cognate 71 kDa protein	P11142
21.632	21.7494	22.3906	21.07	21.8232	22.346				3	28978000	3	3	3	2	3	3	3	3	3	2	3	3	3	3	3	2	3	3	3	3	2	NaN	NaN	NaN	458780	475610	703780	361980	567300	652370	3219800	0.150881	0.898182	-0.177606	-0.404545	>sp|P11233|RALA_HUMAN Ras-related protein Ral-A OS=Homo sapiens GN=RALA PE=1 SV=1	RALA	Ras-related protein Ral-A	P11233
20.4843	20.5718	19.0494	21.0381	20.5191	20.7494				4	12710000	2	2	2	4	2	2	2	2	2	4	2	2	2	2	2	4	2	2	4	4	1	4	4	4	79201	81925	73288	365430	75705	118830	794380	0.64203	0.546581	0.733716	1.42227	>sp|P12004|PCNA_HUMAN Proliferating cell nuclear antigen OS=Homo sapiens GN=PCNA PE=1 SV=1	PCNA	Proliferating cell nuclear antigen	P12004
21.4065	20.9666	21.1908	21.8597	21.5827	21.668				6	22364000	2	2	2	2	2	2	2	2	2	2	2	2	5	6	4	5	6	5	2	2	2	NaN	NaN	NaN	134550	94962	127210	431880	159920	169660	1118200	1.56839	0.144	0.515482	3.41049	>sp|P12236|ADT3_HUMAN ADP/ATP translocase 3 OS=Homo sapiens GN=SLC25A6 PE=1 SV=4;>sp|P12235|ADT1_HUMAN ADP/ATP translocase 1 OS=Homo sapiens GN=SLC25A4 PE=1 SV=4	SLC25A6;SLC25A4	ADP/ATP translocase 3;ADP/ATP translocase 1	P12236;P12235
20.6345	21.0114	21.4425	21.2322	21.0245	21.4381				4	18105000	2	2	4	4	2	3	2	2	4	4	2	3	2	2	4	4	2	3	4	4	1	4	4	4	60922	90135	199060	406130	81371	227390	1065000	0.315321	0.738047	0.2021	0.770826	>sp|P12277|KCRB_HUMAN Creatine kinase B-type OS=Homo sapiens GN=CKB PE=1 SV=1	CKB	Creatine kinase B-type	P12277
19.7859	20.1528	20.0032	20.2989	19.5856	19.8743				3	7674500	2	2	2	3	1	3	2	2	2	3	1	3	2	2	2	3	1	3	3	3	1	3	3	3	22070	37462	33663	101370	11855	33405	239830	0.0935138	0.931899	-0.0610205	-0.261972	>sp|P12956|XRCC6_HUMAN X-ray repair cross-complementing protein 6 OS=Homo sapiens GN=XRCC6 PE=1 SV=2	XRCC6	X-ray repair cross-complementing protein 6	P12956
23.5615	24.0405	24.0041	24.3896	23.5739	23.9668				19	132860000	13	8	16	15	12	13	14	9	17	16	13	14	14	9	17	16	13	14	18	19	1	18	19	19	341570	293870	493270	1202000	251820	369950	2952500	0.14241	0.902834	0.108088	0.384133	>sp|P13639|EF2_HUMAN Elongation factor 2 OS=Homo sapiens GN=EEF2 PE=1 SV=4	EEF2	Elongation factor 2	P13639
24.7718	25.2451	25.0333	25.6069	24.4412	25.1702				19	289660000	16	18	17	19	17	18	16	18	17	19	17	18	16	18	17	19	17	18	19	19	2	NaN	NaN	NaN	1040200	1162800	1212600	3577900	589160	1194800	8777500	0.0526079	0.955968	0.0560265	0.152853	>sp|P14618|KPYM_HUMAN Pyruvate kinase PKM OS=Homo sapiens GN=PKM PE=1 SV=4	PKM	Pyruvate kinase PKM	P14618
19.6382	19.8572	20.1343	20.4619	19.5511	20.0065				5	8200400	2	3	2	3	2	3	2	3	2	3	2	3	3	4	3	4	3	4	4	4	1	4	4	5	19210	19727	31698	86153	11887	36334	205010	0.163101	0.908623	0.12991	0.433646	>sp|P14625|ENPL_HUMAN Endoplasmin OS=Homo sapiens GN=HSP90B1 PE=1 SV=1	HSP90B1	Endoplasmin	P14625
19.9582	20.5192	20.6114	20.6407	19.8435	20.3799				2	11270000	2	2	2	2	2	2	2	2	2	2	2	2	2	2	2	2	2	2	2	2	2	NaN	NaN	NaN	81488	113960	185870	252180	59055	112420	804980	0.0853534	0.940498	-0.0748857	-0.240766	>sp|P15259|PGAM2_HUMAN Phosphoglycerate mutase 2 OS=Homo sapiens GN=PGAM2 PE=1 SV=3;>sp|P18669|PGAM1_HUMAN Phosphoglycerate mutase 1 OS=Homo sapiens GN=PGAM1 PE=1 SV=2	PGAM2;PGAM1	Phosphoglycerate mutase 2;Phosphoglycerate mutase 1	P15259;P18669
19.9221	20.4073	20.4604	20.9305	20.1117	20.4197				4	10748000	3	4	4	4	3	3	3	4	4	4	3	3	3	4	4	4	3	3	4	4	1	4	4	4	26348	50163	64341	124470	26074	44485	335890	0.31129	0.746497	0.224005	0.762352	>sp|P15311|EZRI_HUMAN Ezrin OS=Homo sapiens GN=EZR PE=1 SV=4	EZR	Ezrin	P15311
[truncated: 202 more rows]
[truncated: 1 more columns]

## Sheet: SMC1A 12k ProtGroup
Protein IDs	Majority protein IDs	Peptide counts (all)	Peptide counts (razor+unique)	Peptide counts (unique)	Protein names	Gene names	Fasta headers	Number of proteins	Peptides	Razor + unique peptides	Unique peptides	Peptides HeLaK_12k_1	Peptides HeLaK_12k_2	Peptides HeLaK_12k_3	Peptides SMC1A_12k_1	Peptides SMC1A_12k_2	Peptides SMC1A_12k_3	Razor + unique peptides HeLaK_12k_1	Razor + unique peptides HeLaK_12k_2	Razor + unique peptides HeLaK_12k_3	Razor + unique peptides SMC1A_12k_1	Razor + unique peptides SMC1A_12k_2	Razor + unique peptides SMC1A_12k_3	Unique peptides HeLaK_12k_1	Unique peptides HeLaK_12k_2	Unique peptides HeLaK_12k_3	Unique peptides SMC1A_12k_1	Unique peptides SMC1A_12k_2	Unique peptides SMC1A_12k_3	Sequence coverage [%]	Unique + razor sequence coverage [%]	Unique sequence coverage [%]	Mol. weight [kDa]	Sequence length	Sequence lengths	Q-value	Identification type HeLaK_12k_1	Identification type HeLaK_12k_2	Identification type HeLaK_12k_3	Identification type SMC1A_12k_1	Identification type SMC1A_12k_2	Identification type SMC1A_12k_3	Sequence coverage HeLaK_12k_1 [%]	Sequence coverage HeLaK_12k_2 [%]	Sequence coverage HeLaK_12k_3 [%]	Sequence coverage SMC1A_12k_1 [%]	Sequence coverage SMC1A_12k_2 [%]	Sequence coverage SMC1A_12k_3 [%]	Intensity
[truncated: 608 more rows]
[truncated: 38 more columns]

[truncated: 3 more sheets: SMC1A 12k filtered+analysed, CCDC93 25k ProtGroup, CCDC93 25k filtered+analysed]
