# Supplementary material for: Miniaturised interaction proteomics on a microfluidic platform with ultra-low input requirements
Source: Nat Commun. 2019 Apr 4;10:1525. doi: 10.1038/s41467-019-09533-y (PMC6449397; doi:10.1038/s41467-019-09533-y)
Supplement: Supplementary file 13 — Supplementary Data 10 [file 41467_2019_9533_MOESM13_ESM.xlsx]

## Sheet: GFP-Ab ProtGroup
Protein IDs	Majority protein IDs	Peptide counts (all)	Peptide counts (razor+unique)	Peptide counts (unique)	Protein names	Gene names	Fasta headers	Number of proteins	Peptides	Razor + unique peptides	Unique peptides	Peptides Ab6556_1	Peptides Ab6556_2	Peptides Ab6556_3	Peptides IgG_1	Peptides IgG_2	Peptides IgG_3	Razor + unique peptides Ab6556_1	Razor + unique peptides Ab6556_2	Razor + unique peptides Ab6556_3	Razor + unique peptides IgG_1	Razor + unique peptides IgG_2	Razor + unique peptides IgG_3	Unique peptides Ab6556_1	Unique peptides Ab6556_2	Unique peptides Ab6556_3	Unique peptides IgG_1	Unique peptides IgG_2	Unique peptides IgG_3	Sequence coverage [%]	Unique + razor sequence coverage [%]	Unique sequence coverage [%]	Mol. weight [kDa]	Sequence length	Sequence lengths	Fraction average	Fraction 1	Fraction 3	Q-value	Identification type Ab6556_1	Identification type Ab6556_2	Identification type Ab6556_3	Identification type IgG_1	Identification type IgG_2	Identification type IgG_3	Sequence coverage Ab6556_1 [%]	Sequence coverage Ab6556_2 [%]	Sequence coverage Ab6556_3 [%]	Sequence coverage IgG_1 [%]
P11488;P63096;P19087;P09471;P08754;A8MTJ3;P04899;P38405;P63092;Q5JWF2	P11488;P63096;P19087;P09471;P08754;A8MTJ3;P04899;P38405;P63092;Q5JWF2	1;1;1;1;1;1;1;1;1;1	1;1;1;1;1;1;1;1;1;1	1;1;1;1;1;1;1;1;1;1	Guanine nucleotide-binding protein G(t) subunit alpha-1;Guanine nucleotide-binding protein G(i) subunit alpha-1;Guanine nucleotide-binding protein G(t) subunit alpha-2;Guanine nucleotide-binding protein G(o) subunit alpha;Guanine nucleotide-binding protein G(k) subunit alpha;Guanine nucleotide-binding protein G(t) subunit alpha-3;Guanine nucleotide-binding protein G(i) subunit alpha-2;Guanine nuc…	GNAT1;GNAI1;GNAT2;GNAO1;GNAI3;GNAT3;GNAI2;GNAL;GNAS	>sp|P11488|GNAT1_HUMAN Guanine nucleotide-binding protein G(t) subunit alpha-1 OS=Homo sapiens GN=GNAT1 PE=1 SV=5;>sp|P63096|GNAI1_HUMAN Guanine nucleotide-binding protein G(i) subunit alpha-1 OS=Homo sapiens GN=GNAI1 PE=1 SV=2;>sp|P19087|GNAT2_HUMAN Guani	10	1	1	1	1	1	1	1	1	1	1	1	1	1	1	1	1	1	1	1	1	1	3.1	3.1	3.1	40.04	350	350;354;354;354;354;354;355;381;394;1037	2	3	3	0	By MS/MS	By matching	By matching	By MS/MS	By MS/MS	By MS/MS	3.1	3.1	3.1	3.1
B9A064	B9A064	1	1	1	Immunoglobulin lambda-like polypeptide 5	IGLL5	>sp|B9A064|IGLL5_HUMAN Immunoglobulin lambda-like polypeptide 5 OS=Homo sapiens GN=IGLL5 PE=2 SV=2	1	1	1	1	0	0	0	1	1	1	0	0	0	1	1	1	0	0	0	1	1	1	3.7	3.7	3.7	23.063	214	214	3		3	0.0076628	By matching	By matching	By matching	By matching	By MS/MS	By matching	0	0	0	3.7
CON__ENSEMBL:ENSBTAP00000024466;CON__ENSEMBL:ENSBTAP00000024462	CON__ENSEMBL:ENSBTAP00000024466;CON__ENSEMBL:ENSBTAP00000024462	2;2	2;2	2;2			>ENSEMBL:ENSBTAP00000024466 (Bos taurus) 44 kDa protein;>ENSEMBL:ENSBTAP00000024462 (Bos taurus) 47 kDa protein	2	2	2	2	0	0	0	2	2	2	0	0	0	2	2	2	0	0	0	2	2	2	7	7	7	43.9	401	401;419	3		12	0	By matching	By matching	By matching	By matching	By MS/MS	By MS/MS	0	0	0	7
CON__ENSEMBL:ENSBTAP00000031900	CON__ENSEMBL:ENSBTAP00000031900	1	1	1			>ENSEMBL:ENSBTAP00000031900 (Bos taurus) 121 kDa protein	1	1	1	1	0	0	0	0	1	0	0	0	0	0	1	0	0	0	0	0	1	0	1.5	1.5	1.5	121.45	1064	1064	3		1	0	By matching	By matching	By matching	By matching	By MS/MS	By matching	0	0	0	0
CON__P00761	CON__P00761	2	2	2			>P00761 SWISS-PROT:P00761|TRYP_PIG Trypsin - Sus scrofa (Pig).	1	2	2	2	2	1	2	2	2	2	2	1	2	2	2	2	2	1	2	2	2	2	17.3	17.3	17.3	24.409	231	231	2.12	14	18	0	By MS/MS	By MS/MS	By MS/MS	By MS/MS	By MS/MS	By MS/MS	17.3	8.7	17.3	17.3
P02533;CON__P02533;Q04695;CON__Q04695;CON__Q9QWL7;P19012;CON__P19012;CON__Q9Z2K1;CON__Q3ZAW8;CON__ENSEMBL:ENSP00000377550;CON__Q6IFX2;P13646;CON__P13646-1	P02533;CON__P02533	6;6;2;2;2;2;2;2;2;1;1;1;1	2;2;1;1;1;0;0;0;0;0;0;0;0	2;2;1;1;1;0;0;0;0;0;0;0;0	Keratin, type I cytoskeletal 14	KRT14	>sp|P02533|K1C14_HUMAN Keratin, type I cytoskeletal 14 OS=Homo sapiens GN=KRT14 PE=1 SV=4;>P02533 SWISS-PROT:P02533 Tax_Id=9606 Gene_Symbol=KRT14 Keratin, type I cytoskeletal 14	13	6	2	2	4	5	4	5	5	5	1	1	1	2	2	2	1	1	1	2	2	2	15	5.9	5.9	51.561	472	472;472;432;432;433;456;456;469;474;420;452;458;458	2.33	3	6	0	By matching	By matching	By MS/MS	By matching	By MS/MS	By MS/MS	9.1	11.9	9.1	12.3
P02538;CON__P02538;P12035;CON__P12035	P02538;CON__P02538	9;9;1;1	2;2;0;0	1;1;0;0	Keratin, type II cytoskeletal 6A	KRT6A	>sp|P02538|K2C6A_HUMAN Keratin, type II cytoskeletal 6A OS=Homo sapiens GN=KRT6A PE=1 SV=3;>P02538 SWISS-PROT:P02538 Tax_Id=9606 Gene_Symbol=KRT6A Keratin, type II cytoskeletal 6A	4	9	2	1	8	8	8	2	2	1	2	2	2	1	1	0	1	1	1	0	0	0	17	4.8	1.8	60.044	564	564;564;628;629	1.44	7	2	0	By MS/MS	By matching	By MS/MS	By matching	By MS/MS	By matching	16	16	14.9	5.1
CON__P02662	CON__P02662	1	1	1			>P02662 SWISS-PROT:P02662 Alpha-S1-casein - Bos taurus (Bovine).	1	1	1	1	0	1	1	0	0	0	0	1	1	0	0	0	0	1	1	0	0	0	6	6	6	22.975	199	199	1	2		0.003876	By matching	By matching	By MS/MS	By matching	By matching	By matching	0	6	6	0
CON__P02754	CON__P02754	2	2	2			>P02754 SWISS-PROT:P02754 Beta-lactoglobulin - Bos taurus (Bovine).	1	2	2	2	1	1	1	1	2	2	1	1	1	1	2	2	1	1	1	1	2	2	14.8	14.8	14.8	18.281	162	162	2.25	3	5	0	By MS/MS	By matching	By matching	By matching	By MS/MS	By MS/MS	6.2	6.2	6.2	8.6
CON__P02769;P02768;CON__P02768-1	CON__P02769	16;1;1	16;1;1	16;1;1			>P02769 SWISS-PROT:P02769 (Bos taurus) Bovine serum albumin precursor	3	16	16	16	9	8	8	14	12	13	9	8	8	14	12	13	9	8	8	14	12	13	30	30	30	69.293	607	607;609;609	2.39	28	64	0	By MS/MS	By MS/MS	By MS/MS	By MS/MS	By MS/MS	By MS/MS	17	14.8	14.8	27.2
P05787;CON__P05787;CON__H-INV:HIT000292931;CON__Q9H552;CON__REFSEQ:XP_092267	P05787;CON__P05787	12;12;5;3;1	9;9;5;1;1	8;8;5;1;1	Keratin, type II cytoskeletal 8	KRT8	>sp|P05787|K2C8_HUMAN Keratin, type II cytoskeletal 8 OS=Homo sapiens GN=KRT8 PE=1 SV=7;>P05787 SWISS-PROT:P05787 Tax_Id=9606 Gene_Symbol=KRT8 Keratin, type II cytoskeletal 8	5	12	9	8	8	8	8	9	9	8	6	6	6	9	8	8	5	5	5	8	7	7	23	19	17.2	53.704	483	483;483;443;499;213	2.09	21	25	0	By MS/MS	By MS/MS	By MS/MS	By MS/MS	By MS/MS	By MS/MS	18	18	18	19
P08729;CON__Q3KNV1;CON__P08729;CON__Q9DCV7	P08729;CON__Q3KNV1;CON__P08729;CON__Q9DCV7	6;6;6;3	4;4;4;1	4;4;4;1	Keratin, type II cytoskeletal 7	KRT7	>sp|P08729|K2C7_HUMAN Keratin, type II cytoskeletal 7 OS=Homo sapiens GN=KRT7 PE=1 SV=5;>Q3KNV1 TREMBL:Q3KNV1;Q96GE1 Tax_Id=9606 Gene_Symbol=KRT7 keratin 7;>P08729 SWISS-PROT:P08729 Tax_Id=9606 Gene_Symbol=KRT7 Keratin, type II cytoskeletal 7;>Q9DCV7 SWISS	4	6	4	4	2	3	2	3	3	3	1	2	1	3	2	3	1	2	1	3	2	3	11.9	10	10	51.385	469	469;469;469;457	2.33	4	8	0	By matching	By MS/MS	By MS/MS	By MS/MS	By MS/MS	By MS/MS	4.5	7	4.5	7.5
P08779;CON__P08779	P08779;CON__P08779	8;8	6;6	4;4	Keratin, type I cytoskeletal 16	KRT16	>sp|P08779|K1C16_HUMAN Keratin, type I cytoskeletal 16 OS=Homo sapiens GN=KRT16 PE=1 SV=4;>P08779 SWISS-PROT:P08779 Tax_Id=9606 Gene_Symbol=KRT16 Keratin, type I cytoskeletal 16	2	8	6	4	5	8	6	3	4	4	3	6	4	1	2	2	2	4	3	0	1	1	22.8	19	13.7	51.267	473	473;473	1.56	13	5	0	By MS/MS	By MS/MS	By MS/MS	By matching	By MS/MS	By matching	13.1	22.8	16.1	6.3
CON__P12763;P02765	CON__P12763;P02765	2;1	2;1	2;1	Alpha-2-HS-glycoprotein;Alpha-2-HS-glycoprotein chain A;Alpha-2-HS-glycoprotein chain B	AHSG	>P12763 SWISS-PROT:P12763 (Bos taurus) Alpha-2-HS-glycoprotein precursor;>sp|P02765|FETUA_HUMAN Alpha-2-HS-glycoprotein OS=Homo sapiens GN=AHSG PE=1 SV=1	2	2	2	2	2	1	2	2	2	2	2	1	2	2	2	2	2	1	2	2	2	2	6.4	6.4	6.4	38.418	359	359;367	2.09	5	6	0	By MS/MS	By matching	By matching	By matching	By MS/MS	By MS/MS	6.4	2.8	6.4	6.4
P13645;CON__P13645;CON__P02535-1;Q7Z3Z0;CON__Q7Z3Z0;CON__A2A4G1;Q7Z3Y8;CON__Q7Z3Y8;Q7Z3Y7;CON__Q148H6;CON__Q7Z3Y7;CON__P08730-1;Q7Z3Y9;CON__Q7Z3Y9;Q99456;CON__Q99456	P13645;CON__P13645	16;16;3;2;2;2;2;2;2;2;2;1;1;1;1;1	16;16;3;2;2;2;2;2;2;2;2;1;1;1;1;1	14;14;2;1;1;0;1;1;1;1;1;0;0;0;0;0	Keratin, type I cytoskeletal 10	KRT10	>sp|P13645|K1C10_HUMAN Keratin, type I cytoskeletal 10 OS=Homo sapiens GN=KRT10 PE=1 SV=6;>P13645 SWISS-PROT:P13645 Tax_Id=9606 Gene_Symbol=KRT10 Keratin, type I cytoskeletal 10	16	16	16	14	15	14	14	12	13	11	15	14	14	12	13	11	13	12	12	10	11	9	35.3	35.3	32.2	58.826	584	584;593;570;450;450;456;459;459;464;464;486;437;468;468;494;494	1.91	48	40	0	By MS/MS	By MS/MS	By MS/MS	By MS/MS	By MS/MS	By MS/MS	33.7	30.3	31	26.9
P13647;CON__P13647	P13647;CON__P13647	8;8	6;6	1;1	Keratin, type II cytoskeletal 5	KRT5	>sp|P13647|K2C5_HUMAN Keratin, type II cytoskeletal 5 OS=Homo sapiens GN=KRT5 PE=1 SV=3;>P13647 SWISS-PROT:P13647 Tax_Id=9606 Gene_Symbol=KRT5 Keratin, type II cytoskeletal 5	2	8	6	1	6	6	6	3	3	3	4	4	4	2	2	2	1	1	1	0	0	0	13.9	10.2	1.5	62.378	590	590;590	1.67	12	6	0	By MS/MS	By MS/MS	By MS/MS	By MS/MS	By MS/MS	By matching	10.3	10.3	10.2	5.6
Q5D862;CON__Q5D862	Q5D862;CON__Q5D862	2;2	2;2	2;2	Filaggrin-2	FLG2	>sp|Q5D862|FILA2_HUMAN Filaggrin-2 OS=Homo sapiens GN=FLG2 PE=1 SV=1;>Q5D862 SWISS-PROT:Q5D862 Tax_Id=9606 Gene_Symbol=FLG2 Filaggrin-2	2	2	2	2	0	0	0	1	1	1	0	0	0	1	1	1	0	0	0	1	1	1	1	1	1	248.07	2391	2391;2391	3		3	0	By matching	By matching	By matching	By matching	By MS/MS	By MS/MS	0	0	0	0.5
CON__Q9R0H5;CON__Q6NXH9;Q3SY84;CON__Q3SY84;Q86Y46;CON__Q32MB2	CON__Q9R0H5;CON__Q6NXH9;Q3SY84;CON__Q3SY84;Q86Y46;CON__Q32MB2	2;2;1;1;1;1	1;1;1;1;1;1	1;1;1;1;1;1	Keratin, type II cytoskeletal 71;Keratin, type II cytoskeletal 73	KRT71;KRT73	>Q9R0H5 SWISS-PROT:Q9R0H5 Tax_Id=10090 Gene_Symbol=Krt71 Keratin, type II cytoskeletal 6G;>Q6NXH9 TREMBL:Q6NXH9 Tax_Id=10090 Gene_Symbol=Krt73 Keratin 73;>sp|Q3SY84|K2C71_HUMAN Keratin, type II cytoskeletal 71 OS=Homo sapiens GN=KRT71 PE=1 SV=3;>Q3SY84 SWI	6	2	1	1	1	1	2	1	1	1	0	0	1	0	0	0	0	0	1	0	0	0	4.2	1.9	1.9	57.382	524	524;539;523;523;540;540	1	1		0	By matching	By matching	By MS/MS	By matching	By matching	By matching	2.3	2.3	4.2	2.3
Q86YZ3;CON__Q86YZ3	Q86YZ3;CON__Q86YZ3	2;2	2;2	2;2	Hornerin	HRNR	>sp|Q86YZ3|HORN_HUMAN Hornerin OS=Homo sapiens GN=HRNR PE=1 SV=2;>Q86YZ3 SWISS-PROT:Q86YZ3 Tax_Id=9606 Gene_Symbol=HRNR Hornerin	2	2	2	2	0	0	0	2	2	0	0	0	0	2	2	0	0	0	0	2	2	0	2.1	2.1	2.1	282.39	2850	2850;2850	3		4	0	By matching	By matching	By matching	By MS/MS	By MS/MS	By matching	0	0	0	2.1
Q13765;E9PAV3	Q13765;E9PAV3	2;2	2;2	2;2	Nascent polypeptide-associated complex subunit alpha	NACA	>sp|Q13765|NACA_HUMAN Nascent polypeptide-associated complex subunit alpha OS=Homo sapiens GN=NACA PE=1 SV=1;>sp|E9PAV3|NACAM_HUMAN Nascent polypeptide-associated complex subunit alpha, muscle-specific form OS=Homo sapiens GN=NACA PE=1 SV=1	2	2	2	2	1	1	1	1	1	1	1	1	1	1	1	1	1	1	1	1	1	1	13.5	13.5	13.5	23.384	215	215;2078	2	3	3	0	By matching	By MS/MS	By matching	By MS/MS	By matching	By matching	7	7	7	6.5
E9PRG8	E9PRG8	1	1	1		C11orf48	>sp|E9PRG8|CK098_HUMAN Uncharacterized protein C11orf98 OS=Homo sapiens GN=C11orf98 PE=4 SV=1	1	1	1	1	1	1	1	0	0	0	1	1	1	0	0	0	1	1	1	0	0	0	10.7	10.7	10.7	13.798	122	122	1	3		0	By matching	By MS/MS	By MS/MS	By matching	By matching	By matching	10.7	10.7	10.7	0
O00159	O00159	16	16	16	Unconventional myosin-Ic	MYO1C	>sp|O00159|MYO1C_HUMAN Unconventional myosin-Ic OS=Homo sapiens GN=MYO1C PE=1 SV=4	1	16	16	16	9	10	10	12	10	10	9	10	10	12	10	10	9	10	10	12	10	10	19.3	19.3	19.3	121.68	1063	1063	2.09	29	35	0	By MS/MS	By MS/MS	By MS/MS	By MS/MS	By MS/MS	By MS/MS	12.8	14.3	14.3	13.7
O00541	O00541	3	3	3	Pescadillo homolog	PES1	>sp|O00541|PESC_HUMAN Pescadillo homolog OS=Homo sapiens GN=PES1 PE=1 SV=1	1	3	3	3	1	3	2	1	1	1	1	3	2	1	1	1	1	3	2	1	1	1	6.8	6.8	6.8	68.002	588	588	1.67	6	3	0	By matching	By MS/MS	By MS/MS	By matching	By matching	By MS/MS	1.7	6.8	4.1	1.7
O15027	O15027	3	3	3	Protein transport protein Sec16A	SEC16A	>sp|O15027|SC16A_HUMAN Protein transport protein Sec16A OS=Homo sapiens GN=SEC16A PE=1 SV=3	1	3	3	3	1	2	1	1	1	1	1	2	1	1	1	1	1	2	1	1	1	1	2.6	2.6	2.6	233.51	2179	2179	1.86	4	3	0	By matching	By MS/MS	By matching	By MS/MS	By matching	By matching	0.4	1.7	0.4	0.9
O43143	O43143	1	1	1	Putative pre-mRNA-splicing factor ATP-dependent RNA helicase DHX15	DHX15	>sp|O43143|DHX15_HUMAN Pre-mRNA-splicing factor ATP-dependent RNA helicase DHX15 OS=Homo sapiens GN=DHX15 PE=1 SV=2	1	1	1	1	0	1	0	0	1	0	0	1	0	0	1	0	0	1	0	0	1	0	1.5	1.5	1.5	90.932	795	795	2	1	1	0	By matching	By MS/MS	By matching	By matching	By MS/MS	By matching	0	1.5	0	0
O43175	O43175	3	3	3	D-3-phosphoglycerate dehydrogenase	PHGDH	>sp|O43175|SERA_HUMAN D-3-phosphoglycerate dehydrogenase OS=Homo sapiens GN=PHGDH PE=1 SV=4	1	3	3	3	1	1	1	2	3	3	1	1	1	2	3	3	1	1	1	2	3	3	6.2	6.2	6.2	56.65	533	533	2.45	3	8	0	By MS/MS	By matching	By matching	By matching	By MS/MS	By MS/MS	2.4	2.4	2.4	4.7
O43324	O43324	1	1	1	Eukaryotic translation elongation factor 1 epsilon-1	EEF1E1	>sp|O43324|MCA3_HUMAN Eukaryotic translation elongation factor 1 epsilon-1 OS=Homo sapiens GN=EEF1E1 PE=1 SV=1	1	1	1	1	0	0	0	1	1	1	0	0	0	1	1	1	0	0	0	1	1	1	6.3	6.3	6.3	19.81	174	174	3		3	0	By matching	By matching	By matching	By MS/MS	By matching	By matching	0	0	0	6.3
O43395	O43395	1	1	1	U4/U6 small nuclear ribonucleoprotein Prp3	PRPF3	>sp|O43395|PRPF3_HUMAN U4/U6 small nuclear ribonucleoprotein Prp3 OS=Homo sapiens GN=PRPF3 PE=1 SV=2	1	1	1	1	0	1	1	0	0	0	0	1	1	0	0	0	0	1	1	0	0	0	2.2	2.2	2.2	77.528	683	683	1	2		0.0074906	By matching	By MS/MS	By matching	By matching	By matching	By matching	0	2.2	2.2	0
O43572	O43572	1	1	1	A-kinase anchor protein 10, mitochondrial	AKAP10	>sp|O43572|AKA10_HUMAN A-kinase anchor protein 10, mitochondrial OS=Homo sapiens GN=AKAP10 PE=1 SV=2	1	1	1	1	0	1	0	0	0	0	0	1	0	0	0	0	0	1	0	0	0	0	1.4	1.4	1.4	73.817	662	662	1	1		1	By matching	By MS/MS	By matching	By matching	By matching	By matching	0	1.4	0	0
O43709	O43709	2	2	2	Uncharacterized methyltransferase WBSCR22	WBSCR22	>sp|O43709|WBS22_HUMAN Probable 18S rRNA (guanine-N(7))-methyltransferase OS=Homo sapiens GN=WBSCR22 PE=1 SV=2	1	2	2	2	1	2	2	0	0	0	1	2	2	0	0	0	1	2	2	0	0	0	13.5	13.5	13.5	31.88	281	281	1	5		0	By matching	By MS/MS	By MS/MS	By matching	By matching	By matching	7.8	13.5	13.5	0
O43795;Q9UBC5	O43795	4;1	4;1	4;1	Unconventional myosin-Ib	MYO1B	>sp|O43795|MYO1B_HUMAN Unconventional myosin-Ib OS=Homo sapiens GN=MYO1B PE=1 SV=3	2	4	4	4	2	2	2	4	3	2	2	2	2	4	3	2	2	2	2	4	3	2	4.5	4.5	4.5	131.98	1136	1136;1043	2.2	6	9	0	By matching	By MS/MS	By matching	By MS/MS	By MS/MS	By matching	2.8	2.8	2.8	4.5
O60216;Q9H4I0	O60216	10;1	10;1	10;1	Double-strand-break repair protein rad21 homolog	RAD21	>sp|O60216|RAD21_HUMAN Double-strand-break repair protein rad21 homolog OS=Homo sapiens GN=RAD21 PE=1 SV=2	2	10	10	10	9	10	10	0	0	0	9	10	10	0	0	0	9	10	10	0	0	0	21.6	21.6	21.6	71.689	631	631;556	1	34		0	By MS/MS	By MS/MS	By MS/MS	By matching	By matching	By matching	17.9	21.6	21.6	0
Q99880;Q99879;Q99877;Q93079;Q5QNW6;P62807;P58876;P57053;O60814;Q8N257;Q16778;P33778;P23527;P06899;Q96A08	Q99880;Q99879;Q99877;Q93079;Q5QNW6;P62807;P58876;P57053;O60814;Q8N257;Q16778;P33778;P23527;P06899	3;3;3;3;3;3;3;3;3;2;2;2;2;2;1	3;3;3;3;3;3;3;3;3;2;2;2;2;2;1	3;3;3;3;3;3;3;3;3;2;2;2;2;2;1	Histone H2B type 1-L;Histone H2B type 1-M;Histone H2B type 1-N;Histone H2B type 1-H;Histone H2B type 2-F;Histone H2B type 1-C/E/F/G/I;Histone H2B type 1-D;Histone H2B type F-S;Histone H2B type 1-K;Histone H2B type 3-B;Histone H2B type 2-E;Histone H2B type 1-B;Histone H2B type 1-O;Histone H2B type 1-J	HIST1H2BL;HIST1H2BM;HIST1H2BN;HIST1H2BH;HIST2H2BF;HIST1H2BC;HIST1H2BD;H2BFS;HIST1H2BK;HIST3H2BB;HIST2H2BE;HIST1H2BB;HIST1H2BO;HIST1H2BJ	>sp|Q99880|H2B1L_HUMAN Histone H2B type 1-L OS=Homo sapiens GN=HIST1H2BL PE=1 SV=3;>sp|Q99879|H2B1M_HUMAN Histone H2B type 1-M OS=Homo sapiens GN=HIST1H2BM PE=1 SV=3;>sp|Q99877|H2B1N_HUMAN Histone H2B type 1-N OS=Homo sapiens GN=HIST1H2BN PE=1 SV=3;>sp|Q93	15	3	3	3	3	3	3	2	2	2	3	3	3	2	2	2	3	3	3	2	2	2	28.6	28.6	28.6	13.952	126	126;126;126;126;126;126;126;126;126;126;126;126;126;126;127	1.8	9	6	0	By MS/MS	By MS/MS	By MS/MS	By MS/MS	By MS/MS	By MS/MS	28.6	28.6	28.6	20.6
O75185	O75185	1	1	1	Calcium-transporting ATPase type 2C member 2	ATP2C2	>sp|O75185|AT2C2_HUMAN Calcium-transporting ATPase type 2C member 2 OS=Homo sapiens GN=ATP2C2 PE=1 SV=2	1	1	1	1	0	0	0	1	1	1	0	0	0	1	1	1	0	0	0	1	1	1	1.5	1.5	1.5	103.19	946	946	3		3	1	By matching	By matching	By matching	By matching	By MS/MS	By matching	0	0	0	1.5
O75367	O75367	1	1	1	Core histone macro-H2A.1	H2AFY	>sp|O75367|H2AY_HUMAN Core histone macro-H2A.1 OS=Homo sapiens GN=H2AFY PE=1 SV=4	1	1	1	1	1	1	1	0	0	0	1	1	1	0	0	0	1	1	1	0	0	0	5.9	5.9	5.9	39.617	372	372	1	3		0	By matching	By MS/MS	By matching	By matching	By matching	By matching	5.9	5.9	5.9	0
O75494;Q8WXF0	O75494;Q8WXF0	2;1	2;1	2;1	Serine/arginine-rich splicing factor 10;Serine/arginine-rich splicing factor 12	SRSF10;SRSF12	>sp|O75494|SRS10_HUMAN Serine/arginine-rich splicing factor 10 OS=Homo sapiens GN=SRSF10 PE=1 SV=1;>sp|Q8WXF0|SRS12_HUMAN Serine/arginine-rich splicing factor 12 OS=Homo sapiens GN=SRSF12 PE=2 SV=1	2	2	2	2	2	2	2	0	0	0	2	2	2	0	0	0	2	2	2	0	0	0	9.2	9.2	9.2	31.3	262	262;261	1	6		0	By matching	By MS/MS	By MS/MS	By matching	By matching	By matching	9.2	9.2	9.2	0
O75607	O75607	1	1	1	Nucleoplasmin-3	NPM3	>sp|O75607|NPM3_HUMAN Nucleoplasmin-3 OS=Homo sapiens GN=NPM3 PE=1 SV=3	1	1	1	1	0	0	0	0	1	1	0	0	0	0	1	1	0	0	0	0	1	1	9	9	9	19.343	178	178	3		2	0	By matching	By matching	By matching	By matching	By MS/MS	By matching	0	0	0	0
O75643	O75643	1	1	1	U5 small nuclear ribonucleoprotein 200 kDa helicase	SNRNP200	>sp|O75643|U520_HUMAN U5 small nuclear ribonucleoprotein 200 kDa helicase OS=Homo sapiens GN=SNRNP200 PE=1 SV=2	1	1	1	1	1	1	0	0	0	0	1	1	0	0	0	0	1	1	0	0	0	0	0.9	0.9	0.9	244.5	2136	2136	1	2		0.0074627	By matching	By MS/MS	By matching	By matching	By matching	By matching	0.9	0.9	0	0
O75882	O75882	1	1	1	Attractin	ATRN	>sp|O75882|ATRN_HUMAN Attractin OS=Homo sapiens GN=ATRN PE=1 SV=2	1	1	1	1	0	0	0	0	0	1	0	0	0	0	0	1	0	0	0	0	0	1	0.6	0.6	0.6	158.54	1429	1429	3		1	0.0038911	By matching	By matching	By matching	By matching	By matching	By MS/MS	0	0	0	0
O75909	O75909	1	1	1	Cyclin-K	CCNK	>sp|O75909|CCNK_HUMAN Cyclin-K OS=Homo sapiens GN=CCNK PE=1 SV=2	1	1	1	1	0	1	1	0	0	0	0	1	1	0	0	0	0	1	1	0	0	0	3.3	3.3	3.3	64.239	580	580	1	2		0	By matching	By MS/MS	By matching	By matching	By matching	By matching	0	3.3	3.3	0
O76094	O76094	2	2	2	Signal recognition particle subunit SRP72	SRP72	>sp|O76094|SRP72_HUMAN Signal recognition particle subunit SRP72 OS=Homo sapiens GN=SRP72 PE=1 SV=3	1	2	2	2	0	1	1	1	1	1	0	1	1	1	1	1	0	1	1	1	1	1	4.6	4.6	4.6	74.605	671	671	2.2	2	3	0	By matching	By MS/MS	By matching	By matching	By MS/MS	By matching	0	2.1	2.1	2.5
O94762	O94762	1	1	1	ATP-dependent DNA helicase Q5	RECQL5	>sp|O94762|RECQ5_HUMAN ATP-dependent DNA helicase Q5 OS=Homo sapiens GN=RECQL5 PE=1 SV=2	1	1	1	1	0	0	0	1	1	1	0	0	0	1	1	1	0	0	0	1	1	1	0.7	0.7	0.7	108.86	991	991	3		3	0	By matching	By matching	By matching	By matching	By matching	By MS/MS	0	0	0	0.7
O95232	O95232	3	3	3	Luc7-like protein 3	LUC7L3	>sp|O95232|LC7L3_HUMAN Luc7-like protein 3 OS=Homo sapiens GN=LUC7L3 PE=1 SV=2	1	3	3	3	2	3	3	0	0	0	2	3	3	0	0	0	2	3	3	0	0	0	7.9	7.9	7.9	51.466	432	432	1	8		0	By matching	By MS/MS	By MS/MS	By matching	By matching	By matching	5.3	7.9	7.9	0
O95235	O95235	2	2	2	Kinesin-like protein KIF20A	KIF20A	>sp|O95235|KI20A_HUMAN Kinesin-like protein KIF20A OS=Homo sapiens GN=KIF20A PE=1 SV=1	1	2	2	2	1	2	2	0	0	0	1	2	2	0	0	0	1	2	2	0	0	0	3	3	3	100.28	890	890	1	5		0	By matching	By MS/MS	By matching	By matching	By matching	By matching	1.6	3	3	0
O96000	O96000	2	2	2	NADH dehydrogenase [ubiquinone] 1 beta subcomplex subunit 10	NDUFB10	>sp|O96000|NDUBA_HUMAN NADH dehydrogenase [ubiquinone] 1 beta subcomplex subunit 10 OS=Homo sapiens GN=NDUFB10 PE=1 SV=3	1	2	2	2	2	2	2	0	0	0	2	2	2	0	0	0	2	2	2	0	0	0	12.8	12.8	12.8	20.776	172	172	1	6		0	By matching	By MS/MS	By matching	By matching	By matching	By matching	12.8	12.8	12.8	0
P00450	P00450	1	1	1	Ceruloplasmin	CP	>sp|P00450|CERU_HUMAN Ceruloplasmin OS=Homo sapiens GN=CP PE=1 SV=1	1	1	1	1	0	0	0	1	1	1	0	0	0	1	1	1	0	0	0	1	1	1	1.3	1.3	1.3	122.2	1065	1065	3		3	0	By matching	By matching	By matching	By MS/MS	By MS/MS	By MS/MS	0	0	0	1.3
P00558	P00558	2	2	2	Phosphoglycerate kinase 1	PGK1	>sp|P00558|PGK1_HUMAN Phosphoglycerate kinase 1 OS=Homo sapiens GN=PGK1 PE=1 SV=3	1	2	2	2	2	2	2	1	1	1	2	2	2	1	1	1	2	2	2	1	1	1	8.2	8.2	8.2	44.614	417	417	1.67	6	3	0	By matching	By MS/MS	By MS/MS	By MS/MS	By MS/MS	By MS/MS	8.2	8.2	8.2	4.1
P02545	P02545	5	5	5	Prelamin-A/C;Lamin-A/C	LMNA	>sp|P02545|LMNA_HUMAN Prelamin-A/C OS=Homo sapiens GN=LMNA PE=1 SV=1	1	5	5	5	3	4	3	3	3	3	3	4	3	3	3	3	3	4	3	3	3	3	9	9	9	74.139	664	664	1.95	10	9	0	By matching	By MS/MS	By MS/MS	By MS/MS	By MS/MS	By MS/MS	6	7.5	6	6
P04075	P04075	4	4	4	Fructose-bisphosphate aldolase A	ALDOA	>sp|P04075|ALDOA_HUMAN Fructose-bisphosphate aldolase A OS=Homo sapiens GN=ALDOA PE=1 SV=2	1	4	4	4	1	0	0	3	3	3	1	0	0	3	3	3	1	0	0	3	3	3	15.7	15.7	15.7	39.42	364	364	2.8	1	9	0	By MS/MS	By matching	By matching	By MS/MS	By MS/MS	By MS/MS	2.5	0	0	13.2
P04259;CON__P04259	P04259;CON__P04259	10;9	6;6	1;1	Keratin, type II cytoskeletal 6B	KRT6B	>sp|P04259|K2C6B_HUMAN Keratin, type II cytoskeletal 6B OS=Homo sapiens GN=KRT6B PE=1 SV=5;>P04259 SWISS-PROT:P04259 Tax_Id=9606 Gene_Symbol=KRT6B Keratin, type II cytoskeletal 6B	2	10	6	1	8	8	9	2	2	2	4	4	5	0	0	0	0	0	1	0	0	0	18.8	11.5	3	60.066	564	564;564	1	13		0	By matching	By MS/MS	By MS/MS	By matching	By matching	By matching	14.7	14.7	16.7	3.9
P04264;CON__P04264;CON__Q6IFZ6;CON__H-INV:HIT000016045;Q7Z794;CON__Q7Z794	P04264;CON__P04264	24;22;2;1;1;1	24;22;2;1;1;1	17;15;0;0;0;0	Keratin, type II cytoskeletal 1	KRT1	>sp|P04264|K2C1_HUMAN Keratin, type II cytoskeletal 1 OS=Homo sapiens GN=KRT1 PE=1 SV=6;>P04264 SWISS-PROT:P04264 Tax_Id=9606 Gene_Symbol=KRT1 Keratin, type II cytoskeletal 1	6	24	24	17	20	20	21	16	15	15	20	20	21	16	15	15	14	13	14	11	10	10	37.6	37.6	27.5	66.038	644	644;644;572;99;578;578	1.91	67	56	0	By MS/MS	By MS/MS	By MS/MS	By MS/MS	By MS/MS	By MS/MS	32.9	34.2	32.3	25.6
P04843	P04843	2	2	2	Dolichyl-diphosphooligosaccharide--protein glycosyltransferase subunit 1	RPN1	>sp|P04843|RPN1_HUMAN Dolichyl-diphosphooligosaccharide--protein glycosyltransferase subunit 1 OS=Homo sapiens GN=RPN1 PE=1 SV=1	1	2	2	2	1	2	2	1	1	1	1	2	2	1	1	1	1	2	2	1	1	1	4.4	4.4	4.4	68.569	607	607	1.75	5	3	0	By matching	By MS/MS	By matching	By matching	By MS/MS	By matching	2	4.4	4.4	2
Q93077;Q7L7L0;P04908;Q8IUE6;P16104;Q96QV6;Q71UI9;P0C0S5;REV__Q8NB25	Q93077;Q7L7L0;P04908;Q8IUE6;P16104	5;5;5;3;3;2;1;1;1	5;5;5;3;3;2;1;1;1	1;1;1;0;0;0;0;0;0	Histone H2A type 1-C;Histone H2A type 3;Histone H2A type 1-B/E;Histone H2A type 2-B;Histone H2A.x	HIST1H2AC;HIST3H2A;HIST1H2AB;HIST2H2AB;H2AFX	>sp|Q93077|H2A1C_HUMAN Histone H2A type 1-C OS=Homo sapiens GN=HIST1H2AC PE=1 SV=3;>sp|Q7L7L0|H2A3_HUMAN Histone H2A type 3 OS=Homo sapiens GN=HIST3H2A PE=1 SV=3;>sp|P04908|H2A1B_HUMAN Histone H2A type 1-B/E OS=Homo sapiens GN=HIST1H2AB PE=1 SV=2;>sp|Q8IUE	9	5	5	1	4	3	3	4	4	3	4	3	3	4	4	3	1	1	1	1	1	1	52.3	52.3	8.5	14.105	130	130;130;130;130;143;131;128;128;1140	2.05	10	11	0	By MS/MS	By MS/MS	By MS/MS	By MS/MS	By MS/MS	By MS/MS	52.3	30	30	30
P05141;P12235;Q9H0C2	P05141	5;2;1	5;2;1	3;0;0	ADP/ATP translocase 2;ADP/ATP translocase 2, N-terminally processed	SLC25A5	>sp|P05141|ADT2_HUMAN ADP/ATP translocase 2 OS=Homo sapiens GN=SLC25A5 PE=1 SV=7	3	5	5	3	4	4	4	2	2	2	4	4	4	2	2	2	3	3	3	0	0	0	16.8	16.8	10.7	32.852	298	298;298;315	1.67	12	6	0	By MS/MS	By MS/MS	By MS/MS	By MS/MS	By MS/MS	By MS/MS	13.4	13.4	13.4	6
P05387	P05387	2	2	2	60S acidic ribosomal protein P2	RPLP2	>sp|P05387|RLA2_HUMAN 60S acidic ribosomal protein P2 OS=Homo sapiens GN=RPLP2 PE=1 SV=1	1	2	2	2	1	1	1	2	2	2	1	1	1	2	2	2	1	1	1	2	2	2	39.1	39.1	39.1	11.665	115	115	2.33	3	6	0	By MS/MS	By matching	By MS/MS	By MS/MS	By MS/MS	By MS/MS	10.4	10.4	10.4	39.1
P05388;Q8NHW5	P05388;Q8NHW5	6;5	6;5	6;5	60S acidic ribosomal protein P0;60S acidic ribosomal protein P0-like	RPLP0;RPLP0P6	>sp|P05388|RLA0_HUMAN 60S acidic ribosomal protein P0 OS=Homo sapiens GN=RPLP0 PE=1 SV=1;>sp|Q8NHW5|RLA0L_HUMAN 60S acidic ribosomal protein P0-like OS=Homo sapiens GN=RPLP0P6 PE=5 SV=1	2	6	6	6	2	2	2	6	6	5	2	2	2	6	6	5	2	2	2	6	6	5	31.5	31.5	31.5	34.273	317	317;317	2.54	6	20	0	By matching	By MS/MS	By MS/MS	By MS/MS	By MS/MS	By MS/MS	10.7	10.7	10.7	31.5
P05783;CON__P05784;CON__H-INV:HIT000015463;CON__Q92764;Q92764;CON__Q497I4	P05783	6;2;1;1;1;1	6;2;1;1;1;1	5;1;1;1;1;1	Keratin, type I cytoskeletal 18	KRT18	>sp|P05783|K1C18_HUMAN Keratin, type I cytoskeletal 18 OS=Homo sapiens GN=KRT18 PE=1 SV=2	6	6	6	5	4	5	3	5	5	5	4	5	3	5	5	5	3	4	2	4	4	4	20	20	17.9	48.057	430	430;423;295;425;455;455	2.06	16	18	0	By MS/MS	By MS/MS	By matching	By MS/MS	By MS/MS	By MS/MS	12.1	17.9	7.9	14.2
P06454	P06454	2	2	2	Prothymosin alpha;Prothymosin alpha, N-terminally processed;Thymosin alpha-1	PTMA	>sp|P06454|PTMA_HUMAN Prothymosin alpha OS=Homo sapiens GN=PTMA PE=1 SV=2	1	2	2	2	1	1	0	2	2	2	1	1	0	2	2	2	1	1	0	2	2	2	21.6	21.6	21.6	12.203	111	111	2.5	2	6	0	By MS/MS	By MS/MS	By matching	By MS/MS	By MS/MS	By matching	12.6	12.6	0	21.6
P06576	P06576	2	2	2	ATP synthase subunit beta, mitochondrial	ATP5B	>sp|P06576|ATPB_HUMAN ATP synthase subunit beta, mitochondrial OS=Homo sapiens GN=ATP5B PE=1 SV=3	1	2	2	2	2	2	2	2	2	2	2	2	2	2	2	2	2	2	2	2	2	2	6.2	6.2	6.2	56.559	529	529	2	6	6	0	By MS/MS	By MS/MS	By MS/MS	By MS/MS	By MS/MS	By MS/MS	6.2	6.2	6.2	6.2
P06733;P13929;P09104	P06733	4;1;1	4;1;1	4;1;1	Alpha-enolase	ENO1	>sp|P06733|ENOA_HUMAN Alpha-enolase OS=Homo sapiens GN=ENO1 PE=1 SV=2	3	4	4	4	2	2	2	4	4	4	2	2	2	4	4	4	2	2	2	4	4	4	15	15	15	47.168	434	434;434;434	2.33	6	12	0	By MS/MS	By MS/MS	By MS/MS	By MS/MS	By MS/MS	By matching	6.5	6.5	6.5	15
P07195;Q6ZMR3;P07864;P00338	P07195	3;1;1;1	3;1;1;1	3;1;1;1	L-lactate dehydrogenase B chain	LDHB	>sp|P07195|LDHB_HUMAN L-lactate dehydrogenase B chain OS=Homo sapiens GN=LDHB PE=1 SV=2	4	3	3	3	2	2	2	1	1	1	2	2	2	1	1	1	2	2	2	1	1	1	11.1	11.1	11.1	36.638	334	334;332;332;332	1.67	6	3	0	By MS/MS	By MS/MS	By matching	By matching	By MS/MS	By matching	7.5	7.5	7.5	3.6
P07355;A6NMY6	P07355;A6NMY6	2;1	2;1	2;1	Annexin A2;Putative annexin A2-like protein	ANXA2;ANXA2P2	>sp|P07355|ANXA2_HUMAN Annexin A2 OS=Homo sapiens GN=ANXA2 PE=1 SV=2;>sp|A6NMY6|AXA2L_HUMAN Putative annexin A2-like protein OS=Homo sapiens GN=ANXA2P2 PE=5 SV=2	2	2	2	2	2	2	2	1	1	1	2	2	2	1	1	1	2	2	2	1	1	1	6.8	6.8	6.8	38.604	339	339;339	1.67	6	3	0	By MS/MS	By matching	By MS/MS	By MS/MS	By matching	By MS/MS	6.8	6.8	6.8	2.7
P07437;Q9BVA1;Q13885;A6NNZ2;Q9H4B7;CON__ENSEMBL:ENSBTAP00000025008	P07437;Q9BVA1;Q13885	11;7;7;4;2;2	3;1;1;0;0;0	2;0;0;0;0;0	Tubulin beta chain;Tubulin beta-2B chain;Tubulin beta-2A chain	TUBB;TUBB2B;TUBB2A	>sp|P07437|TBB5_HUMAN Tubulin beta chain OS=Homo sapiens GN=TUBB PE=1 SV=2;>sp|Q9BVA1|TBB2B_HUMAN Tubulin beta-2B chain OS=Homo sapiens GN=TUBB2B PE=1 SV=1;>sp|Q13885|TBB2A_HUMAN Tubulin beta-2A chain OS=Homo sapiens GN=TUBB2A PE=1 SV=1	6	11	3	2	9	10	9	9	9	9	3	3	3	2	2	2	2	2	2	1	1	1	28.2	9.5	6.1	49.67	444	444;445;445;444;451;536	1.7	13	7	0	By MS/MS	By MS/MS	By MS/MS	By MS/MS	By MS/MS	By MS/MS	23	26.1	23	22.7
P07910;P0DMR1;O60812;B7ZW38;B2RXH8	P07910	3;1;1;1;1	3;1;1;1;1	3;1;1;1;1	Heterogeneous nuclear ribonucleoproteins C1/C2	HNRNPC	>sp|P07910|HNRPC_HUMAN Heterogeneous nuclear ribonucleoproteins C1/C2 OS=Homo sapiens GN=HNRNPC PE=1 SV=4	5	3	3	3	1	2	1	0	0	0	1	2	1	0	0	0	1	2	1	0	0	0	12.1	12.1	12.1	33.67	306	306;293;293;293;293	1	4		0	By matching	By MS/MS	By MS/MS	By matching	By matching	By matching	4.6	8.5	3.6	0
P08238;Q58FF8;Q14568;P14625;Q58FF7	P08238	11;3;2;2;1	11;3;2;2;1	8;1;0;2;1	Heat shock protein HSP 90-beta	HSP90AB1	>sp|P08238|HS90B_HUMAN Heat shock protein HSP 90-beta OS=Homo sapiens GN=HSP90AB1 PE=1 SV=4	5	11	11	8	6	8	7	9	9	9	6	8	7	9	9	9	4	6	5	6	6	6	17.3	17.3	12.4	83.263	724	724;381;343;803;597	2.12	21	27	0	By MS/MS	By MS/MS	By MS/MS	By MS/MS	By MS/MS	By MS/MS	10.4	14.6	12.7	13.4
P08670;P17661;P41219;Q9NSB2;CON__Q9NSB2;CON__Q6ISB0	P08670	15;3;2;1;1;1	15;3;2;1;1;1	13;1;0;0;0;0	Vimentin	VIM	>sp|P08670|VIME_HUMAN Vimentin OS=Homo sapiens GN=VIM PE=1 SV=4	6	15	15	13	10	14	10	3	3	2	10	14	10	3	3	2	9	13	9	3	2	2	28.5	28.5	26.6	53.651	466	466;470;470;600;600;600	1.38	34	8	0	By MS/MS	By MS/MS	By MS/MS	By MS/MS	By MS/MS	By MS/MS	22.5	28.5	20.4	7.3
P08708	P08708	5	5	5	40S ribosomal protein S17	RPS17	>sp|P08708|RS17_HUMAN 40S ribosomal protein S17 OS=Homo sapiens GN=RPS17 PE=1 SV=2	1	5	5	5	3	3	2	5	5	5	3	3	2	5	5	5	3	3	2	5	5	5	22.2	22.2	22.2	15.55	135	135	2.38	8	18	0	By matching	By MS/MS	By MS/MS	By MS/MS	By MS/MS	By MS/MS	21.5	21.5	15.6	22.2
P08865	P08865	4	4	4	40S ribosomal protein SA	RPSA	>sp|P08865|RSSA_HUMAN 40S ribosomal protein SA OS=Homo sapiens GN=RPSA PE=1 SV=4	1	4	4	4	3	3	3	4	4	4	3	3	3	4	4	4	3	3	3	4	4	4	19.3	19.3	19.3	32.854	295	295	2.18	9	13	0	By MS/MS	By MS/MS	By MS/MS	By MS/MS	By MS/MS	By MS/MS	15.6	15.6	15.6	19.3
P09382	P09382	1	1	1	Galectin-1	LGALS1	>sp|P09382|LEG1_HUMAN Galectin-1 OS=Homo sapiens GN=LGALS1 PE=1 SV=2	1	1	1	1	1	1	0	0	0	0	1	1	0	0	0	0	1	1	0	0	0	0	13.3	13.3	13.3	14.716	135	135	1	2		0	By matching	By MS/MS	By matching	By matching	By matching	By matching	13.3	13.3	0	0
P62987;P62979;P0CG47;P0CG48	P62987;P62979;P0CG47;P0CG48	1;1;1;1	1;1;1;1	1;1;1;1	Ubiquitin-60S ribosomal protein L40;Ubiquitin;60S ribosomal protein L40;Ubiquitin-40S ribosomal protein S27a;Ubiquitin;40S ribosomal protein S27a;Polyubiquitin-B;Ubiquitin;Polyubiquitin-C;Ubiquitin	UBA52;RPS27A;UBB;UBC	>sp|P62987|RL40_HUMAN Ubiquitin-60S ribosomal protein L40 OS=Homo sapiens GN=UBA52 PE=1 SV=2;>sp|P62979|RS27A_HUMAN Ubiquitin-40S ribosomal protein S27a OS=Homo sapiens GN=RPS27A PE=1 SV=2;>sp|P0CG47|UBB_HUMAN Polyubiquitin-B OS=Homo sapiens GN=UBB PE=1 SV	4	1	1	1	1	1	1	0	1	1	1	1	1	0	1	1	1	1	1	0	1	1	12.5	12.5	12.5	14.728	128	128;156;229;685	1.8	3	2	0.0039062	By matching	By MS/MS	By matching	By matching	By MS/MS	By matching	12.5	12.5	12.5	0
P0DMV9;P0DMV8	P0DMV9;P0DMV8	7;7	5;5	2;2			>sp|P0DMV9|HS71B_HUMAN Heat shock 70 kDa protein 1B OS=Homo sapiens GN=HSPA1B PE=1 SV=1;>sp|P0DMV8|HS71A_HUMAN Heat shock 70 kDa protein 1A OS=Homo sapiens GN=HSPA1A PE=1 SV=1	2	7	5	2	7	7	7	4	4	4	5	5	5	2	2	2	2	2	2	1	1	1	14.8	11.4	4.5	70.051	641	641;641	1.57	15	6	0	By MS/MS	By MS/MS	By MS/MS	By MS/MS	By MS/MS	By matching	14.8	14.8	14.8	7.6
P10412;P16402;P22492;Q02539	P10412;P16402	6;4;2;2	2;0;0;0	2;0;0;0	Histone H1.4;Histone H1.3	HIST1H1E;HIST1H1D	>sp|P10412|H14_HUMAN Histone H1.4 OS=Homo sapiens GN=HIST1H1E PE=1 SV=2;>sp|P16402|H13_HUMAN Histone H1.3 OS=Homo sapiens GN=HIST1H1D PE=1 SV=2	4	6	2	2	4	6	6	4	3	4	0	2	2	1	0	1	0	2	2	1	0	1	26.5	9.1	9.1	21.865	219	219;221;207;215	1.67	4	2	0	By matching	By MS/MS	By MS/MS	By MS/MS	By matching	By matching	17.4	26.5	26.5	20.5
P10809	P10809	5	5	5	60 kDa heat shock protein, mitochondrial	HSPD1	>sp|P10809|CH60_HUMAN 60 kDa heat shock protein, mitochondrial OS=Homo sapiens GN=HSPD1 PE=1 SV=2	1	5	5	5	4	5	3	4	4	4	4	5	3	4	4	4	4	5	3	4	4	4	13.1	13.1	13.1	61.054	573	573	2	15	15	0	By MS/MS	By MS/MS	By MS/MS	By MS/MS	By MS/MS	By MS/MS	11.5	13.1	9.9	11.5
P11021	P11021	5	4	4	78 kDa glucose-regulated protein	HSPA5	>sp|P11021|GRP78_HUMAN 78 kDa glucose-regulated protein OS=Homo sapiens GN=HSPA5 PE=1 SV=2	1	5	4	4	2	2	1	4	4	4	1	1	1	4	4	4	1	1	1	4	4	4	11.3	8.9	8.9	72.332	654	654	2.6	3	12	0	By matching	By MS/MS	By matching	By MS/MS	By MS/MS	By MS/MS	4.7	4.7	2.3	8.9
P11142;P54652	P11142	13;6	13;6	10;3	Heat shock cognate 71 kDa protein	HSPA8	>sp|P11142|HSP7C_HUMAN Heat shock cognate 71 kDa protein OS=Homo sapiens GN=HSPA8 PE=1 SV=1	2	13	13	10	12	12	11	11	11	11	12	12	11	11	11	11	9	9	9	9	9	9	22.6	22.6	19.2	70.897	646	646;639	2.09	35	42	0	By MS/MS	By MS/MS	By MS/MS	By MS/MS	By MS/MS	By MS/MS	21.4	21.4	21.4	22.1
P11233;P11234	P11233	3;1	3;1	3;1	Ras-related protein Ral-A	RALA	>sp|P11233|RALA_HUMAN Ras-related protein Ral-A OS=Homo sapiens GN=RALA PE=1 SV=1	2	3	3	3	1	3	3	1	1	1	1	3	3	1	1	1	1	3	3	1	1	1	17	17	17	23.567	206	206;206	1.5	9	3	0	By matching	By MS/MS	By matching	By matching	By MS/MS	By matching	7.3	17	17	5.3
P12236	P12236	3	1	1	ADP/ATP translocase 3	SLC25A6	>sp|P12236|ADT3_HUMAN ADP/ATP translocase 3 OS=Homo sapiens GN=SLC25A6 PE=1 SV=4	1	3	1	1	2	2	1	3	3	3	1	1	0	1	1	1	1	1	0	1	1	1	10.4	4.4	4.4	32.866	298	298	2.2	2	3	0	By MS/MS	By MS/MS	By matching	By MS/MS	By MS/MS	By matching	7	7	2.7	10.4
P12277	P12277	1	1	1	Creatine kinase B-type	CKB	>sp|P12277|KCRB_HUMAN Creatine kinase B-type OS=Homo sapiens GN=CKB PE=1 SV=1	1	1	1	1	0	0	0	1	1	0	0	0	0	1	1	0	0	0	0	1	1	0	4.2	4.2	4.2	42.644	381	381	3		2	0	By matching	By matching	By matching	By MS/MS	By matching	By matching	0	0	0	4.2
P13639;Q15029	P13639	3;1	3;1	3;1	Elongation factor 2	EEF2	>sp|P13639|EF2_HUMAN Elongation factor 2 OS=Homo sapiens GN=EEF2 PE=1 SV=4	2	3	3	3	2	2	2	3	3	3	2	2	2	3	3	3	2	2	2	3	3	3	4	4	4	95.337	858	858;972	2.2	6	9	0	By MS/MS	By MS/MS	By matching	By MS/MS	By MS/MS	By MS/MS	2.8	2.8	2.8	4
P14618;P30613	P14618	8;1	8;1	8;1	Pyruvate kinase PKM	PKM	>sp|P14618|KPYM_HUMAN Pyruvate kinase PKM OS=Homo sapiens GN=PKM PE=1 SV=4	2	8	8	8	5	7	6	7	7	7	5	7	6	7	7	7	5	7	6	7	7	7	23	23	23	57.936	531	531;574	2.09	20	24	0	By MS/MS	By MS/MS	By MS/MS	By MS/MS	By MS/MS	By MS/MS	14.1	20.5	16.2	18.6
P14923	P14923	2	2	2	Junction plakoglobin	JUP	>sp|P14923|PLAK_HUMAN Junction plakoglobin OS=Homo sapiens GN=JUP PE=1 SV=3	1	2	2	2	0	0	0	2	2	1	0	0	0	2	2	1	0	0	0	2	2	1	3.5	3.5	3.5	81.744	745	745	3		5	0	By matching	By matching	By matching	By matching	By MS/MS	By matching	0	0	0	3.5
P22392;P15531;O60361	P22392;P15531;O60361	2;2;1	2;2;1	2;2;1	Nucleoside diphosphate kinase B;Nucleoside diphosphate kinase A;Putative nucleoside diphosphate kinase	NME2;NME1;NME2P1	>sp|P22392|NDKB_HUMAN Nucleoside diphosphate kinase B OS=Homo sapiens GN=NME2 PE=1 SV=1;>sp|P15531|NDKA_HUMAN Nucleoside diphosphate kinase A OS=Homo sapiens GN=NME1 PE=1 SV=1;>sp|O60361|NDK8_HUMAN Putative nucleoside diphosphate kinase OS=Homo sapiens GN=	3	2	2	2	2	2	2	0	0	0	2	2	2	0	0	0	2	2	2	0	0	0	19.1	19.1	19.1	17.298	152	152;152;137	1	6		0	By MS/MS	By MS/MS	By matching	By matching	By matching	By matching	19.1	19.1	19.1	0
P15880	P15880	4	4	4	40S ribosomal protein S2	RPS2	>sp|P15880|RS2_HUMAN 40S ribosomal protein S2 OS=Homo sapiens GN=RPS2 PE=1 SV=2	1	4	4	4	0	2	1	4	3	4	0	2	1	4	3	4	0	2	1	4	3	4	15.7	15.7	15.7	31.324	293	293	2.65	3	14	0	By matching	By MS/MS	By matching	By MS/MS	By MS/MS	By MS/MS	0	7.8	3.4	15.7
P15924	P15924	12	12	12	Desmoplakin	DSP	>sp|P15924|DESP_HUMAN Desmoplakin OS=Homo sapiens GN=DSP PE=1 SV=3	1	12	12	12	0	0	1	11	10	10	0	0	1	11	10	10	0	0	1	11	10	10	5.2	5.2	5.2	331.77	2871	2871	2.94	1	33	0	By matching	By matching	By MS/MS	By MS/MS	By MS/MS	By MS/MS	0	0	0.3	4.9
P16401	P16401	2	2	2	Histone H1.5	HIST1H1B	>sp|P16401|H15_HUMAN Histone H1.5 OS=Homo sapiens GN=HIST1H1B PE=1 SV=3	1	2	2	2	1	2	2	1	1	1	1	2	2	1	1	1	1	2	2	1	1	1	11.9	11.9	11.9	22.58	226	226	1.75	5	3	0	By matching	By MS/MS	By MS/MS	By matching	By MS/MS	By MS/MS	4.9	11.9	11.9	4.9
P16403	P16403	6	6	2	Histone H1.2	HIST1H1C	>sp|P16403|H12_HUMAN Histone H1.2 OS=Homo sapiens GN=HIST1H1C PE=1 SV=2	1	6	6	2	5	5	6	3	4	4	5	5	6	3	4	4	1	1	2	0	1	1	27.2	27.2	9.4	21.364	213	213	1.81	16	11	0	By MS/MS	By MS/MS	By MS/MS	By MS/MS	By MS/MS	By MS/MS	25.4	27.2	27.2	11.7
P16615;O14983;Q93084	P16615;O14983;Q93084	2;1;1	2;1;1	2;1;1	Sarcoplasmic/endoplasmic reticulum calcium ATPase 2;Sarcoplasmic/endoplasmic reticulum calcium ATPase 1;Sarcoplasmic/endoplasmic reticulum calcium ATPase 3	ATP2A2;ATP2A1;ATP2A3	>sp|P16615|AT2A2_HUMAN Sarcoplasmic/endoplasmic reticulum calcium ATPase 2 OS=Homo sapiens GN=ATP2A2 PE=1 SV=1;>sp|O14983|AT2A1_HUMAN Sarcoplasmic/endoplasmic reticulum calcium ATPase 1 OS=Homo sapiens GN=ATP2A1 PE=1 SV=1;>sp|Q93084|AT2A3_HUMAN Sarcoplasmi	3	2	2	2	2	2	2	1	1	1	2	2	2	1	1	1	2	2	2	1	1	1	2.9	2.9	2.9	114.76	1042	1042;1001;1043	1.67	6	3	0	By MS/MS	By MS/MS	By matching	By MS/MS	By matching	By matching	2.9	2.9	2.9	1.4
P16989;Q9Y2T7	P16989	7;3	3;0	3;0	Y-box-binding protein 3	YBX3	>sp|P16989|YBOX3_HUMAN Y-box-binding protein 3 OS=Homo sapiens GN=YBX3 PE=1 SV=4	2	7	3	3	3	7	7	0	0	0	0	3	3	0	0	0	0	3	3	0	0	0	34.9	26.1	26.1	40.089	372	372;364	1	6		0	By matching	By MS/MS	By MS/MS	By matching	By matching	By matching	8.6	34.9	34.9	0
P17066;P48741	P17066;P48741	5;3	1;1	1;1	Heat shock 70 kDa protein 6;Putative heat shock 70 kDa protein 7	HSPA6;HSPA7	>sp|P17066|HSP76_HUMAN Heat shock 70 kDa protein 6 OS=Homo sapiens GN=HSPA6 PE=1 SV=2;>sp|P48741|HSP77_HUMAN Putative heat shock 70 kDa protein 7 OS=Homo sapiens GN=HSPA7 PE=5 SV=2	2	5	1	1	5	5	5	3	3	3	1	1	1	1	1	1	1	1	1	1	1	1	10.1	1.7	1.7	71.027	643	643;367	2	3	3	0	By MS/MS	By MS/MS	By MS/MS	By MS/MS	By MS/MS	By matching	10.1	10.1	10.1	5.1
P17987	P17987	3	3	3	T-complex protein 1 subunit alpha	TCP1	>sp|P17987|TCPA_HUMAN T-complex protein 1 subunit alpha OS=Homo sapiens GN=TCP1 PE=1 SV=1	1	3	3	3	2	2	1	1	1	1	2	2	1	1	1	1	2	2	1	1	1	1	7.9	7.9	7.9	60.343	556	556	1.75	5	3	0	By MS/MS	By MS/MS	By matching	By MS/MS	By matching	By matching	3.8	3.8	1.8	4.1
P18077	P18077	2	2	2	60S ribosomal protein L35a	RPL35A	>sp|P18077|RL35A_HUMAN 60S ribosomal protein L35a OS=Homo sapiens GN=RPL35A PE=1 SV=2	1	2	2	2	2	2	1	1	2	2	2	2	1	1	2	2	2	2	1	1	2	2	20	20	20	12.538	110	110	2	5	5	0	By MS/MS	By MS/MS	By MS/MS	By MS/MS	By MS/MS	By MS/MS	20	20	9.1	10.9
P18124	P18124	4	4	4	60S ribosomal protein L7	RPL7	>sp|P18124|RL7_HUMAN 60S ribosomal protein L7 OS=Homo sapiens GN=RPL7 PE=1 SV=1	1	4	4	4	4	4	4	3	3	3	4	4	4	3	3	3	4	4	4	3	3	3	20.2	20.2	20.2	29.225	248	248	1.69	17	9	0	By MS/MS	By MS/MS	By MS/MS	By MS/MS	By MS/MS	By MS/MS	20.2	20.2	20.2	12.5
P18621	P18621	4	4	4	60S ribosomal protein L17	RPL17	>sp|P18621|RL17_HUMAN 60S ribosomal protein L17 OS=Homo sapiens GN=RPL17 PE=1 SV=3	1	4	4	4	2	4	3	2	2	2	2	4	3	2	2	2	2	4	3	2	2	2	27.2	27.2	27.2	21.397	184	184	1.8	9	6	0	By MS/MS	By MS/MS	By MS/MS	By MS/MS	By MS/MS	By MS/MS	10.3	27.2	19	10.3
P19338;REV__P19338	P19338	4;1	4;1	4;1	Nucleolin	NCL	>sp|P19338|NUCL_HUMAN Nucleolin OS=Homo sapiens GN=NCL PE=1 SV=3	2	4	4	4	3	3	3	2	2	1	3	3	3	2	2	1	3	3	3	2	2	1	4.5	4.5	4.5	76.613	710	710;710	1.71	9	5	0	By MS/MS	By MS/MS	By MS/MS	By matching	By MS/MS	By matching	3	3	3	3.2
P22314	P22314	2	2	2	Ubiquitin-like modifier-activating enzyme 1	UBA1	>sp|P22314|UBA1_HUMAN Ubiquitin-like modifier-activating enzyme 1 OS=Homo sapiens GN=UBA1 PE=1 SV=3	1	2	2	2	0	0	0	2	2	2	0	0	0	2	2	2	0	0	0	2	2	2	3.1	3.1	3.1	117.85	1058	1058	3		6	0	By matching	By matching	By matching	By MS/MS	By MS/MS	By matching	0	0	0	3.1
P22626	P22626	1	1	1	Heterogeneous nuclear ribonucleoproteins A2/B1	HNRNPA2B1	>sp|P22626|ROA2_HUMAN Heterogeneous nuclear ribonucleoproteins A2/B1 OS=Homo sapiens GN=HNRNPA2B1 PE=1 SV=2	1	1	1	1	1	1	1	1	1	1	1	1	1	1	1	1	1	1	1	1	1	1	2.8	2.8	2.8	37.429	353	353	2	3	3	0	By matching	By MS/MS	By matching	By matching	By MS/MS	By matching	2.8	2.8	2.8	2.8
P23396	P23396	11	11	11	40S ribosomal protein S3	RPS3	>sp|P23396|RS3_HUMAN 40S ribosomal protein S3 OS=Homo sapiens GN=RPS3 PE=1 SV=2	1	11	11	11	7	8	7	8	8	8	7	8	7	8	8	8	7	8	7	8	8	8	49	49	49	26.688	243	243	2.04	22	24	0	By MS/MS	By MS/MS	By MS/MS	By MS/MS	By MS/MS	By MS/MS	35.4	38.3	35.4	35.8
P23528	P23528	1	1	1	Cofilin-1	CFL1	>sp|P23528|COF1_HUMAN Cofilin-1 OS=Homo sapiens GN=CFL1 PE=1 SV=3	1	1	1	1	0	1	1	1	1	1	0	1	1	1	1	1	0	1	1	1	1	1	7.2	7.2	7.2	18.502	166	166	2.2	2	3	0	By matching	By MS/MS	By MS/MS	By MS/MS	By MS/MS	By MS/MS	0	7.2	7.2	7.2
P25205	P25205	1	1	1	DNA replication licensing factor MCM3	MCM3	>sp|P25205|MCM3_HUMAN DNA replication licensing factor MCM3 OS=Homo sapiens GN=MCM3 PE=1 SV=3	1	1	1	1	0	0	0	0	1	0	0	0	0	0	1	0	0	0	0	0	1	0	1.5	1.5	1.5	90.98	808	808	3		1	0	By matching	By matching	By matching	By matching	By MS/MS	By matching	0	0	0	0
P25398	P25398	3	3	3	40S ribosomal protein S12	RPS12	>sp|P25398|RS12_HUMAN 40S ribosomal protein S12 OS=Homo sapiens GN=RPS12 PE=1 SV=3	1	3	3	3	3	3	2	3	3	3	3	3	2	3	3	3	3	3	2	3	3	3	27.3	27.3	27.3	14.515	132	132	2.06	8	9	0	By MS/MS	By MS/MS	By MS/MS	By MS/MS	By MS/MS	By MS/MS	27.3	27.3	18.9	27.3
P25705	P25705	4	4	4	ATP synthase subunit alpha, mitochondrial	ATP5A1	>sp|P25705|ATPA_HUMAN ATP synthase subunit alpha, mitochondrial OS=Homo sapiens GN=ATP5A1 PE=1 SV=1	1	4	4	4	2	2	1	3	4	3	2	2	1	3	4	3	2	2	1	3	4	3	9.6	9.6	9.6	59.75	553	553	2.33	5	10	0	By MS/MS	By MS/MS	By MS/MS	By MS/MS	By MS/MS	By MS/MS	5.1	5.1	2.9	7.4
P26373	P26373	8	8	8	60S ribosomal protein L13	RPL13	>sp|P26373|RL13_HUMAN 60S ribosomal protein L13 OS=Homo sapiens GN=RPL13 PE=1 SV=4	1	8	8	8	5	6	7	7	7	7	5	6	7	7	7	7	5	6	7	7	7	7	36	36	36	24.261	211	211	2.06	23	26	0	By MS/MS	By MS/MS	By MS/MS	By MS/MS	By MS/MS	By MS/MS	21.8	26.1	30.8	30.8
P26641	P26641	2	2	2	Elongation factor 1-gamma	EEF1G	>sp|P26641|EF1G_HUMAN Elongation factor 1-gamma OS=Homo sapiens GN=EEF1G PE=1 SV=3	1	2	2	2	2	2	2	2	2	2	2	2	2	2	2	2	2	2	2	2	2	2	6.2	6.2	6.2	50.118	437	437	2	6	6	0	By MS/MS	By MS/MS	By matching	By MS/MS	By MS/MS	By MS/MS	6.2	6.2	6.2	6.2
P27635	P27635	2	2	2	60S ribosomal protein L10	RPL10	>sp|P27635|RL10_HUMAN 60S ribosomal protein L10 OS=Homo sapiens GN=RPL10 PE=1 SV=4	1	2	2	2	0	2	2	0	0	0	0	2	2	0	0	0	0	2	2	0	0	0	10.7	10.7	10.7	24.604	214	214	1	4		0	By matching	By MS/MS	By matching	By matching	By matching	By matching	0	10.7	10.7	0
P48594;P29508	P48594;P29508	1;1	1;1	1;1	Serpin B4;Serpin B3	SERPINB4;SERPINB3	>sp|P48594|SPB4_HUMAN Serpin B4 OS=Homo sapiens GN=SERPINB4 PE=1 SV=2;>sp|P29508|SPB3_HUMAN Serpin B3 OS=Homo sapiens GN=SERPINB3 PE=1 SV=2	2	1	1	1	1	0	0	0	0	0	1	0	0	0	0	0	1	0	0	0	0	0	2.6	2.6	2.6	44.853	390	390;390	1	1		1	By MS/MS	By matching	By matching	By matching	By matching	By matching	2.6	0	0	0
P30041	P30041	1	1	1	Peroxiredoxin-6	PRDX6	>sp|P30041|PRDX6_HUMAN Peroxiredoxin-6 OS=Homo sapiens GN=PRDX6 PE=1 SV=3	1	1	1	1	0	0	0	1	1	0	0	0	0	1	1	0	0	0	0	1	1	0	9.4	9.4	9.4	25.035	224	224	3		2	0	By matching	By matching	By matching	By MS/MS	By matching	By matching	0	0	0	9.4
P30050	P30050	6	6	6	60S ribosomal protein L12	RPL12	>sp|P30050|RL12_HUMAN 60S ribosomal protein L12 OS=Homo sapiens GN=RPL12 PE=1 SV=1	1	6	6	6	4	5	4	5	6	5	4	5	4	5	6	5	4	5	4	5	6	5	44.2	44.2	44.2	17.818	165	165	2.1	13	16	0	By MS/MS	By MS/MS	By MS/MS	By MS/MS	By MS/MS	By MS/MS	33.9	39.4	33.9	38.8
P50395;P31150	P50395;P31150	1;1	1;1	1;1	Rab GDP dissociation inhibitor beta;Rab GDP dissociation inhibitor alpha	GDI2;GDI1	>sp|P50395|GDIB_HUMAN Rab GDP dissociation inhibitor beta OS=Homo sapiens GN=GDI2 PE=1 SV=2;>sp|P31150|GDIA_HUMAN Rab GDP dissociation inhibitor alpha OS=Homo sapiens GN=GDI1 PE=1 SV=2	2	1	1	1	1	0	1	0	0	0	1	0	1	0	0	0	1	0	1	0	0	0	2.9	2.9	2.9	50.663	445	445;447	1	2		1	By MS/MS	By matching	By matching	By matching	By matching	By matching	2.9	0	2.9	0
P31327	P31327	4	4	4	Carbamoyl-phosphate synthase [ammonia], mitochondrial	CPS1	>sp|P31327|CPSM_HUMAN Carbamoyl-phosphate synthase [ammonia], mitochondrial OS=Homo sapiens GN=CPS1 PE=1 SV=2	1	4	4	4	2	2	1	3	3	3	2	2	1	3	3	3	2	2	1	3	3	3	3.4	3.4	3.4	164.94	1500	1500	2.29	5	9	0	By MS/MS	By MS/MS	By matching	By MS/MS	By MS/MS	By matching	1.7	1.7	0.7	2.7
P32119;Q06830	P32119;Q06830	2;1	2;1	2;1	Peroxiredoxin-2;Peroxiredoxin-1	PRDX2;PRDX1	>sp|P32119|PRDX2_HUMAN Peroxiredoxin-2 OS=Homo sapiens GN=PRDX2 PE=1 SV=5;>sp|Q06830|PRDX1_HUMAN Peroxiredoxin-1 OS=Homo sapiens GN=PRDX1 PE=1 SV=1	2	2	2	2	2	1	2	1	1	1	2	1	2	1	1	1	2	1	2	1	1	1	13.1	13.1	13.1	21.892	198	198;199	1.75	5	3	0	By MS/MS	By matching	By matching	By matching	By MS/MS	By matching	13.1	5.6	13.1	5.6
P35268	P35268	3	3	3	60S ribosomal protein L22	RPL22	>sp|P35268|RL22_HUMAN 60S ribosomal protein L22 OS=Homo sapiens GN=RPL22 PE=1 SV=2	1	3	3	3	3	3	3	1	1	1	3	3	3	1	1	1	3	3	3	1	1	1	19.5	19.5	19.5	14.787	128	128	1.46	10	3	0	By matching	By MS/MS	By MS/MS	By MS/MS	By matching	By matching	19.5	19.5	19.5	10.2
P35527;CON__P35527	P35527;CON__P35527	12;11	12;11	12;11	Keratin, type I cytoskeletal 9	KRT9	>sp|P35527|K1C9_HUMAN Keratin, type I cytoskeletal 9 OS=Homo sapiens GN=KRT9 PE=1 SV=3;>P35527 SWISS-PROT:P35527 Tax_Id=9606 Gene_Symbol=KRT9 Keratin, type I cytoskeletal 9	2	12	12	12	7	5	6	10	10	9	7	5	6	10	10	9	7	5	6	10	10	9	23.9	23.9	23.9	62.064	623	623;623	2.29	18	33	0	By MS/MS	By MS/MS	By MS/MS	By MS/MS	By MS/MS	By MS/MS	14.6	11.1	13.2	20.9
P35579;P35749;Q7Z406	P35579	7;2;1	7;2;1	7;2;1	Myosin-9	MYH9	>sp|P35579|MYH9_HUMAN Myosin-9 OS=Homo sapiens GN=MYH9 PE=1 SV=4	3	7	7	7	3	3	1	6	5	5	3	3	1	6	5	5	3	3	1	6	5	5	5.3	5.3	5.3	226.53	1960	1960;1972;1995	2.39	7	16	0	By matching	By MS/MS	By matching	By MS/MS	By MS/MS	By MS/MS	2.4	2.4	0.9	4.5
P35908;CON__P35908;Q9NY12;P19013;CON__P19013;Q01546;CON__Q3TTY5	P35908;CON__P35908	18;17;1;1;1;1;1	17;16;1;1;1;1;1	15;14;1;0;0;0;1	Keratin, type II cytoskeletal 2 epidermal	KRT2	>sp|P35908|K22E_HUMAN Keratin, type II cytoskeletal 2 epidermal OS=Homo sapiens GN=KRT2 PE=1 SV=2;>P35908 SWISS-PROT:P35908 Tax_Id=9606 Gene_Symbol=KRT2 Keratin, type II cytoskeletal 2 epidermal	7	18	17	15	14	14	15	14	13	13	13	13	14	13	12	12	11	11	12	12	11	11	36.2	34.3	31	65.432	639	639;645;217;534;594;638;707	1.89	46	37	0	By MS/MS	By MS/MS	By MS/MS	By MS/MS	By MS/MS	By MS/MS	25.7	25.7	31.6	28.8
P36578	P36578	9	9	9	60S ribosomal protein L4	RPL4	>sp|P36578|RL4_HUMAN 60S ribosomal protein L4 OS=Homo sapiens GN=RPL4 PE=1 SV=5	1	9	9	9	7	8	8	9	8	8	7	8	8	9	8	8	7	8	8	9	8	8	17.1	17.1	17.1	47.697	427	427	2.08	24	28	0	By MS/MS	By MS/MS	By MS/MS	By MS/MS	By MS/MS	By MS/MS	16.4	16.4	16.4	17.1
P37108	P37108	2	2	2	Signal recognition particle 14 kDa protein	SRP14	>sp|P37108|SRP14_HUMAN Signal recognition particle 14 kDa protein OS=Homo sapiens GN=SRP14 PE=1 SV=2	1	2	2	2	0	2	1	0	0	0	0	2	1	0	0	0	0	2	1	0	0	0	31.6	31.6	31.6	14.57	136	136	1	3		0	By matching	By MS/MS	By matching	By matching	By matching	By matching	0	31.6	21.3	0
P38646	P38646	3	3	3	Stress-70 protein, mitochondrial	HSPA9	>sp|P38646|GRP75_HUMAN Stress-70 protein, mitochondrial OS=Homo sapiens GN=HSPA9 PE=1 SV=2	1	3	3	3	2	2	2	3	3	3	2	2	2	3	3	3	2	2	2	3	3	3	5.4	5.4	5.4	73.68	679	679	2.2	6	9	0	By MS/MS	By MS/MS	By matching	By MS/MS	By MS/MS	By MS/MS	3.8	3.8	3.8	5.4
P38919	P38919	2	2	2	Eukaryotic initiation factor 4A-III;Eukaryotic initiation factor 4A-III, N-terminally processed	EIF4A3	>sp|P38919|IF4A3_HUMAN Eukaryotic initiation factor 4A-III OS=Homo sapiens GN=EIF4A3 PE=1 SV=4	1	2	2	2	2	2	2	0	0	0	2	2	2	0	0	0	2	2	2	0	0	0	6.1	6.1	6.1	46.871	411	411	1	8		0	By MS/MS	By MS/MS	By MS/MS	By matching	By matching	By matching	6.1	6.1	6.1	0
P39019	P39019	6	6	6	40S ribosomal protein S19	RPS19	>sp|P39019|RS19_HUMAN 40S ribosomal protein S19 OS=Homo sapiens GN=RPS19 PE=1 SV=2	1	6	6	6	3	3	3	6	6	6	3	3	3	6	6	6	3	3	3	6	6	6	33.1	33.1	33.1	16.06	145	145	2.33	9	18	0	By MS/MS	By MS/MS	By MS/MS	By MS/MS	By MS/MS	By MS/MS	19.3	19.3	20	33.1
P39023;Q92901	P39023	7;1	7;1	7;1	60S ribosomal protein L3	RPL3	>sp|P39023|RL3_HUMAN 60S ribosomal protein L3 OS=Homo sapiens GN=RPL3 PE=1 SV=2	2	7	7	7	5	6	6	2	3	3	5	6	6	2	3	3	5	6	6	2	3	3	17.1	17.1	17.1	46.108	403	403;407	1.5	24	8	0	By matching	By MS/MS	By MS/MS	By MS/MS	By MS/MS	By MS/MS	12.2	14.9	14.9	5.2
P40429;Q6NVV1	P40429	4;1	4;1	4;1	60S ribosomal protein L13a	RPL13A	>sp|P40429|RL13A_HUMAN 60S ribosomal protein L13a OS=Homo sapiens GN=RPL13A PE=1 SV=2	2	4	4	4	2	3	3	3	3	3	2	3	3	3	3	3	2	3	3	3	3	3	21.7	21.7	21.7	23.577	203	203;102	2.06	8	9	0	By MS/MS	By MS/MS	By MS/MS	By MS/MS	By MS/MS	By MS/MS	10.8	15.8	15.8	16.7
P40938	P40938	1	1	1	Replication factor C subunit 3	RFC3	>sp|P40938|RFC3_HUMAN Replication factor C subunit 3 OS=Homo sapiens GN=RFC3 PE=1 SV=2	1	1	1	1	0	0	0	1	1	1	0	0	0	1	1	1	0	0	0	1	1	1	3.9	3.9	3.9	40.556	356	356	3		3	0.0075188	By matching	By matching	By matching	By matching	By MS/MS	By matching	0	0	0	3.9
Q2VIR3;P41091	Q2VIR3;P41091	1;1	1;1	1;1	Putative eukaryotic translation initiation factor 2 subunit 3-like protein;Eukaryotic translation initiation factor 2 subunit 3	EIF2S3L;EIF2S3	>sp|Q2VIR3|IF2GL_HUMAN Putative eukaryotic translation initiation factor 2 subunit 3-like protein OS=Homo sapiens GN=EIF2S3L PE=5 SV=2;>sp|P41091|IF2G_HUMAN Eukaryotic translation initiation factor 2 subunit 3 OS=Homo sapiens GN=EIF2S3 PE=1 SV=3	2	1	1	1	0	0	0	1	0	0	0	0	0	1	0	0	0	0	0	1	0	0	3.4	3.4	3.4	51.228	472	472;472	3		1	0	By matching	By matching	By matching	By MS/MS	By matching	By matching	0	0	0	3.4
Q71UM5;P42677	Q71UM5;P42677	2;2	2;2	2;2	40S ribosomal protein S27-like;40S ribosomal protein S27	RPS27L;RPS27	>sp|Q71UM5|RS27L_HUMAN 40S ribosomal protein S27-like OS=Homo sapiens GN=RPS27L PE=1 SV=3;>sp|P42677|RS27_HUMAN 40S ribosomal protein S27 OS=Homo sapiens GN=RPS27 PE=1 SV=3	2	2	2	2	2	2	2	2	2	2	2	2	2	2	2	2	2	2	2	2	2	2	25	25	25	9.4771	84	84;84	2	6	6	0	By matching	By MS/MS	By MS/MS	By matching	By MS/MS	By matching	25	25	25	25
P42766	P42766	3	3	3	60S ribosomal protein L35	RPL35	>sp|P42766|RL35_HUMAN 60S ribosomal protein L35 OS=Homo sapiens GN=RPL35 PE=1 SV=2	1	3	3	3	2	3	3	0	0	0	2	3	3	0	0	0	2	3	3	0	0	0	18.7	18.7	18.7	14.551	123	123	1	10		0	By MS/MS	By MS/MS	By matching	By matching	By matching	By matching	11.4	18.7	18.7	0
P43243	P43243	1	1	1	Matrin-3	MATR3	>sp|P43243|MATR3_HUMAN Matrin-3 OS=Homo sapiens GN=MATR3 PE=1 SV=2	1	1	1	1	1	1	1	1	1	1	1	1	1	1	1	1	1	1	1	1	1	1	2.1	2.1	2.1	94.622	847	847	2	3	3	0.0038462	By matching	By MS/MS	By matching	By matching	By matching	By MS/MS	2.1	2.1	2.1	2.1
P46776	P46776	3	3	3	60S ribosomal protein L27a	RPL27A	>sp|P46776|RL27A_HUMAN 60S ribosomal protein L27a OS=Homo sapiens GN=RPL27A PE=1 SV=2	1	3	3	3	3	3	3	2	2	2	3	3	3	2	2	2	3	3	3	2	2	2	16.9	16.9	16.9	16.561	148	148	1.8	9	6	0	By MS/MS	By MS/MS	By MS/MS	By MS/MS	By MS/MS	By MS/MS	16.9	16.9	16.9	15.5
P46777	P46777	8	8	8	60S ribosomal protein L5	RPL5	>sp|P46777|RL5_HUMAN 60S ribosomal protein L5 OS=Homo sapiens GN=RPL5 PE=1 SV=3	1	8	8	8	7	8	8	1	2	2	7	8	8	1	2	2	7	8	8	1	2	2	22.6	22.6	22.6	34.362	297	297	1.33	25	5	0	By MS/MS	By MS/MS	By MS/MS	By matching	By MS/MS	By MS/MS	21.2	22.6	22.6	4.7
P46778	P46778	3	3	3	60S ribosomal protein L21	RPL21	>sp|P46778|RL21_HUMAN 60S ribosomal protein L21 OS=Homo sapiens GN=RPL21 PE=1 SV=2	1	3	3	3	2	2	2	2	2	2	2	2	2	2	2	2	2	2	2	2	2	2	25	25	25	18.565	160	160	2.2	6	9	0	By matching	By MS/MS	By matching	By MS/MS	By MS/MS	By matching	15.6	15.6	15.6	13.8
P46779	P46779	4	4	4	60S ribosomal protein L28	RPL28	>sp|P46779|RL28_HUMAN 60S ribosomal protein L28 OS=Homo sapiens GN=RPL28 PE=1 SV=3	1	4	4	4	1	1	1	2	3	3	1	1	1	2	3	3	1	1	1	2	3	3	27.7	27.7	27.7	15.747	137	137	2.45	3	8	0	By matching	By MS/MS	By matching	By MS/MS	By MS/MS	By MS/MS	7.3	7.3	7.3	15.3
P46781	P46781	5	5	5	40S ribosomal protein S9	RPS9	>sp|P46781|RS9_HUMAN 40S ribosomal protein S9 OS=Homo sapiens GN=RPS9 PE=1 SV=3	1	5	5	5	5	4	4	3	3	3	5	4	4	3	3	3	5	4	4	3	3	3	25.3	25.3	25.3	22.591	194	194	1.82	13	9	0	By MS/MS	By MS/MS	By MS/MS	By MS/MS	By MS/MS	By MS/MS	25.3	20.1	17.5	16.5
P46782	P46782	6	6	6	40S ribosomal protein S5;40S ribosomal protein S5, N-terminally processed	RPS5	>sp|P46782|RS5_HUMAN 40S ribosomal protein S5 OS=Homo sapiens GN=RPS5 PE=1 SV=4	1	6	6	6	3	3	3	5	5	5	3	3	3	5	5	5	3	3	3	5	5	5	35.8	35.8	35.8	22.876	204	204	2.25	9	15	0	By MS/MS	By MS/MS	By MS/MS	By MS/MS	By MS/MS	By MS/MS	20.1	20.1	20.1	27.5
P46783;Q9NQ39	P46783;Q9NQ39	3;2	3;2	3;2	40S ribosomal protein S10;Putative 40S ribosomal protein S10-like	RPS10;RPS10P5	>sp|P46783|RS10_HUMAN 40S ribosomal protein S10 OS=Homo sapiens GN=RPS10 PE=1 SV=1;>sp|Q9NQ39|RS10L_HUMAN Putative 40S ribosomal protein S10-like OS=Homo sapiens GN=RPS10P5 PE=5 SV=1	2	3	3	3	2	2	2	3	3	3	2	2	2	3	3	3	2	2	2	3	3	3	14.5	14.5	14.5	18.898	165	165;176	2.2	8	12	0	By MS/MS	By MS/MS	By MS/MS	By MS/MS	By MS/MS	By MS/MS	9.1	9.1	9.1	14.5
P46940	P46940	1	1	1	Ras GTPase-activating-like protein IQGAP1	IQGAP1	>sp|P46940|IQGA1_HUMAN Ras GTPase-activating-like protein IQGAP1 OS=Homo sapiens GN=IQGAP1 PE=1 SV=1	1	1	1	1	0	1	1	0	0	0	0	1	1	0	0	0	0	1	1	0	0	0	1.1	1.1	1.1	189.25	1657	1657	1	2		0	By matching	By MS/MS	By MS/MS	By matching	By matching	By matching	0	1.1	1.1	0
P47914	P47914	2	2	2	60S ribosomal protein L29	RPL29	>sp|P47914|RL29_HUMAN 60S ribosomal protein L29 OS=Homo sapiens GN=RPL29 PE=1 SV=2	1	2	2	2	1	1	1	2	2	2	1	1	1	2	2	2	1	1	1	2	2	2	14.5	14.5	14.5	17.752	159	159	2.33	3	6	0	By MS/MS	By MS/MS	By matching	By MS/MS	By matching	By matching	9.4	9.4	9.4	14.5
P48047	P48047	2	2	2	ATP synthase subunit O, mitochondrial	ATP5O	>sp|P48047|ATPO_HUMAN ATP synthase subunit O, mitochondrial OS=Homo sapiens GN=ATP5O PE=1 SV=1	1	2	2	2	1	1	1	2	2	0	1	1	1	2	2	0	1	1	1	2	2	0	10.3	10.3	10.3	23.277	213	213	2.14	3	4	0	By matching	By MS/MS	By matching	By matching	By MS/MS	By matching	4.7	4.7	4.7	10.3
P48357	P48357	1	1	1	Leptin receptor	LEPR	>sp|P48357|LEPR_HUMAN Leptin receptor OS=Homo sapiens GN=LEPR PE=1 SV=2	1	1	1	1	1	1	1	0	0	0	1	1	1	0	0	0	1	1	1	0	0	0	0.9	0.9	0.9	132.49	1165	1165	1	3		1	By matching	By MS/MS	By matching	By matching	By matching	By matching	0.9	0.9	0.9	0
P49207	P49207	3	3	3	60S ribosomal protein L34	RPL34	>sp|P49207|RL34_HUMAN 60S ribosomal protein L34 OS=Homo sapiens GN=RPL34 PE=1 SV=3	1	3	3	3	3	3	3	2	2	2	3	3	3	2	2	2	3	3	3	2	2	2	22.2	22.2	22.2	13.293	117	117	1.8	9	6	0	By matching	By MS/MS	By MS/MS	By MS/MS	By MS/MS	By matching	22.2	22.2	22.2	15.4
P49327	P49327	8	8	8	Fatty acid synthase;[Acyl-carrier-protein] S-acetyltransferase;[Acyl-carrier-protein] S-malonyltransferase;3-oxoacyl-[acyl-carrier-protein] synthase;3-oxoacyl-[acyl-carrier-protein] reductase;3-hydroxyacyl-[acyl-carrier-protein] dehydratase;Enoyl-[acyl-carrier-protein] reductase;Oleoyl-[acyl-carrier-protein] hydrolase	FASN	>sp|P49327|FAS_HUMAN Fatty acid synthase OS=Homo sapiens GN=FASN PE=1 SV=3	1	8	8	8	3	3	3	8	7	7	3	3	3	8	7	7	3	3	3	8	7	7	4.6	4.6	4.6	273.42	2511	2511	2.42	9	22	0	By MS/MS	By MS/MS	By MS/MS	By MS/MS	By MS/MS	By MS/MS	1.7	1.7	1.7	4.6
P49411	P49411	3	3	3	Elongation factor Tu, mitochondrial	TUFM	>sp|P49411|EFTU_HUMAN Elongation factor Tu, mitochondrial OS=Homo sapiens GN=TUFM PE=1 SV=2	1	3	3	3	1	1	1	2	1	3	1	1	1	2	1	3	1	1	1	2	1	3	8.8	8.8	8.8	49.541	452	452	2.33	3	6	0	By matching	By MS/MS	By MS/MS	By MS/MS	By MS/MS	By MS/MS	3.1	3.1	3.1	6.6
P50914	P50914	5	5	5	60S ribosomal protein L14	RPL14	>sp|P50914|RL14_HUMAN 60S ribosomal protein L14 OS=Homo sapiens GN=RPL14 PE=1 SV=4	1	5	5	5	1	2	1	4	5	4	1	2	1	4	5	4	1	2	1	4	5	4	24.2	24.2	24.2	23.432	215	215	2.53	4	13	0	By MS/MS	By MS/MS	By MS/MS	By MS/MS	By MS/MS	By MS/MS	5.6	11.2	5.6	19.1
P50991	P50991	1	1	1	T-complex protein 1 subunit delta	CCT4	>sp|P50991|TCPD_HUMAN T-complex protein 1 subunit delta OS=Homo sapiens GN=CCT4 PE=1 SV=4	1	1	1	1	1	1	1	1	1	0	1	1	1	1	1	0	1	1	1	1	1	0	3	3	3	57.924	539	539	1.8	3	2	0	By MS/MS	By MS/MS	By matching	By MS/MS	By MS/MS	By matching	3	3	3	3
P52272	P52272	2	2	2	Heterogeneous nuclear ribonucleoprotein M	HNRNPM	>sp|P52272|HNRPM_HUMAN Heterogeneous nuclear ribonucleoprotein M OS=Homo sapiens GN=HNRNPM PE=1 SV=3	1	2	2	2	2	2	2	2	2	2	2	2	2	2	2	2	2	2	2	2	2	2	3.7	3.7	3.7	77.515	730	730	2	6	6	0	By MS/MS	By MS/MS	By matching	By MS/MS	By MS/MS	By MS/MS	3.7	3.7	3.7	3.7
P52907;P47755	P52907;P47755	2;1	2;1	2;1	F-actin-capping protein subunit alpha-1;F-actin-capping protein subunit alpha-2	CAPZA1;CAPZA2	>sp|P52907|CAZA1_HUMAN F-actin-capping protein subunit alpha-1 OS=Homo sapiens GN=CAPZA1 PE=1 SV=3;>sp|P47755|CAZA2_HUMAN F-actin-capping protein subunit alpha-2 OS=Homo sapiens GN=CAPZA2 PE=1 SV=3	2	2	2	2	1	0	0	1	1	1	1	0	0	1	1	1	1	0	0	1	1	1	9.1	9.1	9.1	32.922	286	286;286	2.5	1	3	0	By MS/MS	By matching	By matching	By MS/MS	By matching	By matching	5.6	0	0	3.5
P55072	P55072	2	2	2	Transitional endoplasmic reticulum ATPase	VCP	>sp|P55072|TERA_HUMAN Transitional endoplasmic reticulum ATPase OS=Homo sapiens GN=VCP PE=1 SV=4	1	2	2	2	0	0	0	2	2	1	0	0	0	2	2	1	0	0	0	2	2	1	3.7	3.7	3.7	89.321	806	806	3		5	0	By matching	By matching	By matching	By MS/MS	By MS/MS	By matching	0	0	0	3.7
P56182	P56182	4	4	4	Ribosomal RNA processing protein 1 homolog A	RRP1	>sp|P56182|RRP1_HUMAN Ribosomal RNA processing protein 1 homolog A OS=Homo sapiens GN=RRP1 PE=1 SV=1	1	4	4	4	3	2	3	4	4	4	3	2	3	4	4	4	3	2	3	4	4	4	9.5	9.5	9.5	52.839	461	461	2.2	8	12	0	By MS/MS	By MS/MS	By MS/MS	By matching	By MS/MS	By MS/MS	6.9	4.8	6.9	9.5
P60660;P14649	P60660;P14649	2;1	2;1	2;1	Myosin light polypeptide 6;Myosin light chain 6B	MYL6;MYL6B	>sp|P60660|MYL6_HUMAN Myosin light polypeptide 6 OS=Homo sapiens GN=MYL6 PE=1 SV=2;>sp|P14649|MYL6B_HUMAN Myosin light chain 6B OS=Homo sapiens GN=MYL6B PE=1 SV=1	2	2	2	2	1	1	1	1	1	0	1	1	1	1	1	0	1	1	1	1	1	0	15.2	15.2	15.2	16.93	151	151;208	1.8	3	2	0	By MS/MS	By MS/MS	By matching	By matching	By MS/MS	By matching	7.9	7.9	7.9	7.3
P60709;P63267;P68133;P68032;P62736;Q562R1;Q6S8J3;A5A3E0;Q9BYX7;P0CG39;P0CG38	P60709;P63267;P68133;P68032;P62736	13;7;7;7;7;4;3;3;2;2;2	1;0;0;0;0;0;0;0;0;0;0	1;0;0;0;0;0;0;0;0;0;0	Actin, cytoplasmic 1;Actin, cytoplasmic 1, N-terminally processed;Actin, gamma-enteric smooth muscle;Actin, alpha skeletal muscle;Actin, alpha cardiac muscle 1;Actin, aortic smooth muscle	ACTB;ACTG2;ACTA1;ACTC1;ACTA2	>sp|P60709|ACTB_HUMAN Actin, cytoplasmic 1 OS=Homo sapiens GN=ACTB PE=1 SV=1;>sp|P63267|ACTH_HUMAN Actin, gamma-enteric smooth muscle OS=Homo sapiens GN=ACTG2 PE=1 SV=1;>sp|P68133|ACTS_HUMAN Actin, alpha skeletal muscle OS=Homo sapiens GN=ACTA1 PE=1 SV=1;>	11	13	1	1	11	11	12	12	12	12	1	0	1	1	1	1	1	0	1	1	1	1	41.1	4.5	4.5	41.736	375	375;376;377;377;377;376;1075;1075;375;1038;1075	2.5	2	6	0	By MS/MS	By matching	By matching	By MS/MS	By MS/MS	By MS/MS	37.1	34.7	39.2	38.4
P60842;Q14240	P60842;Q14240	2;2	2;2	2;2	Eukaryotic initiation factor 4A-I;Eukaryotic initiation factor 4A-II	EIF4A1;EIF4A2	>sp|P60842|IF4A1_HUMAN Eukaryotic initiation factor 4A-I OS=Homo sapiens GN=EIF4A1 PE=1 SV=1;>sp|Q14240|IF4A2_HUMAN Eukaryotic initiation factor 4A-II OS=Homo sapiens GN=EIF4A2 PE=1 SV=2	2	2	2	2	2	2	1	2	2	2	2	2	1	2	2	2	2	2	1	2	2	2	5.9	5.9	5.9	46.153	406	406;407	2.09	5	6	0	By MS/MS	By MS/MS	By matching	By MS/MS	By MS/MS	By matching	5.9	5.9	2.5	5.9
P60866	P60866	3	3	3	40S ribosomal protein S20	RPS20	>sp|P60866|RS20_HUMAN 40S ribosomal protein S20 OS=Homo sapiens GN=RPS20 PE=1 SV=1	1	3	3	3	3	3	3	2	2	2	3	3	3	2	2	2	3	3	3	2	2	2	22.7	22.7	22.7	13.373	119	119	2	12	12	0	By MS/MS	By MS/MS	By MS/MS	By MS/MS	By MS/MS	By MS/MS	22.7	22.7	22.7	19.3
P61247	P61247	8	8	8	40S ribosomal protein S3a	RPS3A	>sp|P61247|RS3A_HUMAN 40S ribosomal protein S3a OS=Homo sapiens GN=RPS3A PE=1 SV=2	1	8	8	8	4	6	5	3	4	4	4	6	5	3	4	4	4	6	5	3	4	4	33	33	33	29.945	264	264	1.94	17	15	0	By matching	By MS/MS	By MS/MS	By MS/MS	By MS/MS	By MS/MS	14.4	23.5	19.3	14.4
P61513	P61513	1	1	1	60S ribosomal protein L37a	RPL37A	>sp|P61513|RL37A_HUMAN 60S ribosomal protein L37a OS=Homo sapiens GN=RPL37A PE=1 SV=2	1	1	1	1	0	1	0	1	1	0	0	1	0	1	1	0	0	1	0	1	1	0	9.8	9.8	9.8	10.275	92	92	2.33	1	2	0	By matching	By MS/MS	By matching	By MS/MS	By MS/MS	By matching	0	9.8	0	9.8
P61978	P61978	4	4	4	Heterogeneous nuclear ribonucleoprotein K	HNRNPK	>sp|P61978|HNRPK_HUMAN Heterogeneous nuclear ribonucleoprotein K OS=Homo sapiens GN=HNRNPK PE=1 SV=1	1	4	4	4	2	1	1	2	2	2	2	1	1	2	2	2	2	1	1	2	2	2	12.3	12.3	12.3	50.976	463	463	2.2	4	6	0	By MS/MS	By MS/MS	By matching	By MS/MS	By matching	By MS/MS	6	4.1	4.1	6.3
P62158	P62158	1	1	1	Calmodulin	CALM1	>sp|P62158|CALM_HUMAN Calmodulin OS=Homo sapiens GN=CALM1 PE=1 SV=2	1	1	1	1	1	1	1	1	1	1	1	1	1	1	1	1	1	1	1	1	1	1	8.7	8.7	8.7	16.837	149	149	2	3	3	0	By MS/MS	By matching	By matching	By MS/MS	By MS/MS	By matching	8.7	8.7	8.7	8.7
P62241	P62241	8	8	8	40S ribosomal protein S8	RPS8	>sp|P62241|RS8_HUMAN 40S ribosomal protein S8 OS=Homo sapiens GN=RPS8 PE=1 SV=2	1	8	8	8	5	7	7	6	6	5	5	7	7	6	6	5	5	7	7	6	6	5	40.4	40.4	40.4	24.205	208	208	1.92	21	18	0	By MS/MS	By MS/MS	By MS/MS	By MS/MS	By MS/MS	By MS/MS	28.8	36.5	36.5	34.6
P62249	P62249	5	5	5	40S ribosomal protein S16	RPS16	>sp|P62249|RS16_HUMAN 40S ribosomal protein S16 OS=Homo sapiens GN=RPS16 PE=1 SV=2	1	5	5	5	3	3	4	4	4	4	3	3	4	4	4	4	3	3	4	4	4	4	36.3	36.3	36.3	16.445	146	146	2.29	10	18	0	By MS/MS	By MS/MS	By MS/MS	By MS/MS	By MS/MS	By MS/MS	22.6	22.6	28.8	30.1
P62263	P62263	3	3	3	40S ribosomal protein S14	RPS14	>sp|P62263|RS14_HUMAN 40S ribosomal protein S14 OS=Homo sapiens GN=RPS14 PE=1 SV=3	1	3	3	3	1	1	1	1	2	2	1	1	1	1	2	2	1	1	1	1	2	2	24.5	24.5	24.5	16.273	151	151	2.25	3	5	0	By matching	By MS/MS	By MS/MS	By MS/MS	By MS/MS	By MS/MS	7.3	7.3	7.3	6.6
P62266	P62266	2	2	2	40S ribosomal protein S23	RPS23	>sp|P62266|RS23_HUMAN 40S ribosomal protein S23 OS=Homo sapiens GN=RPS23 PE=1 SV=3	1	2	2	2	2	2	2	1	1	0	2	2	2	1	1	0	2	2	2	1	1	0	8.4	8.4	8.4	15.807	143	143	1.5	6	2	0	By matching	By MS/MS	By MS/MS	By matching	By MS/MS	By matching	8.4	8.4	8.4	8.4
P62269	P62269	9	9	9	40S ribosomal protein S18	RPS18	>sp|P62269|RS18_HUMAN 40S ribosomal protein S18 OS=Homo sapiens GN=RPS18 PE=1 SV=3	1	9	9	9	7	7	7	8	7	8	7	7	7	8	7	8	7	7	7	8	7	8	48	48	48	17.718	152	152	2.17	24	34	0	By MS/MS	By MS/MS	By MS/MS	By MS/MS	By MS/MS	By MS/MS	38.8	38.8	38.8	42.8
P62273	P62273	1	1	1	40S ribosomal protein S29	RPS29	>sp|P62273|RS29_HUMAN 40S ribosomal protein S29 OS=Homo sapiens GN=RPS29 PE=1 SV=2	1	1	1	1	1	1	1	1	1	1	1	1	1	1	1	1	1	1	1	1	1	1	12.5	12.5	12.5	6.6767	56	56	2	3	3	0	By matching	By MS/MS	By matching	By matching	By MS/MS	By MS/MS	12.5	12.5	12.5	12.5
P62277	P62277	3	3	3	40S ribosomal protein S13	RPS13	>sp|P62277|RS13_HUMAN 40S ribosomal protein S13 OS=Homo sapiens GN=RPS13 PE=1 SV=2	1	3	3	3	1	1	1	3	3	3	1	1	1	3	3	3	1	1	1	3	3	3	20.5	20.5	20.5	17.222	151	151	2.57	3	11	0	By MS/MS	By MS/MS	By matching	By MS/MS	By MS/MS	By MS/MS	6.6	6.6	6.6	20.5
P62280	P62280	5	5	5	40S ribosomal protein S11	RPS11	>sp|P62280|RS11_HUMAN 40S ribosomal protein S11 OS=Homo sapiens GN=RPS11 PE=1 SV=3	1	5	5	5	3	3	3	5	5	5	3	3	3	5	5	5	3	3	3	5	5	5	38	38	38	18.431	158	158	2.25	9	15	0	By MS/MS	By MS/MS	By MS/MS	By matching	By MS/MS	By MS/MS	24.7	24.7	24.7	38
P62424	P62424	3	3	3	60S ribosomal protein L7a	RPL7A	>sp|P62424|RL7A_HUMAN 60S ribosomal protein L7a OS=Homo sapiens GN=RPL7A PE=1 SV=2	1	3	3	3	3	3	2	1	1	1	3	3	2	1	1	1	3	3	2	1	1	1	16.5	16.5	16.5	29.995	266	266	1.55	8	3	0	By matching	By MS/MS	By MS/MS	By MS/MS	By matching	By matching	16.5	16.5	9	4.1
P62701;P22090;Q8TD47	P62701	8;3;2	8;3;2	8;3;2	40S ribosomal protein S4, X isoform	RPS4X	>sp|P62701|RS4X_HUMAN 40S ribosomal protein S4, X isoform OS=Homo sapiens GN=RPS4X PE=1 SV=2	3	8	8	8	7	7	7	7	7	7	7	7	7	7	7	7	7	7	7	7	7	7	36.9	36.9	36.9	29.597	263	263;263;263	1.94	27	24	0	By MS/MS	By MS/MS	By MS/MS	By MS/MS	By MS/MS	By MS/MS	33.1	33.1	33.1	32.7
P62750	P62750	5	5	5	60S ribosomal protein L23a	RPL23A	>sp|P62750|RL23A_HUMAN 60S ribosomal protein L23a OS=Homo sapiens GN=RPL23A PE=1 SV=1	1	5	5	5	4	4	4	5	5	5	4	4	4	5	5	5	4	4	4	5	5	5	26.3	26.3	26.3	17.695	156	156	2.11	12	15	0	By MS/MS	By MS/MS	By MS/MS	By MS/MS	By MS/MS	By MS/MS	15.4	26.3	25.6	26.3
P62753	P62753	4	4	4	40S ribosomal protein S6	RPS6	>sp|P62753|RS6_HUMAN 40S ribosomal protein S6 OS=Homo sapiens GN=RPS6 PE=1 SV=1	1	4	4	4	2	3	3	3	3	4	2	3	3	3	3	4	2	3	3	3	3	4	18.5	18.5	18.5	28.68	249	249	2.11	8	10	0	By matching	By MS/MS	By MS/MS	By MS/MS	By MS/MS	By MS/MS	8	14.5	14.5	12
P62805	P62805	6	6	6	Histone H4	HIST1H4A	>sp|P62805|H4_HUMAN Histone H4 OS=Homo sapiens GN=HIST1H4A PE=1 SV=2	1	6	6	6	5	5	5	5	6	6	5	5	5	5	6	6	5	5	5	5	6	6	51.5	51.5	51.5	11.367	103	103	2.05	21	23	0	By MS/MS	By MS/MS	By MS/MS	By MS/MS	By MS/MS	By MS/MS	50.5	50.5	50.5	50.5
P62829	P62829	3	3	3	60S ribosomal protein L23	RPL23	>sp|P62829|RL23_HUMAN 60S ribosomal protein L23 OS=Homo sapiens GN=RPL23 PE=1 SV=1	1	3	3	3	2	2	1	2	2	2	2	2	1	2	2	2	2	2	1	2	2	2	32.1	32.1	32.1	14.865	140	140	2.09	5	6	0	By MS/MS	By MS/MS	By MS/MS	By MS/MS	By MS/MS	By MS/MS	25	25	14.3	21.4
P62841	P62841	2	2	2	40S ribosomal protein S15	RPS15	>sp|P62841|RS15_HUMAN 40S ribosomal protein S15 OS=Homo sapiens GN=RPS15 PE=1 SV=2	1	2	2	2	1	0	1	2	2	0	1	0	1	2	2	0	1	0	1	2	2	0	11.7	11.7	11.7	17.04	145	145	2.33	2	4	0	By MS/MS	By matching	By MS/MS	By MS/MS	By MS/MS	By matching	4.8	0	4.8	11.7
P62847	P62847	3	3	3	40S ribosomal protein S24	RPS24	>sp|P62847|RS24_HUMAN 40S ribosomal protein S24 OS=Homo sapiens GN=RPS24 PE=1 SV=1	1	3	3	3	2	1	2	2	2	2	2	1	2	2	2	2	2	1	2	2	2	2	25.6	25.6	25.6	15.423	133	133	2.09	5	6	0	By matching	By MS/MS	By MS/MS	By MS/MS	By MS/MS	By matching	14.3	8.3	14.3	17.3
P62851	P62851	3	3	3	40S ribosomal protein S25	RPS25	>sp|P62851|RS25_HUMAN 40S ribosomal protein S25 OS=Homo sapiens GN=RPS25 PE=1 SV=1	1	3	3	3	3	3	2	3	3	3	3	3	2	3	3	3	3	3	2	3	3	3	16	16	16	13.742	125	125	2.06	8	9	0	By MS/MS	By MS/MS	By MS/MS	By MS/MS	By MS/MS	By MS/MS	16	16	14.4	16
P62854	P62854	1	1	1	40S ribosomal protein S26	RPS26	>sp|P62854|RS26_HUMAN 40S ribosomal protein S26 OS=Homo sapiens GN=RPS26 PE=1 SV=3	1	1	1	1	1	1	1	1	1	1	1	1	1	1	1	1	1	1	1	1	1	1	13	13	13	13.015	115	115	2	3	3	0	By MS/MS	By matching	By MS/MS	By MS/MS	By matching	By MS/MS	13	13	13	13
P62888	P62888	2	2	2	60S ribosomal protein L30	RPL30	>sp|P62888|RL30_HUMAN 60S ribosomal protein L30 OS=Homo sapiens GN=RPL30 PE=1 SV=2	1	2	2	2	2	2	2	2	2	2	2	2	2	2	2	2	2	2	2	2	2	2	24.3	24.3	24.3	12.784	115	115	2	6	6	0	By MS/MS	By MS/MS	By MS/MS	By MS/MS	By MS/MS	By MS/MS	24.3	24.3	24.3	24.3
P62899	P62899	2	2	2	60S ribosomal protein L31	RPL31	>sp|P62899|RL31_HUMAN 60S ribosomal protein L31 OS=Homo sapiens GN=RPL31 PE=1 SV=1	1	2	2	2	2	2	2	2	2	2	2	2	2	2	2	2	2	2	2	2	2	2	15.2	15.2	15.2	14.463	125	125	2	6	6	0	By matching	By MS/MS	By MS/MS	By MS/MS	By MS/MS	By MS/MS	15.2	15.2	15.2	15.2
P62906	P62906	2	2	2	60S ribosomal protein L10a	RPL10A	>sp|P62906|RL10A_HUMAN 60S ribosomal protein L10a OS=Homo sapiens GN=RPL10A PE=1 SV=2	1	2	2	2	0	0	0	2	2	2	0	0	0	2	2	2	0	0	0	2	2	2	11.1	11.1	11.1	24.831	217	217	3		6	0	By matching	By matching	By matching	By matching	By MS/MS	By matching	0	0	0	11.1
P62910	P62910	4	4	4	60S ribosomal protein L32	RPL32	>sp|P62910|RL32_HUMAN 60S ribosomal protein L32 OS=Homo sapiens GN=RPL32 PE=1 SV=2	1	4	4	4	3	4	3	3	3	3	3	4	3	3	3	3	3	4	3	3	3	3	32.6	32.6	32.6	15.86	135	135	1.95	10	9	0	By MS/MS	By MS/MS	By MS/MS	By MS/MS	By MS/MS	By MS/MS	27.4	32.6	27.4	27.4
P62913	P62913	3	3	3	60S ribosomal protein L11	RPL11	>sp|P62913|RL11_HUMAN 60S ribosomal protein L11 OS=Homo sapiens GN=RPL11 PE=1 SV=2	1	3	3	3	2	2	2	2	3	3	2	2	2	2	3	3	2	2	2	2	3	3	19.7	19.7	19.7	20.252	178	178	2.14	6	8	0	By matching	By MS/MS	By MS/MS	By MS/MS	By MS/MS	By MS/MS	14.6	14.6	14.6	11.8
P62917	P62917	1	1	1	60S ribosomal protein L8	RPL8	>sp|P62917|RL8_HUMAN 60S ribosomal protein L8 OS=Homo sapiens GN=RPL8 PE=1 SV=2	1	1	1	1	1	1	1	1	1	1	1	1	1	1	1	1	1	1	1	1	1	1	4.3	4.3	4.3	28.024	257	257	2	3	3	0	By MS/MS	By MS/MS	By MS/MS	By MS/MS	By MS/MS	By MS/MS	4.3	4.3	4.3	4.3
P62937	P62937	2	2	2	Peptidyl-prolyl cis-trans isomerase A;Peptidyl-prolyl cis-trans isomerase A, N-terminally processed	PPIA	>sp|P62937|PPIA_HUMAN Peptidyl-prolyl cis-trans isomerase A OS=Homo sapiens GN=PPIA PE=1 SV=2	1	2	2	2	2	2	2	1	1	1	2	2	2	1	1	1	2	2	2	1	1	1	13.9	13.9	13.9	18.012	165	165	1.67	6	3	0	By matching	By MS/MS	By matching	By MS/MS	By MS/MS	By matching	13.9	13.9	13.9	6.7
P62995	P62995	4	4	4	Transformer-2 protein homolog beta	TRA2B	>sp|P62995|TRA2B_HUMAN Transformer-2 protein homolog beta OS=Homo sapiens GN=TRA2B PE=1 SV=1	1	4	4	4	3	4	4	2	1	2	3	4	4	2	1	2	3	4	4	2	1	2	17.7	17.7	17.7	33.665	288	288	1.62	11	5	0	By MS/MS	By MS/MS	By MS/MS	By MS/MS	By MS/MS	By MS/MS	10.4	17.7	17.7	9.4
P63104	P63104	1	1	1	14-3-3 protein zeta/delta	YWHAZ	>sp|P63104|1433Z_HUMAN 14-3-3 protein zeta/delta OS=Homo sapiens GN=YWHAZ PE=1 SV=1	1	1	1	1	1	1	1	1	1	1	1	1	1	1	1	1	1	1	1	1	1	1	5.7	5.7	5.7	27.745	245	245	2	3	3	0	By MS/MS	By MS/MS	By matching	By MS/MS	By MS/MS	By matching	5.7	5.7	5.7	5.7
P63173	P63173	3	3	3	60S ribosomal protein L38	RPL38	>sp|P63173|RL38_HUMAN 60S ribosomal protein L38 OS=Homo sapiens GN=RPL38 PE=1 SV=2	1	3	3	3	1	2	2	1	2	2	1	2	2	1	2	2	1	2	2	1	2	2	48.6	48.6	48.6	8.2178	70	70	2	5	5	0	By matching	By MS/MS	By MS/MS	By MS/MS	By MS/MS	By matching	17.1	34.3	34.3	17.1
P63244	P63244	3	3	3	Guanine nucleotide-binding protein subunit beta-2-like 1	GNB2L1	>sp|P63244|GBLP_HUMAN Guanine nucleotide-binding protein subunit beta-2-like 1 OS=Homo sapiens GN=GNB2L1 PE=1 SV=3	1	3	3	3	1	2	2	2	3	2	1	2	2	2	3	2	1	2	2	2	3	2	12	12	12	35.076	317	317	2.17	5	7	0	By matching	By MS/MS	By MS/MS	By MS/MS	By MS/MS	By MS/MS	3.8	6.9	6.9	6.9
P63261	P63261	13	13	1	Actin, cytoplasmic 2;Actin, cytoplasmic 2, N-terminally processed	ACTG1	>sp|P63261|ACTG_HUMAN Actin, cytoplasmic 2 OS=Homo sapiens GN=ACTG1 PE=1 SV=1	1	13	13	1	11	12	12	12	12	12	11	12	12	12	12	12	1	1	1	1	1	1	41.1	41.1	4.5	41.792	375	375	2.11	54	68	0	By MS/MS	By MS/MS	By MS/MS	By MS/MS	By MS/MS	By MS/MS	37.1	39.2	39.2	38.4
P67809	P67809	11	11	7	Nuclease-sensitive element-binding protein 1	YBX1	>sp|P67809|YBOX1_HUMAN Nuclease-sensitive element-binding protein 1 OS=Homo sapiens GN=YBX1 PE=1 SV=3	1	11	11	7	7	11	10	1	1	1	7	11	10	1	1	1	4	7	6	1	1	1	47.8	47.8	37.7	35.924	324	324	1.19	29	3	0	By MS/MS	By MS/MS	By MS/MS	By matching	By MS/MS	By matching	38	47.8	47.8	5.9
Q5VTE0;P68104;Q05639	Q5VTE0;P68104;Q05639	5;5;4	5;5;4	5;5;4	Putative elongation factor 1-alpha-like 3;Elongation factor 1-alpha 1;Elongation factor 1-alpha 2	EEF1A1P5;EEF1A1;EEF1A2	>sp|Q5VTE0|EF1A3_HUMAN Putative elongation factor 1-alpha-like 3 OS=Homo sapiens GN=EEF1A1P5 PE=5 SV=1;>sp|P68104|EF1A1_HUMAN Elongation factor 1-alpha 1 OS=Homo sapiens GN=EEF1A1 PE=1 SV=1;>sp|Q05639|EF1A2_HUMAN Elongation factor 1-alpha 2 OS=Homo sapiens	3	5	5	5	4	4	4	4	4	3	4	4	4	4	4	3	4	4	4	4	4	3	11.7	11.7	11.7	50.184	462	462;462;463	1.85	15	11	0	By MS/MS	By MS/MS	By MS/MS	By MS/MS	By MS/MS	By MS/MS	9.7	9.7	9.7	9.1
P68363;Q9BQE3;Q71U36;Q13748;Q6PEY2;A6NHL2;Q9NY65	P68363;Q9BQE3;Q71U36;Q13748	9;8;8;5;4;2;2	9;8;8;5;4;2;2	4;4;4;2;2;0;0	Tubulin alpha-1B chain;Tubulin alpha-1C chain;Tubulin alpha-1A chain;Tubulin alpha-3C/D chain	TUBA1B;TUBA1C;TUBA1A;TUBA3C	>sp|P68363|TBA1B_HUMAN Tubulin alpha-1B chain OS=Homo sapiens GN=TUBA1B PE=1 SV=1;>sp|Q9BQE3|TBA1C_HUMAN Tubulin alpha-1C chain OS=Homo sapiens GN=TUBA1C PE=1 SV=1;>sp|Q71U36|TBA1A_HUMAN Tubulin alpha-1A chain OS=Homo sapiens GN=TUBA1A PE=1 SV=1;>sp|Q13748	7	9	9	4	7	7	8	4	5	6	7	7	8	4	5	6	4	3	4	2	3	3	26.4	26.4	12	50.151	451	451;449;451;450;450;446;449	1.77	24	15	0	By MS/MS	By MS/MS	By MS/MS	By MS/MS	By MS/MS	By MS/MS	20.8	20	24.4	10.2
P68366	P68366	8	3	3	Tubulin alpha-4A chain	TUBA4A	>sp|P68366|TBA4A_HUMAN Tubulin alpha-4A chain OS=Homo sapiens GN=TUBA4A PE=1 SV=1	1	8	3	3	5	6	6	5	5	6	2	2	2	3	3	3	2	2	2	3	3	3	24.6	10	10	49.924	448	448	2.2	6	9	0	By MS/MS	By MS/MS	By MS/MS	By MS/MS	By MS/MS	By MS/MS	15.6	19.2	19.2	15
P68371;P04350;Q3ZCM7;Q9BUF5	P68371;P04350	13;10;5;3	13;10;5;3	4;3;1;0	Tubulin beta-4B chain;Tubulin beta-4A chain	TUBB4B;TUBB4A	>sp|P68371|TBB4B_HUMAN Tubulin beta-4B chain OS=Homo sapiens GN=TUBB4B PE=1 SV=1;>sp|P04350|TBB4A_HUMAN Tubulin beta-4A chain OS=Homo sapiens GN=TUBB4A PE=1 SV=2	4	13	13	4	11	12	11	10	9	9	11	12	11	10	9	9	4	4	4	2	1	1	32.4	32.4	10.3	49.83	445	445;444;444;446	1.99	52	51	0	By MS/MS	By MS/MS	By MS/MS	By MS/MS	By MS/MS	By MS/MS	27.2	30.3	27.2	24.3
Q71DI3;Q16695;P84243;P68431;Q6NXT2	Q71DI3;Q16695;P84243;P68431;Q6NXT2	3;3;3;3;2	3;3;3;3;2	3;3;3;3;2	Histone H3.2;Histone H3.1t;Histone H3.3;Histone H3.1;Histone H3.3C	HIST2H3A;HIST3H3;H3F3A;HIST1H3A;H3F3C	>sp|Q71DI3|H32_HUMAN Histone H3.2 OS=Homo sapiens GN=HIST2H3A PE=1 SV=3;>sp|Q16695|H31T_HUMAN Histone H3.1t OS=Homo sapiens GN=HIST3H3 PE=1 SV=3;>sp|P84243|H33_HUMAN Histone H3.3 OS=Homo sapiens GN=H3F3A PE=1 SV=2;>sp|P68431|H31_HUMAN Histone H3.1 OS=Homo	5	3	3	3	1	1	1	3	3	3	1	1	1	3	3	3	1	1	1	3	3	3	19.9	19.9	19.9	15.388	136	136;136;136;136;135	2.5	3	9	0	By MS/MS	By matching	By MS/MS	By MS/MS	By MS/MS	By matching	8.1	8.1	8.1	19.9
P78316	P78316	1	1	1	Nucleolar protein 14	NOP14	>sp|P78316|NOP14_HUMAN Nucleolar protein 14 OS=Homo sapiens GN=NOP14 PE=1 SV=3	1	1	1	1	1	1	1	0	0	0	1	1	1	0	0	0	1	1	1	0	0	0	1.2	1.2	1.2	97.667	857	857	1	3		0	By matching	By MS/MS	By MS/MS	By matching	By matching	By matching	1.2	1.2	1.2	0
P78371	P78371	2	2	2	T-complex protein 1 subunit beta	CCT2	>sp|P78371|TCPB_HUMAN T-complex protein 1 subunit beta OS=Homo sapiens GN=CCT2 PE=1 SV=4	1	2	2	2	0	0	0	2	2	2	0	0	0	2	2	2	0	0	0	2	2	2	5	5	5	57.488	535	535	3		6	0	By matching	By matching	By matching	By MS/MS	By MS/MS	By MS/MS	0	0	0	5
P78527	P78527	9	9	9	DNA-dependent protein kinase catalytic subunit	PRKDC	>sp|P78527|PRKDC_HUMAN DNA-dependent protein kinase catalytic subunit OS=Homo sapiens GN=PRKDC PE=1 SV=3	1	9	9	9	5	5	5	4	4	3	5	5	5	4	4	3	5	5	5	4	4	3	3.1	3.1	3.1	469.08	4128	4128	1.85	15	11	0	By matching	By MS/MS	By matching	By MS/MS	By MS/MS	By matching	1.8	1.8	1.8	1.2
P80723	P80723	4	4	4	Brain acid soluble protein 1	BASP1	>sp|P80723|BASP1_HUMAN Brain acid soluble protein 1 OS=Homo sapiens GN=BASP1 PE=1 SV=2	1	4	4	4	1	1	1	3	2	2	1	1	1	3	2	2	1	1	1	3	2	2	35.7	35.7	35.7	22.693	227	227	2.4	3	7	0	By MS/MS	By matching	By matching	By MS/MS	By matching	By MS/MS	10.6	10.6	10.6	25.1
P83731	P83731	2	2	2	60S ribosomal protein L24	RPL24	>sp|P83731|RL24_HUMAN 60S ribosomal protein L24 OS=Homo sapiens GN=RPL24 PE=1 SV=1	1	2	2	2	1	1	2	1	1	1	1	1	2	1	1	1	1	1	2	1	1	1	14	14	14	17.779	157	157	1.92	7	6	0	By MS/MS	By MS/MS	By MS/MS	By MS/MS	By MS/MS	By MS/MS	8.3	8.3	14	8.3
P84090	P84090	2	2	2	Enhancer of rudimentary homolog	ERH	>sp|P84090|ERH_HUMAN Enhancer of rudimentary homolog OS=Homo sapiens GN=ERH PE=1 SV=1	1	2	2	2	2	2	2	0	1	0	2	2	2	0	1	0	2	2	2	0	1	0	26.9	26.9	26.9	12.259	104	104	1.2	9	1	0	By MS/MS	By MS/MS	By MS/MS	By matching	By MS/MS	By matching	26.9	26.9	26.9	0
P84098	P84098	4	4	4	60S ribosomal protein L19	RPL19	>sp|P84098|RL19_HUMAN 60S ribosomal protein L19 OS=Homo sapiens GN=RPL19 PE=1 SV=1	1	4	4	4	4	4	4	1	1	1	4	4	4	1	1	1	4	4	4	1	1	1	17.9	17.9	17.9	23.466	196	196	1.4	12	3	0	By matching	By MS/MS	By MS/MS	By MS/MS	By MS/MS	By matching	17.9	17.9	17.9	4.6
Q00325	Q00325	1	1	1	Phosphate carrier protein, mitochondrial	SLC25A3	>sp|Q00325|MPCP_HUMAN Phosphate carrier protein, mitochondrial OS=Homo sapiens GN=SLC25A3 PE=1 SV=2	1	1	1	1	1	1	1	1	1	1	1	1	1	1	1	1	1	1	1	1	1	1	3.3	3.3	3.3	40.094	362	362	2	3	3	0	By matching	By MS/MS	By MS/MS	By MS/MS	By matching	By matching	3.3	3.3	3.3	3.3
Q00839	Q00839	6	6	6	Heterogeneous nuclear ribonucleoprotein U	HNRNPU	>sp|Q00839|HNRPU_HUMAN Heterogeneous nuclear ribonucleoprotein U OS=Homo sapiens GN=HNRNPU PE=1 SV=6	1	6	6	6	3	4	3	5	5	5	3	4	3	5	5	5	3	4	3	5	5	5	7.6	7.6	7.6	90.583	825	825	2.2	10	15	0	By MS/MS	By MS/MS	By MS/MS	By MS/MS	By MS/MS	By MS/MS	3.9	5.3	3.9	6.5
Q01469	Q01469	1	1	1	Fatty acid-binding protein, epidermal	FABP5	>sp|Q01469|FABP5_HUMAN Fatty acid-binding protein, epidermal OS=Homo sapiens GN=FABP5 PE=1 SV=3	1	1	1	1	1	1	1	0	0	0	1	1	1	0	0	0	1	1	1	0	0	0	6.7	6.7	6.7	15.164	135	135	1	3		0.0075758	By matching	By matching	By MS/MS	By matching	By matching	By matching	6.7	6.7	6.7	0
Q01650	Q01650	1	1	1	Large neutral amino acids transporter small subunit 1	SLC7A5	>sp|Q01650|LAT1_HUMAN Large neutral amino acids transporter small subunit 1 OS=Homo sapiens GN=SLC7A5 PE=1 SV=2	1	1	1	1	1	1	1	1	1	1	1	1	1	1	1	1	1	1	1	1	1	1	3.6	3.6	3.6	55.01	507	507	2	3	3	0	By MS/MS	By matching	By MS/MS	By MS/MS	By matching	By matching	3.6	3.6	3.6	3.6
Q02413	Q02413	1	1	1	Desmoglein-1	DSG1	>sp|Q02413|DSG1_HUMAN Desmoglein-1 OS=Homo sapiens GN=DSG1 PE=1 SV=2	1	1	1	1	1	1	1	0	0	0	1	1	1	0	0	0	1	1	1	0	0	0	1.5	1.5	1.5	113.75	1049	1049	1	3		1	By MS/MS	By matching	By matching	By matching	By matching	By matching	1.5	1.5	1.5	0
Q02543	Q02543	4	4	4	60S ribosomal protein L18a	RPL18A	>sp|Q02543|RL18A_HUMAN 60S ribosomal protein L18a OS=Homo sapiens GN=RPL18A PE=1 SV=2	1	4	4	4	4	4	4	4	4	4	4	4	4	4	4	4	4	4	4	4	4	4	25.6	25.6	25.6	20.762	176	176	1.92	14	12	0	By MS/MS	By MS/MS	By MS/MS	By MS/MS	By MS/MS	By MS/MS	25.6	25.6	25.6	25.6
Q02878	Q02878	2	2	2	60S ribosomal protein L6	RPL6	>sp|Q02878|RL6_HUMAN 60S ribosomal protein L6 OS=Homo sapiens GN=RPL6 PE=1 SV=3	1	2	2	2	2	2	2	1	1	1	2	2	2	1	1	1	2	2	2	1	1	1	8.3	8.3	8.3	32.728	288	288	1.67	6	3	0	By matching	By MS/MS	By matching	By matching	By MS/MS	By matching	8.3	8.3	8.3	4.5
Q02978	Q02978	1	1	1	Mitochondrial 2-oxoglutarate/malate carrier protein	SLC25A11	>sp|Q02978|M2OM_HUMAN Mitochondrial 2-oxoglutarate/malate carrier protein OS=Homo sapiens GN=SLC25A11 PE=1 SV=3	1	1	1	1	1	1	1	1	1	1	1	1	1	1	1	1	1	1	1	1	1	1	5.1	5.1	5.1	34.061	314	314	2	3	3	0	By MS/MS	By MS/MS	By matching	By MS/MS	By MS/MS	By MS/MS	5.1	5.1	5.1	5.1
Q07020	Q07020	5	5	5	60S ribosomal protein L18	RPL18	>sp|Q07020|RL18_HUMAN 60S ribosomal protein L18 OS=Homo sapiens GN=RPL18 PE=1 SV=2	1	5	5	5	4	4	4	5	5	5	4	4	4	5	5	5	4	4	4	5	5	5	26.1	26.1	26.1	21.634	188	188	2.11	12	15	0	By MS/MS	By MS/MS	By MS/MS	By MS/MS	By MS/MS	By MS/MS	25.5	25.5	25.5	26.1
Q08J23	Q08J23	1	1	1	tRNA (cytosine(34)-C(5))-methyltransferase	NSUN2	>sp|Q08J23|NSUN2_HUMAN tRNA (cytosine(34)-C(5))-methyltransferase OS=Homo sapiens GN=NSUN2 PE=1 SV=2	1	1	1	1	0	0	0	1	1	1	0	0	0	1	1	1	0	0	0	1	1	1	1.4	1.4	1.4	86.47	767	767	3		3	0	By matching	By matching	By matching	By MS/MS	By matching	By MS/MS	0	0	0	1.4
Q10567	Q10567	1	1	1	AP-1 complex subunit beta-1	AP1B1	>sp|Q10567|AP1B1_HUMAN AP-1 complex subunit beta-1 OS=Homo sapiens GN=AP1B1 PE=1 SV=2	1	1	1	1	1	1	1	1	1	1	1	1	1	1	1	1	1	1	1	1	1	1	1.6	1.6	1.6	104.64	949	949	2	3	3	1	By matching	By MS/MS	By matching	By matching	By MS/MS	By matching	1.6	1.6	1.6	1.6
Q12905	Q12905	1	1	1	Interleukin enhancer-binding factor 2	ILF2	>sp|Q12905|ILF2_HUMAN Interleukin enhancer-binding factor 2 OS=Homo sapiens GN=ILF2 PE=1 SV=2	1	1	1	1	1	1	0	0	0	0	1	1	0	0	0	0	1	1	0	0	0	0	5.1	5.1	5.1	43.062	390	390	1	2		0	By MS/MS	By matching	By matching	By matching	By matching	By matching	5.1	5.1	0	0
Q12965;O00160	Q12965	4;1	4;1	4;1	Unconventional myosin-Ie	MYO1E	>sp|Q12965|MYO1E_HUMAN Unconventional myosin-Ie OS=Homo sapiens GN=MYO1E PE=1 SV=2	2	4	4	4	1	1	1	3	4	2	1	1	1	3	4	2	1	1	1	3	4	2	5.3	5.3	5.3	127.06	1108	1108;1098	2.5	3	9	0	By matching	By MS/MS	By MS/MS	By MS/MS	By MS/MS	By MS/MS	1.5	1.5	1.5	4.3
Q13136	Q13136	2	2	2	Liprin-alpha-1	PPFIA1	>sp|Q13136|LIPA1_HUMAN Liprin-alpha-1 OS=Homo sapiens GN=PPFIA1 PE=1 SV=1	1	2	2	2	2	2	2	0	0	0	2	2	2	0	0	0	2	2	2	0	0	0	2.1	2.1	2.1	135.78	1202	1202	1	6		0	By matching	By MS/MS	By matching	By matching	By matching	By matching	2.1	2.1	2.1	0
Q13242	Q13242	2	2	2	Serine/arginine-rich splicing factor 9	SRSF9	>sp|Q13242|SRSF9_HUMAN Serine/arginine-rich splicing factor 9 OS=Homo sapiens GN=SRSF9 PE=1 SV=1	1	2	2	2	2	2	2	0	0	0	2	2	2	0	0	0	2	2	2	0	0	0	10.4	10.4	10.4	25.542	221	221	1	6		0	By matching	By MS/MS	By MS/MS	By matching	By matching	By matching	10.4	10.4	10.4	0
Q13247;Q08170;Q13243	Q13247;Q08170	3;2;1	3;2;1	3;2;1	Serine/arginine-rich splicing factor 6;Serine/arginine-rich splicing factor 4	SRSF6;SRSF4	>sp|Q13247|SRSF6_HUMAN Serine/arginine-rich splicing factor 6 OS=Homo sapiens GN=SRSF6 PE=1 SV=2;>sp|Q08170|SRSF4_HUMAN Serine/arginine-rich splicing factor 4 OS=Homo sapiens GN=SRSF4 PE=1 SV=2	3	3	3	3	2	2	2	1	1	0	2	2	2	1	1	0	2	2	2	1	1	0	8.4	8.4	8.4	39.586	344	344;494;272	1.5	6	2	0	By MS/MS	By MS/MS	By matching	By MS/MS	By matching	By matching	6.4	6.4	6.4	2
Q13427	Q13427	2	2	2	Peptidyl-prolyl cis-trans isomerase G	PPIG	>sp|Q13427|PPIG_HUMAN Peptidyl-prolyl cis-trans isomerase G OS=Homo sapiens GN=PPIG PE=1 SV=2	1	2	2	2	2	2	2	1	1	1	2	2	2	1	1	1	2	2	2	1	1	1	3.4	3.4	3.4	88.616	754	754	1.67	6	3	0	By matching	By MS/MS	By MS/MS	By matching	By MS/MS	By matching	3.4	3.4	3.4	1.6
Q13523	Q13523	2	2	2	Serine/threonine-protein kinase PRP4 homolog	PRPF4B	>sp|Q13523|PRP4B_HUMAN Serine/threonine-protein kinase PRP4 homolog OS=Homo sapiens GN=PRPF4B PE=1 SV=3	1	2	2	2	1	1	1	1	1	1	1	1	1	1	1	1	1	1	1	1	1	1	1.9	1.9	1.9	116.99	1007	1007	2	3	3	0	By matching	By MS/MS	By matching	By matching	By matching	By MS/MS	1	1	1	0.9
Q13823	Q13823	1	1	1	Nucleolar GTP-binding protein 2	GNL2	>sp|Q13823|NOG2_HUMAN Nucleolar GTP-binding protein 2 OS=Homo sapiens GN=GNL2 PE=1 SV=1	1	1	1	1	0	1	0	0	0	0	0	1	0	0	0	0	0	1	0	0	0	0	2.1	2.1	2.1	83.654	731	731	1	1		0	By matching	By MS/MS	By matching	By matching	By matching	By matching	0	2.1	0	0
Q13867	Q13867	2	2	2	Bleomycin hydrolase	BLMH	>sp|Q13867|BLMH_HUMAN Bleomycin hydrolase OS=Homo sapiens GN=BLMH PE=1 SV=1	1	2	2	2	2	2	2	1	0	1	2	2	2	1	0	1	2	2	2	1	0	1	3.5	3.5	3.5	52.562	455	455	1.5	6	2	0	By MS/MS	By MS/MS	By MS/MS	By MS/MS	By matching	By MS/MS	3.5	3.5	3.5	3.5
Q14498	Q14498	7	7	7	RNA-binding protein 39	RBM39	>sp|Q14498|RBM39_HUMAN RNA-binding protein 39 OS=Homo sapiens GN=RBM39 PE=1 SV=2	1	7	7	7	6	6	6	6	6	6	6	6	6	6	6	6	6	6	6	6	6	6	15.1	15.1	15.1	59.379	530	530	2.08	18	21	0	By matching	By MS/MS	By MS/MS	By MS/MS	By MS/MS	By MS/MS	13.2	13.2	13.2	13.6
Q14683	Q14683	50	50	50	Structural maintenance of chromosomes protein 1A	SMC1A	>sp|Q14683|SMC1A_HUMAN Structural maintenance of chromosomes protein 1A OS=Homo sapiens GN=SMC1A PE=1 SV=2	1	50	50	50	46	48	48	0	0	0	46	48	48	0	0	0	46	48	48	0	0	0	40.6	40.6	40.6	143.23	1233	1233	1	177		0	By MS/MS	By MS/MS	By MS/MS	By matching	By matching	By matching	36.6	39.2	37.5	0
Q14980	Q14980	5	5	5	Nuclear mitotic apparatus protein 1	NUMA1	>sp|Q14980|NUMA1_HUMAN Nuclear mitotic apparatus protein 1 OS=Homo sapiens GN=NUMA1 PE=1 SV=2	1	5	5	5	2	4	4	0	0	0	2	4	4	0	0	0	2	4	4	0	0	0	3	3	3	238.26	2115	2115	1	10		0	By matching	By MS/MS	By MS/MS	By matching	By matching	By matching	1.1	2.3	2.5	0
Q15149	Q15149	28	28	28	Plectin	PLEC	>sp|Q15149|PLEC_HUMAN Plectin OS=Homo sapiens GN=PLEC PE=1 SV=3	1	28	28	28	20	25	19	6	6	5	20	25	19	6	6	5	20	25	19	6	6	5	7.2	7.2	7.2	531.78	4684	4684	1.41	66	17	0	By MS/MS	By MS/MS	By MS/MS	By MS/MS	By MS/MS	By MS/MS	5	6.5	4.9	1.6
Q15287	Q15287	1	1	1	RNA-binding protein with serine-rich domain 1	RNPS1	>sp|Q15287|RNPS1_HUMAN RNA-binding protein with serine-rich domain 1 OS=Homo sapiens GN=RNPS1 PE=1 SV=1	1	1	1	1	1	1	1	0	0	0	1	1	1	0	0	0	1	1	1	0	0	0	4.9	4.9	4.9	34.208	305	305	1	3		0.003861	By MS/MS	By MS/MS	By MS/MS	By matching	By matching	By matching	4.9	4.9	4.9	0
Q15365;Q15366;P57721	Q15365;Q15366;P57721	3;2;2	3;2;2	3;2;2	Poly(rC)-binding protein 1;Poly(rC)-binding protein 2;Poly(rC)-binding protein 3	PCBP1;PCBP2;PCBP3	>sp|Q15365|PCBP1_HUMAN Poly(rC)-binding protein 1 OS=Homo sapiens GN=PCBP1 PE=1 SV=2;>sp|Q15366|PCBP2_HUMAN Poly(rC)-binding protein 2 OS=Homo sapiens GN=PCBP2 PE=1 SV=1;>sp|P57721|PCBP3_HUMAN Poly(rC)-binding protein 3 OS=Homo sapiens GN=PCBP3 PE=2 SV=2	3	3	3	3	2	3	2	3	3	3	2	3	2	3	3	3	2	3	2	3	3	3	13.2	13.2	13.2	37.497	356	356;365;371	2.12	7	9	0	By MS/MS	By MS/MS	By MS/MS	By MS/MS	By matching	By MS/MS	7.6	13.2	7.6	13.2
Q16629	Q16629	4	4	4	Serine/arginine-rich splicing factor 7	SRSF7	>sp|Q16629|SRSF7_HUMAN Serine/arginine-rich splicing factor 7 OS=Homo sapiens GN=SRSF7 PE=1 SV=1	1	4	4	4	4	4	4	0	1	1	4	4	4	0	1	1	4	4	4	0	1	1	20.6	20.6	20.6	27.366	238	238	1.29	12	2	0	By matching	By MS/MS	By MS/MS	By matching	By MS/MS	By matching	20.6	20.6	20.6	0
Q2NL82	Q2NL82	6	6	6	Pre-rRNA-processing protein TSR1 homolog	TSR1	>sp|Q2NL82|TSR1_HUMAN Pre-rRNA-processing protein TSR1 homolog OS=Homo sapiens GN=TSR1 PE=1 SV=1	1	6	6	6	1	5	5	3	3	3	1	5	5	3	3	3	1	5	5	3	3	3	9.5	9.5	9.5	91.809	804	804	1.9	11	9	0	By matching	By MS/MS	By MS/MS	By matching	By MS/MS	By matching	1.7	8.2	8.2	4.9
Q3ZCQ8	Q3ZCQ8	2	2	2	Mitochondrial import inner membrane translocase subunit TIM50	TIMM50	>sp|Q3ZCQ8|TIM50_HUMAN Mitochondrial import inner membrane translocase subunit TIM50 OS=Homo sapiens GN=TIMM50 PE=1 SV=2	1	2	2	2	1	1	1	1	1	1	1	1	1	1	1	1	1	1	1	1	1	1	7.9	7.9	7.9	39.646	353	353	2	3	3	0	By matching	By matching	By MS/MS	By MS/MS	By matching	By matching	4.5	4.5	4.5	3.4
Q53GL0	Q53GL0	1	1	1	Pleckstrin homology domain-containing family O member 1	PLEKHO1	>sp|Q53GL0|PKHO1_HUMAN Pleckstrin homology domain-containing family O member 1 OS=Homo sapiens GN=PLEKHO1 PE=1 SV=2	1	1	1	1	1	0	0	0	0	0	1	0	0	0	0	0	1	0	0	0	0	0	2.2	2.2	2.2	46.236	409	409	1	1		1	By MS/MS	By matching	By matching	By matching	By matching	By matching	2.2	0	0	0
Q5JTH9	Q5JTH9	3	3	3	RRP12-like protein	RRP12	>sp|Q5JTH9|RRP12_HUMAN RRP12-like protein OS=Homo sapiens GN=RRP12 PE=1 SV=2	1	3	3	3	3	3	3	0	0	0	3	3	3	0	0	0	3	3	3	0	0	0	2.5	2.5	2.5	143.7	1297	1297	1	9		0	By matching	By MS/MS	By matching	By matching	By matching	By matching	2.5	2.5	2.5	0
Q5T200	Q5T200	1	1	1	Zinc finger CCCH domain-containing protein 13	ZC3H13	>sp|Q5T200|ZC3HD_HUMAN Zinc finger CCCH domain-containing protein 13 OS=Homo sapiens GN=ZC3H13 PE=1 SV=1	1	1	1	1	1	1	1	0	0	0	1	1	1	0	0	0	1	1	1	0	0	0	0.7	0.7	0.7	196.63	1668	1668	1	3		1	By matching	By MS/MS	By matching	By matching	By matching	By matching	0.7	0.7	0.7	0
Q5T3I0	Q5T3I0	1	1	1	G patch domain-containing protein 4	GPATCH4	>sp|Q5T3I0|GPTC4_HUMAN G patch domain-containing protein 4 OS=Homo sapiens GN=GPATCH4 PE=1 SV=2	1	1	1	1	1	1	1	0	0	0	1	1	1	0	0	0	1	1	1	0	0	0	3.8	3.8	3.8	50.381	446	446	1	3		0	By matching	By MS/MS	By MS/MS	By matching	By matching	By matching	3.8	3.8	3.8	0
Q5U4N7	Q5U4N7	1	1	1	Protein GDF5OS, mitochondrial	GDF5OS	>sp|Q5U4N7|GDF5O_HUMAN Protein GDF5OS, mitochondrial OS=Homo sapiens GN=GDF5OS PE=2 SV=2	1	1	1	1	0	0	0	1	1	1	0	0	0	1	1	1	0	0	0	1	1	1	4.4	4.4	4.4	28.211	250	250	3		3	1	By matching	By matching	By matching	By matching	By MS/MS	By matching	0	0	0	4.4
Q66PJ3	Q66PJ3	1	1	1	ADP-ribosylation factor-like protein 6-interacting protein 4	ARL6IP4	>sp|Q66PJ3|AR6P4_HUMAN ADP-ribosylation factor-like protein 6-interacting protein 4 OS=Homo sapiens GN=ARL6IP4 PE=1 SV=2	1	1	1	1	0	0	0	1	1	1	0	0	0	1	1	1	0	0	0	1	1	1	3.8	3.8	3.8	44.915	421	421	3		3	0	By matching	By matching	By matching	By MS/MS	By MS/MS	By matching	0	0	0	3.8
Q6NZI2	Q6NZI2	5	5	5	Polymerase I and transcript release factor	PTRF	>sp|Q6NZI2|PTRF_HUMAN Polymerase I and transcript release factor OS=Homo sapiens GN=PTRF PE=1 SV=1	1	5	5	5	5	5	5	1	2	2	5	5	5	1	2	2	5	5	5	1	2	2	18.5	18.5	18.5	43.476	390	390	1.43	18	5	0	By MS/MS	By MS/MS	By MS/MS	By MS/MS	By MS/MS	By MS/MS	18.5	18.5	18.5	4.6
Q6P2E9	Q6P2E9	2	2	2	Enhancer of mRNA-decapping protein 4	EDC4	>sp|Q6P2E9|EDC4_HUMAN Enhancer of mRNA-decapping protein 4 OS=Homo sapiens GN=EDC4 PE=1 SV=1	1	2	2	2	1	2	1	0	0	0	1	2	1	0	0	0	1	2	1	0	0	0	2.6	2.6	2.6	151.66	1401	1401	1	4		0	By matching	By MS/MS	By MS/MS	By matching	By matching	By matching	1.1	2.6	1.1	0
Q6P5R6	Q6P5R6	2	2	2	60S ribosomal protein L22-like 1	RPL22L1	>sp|Q6P5R6|RL22L_HUMAN 60S ribosomal protein L22-like 1 OS=Homo sapiens GN=RPL22L1 PE=1 SV=2	1	2	2	2	2	2	2	0	0	0	2	2	2	0	0	0	2	2	2	0	0	0	19.7	19.7	19.7	14.606	122	122	1	6		0	By matching	By MS/MS	By MS/MS	By matching	By matching	By matching	19.7	19.7	19.7	0
Q7L2J0	Q7L2J0	1	1	1	7SK snRNA methylphosphate capping enzyme	MEPCE	>sp|Q7L2J0|MEPCE_HUMAN 7SK snRNA methylphosphate capping enzyme OS=Homo sapiens GN=MEPCE PE=1 SV=1	1	1	1	1	0	1	1	0	0	0	0	1	1	0	0	0	0	1	1	0	0	0	3.5	3.5	3.5	74.354	689	689	1	2		0	By matching	By MS/MS	By matching	By matching	By matching	By matching	0	3.5	3.5	0
Q86V81	Q86V81	2	2	2	THO complex subunit 4	ALYREF	>sp|Q86V81|THOC4_HUMAN THO complex subunit 4 OS=Homo sapiens GN=ALYREF PE=1 SV=3	1	2	2	2	1	1	1	1	2	2	1	1	1	1	2	2	1	1	1	1	2	2	11.3	11.3	11.3	26.888	257	257	2.25	3	5	0	By matching	By MS/MS	By matching	By matching	By MS/MS	By MS/MS	4.3	4.3	4.3	7
Q8IVF7;Q96PY5	Q8IVF7;Q96PY5	1;1	1;1	1;1	Formin-like protein 3;Formin-like protein 2	FMNL3;FMNL2	>sp|Q8IVF7|FMNL3_HUMAN Formin-like protein 3 OS=Homo sapiens GN=FMNL3 PE=1 SV=3;>sp|Q96PY5|FMNL2_HUMAN Formin-like protein 2 OS=Homo sapiens GN=FMNL2 PE=1 SV=3	2	1	1	1	0	0	1	0	0	0	0	0	1	0	0	0	0	0	1	0	0	0	1.4	1.4	1.4	117.21	1028	1028;1086	1	1		0	By matching	By matching	By MS/MS	By matching	By matching	By matching	0	0	1.4	0
Q8IY81	Q8IY81	1	1	1	pre-rRNA processing protein FTSJ3	FTSJ3	>sp|Q8IY81|SPB1_HUMAN pre-rRNA processing protein FTSJ3 OS=Homo sapiens GN=FTSJ3 PE=1 SV=2	1	1	1	1	0	1	0	0	0	0	0	1	0	0	0	0	0	1	0	0	0	0	2	2	2	96.557	847	847	1	1		0	By matching	By MS/MS	By matching	By matching	By matching	By matching	0	2	0	0
Q8N3U4	Q8N3U4	8	8	8	Cohesin subunit SA-2	STAG2	>sp|Q8N3U4|STAG2_HUMAN Cohesin subunit SA-2 OS=Homo sapiens GN=STAG2 PE=1 SV=3	1	8	8	8	6	8	7	0	0	0	6	8	7	0	0	0	6	8	7	0	0	0	7.7	7.7	7.7	141.32	1231	1231	1	27		0	By MS/MS	By MS/MS	By MS/MS	By matching	By matching	By matching	5.8	7.7	6.8	0
Q8NC51	Q8NC51	1	1	1	Plasminogen activator inhibitor 1 RNA-binding protein	SERBP1	>sp|Q8NC51|PAIRB_HUMAN Plasminogen activator inhibitor 1 RNA-binding protein OS=Homo sapiens GN=SERBP1 PE=1 SV=2	1	1	1	1	0	0	0	1	1	0	0	0	0	1	1	0	0	0	0	1	1	0	3.9	3.9	3.9	44.965	408	408	3		2	0	By matching	By matching	By matching	By MS/MS	By matching	By matching	0	0	0	3.9
Q8WUQ7	Q8WUQ7	1	1	1	Cactin	CACTIN	>sp|Q8WUQ7|CATIN_HUMAN Cactin OS=Homo sapiens GN=CACTIN PE=1 SV=3	1	1	1	1	1	1	1	1	1	1	1	1	1	1	1	1	1	1	1	1	1	1	2	2	2	88.701	758	758	2	3	3	0	By matching	By MS/MS	By MS/MS	By matching	By MS/MS	By matching	2	2	2	2
Q8WVM7	Q8WVM7	2	2	2	Cohesin subunit SA-1	STAG1	>sp|Q8WVM7|STAG1_HUMAN Cohesin subunit SA-1 OS=Homo sapiens GN=STAG1 PE=1 SV=3	1	2	2	2	2	2	2	0	0	0	2	2	2	0	0	0	2	2	2	0	0	0	2.7	2.7	2.7	144.43	1258	1258	1	6		0	By matching	By MS/MS	By MS/MS	By matching	By matching	By matching	2.7	2.7	2.7	0
Q92552	Q92552	2	2	2	28S ribosomal protein S27, mitochondrial	MRPS27	>sp|Q92552|RT27_HUMAN 28S ribosomal protein S27, mitochondrial OS=Homo sapiens GN=MRPS27 PE=1 SV=3	1	2	2	2	1	2	1	0	0	0	1	2	1	0	0	0	1	2	1	0	0	0	4.6	4.6	4.6	47.611	414	414	1	4		0	By matching	By MS/MS	By matching	By matching	By matching	By matching	2.7	4.6	2.7	0
Q92841	Q92841	2	2	1	Probable ATP-dependent RNA helicase DDX17	DDX17	>sp|Q92841|DDX17_HUMAN Probable ATP-dependent RNA helicase DDX17 OS=Homo sapiens GN=DDX17 PE=1 SV=2	1	2	2	1	2	2	2	0	0	0	2	2	2	0	0	0	1	1	1	0	0	0	3.6	3.6	1.9	80.272	729	729	1	6		0	By MS/MS	By MS/MS	By MS/MS	By matching	By matching	By matching	3.6	3.6	3.6	0
Q96A72	Q96A72	1	1	1	Protein mago nashi homolog 2	MAGOHB	>sp|Q96A72|MGN2_HUMAN Protein mago nashi homolog 2 OS=Homo sapiens GN=MAGOHB PE=1 SV=1	1	1	1	1	1	0	0	0	0	0	1	0	0	0	0	0	1	0	0	0	0	0	6.1	6.1	6.1	17.276	148	148	1	1		0.0076046	By MS/MS	By matching	By matching	By matching	By matching	By matching	6.1	0	0	0
Q96E39;P38159;O75526;Q8N7X1	Q96E39;P38159;O75526	4;3;2;1	4;3;2;1	4;3;2;1	RNA binding motif protein, X-linked-like-1;RNA-binding motif protein, X chromosome;RNA-binding motif protein, X chromosome, N-terminally processed;RNA-binding motif protein, X-linked-like-2	RBMXL1;RBMX;RBMXL2	>sp|Q96E39|RMXL1_HUMAN RNA binding motif protein, X-linked-like-1 OS=Homo sapiens GN=RBMXL1 PE=1 SV=1;>sp|P38159|RBMX_HUMAN RNA-binding motif protein, X chromosome OS=Homo sapiens GN=RBMX PE=1 SV=3;>sp|O75526|RMXL2_HUMAN RNA-binding motif protein, X-linked	4	4	4	4	3	3	4	2	2	2	3	3	4	2	2	2	3	3	4	2	2	2	11.3	11.3	11.3	42.141	390	390;391;392;1067	1.75	10	6	0	By MS/MS	By MS/MS	By MS/MS	By MS/MS	By MS/MS	By matching	9	9	11.3	6.9
Q96HN2	Q96HN2	2	2	2	Putative adenosylhomocysteinase 3	AHCYL2	>sp|Q96HN2|SAHH3_HUMAN Adenosylhomocysteinase 3 OS=Homo sapiens GN=AHCYL2 PE=1 SV=1	1	2	2	2	0	0	0	2	1	2	0	0	0	2	1	2	0	0	0	2	1	2	1.6	1.6	1.6	66.72	611	611	3		5	0	By matching	By matching	By matching	By MS/MS	By matching	By matching	0	0	0	1.6
Q96HS1	Q96HS1	2	2	2	Serine/threonine-protein phosphatase PGAM5, mitochondrial	PGAM5	>sp|Q96HS1|PGAM5_HUMAN Serine/threonine-protein phosphatase PGAM5, mitochondrial OS=Homo sapiens GN=PGAM5 PE=1 SV=2	1	2	2	2	1	1	1	1	1	1	1	1	1	1	1	1	1	1	1	1	1	1	7.6	7.6	7.6	32.004	289	289	2	3	3	0	By matching	By MS/MS	By matching	By matching	By MS/MS	By matching	3.5	3.5	3.5	4.2
Q96JP5	Q96JP5	2	2	2	E3 ubiquitin-protein ligase ZFP91	ZFP91	>sp|Q96JP5|ZFP91_HUMAN E3 ubiquitin-protein ligase ZFP91 OS=Homo sapiens GN=ZFP91 PE=1 SV=1	1	2	2	2	2	2	2	0	0	0	2	2	2	0	0	0	2	2	2	0	0	0	6.5	6.5	6.5	63.444	570	570	1	6		0	By matching	By MS/MS	By MS/MS	By matching	By matching	By matching	6.5	6.5	6.5	0
Q96PK6	Q96PK6	2	2	2	RNA-binding protein 14	RBM14	>sp|Q96PK6|RBM14_HUMAN RNA-binding protein 14 OS=Homo sapiens GN=RBM14 PE=1 SV=2	1	2	2	2	1	2	1	1	1	1	1	2	1	1	1	1	1	2	1	1	1	1	4.6	4.6	4.6	69.491	669	669	1.86	4	3	0	By MS/MS	By MS/MS	By matching	By matching	By MS/MS	By matching	2.4	4.6	2.4	2.4
Q96QA5	Q96QA5	1	1	1	Gasdermin-A	GSDMA	>sp|Q96QA5|GSDMA_HUMAN Gasdermin-A OS=Homo sapiens GN=GSDMA PE=1 SV=4	1	1	1	1	1	0	0	0	0	0	1	0	0	0	0	0	1	0	0	0	0	0	1.8	1.8	1.8	49.364	445	445	1	1		1	By MS/MS	By matching	By matching	By matching	By matching	By matching	1.8	0	0	0
Q99575	Q99575	3	3	3	Ribonucleases P/MRP protein subunit POP1	POP1	>sp|Q99575|POP1_HUMAN Ribonucleases P/MRP protein subunit POP1 OS=Homo sapiens GN=POP1 PE=1 SV=2	1	3	3	3	1	3	3	0	0	0	1	3	3	0	0	0	1	3	3	0	0	0	3.9	3.9	3.9	114.71	1024	1024	1	7		0	By matching	By MS/MS	By matching	By matching	By matching	By matching	1.2	3.9	3.9	0
Q99714	Q99714	3	3	3	3-hydroxyacyl-CoA dehydrogenase type-2	HSD17B10	>sp|Q99714|HCD2_HUMAN 3-hydroxyacyl-CoA dehydrogenase type-2 OS=Homo sapiens GN=HSD17B10 PE=1 SV=3	1	3	3	3	2	2	0	3	3	3	2	2	0	3	3	3	2	2	0	3	3	3	19.9	19.9	19.9	26.923	261	261	2.38	4	9	0	By MS/MS	By MS/MS	By matching	By matching	By MS/MS	By matching	15.3	15.3	0	19.9
Q9BQ39	Q9BQ39	1	1	1	ATP-dependent RNA helicase DDX50	DDX50	>sp|Q9BQ39|DDX50_HUMAN ATP-dependent RNA helicase DDX50 OS=Homo sapiens GN=DDX50 PE=1 SV=1	1	1	1	1	1	1	0	1	1	1	1	1	0	1	1	1	1	1	0	1	1	1	1.6	1.6	1.6	82.564	737	737	2.2	2	3	0.0075472	By MS/MS	By MS/MS	By matching	By MS/MS	By matching	By MS/MS	1.6	1.6	0	1.6
Q9BQG0	Q9BQG0	4	4	4	Myb-binding protein 1A	MYBBP1A	>sp|Q9BQG0|MBB1A_HUMAN Myb-binding protein 1A OS=Homo sapiens GN=MYBBP1A PE=1 SV=2	1	4	4	4	2	3	2	1	1	1	2	3	2	1	1	1	2	3	2	1	1	1	3.5	3.5	3.5	148.85	1328	1328	1.6	7	3	0	By matching	By MS/MS	By MS/MS	By matching	By MS/MS	By matching	1.4	2.8	1.4	0.8
Q9BXX2	Q9BXX2	1	1	1	Ankyrin repeat domain-containing protein 30B	ANKRD30B	>sp|Q9BXX2|AN30B_HUMAN Ankyrin repeat domain-containing protein 30B OS=Homo sapiens GN=ANKRD30B PE=2 SV=3	1	1	1	1	1	1	1	1	1	1	1	1	1	1	1	1	1	1	1	1	1	1	1.1	1.1	1.1	158.05	1392	1392	1.5	9	3	0	By matching	By MS/MS	By matching	By MS/MS	By MS/MS	By MS/MS	1.1	1.1	1.1	1.1
Q9BY77	Q9BY77	2	2	2	Polymerase delta-interacting protein 3	POLDIP3	>sp|Q9BY77|PDIP3_HUMAN Polymerase delta-interacting protein 3 OS=Homo sapiens GN=POLDIP3 PE=1 SV=2	1	2	2	2	1	2	2	1	1	1	1	2	2	1	1	1	1	2	2	1	1	1	8.6	8.6	8.6	46.089	421	421	1.75	5	3	0	By matching	By MS/MS	By matching	By matching	By MS/MS	By matching	4.5	8.6	8.6	4
Q9BYG3	Q9BYG3	1	1	1	MKI67 FHA domain-interacting nucleolar phosphoprotein	MKI67IP	>sp|Q9BYG3|MK67I_HUMAN MKI67 FHA domain-interacting nucleolar phosphoprotein OS=Homo sapiens GN=NIFK PE=1 SV=1	1	1	1	1	0	1	0	0	0	0	0	1	0	0	0	0	0	1	0	0	0	0	4.8	4.8	4.8	34.222	293	293	1	1		0.0076336	By matching	By MS/MS	By matching	By matching	By matching	By matching	0	4.8	0	0
Q9H307	Q9H307	6	6	6	Pinin	PNN	>sp|Q9H307|PININ_HUMAN Pinin OS=Homo sapiens GN=PNN PE=1 SV=4	1	6	6	6	6	6	5	1	1	1	6	6	5	1	1	1	6	6	5	1	1	1	7.8	7.8	7.8	81.613	717	717	1.3	17	3	0	By MS/MS	By MS/MS	By MS/MS	By MS/MS	By matching	By matching	7.8	7.8	7.8	1.5
Q9H4L5	Q9H4L5	4	4	4	Oxysterol-binding protein-related protein 3	OSBPL3	>sp|Q9H4L5|OSBL3_HUMAN Oxysterol-binding protein-related protein 3 OS=Homo sapiens GN=OSBPL3 PE=1 SV=1	1	4	4	4	2	4	2	0	0	0	2	4	2	0	0	0	2	4	2	0	0	0	6.9	6.9	6.9	101.22	887	887	1	8		0	By matching	By MS/MS	By matching	By matching	By matching	By matching	3.4	6.9	3.4	0
Q9H7N4	Q9H7N4	2	2	2	Splicing factor, arginine/serine-rich 19	SCAF1	>sp|Q9H7N4|SFR19_HUMAN Splicing factor, arginine/serine-rich 19 OS=Homo sapiens GN=SCAF1 PE=1 SV=3	1	2	2	2	0	2	1	0	0	0	0	2	1	0	0	0	0	2	1	0	0	0	2.4	2.4	2.4	139.27	1312	1312	1	3		0	By matching	By MS/MS	By matching	By matching	By matching	By matching	0	2.4	0.9	0
Q9HD34	Q9HD34	1	1	1	LYR motif-containing protein 4	LYRM4	>sp|Q9HD34|LYRM4_HUMAN LYR motif-containing protein 4 OS=Homo sapiens GN=LYRM4 PE=1 SV=1	1	1	1	1	1	1	1	0	0	0	1	1	1	0	0	0	1	1	1	0	0	0	15.4	15.4	15.4	10.758	91	91	1	6		0	By MS/MS	By MS/MS	By MS/MS	By matching	By matching	By matching	15.4	15.4	15.4	0
Q9NQ29	Q9NQ29	6	2	2	Putative RNA-binding protein Luc7-like 1	LUC7L	>sp|Q9NQ29|LUC7L_HUMAN Putative RNA-binding protein Luc7-like 1 OS=Homo sapiens GN=LUC7L PE=1 SV=1	1	6	2	2	5	6	5	4	4	4	2	2	2	2	2	2	2	2	2	2	2	2	16.4	7	7	43.727	371	371	2	6	6	0	By MS/MS	By MS/MS	By MS/MS	By matching	By MS/MS	By MS/MS	13.2	16.4	13.2	11.1
Q9NQX4;Q9ULV0;Q9Y4I1	Q9NQX4;Q9ULV0;Q9Y4I1	2;2;2	2;2;2	2;2;2	Unconventional myosin-Vc;Unconventional myosin-Vb;Unconventional myosin-Va	MYO5C;MYO5B;MYO5A	>sp|Q9NQX4|MYO5C_HUMAN Unconventional myosin-Vc OS=Homo sapiens GN=MYO5C PE=1 SV=2;>sp|Q9ULV0|MYO5B_HUMAN Unconventional myosin-Vb OS=Homo sapiens GN=MYO5B PE=1 SV=3;>sp|Q9Y4I1|MYO5A_HUMAN Unconventional myosin-Va OS=Homo sapiens GN=MYO5A PE=1 SV=2	3	2	2	2	2	1	1	0	0	0	2	1	1	0	0	0	2	1	1	0	0	0	1.3	1.3	1.3	202.81	1742	1742;1848;1855	1	4		0	By MS/MS	By matching	By MS/MS	By matching	By matching	By matching	1.3	0.8	0.8	0
Q9NVI7;Q5T9A4	Q9NVI7;Q5T9A4	2;1	2;1	2;1	ATPase family AAA domain-containing protein 3A;ATPase family AAA domain-containing protein 3B	ATAD3A;ATAD3B	>sp|Q9NVI7|ATD3A_HUMAN ATPase family AAA domain-containing protein 3A OS=Homo sapiens GN=ATAD3A PE=1 SV=2;>sp|Q5T9A4|ATD3B_HUMAN ATPase family AAA domain-containing protein 3B OS=Homo sapiens GN=ATAD3B PE=1 SV=1	2	2	2	2	0	0	0	2	1	1	0	0	0	2	1	1	0	0	0	2	1	1	3.2	3.2	3.2	71.368	634	634;648	3		4	0	By matching	By matching	By matching	By MS/MS	By MS/MS	By matching	0	0	0	3.2
Q9NWH9	Q9NWH9	5	5	5	SAFB-like transcription modulator	SLTM	>sp|Q9NWH9|SLTM_HUMAN SAFB-like transcription modulator OS=Homo sapiens GN=SLTM PE=1 SV=2	1	5	5	5	3	4	4	2	2	1	3	4	4	2	2	1	3	4	4	2	2	1	5.7	5.7	5.7	117.15	1034	1034	1.62	11	5	0	By matching	By MS/MS	By MS/MS	By matching	By MS/MS	By matching	4.1	5.7	4.2	1.9
Q9NY93	Q9NY93	2	2	2	Probable ATP-dependent RNA helicase DDX56	DDX56	>sp|Q9NY93|DDX56_HUMAN Probable ATP-dependent RNA helicase DDX56 OS=Homo sapiens GN=DDX56 PE=1 SV=1	1	2	2	2	1	1	1	1	2	1	1	1	1	1	2	1	1	1	1	1	2	1	4.6	4.6	4.6	61.589	547	547	2.14	3	4	0	By matching	By MS/MS	By MS/MS	By matching	By MS/MS	By matching	2.6	2.6	2.6	2.6
Q9NYF8	Q9NYF8	3	3	3	Bcl-2-associated transcription factor 1	BCLAF1	>sp|Q9NYF8|BCLF1_HUMAN Bcl-2-associated transcription factor 1 OS=Homo sapiens GN=BCLAF1 PE=1 SV=2	1	3	3	3	3	3	3	1	1	1	3	3	3	1	1	1	3	3	3	1	1	1	3.8	3.8	3.8	106.12	920	920	1.5	9	3	0	By MS/MS	By MS/MS	By MS/MS	By matching	By matching	By MS/MS	3.8	3.8	3.8	1.2
Q9NZT1	Q9NZT1	1	1	1	Calmodulin-like protein 5	CALML5	>sp|Q9NZT1|CALL5_HUMAN Calmodulin-like protein 5 OS=Homo sapiens GN=CALML5 PE=1 SV=2	1	1	1	1	0	0	1	1	0	1	0	0	1	1	0	1	0	0	1	1	0	1	9.6	9.6	9.6	15.892	146	146	2.33	1	2	0	By matching	By matching	By MS/MS	By MS/MS	By matching	By matching	0	0	9.6	9.6
Q9UFH2	Q9UFH2	1	1	1	Dynein heavy chain 17, axonemal	DNAH17	>sp|Q9UFH2|DYH17_HUMAN Dynein heavy chain 17, axonemal OS=Homo sapiens GN=DNAH17 PE=1 SV=2	1	1	1	1	0	1	0	0	0	0	0	1	0	0	0	0	0	1	0	0	0	0	0.2	0.2	0.2	511.78	4485	4485	1	1		1	By matching	By MS/MS	By matching	By matching	By matching	By matching	0	0.2	0	0
Q9UI30	Q9UI30	3	3	3	tRNA methyltransferase 112 homolog	TRMT112	>sp|Q9UI30|TR112_HUMAN Multifunctional methyltransferase subunit TRM112-like protein OS=Homo sapiens GN=TRMT112 PE=1 SV=1	1	3	3	3	3	3	3	0	0	0	3	3	3	0	0	0	3	3	3	0	0	0	27.2	27.2	27.2	14.199	125	125	1	9		0	By matching	By MS/MS	By MS/MS	By matching	By matching	By matching	27.2	27.2	27.2	0
Q9UJV9	Q9UJV9	1	1	1	Probable ATP-dependent RNA helicase DDX41	DDX41	>sp|Q9UJV9|DDX41_HUMAN Probable ATP-dependent RNA helicase DDX41 OS=Homo sapiens GN=DDX41 PE=1 SV=2	1	1	1	1	0	1	1	0	0	0	0	1	1	0	0	0	0	1	1	0	0	0	1.8	1.8	1.8	69.837	622	622	1	2		1	By matching	By MS/MS	By matching	By matching	By matching	By matching	0	1.8	1.8	0
Q9UL25	Q9UL25	1	1	1	Ras-related protein Rab-21	RAB21	>sp|Q9UL25|RAB21_HUMAN Ras-related protein Rab-21 OS=Homo sapiens GN=RAB21 PE=1 SV=3	1	1	1	1	0	0	0	0	1	0	0	0	0	0	1	0	0	0	0	0	1	0	6.7	6.7	6.7	24.347	225	225	3		1	0	By matching	By matching	By matching	By matching	By MS/MS	By matching	0	0	0	0
Q9UQ35	Q9UQ35	25	25	25	Serine/arginine repetitive matrix protein 2	SRRM2	>sp|Q9UQ35|SRRM2_HUMAN Serine/arginine repetitive matrix protein 2 OS=Homo sapiens GN=SRRM2 PE=1 SV=2	1	25	25	25	18	19	19	12	12	12	18	19	19	12	12	12	18	19	19	12	12	12	13.2	13.2	13.2	299.61	2752	2752	1.8	59	39	0	By MS/MS	By MS/MS	By MS/MS	By MS/MS	By MS/MS	By MS/MS	8.9	9.7	9.7	6.6
Q9UQE7	Q9UQE7	41	41	41	Structural maintenance of chromosomes protein 3	SMC3	>sp|Q9UQE7|SMC3_HUMAN Structural maintenance of chromosomes protein 3 OS=Homo sapiens GN=SMC3 PE=1 SV=2	1	41	41	41	38	40	38	0	0	0	38	40	38	0	0	0	38	40	38	0	0	0	35.4	35.4	35.4	141.54	1217	1217	1	137		0	By MS/MS	By MS/MS	By MS/MS	By matching	By matching	By matching	33.8	35.3	34.5	0
Q9Y285	Q9Y285	1	1	1	Phenylalanine--tRNA ligase alpha subunit	FARSA	>sp|Q9Y285|SYFA_HUMAN Phenylalanine--tRNA ligase alpha subunit OS=Homo sapiens GN=FARSA PE=1 SV=3	1	1	1	1	1	0	1	1	1	1	1	0	1	1	1	1	1	0	1	1	1	1	2.2	2.2	2.2	57.563	508	508	2.2	2	3	0	By MS/MS	By matching	By matching	By matching	By MS/MS	By matching	2.2	0	2.2	2.2
Q9Y2W1	Q9Y2W1	2	2	2	Thyroid hormone receptor-associated protein 3	THRAP3	>sp|Q9Y2W1|TR150_HUMAN Thyroid hormone receptor-associated protein 3 OS=Homo sapiens GN=THRAP3 PE=1 SV=2	1	2	2	2	2	2	2	0	0	0	2	2	2	0	0	0	2	2	2	0	0	0	2.4	2.4	2.4	108.66	955	955	1	6		0	By MS/MS	By MS/MS	By MS/MS	By matching	By matching	By matching	2.4	2.4	2.4	0
Q9Y383	Q9Y383	9	9	5	Putative RNA-binding protein Luc7-like 2	LUC7L2	>sp|Q9Y383|LC7L2_HUMAN Putative RNA-binding protein Luc7-like 2 OS=Homo sapiens GN=LUC7L2 PE=1 SV=2	1	9	9	5	8	9	7	3	3	4	8	9	7	3	3	4	5	5	4	1	1	2	23.2	23.2	14.3	46.513	392	392	1.54	27	10	0	By MS/MS	By MS/MS	By MS/MS	By MS/MS	By MS/MS	By MS/MS	20.2	23.2	18.4	7.7
Q9Y3Y2	Q9Y3Y2	2	2	2	Chromatin target of PRMT1 protein	CHTOP	>sp|Q9Y3Y2|CHTOP_HUMAN Chromatin target of PRMT1 protein OS=Homo sapiens GN=CHTOP PE=1 SV=2	1	2	2	2	1	1	1	2	2	1	1	1	1	2	2	1	1	1	1	2	2	1	10.5	10.5	10.5	26.396	248	248	2.25	3	5	0	By matching	By MS/MS	By matching	By MS/MS	By MS/MS	By matching	5.2	5.2	5.2	10.5
Q9Y697	Q9Y697	10	10	10	Cysteine desulfurase, mitochondrial	NFS1	>sp|Q9Y697|NFS1_HUMAN Cysteine desulfurase, mitochondrial OS=Homo sapiens GN=NFS1 PE=1 SV=3	1	10	10	10	10	10	10	0	0	0	10	10	10	0	0	0	10	10	10	0	0	0	23.9	23.9	23.9	50.195	457	457	1	40		0	By MS/MS	By MS/MS	By MS/MS	By matching	By matching	By matching	23.9	23.9	23.9	0
REV__P29597	REV__P29597	1	1	1			>sp|P29597|TYK2_HUMAN Non-receptor tyrosine-protein kinase TYK2 OS=Homo sapiens GN=TYK2 PE=1 SV=3	1	1	1	1	1	1	1	0	0	0	1	1	1	0	0	0	1	1	1	0	0	0	0	0	0	133.65	1187	1187	1	5		1	By MS/MS	By MS/MS	By matching	By matching	By matching	By matching	0	0	0	0
REV__Q86VF7	REV__Q86VF7	1	1	1			>sp|Q86VF7|NRAP_HUMAN Nebulin-related-anchoring protein OS=Homo sapiens GN=NRAP PE=2 SV=2	1	1	1	1	1	1	1	0	0	0	1	1	1	0	0	0	1	1	1	0	0	0	0	0	0	197.07	1730	1730	1	5		0.0039216	By matching	By MS/MS	By matching	By matching	By matching	By matching	0	0	0	0
REV__Q9NUY8	REV__Q9NUY8	1	1	1			>sp|Q9NUY8|TBC23_HUMAN TBC1 domain family member 23 OS=Homo sapiens GN=TBC1D23 PE=1 SV=3	1	1	1	1	0	0	1	1	1	1	0	0	1	1	1	1	0	0	1	1	1	1	0	0	0	78.321	699	699	2.6	1	4	0.0076923	By matching	By matching	By MS/MS	By matching	By matching	By MS/MS	0	0	0	0
[truncated: 41 more columns]

## Sheet: GFP-Ab filtered+modified
LFQ.intensity.Ab6556_1	LFQ.intensity.Ab6556_2	LFQ.intensity.Ab6556_3	LFQ.intensity.IgG_1	LFQ.intensity.IgG_2	LFQ.intensity.IgG_3	Reverse	Student's T-test Significant Ab6556_IgG	Student's T-test significant	Peptides	Intensity	Peptide.counts..all.	Peptide.counts..razor.unique.	Peptide.counts..unique.	Number.of.proteins	Razor...unique.peptides	Unique.peptides	Peptides.Ab6556_1	Peptides.Ab6556_2	Peptides.Ab6556_3	Peptides.IgG_1	Peptides.IgG_2	Peptides.IgG_3	Razor...unique.peptides.Ab6556_1	Razor...unique.peptides.Ab6556_2	Razor...unique.peptides.Ab6556_3	Razor...unique.peptides.IgG_1	Razor...unique.peptides.IgG_2	Razor...unique.peptides.IgG_3	Unique.peptides.Ab6556_1	Unique.peptides.Ab6556_2	Unique.peptides.Ab6556_3	Unique.peptides.IgG_1	Unique.peptides.IgG_2	Unique.peptides.IgG_3	iBAQ	iBAQ.Ab6556_1	iBAQ.Ab6556_2	iBAQ.Ab6556_3	iBAQ.IgG_1	iBAQ.IgG_2	iBAQ.IgG_3	-Log Student's T-test p-value Ab6556_IgG	Student's T-test q-value Ab6556_IgG	Student's T-test Difference Ab6556_IgG	Student's T-test Test statistic Ab6556_IgG	Protein.IDs	Majority.protein.IDs	Protein.names	Gene.names
#!{Type}E	E	E	E	E	E	C	C	C	N	N	N	N	N	N	N	N	N	N	N	N	N	N	N	N	N	N	N	N	N	N	N	N	N	N	N	N	N	N	N	N	N	N	N	N	N	T	T	T	T
#!{C:Group1}Ab6556	Ab6556	Ab6556	IgG	IgG	IgG
24.6795	24.4554	24.5575	25.4274	23.7804	24.7796				16	240500000	16	16	16	1	16	16	9	10	10	12	10	10	9	10	10	12	10	10	9	10	10	12	10	10	4294700	496620	971920	669080	1044100	509840	603140	0.0711937	0.913242	-0.0982927	-0.20333	O00159	O00159	Unconventional myosin-Ic	MYO1C
19.3978	19.7535	20.1655	21.3868	20.9195	21.1569				3	13348000	3	3	3	1	3	3	1	1	1	2	3	3	1	1	1	2	3	3	1	1	1	2	3	3	556170	32406	72193	31701	117460	171070	131350	2.22264	0.0118947	-1.38216	-5.32407	O43175	O43175	D-3-phosphoglycerate dehydrogenase	PHGDH
20.3426	20.3753	20.2157	21.7035	20.2041	19.3545				4	14109000	NaN	NaN	NaN	2	4	4	2	2	2	4	3	2	2	2	2	4	3	2	2	2	2	4	3	2	227560	16985	37587	20983	92607	37324	22078	0.0548638	0.926627	-0.109503	-0.159066	O43795;Q9UBC5	O43795	Unconventional myosin-Ib	MYO1B
24.5162	24.3359	24.3908	20.329	19.4061	19.9284		+	Ab6556_IgG	10	109030000	NaN	NaN	NaN	2	10	10	9	10	10	0	0	0	9	10	10	0	0	0	9	10	10	0	0	0	4193500	849430	2137100	1207000	0	0	0	4.11413	0	4.52646	16.6137	O60216;Q9H4I0	O60216	Double-strand-break repair protein rad21 homolog	RAD21
25.1836	25.9103	26.3901	24.8898	25.0006	25.4104				3	480780000	NaN	NaN	NaN	15	3	3	3	3	3	2	2	2	3	3	3	2	2	2	3	3	3	2	2	2	68683000	5674200	25238000	14896000	5678000	9656900	7540000	0.880922	0.123646	0.727768	1.89135	Q99880;Q99879;Q99877;Q93079;Q5QNW6;P62807;P58876;P57053;O60814;Q8N257;Q16778;P33778;P23527;P06899;Q96A08	Q99880;Q99879;Q99877;Q93079;Q5QNW6;P62807;P58876;P57053;O60814;Q8N257;Q16778;P33778;P23527;P06899	Histone H2B type 1-L;Histone H2B type 1-M;Histone H2B type 1-N;Histone H2B type 1-H;Histone H2B type 2-F;Histone H2B type 1-C/E/F/G/I;Histone H2B type 1-D;Histone H2B type F-S;Histone H2B type 1-K;Histone H2B type 3-B;Histone H2B type 2-E;Histone H2B type 1-B;Histone H2B type 1-O;Histone H2B type 1-J	HIST1H2BL;HIST1H2BM;HIST1H2BN;HIST1H2BH;HIST2H2BF;HIST1H2BC;HIST1H2BD;H2BFS;HIST1H2BK;HIST3H2BB;HIST2H2BE;HIST1H2BB;HIST1H2BO;HIST1H2BJ
22.5066	22.2096	21.8938	19.8622	19.5685	20.1207		+	Ab6556_IgG	2	22878000	NaN	NaN	NaN	2	2	2	2	2	2	0	0	0	2	2	2	0	0	0	2	2	2	0	0	0	2542100	696110	1241000	604980	0	0	0	3.22952	0	2.35287	9.87734	O75494;Q8WXF0	O75494;Q8WXF0	Serine/arginine-rich splicing factor 10;Serine/arginine-rich splicing factor 12	SRSF10;SRSF12
20.7172	21.9184	21.0633	20.3499	20.1068	19.9255				3	14429000	3	3	3	1	3	3	2	3	3	0	0	0	2	3	3	0	0	0	2	3	3	0	0	0	759430	73108	484110	202210	0	0	0	1.36759	0.0662642	1.10555	2.92808	O95232	O95232	Luc7-like protein 3	LUC7L3
19.5021	20.2721	19.8298	20.2828	20.1515	20.8452				2	5132800	2	2	2	1	2	2	2	2	2	0	0	0	2	2	2	0	0	0	2	2	2	0	0	0	466620	60876	271770	133980	0	0	0	0.840816	0.1367	-0.558473	-1.81163	O96000	O96000	NADH dehydrogenase [ubiquinone] 1 beta subcomplex subunit 10	NDUFB10
20.8507	20.6662	20.1754	21.0719	20.2126	20.724				5	14836000	5	5	5	1	5	5	3	4	3	3	3	3	3	4	3	3	3	3	3	4	3	3	3	3	361850	70802	121580	33680	57382	41551	36850	0.119807	0.860346	-0.105413	-0.328639	P02545	P02545	Prelamin-A/C;Lamin-A/C	LMNA
19.8896	20.8672	19.9379	22.4783	22.8468	23.129		+	Ab6556_IgG	4	31252000	4	4	4	1	4	4	1	0	0	3	3	3	1	0	0	3	3	3	1	0	0	3	3	3	1358800	77701	0	0	266480	213470	801140	2.65812	0.00746667	-2.58647	-6.99565	P04075	P04075	Fructose-bisphosphate aldolase A	ALDOA
24.6384	25.6142	25.3627	25.081	24.9138	25.3963				5	364900000	NaN	NaN	NaN	9	5	1	4	3	3	4	4	3	4	3	3	4	4	3	1	1	1	1	1	1	72980000	6396200	23475000	14080000	10802000	10947000	7279500	0.0812428	0.907908	0.0747267	0.229984	Q93077;Q7L7L0;P04908;Q8IUE6;P16104;Q96QV6;Q71UI9;P0C0S5;REV__Q8NB25	Q93077;Q7L7L0;P04908;Q8IUE6;P16104	Histone H2A type 1-C;Histone H2A type 3;Histone H2A type 1-B/E;Histone H2A type 2-B;Histone H2A.x	HIST1H2AC;HIST3H2A;HIST1H2AB;HIST2H2AB;H2AFX
23.555	23.058	22.7941	19.7241	19.2158	19.6917		+	Ab6556_IgG	5	76511000	NaN	NaN	NaN	3	5	3	4	4	4	2	2	2	4	4	4	2	2	2	3	3	3	0	0	0	4026900	609650	1167200	568020	617830	556350	507820	3.69009	0	3.59181	12.9659	P05141;P12235;Q9H0C2	P05141	ADP/ATP translocase 2;ADP/ATP translocase 2, N-terminally processed	SLC25A5
19.283	19.6754	19.2489	22.5226	21.5695	21.5993		+	Ab6556_IgG	2	24279000	2	2	2	1	2	2	1	1	1	2	2	2	1	1	1	2	2	2	1	1	1	2	2	2	4855900	289780	826380	263090	1539600	1119800	817190	2.72891	0.008	-2.49471	-7.30583	P05387	P05387	60S acidic ribosomal protein P2	RPLP2
20.095	22.6965	22.3762	23.6416	23.261	22.7633				6	68737000	NaN	NaN	NaN	2	6	6	2	2	2	6	6	5	2	2	2	6	6	5	2	2	2	6	6	5	5287500	295860	693820	304990	1636100	1575700	780950	0.808814	0.14119	-1.49944	-1.74841	P05388;Q8NHW5	P05388;Q8NHW5	60S acidic ribosomal protein P0;60S acidic ribosomal protein P0-like	RPLP0;RPLP0P6
22.4924	23.5596	22.0989	23.4348	22.5173	23.0133				6	83293000	NaN	NaN	NaN	6	6	5	4	5	3	5	5	5	4	5	3	5	5	5	3	4	2	4	4	4	3203600	243450	1266900	198140	637980	450960	406140	0.205446	0.709752	-0.271497	-0.531696	P05783;CON__P05784;CON__H-INV:HIT000015463;CON__Q92764;Q92764;CON__Q497I4	P05783	Keratin, type I cytoskeletal 18	KRT18
19.6069	20.1897	19.3205	21.1363	20.5705	20.5271				2	11810000	2	2	2	1	2	2	1	1	0	2	2	2	1	1	0	2	2	2	1	1	0	2	2	2	3936600	926330	475630	0	1074400	851460	608830	1.49239	0.058449	-1.03895	-3.22322	P06454	P06454	Prothymosin alpha;Prothymosin alpha, N-terminally processed;Thymosin alpha-1	PTMA
21.5617	20.7038	20.4288	21.4538	21.1864	20.7629				2	19474000	2	2	2	1	2	2	2	2	2	2	2	2	2	2	2	2	2	2	2	2	2	2	2	2	671530	111480	156710	65043	126830	134730	76736	0.234398	0.68473	-0.236275	-0.596581	P06576	P06576	ATP synthase subunit beta, mitochondrial	ATP5B
21.7557	20.897	21.0197	21.951	21.3212	21.6908				4	24851000	NaN	NaN	NaN	3	4	4	2	2	2	4	4	4	2	2	2	4	4	4	2	2	2	4	4	4	1129600	136930	137660	105570	286010	240210	223200	0.592609	0.245404	-0.430227	-1.32597	P06733;P13929;P09104	P06733	Alpha-enolase	ENO1
20.7937	19.8561	21.2503	20.4661	19.8142	20.7393				2	9919600	NaN	NaN	NaN	2	2	2	2	2	2	1	1	1	2	2	2	1	1	1	2	2	2	1	1	1	431290	99079	75121	137950	46844	36102	36189	0.233471	0.68131	0.2935	0.594527	P07355;A6NMY6	P07355;A6NMY6	Annexin A2;Putative annexin A2-like protein	ANXA2;ANXA2P2
25.2308	24.9925	24.9441	25.5346	23.9391	24.8634				11	319590000	NaN	NaN	NaN	6	3	2	9	10	9	9	9	9	3	3	3	2	2	2	2	2	2	1	1	1	15980000	2540600	5731200	3425600	1946400	1071400	1264500	0.23039	0.681094	0.276749	0.587691	P07437;Q9BVA1;Q13885;A6NNZ2;Q9H4B7;CON__ENSEMBL:ENSBTAP00000025008	P07437;Q9BVA1;Q13885	Tubulin beta chain;Tubulin beta-2B chain;Tubulin beta-2A chain	TUBB;TUBB2B;TUBB2A
24.5071	23.6888	23.5832	24.4901	24.0286	24.4481				11	165050000	NaN	NaN	NaN	5	11	8	6	8	7	9	9	9	6	8	7	9	9	9	4	6	5	6	6	6	5001400	684530	1070400	653750	852120	876270	864320	0.533625	0.27567	-0.395901	-1.21066	P08238;Q58FF8;Q14568;P14625;Q58FF7	P08238	Heat shock protein HSP 90-beta	HSP90AB1
22.2983	25.2583	21.7603	22.5671	20.4984	20.7014				15	114570000	NaN	NaN	NaN	6	15	13	10	14	10	3	3	2	10	14	10	3	3	2	9	13	9	3	2	2	3369700	305510	2536300	264280	154990	58084	50483	0.658978	0.217333	1.84999	1.45527	P08670;P17661;P41219;Q9NSB2;CON__Q9NSB2;CON__Q6ISB0	P08670	Vimentin	VIM
23.8986	23.8576	24.4631	23.466	24.5671	24.6476				5	177180000	5	5	5	1	5	5	3	3	2	5	5	5	3	3	2	5	5	5	3	3	2	5	5	5	35437000	3311900	8030300	2815000	3297300	10246000	7736400	0.132127	0.84736	-0.153792	-0.359079	P08708	P08708	40S ribosomal protein S17	RPS17
21.9382	21.7438	22.0856	23.1803	23.1446	22.6943		+	Ab6556_IgG	4	55799000	4	4	4	1	4	4	3	3	3	4	4	4	3	3	3	4	4	4	3	3	3	4	4	4	4292300	290270	602390	395690	1025400	1310800	667660	2.37232	0.00994286	-1.08383	-5.85609	P08865	P08865	40S ribosomal protein SA	RPSA
22.1268	21.5149	21.5892	21.4285	20.9739	21.2599				7	27267000	NaN	NaN	NaN	2	5	2	7	7	7	4	4	4	5	5	5	2	2	2	2	2	2	1	1	1	852100	173490	297770	166970	74677	72899	66298	1.04956	0.0973125	0.522858	2.23398	P0DMV9;P0DMV8	P0DMV9;P0DMV8
22.4128	21.6633	21.6076	22.4693	21.9158	22.1192				5	39338000	5	5	5	1	5	5	4	5	3	4	4	4	4	5	3	4	4	4	4	5	3	4	4	4	1229300	169890	312020	121530	250950	216520	158400	0.375016	0.414528	-0.273521	-0.894358	P10809	P10809	60 kDa heat shock protein, mitochondrial	HSPD1
19.2387	19.7837	20.0078	21.5043	21.1839	21.0835		+	Ab6556_IgG	5	14099000	5	4	4	1	4	4	2	2	1	4	4	4	1	1	1	4	4	4	1	1	1	4	4	4	469960	26445	49424	33386	132840	137110	90750	2.42417	0.0102353	-1.58048	-6.05025	P11021	P11021	78 kDa glucose-regulated protein	HSPA5
24.8315	24.5144	24.3582	24.525	24.0494	24.2287				13	208370000	NaN	NaN	NaN	2	13	10	12	12	11	11	11	11	12	12	11	11	11	11	9	9	9	9	9	9	6314100	891700	1716200	837050	1044900	1035400	788850	0.696431	0.19218	0.300329	1.52825	P11142;P54652	P11142	Heat shock cognate 71 kDa protein	HSPA8
21.7309	20.9489	20.9979	21.6506	21.0509	21.496				3	22906000	NaN	NaN	NaN	2	3	3	2	2	2	3	3	3	2	2	2	3	3	3	2	2	2	3	3	3	509030	65213	85040	42767	119360	101660	94994	0.217241	0.706034	-0.173235	-0.558322	P13639;Q15029	P13639	Elongation factor 2	EEF2
24.0099	23.0979	23.0784	23.8448	23.5851	23.6979				8	111950000	NaN	NaN	NaN	2	8	8	5	7	6	7	7	7	5	7	6	7	7	7	5	7	6	7	7	7	3392300	380680	696120	313270	713960	718880	569420	0.423306	0.35934	-0.313875	-0.9921	P14618;P30613	P14618	Pyruvate kinase PKM	PKM
20.2654	23.287	21.2462	23.8246	23.9232	23.7459				4	93007000	4	4	4	1	4	4	0	2	1	4	3	4	0	2	1	4	3	4	0	2	1	4	3	4	5167100	0	771180	434370	1219900	1699100	1042500	1.17705	0.0791864	-2.23174	-2.50348	P15880	P15880	40S ribosomal protein S2	RPS2
20.5492	20.1695	20.1217	22.8206	23.044	22.9208		+	Ab6556_IgG	12	34978000	12	12	12	1	12	12	0	0	1	11	10	10	0	0	1	11	10	10	0	0	1	11	10	10	214590	0	0	0	63497	87873	63218	4.22023	0	-2.64833	-17.6723	P15924	P15924	Desmoplakin	DSP
21.9751	24.1706	24.1424	22.4234	24.0897	24.1279				6	138270000	6	6	2	1	6	2	5	5	6	3	4	4	5	5	6	3	4	4	1	1	2	0	1	1	15364000	629400	5799700	3680700	588240	2640600	2025100	0.0436795	0.938193	-0.117641	-0.128013	P16403	P16403	Histone H1.2	HIST1H1C
23.2062	23.765	23.3137	23.6103	24.5179	24.0277				4	141470000	4	4	4	1	4	4	4	4	4	3	3	3	4	4	4	3	3	3	4	4	4	3	3	3	11789000	874970	3481400	1528500	1229900	3226900	1447600	0.930802	0.115093	-0.623676	-1.99132	P18124	P18124	60S ribosomal protein L7	RPL7
23.0995	23.7877	23.9883	22.6058	22.8653	22.9945				4	102780000	4	4	4	1	4	4	2	4	3	2	2	2	2	4	3	2	2	2	2	4	3	2	2	2	11420000	987810	4695900	2525700	869090	1373400	967660	1.28804	0.0689286	0.803312	2.74727	P18621	P18621	60S ribosomal protein L17	RPL17
27.0823	26.0938	26.7459	19.9389	19.7206	19.491		+	Ab6556_IgG	4	488640000	NaN	NaN	NaN	2	4	4	3	3	3	2	2	1	3	3	3	2	2	1	3	3	3	2	2	1	13961000	2792500	4316000	6646000	73971	107120	25612	4.58137	0	6.92387	21.7953	P19338;REV__P19338	P19338	Nucleolin	NCL
24.7584	24.6377	24.2289	25.1975	25.2326	24.8243				11	278020000	11	11	11	1	11	11	7	8	7	8	8	8	7	8	7	8	8	8	7	8	7	8	8	8	14633000	1384500	3574300	1336400	3123600	3427300	1786500	1.23402	0.0684828	-0.54313	-2.62746	P23396	P23396	40S ribosomal protein S3	RPS3
21.9804	21.8131	21.0896	22.5642	22.5842	22.0511				3	41147000	3	3	3	1	3	3	3	3	2	3	3	3	3	3	2	3	3	3	3	3	2	3	3	3	5878200	623160	1447500	367400	1159600	1514800	765670	1.11976	0.0838033	-0.772125	-2.38109	P25398	P25398	40S ribosomal protein S12	RPS12
22.3721	21.413	20.5112	22.202	21.8233	21.8163				4	32726000	4	4	4	1	4	4	2	2	1	3	4	3	2	2	1	3	4	3	2	2	1	3	4	3	1055700	130740	185060	93774	237730	239900	168490	0.393938	0.388686	-0.515101	-0.932857	P25705	P25705	ATP synthase subunit alpha, mitochondrial	ATP5A1
24.5814	25.4879	25.1481	24.2108	25.7359	25.1918				8	372940000	8	8	8	1	8	8	5	6	7	7	7	7	5	6	7	7	7	7	5	6	7	7	7	7	41438000	2045700	10673000	4560000	3319600	14577000	6262400	0.016805	0.980618	0.0262642	0.0506349	P26373	P26373	60S ribosomal protein L13	RPL13
21.3035	20.5776	20.14	20.8105	20.4497	20.7545				2	15108000	2	2	2	1	2	2	2	2	2	2	2	2	2	2	2	2	2	2	2	2	2	2	2	2	629510	99763	153330	61058	110150	103380	101830	0.00195619	1	0.00214132	0.00599227	P26641	P26641	Elongation factor 1-gamma	EEF1G
23.6329	23.7432	23.2929	23.8752	23.837	23.6642				6	127110000	6	6	6	1	6	6	4	5	4	5	6	5	4	5	4	5	6	5	4	5	4	5	6	5	14123000	1167700	3901700	1205000	1833800	3799800	2215000	0.717348	0.183773	-0.235777	-1.56907	P30050	P30050	60S ribosomal protein L12	RPL12
19.9184	20.1527	19.7894	20.9235	19.9964	20.0718				4	11092000	4	4	4	1	4	4	2	2	1	3	3	3	2	2	1	3	3	3	2	2	1	3	3	3	144050	17041	47836	4168.2	34424	21328	19249	0.525385	0.277714	-0.377091	-1.19449	P31327	P31327	Carbamoyl-phosphate synthase [ammonia], mitochondrial	CPS1
22.1113	23.451	22.8827	19.9015	19.6627	20.9509				3	56167000	3	3	3	1	3	3	3	3	3	1	1	1	3	3	3	1	1	1	3	3	3	1	1	1	14042000	739410	6642400	3479300	405660	1995600	779330	2.05313	0.022	2.64332	4.76871	P35268	P35268	60S ribosomal protein L22	RPL22
21.7711	21.6868	18.6848	22.8998	22.6279	21.2859				7	36515000	NaN	NaN	NaN	3	7	7	3	3	1	6	5	5	3	3	1	6	5	5	3	3	1	6	5	5	351110	23499	48484	8390.6	125080	109690	35969	0.618629	0.233304	-1.55698	-1.37669	P35579;P35749;Q7Z406	P35579	Myosin-9	MYH9
23.5617	24.0084	23.5892	24.3095	25.1033	24.6128				9	199270000	9	9	9	1	9	9	7	8	8	9	8	8	7	8	8	9	8	8	7	8	8	9	8	8	12454000	790870	3309600	1244000	1751300	3332800	2025500	1.60527	0.0553043	-0.955427	-3.50356	P36578	P36578	60S ribosomal protein L4	RPL4
21.3878	20.9851	20.8163	21.3023	21.0511	21.2862				3	20207000	3	3	3	1	3	3	2	2	2	3	3	3	2	2	2	3	3	3	2	2	2	3	3	3	531760	74372	106370	46713	102720	103430	98155	0.328739	0.501074	-0.150161	-0.798904	P38646	P38646	Stress-70 protein, mitochondrial	HSPA9
21.4776	20.9334	20.915	20.0583	19.2889	18.7593				2	13354000	2	2	2	1	2	2	2	2	2	0	0	0	2	2	2	0	0	0	2	2	2	0	0	0	580600	228380	208400	143820	0	0	0	1.84371	0.0438049	1.73983	4.14387	P38919	P38919	Eukaryotic initiation factor 4A-III;Eukaryotic initiation factor 4A-III, N-terminally processed	EIF4A3
24.4725	24.9911	24.6874	25.151	25.9928	25.5225				6	358420000	6	6	6	1	6	6	3	3	3	6	6	6	3	3	3	6	6	6	3	3	3	6	6	6	35842000	1662900	5631600	2837800	5965000	12603000	7141200	1.36788	0.0675385	-0.838451	-2.92875	P39019	P39019	40S ribosomal protein S19	RPS19
23.19	24.088	23.7944	22.9929	23.1419	23.1734				7	119450000	NaN	NaN	NaN	2	7	7	5	6	6	2	3	3	5	6	6	2	3	3	5	6	6	2	3	3	6287000	568020	2849600	1340000	195000	827870	506520	1.02203	0.0985294	0.588101	2.17708	P39023;Q92901	P39023	60S ribosomal protein L3	RPL3
23.8276	24.4301	23.4733	24.6148	24.9432	24.708				4	206850000	NaN	NaN	NaN	2	4	4	2	3	3	3	3	3	2	3	3	3	3	3	2	3	3	3	3	3	22983000	1635300	5186300	1726900	4145400	6468000	3821100	1.33607	0.0661091	-0.844995	-2.8558	P40429;Q6NVV1	P40429	60S ribosomal protein L13a	RPL13A
22.2426	22.2757	22.2669	22.5874	22.4443	22.4868		+	Ab6556_IgG	2	50244000	NaN	NaN	NaN	2	2	2	2	2	2	2	2	2	2	2	2	2	2	2	2	2	2	2	2	2	12561000	1115600	3231200	1691700	2274100	2384300	1864100	2.30467	0.00940541	-0.244452	-5.61054	Q71UM5;P42677	Q71UM5;P42677	40S ribosomal protein S27-like;40S ribosomal protein S27	RPS27L;RPS27
23.0743	23.8079	23.83	20.8231	20.0116	19.8795		+	Ab6556_IgG	3	66893000	3	3	3	1	3	3	2	3	3	0	0	0	2	3	3	0	0	0	2	3	3	0	0	0	22298000	1294000	11433000	9570900	0	0	0	3.00634	0	3.33263	8.64321	P42766	P42766	60S ribosomal protein L35	RPL35
22.942	24.2116	24.012	22.8761	23.863	23.5361				3	132450000	3	3	3	1	3	3	3	3	3	2	2	2	3	3	3	2	2	2	3	3	3	2	2	2	18921000	1282600	7450700	3316800	1504000	3523100	1843600	0.238816	0.678246	0.296794	0.606349	P46776	P46776	60S ribosomal protein L27a	RPL27A
23.5859	24.8618	24.9655	20.6214	23.55	23.1316				8	170400000	8	8	8	1	8	8	7	8	8	1	2	2	7	8	8	1	2	2	7	8	8	1	2	2	15491000	1214700	7417800	4543700	261640	1358400	694680	0.93701	0.114811	2.03669	2.00384	P46777	P46777	60S ribosomal protein L5	RPL5
21.4688	22.6185	22.0918	19.2426	19.4273	19.3884		+	Ab6556_IgG	3	40851000	3	3	3	1	3	3	2	2	2	2	2	2	2	2	2	2	2	2	2	2	2	2	2	2	6808600	397170	2491400	1245000	809990	1232100	632880	2.8849	0.00430769	2.70695	8.03279	P46778	P46778	60S ribosomal protein L21	RPL21
19.5784	19.8639	19.1169	22.4711	22.8835	22.559		+	Ab6556_IgG	4	30448000	4	4	4	1	4	4	1	1	1	2	3	3	1	1	1	2	3	3	1	1	1	2	3	3	3806000	15878	122260	50315	839130	1815900	962500	3.61613	0	-3.11817	-12.4145	P46779	P46779	60S ribosomal protein L28	RPL28
24.1481	24.046	25.0331	23.2989	24.4844	24.297				5	190230000	5	5	5	1	5	5	5	4	4	3	3	3	5	4	4	3	3	3	5	4	4	3	3	3	17294000	2382200	5080900	4697700	849330	2639500	1644200	0.324919	0.507156	0.382276	0.79093	P46781	P46781	40S ribosomal protein S9	RPS9
23.8217	24.4339	24.002	26.0265	26.1307	26.1816		+	Ab6556_IgG	6	399580000	6	6	6	1	6	6	3	3	3	5	5	5	3	3	3	5	5	5	3	3	3	5	5	5	39958000	1224700	4932800	2040200	8942200	11816000	11002000	3.38376	0	-2.02706	-10.8243	P46782	P46782	40S ribosomal protein S5;40S ribosomal protein S5, N-terminally processed	RPS5
22.6017	22.8047	22.3949	22.7327	23.039	23.117				3	66078000	NaN	NaN	NaN	2	3	3	2	2	2	3	3	3	2	2	2	3	3	3	2	2	2	3	3	3	8259700	678450	1837600	551260	1641100	1940000	1611400	1.02126	0.0971014	-0.362426	-2.17549	P46783;Q9NQ39	P46783;Q9NQ39	40S ribosomal protein S10;Putative 40S ribosomal protein S10-like	RPS10;RPS10P5
20.092	19.0695	20.0301	21.9806	23.3266	23.1591		+	Ab6556_IgG	2	110120000	2	2	2	1	2	2	1	1	1	2	2	2	1	1	1	2	2	2	1	1	1	2	2	2	27530000	1255900	10599000	6809500	1547400	4777200	2540800	2.34377	0.00966667	-3.09159	-5.7514	P47914	P47914	60S ribosomal protein L29	RPL29
22.6935	22.5288	22.5048	22.5406	23.0133	20.4392				3	59632000	3	3	3	1	3	3	3	3	3	2	2	2	3	3	3	2	2	2	3	3	3	2	2	2	9938700	1242100	2893000	1569500	1179800	1970200	1084100	0.295303	0.564973	0.577992	0.728554	P49207	P49207	60S ribosomal protein L34	RPL34
22.2479	21.7992	21.5002	22.1873	21.7886	21.7761				8	34263000	8	8	8	1	8	8	3	3	3	8	7	7	3	3	3	8	7	7	3	3	3	8	7	7	274110	26220	44075	20472	70138	62750	50451	0.0953092	0.893395	-0.0682074	-0.266603	P49327	P49327	Fatty acid synthase;[Acyl-carrier-protein] S-acetyltransferase;[Acyl-carrier-protein] S-malonyltransferase;3-oxoacyl-[acyl-carrier-protein] synthase;3-oxoacyl-[acyl-carrier-protein] reductase;3-hydroxyacyl-[acyl-carrier-protein] dehydratase;Enoyl-[acyl-carrier-protein] reductase;Oleoyl-[acyl-carrier-protein] hydrolase	FASN
20.5071	22.9897	19.6192	22.8467	23.2908	22.8438				5	62718000	5	5	5	1	5	5	1	2	1	4	5	4	1	2	1	4	5	4	1	2	1	4	5	4	10453000	531580	1997600	724560	1810500	4006000	1382800	0.894118	0.125351	-1.95509	-1.9177	P50914	P50914	60S ribosomal protein L14	RPL14
21.7111	21.1636	20.6858	21.3601	20.8823	20.7407				2	20394000	2	2	2	1	2	2	2	2	2	2	2	2	2	2	2	2	2	2	2	2	2	2	2	2	433920	80437	117520	51568	72404	67346	44645	0.213148	0.705647	0.192462	0.549113	P52272	P52272	Heterogeneous nuclear ribonucleoprotein M	HNRNPM
22.3772	23.9675	24.2197	21.5842	23.4357	22.6533				4	99395000	4	4	4	1	4	4	3	2	3	4	4	4	3	2	3	4	4	4	3	2	3	4	4	4	3975800	241290	1073500	800670	342070	1051700	466570	0.540124	0.278105	0.963774	1.2234	P56182	P56182	Ribosomal RNA processing protein 1 homolog A	RRP1
23.24	23.801	22.7358	23.3095	23.346	22.7605				3	94866000	3	3	3	1	3	3	3	3	3	2	2	2	3	3	3	2	2	2	3	3	3	2	2	2	18973000	2007900	6632600	2086800	3126200	3254100	1865600	0.121507	0.865206	0.120253	0.332868	P60866	P60866	40S ribosomal protein S20	RPS20
22.7309	23.6624	23.1761	22.4478	23.6312	23.8632				8	105890000	8	8	8	1	8	8	4	6	5	3	4	4	4	6	5	3	4	4	4	6	5	3	4	4	6228700	278360	1789600	972930	427410	1379500	1380900	0.0856844	0.905077	-0.124258	-0.241631	P61247	P61247	40S ribosomal protein S3a	RPS3A
19.5986	18.7348	19.9702	21.7614	20.8985	21.0849				4	12077000	4	4	4	1	4	4	2	1	1	2	2	2	2	1	1	2	2	2	2	1	1	2	2	2	525090	15359	24800	15873	230400	127290	111370	1.80293	0.0427619	-1.81375	-4.02932	P61978	P61978	Heterogeneous nuclear ribonucleoprotein K	HNRNPK
23.8762	25.6338	26.1466	24.4499	25.1388	24.5469				8	371030000	8	8	8	1	8	8	5	7	7	6	6	5	5	7	7	6	6	5	5	7	7	6	6	5	41226000	1742200	14005000	11104000	3807500	7381800	3185200	0.283699	0.592429	0.507006	0.703821	P62241	P62241	40S ribosomal protein S8	RPS8
24.3158	24.3787	24.0471	25.8845	26.274	25.6573		+	Ab6556_IgG	5	385290000	5	5	5	1	5	5	3	3	4	4	4	4	3	3	4	4	4	4	3	3	4	4	4	4	35026000	1907000	3337100	2929800	7322800	14741000	4788700	2.91458	0.00448	-1.69139	-8.17823	P62249	P62249	40S ribosomal protein S16	RPS16
20.948	21.9829	21.4117	20.1031	20.1813	19.4235				2	17009000	2	2	2	1	2	2	2	2	2	1	1	0	2	2	2	1	1	0	2	2	2	1	1	0	2834900	298860	1588500	765470	47786	134290	0	1.8006	0.0417674	1.5449	4.02284	P62266	P62266	40S ribosomal protein S23	RPS23
24.716	24.8624	24.5697	26.2877	26.7261	26.3416		+	Ab6556_IgG	9	578960000	9	9	9	1	9	9	7	7	7	8	7	8	7	7	7	8	7	8	7	7	7	8	7	8	64328000	3025900	7874300	3502100	14768000	22389000	12769000	3.36824	0	-1.73578	-10.7252	P62269	P62269	40S ribosomal protein S18	RPS18
20.1434	19.4027	19.6722	23.3059	24.1932	23.7406		+	Ab6556_IgG	3	76561000	3	3	3	1	3	3	1	1	1	3	3	3	1	1	1	3	3	3	1	1	1	3	3	3	8506800	194690	652330	496450	1587000	3796800	1779500	3.55108	0	-4.00712	-11.9483	P62277	P62277	40S ribosomal protein S13	RPS13
23.2225	23.3852	22.9313	23.4595	23.4696	23.4903				5	95675000	5	5	5	1	5	5	3	3	3	5	5	5	3	3	3	5	5	5	3	3	3	5	5	5	9567500	707730	1928600	743900	2109200	2366900	1711200	1.03561	0.0972537	-0.293454	-2.2051	P62280	P62280	40S ribosomal protein S11	RPS11
21.7742	22.2196	21.7511	19.6974	20.0266	19.3066		+	Ab6556_IgG	3	28903000	3	3	3	1	3	3	3	3	2	1	1	1	3	3	2	1	1	1	3	3	2	1	1	1	2890300	389240	1227800	435750	343260	287730	206530	3.01259	0	2.23809	8.67572	P62424	P62424	60S ribosomal protein L7a	RPL7A
24.6332	24.262	24.4376	24.4593	24.516	24.4989				8	225320000	NaN	NaN	NaN	3	8	8	7	7	7	7	7	7	7	7	7	7	7	7	7	7	7	7	7	7	14083000	1636100	3529100	2098900	2126700	2782400	1909500	0.163474	0.788161	-0.0471446	-0.434527	P62701;P22090;Q8TD47	P62701	40S ribosomal protein S4, X isoform	RPS4X
23.004	24.2862	24.0606	21.74	23.3476	23.05				5	102830000	5	5	5	1	5	5	4	4	4	5	5	5	4	4	4	5	5	5	4	4	4	5	5	5	17138000	1806200	3182800	4188300	1208900	4201600	2550400	0.780891	0.153488	1.07104	1.69347	P62750	P62750	60S ribosomal protein L23a	RPL23A
23.6804	24.6229	24.6563	23.4595	24.233	23.8796				4	177960000	4	4	4	1	4	4	2	3	3	3	3	4	2	3	3	3	3	4	2	3	3	3	3	4	22245000	1745200	6815900	4367000	2307100	4418600	2591300	0.52054	0.278545	0.462457	1.18497	P62753	P62753	40S ribosomal protein S6	RPS6
26.6321	26.9499	27.0418	26.5786	26.4605	26.3342				6	1038000000	6	6	6	1	6	6	5	5	5	5	6	6	5	5	5	5	6	6	5	5	5	5	6	6	173000000	17561000	55353000	33485000	21167000	27472000	17963000	1.36409	0.065037	0.416876	2.92003	P62805	P62805	Histone H4	HIST1H4A
19.5651	19.7776	19.2164	24.6384	24.8029	25.2613		+	Ab6556_IgG	3	191700000	3	3	3	1	3	3	2	2	1	2	2	2	2	2	1	2	2	2	2	2	1	2	2	2	21300000	792630	4123500	1218500	4057400	6273100	4834800	4.57385	0	-5.38115	-21.7005	P62829	P62829	60S ribosomal protein L23	RPL23
20.9042	20.0908	19.6228	20.488	21.7954	20.45				3	15230000	3	3	3	1	3	3	2	1	2	2	2	2	2	1	2	2	2	2	2	1	2	2	2	2	2538300	150490	348790	413960	335690	901100	388240	0.536888	0.277458	-0.705214	-1.21705	P62847	P62847	40S ribosomal protein S24	RPS24
22.7478	23.8393	22.8447	24.7664	25.359	25.0731				3	207670000	3	3	3	1	3	3	3	3	2	3	3	3	3	3	2	3	3	3	3	3	2	3	3	3	41534000	1795700	6619400	2201500	8346600	14506000	8064400	2.10929	0.0168205	-1.92222	-4.94746	P62851	P62851	40S ribosomal protein S25	RPS25
23.0379	22.963	22.879	23.2877	22.9121	22.8794				2	75631000	2	2	2	1	2	2	2	2	2	2	2	2	2	2	2	2	2	2	2	2	2	2	2	2	12605000	1558500	3267200	1899500	2290100	2090300	1499600	0.182385	0.752683	-0.0664539	-0.478804	P62888	P62888	60S ribosomal protein L30	RPL30
20.4641	23.5477	23.2569	22.0455	23.4645	22.6646				2	80376000	2	2	2	1	2	2	2	2	2	2	2	2	2	2	2	2	2	2	2	2	2	2	2	2	11482000	675010	3716000	2618200	686480	2497800	1288900	0.10187	0.889594	-0.301954	-0.283425	P62899	P62899	60S ribosomal protein L31	RPL31
20.0721	20.2718	19.7222	20.4422	20.698	20.3398				2	6475500	2	2	2	1	2	2	0	0	0	2	2	2	0	0	0	2	2	2	0	0	0	2	2	2	647550	0	0	0	198370	293340	155840	1.15006	0.0778667	-0.471306	-2.44554	P62906	P62906	60S ribosomal protein L10a	RPL10A
22.1637	23.1849	22.8877	22.0883	23.006	22.3366				4	66563000	4	4	4	1	4	4	3	4	3	3	3	3	3	4	3	3	3	3	3	4	3	3	3	3	9508900	609690	3622100	1721700	800640	1794600	960210	0.261841	0.636212	0.268428	0.656732	P62910	P62910	60S ribosomal protein L32	RPL32
21.9487	22.5608	21.9229	21.7965	21.6631	21.7639				3	40235000	3	3	3	1	3	3	2	2	2	2	3	3	2	2	2	2	3	3	2	2	2	2	3	3	4023500	363660	1521600	502860	239900	798750	596710	0.884168	0.125231	0.40294	1.89782	P62913	P62913	60S ribosomal protein L11	RPL11
21.1512	20.9513	20.905	20.101	20.0381	19.78		+	Ab6556_IgG	2	16325000	2	2	2	1	2	2	2	2	2	1	1	1	2	2	2	1	1	1	2	2	2	1	1	1	1632500	257630	487470	245910	224860	213830	202860	2.94079	0.00466667	1.02945	8.30864	P62937	P62937	Peptidyl-prolyl cis-trans isomerase A;Peptidyl-prolyl cis-trans isomerase A, N-terminally processed	PPIA
22.0211	21.2478	22.0282	20.8233	18.6906	20.7906				4	23074000	4	4	4	1	4	4	3	4	4	2	1	2	3	4	4	2	1	2	3	4	4	2	1	2	1922900	332400	667890	658360	106330	74066	83812	1.04012	0.0973333	1.66423	2.21443	P62995	P62995	Transformer-2 protein homolog beta	TRA2B
19.9265	21.0812	20.5537	22.089	22.2268	21.678				3	27570000	3	3	3	1	3	3	1	2	2	2	3	2	1	2	2	2	3	2	1	2	2	2	3	2	1378500	54924	216600	80055	233440	604490	189000	1.78133	0.0408182	-1.4775	-3.96953	P63244	P63244	Guanine nucleotide-binding protein subunit beta-2-like 1	GNB2L1
27.8933	27.6161	27.2857	28.1338	27.4301	27.6553				13	2159000000	13	13	1	1	13	1	11	12	12	12	12	12	11	12	12	12	12	12	1	1	1	1	1	1	107950000	11967000	25228000	10919000	23299000	19053000	17484000	0.200383	0.712328	-0.141403	-0.52018	P63261	P63261	Actin, cytoplasmic 2;Actin, cytoplasmic 2, N-terminally processed	ACTG1
24.047	25.2094	25.4406	20.3271	20.1986	19.6262		+	Ab6556_IgG	11	184670000	11	11	7	1	11	7	7	11	10	1	1	1	7	11	10	1	1	1	4	7	6	1	1	1	14206000	1066000	7843500	5013300	54056	126370	102360	3.26009	0	4.84834	10.0586	P67809	P67809	Nuclease-sensitive element-binding protein 1	YBX1
24.5456	23.8052	23.5509	24.4991	24.2199	24.4863				5	173910000	NaN	NaN	NaN	3	5	5	4	4	4	4	4	3	4	4	4	4	4	3	4	4	4	4	4	3	8281200	1065400	1545100	907860	1536200	2096700	1129900	0.627063	0.23389	-0.434562	-1.39312	Q5VTE0;P68104;Q05639	Q5VTE0;P68104;Q05639	Putative elongation factor 1-alpha-like 3;Elongation factor 1-alpha 1;Elongation factor 1-alpha 2	EEF1A1P5;EEF1A1;EEF1A2
26.3361	26.4837	26.2546	26.9466	25.6875	26.2531				9	797360000	NaN	NaN	NaN	7	9	4	7	7	8	4	5	6	7	7	8	4	5	6	4	3	4	2	3	3	37970000	4572100	11722000	5970600	6429000	4766900	4509400	0.0583195	0.926045	0.0623932	0.168536	P68363;Q9BQE3;Q71U36;Q13748;Q6PEY2;A6NHL2;Q9NY65	P68363;Q9BQE3;Q71U36;Q13748	Tubulin alpha-1B chain;Tubulin alpha-1C chain;Tubulin alpha-1A chain;Tubulin alpha-3C/D chain	TUBA1B;TUBA1C;TUBA1A;TUBA3C
21.6941	21.6836	21.9324	21.8437	20.7413	21.571				8	28223000	8	3	3	1	3	3	5	6	6	5	5	6	2	2	2	3	3	3	2	2	2	3	3	3	1343900	91973	225740	170550	324160	247760	283750	0.491229	0.296515	0.384727	1.12725	P68366	P68366	Tubulin alpha-4A chain	TUBA4A
25.3122	25.3789	24.9237	25.3213	24.5913	25.2581				13	445780000	NaN	NaN	NaN	4	13	4	11	12	11	10	9	9	11	12	11	10	9	9	4	4	4	2	1	1	22289000	2736800	7080400	3269800	3669300	2652000	2880400	0.209914	0.704667	0.148053	0.541812	P68371;P04350;Q3ZCM7;Q9BUF5	P68371;P04350	Tubulin beta-4B chain;Tubulin beta-4A chain	TUBB4B;TUBB4A
20.2321	19.8501	19.1631	24.0055	23.8891	23.8419		+	Ab6556_IgG	3	111500000	NaN	NaN	NaN	5	3	3	1	1	1	3	3	3	1	1	1	3	3	3	1	1	1	3	3	3	27876000	2207100	4895800	3759200	4489800	7319900	5204000	3.71472	0	-4.16373	-13.1547	Q71DI3;Q16695;P84243;P68431;Q6NXT2	Q71DI3;Q16695;P84243;P68431;Q6NXT2	Histone H3.2;Histone H3.1t;Histone H3.3;Histone H3.1;Histone H3.3C	HIST2H3A;HIST3H3;H3F3A;HIST1H3A;H3F3C
18.9079	21.1177	20.0058	20.905	20.4131	20.6321				2	6959700	2	2	2	1	2	2	0	0	0	2	2	2	0	0	0	2	2	2	0	0	0	2	2	2	217490	0	0	0	81378	68129	67986	0.416588	0.360115	-0.639606	-0.978598	P78371	P78371	T-complex protein 1 subunit beta	CCT2
19.764	18.8424	20.6407	21.2704	20.755	20.9319				9	19991000	9	9	9	1	9	9	5	5	5	4	4	3	5	5	5	4	4	3	5	5	5	4	4	3	90869	13948	23501	12616	17615	14416	8772.7	1.07505	0.0949206	-1.2367	-2.28705	P78527	P78527	DNA-dependent protein kinase catalytic subunit	PRKDC
18.0166	20.0402	18.797	21.1205	20.8859	20.9629				4	11410000	4	4	4	1	4	4	1	1	1	3	2	2	1	1	1	3	2	2	1	1	1	3	2	2	877720	65693	54294	77398	273600	229770	176970	1.57855	0.0560851	-2.0385	-3.43597	P80723	P80723	Brain acid soluble protein 1	BASP1
22.6739	21.815	21.5966	20.0748	19.4683	19.5714		+	Ab6556_IgG	2	24674000	2	2	2	1	2	2	2	2	2	0	1	0	2	2	2	0	1	0	2	2	2	0	1	0	4934900	1480000	2036700	973570	0	444530	0	2.44767	0.0105455	2.32367	6.14	P84090	P84090	Enhancer of rudimentary homolog	ERH
23.7147	25.1256	24.9101	20.1876	19.5993	21.0173		+	Ab6556_IgG	4	184030000	4	4	4	1	4	4	4	4	4	1	1	1	4	4	4	1	1	1	4	4	4	1	1	1	30672000	2795000	13478000	7500900	1178800	3776500	1943100	2.69945	0.00772414	4.3154	7.17528	P84098	P84098	60S ribosomal protein L19	RPL19
23.0365	23.5037	23.6923	23.3001	24.0151	23.8874				6	120240000	6	6	6	1	6	6	3	4	3	5	5	5	3	4	3	5	5	5	3	4	3	5	5	5	3249800	223430	863330	474280	368880	808730	511130	0.477198	0.307725	-0.323327	-1.09951	Q00839	Q00839	Heterogeneous nuclear ribonucleoprotein U	HNRNPU
22.8657	23.8392	23.162	23.6941	24.0781	23.7756				4	130960000	4	4	4	1	4	4	4	4	4	4	4	4	4	4	4	4	4	4	4	4	4	4	4	4	14551000	1037300	5032600	1381400	1937200	3292900	1869700	0.836112	0.135012	-0.560329	-1.80232	Q02543	Q02543	60S ribosomal protein L18a	RPL18A
21.6741	23.5408	21.2344	20.0327	20.1055	19.1194				2	43207000	2	2	2	1	2	2	2	2	2	1	1	1	2	2	2	1	1	1	2	2	2	1	1	1	3323600	326730	1898100	403720	160400	315410	219260	1.43832	0.0603922	2.39728	3.09354	Q02878	Q02878	60S ribosomal protein L6	RPL6
24.6263	24.7101	24.2035	25.1374	25.0717	24.8133				5	266870000	5	5	5	1	5	5	4	4	4	5	5	5	4	4	4	5	5	5	4	4	4	5	5	5	38124000	3447800	9196200	3734600	7641900	9156200	4947500	1.2514	0.0696842	-0.494156	-2.66575	Q07020	Q07020	60S ribosomal protein L18	RPL18
20.2842	19.8347	20.2176	21.6091	20.638	21.161				4	12714000	NaN	NaN	NaN	2	4	4	1	1	1	3	4	2	1	1	1	3	4	2	1	1	1	3	4	2	219210	8988.3	25717	11824	80707	48568	43405	1.50947	0.0596667	-1.02387	-3.26479	Q12965;O00160	Q12965	Unconventional myosin-Ie	MYO1E
20.1099	19.411	20.1078	19.2437	19.6627	19.9194				2	4470500	2	2	2	1	2	2	2	2	2	0	0	0	2	2	2	0	0	0	2	2	2	0	0	0	75772	18724	30591	26457	0	0	0	0.367158	0.423364	0.26767	0.878287	Q13136	Q13136	Liprin-alpha-1	PPFIA1
20.6769	20.6169	20.7766	19.9804	20.1452	19.7715		+	Ab6556_IgG	2	12074000	2	2	2	1	2	2	2	2	2	1	1	1	2	2	2	1	1	1	2	2	2	1	1	1	548800	82009	168390	112230	42371	98945	44860	2.45108	0.010875	0.724439	6.15312	Q13427	Q13427	Peptidyl-prolyl cis-trans isomerase G	PPIG
22.3046	20.9581	22.4386	20.6391	19.1821	19.9109				2	21678000	2	2	2	1	2	2	2	2	2	1	0	1	2	2	2	1	0	1	2	2	2	1	0	1	833770	197880	196600	304020	72041	0	63230	1.45969	0.0616	1.98973	3.14447	Q13867	Q13867	Bleomycin hydrolase	BLMH
23.8122	24.6282	24.5875	23.1853	24.1036	23.9061				7	186580000	7	7	7	1	7	7	6	6	6	6	6	6	6	6	6	6	6	6	6	6	6	6	6	6	7774400	613400	2770800	1561000	481330	1465900	881950	0.726206	0.181885	0.610985	1.58637	Q14498	Q14498	RNA-binding protein 39	RBM39
27.5641	27.6001	27.5689	20.2476	19.9165	19.1676		+	Ab6556_IgG	50	1033000000	50	50	50	1	50	50	46	48	48	0	0	0	46	48	48	0	0	0	46	48	48	0	0	0	14348000	2819300	7363400	4164900	0	0	0	4.77659	0	7.80046	24.4047	Q14683	Q14683	Structural maintenance of chromosomes protein 1A	SMC1A
19.7245	20.7032	20.0151	19.454	19.538	19.5136				5	6978000	5	5	5	1	5	5	2	4	4	0	0	0	2	4	4	0	0	0	2	4	4	0	0	0	59136	5043.2	41889	12204	0	0	0	1.04142	0.0988308	0.645741	2.21712	Q14980	Q14980	Nuclear mitotic apparatus protein 1	NUMA1
23.6147	24.3337	22.9327	23.2273	22.2393	22.2615				28	104400000	28	28	28	1	28	28	20	25	19	6	6	5	20	25	19	6	6	5	20	25	19	6	6	5	360010	53439	188640	52920	29018	24526	11469	0.94693	0.116384	1.051	2.02388	Q15149	Q15149	Plectin	PLEC
21.5491	21.3322	21.5778	21.6246	21.2908	21.1973				3	26170000	NaN	NaN	NaN	3	3	3	2	3	2	3	3	3	2	3	2	3	3	3	2	3	2	3	3	3	1539400	156120	440730	212860	260190	265340	204170	0.312119	0.524509	0.11545	0.764097	Q15365;Q15366;P57721	Q15365;Q15366;P57721	Poly(rC)-binding protein 1;Poly(rC)-binding protein 2;Poly(rC)-binding protein 3	PCBP1;PCBP2;PCBP3
23.5163	22.8742	23.1476	20.5334	19.9434	19.888		+	Ab6556_IgG	4	46718000	4	4	4	1	4	4	4	4	4	0	1	1	4	4	4	0	1	1	4	4	4	0	1	1	4671800	1033700	1761500	1599600	0	187790	89284	3.41115	0	3.05778	11.0011	Q16629	Q16629	Serine/arginine-rich splicing factor 7	SRSF7
19.8328	21.9744	22.3908	19.9249	21.0304	20.2952				6	24904000	6	6	6	1	6	6	1	5	5	3	3	3	1	5	5	3	3	3	1	5	5	3	3	3	754680	8590.6	330520	213260	46750	100210	55348	0.501307	0.29204	0.982459	1.14713	Q2NL82	Q2NL82	Pre-rRNA-processing protein TSR1 homolog	TSR1
20.8167	20.9104	20.7722	20.1791	20.1608	19.8963		+	Ab6556_IgG	3	9570800	3	3	3	1	3	3	3	3	3	0	0	0	3	3	3	0	0	0	3	3	3	0	0	0	145010	23520	82517	38974	0	0	0	2.78111	0.00414815	0.754387	7.54226	Q5JTH9	Q5JTH9	RRP12-like protein	RRP12
21.1061	22.9016	23.1023	20.3712	21.4642	20.831				5	48577000	5	5	5	1	5	5	5	5	5	1	2	2	5	5	5	1	2	2	5	5	5	1	2	2	3036000	206650	1573500	972180	33484	162030	88162	0.978645	0.108732	1.48116	2.08823	Q6NZI2	Q6NZI2	Polymerase I and transcript release factor	PTRF
20.1113	21.3224	20.8831	20.0364	20.2261	20.1246				2	10129000	2	2	2	1	2	2	2	2	2	0	0	0	2	2	2	0	0	0	2	2	2	0	0	0	2532300	212170	1460100	859990	0	0	0	0.832821	0.133366	0.643236	1.79581	Q6P5R6	Q6P5R6	60S ribosomal protein L22-like 1	RPL22L1
23.3628	23.6533	23.561	20.1527	19.1642	19.6292		+	Ab6556_IgG	8	66123000	8	8	8	1	8	8	6	8	7	0	0	0	6	8	7	0	0	0	6	8	7	0	0	0	1066500	178700	574810	312990	0	0	0	3.69537	0	3.877	13.0061	Q8N3U4	Q8N3U4	Cohesin subunit SA-2	STAG2
20.4234	20.4055	20.4657	19.8824	19.4186	20.0106				2	6861200	2	2	2	1	2	2	2	2	2	0	0	0	2	2	2	0	0	0	2	2	2	0	0	0	112480	23020	56675	32783	0	0	0	1.665	0.0517333	0.660989	3.65754	Q8WVM7	Q8WVM7	Cohesin subunit SA-1	STAG1
20.9567	20.6833	20.5705	19.7046	20.7557	19.0477				2	8219400	2	2	1	1	2	1	2	2	2	0	0	0	2	2	2	0	0	0	1	1	1	0	0	0	222150	60181	108470	53492	0	0	0	0.817116	0.142892	0.900846	1.76478	Q92841	Q92841	Probable ATP-dependent RNA helicase DDX17	DDX17
21.4903	21.4378	20.8715	21.2353	20.5089	20.9065				4	21733000	NaN	NaN	NaN	4	4	4	3	3	4	2	2	2	3	3	4	2	2	2	3	3	4	2	2	2	869330	134660	369160	110590	93355	84896	76668	0.59292	0.248043	0.382972	1.32658	Q96E39;P38159;O75526;Q8N7X1	Q96E39;P38159;O75526	RNA binding motif protein, X-linked-like-1;RNA-binding motif protein, X chromosome;RNA-binding motif protein, X chromosome, N-terminally processed;RNA-binding motif protein, X-linked-like-2	RBMXL1;RBMX;RBMXL2
20.2192	19.7538	19.8531	21.4815	21.2308	21.3124		+	Ab6556_IgG	3	17549000	3	3	3	1	3	3	2	2	0	3	3	3	2	2	0	3	3	3	2	2	0	3	3	3	1253500	205630	234120	0	301360	304740	207670	3.03016	0	-1.39951	-8.76776	Q99714	Q99714	3-hydroxyacyl-CoA dehydrogenase type-2	HSD17B10
23.3685	22.9577	22.5591	19.9581	19.7735	19.8509		+	Ab6556_IgG	6	42062000	6	6	6	1	6	6	6	6	5	1	1	1	6	6	5	1	1	1	6	6	5	1	1	1	1237100	317320	619460	238610	12429	25760	23535	3.68608	0	3.10096	12.9354	Q9H307	Q9H307	Pinin	PNN
19.9505	20.7432	20.6049	19.0664	19.0822	20.2124				4	8069900	4	4	4	1	4	4	2	4	2	0	0	0	2	4	2	0	0	0	2	4	2	0	0	0	183410	14853	117540	51016	0	0	0	1.01843	0.0957143	0.979228	2.16967	Q9H4L5	Q9H4L5	Oxysterol-binding protein-related protein 3	OSBPL3
20.7884	21.9622	21.5072	19.7492	20.9068	20.6155				6	22072000	6	2	2	1	2	2	5	6	5	4	4	4	2	2	2	2	2	2	2	2	2	2	2	2	1226200	104060	501550	304080	44705	173190	98642	0.956003	0.118	0.995463	2.04224	Q9NQ29	Q9NQ29	Putative RNA-binding protein Luc7-like 1	LUC7L
20.4792	22.0309	23.0726	19.8294	21.2475	19.9147				5	31382000	5	5	5	1	5	5	3	4	4	2	2	1	3	4	4	2	2	1	3	4	4	2	2	1	747200	34086	320080	303980	16769	57795	14484	0.801714	0.143388	1.53032	1.73442	Q9NWH9	Q9NWH9	SAFB-like transcription modulator	SLTM
22.2882	22.0455	21.9819	19.7108	20.0838	19.9563		+	Ab6556_IgG	3	23790000	3	3	3	1	3	3	3	3	3	1	1	1	3	3	3	1	1	1	3	3	3	1	1	1	679710	150920	325960	146530	21862	19006	15433	3.96311	0	2.18825	15.213	Q9NYF8	Q9NYF8	Bcl-2-associated transcription factor 1	BCLAF1
20.7454	22.4882	23.1152	19.9752	20.4441	20.7949				3	28955000	3	3	3	1	3	3	3	3	3	0	0	0	3	3	3	0	0	0	3	3	3	0	0	0	4136400	295650	2128400	1712300	0	0	0	1.07613	0.0964516	1.71155	2.2893	Q9UI30	Q9UI30	tRNA methyltransferase 112 homolog	TRMT112
26.0079	25.4067	25.4221	24.3443	24.0972	23.9538		+	Ab6556_IgG	25	325580000	25	25	25	1	25	25	18	19	19	12	12	12	18	19	19	12	12	12	18	19	19	12	12	12	2713100	595010	986930	554130	212150	222060	142870	2.53473	0.0112258	1.4805	6.48239	Q9UQ35	Q9UQ35	Serine/arginine repetitive matrix protein 2	SRRM2
27.2748	27.1126	27.2505	21	19.877	19.9941		+	Ab6556_IgG	41	791250000	41	41	41	1	41	41	38	40	38	0	0	0	38	40	38	0	0	0	38	40	38	0	0	0	12173000	2810000	5966500	3396700	0	0	0	4.36548	0	6.92226	19.2291	Q9UQE7	Q9UQE7	Structural maintenance of chromosomes protein 3	SMC3
21.0975	21.1314	20.9407	20.063	19.9027	19.9709		+	Ab6556_IgG	2	10610000	2	2	2	1	2	2	2	2	2	0	0	0	2	2	2	0	0	0	2	2	2	0	0	0	252620	55251	131050	66315	0	0	0	3.86808	0	1.07768	14.3911	Q9Y2W1	Q9Y2W1	Thyroid hormone receptor-associated protein 3	THRAP3
22.5123	24.2792	23.9852	21.3758	23.0943	21.9363				9	104490000	9	9	5	1	9	5	8	9	7	3	3	4	8	9	7	3	3	4	5	5	4	1	1	2	5804800	633750	3169700	1388300	93721	361500	157870	0.913145	0.122263	1.45679	1.95582	Q9Y383	Q9Y383	Putative RNA-binding protein Luc7-like 2	LUC7L2
25.1465	25.0329	25.4296	19.366	19.7307	20.2862		+	Ab6556_IgG	10	187400000	10	10	10	1	10	10	10	10	10	0	0	0	10	10	10	0	0	0	10	10	10	0	0	0	7207500	1621600	3305200	2280700	0	0	0	4.29884	0	5.40873	18.4988	Q9Y697	Q9Y697	Cysteine desulfurase, mitochondrial	NFS1
[truncated: 1 more columns]

## Sheet: SMC3-Ab ProtGroup
Protein IDs	Majority protein IDs	Peptide counts (all)	Peptide counts (razor+unique)	Peptide counts (unique)	Protein names	Gene names	Fasta headers	Number of proteins	Peptides	Razor + unique peptides	Unique peptides	Peptides AbSMC3_1_1	Peptides AbSMC3_1_2	Peptides AbSMC3_1_3	Peptides AbSMC3_2_1	Peptides AbSMC3_2_2	Peptides AbSMC3_2_3	Peptides RIgG_1_1	Peptides RIgG_1_2	Peptides RIgG_1_3	Peptides RIgG_2_1	Peptides RIgG_2_2	Peptides RIgG_2_3	Razor + unique peptides AbSMC3_1_1	Razor + unique peptides AbSMC3_1_2	Razor + unique peptides AbSMC3_1_3	Razor + unique peptides AbSMC3_2_1	Razor + unique peptides AbSMC3_2_2	Razor + unique peptides AbSMC3_2_3	Razor + unique peptides RIgG_1_1	Razor + unique peptides RIgG_1_2	Razor + unique peptides RIgG_1_3	Razor + unique peptides RIgG_2_1	Razor + unique peptides RIgG_2_2	Razor + unique peptides RIgG_2_3	Unique peptides AbSMC3_1_1	Unique peptides AbSMC3_1_2	Unique peptides AbSMC3_1_3	Unique peptides AbSMC3_2_1	Unique peptides AbSMC3_2_2	Unique peptides AbSMC3_2_3	Unique peptides RIgG_1_1	Unique peptides RIgG_1_2	Unique peptides RIgG_1_3	Unique peptides RIgG_2_1	Unique peptides RIgG_2_2	Unique peptides RIgG_2_3	Sequence coverage [%]	Unique + razor sequence coverage [%]
A0A075B6I1	A0A075B6I1	1	1	1			>sp|A0A075B6I1|LV460_HUMAN Immunoglobulin lambda variable 4-60 OS=Homo sapiens GN=IGLV4-60 PE=3 SV=1	1	1	1	1	1	1	1	1	1	1	1	1	1	1	1	1	1	1	1	1	1	1	1	1	1	1	1	1	1	1	1	1	1	1	1	1	1	1	1	1	8.3	8.3
A0A0C4DH67;A0A0C4DH69;A0A075B6S5	A0A0C4DH67;A0A0C4DH69;A0A075B6S5	1;1;1	1;1;1	1;1;1			>sp|A0A0C4DH67|KV108_HUMAN Immunoglobulin kappa variable 1-8 OS=Homo sapiens GN=IGKV1-8 PE=3 SV=1;>sp|A0A0C4DH69|KV109_HUMAN Immunoglobulin kappa variable 1-9 OS=Homo sapiens GN=IGKV1-9 PE=3 SV=1;>sp|A0A075B6S5|KV127_HUMAN Immunoglobulin kappa variable 1-2	3	1	1	1	0	0	0	0	0	0	1	1	1	1	1	1	0	0	0	0	0	0	1	1	1	1	1	1	0	0	0	0	0	0	1	1	1	1	1	1	13.9	13.9
P0DP09;A0A0B4J2D9	P0DP09;A0A0B4J2D9	1;1	1;1	1;1			>sp|P0DP09|KV113_HUMAN Immunoglobulin kappa variable 1-13 OS=Homo sapiens GN=IGKV1-13 PE=3 SV=1;>sp|A0A0B4J2D9|KVD13_HUMAN Immunoglobulin kappa variable 1D-13 OS=Homo sapiens GN=IGKV1D-13 PE=3 SV=1	2	1	1	1	0	0	0	0	0	0	1	1	1	1	0	1	0	0	0	0	0	0	1	1	1	1	0	1	0	0	0	0	0	0	1	1	1	1	0	1	13.7	13.7
A0FGR8	A0FGR8	2	2	2	Extended synaptotagmin-2	ESYT2	>sp|A0FGR8|ESYT2_HUMAN Extended synaptotagmin-2 OS=Homo sapiens GN=ESYT2 PE=1 SV=1	1	2	2	2	2	2	2	0	1	0	0	0	0	0	0	0	2	2	2	0	1	0	0	0	0	0	0	0	2	2	2	0	1	0	0	0	0	0	0	0	2.5	2.5
A6NFA1	A6NFA1	1	1	1	Metalloprotease TIKI2	TRABD2B	>sp|A6NFA1|TIKI2_HUMAN Metalloprotease TIKI2 OS=Homo sapiens GN=TRABD2B PE=1 SV=2	1	1	1	1	0	1	1	0	0	0	0	1	1	0	0	0	0	1	1	0	0	0	0	1	1	0	0	0	0	1	1	0	0	0	0	1	1	0	0	0	2.3	2.3
A6NJI1	A6NJI1	2	2	2	Uncharacterized protein C11orf86	C11orf86	>sp|A6NJI1|CK086_HUMAN Uncharacterized protein C11orf86 OS=Homo sapiens GN=C11orf86 PE=4 SV=2	1	2	2	2	2	0	1	0	0	0	0	0	0	0	0	0	2	0	1	0	0	0	0	0	0	0	0	0	2	0	1	0	0	0	0	0	0	0	0	0	22.6	22.6
A6NKF2	A6NKF2	1	1	1	AT-rich interactive domain-containing protein 3C	ARID3C	>sp|A6NKF2|ARI3C_HUMAN AT-rich interactive domain-containing protein 3C OS=Homo sapiens GN=ARID3C PE=3 SV=1	1	1	1	1	0	1	1	0	0	0	0	0	1	0	0	0	0	1	1	0	0	0	0	0	1	0	0	0	0	1	1	0	0	0	0	0	1	0	0	0	2.9	2.9
Q7Z3J3;A6NKT7	Q7Z3J3;A6NKT7	1;1	1;1	1;1	RanBP2-like and GRIP domain-containing protein 4;RanBP2-like and GRIP domain-containing protein 3	RGPD4;RGPD3	>sp|Q7Z3J3|RGPD4_HUMAN RanBP2-like and GRIP domain-containing protein 4 OS=Homo sapiens GN=RGPD4 PE=2 SV=3;>sp|A6NKT7|RGPD3_HUMAN RanBP2-like and GRIP domain-containing protein 3 OS=Homo sapiens GN=RGPD3 PE=4 SV=2	2	1	1	1	1	0	1	0	0	1	0	0	0	0	0	1	1	0	1	0	0	1	0	0	0	0	0	1	1	0	1	0	0	1	0	0	0	0	0	1	0.7	0.7
CON__ENSEMBL:ENSBTAP00000024146	CON__ENSEMBL:ENSBTAP00000024146	1	1	1			>ENSEMBL:ENSBTAP00000024146 (Bos taurus) similar to alpha-2-macroglobulin isoform 1	1	1	1	1	1	0	1	0	0	0	0	0	0	0	0	0	1	0	1	0	0	0	0	0	0	0	0	0	1	0	1	0	0	0	0	0	0	0	0	0	0.7	0.7
CON__ENSEMBL:ENSBTAP00000024466;CON__ENSEMBL:ENSBTAP00000024462	CON__ENSEMBL:ENSBTAP00000024466;CON__ENSEMBL:ENSBTAP00000024462	2;2	2;2	2;2			>ENSEMBL:ENSBTAP00000024466 (Bos taurus) 44 kDa protein;>ENSEMBL:ENSBTAP00000024462 (Bos taurus) 47 kDa protein	2	2	2	2	1	1	1	0	0	0	2	2	2	2	1	1	1	1	1	0	0	0	2	2	2	2	1	1	1	1	1	0	0	0	2	2	2	2	1	1	7	7
CON__ENSEMBL:ENSBTAP00000038253	CON__ENSEMBL:ENSBTAP00000038253	12	2	0			>ENSEMBL:ENSBTAP00000038253 (Bos taurus) 63 kDa protein	1	12	2	0	7	7	7	7	9	6	6	8	7	9	8	11	0	0	0	0	0	0	0	0	0	0	0	2	0	0	0	0	0	0	0	0	0	0	0	0	15.8	2
O43790;CON__O43790;P78385;CON__Q6NT21;CON__P78385;Q14533;CON__Q14533;A6NCN2;P78386;CON__P78386	O43790;CON__O43790;P78385;CON__Q6NT21;CON__P78385;Q14533;CON__Q14533;A6NCN2;P78386;CON__P78386	4;4;4;4;4;4;4;3;2;2	3;3;3;3;3;3;3;3;1;1	3;3;3;3;3;3;3;3;1;1	Keratin, type II cuticular Hb6;Keratin, type II cuticular Hb3;Keratin, type II cuticular Hb1;Keratin-81-like protein KRT121P;Keratin, type II cuticular Hb5	KRT86;KRT83;KRT81;KRT121P;KRT85	>sp|O43790|KRT86_HUMAN Keratin, type II cuticular Hb6 OS=Homo sapiens GN=KRT86 PE=1 SV=1;>O43790 SWISS-PROT:O43790 Keratin, type II cuticular Hb6 (Hair keratin, type II Hb6) (ghHb6) - Homo sapiens (Human).;>sp|P78385|KRT83_HUMAN Keratin, type II cuticular	10	4	3	3	0	0	0	4	1	1	1	1	1	0	0	0	0	0	0	3	0	0	0	0	0	0	0	0	0	0	0	3	0	0	0	0	0	0	0	0	9.5	8
CON__P00761	CON__P00761	7	7	7			>P00761 SWISS-PROT:P00761|TRYP_PIG Trypsin - Sus scrofa (Pig).	1	7	7	7	6	7	7	6	6	6	5	7	6	5	6	6	6	7	7	6	6	6	5	7	6	5	6	6	6	7	7	6	6	6	5	7	6	5	6	6	34.6	34.6
P02533;CON__P02533;CON__Q61782;P35900;CON__P35900;CON__Q9D312;Q8N1A0;CON__Q8N1A0;Q7Z3Y9;CON__Q7Z3Y9;Q99456;CON__Q99456	P02533;CON__P02533	25;25;3;2;2;2;1;1;1;1;1;1	22;22;3;2;2;2;1;1;0;0;0;0	6;6;1;0;0;0;0;0;0;0;0;0	Keratin, type I cytoskeletal 14	KRT14	>sp|P02533|K1C14_HUMAN Keratin, type I cytoskeletal 14 OS=Homo sapiens GN=KRT14 PE=1 SV=4;>P02533 SWISS-PROT:P02533 Tax_Id=9606 Gene_Symbol=KRT14 Keratin, type I cytoskeletal 14	12	25	22	6	11	13	10	8	17	7	13	16	10	16	20	25	9	11	8	6	14	5	11	14	8	13	17	22	2	2	2	1	2	1	2	3	2	2	3	6	58.7	53.4
P02538;CON__P02538	P02538;CON__P02538	25;25	12;12	1;1	Keratin, type II cytoskeletal 6A	KRT6A	>sp|P02538|K2C6A_HUMAN Keratin, type II cytoskeletal 6A OS=Homo sapiens GN=KRT6A PE=1 SV=3;>P02538 SWISS-PROT:P02538 Tax_Id=9606 Gene_Symbol=KRT6A Keratin, type II cytoskeletal 6A	2	25	12	1	15	16	16	9	13	11	14	16	15	12	16	21	7	9	8	2	5	3	6	6	6	2	7	11	1	1	1	0	1	0	1	1	1	1	1	1	44.7	26.4
CON__P02662	CON__P02662	2	2	2			>P02662 SWISS-PROT:P02662 Alpha-S1-casein - Bos taurus (Bovine).	1	2	2	2	0	0	0	2	2	2	0	0	2	2	2	2	0	0	0	2	2	2	0	0	2	2	2	2	0	0	0	2	2	2	0	0	2	2	2	2	11.1	11.1
CON__P02666	CON__P02666	1	1	1			>P02666 SWISS-PROT:P02666 Beta-casein - Bos taurus (Bovine).	1	1	1	1	0	0	0	1	1	1	0	0	0	1	1	1	0	0	0	1	1	1	0	0	0	1	1	1	0	0	0	1	1	1	0	0	0	1	1	1	9.1	9.1
CON__P02754	CON__P02754	4	4	4			>P02754 SWISS-PROT:P02754 Beta-lactoglobulin - Bos taurus (Bovine).	1	4	4	4	0	0	0	3	4	4	0	0	0	4	4	4	0	0	0	3	4	4	0	0	0	4	4	4	0	0	0	3	4	4	0	0	0	4	4	4	29	29
P02768;CON__P02768-1	P02768;CON__P02768-1	5;5	2;2	2;2	Serum albumin	ALB	>sp|P02768|ALBU_HUMAN Serum albumin OS=Homo sapiens GN=ALB PE=1 SV=2;>P02768-1 SWISS-PROT:P02768-1 Tax_Id=9606 Gene_Symbol=ALB Isoform 1 of Serum albumin precursor	2	5	2	2	4	5	5	2	2	3	3	3	4	3	3	3	1	2	2	0	0	1	0	0	1	0	0	0	1	2	2	0	0	1	0	0	1	0	0	0	7.6	3.6
CON__P02769	CON__P02769	28	28	25			>P02769 SWISS-PROT:P02769 (Bos taurus) Bovine serum albumin precursor	1	28	28	25	21	25	24	20	19	20	27	27	26	24	23	22	21	25	24	20	19	20	27	27	26	24	23	22	18	22	21	18	17	18	24	24	23	21	20	19	46.1	46.1
CON__P04259	CON__P04259	25	1	0			>P04259 SWISS-PROT:P04259 Tax_Id=9606 Gene_Symbol=KRT6B Keratin, type II cytoskeletal 6B	1	25	1	0	15	16	16	9	11	11	14	16	15	11	15	20	1	1	1	0	0	0	1	1	1	0	0	0	0	0	0	0	0	0	0	0	0	0	0	0	44.7	3
P05787;CON__P05787;CON__H-INV:HIT000292931;CON__Q9H552;CON__REFSEQ:XP_092267	P05787;CON__P05787	29;29;14;8;3	24;24;12;7;3	20;20;11;5;3	Keratin, type II cytoskeletal 8	KRT8	>sp|P05787|K2C8_HUMAN Keratin, type II cytoskeletal 8 OS=Homo sapiens GN=KRT8 PE=1 SV=7;>P05787 SWISS-PROT:P05787 Tax_Id=9606 Gene_Symbol=KRT8 Keratin, type II cytoskeletal 8	5	29	24	20	22	22	18	20	20	21	24	23	23	22	21	19	20	20	16	17	17	17	21	19	19	19	19	16	16	16	12	13	13	13	17	15	15	15	15	13	46.8	41.4
Q8NHM4;P07478;P07477;CON__P07477	Q8NHM4;P07478;P07477;CON__P07477	1;1;1;1	1;1;1;1	1;1;1;1	Putative trypsin-6;Trypsin-2;Trypsin-1;Alpha-trypsin chain 1;Alpha-trypsin chain 2	TRY6;PRSS2;PRSS1	>sp|Q8NHM4|TRY6_HUMAN Putative trypsin-6 OS=Homo sapiens GN=PRSS3P2 PE=5 SV=2;>sp|P07478|TRY2_HUMAN Trypsin-2 OS=Homo sapiens GN=PRSS2 PE=1 SV=1;>sp|P07477|TRY1_HUMAN Trypsin-1 OS=Homo sapiens GN=PRSS1 PE=1 SV=1;>P07477 SWISS-PROT:P07477 Tax_Id=9606 Gene_S	4	1	1	1	0	0	0	0	0	1	1	0	0	0	0	0	0	0	0	0	0	1	1	0	0	0	0	0	0	0	0	0	0	1	1	0	0	0	0	0	8.1	8.1
P08727;CON__P08727;CON__P19001	P08727;CON__P08727;CON__P19001	12;12;6	5;5;0	5;5;0	Keratin, type I cytoskeletal 19	KRT19	>sp|P08727|K1C19_HUMAN Keratin, type I cytoskeletal 19 OS=Homo sapiens GN=KRT19 PE=1 SV=4;>P08727 SWISS-PROT:P08727 Tax_Id=9606 Gene_Symbol=KRT19 Keratin, type I cytoskeletal 19;>P19001 SWISS-PROT:P19001 Tax_Id=10090 Gene_Symbol=Krt19 Keratin, type I cytos	3	12	5	5	4	4	4	2	3	2	4	4	4	3	4	11	0	0	0	0	0	0	0	0	0	0	0	5	0	0	0	0	0	0	0	0	0	0	0	5	32.2	14.8
P08729;CON__Q3KNV1;CON__P08729;CON__Q9DCV7;Q9NSB2;CON__Q9NSB2;CON__Q6ISB0;P14136;CON__Q61726	P08729;CON__Q3KNV1;CON__P08729;CON__Q9DCV7	14;14;14;7;3;3;3;1;1	10;10;10;3;0;0;0;0;0	9;9;9;2;0;0;0;0;0	Keratin, type II cytoskeletal 7	KRT7	>sp|P08729|K2C7_HUMAN Keratin, type II cytoskeletal 7 OS=Homo sapiens GN=KRT7 PE=1 SV=5;>Q3KNV1 TREMBL:Q3KNV1;Q96GE1 Tax_Id=9606 Gene_Symbol=KRT7 keratin 7;>P08729 SWISS-PROT:P08729 Tax_Id=9606 Gene_Symbol=KRT7 Keratin, type II cytoskeletal 7;>Q9DCV7 SWISS	9	14	10	9	9	9	9	10	9	10	13	13	10	9	9	8	6	6	6	7	6	6	9	9	6	6	7	7	5	5	6	6	6	6	8	8	5	6	6	7	29.4	24.1
P08779;CON__P08779;CON__Q9Z2K1;CON__Q3ZAW8	P08779;CON__P08779	20;20;9;9	9;9;3;3	9;9;3;3	Keratin, type I cytoskeletal 16	KRT16	>sp|P08779|K1C16_HUMAN Keratin, type I cytoskeletal 16 OS=Homo sapiens GN=KRT16 PE=1 SV=4;>P08779 SWISS-PROT:P08779 Tax_Id=9606 Gene_Symbol=KRT16 Keratin, type I cytoskeletal 16	4	20	9	9	11	15	12	5	9	4	15	16	12	12	13	17	5	8	6	1	1	0	8	8	6	4	4	6	5	8	6	1	1	0	8	8	6	4	4	6	47.6	27.3
CON__P12763	CON__P12763	5	5	5			>P12763 SWISS-PROT:P12763 (Bos taurus) Alpha-2-HS-glycoprotein precursor	1	5	5	5	3	3	2	0	0	0	5	5	5	1	0	0	3	3	2	0	0	0	5	5	5	1	0	0	3	3	2	0	0	0	5	5	5	1	0	0	20.6	20.6
P13645;CON__P13645;CON__P02535-1;Q7Z3Y7;CON__Q7Z3Y7;CON__Q148H6;Q7Z3Z0;CON__Q7Z3Z0;Q7Z3Y8;CON__Q7Z3Y8;Q2M2I5;CON__Q2M2I5	P13645;CON__P13645	28;28;8;4;4;3;2;2;2;2;2;2	28;28;8;4;4;3;2;2;2;2;2;2	23;23;4;2;2;1;1;1;1;1;0;0	Keratin, type I cytoskeletal 10	KRT10	>sp|P13645|K1C10_HUMAN Keratin, type I cytoskeletal 10 OS=Homo sapiens GN=KRT10 PE=1 SV=6;>P13645 SWISS-PROT:P13645 Tax_Id=9606 Gene_Symbol=KRT10 Keratin, type I cytoskeletal 10	12	28	28	23	18	20	22	21	22	19	20	25	21	25	25	26	18	20	22	21	22	19	20	25	21	25	25	26	14	16	18	17	17	15	16	21	17	20	20	21	47.3	47.3
CON__P13646-1	CON__P13646-1	19	1	1			>P13646-1 SWISS-PROT:P13646-1 Tax_Id=9606 Gene_Symbol=KRT13 Isoform 1 of Keratin, type I cytoskeletal 13	1	19	1	1	5	6	5	3	3	3	5	6	5	3	3	19	0	0	0	0	0	0	0	0	0	0	0	1	0	0	0	0	0	0	0	0	0	0	0	1	42.8	2
P13647;CON__P13647	P13647;CON__P13647	33;33	26;26	5;5	Keratin, type II cytoskeletal 5	KRT5	>sp|P13647|K2C5_HUMAN Keratin, type II cytoskeletal 5 OS=Homo sapiens GN=KRT5 PE=1 SV=3;>P13647 SWISS-PROT:P13647 Tax_Id=9606 Gene_Symbol=KRT5 Keratin, type II cytoskeletal 5	2	33	26	5	13	12	14	13	20	12	12	21	17	20	21	28	9	8	10	10	17	8	9	16	13	15	17	23	2	1	1	2	4	2	1	1	2	3	5	5	53.2	44.7
P19013;CON__P19013	P19013;CON__P19013	12;12	9;9	7;7	Keratin, type II cytoskeletal 4	KRT4	>sp|P19013|K2C4_HUMAN Keratin, type II cytoskeletal 4 OS=Homo sapiens GN=KRT4 PE=1 SV=4;>P19013 SWISS-PROT:P19013 Tax_Id=9606 Gene_Symbol=KRT4 keratin 4	2	12	9	7	1	2	1	3	2	2	1	1	1	2	2	12	0	1	0	2	1	1	0	0	0	1	1	9	0	1	0	2	1	1	0	0	0	1	1	7	21.2	17.2
CON__P34955	CON__P34955	3	3	3			>P34955 SWISS-PROT:P34955 (Bos taurus) Alpha-1-antiproteinase precursor	1	3	3	3	0	0	2	0	0	0	3	3	2	0	0	0	0	0	2	0	0	0	3	3	2	0	0	0	0	0	2	0	0	0	3	3	2	0	0	0	8.7	8.7
P48668;CON__P48668	P48668;CON__P48668	25;25	1;1	0;0	Keratin, type II cytoskeletal 6C	KRT6C	>sp|P48668|K2C6C_HUMAN Keratin, type II cytoskeletal 6C OS=Homo sapiens GN=KRT6C PE=1 SV=3;>P48668 SWISS-PROT:P48668 Tax_Id=9606 Gene_Symbol=KRT6C Keratin, type II cytoskeletal 6C	2	25	1	0	15	16	16	9	12	11	14	16	15	11	16	21	1	1	1	0	0	0	1	1	1	0	1	1	0	0	0	0	0	0	0	0	0	0	0	0	44.7	1.8
Q8N339;P80297;P04732;P02795;CON__P67983;P13640	Q8N339;P80297;P04732;P02795;CON__P67983;P13640	1;1;1;1;1;1	1;1;1;1;1;1	1;1;1;1;1;1	Metallothionein-1M;Metallothionein-1X;Metallothionein-1E;Metallothionein-2;Metallothionein-1G	MT1M;MT1X;MT1E;MT2A;MT1G	>sp|Q8N339|MT1M_HUMAN Metallothionein-1M OS=Homo sapiens GN=MT1M PE=3 SV=2;>sp|P80297|MT1X_HUMAN Metallothionein-1X OS=Homo sapiens GN=MT1X PE=1 SV=1;>sp|P04732|MT1E_HUMAN Metallothionein-1E OS=Homo sapiens GN=MT1E PE=1 SV=1;>sp|P02795|MT2_HUMAN Metallothi	6	1	1	1	0	0	0	1	1	1	0	0	0	1	1	0	0	0	0	1	1	1	0	0	0	1	1	0	0	0	0	1	1	1	0	0	0	1	1	0	19.7	19.7
Q04695;CON__Q04695	Q04695;CON__Q04695	14;14	5;5	1;1	Keratin, type I cytoskeletal 17	KRT17	>sp|Q04695|K1C17_HUMAN Keratin, type I cytoskeletal 17 OS=Homo sapiens GN=KRT17 PE=1 SV=2;>Q04695 SWISS-PROT:Q04695 Tax_Id=9606 Gene_Symbol=KRT17 Keratin, type I cytoskeletal 17	2	14	5	1	7	8	7	3	7	3	10	13	8	7	7	9	3	3	3	0	0	0	4	5	4	0	0	0	0	0	0	0	0	0	0	1	0	0	0	0	29.9	12.3
Q14525;CON__Q14525;Q15323;CON__Q9UE12;CON__Q15323;O76009;CON__Q6NTB9;CON__O76009;Q14532;CON__REFSEQ:XP_986630;O76014;CON__O76014	Q14525;CON__Q14525;Q15323;CON__Q9UE12;CON__Q15323;O76009;CON__Q6NTB9;CON__O76009;Q14532;CON__REFSEQ:XP_986630	5;5;4;4;4;3;3;3;3;3;2;2	4;4;3;3;3;3;3;3;2;2;1;1	1;1;0;0;0;0;0;0;0;0;0;0	Keratin, type I cuticular Ha3-II;Keratin, type I cuticular Ha1;Keratin, type I cuticular Ha3-I;Keratin, type I cuticular Ha2	KRT33B;KRT31;KRT33A;KRT32	>sp|Q14525|KT33B_HUMAN Keratin, type I cuticular Ha3-II OS=Homo sapiens GN=KRT33B PE=1 SV=3;>Q14525 SWISS-PROT:Q14525 Keratin, type I cuticular HA3-II (Hair keratin, type I HA3-II);>sp|Q15323|K1H1_HUMAN Keratin, type I cuticular Ha1 OS=Homo sapiens GN=KRT3	12	5	4	1	0	0	0	5	1	1	0	0	0	1	1	1	0	0	0	4	0	0	0	0	0	0	0	0	0	0	0	1	0	0	0	0	0	0	0	0	12.1	10.4
Q86Y46;CON__Q32MB2;Q7RTS7;CON__Q7RTS7;Q3SY84;CON__Q3SY84	Q86Y46;CON__Q32MB2;Q7RTS7;CON__Q7RTS7;Q3SY84;CON__Q3SY84	7;7;6;6;5;5	1;1;1;1;1;1	0;0;0;0;0;0	Keratin, type II cytoskeletal 73;Keratin, type II cytoskeletal 74;Keratin, type II cytoskeletal 71	KRT73;KRT74;KRT71	>sp|Q86Y46|K2C73_HUMAN Keratin, type II cytoskeletal 73 OS=Homo sapiens GN=KRT73 PE=1 SV=1;>Q32MB2 TREMBL:Q32MB2;Q86Y46 Tax_Id=9606 Gene_Symbol=KRT73 Keratin-73;>sp|Q7RTS7|K2C74_HUMAN Keratin, type II cytoskeletal 74 OS=Homo sapiens GN=KRT74 PE=1 SV=2;>Q7R	6	7	1	0	1	1	2	0	1	1	2	3	1	3	2	5	0	0	0	0	1	0	0	1	0	1	1	1	0	0	0	0	0	0	0	0	0	0	0	0	11.3	2.2
CON__Q3SX09;CON__P02070	CON__Q3SX09;CON__P02070	2;1	2;1	2;1			>Q3SX09 TREMBL:Q3SX09 (Bos taurus) similar to HBG protein;>P02070 SWISS-PROT:P02070 (Bos taurus) Hemoglobin subunit beta	2	2	2	2	0	0	0	0	0	0	1	2	2	0	0	0	0	0	0	0	0	0	1	2	2	0	0	0	0	0	0	0	0	0	1	2	2	0	0	0	14.9	14.9
Q5D862;CON__Q5D862	Q5D862;CON__Q5D862	2;2	2;2	2;2	Filaggrin-2	FLG2	>sp|Q5D862|FILA2_HUMAN Filaggrin-2 OS=Homo sapiens GN=FLG2 PE=1 SV=1;>Q5D862 SWISS-PROT:Q5D862 Tax_Id=9606 Gene_Symbol=FLG2 Filaggrin-2	2	2	2	2	1	2	2	1	2	1	2	2	2	2	2	2	1	2	2	1	2	1	2	2	2	2	2	2	1	2	2	1	2	1	2	2	2	2	2	2	1	1
CON__Q6IFZ6	CON__Q6IFZ6	7	2	0			>Q6IFZ6 SWISS-PROT:Q6IFZ6 Tax_Id=10090 Gene_Symbol=Krt77 Keratin, type II cytoskeletal 1b	1	7	2	0	3	3	3	3	3	4	3	4	4	6	3	4	0	0	0	0	0	0	0	0	0	2	0	0	0	0	0	0	0	0	0	0	0	0	0	0	9.6	4.2
Q8N1N4;CON__Q8N1N4-2;CON__Q7RTT2	Q8N1N4;CON__Q8N1N4-2;CON__Q7RTT2	7;7;7	4;4;4	4;4;4	Keratin, type II cytoskeletal 78	KRT78	>sp|Q8N1N4|K2C78_HUMAN Keratin, type II cytoskeletal 78 OS=Homo sapiens GN=KRT78 PE=1 SV=2;>Q8N1N4-2 SWISS-PROT:Q8N1N4-2 Tax_Id=9606 Gene_Symbol=KRT78 Isoform 2 of Keratin, type II cytoskeletal 78;>Q7RTT2 TREMBL:Q7RTT2 Tax_Id=9606 Gene_Symbol=KRT78 Keratin	3	7	4	4	0	0	0	2	3	1	1	3	1	3	4	6	0	0	0	1	2	0	0	2	0	2	3	4	0	0	0	1	2	0	0	2	0	2	3	4	13.3	8.5
Q7Z794;CON__Q7Z794	Q7Z794;CON__Q7Z794	7;7	2;2	2;2	Keratin, type II cytoskeletal 1b	KRT77	>sp|Q7Z794|K2C1B_HUMAN Keratin, type II cytoskeletal 1b OS=Homo sapiens GN=KRT77 PE=2 SV=3;>Q7Z794 SWISS-PROT:Q7Z794 Tax_Id=9606 Gene_Symbol=KRT77 Keratin 77	2	7	2	2	2	2	4	2	2	4	2	2	2	6	3	2	0	0	2	0	0	1	0	0	0	1	1	0	0	0	2	0	0	1	0	0	0	1	1	0	12.5	3.3
Q86YZ3;CON__Q86YZ3	Q86YZ3;CON__Q86YZ3	7;7	7;7	7;7	Hornerin	HRNR	>sp|Q86YZ3|HORN_HUMAN Hornerin OS=Homo sapiens GN=HRNR PE=1 SV=2;>Q86YZ3 SWISS-PROT:Q86YZ3 Tax_Id=9606 Gene_Symbol=HRNR Hornerin	2	7	7	7	0	0	0	6	6	1	0	0	0	6	0	6	0	0	0	6	6	1	0	0	0	6	0	6	0	0	0	6	6	1	0	0	0	6	0	6	7.6	7.6
CON__Q8VED5	CON__Q8VED5	8	1	0			>Q8VED5 TREMBL:Q8VED5 Tax_Id=10090 Gene_Symbol=Krt79 Keratin 79	1	8	1	0	4	4	5	4	5	5	5	6	7	4	3	5	0	0	1	0	1	0	0	0	1	0	0	0	0	0	0	0	0	0	0	0	0	0	0	0	10.9	1.9
Q13765;E9PAV3;Q9BZK3	Q13765;E9PAV3	4;4;1	4;4;1	4;4;1	Nascent polypeptide-associated complex subunit alpha	NACA	>sp|Q13765|NACA_HUMAN Nascent polypeptide-associated complex subunit alpha OS=Homo sapiens GN=NACA PE=1 SV=1;>sp|E9PAV3|NACAM_HUMAN Nascent polypeptide-associated complex subunit alpha, muscle-specific form OS=Homo sapiens GN=NACA PE=1 SV=1	3	4	4	4	4	4	4	3	3	4	4	4	3	4	4	2	4	4	4	3	3	4	4	4	3	4	4	2	4	4	4	3	3	4	4	4	3	4	4	2	25.6	25.6
E9PRG8	E9PRG8	1	1	1		C11orf48	>sp|E9PRG8|CK098_HUMAN Uncharacterized protein C11orf98 OS=Homo sapiens GN=C11orf98 PE=4 SV=1	1	1	1	1	1	1	1	1	1	1	0	1	1	1	1	1	1	1	1	1	1	1	0	1	1	1	1	1	1	1	1	1	1	1	0	1	1	1	1	1	10.7	10.7
O00148;Q13838	O00148;Q13838	2;2	2;2	2;2	ATP-dependent RNA helicase DDX39A;Spliceosome RNA helicase DDX39B	DDX39A;DDX39B	>sp|O00148|DX39A_HUMAN ATP-dependent RNA helicase DDX39A OS=Homo sapiens GN=DDX39A PE=1 SV=2;>sp|Q13838|DX39B_HUMAN Spliceosome RNA helicase DDX39B OS=Homo sapiens GN=DDX39B PE=1 SV=1	2	2	2	2	1	2	1	1	1	1	2	2	2	1	1	1	1	2	1	1	1	1	2	2	2	1	1	1	1	2	1	1	1	1	2	2	2	1	1	1	5.6	5.6
O00159	O00159	12	12	12	Unconventional myosin-Ic	MYO1C	>sp|O00159|MYO1C_HUMAN Unconventional myosin-Ic OS=Homo sapiens GN=MYO1C PE=1 SV=4	1	12	12	12	5	2	5	5	6	10	2	3	12	5	8	7	5	2	5	5	6	10	2	3	12	5	8	7	5	2	5	5	6	10	2	3	12	5	8	7	15	15
O00203	O00203	3	3	3	AP-3 complex subunit beta-1	AP3B1	>sp|O00203|AP3B1_HUMAN AP-3 complex subunit beta-1 OS=Homo sapiens GN=AP3B1 PE=1 SV=3	1	3	3	3	3	3	2	2	2	1	0	2	1	1	0	0	3	3	2	2	2	1	0	2	1	1	0	0	3	3	2	2	2	1	0	2	1	1	0	0	3.9	3.9
O00231	O00231	3	3	3	26S proteasome non-ATPase regulatory subunit 11	PSMD11	>sp|O00231|PSD11_HUMAN 26S proteasome non-ATPase regulatory subunit 11 OS=Homo sapiens GN=PSMD11 PE=1 SV=3	1	3	3	3	2	2	2	2	2	3	2	2	2	3	3	1	2	2	2	2	2	3	2	2	2	3	3	1	2	2	2	2	2	3	2	2	2	3	3	1	8.5	8.5
O00232	O00232	2	2	2	26S proteasome non-ATPase regulatory subunit 12	PSMD12	>sp|O00232|PSD12_HUMAN 26S proteasome non-ATPase regulatory subunit 12 OS=Homo sapiens GN=PSMD12 PE=1 SV=3	1	2	2	2	1	1	2	0	1	0	1	2	0	0	1	1	1	1	2	0	1	0	1	2	0	0	1	1	1	1	2	0	1	0	1	2	0	0	1	1	5	5
O00299	O00299	5	5	5	Chloride intracellular channel protein 1	CLIC1	>sp|O00299|CLIC1_HUMAN Chloride intracellular channel protein 1 OS=Homo sapiens GN=CLIC1 PE=1 SV=4	1	5	5	5	2	1	2	5	4	4	3	3	2	5	5	3	2	1	2	5	4	4	3	3	2	5	5	3	2	1	2	5	4	4	3	3	2	5	5	3	26.1	26.1
O00303	O00303	2	2	2	Eukaryotic translation initiation factor 3 subunit F	EIF3F	>sp|O00303|EIF3F_HUMAN Eukaryotic translation initiation factor 3 subunit F OS=Homo sapiens GN=EIF3F PE=1 SV=1	1	2	2	2	2	2	2	1	1	1	1	1	1	1	1	1	2	2	2	1	1	1	1	1	1	1	1	1	2	2	2	1	1	1	1	1	1	1	1	1	9	9
O00410	O00410	8	8	8	Importin-5	IPO5	>sp|O00410|IPO5_HUMAN Importin-5 OS=Homo sapiens GN=IPO5 PE=1 SV=4	1	8	8	8	5	5	4	4	4	4	6	6	3	4	5	6	5	5	4	4	4	4	6	6	3	4	5	6	5	5	4	4	4	4	6	6	3	4	5	6	10.5	10.5
O00411	O00411	2	2	2	DNA-directed RNA polymerase, mitochondrial	POLRMT	>sp|O00411|RPOM_HUMAN DNA-directed RNA polymerase, mitochondrial OS=Homo sapiens GN=POLRMT PE=1 SV=2	1	2	2	2	2	1	2	0	0	0	0	0	0	0	0	0	2	1	2	0	0	0	0	0	0	0	0	0	2	1	2	0	0	0	0	0	0	0	0	0	2.8	2.8
O00487	O00487	1	1	1	26S proteasome non-ATPase regulatory subunit 14	PSMD14	>sp|O00487|PSDE_HUMAN 26S proteasome non-ATPase regulatory subunit 14 OS=Homo sapiens GN=PSMD14 PE=1 SV=1	1	1	1	1	1	1	0	1	1	1	1	1	1	1	1	1	1	1	0	1	1	1	1	1	1	1	1	1	1	1	0	1	1	1	1	1	1	1	1	1	4.2	4.2
O00488	O00488	5	5	5	Zinc finger protein 593	ZNF593	>sp|O00488|ZN593_HUMAN Zinc finger protein 593 OS=Homo sapiens GN=ZNF593 PE=1 SV=2	1	5	5	5	3	3	5	2	1	1	0	1	1	2	2	0	3	3	5	2	1	1	0	1	1	2	2	0	3	3	5	2	1	1	0	1	1	2	2	0	39.6	39.6
O00541	O00541	10	10	10	Pescadillo homolog	PES1	>sp|O00541|PESC_HUMAN Pescadillo homolog OS=Homo sapiens GN=PES1 PE=1 SV=1	1	10	10	10	9	6	9	2	0	1	0	4	4	1	0	1	9	6	9	2	0	1	0	4	4	1	0	1	9	6	9	2	0	1	0	4	4	1	0	1	22.1	22.1
O00571;O15523;Q9NQI0	O00571;O15523	12;9;1	11;8;1	11;8;1	ATP-dependent RNA helicase DDX3X;ATP-dependent RNA helicase DDX3Y	DDX3X;DDX3Y	>sp|O00571|DDX3X_HUMAN ATP-dependent RNA helicase DDX3X OS=Homo sapiens GN=DDX3X PE=1 SV=3;>sp|O15523|DDX3Y_HUMAN ATP-dependent RNA helicase DDX3Y OS=Homo sapiens GN=DDX3Y PE=1 SV=2	3	12	11	11	10	9	10	7	9	8	6	8	6	8	7	7	10	8	10	6	8	7	6	8	6	7	6	6	10	8	10	6	8	7	6	8	6	7	6	6	24	22.4
O00592	O00592	2	2	2	Podocalyxin	PODXL	>sp|O00592|PODXL_HUMAN Podocalyxin OS=Homo sapiens GN=PODXL PE=1 SV=2	1	2	2	2	2	1	2	2	2	2	1	1	0	2	2	2	2	1	2	2	2	2	1	1	0	2	2	2	2	1	2	2	2	2	1	1	0	2	2	2	4.5	4.5
O14732	O14732	1	1	1	Inositol monophosphatase 2	IMPA2	>sp|O14732|IMPA2_HUMAN Inositol monophosphatase 2 OS=Homo sapiens GN=IMPA2 PE=1 SV=1	1	1	1	1	1	1	0	1	1	1	1	1	0	1	1	1	1	1	0	1	1	1	1	1	0	1	1	1	1	1	0	1	1	1	1	1	0	1	1	1	4.2	4.2
O14737	O14737	1	1	1	Programmed cell death protein 5	PDCD5	>sp|O14737|PDCD5_HUMAN Programmed cell death protein 5 OS=Homo sapiens GN=PDCD5 PE=1 SV=3	1	1	1	1	0	0	1	0	1	1	1	1	0	1	1	1	0	0	1	0	1	1	1	1	0	1	1	1	0	0	1	0	1	1	1	1	0	1	1	1	10.4	10.4
O14818;Q8TAA3	O14818;Q8TAA3	4;2	4;2	4;2	Proteasome subunit alpha type-7;Proteasome subunit alpha type-7-like	PSMA7;PSMA8	>sp|O14818|PSA7_HUMAN Proteasome subunit alpha type-7 OS=Homo sapiens GN=PSMA7 PE=1 SV=1;>sp|Q8TAA3|PSA7L_HUMAN Proteasome subunit alpha type-7-like OS=Homo sapiens GN=PSMA8 PE=2 SV=3	2	4	4	4	4	2	4	4	3	4	4	3	2	4	4	4	4	2	4	4	3	4	4	3	2	4	4	4	4	2	4	4	3	4	4	3	2	4	4	4	19.8	19.8
O14925;Q5SRD1	O14925;Q5SRD1	1;1	1;1	1;1	Mitochondrial import inner membrane translocase subunit Tim23;Putative mitochondrial import inner membrane translocase subunit Tim23B	TIMM23;TIMM23B	>sp|O14925|TIM23_HUMAN Mitochondrial import inner membrane translocase subunit Tim23 OS=Homo sapiens GN=TIMM23 PE=1 SV=1;>sp|Q5SRD1|TI23B_HUMAN Putative mitochondrial import inner membrane translocase subunit Tim23B OS=Homo sapiens GN=TIMM23B PE=5 SV=2	2	1	1	1	1	1	1	1	1	0	1	1	0	0	1	1	1	1	1	1	1	0	1	1	0	0	1	1	1	1	1	1	1	0	1	1	0	0	1	1	8.1	8.1
P19105;O14950;P24844	P19105;O14950;P24844	6;6;4	6;6;4	6;6;4	Myosin regulatory light chain 12A;Myosin regulatory light chain 12B;Myosin regulatory light polypeptide 9	MYL12A;MYL12B;MYL9	>sp|P19105|ML12A_HUMAN Myosin regulatory light chain 12A OS=Homo sapiens GN=MYL12A PE=1 SV=2;>sp|O14950|ML12B_HUMAN Myosin regulatory light chain 12B OS=Homo sapiens GN=MYL12B PE=1 SV=2;>sp|P24844|MYL9_HUMAN Myosin regulatory light polypeptide 9 OS=Homo sa	3	6	6	6	6	6	6	6	6	6	6	6	5	6	6	6	6	6	6	6	6	6	6	6	5	6	6	6	6	6	6	6	6	6	6	6	5	6	6	6	40.4	40.4
O14979	O14979	6	6	6	Heterogeneous nuclear ribonucleoprotein D-like	HNRPDL	>sp|O14979|HNRDL_HUMAN Heterogeneous nuclear ribonucleoprotein D-like OS=Homo sapiens GN=HNRNPDL PE=1 SV=3	1	6	6	6	5	5	4	1	3	0	4	6	5	1	2	1	5	5	4	1	3	0	4	6	5	1	2	1	5	5	4	1	3	0	4	6	5	1	2	1	16.9	16.9
O14980	O14980	3	3	3	Exportin-1	XPO1	>sp|O14980|XPO1_HUMAN Exportin-1 OS=Homo sapiens GN=XPO1 PE=1 SV=1	1	3	3	3	3	3	3	2	2	2	2	1	0	1	2	1	3	3	3	2	2	2	2	1	0	1	2	1	3	3	3	2	2	2	2	1	0	1	2	1	3.9	3.9
O15027	O15027	6	6	6	Protein transport protein Sec16A	SEC16A	>sp|O15027|SC16A_HUMAN Protein transport protein Sec16A OS=Homo sapiens GN=SEC16A PE=1 SV=3	1	6	6	6	5	6	6	4	3	3	0	0	0	0	1	0	5	6	6	4	3	3	0	0	0	0	1	0	5	6	6	4	3	3	0	0	0	0	1	0	3.8	3.8
O15083	O15083	2	2	2	ERC protein 2	ERC2	>sp|O15083|ERC2_HUMAN ERC protein 2 OS=Homo sapiens GN=ERC2 PE=1 SV=3	1	2	2	2	2	1	1	0	0	1	2	2	1	0	0	1	2	1	1	0	0	1	2	2	1	0	0	1	2	1	1	0	0	1	2	2	1	0	0	1	2.2	2.2
O15260	O15260	1	1	1	Surfeit locus protein 4	SURF4	>sp|O15260|SURF4_HUMAN Surfeit locus protein 4 OS=Homo sapiens GN=SURF4 PE=1 SV=3	1	1	1	1	1	0	0	0	1	1	1	1	0	1	1	1	1	0	0	0	1	1	1	1	0	1	1	1	1	0	0	0	1	1	1	1	0	1	1	1	4.8	4.8
O15371	O15371	2	2	2	Eukaryotic translation initiation factor 3 subunit D	EIF3D	>sp|O15371|EIF3D_HUMAN Eukaryotic translation initiation factor 3 subunit D OS=Homo sapiens GN=EIF3D PE=1 SV=1	1	2	2	2	2	1	2	0	0	1	1	1	1	0	0	0	2	1	2	0	0	1	1	1	1	0	0	0	2	1	2	0	0	1	1	1	1	0	0	0	4.6	4.6
O15379	O15379	1	1	1	Histone deacetylase 3	HDAC3	>sp|O15379|HDAC3_HUMAN Histone deacetylase 3 OS=Homo sapiens GN=HDAC3 PE=1 SV=2	1	1	1	1	1	1	1	0	0	0	0	0	0	0	0	0	1	1	1	0	0	0	0	0	0	0	0	0	1	1	1	0	0	0	0	0	0	0	0	0	3.5	3.5
O43143	O43143	2	2	2	Putative pre-mRNA-splicing factor ATP-dependent RNA helicase DHX15	DHX15	>sp|O43143|DHX15_HUMAN Pre-mRNA-splicing factor ATP-dependent RNA helicase DHX15 OS=Homo sapiens GN=DHX15 PE=1 SV=2	1	2	2	2	2	2	2	1	2	2	2	1	1	0	2	2	2	2	2	1	2	2	2	1	1	0	2	2	2	2	2	1	2	2	2	1	1	0	2	2	3.1	3.1
O43172	O43172	4	4	4	U4/U6 small nuclear ribonucleoprotein Prp4	PRPF4	>sp|O43172|PRP4_HUMAN U4/U6 small nuclear ribonucleoprotein Prp4 OS=Homo sapiens GN=PRPF4 PE=1 SV=2	1	4	4	4	4	2	3	0	0	1	0	4	4	0	0	0	4	2	3	0	0	1	0	4	4	0	0	0	4	2	3	0	0	1	0	4	4	0	0	0	10.9	10.9
O43175	O43175	13	13	13	D-3-phosphoglycerate dehydrogenase	PHGDH	>sp|O43175|SERA_HUMAN D-3-phosphoglycerate dehydrogenase OS=Homo sapiens GN=PHGDH PE=1 SV=4	1	13	13	13	9	12	10	9	11	9	11	10	10	10	11	11	9	12	10	9	11	9	11	10	10	10	11	11	9	12	10	9	11	9	11	10	10	10	11	11	30.4	30.4
O43242	O43242	8	8	8	26S proteasome non-ATPase regulatory subunit 3	PSMD3	>sp|O43242|PSMD3_HUMAN 26S proteasome non-ATPase regulatory subunit 3 OS=Homo sapiens GN=PSMD3 PE=1 SV=2	1	8	8	8	7	6	7	4	5	3	4	3	4	2	2	3	7	6	7	4	5	3	4	3	4	2	2	3	7	6	7	4	5	3	4	3	4	2	2	3	18.9	18.9
O43390	O43390	5	3	3	Heterogeneous nuclear ribonucleoprotein R	HNRNPR	>sp|O43390|HNRPR_HUMAN Heterogeneous nuclear ribonucleoprotein R OS=Homo sapiens GN=HNRNPR PE=1 SV=1	1	5	3	3	5	4	5	2	3	3	4	4	4	3	3	3	3	2	3	2	2	2	2	2	2	2	2	2	3	2	3	2	2	2	2	2	2	2	2	2	9.2	5.8
O43395	O43395	11	11	11	U4/U6 small nuclear ribonucleoprotein Prp3	PRPF3	>sp|O43395|PRPF3_HUMAN U4/U6 small nuclear ribonucleoprotein Prp3 OS=Homo sapiens GN=PRPF3 PE=1 SV=2	1	11	11	11	11	8	11	2	4	2	3	9	9	3	2	1	11	8	11	2	4	2	3	9	9	3	2	1	11	8	11	2	4	2	3	9	9	3	2	1	20.4	20.4
O43399	O43399	2	2	2	Tumor protein D54	TPD52L2	>sp|O43399|TPD54_HUMAN Tumor protein D54 OS=Homo sapiens GN=TPD52L2 PE=1 SV=2	1	2	2	2	1	1	1	1	1	2	0	0	0	2	1	1	1	1	1	1	1	2	0	0	0	2	1	1	1	1	1	1	1	2	0	0	0	2	1	1	12.1	12.1
O43615	O43615	4	4	4	Mitochondrial import inner membrane translocase subunit TIM44	TIMM44	>sp|O43615|TIM44_HUMAN Mitochondrial import inner membrane translocase subunit TIM44 OS=Homo sapiens GN=TIMM44 PE=1 SV=2	1	4	4	4	4	2	4	0	0	0	0	0	0	0	0	0	4	2	4	0	0	0	0	0	0	0	0	0	4	2	4	0	0	0	0	0	0	0	0	0	11.3	11.3
O43684	O43684	3	3	3	Mitotic checkpoint protein BUB3	BUB3	>sp|O43684|BUB3_HUMAN Mitotic checkpoint protein BUB3 OS=Homo sapiens GN=BUB3 PE=1 SV=1	1	3	3	3	3	1	3	3	2	3	2	2	3	3	3	3	3	1	3	3	2	3	2	2	3	3	3	3	3	1	3	3	2	3	2	2	3	3	3	3	11.3	11.3
O43707;P12814;P35609;Q08043	O43707	5;2;1;1	5;2;1;1	5;2;1;1	Alpha-actinin-4	ACTN4	>sp|O43707|ACTN4_HUMAN Alpha-actinin-4 OS=Homo sapiens GN=ACTN4 PE=1 SV=2	4	5	5	5	4	3	4	2	4	4	5	4	4	3	3	3	4	3	4	2	4	4	5	4	4	3	3	3	4	3	4	2	4	4	5	4	4	3	3	3	7.7	7.7
O43709	O43709	4	4	4	Uncharacterized methyltransferase WBSCR22	WBSCR22	>sp|O43709|BUD23_HUMAN Probable 18S rRNA (guanine-N(7))-methyltransferase OS=Homo sapiens GN=BUD23 PE=1 SV=2	1	4	4	4	3	2	4	1	1	2	2	3	2	1	2	1	3	2	4	1	1	2	2	3	2	1	2	1	3	2	4	1	1	2	2	3	2	1	2	1	17.8	17.8
O43795;Q9UBC5	O43795	5;1	5;1	5;1	Unconventional myosin-Ib	MYO1B	>sp|O43795|MYO1B_HUMAN Unconventional myosin-Ib OS=Homo sapiens GN=MYO1B PE=1 SV=3	2	5	5	5	2	3	2	4	4	5	0	0	3	3	1	3	2	3	2	4	4	5	0	0	3	3	1	3	2	3	2	4	4	5	0	0	3	3	1	3	5.8	5.8
O43809	O43809	1	1	1	Cleavage and polyadenylation specificity factor subunit 5	NUDT21	>sp|O43809|CPSF5_HUMAN Cleavage and polyadenylation specificity factor subunit 5 OS=Homo sapiens GN=NUDT21 PE=1 SV=1	1	1	1	1	1	0	1	0	0	0	1	1	1	0	0	0	1	0	1	0	0	0	1	1	1	0	0	0	1	0	1	0	0	0	1	1	1	0	0	0	4	4
O60216;Q9H4I0	O60216	28;1	28;1	28;1	Double-strand-break repair protein rad21 homolog	RAD21	>sp|O60216|RAD21_HUMAN Double-strand-break repair protein rad21 homolog OS=Homo sapiens GN=RAD21 PE=1 SV=2	2	28	28	28	26	27	26	16	17	15	0	0	0	0	0	1	26	27	26	16	17	15	0	0	0	0	0	1	26	27	26	16	17	15	0	0	0	0	0	1	53.1	53.1
O60264;P28370	O60264	5;1	5;1	5;1	SWI/SNF-related matrix-associated actin-dependent regulator of chromatin subfamily A member 5	SMARCA5	>sp|O60264|SMCA5_HUMAN SWI/SNF-related matrix-associated actin-dependent regulator of chromatin subfamily A member 5 OS=Homo sapiens GN=SMARCA5 PE=1 SV=1	2	5	5	5	5	2	5	0	1	2	0	0	1	1	0	0	5	2	5	0	1	2	0	0	1	1	0	0	5	2	5	0	1	2	0	0	1	1	0	0	5.6	5.6
O60506	O60506	5	5	3	Heterogeneous nuclear ribonucleoprotein Q	SYNCRIP	>sp|O60506|HNRPQ_HUMAN Heterogeneous nuclear ribonucleoprotein Q OS=Homo sapiens GN=SYNCRIP PE=1 SV=2	1	5	5	3	4	3	4	2	3	4	4	4	4	3	4	4	4	3	4	2	3	4	4	4	4	3	4	4	2	1	2	2	2	3	2	2	2	2	3	3	9.1	9.1
O60664	O60664	2	2	2	Perilipin-3	PLIN3	>sp|O60664|PLIN3_HUMAN Perilipin-3 OS=Homo sapiens GN=PLIN3 PE=1 SV=3	1	2	2	2	1	0	1	2	2	2	0	0	0	1	2	2	1	0	1	2	2	2	0	0	0	1	2	2	1	0	1	2	2	2	0	0	0	1	2	2	7.4	7.4
O60762	O60762	2	2	2	Dolichol-phosphate mannosyltransferase	DPM1	>sp|O60762|DPM1_HUMAN Dolichol-phosphate mannosyltransferase subunit 1 OS=Homo sapiens GN=DPM1 PE=1 SV=1	1	2	2	2	2	2	2	0	1	0	0	0	0	0	0	0	2	2	2	0	1	0	0	0	0	0	0	0	2	2	2	0	1	0	0	0	0	0	0	0	10.4	10.4
O60783	O60783	1	1	1	28S ribosomal protein S14, mitochondrial	MRPS14	>sp|O60783|RT14_HUMAN 28S ribosomal protein S14, mitochondrial OS=Homo sapiens GN=MRPS14 PE=1 SV=1	1	1	1	1	1	1	1	1	1	1	1	0	1	1	1	1	1	1	1	1	1	1	1	0	1	1	1	1	1	1	1	1	1	1	1	0	1	1	1	1	11.7	11.7
Q99880;Q99879;Q99877;Q93079;Q5QNW6;P62807;P58876;P57053;O60814;Q96A08	Q99880;Q99879;Q99877;Q93079;Q5QNW6;P62807;P58876;P57053;O60814	5;5;5;5;5;5;5;5;5;2	5;5;5;5;5;5;5;5;5;2	2;2;2;2;2;2;2;2;2;0	Histone H2B type 1-L;Histone H2B type 1-M;Histone H2B type 1-N;Histone H2B type 1-H;Histone H2B type 2-F;Histone H2B type 1-C/E/F/G/I;Histone H2B type 1-D;Histone H2B type F-S;Histone H2B type 1-K	HIST1H2BL;HIST1H2BM;HIST1H2BN;HIST1H2BH;HIST2H2BF;HIST1H2BC;HIST1H2BD;H2BFS;HIST1H2BK	>sp|Q99880|H2B1L_HUMAN Histone H2B type 1-L OS=Homo sapiens GN=HIST1H2BL PE=1 SV=3;>sp|Q99879|H2B1M_HUMAN Histone H2B type 1-M OS=Homo sapiens GN=HIST1H2BM PE=1 SV=3;>sp|Q99877|H2B1N_HUMAN Histone H2B type 1-N OS=Homo sapiens GN=HIST1H2BN PE=1 SV=3;>sp|Q93	10	5	5	2	4	4	5	4	4	4	4	4	4	4	4	4	4	4	5	4	4	4	4	4	4	4	4	4	1	1	2	1	1	1	1	1	1	1	1	1	35.7	35.7
O60884	O60884	1	1	1	DnaJ homolog subfamily A member 2	DNAJA2	>sp|O60884|DNJA2_HUMAN DnaJ homolog subfamily A member 2 OS=Homo sapiens GN=DNAJA2 PE=1 SV=1	1	1	1	1	1	1	1	1	1	1	1	1	1	1	1	0	1	1	1	1	1	1	1	1	1	1	1	0	1	1	1	1	1	1	1	1	1	1	1	0	3.2	3.2
O75122	O75122	3	3	2	CLIP-associating protein 2	CLASP2	>sp|O75122|CLAP2_HUMAN CLIP-associating protein 2 OS=Homo sapiens GN=CLASP2 PE=1 SV=2	1	3	3	2	3	1	3	0	0	0	0	0	0	0	0	0	3	1	3	0	0	0	0	0	0	0	0	0	2	0	2	0	0	0	0	0	0	0	0	0	3.3	3.3
O75367;Q9P0M6	O75367	3;1	3;1	3;1	Core histone macro-H2A.1	H2AFY	>sp|O75367|H2AY_HUMAN Core histone macro-H2A.1 OS=Homo sapiens GN=H2AFY PE=1 SV=4	2	3	3	3	3	1	3	0	0	1	0	1	1	0	0	0	3	1	3	0	0	1	0	1	1	0	0	0	3	1	3	0	0	1	0	1	1	0	0	0	13.2	13.2
O75396	O75396	4	4	4	Vesicle-trafficking protein SEC22b	SEC22B	>sp|O75396|SC22B_HUMAN Vesicle-trafficking protein SEC22b OS=Homo sapiens GN=SEC22B PE=1 SV=4	1	4	4	4	4	3	2	2	2	3	3	2	1	2	3	3	4	3	2	2	2	3	3	2	1	2	3	3	4	3	2	2	2	3	3	2	1	2	3	3	21.4	21.4
O75439	O75439	2	2	2	Mitochondrial-processing peptidase subunit beta	PMPCB	>sp|O75439|MPPB_HUMAN Mitochondrial-processing peptidase subunit beta OS=Homo sapiens GN=PMPCB PE=1 SV=2	1	2	2	2	0	0	1	1	1	1	1	1	1	1	1	1	0	0	1	1	1	1	1	1	1	1	1	1	0	0	1	1	1	1	1	1	1	1	1	1	4.3	4.3
O75494;Q8WXF0	O75494	8;3	8;3	8;3	Serine/arginine-rich splicing factor 10	SRSF10	>sp|O75494|SRS10_HUMAN Serine/arginine-rich splicing factor 10 OS=Homo sapiens GN=SRSF10 PE=1 SV=1	2	8	8	8	7	8	8	5	4	6	1	2	4	0	2	1	7	8	8	5	4	6	1	2	4	0	2	1	7	8	8	5	4	6	1	2	4	0	2	1	29	29
O75531	O75531	1	1	1	Barrier-to-autointegration factor;Barrier-to-autointegration factor, N-terminally processed	BANF1	>sp|O75531|BAF_HUMAN Barrier-to-autointegration factor OS=Homo sapiens GN=BANF1 PE=1 SV=1	1	1	1	1	0	0	0	1	0	0	0	0	0	1	1	0	0	0	0	1	0	0	0	0	0	1	1	0	0	0	0	1	0	0	0	0	0	1	1	0	27	27
O75533	O75533	6	6	6	Splicing factor 3B subunit 1	SF3B1	>sp|O75533|SF3B1_HUMAN Splicing factor 3B subunit 1 OS=Homo sapiens GN=SF3B1 PE=1 SV=3	1	6	6	6	5	3	4	2	3	3	2	3	3	3	3	3	5	3	4	2	3	3	2	3	3	3	3	3	5	3	4	2	3	3	2	3	3	3	3	3	6.1	6.1
O75643	O75643	10	10	10	U5 small nuclear ribonucleoprotein 200 kDa helicase	SNRNP200	>sp|O75643|U520_HUMAN U5 small nuclear ribonucleoprotein 200 kDa helicase OS=Homo sapiens GN=SNRNP200 PE=1 SV=2	1	10	10	10	8	8	8	5	5	7	3	6	4	3	5	5	8	8	8	5	5	7	3	6	4	3	5	5	8	8	8	5	5	7	3	6	4	3	5	5	6.1	6.1
O75691	O75691	1	1	1	Small subunit processome component 20 homolog	UTP20	>sp|O75691|UTP20_HUMAN Small subunit processome component 20 homolog OS=Homo sapiens GN=UTP20 PE=1 SV=3	1	1	1	1	1	1	1	0	0	0	0	0	0	0	0	0	1	1	1	0	0	0	0	0	0	0	0	0	1	1	1	0	0	0	0	0	0	0	0	0	0.5	0.5
O75874;P48735	O75874	4;1	4;1	4;1	Isocitrate dehydrogenase [NADP] cytoplasmic	IDH1	>sp|O75874|IDHC_HUMAN Isocitrate dehydrogenase [NADP] cytoplasmic OS=Homo sapiens GN=IDH1 PE=1 SV=2	2	4	4	4	4	2	3	4	4	3	3	3	2	4	4	4	4	2	3	4	4	3	3	3	2	4	4	4	4	2	3	4	4	3	3	3	2	4	4	4	11.1	11.1
O75909	O75909	3	3	3	Cyclin-K	CCNK	>sp|O75909|CCNK_HUMAN Cyclin-K OS=Homo sapiens GN=CCNK PE=1 SV=2	1	3	3	3	3	1	1	0	0	0	0	0	1	0	0	0	3	1	1	0	0	0	0	0	1	0	0	0	3	1	1	0	0	0	0	0	1	0	0	0	8.3	8.3
O75934	O75934	1	1	1	Pre-mRNA-splicing factor SPF27	BCAS2	>sp|O75934|SPF27_HUMAN Pre-mRNA-splicing factor SPF27 OS=Homo sapiens GN=BCAS2 PE=1 SV=1	1	1	1	1	1	1	1	0	0	1	1	1	1	1	0	0	1	1	1	0	0	1	1	1	1	1	0	0	1	1	1	0	0	1	1	1	1	1	0	0	5.8	5.8
O75964	O75964	1	1	1	ATP synthase subunit g, mitochondrial	ATP5L	>sp|O75964|ATP5L_HUMAN ATP synthase subunit g, mitochondrial OS=Homo sapiens GN=ATP5L PE=1 SV=3	1	1	1	1	1	1	1	1	1	1	1	1	1	1	1	1	1	1	1	1	1	1	1	1	1	1	1	1	1	1	1	1	1	1	1	1	1	1	1	1	10.7	10.7
O76031	O76031	2	2	2	ATP-dependent Clp protease ATP-binding subunit clpX-like, mitochondrial	CLPX	>sp|O76031|CLPX_HUMAN ATP-dependent Clp protease ATP-binding subunit clpX-like, mitochondrial OS=Homo sapiens GN=CLPX PE=1 SV=2	1	2	2	2	0	0	1	0	1	1	1	1	2	0	0	0	0	0	1	0	1	1	1	1	2	0	0	0	0	0	1	0	1	1	1	1	2	0	0	0	3.8	3.8
O76070	O76070	1	1	1	Gamma-synuclein	SNCG	>sp|O76070|SYUG_HUMAN Gamma-synuclein OS=Homo sapiens GN=SNCG PE=1 SV=2	1	1	1	1	1	1	1	1	1	1	0	0	0	1	1	1	1	1	1	1	1	1	0	0	0	1	1	1	1	1	1	1	1	1	0	0	0	1	1	1	12.6	12.6
O76094	O76094	22	22	22	Signal recognition particle subunit SRP72	SRP72	>sp|O76094|SRP72_HUMAN Signal recognition particle subunit SRP72 OS=Homo sapiens GN=SRP72 PE=1 SV=3	1	22	22	22	21	18	21	5	3	4	1	12	15	3	4	3	21	18	21	5	3	4	1	12	15	3	4	3	21	18	21	5	3	4	1	12	15	3	4	3	35.3	35.3
O94776	O94776	2	2	2	Metastasis-associated protein MTA2	MTA2	>sp|O94776|MTA2_HUMAN Metastasis-associated protein MTA2 OS=Homo sapiens GN=MTA2 PE=1 SV=1	1	2	2	2	2	1	2	1	1	1	0	1	1	0	1	1	2	1	2	1	1	1	0	1	1	0	1	1	2	1	2	1	1	1	0	1	1	0	1	1	4.2	4.2
O95049	O95049	3	3	3	Tight junction protein ZO-3	TJP3	>sp|O95049|ZO3_HUMAN Tight junction protein ZO-3 OS=Homo sapiens GN=TJP3 PE=1 SV=3	1	3	3	3	3	2	3	0	0	0	0	0	0	0	0	0	3	2	3	0	0	0	0	0	0	0	0	0	3	2	3	0	0	0	0	0	0	0	0	0	4.5	4.5
O95168	O95168	1	1	1	NADH dehydrogenase [ubiquinone] 1 beta subcomplex subunit 4	NDUFB4	>sp|O95168|NDUB4_HUMAN NADH dehydrogenase [ubiquinone] 1 beta subcomplex subunit 4 OS=Homo sapiens GN=NDUFB4 PE=1 SV=3	1	1	1	1	1	1	1	0	1	1	1	1	1	0	0	1	1	1	1	0	1	1	1	1	1	0	0	1	1	1	1	0	1	1	1	1	1	0	0	1	7.8	7.8
O95198	O95198	1	1	1	Kelch-like protein 2	KLHL2	>sp|O95198|KLHL2_HUMAN Kelch-like protein 2 OS=Homo sapiens GN=KLHL2 PE=1 SV=2	1	1	1	1	0	0	0	0	1	0	0	0	0	1	1	0	0	0	0	0	1	0	0	0	0	1	1	0	0	0	0	0	1	0	0	0	0	1	1	0	2.2	2.2
O95232	O95232	12	12	12	Luc7-like protein 3	LUC7L3	>sp|O95232|LC7L3_HUMAN Luc7-like protein 3 OS=Homo sapiens GN=LUC7L3 PE=1 SV=2	1	12	12	12	11	10	12	6	6	6	6	11	9	6	6	6	11	10	12	6	6	6	6	11	9	6	6	6	11	10	12	6	6	6	6	11	9	6	6	6	34.5	34.5
O95235	O95235	3	3	3	Kinesin-like protein KIF20A	KIF20A	>sp|O95235|KI20A_HUMAN Kinesin-like protein KIF20A OS=Homo sapiens GN=KIF20A PE=1 SV=1	1	3	3	3	3	2	3	0	0	0	0	0	0	0	0	0	3	2	3	0	0	0	0	0	0	0	0	0	3	2	3	0	0	0	0	0	0	0	0	0	4.7	4.7
O95373;O15397	O95373	9;1	9;1	9;1	Importin-7	IPO7	>sp|O95373|IPO7_HUMAN Importin-7 OS=Homo sapiens GN=IPO7 PE=1 SV=1	2	9	9	9	8	7	8	6	7	6	7	7	4	7	6	7	8	7	8	6	7	6	7	7	4	7	6	7	8	7	8	6	7	6	7	7	4	7	6	7	11.3	11.3
O95573;O60488	O95573	4;1	4;1	4;1	Long-chain-fatty-acid--CoA ligase 3	ACSL3	>sp|O95573|ACSL3_HUMAN Long-chain-fatty-acid--CoA ligase 3 OS=Homo sapiens GN=ACSL3 PE=1 SV=3	2	4	4	4	4	3	2	2	2	1	2	1	2	1	2	1	4	3	2	2	2	1	2	1	2	1	2	1	4	3	2	2	2	1	2	1	2	1	2	1	8.1	8.1
O95684	O95684	1	1	1	FGFR1 oncogene partner	FGFR1OP	>sp|O95684|FR1OP_HUMAN FGFR1 oncogene partner OS=Homo sapiens GN=FGFR1OP PE=1 SV=1	1	1	1	1	1	1	0	0	0	0	0	0	0	0	0	0	1	1	0	0	0	0	0	0	0	0	0	0	1	1	0	0	0	0	0	0	0	0	0	0	4.5	4.5
O95816	O95816	2	2	2	BAG family molecular chaperone regulator 2	BAG2	>sp|O95816|BAG2_HUMAN BAG family molecular chaperone regulator 2 OS=Homo sapiens GN=BAG2 PE=1 SV=1	1	2	2	2	1	0	1	1	1	2	1	0	0	1	0	1	1	0	1	1	1	2	1	0	0	1	0	1	1	0	1	1	1	2	1	0	0	1	0	1	12.3	12.3
O95831	O95831	4	4	4	Apoptosis-inducing factor 1, mitochondrial	AIFM1	>sp|O95831|AIFM1_HUMAN Apoptosis-inducing factor 1, mitochondrial OS=Homo sapiens GN=AIFM1 PE=1 SV=1	1	4	4	4	4	3	3	2	2	2	2	2	4	2	3	2	4	3	3	2	2	2	2	2	4	2	3	2	4	3	3	2	2	2	2	2	4	2	3	2	7.3	7.3
O96000	O96000	4	4	4	NADH dehydrogenase [ubiquinone] 1 beta subcomplex subunit 10	NDUFB10	>sp|O96000|NDUBA_HUMAN NADH dehydrogenase [ubiquinone] 1 beta subcomplex subunit 10 OS=Homo sapiens GN=NDUFB10 PE=1 SV=3	1	4	4	4	4	4	4	2	2	2	2	4	3	2	2	2	4	4	4	2	2	2	2	4	3	2	2	2	4	4	4	2	2	2	2	4	3	2	2	2	27.3	27.3
P00338	P00338	11	11	10	L-lactate dehydrogenase A chain	LDHA	>sp|P00338|LDHA_HUMAN L-lactate dehydrogenase A chain OS=Homo sapiens GN=LDHA PE=1 SV=2	1	11	11	10	10	8	9	5	8	9	9	11	8	9	8	9	10	8	9	5	8	9	9	11	8	9	8	9	9	7	8	4	7	8	8	10	7	8	7	8	35.8	35.8
P00387	P00387	1	1	1	NADH-cytochrome b5 reductase 3;NADH-cytochrome b5 reductase 3 membrane-bound form;NADH-cytochrome b5 reductase 3 soluble form	CYB5R3	>sp|P00387|NB5R3_HUMAN NADH-cytochrome b5 reductase 3 OS=Homo sapiens GN=CYB5R3 PE=1 SV=3	1	1	1	1	1	1	1	1	1	1	1	1	1	1	1	1	1	1	1	1	1	1	1	1	1	1	1	1	1	1	1	1	1	1	1	1	1	1	1	1	3.7	3.7
P00450;CON__ENSEMBL:ENSBTAP00000031900	P00450;CON__ENSEMBL:ENSBTAP00000031900	2;1	2;1	2;1	Ceruloplasmin	CP	>sp|P00450|CERU_HUMAN Ceruloplasmin OS=Homo sapiens GN=CP PE=1 SV=1;>ENSEMBL:ENSBTAP00000031900 (Bos taurus) 121 kDa protein	2	2	2	2	0	0	0	0	0	0	2	1	2	1	0	1	0	0	0	0	0	0	2	1	2	1	0	1	0	0	0	0	0	0	2	1	2	1	0	1	2.3	2.3
P00558;P07205	P00558	12;2	12;2	12;2	Phosphoglycerate kinase 1	PGK1	>sp|P00558|PGK1_HUMAN Phosphoglycerate kinase 1 OS=Homo sapiens GN=PGK1 PE=1 SV=3	2	12	12	12	7	9	9	10	12	11	8	9	8	10	10	10	7	9	9	10	12	11	8	9	8	10	10	10	7	9	9	10	12	11	8	9	8	10	10	10	36.9	36.9
P00966	P00966	9	9	9	Argininosuccinate synthase	ASS1	>sp|P00966|ASSY_HUMAN Argininosuccinate synthase OS=Homo sapiens GN=ASS1 PE=1 SV=2	1	9	9	9	6	5	5	8	6	7	5	5	5	7	6	7	6	5	5	8	6	7	5	5	5	7	6	7	6	5	5	8	6	7	5	5	5	7	6	7	17.5	17.5
P01834;P0DOX7	P01834;P0DOX7	1;1	1;1	1;1	Ig kappa chain C region	IGKC	>sp|P01834|IGKC_HUMAN Immunoglobulin kappa constant OS=Homo sapiens GN=IGKC PE=1 SV=2;>sp|P0DOX7|IGK_HUMAN Immunoglobulin kappa light chain OS=Homo sapiens PE=1 SV=1	2	1	1	1	0	0	0	0	0	0	0	0	0	0	0	1	0	0	0	0	0	0	0	0	0	0	0	1	0	0	0	0	0	0	0	0	0	0	0	1	18.7	18.7
P01857;P01860;P0DOX5;P01859;P01861	P01857;P01860;P0DOX5;P01859;P01861	2;2;2;1;1	2;2;2;1;1	2;2;2;1;1	Ig gamma-1 chain C region;Ig gamma-3 chain C region;Ig gamma-2 chain C region;Ig gamma-4 chain C region	IGHG1;IGHG3;IGHG2;IGHG4	>sp|P01857|IGHG1_HUMAN Immunoglobulin heavy constant gamma 1 OS=Homo sapiens GN=IGHG1 PE=1 SV=1;>sp|P01860|IGHG3_HUMAN Immunoglobulin heavy constant gamma 3 OS=Homo sapiens GN=IGHG3 PE=1 SV=2;>sp|P0DOX5|IGG1_HUMAN Immunoglobulin gamma-1 heavy chain OS=Homo	5	2	2	2	2	2	2	1	1	2	2	2	2	1	2	2	2	2	2	1	1	2	2	2	2	1	2	2	2	2	2	1	1	2	2	2	2	1	2	2	5.8	5.8
P30512;P30459;P30457;P30456;P30455;P30453;P30450;P30447;P30443;P18462;P16190;P16189;P16188;P13746;P10316;P10314;P05534;P04439;P01892;P01891;Q29960;P30508;Q95604;P01893;Q29940;P30685;P30498;P30495;P30493;P30492;P30491;P30490;P30484;P30464;P18465;P18464;P10319;Q31612;Q09160;Q9TNN7;Q29963;Q07000;P30505;P30501;P10321;P30510;P30504	P30512;P30459;P30457;P30456;P30455;P30453;P30450;P30447;P30443;P18462;P16190;P16189;P16188;P13746;P10316;P10314;P05534;P04439;P01892;P01891;Q29960;P30508;Q95604;P01893;Q29940;P30685;P30498;P30495;P30493;P30492;P30491;P30490;P30484;P30464;P18465;P18464;P10319;Q31612;Q09160;Q9TNN7;Q29963;Q07000;P30505;P30501;P10321;P30510;P30504	2;2;2;2;2;2;2;2;2;2;2;2;2;2;2;2;2;2;2;2;2;2;2;1;1;1;1;1;1;1;1;1;1;1;1;1;1;1;1;1;1;1;1;1;1;1;1	2;2;2;2;2;2;2;2;2;2;2;2;2;2;2;2;2;2;2;2;2;2;2;1;1;1;1;1;1;1;1;1;1;1;1;1;1;1;1;1;1;1;1;1;1;1;1	2;2;2;2;2;2;2;2;2;2;2;2;2;2;2;2;2;2;2;2;2;2;2;1;1;1;1;1;1;1;1;1;1;1;1;1;1;1;1;1;1;1;1;1;1;1;1	HLA class I histocompatibility antigen, A-29 alpha chain;HLA class I histocompatibility antigen, A-74 alpha chain;HLA class I histocompatibility antigen, A-66 alpha chain;HLA class I histocompatibility antigen, A-43 alpha chain;HLA class I histocompatibility antigen, A-36 alpha chain;HLA class I histocompatibility antigen, A-34 alpha chain;HLA class I histocompatibility antigen, A-26 alpha chain;…	HLA-A;HLA-C;HLA-H;HLA-B	>sp|P30512|1A29_HUMAN HLA class I histocompatibility antigen, A-29 alpha chain OS=Homo sapiens GN=HLA-A PE=1 SV=2;>sp|P30459|1A74_HUMAN HLA class I histocompatibility antigen, A-74 alpha chain OS=Homo sapiens GN=HLA-A PE=1 SV=1;>sp|P30457|1A66_HUMAN HLA cl	47	2	2	2	2	1	1	0	0	1	0	2	2	0	0	0	2	1	1	0	0	1	0	2	2	0	0	0	2	1	1	0	0	1	0	2	2	0	0	0	10.4	10.4
P02545;Q03252	P02545	19;1	19;1	18;0	Prelamin-A/C;Lamin-A/C	LMNA	>sp|P02545|LMNA_HUMAN Prelamin-A/C OS=Homo sapiens GN=LMNA PE=1 SV=1	2	19	19	18	14	12	13	11	11	12	12	14	12	14	15	13	14	12	13	11	11	12	12	14	12	14	15	13	14	12	13	10	10	11	12	14	12	13	14	12	33.6	33.6
P02786	P02786	3	3	3	Transferrin receptor protein 1;Transferrin receptor protein 1, serum form	TFRC	>sp|P02786|TFR1_HUMAN Transferrin receptor protein 1 OS=Homo sapiens GN=TFRC PE=1 SV=2	1	3	3	3	2	2	2	3	3	3	3	3	1	3	2	3	2	2	2	3	3	3	3	3	1	3	2	3	2	2	2	3	3	3	3	3	1	3	2	3	5.8	5.8
P02788	P02788	6	6	6	Lactotransferrin;Lactoferricin-H;Kaliocin-1;Lactoferroxin-A;Lactoferroxin-B;Lactoferroxin-C	LTF	>sp|P02788|TRFL_HUMAN Lactotransferrin OS=Homo sapiens GN=LTF PE=1 SV=6	1	6	6	6	0	0	0	0	0	0	0	0	0	0	0	6	0	0	0	0	0	0	0	0	0	0	0	6	0	0	0	0	0	0	0	0	0	0	0	6	10.3	10.3
P04075;P09972	P04075	19;2	19;2	19;2	Fructose-bisphosphate aldolase A	ALDOA	>sp|P04075|ALDOA_HUMAN Fructose-bisphosphate aldolase A OS=Homo sapiens GN=ALDOA PE=1 SV=2	2	19	19	19	14	15	16	16	15	16	15	17	15	15	15	14	14	15	16	16	15	16	15	17	15	15	15	14	14	15	16	16	15	16	15	17	15	15	15	14	56	56
P04083	P04083	10	10	10	Annexin A1	ANXA1	>sp|P04083|ANXA1_HUMAN Annexin A1 OS=Homo sapiens GN=ANXA1 PE=1 SV=2	1	10	10	10	6	5	7	5	5	5	7	6	5	6	5	10	6	5	7	5	5	5	7	6	5	6	5	10	6	5	7	5	5	5	7	6	5	6	5	10	34.1	34.1
P04264;CON__P04264;CON__H-INV:HIT000016045	P04264;CON__P04264	45;43;3	45;43;3	32;30;0	Keratin, type II cytoskeletal 1	KRT1	>sp|P04264|K2C1_HUMAN Keratin, type II cytoskeletal 1 OS=Homo sapiens GN=KRT1 PE=1 SV=6;>P04264 SWISS-PROT:P04264 Tax_Id=9606 Gene_Symbol=KRT1 Keratin, type II cytoskeletal 1	3	45	45	32	29	30	29	32	37	26	30	34	33	33	35	45	29	30	29	32	37	26	30	34	33	33	35	45	20	21	21	21	26	17	20	23	22	22	25	32	54.8	54.8
P04350	P04350	14	1	0	Tubulin beta-4A chain	TUBB4A	>sp|P04350|TBB4A_HUMAN Tubulin beta-4A chain OS=Homo sapiens GN=TUBB4A PE=1 SV=2	1	14	1	0	11	11	14	10	10	10	13	12	11	10	10	10	0	0	1	0	0	0	0	0	0	0	0	0	0	0	0	0	0	0	0	0	0	0	0	0	43.2	4.1
P04406	P04406	8	8	8	Glyceraldehyde-3-phosphate dehydrogenase	GAPDH	>sp|P04406|G3P_HUMAN Glyceraldehyde-3-phosphate dehydrogenase OS=Homo sapiens GN=GAPDH PE=1 SV=3	1	8	8	8	7	6	7	6	4	7	7	6	7	7	6	6	7	6	7	6	4	7	7	6	7	7	6	6	7	6	7	6	4	7	7	6	7	7	6	6	31	31
P04792	P04792	7	7	7	Heat shock protein beta-1	HSPB1	>sp|P04792|HSPB1_HUMAN Heat shock protein beta-1 OS=Homo sapiens GN=HSPB1 PE=1 SV=2	1	7	7	7	4	4	6	5	5	5	5	5	4	5	5	5	4	4	6	5	5	5	5	5	4	5	5	5	4	4	6	5	5	5	5	5	4	5	5	5	38	38
P04843	P04843	12	12	12	Dolichyl-diphosphooligosaccharide--protein glycosyltransferase subunit 1	RPN1	>sp|P04843|RPN1_HUMAN Dolichyl-diphosphooligosaccharide--protein glycosyltransferase subunit 1 OS=Homo sapiens GN=RPN1 PE=1 SV=1	1	12	12	12	9	8	9	7	6	8	6	6	7	8	8	8	9	8	9	7	6	8	6	6	7	8	8	8	9	8	9	7	6	8	6	6	7	8	8	8	24.2	24.2
P04844	P04844	3	3	3	Dolichyl-diphosphooligosaccharide--protein glycosyltransferase subunit 2	RPN2	>sp|P04844|RPN2_HUMAN Dolichyl-diphosphooligosaccharide--protein glycosyltransferase subunit 2 OS=Homo sapiens GN=RPN2 PE=1 SV=3	1	3	3	3	2	1	3	1	2	0	1	1	0	0	0	2	2	1	3	1	2	0	1	1	0	0	0	2	2	1	3	1	2	0	1	1	0	0	0	2	6.8	6.8
Q93077;Q7L7L0;P04908	Q93077;Q7L7L0;P04908	5;5;5	1;1;1	1;1;1	Histone H2A type 1-C;Histone H2A type 3;Histone H2A type 1-B/E	HIST1H2AC;HIST3H2A;HIST1H2AB	>sp|Q93077|H2A1C_HUMAN Histone H2A type 1-C OS=Homo sapiens GN=HIST1H2AC PE=1 SV=3;>sp|Q7L7L0|H2A3_HUMAN Histone H2A type 3 OS=Homo sapiens GN=HIST3H2A PE=1 SV=3;>sp|P04908|H2A1B_HUMAN Histone H2A type 1-B/E OS=Homo sapiens GN=HIST1H2AB PE=1 SV=2	3	5	1	1	5	5	5	4	4	4	5	5	5	5	4	5	1	1	1	1	1	1	1	1	1	1	1	1	1	1	1	1	1	1	1	1	1	1	1	1	35.4	8.5
P05023;P13637;P50993;Q13733;P20648;P54707	P05023	17;7;7;3;1;1	17;7;7;3;1;1	17;7;7;3;1;1	Sodium/potassium-transporting ATPase subunit alpha-1	ATP1A1	>sp|P05023|AT1A1_HUMAN Sodium/potassium-transporting ATPase subunit alpha-1 OS=Homo sapiens GN=ATP1A1 PE=1 SV=1	6	17	17	17	12	15	14	11	12	12	11	13	9	11	10	12	12	15	14	11	12	12	11	13	9	11	10	12	12	15	14	11	12	12	11	13	9	11	10	12	21	21
P05141	P05141	11	11	5	ADP/ATP translocase 2;ADP/ATP translocase 2, N-terminally processed	SLC25A5	>sp|P05141|ADT2_HUMAN ADP/ATP translocase 2 OS=Homo sapiens GN=SLC25A5 PE=1 SV=7	1	11	11	5	11	11	11	10	10	9	10	10	11	10	10	10	11	11	11	10	10	9	10	10	11	10	10	10	5	5	5	4	4	4	4	4	5	4	4	4	34.9	34.9
P05198	P05198	1	1	1	Eukaryotic translation initiation factor 2 subunit 1	EIF2S1	>sp|P05198|IF2A_HUMAN Eukaryotic translation initiation factor 2 subunit 1 OS=Homo sapiens GN=EIF2S1 PE=1 SV=3	1	1	1	1	1	1	1	1	1	1	1	1	1	1	1	1	1	1	1	1	1	1	1	1	1	1	1	1	1	1	1	1	1	1	1	1	1	1	1	1	3.8	3.8
P05386	P05386	2	2	2	60S acidic ribosomal protein P1	RPLP1	>sp|P05386|RLA1_HUMAN 60S acidic ribosomal protein P1 OS=Homo sapiens GN=RPLP1 PE=1 SV=1	1	2	2	2	0	1	1	0	0	0	2	2	2	0	1	1	0	1	1	0	0	0	2	2	2	0	1	1	0	1	1	0	0	0	2	2	2	0	1	1	36.8	36.8
P05387	P05387	2	2	2	60S acidic ribosomal protein P2	RPLP2	>sp|P05387|RLA2_HUMAN 60S acidic ribosomal protein P2 OS=Homo sapiens GN=RPLP2 PE=1 SV=1	1	2	2	2	1	1	1	2	2	2	1	1	2	2	2	2	1	1	1	2	2	2	1	1	2	2	2	2	1	1	1	2	2	2	1	1	2	2	2	2	39.1	39.1
P05455	P05455	2	2	2	Lupus La protein	SSB	>sp|P05455|LA_HUMAN Lupus La protein OS=Homo sapiens GN=SSB PE=1 SV=2	1	2	2	2	0	0	0	2	1	1	0	0	0	2	2	0	0	0	0	2	1	1	0	0	0	2	2	0	0	0	0	2	1	1	0	0	0	2	2	0	5.9	5.9
P05556	P05556	2	2	2	Integrin beta-1	ITGB1	>sp|P05556|ITB1_HUMAN Integrin beta-1 OS=Homo sapiens GN=ITGB1 PE=1 SV=2	1	2	2	2	0	0	0	1	1	1	1	1	0	1	1	1	0	0	0	1	1	1	1	1	0	1	1	1	0	0	0	1	1	1	1	1	0	1	1	1	3.1	3.1
P05783;CON__P05784;CON__H-INV:HIT000015463;CON__A2AB72;O76015;CON__O76015;O76013;CON__O76013	P05783	17;6;1;1;1;1;1;1	16;5;1;0;0;0;0;0	14;4;1;0;0;0;0;0	Keratin, type I cytoskeletal 18	KRT18	>sp|P05783|K1C18_HUMAN Keratin, type I cytoskeletal 18 OS=Homo sapiens GN=KRT18 PE=1 SV=2	8	17	16	14	12	14	14	11	11	14	14	14	12	11	13	12	12	14	14	10	10	13	14	14	12	10	12	11	10	12	12	9	9	12	12	12	10	9	11	10	47	45.3
P05976;P08590	P05976;P08590	1;1	1;1	1;1	Myosin light chain 1/3, skeletal muscle isoform;Myosin light chain 3	MYL1;MYL3	>sp|P05976|MYL1_HUMAN Myosin light chain 1/3, skeletal muscle isoform OS=Homo sapiens GN=MYL1 PE=2 SV=3;>sp|P08590|MYL3_HUMAN Myosin light chain 3 OS=Homo sapiens GN=MYL3 PE=1 SV=3	2	1	1	1	1	1	1	1	1	1	0	0	1	1	1	1	1	1	1	1	1	1	0	0	1	1	1	1	1	1	1	1	1	1	0	0	1	1	1	1	8.2	8.2
P06454	P06454	7	7	7	Prothymosin alpha;Prothymosin alpha, N-terminally processed;Thymosin alpha-1	PTMA	>sp|P06454|PTMA_HUMAN Prothymosin alpha OS=Homo sapiens GN=PTMA PE=1 SV=2	1	7	7	7	5	4	3	5	6	5	5	5	4	6	5	5	5	4	3	5	6	5	5	5	4	6	5	5	5	4	3	5	6	5	5	5	4	6	5	5	36	36
P06493;P24941;Q00526;Q00535;P11802;Q00534;P50750;Q96Q40;O94921;Q07002;Q00536;Q00537;Q14004	P06493	5;2;2;1;1;1;1;1;1;1;1;1;1	4;1;1;0;0;0;0;0;0;0;0;0;0	4;1;1;0;0;0;0;0;0;0;0;0;0	Cyclin-dependent kinase 1	CDK1	>sp|P06493|CDK1_HUMAN Cyclin-dependent kinase 1 OS=Homo sapiens GN=CDK1 PE=1 SV=3	13	5	4	4	4	5	5	2	2	5	5	5	5	2	3	3	3	4	4	2	2	4	4	4	4	2	3	3	3	4	4	2	2	4	4	4	4	2	3	3	18.5	15.8
P06576	P06576	17	17	17	ATP synthase subunit beta, mitochondrial	ATP5B	>sp|P06576|ATPB_HUMAN ATP synthase subunit beta, mitochondrial OS=Homo sapiens GN=ATP5B PE=1 SV=3	1	17	17	17	16	15	16	12	12	13	14	16	13	11	11	12	16	15	16	12	12	13	14	16	13	11	11	12	16	15	16	12	12	13	14	16	13	11	11	12	43.9	43.9
P06702	P06702	1	1	1	Protein S100-A9	S100A9	>sp|P06702|S10A9_HUMAN Protein S100-A9 OS=Homo sapiens GN=S100A9 PE=1 SV=1	1	1	1	1	0	0	0	0	1	1	0	0	0	1	1	1	0	0	0	0	1	1	0	0	0	1	1	1	0	0	0	0	1	1	0	0	0	1	1	1	11.4	11.4
P06733;P13929;P09104	P06733	20;2;2	20;2;2	20;2;2	Alpha-enolase	ENO1	>sp|P06733|ENOA_HUMAN Alpha-enolase OS=Homo sapiens GN=ENO1 PE=1 SV=2	3	20	20	20	16	14	15	15	15	15	17	16	13	15	15	15	16	14	15	15	15	15	17	16	13	15	15	15	16	14	15	15	15	15	17	16	13	15	15	15	59	59
P06744;CON__Q3ZBD7	P06744	3;1	3;1	3;1	Glucose-6-phosphate isomerase	GPI	>sp|P06744|G6PI_HUMAN Glucose-6-phosphate isomerase OS=Homo sapiens GN=GPI PE=1 SV=4	2	3	3	3	1	0	2	1	1	2	1	1	0	1	1	1	1	0	2	1	1	2	1	1	0	1	1	1	1	0	2	1	1	2	1	1	0	1	1	1	6.1	6.1
P06748	P06748	5	5	5	Nucleophosmin	NPM1	>sp|P06748|NPM_HUMAN Nucleophosmin OS=Homo sapiens GN=NPM1 PE=1 SV=2	1	5	5	5	2	3	3	2	2	2	4	4	2	2	2	2	2	3	3	2	2	2	4	4	2	2	2	2	2	3	3	2	2	2	4	4	2	2	2	2	21.8	21.8
P06753;P09493;P07951;CON__Q3SX28	P06753;P09493;P07951;CON__Q3SX28	2;1;1;1	1;0;0;0	1;0;0;0	Tropomyosin alpha-3 chain;Tropomyosin alpha-1 chain;Tropomyosin beta chain	TPM3;TPM1;TPM2	>sp|P06753|TPM3_HUMAN Tropomyosin alpha-3 chain OS=Homo sapiens GN=TPM3 PE=1 SV=2;>sp|P09493|TPM1_HUMAN Tropomyosin alpha-1 chain OS=Homo sapiens GN=TPM1 PE=1 SV=2;>sp|P07951|TPM2_HUMAN Tropomyosin beta chain OS=Homo sapiens GN=TPM2 PE=1 SV=1;>Q3SX28 TREMB	4	2	1	1	2	2	1	2	2	2	1	2	1	2	2	2	1	1	0	1	1	1	1	1	1	1	1	1	1	1	0	1	1	1	1	1	1	1	1	1	9.1	4.6
Q8N257;Q16778;P33778;P23527;P06899;Q6DRA6;Q6DN03	Q8N257;Q16778;P33778;P23527;P06899	5;5;5;5;5;2;2	2;2;2;2;2;2;2	2;2;2;2;2;2;2	Histone H2B type 3-B;Histone H2B type 2-E;Histone H2B type 1-B;Histone H2B type 1-O;Histone H2B type 1-J	HIST3H2BB;HIST2H2BE;HIST1H2BB;HIST1H2BO;HIST1H2BJ	>sp|Q8N257|H2B3B_HUMAN Histone H2B type 3-B OS=Homo sapiens GN=HIST3H2BB PE=1 SV=3;>sp|Q16778|H2B2E_HUMAN Histone H2B type 2-E OS=Homo sapiens GN=HIST2H2BE PE=1 SV=3;>sp|P33778|H2B1B_HUMAN Histone H2B type 1-B OS=Homo sapiens GN=HIST1H2BB PE=1 SV=2;>sp|P23	7	5	2	2	5	4	5	5	5	4	4	5	4	5	5	5	2	1	2	2	2	1	1	2	1	2	2	2	2	1	2	2	2	1	1	2	1	2	2	2	35.7	7.9
P07195;Q6ZMR3;P07864	P07195	9;1;1	8;0;0	8;0;0	L-lactate dehydrogenase B chain	LDHB	>sp|P07195|LDHB_HUMAN L-lactate dehydrogenase B chain OS=Homo sapiens GN=LDHB PE=1 SV=2	3	9	8	8	7	8	8	9	8	8	9	9	8	9	9	9	6	7	7	8	7	7	8	8	7	8	8	8	6	7	7	8	7	7	8	8	7	8	8	8	32	28.4
P07237	P07237	7	7	7	Protein disulfide-isomerase	P4HB	>sp|P07237|PDIA1_HUMAN Protein disulfide-isomerase OS=Homo sapiens GN=P4HB PE=1 SV=3	1	7	7	7	6	5	6	4	6	5	6	5	3	6	6	5	6	5	6	4	6	5	6	5	3	6	6	5	6	5	6	4	6	5	6	5	3	6	6	5	13.4	13.4
P07355;A6NMY6	P07355;A6NMY6	13;9	13;9	13;9	Annexin A2;Putative annexin A2-like protein	ANXA2;ANXA2P2	>sp|P07355|ANXA2_HUMAN Annexin A2 OS=Homo sapiens GN=ANXA2 PE=1 SV=2;>sp|A6NMY6|AXA2L_HUMAN Putative annexin A2-like protein OS=Homo sapiens GN=ANXA2P2 PE=5 SV=2	2	13	13	13	10	10	10	8	8	8	12	11	12	8	9	10	10	10	10	8	8	8	12	11	12	8	9	10	10	10	10	8	8	8	12	11	12	8	9	10	43.1	43.1
P07437	P07437	17	5	4	Tubulin beta chain	TUBB	>sp|P07437|TBB5_HUMAN Tubulin beta chain OS=Homo sapiens GN=TUBB PE=1 SV=2	1	17	5	4	14	16	17	12	12	12	17	16	15	12	12	12	3	5	5	4	4	4	5	5	4	4	4	4	2	4	4	3	3	3	4	4	3	3	3	3	50.2	19.4
P07737;CON__P02584	P07737	5;1	5;1	5;1	Profilin-1	PFN1	>sp|P07737|PROF1_HUMAN Profilin-1 OS=Homo sapiens GN=PFN1 PE=1 SV=2	2	5	5	5	4	4	4	3	3	4	4	4	4	3	4	3	4	4	4	3	3	4	4	4	4	3	4	3	4	4	4	3	3	4	4	4	4	3	4	3	47.1	47.1
P07814	P07814	16	16	16	Bifunctional glutamate/proline--tRNA ligase;Glutamate--tRNA ligase;Proline--tRNA ligase	EPRS	>sp|P07814|SYEP_HUMAN Bifunctional glutamate/proline--tRNA ligase OS=Homo sapiens GN=EPRS PE=1 SV=5	1	16	16	16	12	12	11	12	12	11	11	9	9	12	9	10	12	12	11	12	12	11	11	9	9	12	9	10	12	12	11	12	12	11	11	9	9	12	9	10	14.4	14.4
P07900;Q14568;Q58FG0;Q58FG1	P07900	21;5;1;1	10;1;0;0	10;1;0;0	Heat shock protein HSP 90-alpha	HSP90AA1	>sp|P07900|HS90A_HUMAN Heat shock protein HSP 90-alpha OS=Homo sapiens GN=HSP90AA1 PE=1 SV=5	4	21	10	10	18	18	20	16	14	17	17	18	19	16	17	15	8	9	10	7	6	7	8	9	9	6	7	6	8	9	10	7	6	7	8	9	9	6	7	6	29.9	15.8
P07910;P0DMR1;O60812;B7ZW38;B2RXH8;Q86SE5	P07910	9;4;4;4;4;1	9;4;4;4;4;1	9;4;4;4;4;1	Heterogeneous nuclear ribonucleoproteins C1/C2	HNRNPC	>sp|P07910|HNRPC_HUMAN Heterogeneous nuclear ribonucleoproteins C1/C2 OS=Homo sapiens GN=HNRNPC PE=1 SV=4	6	9	9	9	9	7	9	7	7	7	9	8	7	8	7	8	9	7	9	7	7	7	9	8	7	8	7	8	9	7	9	7	7	7	9	8	7	8	7	8	29.7	29.7
P07954	P07954	5	5	5	Fumarate hydratase, mitochondrial	FH	>sp|P07954|FUMH_HUMAN Fumarate hydratase, mitochondrial OS=Homo sapiens GN=FH PE=1 SV=3	1	5	5	5	4	2	4	3	4	4	4	4	3	2	4	4	4	2	4	3	4	4	4	4	3	2	4	4	4	2	4	3	4	4	4	4	3	2	4	4	17.3	17.3
P08134;P61586;P62745	P08134;P61586	3;2;1	3;2;1	3;2;1	Rho-related GTP-binding protein RhoC;Transforming protein RhoA	RHOC;RHOA	>sp|P08134|RHOC_HUMAN Rho-related GTP-binding protein RhoC OS=Homo sapiens GN=RHOC PE=1 SV=1;>sp|P61586|RHOA_HUMAN Transforming protein RhoA OS=Homo sapiens GN=RHOA PE=1 SV=1	3	3	3	3	1	2	3	2	3	3	2	2	3	3	2	2	1	2	3	2	3	3	2	2	3	3	2	2	1	2	3	2	3	3	2	2	3	3	2	2	16.6	16.6
P08195	P08195	12	12	12	4F2 cell-surface antigen heavy chain	SLC3A2	>sp|P08195|4F2_HUMAN 4F2 cell-surface antigen heavy chain OS=Homo sapiens GN=SLC3A2 PE=1 SV=3	1	12	12	12	8	7	10	8	9	8	9	6	6	8	6	7	8	7	10	8	9	8	9	6	6	8	6	7	8	7	10	8	9	8	9	6	6	8	6	7	23.7	23.7
P08237	P08237	9	8	7	6-phosphofructokinase, muscle type	PFKM	>sp|P08237|PFKAM_HUMAN ATP-dependent 6-phosphofructokinase, muscle type OS=Homo sapiens GN=PFKM PE=1 SV=2	1	9	8	7	9	6	7	5	4	5	4	3	4	4	5	4	8	5	6	4	4	4	3	2	3	3	4	3	7	4	5	3	4	3	3	2	2	3	4	3	15.1	14
P08238;Q58FF7	P08238	28;9	28;9	12;2	Heat shock protein HSP 90-beta	HSP90AB1	>sp|P08238|HS90B_HUMAN Heat shock protein HSP 90-beta OS=Homo sapiens GN=HSP90AB1 PE=1 SV=4	2	28	28	12	25	24	26	22	21	22	23	25	23	25	24	21	25	24	26	22	21	22	23	25	23	25	24	21	11	11	12	9	9	8	10	12	9	10	9	8	41.4	41.4
P08493	P08493	1	1	1	Matrix Gla protein	MGP	>sp|P08493|MGP_HUMAN Matrix Gla protein OS=Homo sapiens GN=MGP PE=1 SV=2	1	1	1	1	1	0	1	0	0	0	0	1	1	0	0	0	1	0	1	0	0	0	0	1	1	0	0	0	1	0	1	0	0	0	0	1	1	0	0	0	10.7	10.7
P08574	P08574	2	2	2	Cytochrome c1, heme protein, mitochondrial	CYC1	>sp|P08574|CY1_HUMAN Cytochrome c1, heme protein, mitochondrial OS=Homo sapiens GN=CYC1 PE=1 SV=3	1	2	2	2	2	2	2	0	0	0	1	2	1	0	0	0	2	2	2	0	0	0	1	2	1	0	0	0	2	2	2	0	0	0	1	2	1	0	0	0	8.6	8.6
P08579	P08579	2	2	2	U2 small nuclear ribonucleoprotein B	SNRPB2	>sp|P08579|RU2B_HUMAN U2 small nuclear ribonucleoprotein B OS=Homo sapiens GN=SNRPB2 PE=1 SV=1	1	2	2	2	2	1	2	1	1	1	0	2	2	1	1	1	2	1	2	1	1	1	0	2	2	1	1	1	2	1	2	1	1	1	0	2	2	1	1	1	12.9	12.9
P08621	P08621	8	8	8	U1 small nuclear ribonucleoprotein 70 kDa	SNRNP70	>sp|P08621|RU17_HUMAN U1 small nuclear ribonucleoprotein 70 kDa OS=Homo sapiens GN=SNRNP70 PE=1 SV=2	1	8	8	8	5	4	6	3	2	3	2	5	5	5	4	3	5	4	6	3	2	3	2	5	5	5	4	3	5	4	6	3	2	3	2	5	5	5	4	3	21.5	21.5
P08670;P17661;P41219;Q16352;P07196;P07197	P08670	19;5;3;1;1;1	16;3;1;1;1;1	15;2;1;0;0;0	Vimentin	VIM	>sp|P08670|VIME_HUMAN Vimentin OS=Homo sapiens GN=VIM PE=1 SV=4	6	19	16	15	13	13	15	14	15	14	18	16	11	14	15	12	11	11	13	11	12	11	15	13	8	12	13	11	10	10	13	10	11	10	14	12	8	11	12	10	41.4	38
P08708	P08708	7	7	7	40S ribosomal protein S17	RPS17	>sp|P08708|RS17_HUMAN 40S ribosomal protein S17 OS=Homo sapiens GN=RPS17 PE=1 SV=2	1	7	7	7	7	6	5	2	4	4	2	5	5	2	3	1	7	6	5	2	4	4	2	5	5	2	3	1	7	6	5	2	4	4	2	5	5	2	3	1	56.3	56.3
P08758	P08758	2	2	2	Annexin A5	ANXA5	>sp|P08758|ANXA5_HUMAN Annexin A5 OS=Homo sapiens GN=ANXA5 PE=1 SV=2	1	2	2	2	0	1	2	1	1	2	2	2	0	2	2	2	0	1	2	1	1	2	2	2	0	2	2	2	0	1	2	1	1	2	2	2	0	2	2	2	7.8	7.8
P08865	P08865	1	1	1	40S ribosomal protein SA	RPSA	>sp|P08865|RSSA_HUMAN 40S ribosomal protein SA OS=Homo sapiens GN=RPSA PE=1 SV=4	1	1	1	1	1	1	1	1	1	1	1	1	1	1	1	1	1	1	1	1	1	1	1	1	1	1	1	1	1	1	1	1	1	1	1	1	1	1	1	1	4.4	4.4
P09001	P09001	4	4	4	39S ribosomal protein L3, mitochondrial	MRPL3	>sp|P09001|RM03_HUMAN 39S ribosomal protein L3, mitochondrial OS=Homo sapiens GN=MRPL3 PE=1 SV=1	1	4	4	4	4	4	4	0	0	0	0	2	2	0	0	0	4	4	4	0	0	0	0	2	2	0	0	0	4	4	4	0	0	0	0	2	2	0	0	0	14.4	14.4
P09382	P09382	1	1	1	Galectin-1	LGALS1	>sp|P09382|LEG1_HUMAN Galectin-1 OS=Homo sapiens GN=LGALS1 PE=1 SV=2	1	1	1	1	1	1	1	1	1	1	1	1	1	1	1	1	1	1	1	1	1	1	1	1	1	1	1	1	1	1	1	1	1	1	1	1	1	1	1	1	13.3	13.3
P09429;B2RPK0	P09429	3;1	3;1	3;1	High mobility group protein B1	HMGB1	>sp|P09429|HMGB1_HUMAN High mobility group protein B1 OS=Homo sapiens GN=HMGB1 PE=1 SV=3	2	3	3	3	3	2	3	0	0	1	2	2	1	0	0	0	3	2	3	0	0	1	2	2	1	0	0	0	3	2	3	0	0	1	2	2	1	0	0	0	22.3	22.3
P09651;Q32P51	P09651;Q32P51	14;8	14;8	13;7	Heterogeneous nuclear ribonucleoprotein A1;Heterogeneous nuclear ribonucleoprotein A1-like 2	HNRNPA1;HNRNPA1L2	>sp|P09651|ROA1_HUMAN Heterogeneous nuclear ribonucleoprotein A1 OS=Homo sapiens GN=HNRNPA1 PE=1 SV=5;>sp|Q32P51|RA1L2_HUMAN Heterogeneous nuclear ribonucleoprotein A1-like 2 OS=Homo sapiens GN=HNRNPA1L2 PE=2 SV=2	2	14	14	13	11	12	13	10	9	8	11	12	11	9	7	7	11	12	13	10	9	8	11	12	11	9	7	7	10	11	12	9	8	7	10	11	10	8	6	6	40.9	40.9
P09874	P09874	4	4	4	Poly [ADP-ribose] polymerase 1	PARP1	>sp|P09874|PARP1_HUMAN Poly [ADP-ribose] polymerase 1 OS=Homo sapiens GN=PARP1 PE=1 SV=4	1	4	4	4	4	2	4	2	2	4	1	3	1	3	2	4	4	2	4	2	2	4	1	3	1	3	2	4	4	2	4	2	2	4	1	3	1	3	2	4	5.3	5.3
Q71UI9;P0C0S5	Q71UI9;P0C0S5	5;5	3;3	3;3	Histone H2A.V;Histone H2A.Z	H2AFV;H2AFZ	>sp|Q71UI9|H2AV_HUMAN Histone H2A.V OS=Homo sapiens GN=H2AFV PE=1 SV=3;>sp|P0C0S5|H2AZ_HUMAN Histone H2A.Z OS=Homo sapiens GN=H2AFZ PE=1 SV=2	2	5	3	3	5	5	5	3	3	3	3	4	4	3	3	3	3	3	3	1	1	1	1	2	2	1	1	1	3	3	3	1	1	1	1	2	2	1	1	1	31.2	24.2
Q99878;Q96KK5;Q9BTM1;Q16777;Q6FI13;P20671;P0C0S8;Q96QV6;P16104;Q8IUE6	Q99878;Q96KK5;Q9BTM1;Q16777;Q6FI13;P20671;P0C0S8;Q96QV6;P16104	5;5;5;5;5;5;5;3;3;1	5;5;5;5;5;5;5;3;3;1	1;1;1;1;1;1;1;0;0;0	Histone H2A type 1-J;Histone H2A type 1-H;Histone H2A.J;Histone H2A type 2-C;Histone H2A type 2-A;Histone H2A type 1-D;Histone H2A type 1;Histone H2A type 1-A;Histone H2A.x	HIST1H2AJ;HIST1H2AH;H2AFJ;HIST2H2AC;HIST2H2AA3;HIST1H2AD;HIST1H2AG;HIST1H2AA;H2AFX	>sp|Q99878|H2A1J_HUMAN Histone H2A type 1-J OS=Homo sapiens GN=HIST1H2AJ PE=1 SV=3;>sp|Q96KK5|H2A1H_HUMAN Histone H2A type 1-H OS=Homo sapiens GN=HIST1H2AH PE=1 SV=3;>sp|Q9BTM1|H2AJ_HUMAN Histone H2A.J OS=Homo sapiens GN=H2AFJ PE=1 SV=1;>sp|Q16777|H2A2C_HU	10	5	5	1	5	5	5	3	4	4	5	5	5	5	4	4	5	5	5	3	4	4	5	5	5	5	4	4	1	1	1	0	1	1	1	1	1	1	1	0	35.9	35.9
P0DMV9;P0DMV8	P0DMV9;P0DMV8	20;20	18;18	10;10			>sp|P0DMV9|HS71B_HUMAN Heat shock 70 kDa protein 1B OS=Homo sapiens GN=HSPA1B PE=1 SV=1;>sp|P0DMV8|HS71A_HUMAN Heat shock 70 kDa protein 1A OS=Homo sapiens GN=HSPA1A PE=1 SV=1	2	20	18	10	19	17	19	15	18	15	17	19	18	16	15	13	17	15	17	13	16	13	15	17	16	14	13	12	10	8	10	7	8	6	9	10	9	7	8	6	35.7	32.3
Q01081;P0DN76;Q8WU68	Q01081;P0DN76;Q8WU68	9;9;5	9;9;5	9;9;5	Splicing factor U2AF 35 kDa subunit;Splicing factor U2AF 26 kDa subunit	U2AF1;U2AF1L4	>sp|Q01081|U2AF1_HUMAN Splicing factor U2AF 35 kDa subunit OS=Homo sapiens GN=U2AF1 PE=1 SV=3;>sp|P0DN76|U2AF5_HUMAN Splicing factor U2AF 35 kDa subunit-like protein OS=Homo sapiens GN=U2AF1L5 PE=1 SV=1;>sp|Q8WU68|U2AF4_HUMAN Splicing factor U2AF 26 kDa su	3	9	9	9	8	8	9	6	6	7	6	8	8	6	6	6	8	8	9	6	6	7	6	8	8	6	6	6	8	8	9	6	6	7	6	8	8	6	6	6	39.2	39.2
P0DOY3;P0DOY2	P0DOY3;P0DOY2	1;1	1;1	1;1			>sp|P0DOY3|IGLC3_HUMAN Immunoglobulin lambda constant 3 OS=Homo sapiens GN=IGLC3 PE=1 SV=1;>sp|P0DOY2|IGLC2_HUMAN Immunoglobulin lambda constant 2 OS=Homo sapiens GN=IGLC2 PE=1 SV=1	2	1	1	1	1	1	1	1	1	1	1	1	1	1	1	1	1	1	1	1	1	1	1	1	1	1	1	1	1	1	1	1	1	1	1	1	1	1	1	1	9.4	9.4
P0DP25;P0DP24;P0DP23	P0DP25;P0DP24;P0DP23	1;1;1	1;1;1	1;1;1			>sp|P0DP25|CALM3_HUMAN Calmodulin-3 OS=Homo sapiens GN=CALM3 PE=1 SV=1;>sp|P0DP24|CALM2_HUMAN Calmodulin-2 OS=Homo sapiens GN=CALM2 PE=1 SV=1;>sp|P0DP23|CALM1_HUMAN Calmodulin-1 OS=Homo sapiens GN=CALM1 PE=1 SV=1	3	1	1	1	1	1	0	1	1	1	0	1	1	1	1	1	1	1	0	1	1	1	0	1	1	1	1	1	1	1	0	1	1	1	0	1	1	1	1	1	10.7	10.7
P10412	P10412	11	2	2	Histone H1.4	HIST1H1E	>sp|P10412|H14_HUMAN Histone H1.4 OS=Homo sapiens GN=HIST1H1E PE=1 SV=2	1	11	2	2	9	8	10	1	2	4	5	7	8	2	4	4	2	1	2	0	0	0	0	1	2	0	0	0	2	1	2	0	0	0	0	1	2	0	0	0	31.5	9.1
P10599	P10599	4	4	4	Thioredoxin	TXN	>sp|P10599|THIO_HUMAN Thioredoxin OS=Homo sapiens GN=TXN PE=1 SV=3	1	4	4	4	2	3	3	3	3	3	3	3	3	3	3	3	2	3	3	3	3	3	3	3	3	3	3	3	2	3	3	3	3	3	3	3	3	3	3	3	31.4	31.4
P10809	P10809	21	21	21	60 kDa heat shock protein, mitochondrial	HSPD1	>sp|P10809|CH60_HUMAN 60 kDa heat shock protein, mitochondrial OS=Homo sapiens GN=HSPD1 PE=1 SV=2	1	21	21	21	17	16	17	17	16	14	20	17	17	17	16	16	17	16	17	17	16	14	20	17	17	17	16	16	17	16	17	17	16	14	20	17	17	17	16	16	52.4	52.4
P11021	P11021	22	21	21	78 kDa glucose-regulated protein	HSPA5	>sp|P11021|GRP78_HUMAN 78 kDa glucose-regulated protein OS=Homo sapiens GN=HSPA5 PE=1 SV=2	1	22	21	21	20	19	18	13	13	12	18	19	15	14	15	13	19	18	17	12	12	11	17	18	14	13	14	12	19	18	17	12	12	11	17	18	14	13	14	12	38.1	38.1
P11142;P54652	P11142	26;9	26;9	22;5	Heat shock cognate 71 kDa protein	HSPA8	>sp|P11142|HSP7C_HUMAN Heat shock cognate 71 kDa protein OS=Homo sapiens GN=HSPA8 PE=1 SV=1	2	26	26	22	24	23	25	23	22	21	23	22	23	24	24	23	24	23	25	23	22	21	23	22	23	24	24	23	20	19	21	19	18	17	19	18	19	20	20	20	41.5	41.5
P11166	P11166	3	3	3	Solute carrier family 2, facilitated glucose transporter member 1	SLC2A1	>sp|P11166|GTR1_HUMAN Solute carrier family 2, facilitated glucose transporter member 1 OS=Homo sapiens GN=SLC2A1 PE=1 SV=2	1	3	3	3	2	2	3	1	1	1	2	1	1	1	1	1	2	2	3	1	1	1	2	1	1	1	1	1	2	2	3	1	1	1	2	1	1	1	1	1	7.1	7.1
P11177	P11177	3	3	3	Pyruvate dehydrogenase E1 component subunit beta, mitochondrial	PDHB	>sp|P11177|ODPB_HUMAN Pyruvate dehydrogenase E1 component subunit beta, mitochondrial OS=Homo sapiens GN=PDHB PE=1 SV=3	1	3	3	3	3	3	3	0	0	3	1	2	1	1	1	3	3	3	3	0	0	3	1	2	1	1	1	3	3	3	3	0	0	3	1	2	1	1	1	3	12	12
P11233;P11234	P11233	7;2	7;2	7;2	Ras-related protein Ral-A	RALA	>sp|P11233|RALA_HUMAN Ras-related protein Ral-A OS=Homo sapiens GN=RALA PE=1 SV=1	2	7	7	7	7	5	7	1	0	1	3	4	5	4	2	2	7	5	7	1	0	1	3	4	5	4	2	2	7	5	7	1	0	1	3	4	5	4	2	2	34.5	34.5
P11310	P11310	3	3	3	Medium-chain specific acyl-CoA dehydrogenase, mitochondrial	ACADM	>sp|P11310|ACADM_HUMAN Medium-chain specific acyl-CoA dehydrogenase, mitochondrial OS=Homo sapiens GN=ACADM PE=1 SV=1	1	3	3	3	2	2	2	2	2	3	3	2	2	3	3	3	2	2	2	2	2	3	3	2	2	3	3	3	2	2	2	2	2	3	3	2	2	3	3	3	9.5	9.5
P11413	P11413	4	4	4	Glucose-6-phosphate 1-dehydrogenase	G6PD	>sp|P11413|G6PD_HUMAN Glucose-6-phosphate 1-dehydrogenase OS=Homo sapiens GN=G6PD PE=1 SV=4	1	4	4	4	4	3	3	3	2	4	3	3	2	2	3	2	4	3	3	3	2	4	3	3	2	2	3	2	4	3	3	3	2	4	3	3	2	2	3	2	9.5	9.5
P11498	P11498	2	2	2	Pyruvate carboxylase, mitochondrial	PC	>sp|P11498|PYC_HUMAN Pyruvate carboxylase, mitochondrial OS=Homo sapiens GN=PC PE=1 SV=2	1	2	2	2	2	2	2	2	1	2	1	1	0	2	1	2	2	2	2	2	1	2	1	1	0	2	1	2	2	2	2	2	1	2	1	1	0	2	1	2	2.3	2.3
P11532	P11532	2	2	2	Dystrophin	DMD	>sp|P11532|DMD_HUMAN Dystrophin OS=Homo sapiens GN=DMD PE=1 SV=3	1	2	2	2	2	1	1	0	0	0	1	2	1	0	0	0	2	1	1	0	0	0	1	2	1	0	0	0	2	1	1	0	0	0	1	2	1	0	0	0	0.6	0.6
P11586	P11586	7	7	7	C-1-tetrahydrofolate synthase, cytoplasmic;Methylenetetrahydrofolate dehydrogenase;Methenyltetrahydrofolate cyclohydrolase;Formyltetrahydrofolate synthetase;C-1-tetrahydrofolate synthase, cytoplasmic, N-terminally processed	MTHFD1	>sp|P11586|C1TC_HUMAN C-1-tetrahydrofolate synthase, cytoplasmic OS=Homo sapiens GN=MTHFD1 PE=1 SV=3	1	7	7	7	5	4	4	6	6	6	4	6	4	4	5	5	5	4	4	6	6	6	4	6	4	4	5	5	5	4	4	6	6	6	4	6	4	4	5	5	9.2	9.2
P60891;P11908;P21108	P60891;P11908;P21108	2;2;1	2;2;1	2;2;1	Ribose-phosphate pyrophosphokinase 1;Ribose-phosphate pyrophosphokinase 2;Ribose-phosphate pyrophosphokinase 3	PRPS1;PRPS2;PRPS1L1	>sp|P60891|PRPS1_HUMAN Ribose-phosphate pyrophosphokinase 1 OS=Homo sapiens GN=PRPS1 PE=1 SV=2;>sp|P11908|PRPS2_HUMAN Ribose-phosphate pyrophosphokinase 2 OS=Homo sapiens GN=PRPS2 PE=1 SV=2;>sp|P21108|PRPS3_HUMAN Ribose-phosphate pyrophosphokinase 3 OS=Hom	3	2	2	2	2	2	2	1	1	1	2	2	1	1	1	1	2	2	2	1	1	1	2	2	1	1	1	1	2	2	2	1	1	1	2	2	1	1	1	1	10.4	10.4
P11940;Q13310;Q4VXU2;Q9H361;Q96DU9	P11940;Q13310	5;3;2;2;1	5;3;2;2;1	5;3;2;2;1	Polyadenylate-binding protein 1;Polyadenylate-binding protein 4	PABPC1;PABPC4	>sp|P11940|PABP1_HUMAN Polyadenylate-binding protein 1 OS=Homo sapiens GN=PABPC1 PE=1 SV=2;>sp|Q13310|PABP4_HUMAN Polyadenylate-binding protein 4 OS=Homo sapiens GN=PABPC4 PE=1 SV=1	5	5	5	5	4	3	4	3	4	4	4	3	3	4	4	3	4	3	4	3	4	4	4	3	3	4	4	3	4	3	4	3	4	4	4	3	3	4	4	3	9.6	9.6
P12004	P12004	5	5	5	Proliferating cell nuclear antigen	PCNA	>sp|P12004|PCNA_HUMAN Proliferating cell nuclear antigen OS=Homo sapiens GN=PCNA PE=1 SV=1	1	5	5	5	4	3	4	3	2	3	4	3	4	2	3	3	4	3	4	3	2	3	4	3	4	2	3	3	4	3	4	3	2	3	4	3	4	2	3	3	27.2	27.2
P12236;P12235;Q9H0C2	P12236;P12235	9;6;2	3;2;0	3;2;0	ADP/ATP translocase 3;ADP/ATP translocase 1	SLC25A6;SLC25A4	>sp|P12236|ADT3_HUMAN ADP/ATP translocase 3 OS=Homo sapiens GN=SLC25A6 PE=1 SV=4;>sp|P12235|ADT1_HUMAN ADP/ATP translocase 1 OS=Homo sapiens GN=SLC25A4 PE=1 SV=4	3	9	3	3	9	9	9	9	8	7	8	8	8	9	8	8	3	3	3	3	2	2	2	2	2	3	2	2	3	3	3	3	2	2	2	2	2	3	2	2	31.2	12.8
P12268	P12268	1	1	1	Inosine-5-monophosphate dehydrogenase 2	IMPDH2	>sp|P12268|IMDH2_HUMAN Inosine-5-monophosphate dehydrogenase 2 OS=Homo sapiens GN=IMPDH2 PE=1 SV=2	1	1	1	1	1	1	1	1	1	1	1	1	1	1	0	1	1	1	1	1	1	1	1	1	1	1	0	1	1	1	1	1	1	1	1	1	1	1	0	1	2.3	2.3
P12277	P12277	4	4	4	Creatine kinase B-type	CKB	>sp|P12277|KCRB_HUMAN Creatine kinase B-type OS=Homo sapiens GN=CKB PE=1 SV=1	1	4	4	4	2	2	2	3	2	3	2	2	1	1	2	3	2	2	2	3	2	3	2	2	1	1	2	3	2	2	2	3	2	3	2	2	1	1	2	3	16	16
P12956	P12956	6	6	6	X-ray repair cross-complementing protein 6	XRCC6	>sp|P12956|XRCC6_HUMAN X-ray repair cross-complementing protein 6 OS=Homo sapiens GN=XRCC6 PE=1 SV=2	1	6	6	6	1	2	2	3	3	4	4	3	3	3	2	4	1	2	2	3	3	4	4	3	3	3	2	4	1	2	2	3	3	4	4	3	3	3	2	4	13	13
P13010	P13010	2	2	2	X-ray repair cross-complementing protein 5	XRCC5	>sp|P13010|XRCC5_HUMAN X-ray repair cross-complementing protein 5 OS=Homo sapiens GN=XRCC5 PE=1 SV=3	1	2	2	2	1	1	0	1	2	1	1	1	0	1	1	2	1	1	0	1	2	1	1	1	0	1	1	2	1	1	0	1	2	1	1	1	0	1	1	2	3.4	3.4
P13639	P13639	21	21	20	Elongation factor 2	EEF2	>sp|P13639|EF2_HUMAN Elongation factor 2 OS=Homo sapiens GN=EEF2 PE=1 SV=4	1	21	21	20	16	14	19	14	12	12	20	19	12	12	13	12	16	14	19	14	12	12	20	19	12	12	13	12	15	13	18	13	11	11	19	18	11	11	12	11	30.9	30.9
P13646;CON__ENSEMBL:ENSP00000377550	P13646;CON__ENSEMBL:ENSP00000377550	19;16	13;10	0;0	Keratin, type I cytoskeletal 13	KRT13	>sp|P13646|K1C13_HUMAN Keratin, type I cytoskeletal 13 OS=Homo sapiens GN=KRT13 PE=1 SV=4;>ENSEMBL:ENSP00000377550 Tax_Id=9606 Gene_Symbol=KRT13 46 kDa protein	2	19	13	0	5	6	5	4	4	4	5	6	5	4	4	19	1	2	1	0	0	0	1	1	1	0	0	13	0	0	0	0	0	0	0	0	0	0	0	0	42.4	33.2
P13667	P13667	2	2	2	Protein disulfide-isomerase A4	PDIA4	>sp|P13667|PDIA4_HUMAN Protein disulfide-isomerase A4 OS=Homo sapiens GN=PDIA4 PE=1 SV=2	1	2	2	2	1	1	1	2	2	2	1	1	1	2	2	1	1	1	1	2	2	2	1	1	1	2	2	1	1	1	1	2	2	2	1	1	1	2	2	1	3.1	3.1
P13674	P13674	3	3	3	Prolyl 4-hydroxylase subunit alpha-1	P4HA1	>sp|P13674|P4HA1_HUMAN Prolyl 4-hydroxylase subunit alpha-1 OS=Homo sapiens GN=P4HA1 PE=1 SV=2	1	3	3	3	3	3	3	1	1	1	0	0	0	1	0	0	3	3	3	1	1	1	0	0	0	1	0	0	3	3	3	1	1	1	0	0	0	1	0	0	7.1	7.1
P13693	P13693	2	2	2	Translationally-controlled tumor protein	TPT1	>sp|P13693|TCTP_HUMAN Translationally-controlled tumor protein OS=Homo sapiens GN=TPT1 PE=1 SV=1	1	2	2	2	2	1	2	0	0	1	2	2	2	0	0	0	2	1	2	0	0	1	2	2	2	0	0	0	2	1	2	0	0	1	2	2	2	0	0	0	15.7	15.7
P13804	P13804	6	6	6	Electron transfer flavoprotein subunit alpha, mitochondrial	ETFA	>sp|P13804|ETFA_HUMAN Electron transfer flavoprotein subunit alpha, mitochondrial OS=Homo sapiens GN=ETFA PE=1 SV=1	1	6	6	6	4	3	4	6	5	5	2	3	1	5	5	4	4	3	4	6	5	5	2	3	1	5	5	4	4	3	4	6	5	5	2	3	1	5	5	4	24.6	24.6
P14174	P14174	1	1	1	Macrophage migration inhibitory factor	MIF	>sp|P14174|MIF_HUMAN Macrophage migration inhibitory factor OS=Homo sapiens GN=MIF PE=1 SV=4	1	1	1	1	1	0	1	0	0	1	1	1	1	0	1	1	1	0	1	0	0	1	1	1	1	0	1	1	1	0	1	0	0	1	1	1	1	0	1	1	7.8	7.8
P14314	P14314	3	3	3	Glucosidase 2 subunit beta	PRKCSH	>sp|P14314|GLU2B_HUMAN Glucosidase 2 subunit beta OS=Homo sapiens GN=PRKCSH PE=1 SV=2	1	3	3	3	0	0	1	1	1	2	1	0	0	2	1	2	0	0	1	1	1	2	1	0	0	2	1	2	0	0	1	1	1	2	1	0	0	2	1	2	6.8	6.8
P14324	P14324	3	3	3	Farnesyl pyrophosphate synthase	FDPS	>sp|P14324|FPPS_HUMAN Farnesyl pyrophosphate synthase OS=Homo sapiens GN=FDPS PE=1 SV=4	1	3	3	3	2	2	2	3	2	2	2	2	2	3	3	3	2	2	2	3	2	2	2	2	2	3	3	3	2	2	2	3	2	2	2	2	2	3	3	3	7.4	7.4
P14618;P30613	P14618	28;1	28;1	28;1	Pyruvate kinase PKM	PKM	>sp|P14618|KPYM_HUMAN Pyruvate kinase PKM OS=Homo sapiens GN=PKM PE=1 SV=4	2	28	28	28	22	23	23	20	21	24	20	23	18	24	22	23	22	23	23	20	21	24	20	23	18	24	22	23	22	23	23	20	21	24	20	23	18	24	22	23	59.3	59.3
P14625;Q58FF3	P14625	12;3	10;3	10;3	Endoplasmin	HSP90B1	>sp|P14625|ENPL_HUMAN Endoplasmin OS=Homo sapiens GN=HSP90B1 PE=1 SV=1	2	12	10	10	11	11	11	10	10	9	11	11	10	10	10	10	9	9	9	8	8	7	9	9	8	8	8	8	9	9	9	8	8	7	9	9	8	8	8	8	16.9	15.2
P14866;Q8WVV9	P14866	19;1	19;1	19;1	Heterogeneous nuclear ribonucleoprotein L	HNRNPL	>sp|P14866|HNRPL_HUMAN Heterogeneous nuclear ribonucleoprotein L OS=Homo sapiens GN=HNRNPL PE=1 SV=2	2	19	19	19	16	17	17	9	8	10	12	13	13	9	8	7	16	17	17	9	8	10	12	13	13	9	8	7	16	17	17	9	8	10	12	13	13	9	8	7	47	47
P14923	P14923	8	8	8	Junction plakoglobin	JUP	>sp|P14923|PLAK_HUMAN Junction plakoglobin OS=Homo sapiens GN=JUP PE=1 SV=3	1	8	8	8	2	1	2	2	5	2	3	4	3	2	4	8	2	1	2	2	5	2	3	4	3	2	4	8	2	1	2	2	5	2	3	4	3	2	4	8	14.6	14.6
P63000;P15153;P60763;P84095;P17081;Q9H4E5	P63000;P15153;P60763	3;3;2;1;1;1	3;3;2;1;1;1	2;2;1;0;0;0	Ras-related C3 botulinum toxin substrate 1;Ras-related C3 botulinum toxin substrate 2;Ras-related C3 botulinum toxin substrate 3	RAC1;RAC2;RAC3	>sp|P63000|RAC1_HUMAN Ras-related C3 botulinum toxin substrate 1 OS=Homo sapiens GN=RAC1 PE=1 SV=1;>sp|P15153|RAC2_HUMAN Ras-related C3 botulinum toxin substrate 2 OS=Homo sapiens GN=RAC2 PE=1 SV=1;>sp|P60763|RAC3_HUMAN Ras-related C3 botulinum toxin subst	6	3	3	2	2	1	2	1	1	1	3	3	2	1	1	1	2	1	2	1	1	1	3	3	2	1	1	1	2	1	2	0	0	0	2	2	2	0	0	0	17.2	17.2
P15311	P15311	4	3	3	Ezrin	EZR	>sp|P15311|EZRI_HUMAN Ezrin OS=Homo sapiens GN=EZR PE=1 SV=4	1	4	3	3	1	1	2	4	4	3	3	3	2	4	4	4	0	0	1	3	3	3	2	2	1	3	3	3	0	0	1	3	3	3	2	2	1	3	3	3	6.8	5.3
P15531	P15531	4	1	1	Nucleoside diphosphate kinase A	NME1	>sp|P15531|NDKA_HUMAN Nucleoside diphosphate kinase A OS=Homo sapiens GN=NME1 PE=1 SV=1	1	4	1	1	3	3	4	4	4	4	4	4	3	4	4	4	1	1	1	1	1	1	1	1	1	1	1	1	1	1	1	1	1	1	1	1	1	1	1	1	34.2	9.2
P15880	P15880	4	4	4	40S ribosomal protein S2	RPS2	>sp|P15880|RS2_HUMAN 40S ribosomal protein S2 OS=Homo sapiens GN=RPS2 PE=1 SV=2	1	4	4	4	4	3	4	2	3	4	4	3	3	4	3	2	4	3	4	2	3	4	4	3	3	4	3	2	4	3	4	2	3	4	4	3	3	4	3	2	16	16
P15924	P15924	28	28	28	Desmoplakin	DSP	>sp|P15924|DESP_HUMAN Desmoplakin OS=Homo sapiens GN=DSP PE=1 SV=3	1	28	28	28	4	4	6	19	22	20	6	7	5	17	22	25	4	4	6	19	22	20	6	7	5	17	22	25	4	4	6	19	22	20	6	7	5	17	22	25	10.8	10.8
P16070	P16070	2	2	2	CD44 antigen	CD44	>sp|P16070|CD44_HUMAN CD44 antigen OS=Homo sapiens GN=CD44 PE=1 SV=3	1	2	2	2	2	0	2	1	1	1	1	0	1	1	1	1	2	0	2	1	1	1	1	0	1	1	1	1	2	0	2	1	1	1	1	0	1	1	1	1	3.9	3.9
P16401	P16401	6	5	5	Histone H1.5	HIST1H1B	>sp|P16401|H15_HUMAN Histone H1.5 OS=Homo sapiens GN=HIST1H1B PE=1 SV=3	1	6	5	5	6	5	5	1	1	2	1	3	4	2	3	1	5	4	4	1	1	2	1	2	3	2	3	1	5	4	4	1	1	2	1	2	3	2	3	1	26.1	22.1
P16403;P16402;P22492;Q02539	P16403;P16402	13;9;4;4	13;9;4;4	4;0;0;0	Histone H1.2;Histone H1.3	HIST1H1C;HIST1H1D	>sp|P16403|H12_HUMAN Histone H1.2 OS=Homo sapiens GN=HIST1H1C PE=1 SV=2;>sp|P16402|H13_HUMAN Histone H1.3 OS=Homo sapiens GN=HIST1H1D PE=1 SV=2	4	13	13	4	11	10	12	3	4	5	7	9	9	3	5	6	11	10	12	3	4	5	7	9	9	3	5	6	4	3	4	2	2	1	2	3	3	1	1	2	37.1	37.1
P16435	P16435	1	1	1	NADPH--cytochrome P450 reductase	POR	>sp|P16435|NCPR_HUMAN NADPH--cytochrome P450 reductase OS=Homo sapiens GN=POR PE=1 SV=2	1	1	1	1	1	1	0	1	1	1	1	1	0	1	1	1	1	1	0	1	1	1	1	1	0	1	1	1	1	1	0	1	1	1	1	1	0	1	1	1	1.9	1.9
P16615;O14983;Q93084	P16615	7;3;2	7;3;2	7;3;2	Sarcoplasmic/endoplasmic reticulum calcium ATPase 2	ATP2A2	>sp|P16615|AT2A2_HUMAN Sarcoplasmic/endoplasmic reticulum calcium ATPase 2 OS=Homo sapiens GN=ATP2A2 PE=1 SV=1	3	7	7	7	4	3	4	5	5	5	4	3	4	4	4	4	4	3	4	5	5	5	4	3	4	4	4	4	4	3	4	5	5	5	4	3	4	4	4	4	8.6	8.6
P16989	P16989	14	8	8	Y-box-binding protein 3	YBX3	>sp|P16989|YBOX3_HUMAN Y-box-binding protein 3 OS=Homo sapiens GN=YBX3 PE=1 SV=4	1	14	8	8	13	11	14	6	7	7	6	12	10	7	8	5	7	5	8	1	3	2	0	6	4	3	3	1	7	5	8	1	3	2	0	6	4	3	3	1	55.4	44.4
P17066;P48741	P17066;P48741	8;5	1;1	1;1	Heat shock 70 kDa protein 6;Putative heat shock 70 kDa protein 7	HSPA6;HSPA7	>sp|P17066|HSP76_HUMAN Heat shock 70 kDa protein 6 OS=Homo sapiens GN=HSPA6 PE=1 SV=2;>sp|P48741|HSP77_HUMAN Putative heat shock 70 kDa protein 7 OS=Homo sapiens GN=HSPA7 PE=5 SV=2	2	8	1	1	8	8	8	6	8	7	7	8	8	7	6	5	1	1	1	1	1	1	1	1	1	1	1	1	1	1	1	1	1	1	1	1	1	1	1	1	13.4	1.7
P17676	P17676	3	3	3	CCAAT/enhancer-binding protein beta	CEBPB	>sp|P17676|CEBPB_HUMAN CCAAT/enhancer-binding protein beta OS=Homo sapiens GN=CEBPB PE=1 SV=2	1	3	3	3	3	3	3	2	2	1	0	0	0	0	0	0	3	3	3	2	2	1	0	0	0	0	0	0	3	3	3	2	2	1	0	0	0	0	0	0	11.9	11.9
P17812;Q9NRF8	P17812	10;1	10;1	10;1	CTP synthase 1	CTPS1	>sp|P17812|PYRG1_HUMAN CTP synthase 1 OS=Homo sapiens GN=CTPS1 PE=1 SV=2	2	10	10	10	8	8	10	4	5	5	6	7	6	6	6	4	8	8	10	4	5	5	6	7	6	6	6	4	8	8	10	4	5	5	6	7	6	6	6	4	20	20
P17844	P17844	14	14	8	Probable ATP-dependent RNA helicase DDX5	DDX5	>sp|P17844|DDX5_HUMAN Probable ATP-dependent RNA helicase DDX5 OS=Homo sapiens GN=DDX5 PE=1 SV=1	1	14	14	8	12	11	9	10	12	13	8	11	8	9	11	9	12	11	9	10	12	13	8	11	8	9	11	9	7	6	5	5	6	7	4	6	4	4	5	5	24.8	24.8
P17858	P17858	5	2	2	6-phosphofructokinase, liver type	PFKL	>sp|P17858|PFKAL_HUMAN ATP-dependent 6-phosphofructokinase, liver type OS=Homo sapiens GN=PFKL PE=1 SV=6	1	5	2	2	4	4	4	4	2	4	3	2	3	3	3	3	1	1	1	1	1	1	1	0	0	1	1	1	1	1	1	1	1	1	1	0	0	1	1	1	8.6	3.8
P17987	P17987	17	17	17	T-complex protein 1 subunit alpha	TCP1	>sp|P17987|TCPA_HUMAN T-complex protein 1 subunit alpha OS=Homo sapiens GN=TCP1 PE=1 SV=1	1	17	17	17	12	15	15	12	11	11	13	14	11	11	12	13	12	15	15	12	11	11	13	14	11	11	12	13	12	15	15	12	11	11	13	14	11	11	12	13	35.1	35.1
P18085;P84085	P18085;P84085	2;1	2;1	1;0	ADP-ribosylation factor 4;ADP-ribosylation factor 5	ARF4;ARF5	>sp|P18085|ARF4_HUMAN ADP-ribosylation factor 4 OS=Homo sapiens GN=ARF4 PE=1 SV=3;>sp|P84085|ARF5_HUMAN ADP-ribosylation factor 5 OS=Homo sapiens GN=ARF5 PE=1 SV=2	2	2	2	1	2	2	2	2	2	2	2	2	2	2	2	1	2	2	2	2	2	2	2	2	2	2	2	1	1	1	1	1	1	1	1	1	1	1	1	1	11.7	11.7
P18124	P18124	4	4	4	60S ribosomal protein L7	RPL7	>sp|P18124|RL7_HUMAN 60S ribosomal protein L7 OS=Homo sapiens GN=RPL7 PE=1 SV=1	1	4	4	4	2	2	2	3	2	3	0	2	2	1	1	1	2	2	2	3	2	3	0	2	2	1	1	1	2	2	2	3	2	3	0	2	2	1	1	1	16.9	16.9
P18583	P18583	5	5	5	Protein SON	SON	>sp|P18583|SON_HUMAN Protein SON OS=Homo sapiens GN=SON PE=1 SV=4	1	5	5	5	2	2	2	3	2	5	0	0	2	0	1	0	2	2	2	3	2	5	0	0	2	0	1	0	2	2	2	3	2	5	0	0	2	0	1	0	2.7	2.7
P18621	P18621	2	2	2	60S ribosomal protein L17	RPL17	>sp|P18621|RL17_HUMAN 60S ribosomal protein L17 OS=Homo sapiens GN=RPL17 PE=1 SV=3	1	2	2	2	2	1	2	0	0	0	0	0	0	0	0	0	2	1	2	0	0	0	0	0	0	0	0	0	2	1	2	0	0	0	0	0	0	0	0	0	13.6	13.6
P18669;P15259;Q8N0Y7	P18669;P15259	7;4;2	7;4;2	7;4;2	Phosphoglycerate mutase 1;Phosphoglycerate mutase 2	PGAM1;PGAM2	>sp|P18669|PGAM1_HUMAN Phosphoglycerate mutase 1 OS=Homo sapiens GN=PGAM1 PE=1 SV=2;>sp|P15259|PGAM2_HUMAN Phosphoglycerate mutase 2 OS=Homo sapiens GN=PGAM2 PE=1 SV=3	3	7	7	7	7	5	5	2	3	3	4	5	5	3	3	3	7	5	5	2	3	3	4	5	5	3	3	3	7	5	5	2	3	3	4	5	5	3	3	3	37.4	37.4
P19338	P19338	11	11	11	Nucleolin	NCL	>sp|P19338|NUCL_HUMAN Nucleolin OS=Homo sapiens GN=NCL PE=1 SV=3	1	11	11	11	7	9	9	11	7	8	8	7	6	7	9	9	7	9	9	11	7	8	8	7	6	7	9	9	7	9	9	11	7	8	8	7	6	7	9	9	16.9	16.9
P19525	P19525	1	1	1	Interferon-induced, double-stranded RNA-activated protein kinase	EIF2AK2	>sp|P19525|E2AK2_HUMAN Interferon-induced, double-stranded RNA-activated protein kinase OS=Homo sapiens GN=EIF2AK2 PE=1 SV=2	1	1	1	1	1	1	1	0	1	1	0	1	0	0	1	1	1	1	1	0	1	1	0	1	0	0	1	1	1	1	1	0	1	1	0	1	0	0	1	1	2.2	2.2
P20020;Q16720;P23634;Q01814	P20020;Q16720;P23634;Q01814	2;1;1;1	2;1;1;1	2;1;1;1	Plasma membrane calcium-transporting ATPase 1;Plasma membrane calcium-transporting ATPase 3;Plasma membrane calcium-transporting ATPase 4;Plasma membrane calcium-transporting ATPase 2	ATP2B1;ATP2B3;ATP2B4;ATP2B2	>sp|P20020|AT2B1_HUMAN Plasma membrane calcium-transporting ATPase 1 OS=Homo sapiens GN=ATP2B1 PE=1 SV=3;>sp|Q16720|AT2B3_HUMAN Plasma membrane calcium-transporting ATPase 3 OS=Homo sapiens GN=ATP2B3 PE=1 SV=3;>sp|P23634|AT2B4_HUMAN Plasma membrane calcium	4	2	2	2	2	2	2	1	1	1	1	0	0	1	0	0	2	2	2	1	1	1	1	0	0	1	0	0	2	2	2	1	1	1	1	0	0	1	0	0	2.2	2.2
P20042	P20042	2	2	2	Eukaryotic translation initiation factor 2 subunit 2	EIF2S2	>sp|P20042|IF2B_HUMAN Eukaryotic translation initiation factor 2 subunit 2 OS=Homo sapiens GN=EIF2S2 PE=1 SV=2	1	2	2	2	0	0	0	0	1	1	2	1	0	0	1	1	0	0	0	0	1	1	2	1	0	0	1	1	0	0	0	0	1	1	2	1	0	0	1	1	7.5	7.5
Q9NRW1;P20340;Q14964	Q9NRW1;P20340;Q14964	1;1;1	1;1;1	1;1;1	Ras-related protein Rab-6B;Ras-related protein Rab-6A;Ras-related protein Rab-39A	RAB6B;RAB6A;RAB39A	>sp|Q9NRW1|RAB6B_HUMAN Ras-related protein Rab-6B OS=Homo sapiens GN=RAB6B PE=1 SV=1;>sp|P20340|RAB6A_HUMAN Ras-related protein Rab-6A OS=Homo sapiens GN=RAB6A PE=1 SV=3;>sp|Q14964|RB39A_HUMAN Ras-related protein Rab-39A OS=Homo sapiens GN=RAB39A PE=1 SV=2	3	1	1	1	1	1	1	1	1	1	1	1	1	1	1	1	1	1	1	1	1	1	1	1	1	1	1	1	1	1	1	1	1	1	1	1	1	1	1	1	5.3	5.3
P20700	P20700	7	6	6	Lamin-B1	LMNB1	>sp|P20700|LMNB1_HUMAN Lamin-B1 OS=Homo sapiens GN=LMNB1 PE=1 SV=2	1	7	6	6	2	2	1	4	4	5	3	3	2	4	4	4	2	2	1	3	3	4	3	3	2	3	3	3	2	2	1	3	3	4	3	3	2	3	3	3	13.5	12.1
P20962	P20962	2	2	2	Parathymosin	PTMS	>sp|P20962|PTMS_HUMAN Parathymosin OS=Homo sapiens GN=PTMS PE=1 SV=2	1	2	2	2	1	1	1	1	1	1	1	1	1	2	2	2	1	1	1	1	1	1	1	1	1	2	2	2	1	1	1	1	1	1	1	1	1	2	2	2	22.5	22.5
P21266;P46439;P28161	P21266	3;1;1	3;1;1	3;1;1	Glutathione S-transferase Mu 3	GSTM3	>sp|P21266|GSTM3_HUMAN Glutathione S-transferase Mu 3 OS=Homo sapiens GN=GSTM3 PE=1 SV=3	3	3	3	3	2	1	0	2	3	2	2	2	1	2	2	2	2	1	0	2	3	2	2	2	1	2	2	2	2	1	0	2	3	2	2	2	1	2	2	2	15.1	15.1
P21291	P21291	1	1	1	Cysteine and glycine-rich protein 1	CSRP1	>sp|P21291|CSRP1_HUMAN Cysteine and glycine-rich protein 1 OS=Homo sapiens GN=CSRP1 PE=1 SV=3	1	1	1	1	0	0	0	1	1	1	0	0	0	1	1	1	0	0	0	1	1	1	0	0	0	1	1	1	0	0	0	1	1	1	0	0	0	1	1	1	5.2	5.2
P21333;Q14315	P21333	12;1	12;1	10;0	Filamin-A	FLNA	>sp|P21333|FLNA_HUMAN Filamin-A OS=Homo sapiens GN=FLNA PE=1 SV=4	2	12	12	10	8	7	8	9	10	7	8	8	4	9	10	9	8	7	8	9	10	7	8	8	4	9	10	9	7	6	7	7	8	5	7	7	3	8	8	8	6.2	6.2
P21796	P21796	6	6	6	Voltage-dependent anion-selective channel protein 1	VDAC1	>sp|P21796|VDAC1_HUMAN Voltage-dependent anion-selective channel protein 1 OS=Homo sapiens GN=VDAC1 PE=1 SV=2	1	6	6	6	6	6	6	4	4	5	6	6	5	5	5	4	6	6	6	4	4	5	6	6	5	5	5	4	6	6	6	4	4	5	6	6	5	5	5	4	26.9	26.9
P22102	P22102	7	7	7	Trifunctional purine biosynthetic protein adenosine-3;Phosphoribosylamine--glycine ligase;Phosphoribosylformylglycinamidine cyclo-ligase;Phosphoribosylglycinamide formyltransferase	GART	>sp|P22102|PUR2_HUMAN Trifunctional purine biosynthetic protein adenosine-3 OS=Homo sapiens GN=GART PE=1 SV=1	1	7	7	7	6	5	6	4	6	5	5	6	4	6	5	5	6	5	6	4	6	5	5	6	4	6	5	5	6	5	6	4	6	5	5	6	4	6	5	5	8.8	8.8
P22234	P22234	6	6	6	Multifunctional protein ADE2;Phosphoribosylaminoimidazole-succinocarboxamide synthase;Phosphoribosylaminoimidazole carboxylase	PAICS	>sp|P22234|PUR6_HUMAN Multifunctional protein ADE2 OS=Homo sapiens GN=PAICS PE=1 SV=3	1	6	6	6	4	4	6	2	3	3	2	5	3	3	3	2	4	4	6	2	3	3	2	5	3	3	3	2	4	4	6	2	3	3	2	5	3	3	3	2	18.8	18.8
P22314	P22314	13	13	13	Ubiquitin-like modifier-activating enzyme 1	UBA1	>sp|P22314|UBA1_HUMAN Ubiquitin-like modifier-activating enzyme 1 OS=Homo sapiens GN=UBA1 PE=1 SV=3	1	13	13	13	12	12	12	9	7	11	11	12	8	9	9	9	12	12	12	9	7	11	11	12	8	9	9	9	12	12	12	9	7	11	11	12	8	9	9	9	19.2	19.2
P22392;O60361	P22392;O60361	4;3	4;3	1;1	Nucleoside diphosphate kinase B;Putative nucleoside diphosphate kinase	NME2;NME2P1	>sp|P22392|NDKB_HUMAN Nucleoside diphosphate kinase B OS=Homo sapiens GN=NME2 PE=1 SV=1;>sp|O60361|NDK8_HUMAN Putative nucleoside diphosphate kinase OS=Homo sapiens GN=NME2P1 PE=5 SV=1	2	4	4	1	3	3	4	4	4	4	4	4	3	4	4	4	3	3	4	4	4	4	4	4	3	4	4	4	1	1	1	1	1	1	1	1	1	1	1	1	31.6	31.6
P22626	P22626	14	13	13	Heterogeneous nuclear ribonucleoproteins A2/B1	HNRNPA2B1	>sp|P22626|ROA2_HUMAN Heterogeneous nuclear ribonucleoproteins A2/B1 OS=Homo sapiens GN=HNRNPA2B1 PE=1 SV=2	1	14	13	13	12	13	12	9	8	9	13	11	11	8	9	8	11	12	11	8	7	8	12	10	10	7	8	7	11	12	11	8	7	8	12	10	10	7	8	7	44.8	44.8
P22695	P22695	4	4	4	Cytochrome b-c1 complex subunit 2, mitochondrial	UQCRC2	>sp|P22695|QCR2_HUMAN Cytochrome b-c1 complex subunit 2, mitochondrial OS=Homo sapiens GN=UQCRC2 PE=1 SV=3	1	4	4	4	4	3	3	3	1	3	2	2	3	1	2	3	4	3	3	3	1	3	2	2	3	1	2	3	4	3	3	3	1	3	2	2	3	1	2	3	13.7	13.7
P23246	P23246	7	7	7	Splicing factor, proline- and glutamine-rich	SFPQ	>sp|P23246|SFPQ_HUMAN Splicing factor, proline- and glutamine-rich OS=Homo sapiens GN=SFPQ PE=1 SV=2	1	7	7	7	4	5	3	4	3	3	5	4	3	3	4	3	4	5	3	4	3	3	5	4	3	3	4	3	4	5	3	4	3	3	5	4	3	3	4	3	10.9	10.9
P23284	P23284	3	3	3	Peptidyl-prolyl cis-trans isomerase B	PPIB	>sp|P23284|PPIB_HUMAN Peptidyl-prolyl cis-trans isomerase B OS=Homo sapiens GN=PPIB PE=1 SV=2	1	3	3	3	3	2	2	2	2	0	3	3	3	1	1	1	3	2	2	2	2	0	3	3	3	1	1	1	3	2	2	2	2	0	3	3	3	1	1	1	16.2	16.2
P23396	P23396	7	7	7	40S ribosomal protein S3	RPS3	>sp|P23396|RS3_HUMAN 40S ribosomal protein S3 OS=Homo sapiens GN=RPS3 PE=1 SV=2	1	7	7	7	6	5	7	6	6	6	3	5	5	5	5	5	6	5	7	6	6	6	3	5	5	5	5	5	6	5	7	6	6	6	3	5	5	5	5	5	32.5	32.5
P23526	P23526	6	6	6	Adenosylhomocysteinase	AHCY	>sp|P23526|SAHH_HUMAN Adenosylhomocysteinase OS=Homo sapiens GN=AHCY PE=1 SV=4	1	6	6	6	4	3	6	3	4	3	5	4	1	4	4	4	4	3	6	3	4	3	5	4	1	4	4	4	4	3	6	3	4	3	5	4	1	4	4	4	15.7	15.7
P23528;Q9Y281	P23528	8;2	8;2	8;2	Cofilin-1	CFL1	>sp|P23528|COF1_HUMAN Cofilin-1 OS=Homo sapiens GN=CFL1 PE=1 SV=3	2	8	8	8	6	6	7	3	4	5	7	5	6	5	3	5	6	6	7	3	4	5	7	5	6	5	3	5	6	6	7	3	4	5	7	5	6	5	3	5	64.5	64.5
P23588	P23588	3	3	3	Eukaryotic translation initiation factor 4B	EIF4B	>sp|P23588|IF4B_HUMAN Eukaryotic translation initiation factor 4B OS=Homo sapiens GN=EIF4B PE=1 SV=2	1	3	3	3	1	0	1	1	1	1	2	1	0	2	1	1	1	0	1	1	1	1	2	1	0	2	1	1	1	0	1	1	1	1	2	1	0	2	1	1	9.3	9.3
P23921	P23921	2	2	2	Ribonucleoside-diphosphate reductase large subunit	RRM1	>sp|P23921|RIR1_HUMAN Ribonucleoside-diphosphate reductase large subunit OS=Homo sapiens GN=RRM1 PE=1 SV=1	1	2	2	2	1	1	1	2	2	2	0	0	1	2	2	2	1	1	1	2	2	2	0	0	1	2	2	2	1	1	1	2	2	2	0	0	1	2	2	2	2.9	2.9
P24534	P24534	2	2	2	Elongation factor 1-beta	EEF1B2	>sp|P24534|EF1B_HUMAN Elongation factor 1-beta OS=Homo sapiens GN=EEF1B2 PE=1 SV=3	1	2	2	2	1	2	2	2	2	1	0	1	2	0	1	1	1	2	2	2	2	1	0	1	2	0	1	1	1	2	2	2	2	1	0	1	2	0	1	1	12.4	12.4
P24539	P24539	3	3	3	ATP synthase subunit b, mitochondrial	ATP5F1	>sp|P24539|AT5F1_HUMAN ATP synthase F(0) complex subunit B1, mitochondrial OS=Homo sapiens GN=ATP5F1 PE=1 SV=2	1	3	3	3	1	1	1	3	3	3	1	1	1	3	3	3	1	1	1	3	3	3	1	1	1	3	3	3	1	1	1	3	3	3	1	1	1	3	3	3	9.8	9.8
P24752	P24752	2	2	2	Acetyl-CoA acetyltransferase, mitochondrial	ACAT1	>sp|P24752|THIL_HUMAN Acetyl-CoA acetyltransferase, mitochondrial OS=Homo sapiens GN=ACAT1 PE=1 SV=1	1	2	2	2	1	1	1	2	2	2	1	1	0	2	2	1	1	1	1	2	2	2	1	1	0	2	2	1	1	1	1	2	2	2	1	1	0	2	2	1	6.1	6.1
P25205	P25205	2	2	2	DNA replication licensing factor MCM3	MCM3	>sp|P25205|MCM3_HUMAN DNA replication licensing factor MCM3 OS=Homo sapiens GN=MCM3 PE=1 SV=3	1	2	2	2	1	2	2	1	2	1	1	1	1	1	1	1	1	2	2	1	2	1	1	1	1	1	1	1	1	2	2	1	2	1	1	1	1	1	1	1	3.2	3.2
P25398	P25398	1	1	1	40S ribosomal protein S12	RPS12	>sp|P25398|RS12_HUMAN 40S ribosomal protein S12 OS=Homo sapiens GN=RPS12 PE=1 SV=3	1	1	1	1	0	0	0	0	0	0	1	1	0	0	0	0	0	0	0	0	0	0	1	1	0	0	0	0	0	0	0	0	0	0	1	1	0	0	0	0	16.7	16.7
P25705	P25705	19	19	19	ATP synthase subunit alpha, mitochondrial	ATP5A1	>sp|P25705|ATPA_HUMAN ATP synthase subunit alpha, mitochondrial OS=Homo sapiens GN=ATP5A1 PE=1 SV=1	1	19	19	19	16	16	16	9	11	12	14	13	12	12	11	11	16	16	16	9	11	12	14	13	12	12	11	11	16	16	16	9	11	12	14	13	12	12	11	11	40	40
P25786	P25786	2	2	2	Proteasome subunit alpha type-1	PSMA1	>sp|P25786|PSA1_HUMAN Proteasome subunit alpha type-1 OS=Homo sapiens GN=PSMA1 PE=1 SV=1	1	2	2	2	0	0	1	0	2	1	0	1	1	1	1	1	0	0	1	0	2	1	0	1	1	1	1	1	0	0	1	0	2	1	0	1	1	1	1	1	10.3	10.3
P25815	P25815	1	1	1	Protein S100-P	S100P	>sp|P25815|S100P_HUMAN Protein S100-P OS=Homo sapiens GN=S100P PE=1 SV=2	1	1	1	1	1	1	1	1	1	1	1	1	1	1	1	1	1	1	1	1	1	1	1	1	1	1	1	1	1	1	1	1	1	1	1	1	1	1	1	1	13.7	13.7
P26038;P35241	P26038	5;1	5;1	4;0	Moesin	MSN	>sp|P26038|MOES_HUMAN Moesin OS=Homo sapiens GN=MSN PE=1 SV=3	2	5	5	4	3	3	2	4	4	3	3	3	1	4	4	4	3	3	2	4	4	3	3	3	1	4	4	4	2	2	1	3	3	3	2	2	0	3	3	3	9.4	9.4
P26368	P26368	13	13	13	Splicing factor U2AF 65 kDa subunit	U2AF2	>sp|P26368|U2AF2_HUMAN Splicing factor U2AF 65 kDa subunit OS=Homo sapiens GN=U2AF2 PE=1 SV=4	1	13	13	13	13	10	12	1	2	3	0	8	6	4	5	7	13	10	12	1	2	3	0	8	6	4	5	7	13	10	12	1	2	3	0	8	6	4	5	7	37.1	37.1
P26373	P26373	5	5	5	60S ribosomal protein L13	RPL13	>sp|P26373|RL13_HUMAN 60S ribosomal protein L13 OS=Homo sapiens GN=RPL13 PE=1 SV=4	1	5	5	5	4	4	4	5	3	4	1	3	3	2	3	1	4	4	4	5	3	4	1	3	3	2	3	1	4	4	4	5	3	4	1	3	3	2	3	1	23.7	23.7
P26447	P26447	2	2	2	Protein S100-A4	S100A4	>sp|P26447|S10A4_HUMAN Protein S100-A4 OS=Homo sapiens GN=S100A4 PE=1 SV=1	1	2	2	2	2	2	2	2	2	2	2	2	2	2	2	2	2	2	2	2	2	2	2	2	2	2	2	2	2	2	2	2	2	2	2	2	2	2	2	2	18.8	18.8
P26599;O95758	P26599	8;1	8;1	8;1	Polypyrimidine tract-binding protein 1	PTBP1	>sp|P26599|PTBP1_HUMAN Polypyrimidine tract-binding protein 1 OS=Homo sapiens GN=PTBP1 PE=1 SV=1	2	8	8	8	3	5	5	7	7	7	5	5	3	5	7	8	3	5	5	7	7	7	5	5	3	5	7	8	3	5	5	7	7	7	5	5	3	5	7	8	22	22
P26639	P26639	8	8	8	Threonine--tRNA ligase, cytoplasmic	TARS	>sp|P26639|SYTC_HUMAN Threonine--tRNA ligase, cytoplasmic OS=Homo sapiens GN=TARS PE=1 SV=3	1	8	8	8	4	3	5	6	6	8	5	4	3	4	6	6	4	3	5	6	6	8	5	4	3	4	6	6	4	3	5	6	6	8	5	4	3	4	6	6	12.6	12.6
P26640	P26640	6	6	6	Valine--tRNA ligase	VARS	>sp|P26640|SYVC_HUMAN Valine--tRNA ligase OS=Homo sapiens GN=VARS PE=1 SV=4	1	6	6	6	3	5	3	5	6	5	3	2	2	5	4	4	3	5	3	5	6	5	3	2	2	5	4	4	3	5	3	5	6	5	3	2	2	5	4	4	6.4	6.4
P26641	P26641	7	7	7	Elongation factor 1-gamma	EEF1G	>sp|P26641|EF1G_HUMAN Elongation factor 1-gamma OS=Homo sapiens GN=EEF1G PE=1 SV=3	1	7	7	7	6	5	6	7	6	6	6	5	5	6	6	6	6	5	6	7	6	6	6	5	5	6	6	6	6	5	6	7	6	6	6	5	5	6	6	6	19	19
P27348	P27348	4	2	2	14-3-3 protein theta	YWHAQ	>sp|P27348|1433T_HUMAN 14-3-3 protein theta OS=Homo sapiens GN=YWHAQ PE=1 SV=1	1	4	2	2	3	0	3	3	4	4	3	3	2	4	3	4	2	0	2	2	2	2	2	2	1	2	1	2	2	0	2	2	2	2	2	2	1	2	1	2	18	10.2
P27708	P27708	2	2	2	CAD protein;Glutamine-dependent carbamoyl-phosphate synthase;Aspartate carbamoyltransferase;Dihydroorotase	CAD	>sp|P27708|PYR1_HUMAN CAD protein OS=Homo sapiens GN=CAD PE=1 SV=3	1	2	2	2	2	1	1	0	0	1	0	0	1	0	1	0	2	1	1	0	0	1	0	0	1	0	1	0	2	1	1	0	0	1	0	0	1	0	1	0	1.1	1.1
P27797	P27797	8	8	8	Calreticulin	CALR	>sp|P27797|CALR_HUMAN Calreticulin OS=Homo sapiens GN=CALR PE=1 SV=1	1	8	8	8	7	7	7	5	6	6	8	8	6	5	5	4	7	7	7	5	6	6	8	8	6	5	5	4	7	7	7	5	6	6	8	8	6	5	5	4	22.8	22.8
P27816	P27816	8	8	8	Microtubule-associated protein 4	MAP4	>sp|P27816|MAP4_HUMAN Microtubule-associated protein 4 OS=Homo sapiens GN=MAP4 PE=1 SV=3	1	8	8	8	5	8	8	4	5	7	4	4	3	6	5	6	5	8	8	4	5	7	4	4	3	6	5	6	5	8	8	4	5	7	4	4	3	6	5	6	10.6	10.6
P27824	P27824	5	5	5	Calnexin	CANX	>sp|P27824|CALX_HUMAN Calnexin OS=Homo sapiens GN=CANX PE=1 SV=2	1	5	5	5	3	2	1	2	2	2	5	4	4	2	2	2	3	2	1	2	2	2	5	4	4	2	2	2	3	2	1	2	2	2	5	4	4	2	2	2	10.5	10.5
P28066	P28066	3	3	3	Proteasome subunit alpha type-5	PSMA5	>sp|P28066|PSA5_HUMAN Proteasome subunit alpha type-5 OS=Homo sapiens GN=PSMA5 PE=1 SV=3	1	3	3	3	2	3	1	1	1	2	3	3	3	1	2	2	2	3	1	1	1	2	3	3	3	1	2	2	2	3	1	1	1	2	3	3	3	1	2	2	17	17
P28072	P28072	3	3	3	Proteasome subunit beta type-6	PSMB6	>sp|P28072|PSB6_HUMAN Proteasome subunit beta type-6 OS=Homo sapiens GN=PSMB6 PE=1 SV=4	1	3	3	3	3	3	2	3	3	3	3	2	2	3	3	3	3	3	2	3	3	3	3	2	2	3	3	3	3	3	2	3	3	3	3	2	2	3	3	3	13	13
P28074	P28074	3	3	3	Proteasome subunit beta type-5	PSMB5	>sp|P28074|PSB5_HUMAN Proteasome subunit beta type-5 OS=Homo sapiens GN=PSMB5 PE=1 SV=3	1	3	3	3	3	3	2	1	2	2	3	3	3	2	2	2	3	3	2	1	2	2	3	3	3	2	2	2	3	3	2	1	2	2	3	3	3	2	2	2	14.1	14.1
P29401	P29401	4	4	4	Transketolase	TKT	>sp|P29401|TKT_HUMAN Transketolase OS=Homo sapiens GN=TKT PE=1 SV=3	1	4	4	4	2	2	3	1	1	2	4	4	3	1	1	2	2	2	3	1	1	2	4	4	3	1	1	2	2	2	3	1	1	2	4	4	3	1	1	2	13.3	13.3
P29692	P29692	5	5	5	Elongation factor 1-delta	EEF1D	>sp|P29692|EF1D_HUMAN Elongation factor 1-delta OS=Homo sapiens GN=EEF1D PE=1 SV=5	1	5	5	5	5	5	5	5	5	5	5	5	4	5	5	5	5	5	5	5	5	5	5	5	4	5	5	5	5	5	5	5	5	5	5	5	4	5	5	5	24.9	24.9
P29966	P29966	2	2	2	Myristoylated alanine-rich C-kinase substrate	MARCKS	>sp|P29966|MARCS_HUMAN Myristoylated alanine-rich C-kinase substrate OS=Homo sapiens GN=MARCKS PE=1 SV=4	1	2	2	2	1	1	1	1	2	2	1	1	1	2	2	2	1	1	1	1	2	2	1	1	1	2	2	2	1	1	1	1	2	2	1	1	1	2	2	2	10.2	10.2
P30041	P30041	7	7	7	Peroxiredoxin-6	PRDX6	>sp|P30041|PRDX6_HUMAN Peroxiredoxin-6 OS=Homo sapiens GN=PRDX6 PE=1 SV=3	1	7	7	7	6	5	4	5	4	5	7	7	5	5	5	6	6	5	4	5	4	5	7	7	5	5	5	6	6	5	4	5	4	5	7	7	5	5	5	6	40.6	40.6
P30048	P30048	3	3	3	Thioredoxin-dependent peroxide reductase, mitochondrial	PRDX3	>sp|P30048|PRDX3_HUMAN Thioredoxin-dependent peroxide reductase, mitochondrial OS=Homo sapiens GN=PRDX3 PE=1 SV=3	1	3	3	3	3	3	3	2	2	2	3	3	3	3	2	1	3	3	3	2	2	2	3	3	3	3	2	1	3	3	3	2	2	2	3	3	3	3	2	1	14.5	14.5
P30050	P30050	3	3	3	60S ribosomal protein L12	RPL12	>sp|P30050|RL12_HUMAN 60S ribosomal protein L12 OS=Homo sapiens GN=RPL12 PE=1 SV=1	1	3	3	3	3	1	3	3	3	3	1	1	3	1	3	0	3	1	3	3	3	3	1	1	3	1	3	0	3	1	3	3	3	3	1	1	3	1	3	0	28.5	28.5
P30084	P30084	4	4	4	Enoyl-CoA hydratase, mitochondrial	ECHS1	>sp|P30084|ECHM_HUMAN Enoyl-CoA hydratase, mitochondrial OS=Homo sapiens GN=ECHS1 PE=1 SV=4	1	4	4	4	1	1	3	1	1	1	1	3	1	1	1	1	1	1	3	1	1	1	1	3	1	1	1	1	1	1	3	1	1	1	1	3	1	1	1	1	23.4	23.4
P30086	P30086	1	1	1	Phosphatidylethanolamine-binding protein 1;Hippocampal cholinergic neurostimulating peptide	PEBP1	>sp|P30086|PEBP1_HUMAN Phosphatidylethanolamine-binding protein 1 OS=Homo sapiens GN=PEBP1 PE=1 SV=3	1	1	1	1	0	0	0	1	0	0	1	1	0	0	0	0	0	0	0	1	0	0	1	1	0	0	0	0	0	0	0	1	0	0	1	1	0	0	0	0	10.7	10.7
P30101	P30101	8	8	8	Protein disulfide-isomerase A3	PDIA3	>sp|P30101|PDIA3_HUMAN Protein disulfide-isomerase A3 OS=Homo sapiens GN=PDIA3 PE=1 SV=4	1	8	8	8	5	5	6	5	6	6	6	6	4	6	7	7	5	5	6	5	6	6	6	6	4	6	7	7	5	5	6	5	6	6	6	6	4	6	7	7	20.4	20.4
P30153;P30154	P30153	3;1	3;1	3;1	Serine/threonine-protein phosphatase 2A 65 kDa regulatory subunit A alpha isoform	PPP2R1A	>sp|P30153|2AAA_HUMAN Serine/threonine-protein phosphatase 2A 65 kDa regulatory subunit A alpha isoform OS=Homo sapiens GN=PPP2R1A PE=1 SV=4	2	3	3	3	1	2	1	1	2	2	1	1	1	1	3	2	1	2	1	1	2	2	1	1	1	1	3	2	1	2	1	1	2	2	1	1	1	1	3	2	6.5	6.5
P31025;Q5VSP4	P31025;Q5VSP4	2;1	2;1	2;1	Lipocalin-1;Putative lipocalin 1-like protein 1	LCN1;LCN1P1	>sp|P31025|LCN1_HUMAN Lipocalin-1 OS=Homo sapiens GN=LCN1 PE=1 SV=1;>sp|Q5VSP4|LC1L1_HUMAN Putative lipocalin 1-like protein 1 OS=Homo sapiens GN=LCN1P1 PE=5 SV=1	2	2	2	2	1	0	0	1	0	0	0	0	1	1	1	2	1	0	0	1	0	0	0	0	1	1	1	2	1	0	0	1	0	0	0	0	1	1	1	2	12.5	12.5
P31040	P31040	4	4	4	Succinate dehydrogenase [ubiquinone] flavoprotein subunit, mitochondrial	SDHA	>sp|P31040|SDHA_HUMAN Succinate dehydrogenase [ubiquinone] flavoprotein subunit, mitochondrial OS=Homo sapiens GN=SDHA PE=1 SV=2	1	4	4	4	3	2	3	1	1	2	2	2	2	1	2	2	3	2	3	1	1	2	2	2	2	1	2	2	3	2	3	1	1	2	2	2	2	1	2	2	8.4	8.4
P31151	P31151	1	1	1	Protein S100-A7	S100A7	>sp|P31151|S10A7_HUMAN Protein S100-A7 OS=Homo sapiens GN=S100A7 PE=1 SV=4	1	1	1	1	0	0	0	0	0	0	0	0	0	0	1	0	0	0	0	0	0	0	0	0	0	0	1	0	0	0	0	0	0	0	0	0	0	0	1	0	10.9	10.9
P31153	P31153	2	2	2	S-adenosylmethionine synthase isoform type-2	MAT2A	>sp|P31153|METK2_HUMAN S-adenosylmethionine synthase isoform type-2 OS=Homo sapiens GN=MAT2A PE=1 SV=1	1	2	2	2	2	2	2	1	1	1	2	2	2	1	1	1	2	2	2	1	1	1	2	2	2	1	1	1	2	2	2	1	1	1	2	2	2	1	1	1	6.6	6.6
P31327	P31327	35	35	35	Carbamoyl-phosphate synthase [ammonia], mitochondrial	CPS1	>sp|P31327|CPSM_HUMAN Carbamoyl-phosphate synthase [ammonia], mitochondrial OS=Homo sapiens GN=CPS1 PE=1 SV=2	1	35	35	35	31	32	32	25	28	29	30	30	22	24	26	26	31	32	32	25	28	29	30	30	22	24	26	26	31	32	32	25	28	29	30	30	22	24	26	26	30.8	30.8
P31689	P31689	5	5	5	DnaJ homolog subfamily A member 1	DNAJA1	>sp|P31689|DNJA1_HUMAN DnaJ homolog subfamily A member 1 OS=Homo sapiens GN=DNAJA1 PE=1 SV=2	1	5	5	5	4	4	5	4	4	3	3	3	1	3	2	3	4	4	5	4	4	3	3	3	1	3	2	3	4	4	5	4	4	3	3	3	1	3	2	3	17.6	17.6
P31930	P31930	3	3	3	Cytochrome b-c1 complex subunit 1, mitochondrial	UQCRC1	>sp|P31930|QCR1_HUMAN Cytochrome b-c1 complex subunit 1, mitochondrial OS=Homo sapiens GN=UQCRC1 PE=1 SV=3	1	3	3	3	1	1	1	2	2	2	2	1	1	2	2	2	1	1	1	2	2	2	2	1	1	2	2	2	1	1	1	2	2	2	2	1	1	2	2	2	6.7	6.7
P31943;P55795	P31943	8;3	8;3	6;2	Heterogeneous nuclear ribonucleoprotein H;Heterogeneous nuclear ribonucleoprotein H, N-terminally processed	HNRNPH1	>sp|P31943|HNRH1_HUMAN Heterogeneous nuclear ribonucleoprotein H OS=Homo sapiens GN=HNRNPH1 PE=1 SV=4	2	8	8	6	7	8	8	7	6	5	8	8	8	6	7	5	7	8	8	7	6	5	8	8	8	6	7	5	6	6	6	5	4	3	6	6	6	4	5	3	24.9	24.9
P31946;Q04917;P31947	P31946	7;1;1	5;0;0	3;0;0	14-3-3 protein beta/alpha;14-3-3 protein beta/alpha, N-terminally processed	YWHAB	>sp|P31946|1433B_HUMAN 14-3-3 protein beta/alpha OS=Homo sapiens GN=YWHAB PE=1 SV=3	3	7	5	3	3	1	3	3	4	4	5	6	1	4	4	4	2	1	2	2	2	2	4	5	0	2	2	2	1	0	1	1	0	1	3	3	0	1	1	1	35	27.2
P31948	P31948	3	3	3	Stress-induced-phosphoprotein 1	STIP1	>sp|P31948|STIP1_HUMAN Stress-induced-phosphoprotein 1 OS=Homo sapiens GN=STIP1 PE=1 SV=1	1	3	3	3	1	3	2	3	3	3	3	2	1	3	3	2	1	3	2	3	3	3	3	2	1	3	3	2	1	3	2	3	3	3	3	2	1	3	3	2	7.7	7.7
P31949	P31949	6	6	6	Protein S100-A11	S100A11	>sp|P31949|S10AB_HUMAN Protein S100-A11 OS=Homo sapiens GN=S100A11 PE=1 SV=2	1	6	6	6	4	5	5	4	4	4	5	5	5	4	4	4	4	5	5	4	4	4	5	5	5	4	4	4	4	5	5	4	4	4	5	5	5	4	4	4	52.4	52.4
P32119	P32119	5	4	4	Peroxiredoxin-2	PRDX2	>sp|P32119|PRDX2_HUMAN Peroxiredoxin-2 OS=Homo sapiens GN=PRDX2 PE=1 SV=5	1	5	4	4	5	4	3	4	4	4	4	5	3	4	4	4	4	3	3	3	3	3	3	4	2	3	3	3	4	3	3	3	3	3	3	4	2	3	3	3	24.2	18.7
P32321	P32321	1	1	1	Deoxycytidylate deaminase	DCTD	>sp|P32321|DCTD_HUMAN Deoxycytidylate deaminase OS=Homo sapiens GN=DCTD PE=1 SV=2	1	1	1	1	0	0	0	0	0	0	0	1	1	1	1	1	0	0	0	0	0	0	0	1	1	1	1	1	0	0	0	0	0	0	0	1	1	1	1	1	10.1	10.1
P32322;Q96C36	P32322;Q96C36	2;1	2;1	2;1	Pyrroline-5-carboxylate reductase 1, mitochondrial;Pyrroline-5-carboxylate reductase 2	PYCR1;PYCR2	>sp|P32322|P5CR1_HUMAN Pyrroline-5-carboxylate reductase 1, mitochondrial OS=Homo sapiens GN=PYCR1 PE=1 SV=2;>sp|Q96C36|P5CR2_HUMAN Pyrroline-5-carboxylate reductase 2 OS=Homo sapiens GN=PYCR2 PE=1 SV=1	2	2	2	2	1	2	1	2	2	2	2	2	2	1	2	1	1	2	1	2	2	2	2	2	2	1	2	1	1	2	1	2	2	2	2	2	2	1	2	1	7.5	7.5
P32754	P32754	4	4	4	4-hydroxyphenylpyruvate dioxygenase	HPD	>sp|P32754|HPPD_HUMAN 4-hydroxyphenylpyruvate dioxygenase OS=Homo sapiens GN=HPD PE=1 SV=2	1	4	4	4	3	2	2	3	3	2	2	1	1	3	3	3	3	2	2	3	3	2	2	1	1	3	3	3	3	2	2	3	3	2	2	1	1	3	3	3	12	12
P32969	P32969	2	2	2	60S ribosomal protein L9	RPL9	>sp|P32969|RL9_HUMAN 60S ribosomal protein L9 OS=Homo sapiens GN=RPL9 PE=1 SV=1	1	2	2	2	2	2	1	0	0	0	1	2	1	0	1	0	2	2	1	0	0	0	1	2	1	0	1	0	2	2	1	0	0	0	1	2	1	0	1	0	24	24
P33176;O60282;Q12840	P33176	5;1;1	5;1;1	5;1;1	Kinesin-1 heavy chain	KIF5B	>sp|P33176|KINH_HUMAN Kinesin-1 heavy chain OS=Homo sapiens GN=KIF5B PE=1 SV=1	3	5	5	5	5	3	5	1	1	2	2	3	3	2	2	2	5	3	5	1	1	2	2	3	3	2	2	2	5	3	5	1	1	2	2	3	3	2	2	2	6.5	6.5
P33316	P33316	1	1	1	Deoxyuridine 5-triphosphate nucleotidohydrolase, mitochondrial	DUT	>sp|P33316|DUT_HUMAN Deoxyuridine 5-triphosphate nucleotidohydrolase, mitochondrial OS=Homo sapiens GN=DUT PE=1 SV=4	1	1	1	1	0	0	0	1	0	0	1	1	1	0	1	1	0	0	0	1	0	0	1	1	1	0	1	1	0	0	0	1	0	0	1	1	1	0	1	1	6.7	6.7
P33991	P33991	3	3	3	DNA replication licensing factor MCM4	MCM4	>sp|P33991|MCM4_HUMAN DNA replication licensing factor MCM4 OS=Homo sapiens GN=MCM4 PE=1 SV=5	1	3	3	3	3	2	3	2	2	2	2	1	1	2	2	2	3	2	3	2	2	2	2	1	1	2	2	2	3	2	3	2	2	2	2	1	1	2	2	2	5.4	5.4
P33992	P33992	2	2	2	DNA replication licensing factor MCM5	MCM5	>sp|P33992|MCM5_HUMAN DNA replication licensing factor MCM5 OS=Homo sapiens GN=MCM5 PE=1 SV=5	1	2	2	2	1	0	1	0	1	2	0	2	0	0	0	1	1	0	1	0	1	2	0	2	0	0	0	1	1	0	1	0	1	2	0	2	0	0	0	1	3.8	3.8
P33993	P33993	5	5	5	DNA replication licensing factor MCM7	MCM7	>sp|P33993|MCM7_HUMAN DNA replication licensing factor MCM7 OS=Homo sapiens GN=MCM7 PE=1 SV=4	1	5	5	5	2	4	4	3	4	3	1	1	1	1	2	4	2	4	4	3	4	3	1	1	1	1	2	4	2	4	4	3	4	3	1	1	1	1	2	4	8.9	8.9
P34897;P34896	P34897	8;1	8;1	8;1	Serine hydroxymethyltransferase, mitochondrial	SHMT2	>sp|P34897|GLYM_HUMAN Serine hydroxymethyltransferase, mitochondrial OS=Homo sapiens GN=SHMT2 PE=1 SV=3	2	8	8	8	5	4	6	6	5	6	6	7	4	6	6	6	5	4	6	6	5	6	6	7	4	6	6	6	5	4	6	6	5	6	6	7	4	6	6	6	19.6	19.6
P34932	P34932	4	4	4	Heat shock 70 kDa protein 4	HSPA4	>sp|P34932|HSP74_HUMAN Heat shock 70 kDa protein 4 OS=Homo sapiens GN=HSPA4 PE=1 SV=4	1	4	4	4	3	2	4	3	3	4	3	4	1	4	3	4	3	2	4	3	3	4	3	4	1	4	3	4	3	2	4	3	3	4	3	4	1	4	3	4	6.8	6.8
P35030	P35030	1	1	1	Trypsin-3	PRSS3	>sp|P35030|TRY3_HUMAN Trypsin-3 OS=Homo sapiens GN=PRSS3 PE=1 SV=2	1	1	1	1	1	1	1	1	1	1	0	0	0	1	1	1	1	1	1	1	1	1	0	0	0	1	1	1	1	1	1	1	1	1	0	0	0	1	1	1	4.3	4.3
P35232	P35232	8	8	8	Prohibitin	PHB	>sp|P35232|PHB_HUMAN Prohibitin OS=Homo sapiens GN=PHB PE=1 SV=1	1	8	8	8	4	6	5	8	7	8	6	6	4	8	8	7	4	6	5	8	7	8	6	6	4	8	8	7	4	6	5	8	7	8	6	6	4	8	8	7	35.7	35.7
P35251	P35251	3	3	3	Replication factor C subunit 1	RFC1	>sp|P35251|RFC1_HUMAN Replication factor C subunit 1 OS=Homo sapiens GN=RFC1 PE=1 SV=4	1	3	3	3	3	2	3	1	1	2	0	0	0	0	0	0	3	2	3	1	1	2	0	0	0	0	0	0	3	2	3	1	1	2	0	0	0	0	0	0	3.6	3.6
P35268	P35268	3	3	3	60S ribosomal protein L22	RPL22	>sp|P35268|RL22_HUMAN 60S ribosomal protein L22 OS=Homo sapiens GN=RPL22 PE=1 SV=2	1	3	3	3	3	2	3	1	1	1	2	3	3	2	2	1	3	2	3	1	1	1	2	3	3	2	2	1	3	2	3	1	1	1	2	3	3	2	2	1	30.5	30.5
P35527;CON__P35527	P35527;CON__P35527	28;26	28;26	28;26	Keratin, type I cytoskeletal 9	KRT9	>sp|P35527|K1C9_HUMAN Keratin, type I cytoskeletal 9 OS=Homo sapiens GN=KRT9 PE=1 SV=3;>P35527 SWISS-PROT:P35527 Tax_Id=9606 Gene_Symbol=KRT9 Keratin, type I cytoskeletal 9	2	28	28	28	21	23	23	21	21	19	19	23	21	18	19	26	21	23	23	21	21	19	19	23	21	18	19	26	21	23	23	21	21	19	19	23	21	18	19	26	53.6	53.6
P35579;P35580;P35749;P12883;P13535;Q9UKX3;Q9Y623;P13533;P12882;P11055;Q9UKX2;A7E2Y1	P35579	118;14;12;1;1;1;1;1;1;1;1;1	118;14;12;1;1;1;1;1;1;1;1;1	110;10;4;0;0;0;0;0;0;0;0;0	Myosin-9	MYH9	>sp|P35579|MYH9_HUMAN Myosin-9 OS=Homo sapiens GN=MYH9 PE=1 SV=4	12	118	118	110	91	88	92	96	99	94	67	77	96	93	95	87	91	88	92	96	99	94	67	77	96	93	95	87	86	83	87	88	91	87	61	71	90	86	88	80	54.5	54.5
P35610	P35610	1	1	1	Sterol O-acyltransferase 1	SOAT1	>sp|P35610|SOAT1_HUMAN Sterol O-acyltransferase 1 OS=Homo sapiens GN=SOAT1 PE=1 SV=3	1	1	1	1	1	1	1	0	0	0	0	1	0	0	0	0	1	1	1	0	0	0	0	1	0	0	0	0	1	1	1	0	0	0	0	1	0	0	0	0	2.9	2.9
P35613	P35613	5	5	5	Basigin	BSG	>sp|P35613|BASI_HUMAN Basigin OS=Homo sapiens GN=BSG PE=1 SV=2	1	5	5	5	4	4	4	2	3	4	4	3	3	2	2	2	4	4	4	2	3	4	4	3	3	2	2	2	4	4	4	2	3	4	4	3	3	2	2	2	19.5	19.5
P35908;CON__P35908;Q9NY12;CON__REFSEQ:XP_932229	P35908;CON__P35908	42;41;1;1	39;38;1;1	27;26;1;0	Keratin, type II cytoskeletal 2 epidermal	KRT2	>sp|P35908|K22E_HUMAN Keratin, type II cytoskeletal 2 epidermal OS=Homo sapiens GN=KRT2 PE=1 SV=2;>P35908 SWISS-PROT:P35908 Tax_Id=9606 Gene_Symbol=KRT2 Keratin, type II cytoskeletal 2 epidermal	4	42	39	27	26	31	28	26	29	23	27	36	25	34	35	33	24	29	26	23	27	21	25	34	23	32	33	30	17	20	17	18	20	15	18	23	17	23	25	22	72.9	69.8
P35998	P35998	5	5	5	26S protease regulatory subunit 7	PSMC2	>sp|P35998|PRS7_HUMAN 26S protease regulatory subunit 7 OS=Homo sapiens GN=PSMC2 PE=1 SV=3	1	5	5	5	3	3	3	4	3	3	2	2	2	2	3	2	3	3	3	4	3	3	2	2	2	2	3	2	3	3	3	4	3	3	2	2	2	2	3	2	12.9	12.9
P36542	P36542	7	7	7	ATP synthase subunit gamma, mitochondrial	ATP5C1	>sp|P36542|ATPG_HUMAN ATP synthase subunit gamma, mitochondrial OS=Homo sapiens GN=ATP5C1 PE=1 SV=1	1	7	7	7	6	4	6	6	5	6	4	5	4	4	4	5	6	4	6	6	5	6	4	5	4	4	4	5	6	4	6	6	5	6	4	5	4	4	4	5	26.5	26.5
P36578	P36578	5	5	5	60S ribosomal protein L4	RPL4	>sp|P36578|RL4_HUMAN 60S ribosomal protein L4 OS=Homo sapiens GN=RPL4 PE=1 SV=5	1	5	5	5	3	2	3	2	2	3	0	1	3	1	2	1	3	2	3	2	2	3	0	1	3	1	2	1	3	2	3	2	2	3	0	1	3	1	2	1	19	19
P36776	P36776	2	2	2	Lon protease homolog, mitochondrial	LONP1	>sp|P36776|LONM_HUMAN Lon protease homolog, mitochondrial OS=Homo sapiens GN=LONP1 PE=1 SV=2	1	2	2	2	1	1	1	2	2	2	2	2	0	1	1	0	1	1	1	2	2	2	2	2	0	1	1	0	1	1	1	2	2	2	2	2	0	1	1	0	2.1	2.1
P36871	P36871	2	2	2	Phosphoglucomutase-1	PGM1	>sp|P36871|PGM1_HUMAN Phosphoglucomutase-1 OS=Homo sapiens GN=PGM1 PE=1 SV=3	1	2	2	2	0	0	0	1	1	1	0	0	0	1	1	1	0	0	0	1	1	1	0	0	0	1	1	1	0	0	0	1	1	1	0	0	0	1	1	1	5	5
P36873;P62140;P62136	P36873;P62140;P62136	2;2;2	2;2;2	2;2;2	Serine/threonine-protein phosphatase PP1-gamma catalytic subunit;Serine/threonine-protein phosphatase PP1-beta catalytic subunit;Serine/threonine-protein phosphatase PP1-alpha catalytic subunit	PPP1CC;PPP1CB;PPP1CA	>sp|P36873|PP1G_HUMAN Serine/threonine-protein phosphatase PP1-gamma catalytic subunit OS=Homo sapiens GN=PPP1CC PE=1 SV=1;>sp|P62140|PP1B_HUMAN Serine/threonine-protein phosphatase PP1-beta catalytic subunit OS=Homo sapiens GN=PPP1CB PE=1 SV=3;>sp|P62136|	3	2	2	2	1	0	2	0	1	1	1	1	0	0	1	1	1	0	2	0	1	1	1	1	0	0	1	1	1	0	2	0	1	1	1	1	0	0	1	1	10.8	10.8
P36957	P36957	1	1	1	Dihydrolipoyllysine-residue succinyltransferase component of 2-oxoglutarate dehydrogenase complex, mitochondrial	DLST	>sp|P36957|ODO2_HUMAN Dihydrolipoyllysine-residue succinyltransferase component of 2-oxoglutarate dehydrogenase complex, mitochondrial OS=Homo sapiens GN=DLST PE=1 SV=4	1	1	1	1	1	1	1	1	0	0	0	0	0	0	0	0	1	1	1	1	0	0	0	0	0	0	0	0	1	1	1	1	0	0	0	0	0	0	0	0	2.6	2.6
P37108	P37108	2	2	2	Signal recognition particle 14 kDa protein	SRP14	>sp|P37108|SRP14_HUMAN Signal recognition particle 14 kDa protein OS=Homo sapiens GN=SRP14 PE=1 SV=2	1	2	2	2	2	1	1	1	1	1	1	2	2	0	1	1	2	1	1	1	1	1	1	2	2	0	1	1	2	1	1	1	1	1	1	2	2	0	1	1	31.6	31.6
P37802;Q9UI15	P37802	7;1	7;1	7;1	Transgelin-2	TAGLN2	>sp|P37802|TAGL2_HUMAN Transgelin-2 OS=Homo sapiens GN=TAGLN2 PE=1 SV=3	2	7	7	7	5	5	6	3	3	3	6	6	3	4	4	5	5	5	6	3	3	3	6	6	3	4	4	5	5	5	6	3	3	3	6	6	3	4	4	5	47.2	47.2
P37837	P37837	4	4	4	Transaldolase	TALDO1	>sp|P37837|TALDO_HUMAN Transaldolase OS=Homo sapiens GN=TALDO1 PE=1 SV=2	1	4	4	4	4	4	4	4	4	4	4	4	3	4	4	4	4	4	4	4	4	4	4	4	3	4	4	4	4	4	4	4	4	4	4	4	3	4	4	4	13.9	13.9
P38159;Q96E39;O75526;Q8N7X1	P38159;Q96E39	5;4;1;1	5;4;1;1	5;4;1;1	RNA-binding motif protein, X chromosome;RNA-binding motif protein, X chromosome, N-terminally processed;RNA binding motif protein, X-linked-like-1	RBMX;RBMXL1	>sp|P38159|RBMX_HUMAN RNA-binding motif protein, X chromosome OS=Homo sapiens GN=RBMX PE=1 SV=3;>sp|Q96E39|RMXL1_HUMAN RNA binding motif protein, X-linked-like-1 OS=Homo sapiens GN=RBMXL1 PE=1 SV=1	4	5	5	5	3	3	4	4	4	4	3	3	3	2	3	2	3	3	4	4	4	4	3	3	3	2	3	2	3	3	4	4	4	4	3	3	3	2	3	2	13.6	13.6
P38646	P38646	15	15	15	Stress-70 protein, mitochondrial	HSPA9	>sp|P38646|GRP75_HUMAN Stress-70 protein, mitochondrial OS=Homo sapiens GN=HSPA9 PE=1 SV=2	1	15	15	15	11	12	11	12	13	14	13	13	11	13	13	12	11	12	11	12	13	14	13	13	11	13	13	12	11	12	11	12	13	14	13	13	11	13	13	12	29	29
P38919	P38919	4	2	2	Eukaryotic initiation factor 4A-III;Eukaryotic initiation factor 4A-III, N-terminally processed	EIF4A3	>sp|P38919|IF4A3_HUMAN Eukaryotic initiation factor 4A-III OS=Homo sapiens GN=EIF4A3 PE=1 SV=4	1	4	2	2	4	4	4	2	3	2	2	4	4	1	3	1	2	2	2	0	2	1	1	2	2	1	1	0	2	2	2	0	2	1	1	2	2	1	1	0	11.7	5.8
P39019	P39019	8	8	8	40S ribosomal protein S19	RPS19	>sp|P39019|RS19_HUMAN 40S ribosomal protein S19 OS=Homo sapiens GN=RPS19 PE=1 SV=2	1	8	8	8	8	8	8	6	7	6	3	6	6	4	5	3	8	8	8	6	7	6	3	6	6	4	5	3	8	8	8	6	7	6	3	6	6	4	5	3	44.8	44.8
P39023;Q92901	P39023	8;1	8;1	8;1	60S ribosomal protein L3	RPL3	>sp|P39023|RL3_HUMAN 60S ribosomal protein L3 OS=Homo sapiens GN=RPL3 PE=1 SV=2	2	8	8	8	7	5	7	4	3	3	3	5	4	3	3	2	7	5	7	4	3	3	3	5	4	3	3	2	7	5	7	4	3	3	3	5	4	3	3	2	26.8	26.8
P39656	P39656	2	2	2	Dolichyl-diphosphooligosaccharide--protein glycosyltransferase 48 kDa subunit	DDOST	>sp|P39656|OST48_HUMAN Dolichyl-diphosphooligosaccharide--protein glycosyltransferase 48 kDa subunit OS=Homo sapiens GN=DDOST PE=1 SV=4	1	2	2	2	2	1	1	2	2	2	0	0	0	0	2	2	2	1	1	2	2	2	0	0	0	0	2	2	2	1	1	2	2	2	0	0	0	0	2	2	4.8	4.8
P39748	P39748	3	3	3	Flap endonuclease 1	FEN1	>sp|P39748|FEN1_HUMAN Flap endonuclease 1 OS=Homo sapiens GN=FEN1 PE=1 SV=1	1	3	3	3	2	1	2	1	2	1	1	1	0	1	1	1	2	1	2	1	2	1	1	1	0	1	1	1	2	1	2	1	2	1	1	1	0	1	1	1	12.4	12.4
P40227	P40227	6	6	6	T-complex protein 1 subunit zeta	CCT6A	>sp|P40227|TCPZ_HUMAN T-complex protein 1 subunit zeta OS=Homo sapiens GN=CCT6A PE=1 SV=3	1	6	6	6	3	4	5	2	3	5	6	6	3	3	3	5	3	4	5	2	3	5	6	6	3	3	3	5	3	4	5	2	3	5	6	6	3	3	3	5	19	19
P40429	P40429	2	2	2	60S ribosomal protein L13a	RPL13A	>sp|P40429|RL13A_HUMAN 60S ribosomal protein L13a OS=Homo sapiens GN=RPL13A PE=1 SV=2	1	2	2	2	2	2	2	2	2	2	1	1	2	2	1	0	2	2	2	2	2	2	1	1	2	2	1	0	2	2	2	2	2	2	1	1	2	2	1	0	11.3	11.3
P40925	P40925	2	2	2	Malate dehydrogenase, cytoplasmic	MDH1	>sp|P40925|MDHC_HUMAN Malate dehydrogenase, cytoplasmic OS=Homo sapiens GN=MDH1 PE=1 SV=4	1	2	2	2	1	0	1	1	2	0	1	1	2	2	2	1	1	0	1	1	2	0	1	1	2	2	2	1	1	0	1	1	2	0	1	1	2	2	2	1	8.1	8.1
P40926	P40926	4	4	4	Malate dehydrogenase, mitochondrial	MDH2	>sp|P40926|MDHM_HUMAN Malate dehydrogenase, mitochondrial OS=Homo sapiens GN=MDH2 PE=1 SV=3	1	4	4	4	4	4	3	4	4	4	4	4	3	3	3	4	4	4	3	4	4	4	4	4	3	3	3	4	4	4	3	4	4	4	4	4	3	3	3	4	16	16
P40938	P40938	1	1	1	Replication factor C subunit 3	RFC3	>sp|P40938|RFC3_HUMAN Replication factor C subunit 3 OS=Homo sapiens GN=RFC3 PE=1 SV=2	1	1	1	1	1	0	1	1	1	1	0	0	0	1	1	0	1	0	1	1	1	1	0	0	0	1	1	0	1	0	1	1	1	1	0	0	0	1	1	0	3.9	3.9
P40939	P40939	4	4	4	Trifunctional enzyme subunit alpha, mitochondrial;Long-chain enoyl-CoA hydratase;Long chain 3-hydroxyacyl-CoA dehydrogenase	HADHA	>sp|P40939|ECHA_HUMAN Trifunctional enzyme subunit alpha, mitochondrial OS=Homo sapiens GN=HADHA PE=1 SV=2	1	4	4	4	3	3	3	2	3	2	2	2	2	2	3	1	3	3	3	2	3	2	2	2	2	2	3	1	3	3	3	2	3	2	2	2	2	2	3	1	6.8	6.8
P41091;Q2VIR3	P41091;Q2VIR3	11;9	11;9	11;9	Eukaryotic translation initiation factor 2 subunit 3;Putative eukaryotic translation initiation factor 2 subunit 3-like protein	EIF2S3;EIF2S3L	>sp|P41091|IF2G_HUMAN Eukaryotic translation initiation factor 2 subunit 3 OS=Homo sapiens GN=EIF2S3 PE=1 SV=3;>sp|Q2VIR3|IF2GL_HUMAN Putative eukaryotic translation initiation factor 2 subunit 3-like protein OS=Homo sapiens GN=EIF2S3L PE=5 SV=2	2	11	11	11	8	10	10	5	7	9	8	9	7	5	6	7	8	10	10	5	7	9	8	9	7	5	6	7	8	10	10	5	7	9	8	9	7	5	6	7	36	36
P41252	P41252	7	7	7	Isoleucine--tRNA ligase, cytoplasmic	IARS	>sp|P41252|SYIC_HUMAN Isoleucine--tRNA ligase, cytoplasmic OS=Homo sapiens GN=IARS PE=1 SV=2	1	7	7	7	4	4	6	2	2	2	5	5	3	1	3	1	4	4	6	2	2	2	5	5	3	1	3	1	4	4	6	2	2	2	5	5	3	1	3	1	8.9	8.9
P42166;P42167	P42166;P42167	3;2	3;2	3;2	Lamina-associated polypeptide 2, isoform alpha;Thymopoietin;Thymopentin;Lamina-associated polypeptide 2, isoforms beta/gamma;Thymopoietin;Thymopentin	TMPO	>sp|P42166|LAP2A_HUMAN Lamina-associated polypeptide 2, isoform alpha OS=Homo sapiens GN=TMPO PE=1 SV=2;>sp|P42167|LAP2B_HUMAN Lamina-associated polypeptide 2, isoforms beta/gamma OS=Homo sapiens GN=TMPO PE=1 SV=2	2	3	3	3	2	2	2	2	2	2	3	2	1	2	2	2	2	2	2	2	2	2	3	2	1	2	2	2	2	2	2	2	2	2	3	2	1	2	2	2	5.8	5.8
P42677;Q71UM5	P42677;Q71UM5	3;2	3;2	3;2	40S ribosomal protein S27;40S ribosomal protein S27-like	RPS27;RPS27L	>sp|P42677|RS27_HUMAN 40S ribosomal protein S27 OS=Homo sapiens GN=RPS27 PE=1 SV=3;>sp|Q71UM5|RS27L_HUMAN 40S ribosomal protein S27-like OS=Homo sapiens GN=RPS27L PE=1 SV=3	2	3	3	3	2	2	2	2	2	1	2	2	2	1	1	1	2	2	2	2	2	1	2	2	2	1	1	1	2	2	2	2	2	1	2	2	2	1	1	1	40.5	40.5
P42701	P42701	1	1	1	Interleukin-12 receptor subunit beta-1	IL12RB1	>sp|P42701|I12R1_HUMAN Interleukin-12 receptor subunit beta-1 OS=Homo sapiens GN=IL12RB1 PE=1 SV=1	1	1	1	1	1	1	1	1	1	1	1	1	1	1	1	1	1	1	1	1	1	1	1	1	1	1	1	1	1	1	1	1	1	1	1	1	1	1	1	1	1.7	1.7
P42704	P42704	14	14	14	Leucine-rich PPR motif-containing protein, mitochondrial	LRPPRC	>sp|P42704|LPPRC_HUMAN Leucine-rich PPR motif-containing protein, mitochondrial OS=Homo sapiens GN=LRPPRC PE=1 SV=3	1	14	14	14	11	8	9	10	12	13	11	9	9	11	10	12	11	8	9	10	12	13	11	9	9	11	10	12	11	8	9	10	12	13	11	9	9	11	10	12	12.3	12.3
P42766	P42766	1	1	1	60S ribosomal protein L35	RPL35	>sp|P42766|RL35_HUMAN 60S ribosomal protein L35 OS=Homo sapiens GN=RPL35 PE=1 SV=2	1	1	1	1	1	1	1	0	0	1	0	1	1	1	1	0	1	1	1	0	0	1	0	1	1	1	1	0	1	1	1	0	0	1	0	1	1	1	1	0	8.1	8.1
P43243	P43243	11	11	11	Matrin-3	MATR3	>sp|P43243|MATR3_HUMAN Matrin-3 OS=Homo sapiens GN=MATR3 PE=1 SV=2	1	11	11	11	9	10	10	7	6	8	9	10	8	7	7	7	9	10	10	7	6	8	9	10	8	7	7	7	9	10	10	7	6	8	9	10	8	7	7	7	18.4	18.4
P43246	P43246	2	2	2	DNA mismatch repair protein Msh2	MSH2	>sp|P43246|MSH2_HUMAN DNA mismatch repair protein Msh2 OS=Homo sapiens GN=MSH2 PE=1 SV=1	1	2	2	2	2	2	2	0	0	0	0	1	0	0	0	0	2	2	2	0	0	0	0	1	0	0	0	0	2	2	2	0	0	0	0	1	0	0	0	0	2.7	2.7
P43307	P43307	2	2	2	Translocon-associated protein subunit alpha	SSR1	>sp|P43307|SSRA_HUMAN Translocon-associated protein subunit alpha OS=Homo sapiens GN=SSR1 PE=1 SV=3	1	2	2	2	1	1	2	1	0	0	1	2	0	1	0	1	1	1	2	1	0	0	1	2	0	1	0	1	1	1	2	1	0	0	1	2	0	1	0	1	9.1	9.1
P45880	P45880	7	7	7	Voltage-dependent anion-selective channel protein 2	VDAC2	>sp|P45880|VDAC2_HUMAN Voltage-dependent anion-selective channel protein 2 OS=Homo sapiens GN=VDAC2 PE=1 SV=2	1	7	7	7	2	2	3	3	5	5	5	4	2	3	4	5	2	2	3	3	5	5	5	4	2	3	4	5	2	2	3	3	5	5	5	4	2	3	4	5	27.9	27.9
P46060	P46060	1	1	1	Ran GTPase-activating protein 1	RANGAP1	>sp|P46060|RAGP1_HUMAN Ran GTPase-activating protein 1 OS=Homo sapiens GN=RANGAP1 PE=1 SV=1	1	1	1	1	1	1	1	1	1	1	1	1	1	1	1	0	1	1	1	1	1	1	1	1	1	1	1	0	1	1	1	1	1	1	1	1	1	1	1	0	2	2
P46776	P46776	3	3	3	60S ribosomal protein L27a	RPL27A	>sp|P46776|RL27A_HUMAN 60S ribosomal protein L27a OS=Homo sapiens GN=RPL27A PE=1 SV=2	1	3	3	3	3	3	3	1	1	2	3	2	3	1	1	1	3	3	3	1	1	2	3	2	3	1	1	1	3	3	3	1	1	2	3	2	3	1	1	1	22.3	22.3
P46777	P46777	11	11	11	60S ribosomal protein L5	RPL5	>sp|P46777|RL5_HUMAN 60S ribosomal protein L5 OS=Homo sapiens GN=RPL5 PE=1 SV=3	1	11	11	11	11	11	11	4	3	3	7	9	10	3	4	3	11	11	11	4	3	3	7	9	10	3	4	3	11	11	11	4	3	3	7	9	10	3	4	3	40.1	40.1
P46781	P46781	11	11	11	40S ribosomal protein S9	RPS9	>sp|P46781|RS9_HUMAN 40S ribosomal protein S9 OS=Homo sapiens GN=RPS9 PE=1 SV=3	1	11	11	11	11	11	11	5	6	5	8	11	11	7	8	6	11	11	11	5	6	5	8	11	11	7	8	6	11	11	11	5	6	5	8	11	11	7	8	6	44.3	44.3
P46782	P46782	5	5	5	40S ribosomal protein S5;40S ribosomal protein S5, N-terminally processed	RPS5	>sp|P46782|RS5_HUMAN 40S ribosomal protein S5 OS=Homo sapiens GN=RPS5 PE=1 SV=4	1	5	5	5	4	4	5	4	4	3	2	3	4	3	3	1	4	4	5	4	4	3	2	3	4	3	3	1	4	4	5	4	4	3	2	3	4	3	3	1	31.4	31.4
P46783;Q9NQ39	P46783;Q9NQ39	3;2	3;2	3;2	40S ribosomal protein S10;Putative 40S ribosomal protein S10-like	RPS10;RPS10P5	>sp|P46783|RS10_HUMAN 40S ribosomal protein S10 OS=Homo sapiens GN=RPS10 PE=1 SV=1;>sp|Q9NQ39|RS10L_HUMAN Putative 40S ribosomal protein S10-like OS=Homo sapiens GN=RPS10P5 PE=5 SV=1	2	3	3	3	3	3	3	2	3	2	2	3	2	3	3	1	3	3	3	2	3	2	2	3	2	3	3	1	3	3	3	2	3	2	2	3	2	3	3	1	14.5	14.5
P46940;Q86VI3	P46940	31;2	31;2	30;1	Ras GTPase-activating-like protein IQGAP1	IQGAP1	>sp|P46940|IQGA1_HUMAN Ras GTPase-activating-like protein IQGAP1 OS=Homo sapiens GN=IQGAP1 PE=1 SV=1	2	31	31	30	30	23	28	14	11	11	18	21	13	8	12	10	30	23	28	14	11	11	18	21	13	8	12	10	29	23	27	13	10	10	18	20	12	8	11	9	26.2	26.2
P47897	P47897	1	1	1	Glutamine--tRNA ligase	QARS	>sp|P47897|SYQ_HUMAN Glutamine--tRNA ligase OS=Homo sapiens GN=QARS PE=1 SV=1	1	1	1	1	0	0	0	0	0	0	1	1	0	0	0	0	0	0	0	0	0	0	1	1	0	0	0	0	0	0	0	0	0	0	1	1	0	0	0	0	3	3
P47914	P47914	2	2	2	60S ribosomal protein L29	RPL29	>sp|P47914|RL29_HUMAN 60S ribosomal protein L29 OS=Homo sapiens GN=RPL29 PE=1 SV=2	1	2	2	2	2	2	2	1	1	1	2	2	2	1	1	1	2	2	2	1	1	1	2	2	2	1	1	1	2	2	2	1	1	1	2	2	2	1	1	1	14.5	14.5
P48047	P48047	7	7	7	ATP synthase subunit O, mitochondrial	ATP5O	>sp|P48047|ATPO_HUMAN ATP synthase subunit O, mitochondrial OS=Homo sapiens GN=ATP5O PE=1 SV=1	1	7	7	7	7	6	7	5	6	5	6	7	7	6	6	5	7	6	7	5	6	5	6	7	7	6	6	5	7	6	7	5	6	5	6	7	7	6	6	5	41.8	41.8
P48643	P48643	6	6	6	T-complex protein 1 subunit epsilon	CCT5	>sp|P48643|TCPE_HUMAN T-complex protein 1 subunit epsilon OS=Homo sapiens GN=CCT5 PE=1 SV=1	1	6	6	6	5	5	5	4	4	3	5	4	3	1	2	3	5	5	5	4	4	3	5	4	3	1	2	3	5	5	5	4	4	3	5	4	3	1	2	3	12.9	12.9
P49327	P49327	41	41	41	Fatty acid synthase;[Acyl-carrier-protein] S-acetyltransferase;[Acyl-carrier-protein] S-malonyltransferase;3-oxoacyl-[acyl-carrier-protein] synthase;3-oxoacyl-[acyl-carrier-protein] reductase;3-hydroxyacyl-[acyl-carrier-protein] dehydratase;Enoyl-[acyl-carrier-protein] reductase;Oleoyl-[acyl-carrier-protein] hydrolase	FASN	>sp|P49327|FAS_HUMAN Fatty acid synthase OS=Homo sapiens GN=FASN PE=1 SV=3	1	41	41	41	33	33	35	26	29	31	34	31	27	31	29	28	33	33	35	26	29	31	34	31	27	31	29	28	33	33	35	26	29	31	34	31	27	31	29	28	22.3	22.3
P49368	P49368	13	13	13	T-complex protein 1 subunit gamma	CCT3	>sp|P49368|TCPG_HUMAN T-complex protein 1 subunit gamma OS=Homo sapiens GN=CCT3 PE=1 SV=4	1	13	13	13	9	9	9	9	9	8	9	9	6	10	8	9	9	9	9	9	9	8	9	9	6	10	8	9	9	9	9	9	9	8	9	9	6	10	8	9	29.5	29.5
P49411	P49411	12	12	12	Elongation factor Tu, mitochondrial	TUFM	>sp|P49411|EFTU_HUMAN Elongation factor Tu, mitochondrial OS=Homo sapiens GN=TUFM PE=1 SV=2	1	12	12	12	9	9	9	9	10	10	9	9	7	9	9	9	9	9	9	9	10	10	9	9	7	9	9	9	9	9	9	9	10	10	9	9	7	9	9	9	33.6	33.6
P49588	P49588	8	8	8	Alanine--tRNA ligase, cytoplasmic	AARS	>sp|P49588|SYAC_HUMAN Alanine--tRNA ligase, cytoplasmic OS=Homo sapiens GN=AARS PE=1 SV=2	1	8	8	8	2	2	3	6	4	5	3	3	2	6	7	5	2	2	3	6	4	5	3	3	2	6	7	5	2	2	3	6	4	5	3	3	2	6	7	5	9.9	9.9
P49591	P49591	1	1	1	Serine--tRNA ligase, cytoplasmic	SARS	>sp|P49591|SYSC_HUMAN Serine--tRNA ligase, cytoplasmic OS=Homo sapiens GN=SARS PE=1 SV=3	1	1	1	1	1	1	1	0	0	0	0	1	0	0	0	0	1	1	1	0	0	0	0	1	0	0	0	0	1	1	1	0	0	0	0	1	0	0	0	0	2.5	2.5
P49736	P49736	3	3	3	DNA replication licensing factor MCM2	MCM2	>sp|P49736|MCM2_HUMAN DNA replication licensing factor MCM2 OS=Homo sapiens GN=MCM2 PE=1 SV=4	1	3	3	3	3	3	3	2	1	2	2	3	2	2	2	2	3	3	3	2	1	2	2	3	2	2	2	2	3	3	3	2	1	2	2	3	2	2	2	2	3.9	3.9
P49755	P49755	2	2	2	Transmembrane emp24 domain-containing protein 10	TMED10	>sp|P49755|TMEDA_HUMAN Transmembrane emp24 domain-containing protein 10 OS=Homo sapiens GN=TMED10 PE=1 SV=2	1	2	2	2	1	2	2	1	1	1	1	1	1	0	1	1	1	2	2	1	1	1	1	1	1	0	1	1	1	2	2	1	1	1	1	1	1	0	1	1	12.8	12.8
P49790	P49790	3	3	3	Nuclear pore complex protein Nup153	NUP153	>sp|P49790|NU153_HUMAN Nuclear pore complex protein Nup153 OS=Homo sapiens GN=NUP153 PE=1 SV=2	1	3	3	3	3	0	3	0	0	0	0	1	2	0	0	0	3	0	3	0	0	0	0	1	2	0	0	0	3	0	3	0	0	0	0	1	2	0	0	0	2.6	2.6
P50395	P50395	2	2	2	Rab GDP dissociation inhibitor beta	GDI2	>sp|P50395|GDIB_HUMAN Rab GDP dissociation inhibitor beta OS=Homo sapiens GN=GDI2 PE=1 SV=2	1	2	2	2	2	2	2	2	1	1	1	1	1	2	2	2	2	2	2	2	1	1	1	1	1	2	2	2	2	2	2	2	1	1	1	1	1	2	2	2	6.1	6.1
P50402	P50402	2	2	2	Emerin	EMD	>sp|P50402|EMD_HUMAN Emerin OS=Homo sapiens GN=EMD PE=1 SV=1	1	2	2	2	2	2	1	2	2	2	1	2	2	2	2	2	2	2	1	2	2	2	1	2	2	2	2	2	2	2	1	2	2	2	1	2	2	2	2	2	8.7	8.7
P50454	P50454	5	5	5	Serpin H1	SERPINH1	>sp|P50454|SERPH_HUMAN Serpin H1 OS=Homo sapiens GN=SERPINH1 PE=1 SV=2	1	5	5	5	3	3	5	2	2	2	4	3	1	2	2	2	3	3	5	2	2	2	4	3	1	2	2	2	3	3	5	2	2	2	4	3	1	2	2	2	15.3	15.3
Q8IZP2;P50502;Q8NFI4	Q8IZP2;P50502;Q8NFI4	3;3;2	3;3;2	3;3;2	Putative protein FAM10A4;Hsc70-interacting protein;Putative protein FAM10A5	ST13P4;ST13;ST13P5	>sp|Q8IZP2|ST134_HUMAN Putative protein FAM10A4 OS=Homo sapiens GN=ST13P4 PE=5 SV=1;>sp|P50502|F10A1_HUMAN Hsc70-interacting protein OS=Homo sapiens GN=ST13 PE=1 SV=2;>sp|Q8NFI4|F10A5_HUMAN Putative protein FAM10A5 OS=Homo sapiens GN=ST13P5 PE=5 SV=1	3	3	3	3	2	3	3	3	2	2	3	3	1	3	3	3	2	3	3	3	2	2	3	3	1	3	3	3	2	3	3	3	2	2	3	3	1	3	3	3	15.4	15.4
P50914	P50914	1	1	1	60S ribosomal protein L14	RPL14	>sp|P50914|RL14_HUMAN 60S ribosomal protein L14 OS=Homo sapiens GN=RPL14 PE=1 SV=4	1	1	1	1	1	1	0	1	1	1	0	0	1	0	0	0	1	1	0	1	1	1	0	0	1	0	0	0	1	1	0	1	1	1	0	0	1	0	0	0	5.6	5.6
P50990	P50990	13	13	13	T-complex protein 1 subunit theta	CCT8	>sp|P50990|TCPQ_HUMAN T-complex protein 1 subunit theta OS=Homo sapiens GN=CCT8 PE=1 SV=4	1	13	13	13	11	10	9	11	11	10	8	9	8	11	12	11	11	10	9	11	11	10	8	9	8	11	12	11	11	10	9	11	11	10	8	9	8	11	12	11	27	27
P50991	P50991	17	17	17	T-complex protein 1 subunit delta	CCT4	>sp|P50991|TCPD_HUMAN T-complex protein 1 subunit delta OS=Homo sapiens GN=CCT4 PE=1 SV=4	1	17	17	17	13	12	12	14	13	14	14	15	12	12	12	14	13	12	12	14	13	14	14	15	12	12	12	14	13	12	12	14	13	14	14	15	12	12	12	14	38.4	38.4
P51148;P61020;P20339	P51148	3;1;1	3;1;1	3;1;1	Ras-related protein Rab-5C	RAB5C	>sp|P51148|RAB5C_HUMAN Ras-related protein Rab-5C OS=Homo sapiens GN=RAB5C PE=1 SV=2	3	3	3	3	3	3	3	2	0	1	3	3	3	3	1	2	3	3	3	2	0	1	3	3	3	3	1	2	3	3	3	2	0	1	3	3	3	3	1	2	17.1	17.1
P51149	P51149	4	4	4	Ras-related protein Rab-7a	RAB7A	>sp|P51149|RAB7A_HUMAN Ras-related protein Rab-7a OS=Homo sapiens GN=RAB7A PE=1 SV=1	1	4	4	4	3	2	3	4	3	3	3	2	1	3	4	3	3	2	3	4	3	3	3	2	1	3	4	3	3	2	3	4	3	3	3	2	1	3	4	3	27.5	27.5
P51398	P51398	1	1	1	28S ribosomal protein S29, mitochondrial	DAP3	>sp|P51398|RT29_HUMAN 28S ribosomal protein S29, mitochondrial OS=Homo sapiens GN=DAP3 PE=1 SV=1	1	1	1	1	1	1	1	1	1	1	0	0	0	0	0	0	1	1	1	1	1	1	0	0	0	0	0	0	1	1	1	1	1	1	0	0	0	0	0	0	3.8	3.8
P51532;P51531	P51532	5;1	5;1	5;1	Transcription activator BRG1	SMARCA4	>sp|P51532|SMCA4_HUMAN Transcription activator BRG1 OS=Homo sapiens GN=SMARCA4 PE=1 SV=2	2	5	5	5	4	0	4	1	0	1	1	1	0	0	1	0	4	0	4	1	0	1	1	1	0	0	1	0	4	0	4	1	0	1	1	1	0	0	1	0	3.4	3.4
P51571	P51571	5	5	5	Translocon-associated protein subunit delta	SSR4	>sp|P51571|SSRD_HUMAN Translocon-associated protein subunit delta OS=Homo sapiens GN=SSR4 PE=1 SV=1	1	5	5	5	5	4	5	2	3	2	3	4	3	3	3	3	5	4	5	2	3	2	3	4	3	3	3	3	5	4	5	2	3	2	3	4	3	3	3	3	36.4	36.4
P51659	P51659	3	3	3	Peroxisomal multifunctional enzyme type 2;(3R)-hydroxyacyl-CoA dehydrogenase;Enoyl-CoA hydratase 2	HSD17B4	>sp|P51659|DHB4_HUMAN Peroxisomal multifunctional enzyme type 2 OS=Homo sapiens GN=HSD17B4 PE=1 SV=3	1	3	3	3	0	0	2	0	2	2	1	0	0	1	1	2	0	0	2	0	2	2	1	0	0	1	1	2	0	0	2	0	2	2	1	0	0	1	1	2	5.8	5.8
P51858	P51858	2	2	2	Hepatoma-derived growth factor	HDGF	>sp|P51858|HDGF_HUMAN Hepatoma-derived growth factor OS=Homo sapiens GN=HDGF PE=1 SV=1	1	2	2	2	1	1	2	2	2	2	1	2	1	2	2	2	1	1	2	2	2	2	1	2	1	2	2	2	1	1	2	2	2	2	1	2	1	2	2	2	8.8	8.8
P51991	P51991	2	2	2	Heterogeneous nuclear ribonucleoprotein A3	HNRNPA3	>sp|P51991|ROA3_HUMAN Heterogeneous nuclear ribonucleoprotein A3 OS=Homo sapiens GN=HNRNPA3 PE=1 SV=2	1	2	2	2	1	1	1	1	1	1	1	0	0	1	1	1	1	1	1	1	1	1	1	0	0	1	1	1	1	1	1	1	1	1	1	0	0	1	1	1	8.5	8.5
P52209	P52209	3	3	3	6-phosphogluconate dehydrogenase, decarboxylating	PGD	>sp|P52209|6PGD_HUMAN 6-phosphogluconate dehydrogenase, decarboxylating OS=Homo sapiens GN=PGD PE=1 SV=3	1	3	3	3	1	1	2	1	2	2	3	1	1	2	2	2	1	1	2	1	2	2	3	1	1	2	2	2	1	1	2	1	2	2	3	1	1	2	2	2	6.6	6.6
P52272	P52272	13	13	13	Heterogeneous nuclear ribonucleoprotein M	HNRNPM	>sp|P52272|HNRPM_HUMAN Heterogeneous nuclear ribonucleoprotein M OS=Homo sapiens GN=HNRNPM PE=1 SV=3	1	13	13	13	10	9	10	6	9	8	10	10	8	8	9	7	10	9	10	6	9	8	10	10	8	8	9	7	10	9	10	6	9	8	10	10	8	8	9	7	20.5	20.5
P52292	P52292	5	5	5	Importin subunit alpha-1	KPNA2	>sp|P52292|IMA1_HUMAN Importin subunit alpha-1 OS=Homo sapiens GN=KPNA2 PE=1 SV=1	1	5	5	5	4	2	2	3	3	3	1	2	3	3	3	3	4	2	2	3	3	3	1	2	3	3	3	3	4	2	2	3	3	3	1	2	3	3	3	3	13.4	13.4
P52597	P52597	6	4	4	Heterogeneous nuclear ribonucleoprotein F;Heterogeneous nuclear ribonucleoprotein F, N-terminally processed	HNRNPF	>sp|P52597|HNRPF_HUMAN Heterogeneous nuclear ribonucleoprotein F OS=Homo sapiens GN=HNRNPF PE=1 SV=3	1	6	4	4	5	6	6	6	6	5	5	5	5	6	5	6	4	4	4	4	4	3	3	3	3	4	3	4	4	4	4	4	4	3	3	3	3	4	3	4	21.4	14.9
P52701	P52701	2	2	2	DNA mismatch repair protein Msh6	MSH6	>sp|P52701|MSH6_HUMAN DNA mismatch repair protein Msh6 OS=Homo sapiens GN=MSH6 PE=1 SV=2	1	2	2	2	2	2	2	0	0	1	0	0	0	0	0	0	2	2	2	0	0	1	0	0	0	0	0	0	2	2	2	0	0	1	0	0	0	0	0	0	2.1	2.1
P52815	P52815	1	1	1	39S ribosomal protein L12, mitochondrial	MRPL12	>sp|P52815|RM12_HUMAN 39S ribosomal protein L12, mitochondrial OS=Homo sapiens GN=MRPL12 PE=1 SV=2	1	1	1	1	1	1	1	0	1	0	1	1	1	0	0	0	1	1	1	0	1	0	1	1	1	0	0	0	1	1	1	0	1	0	1	1	1	0	0	0	6.1	6.1
P52907;P47755	P52907	4;1	4;1	4;1	F-actin-capping protein subunit alpha-1	CAPZA1	>sp|P52907|CAZA1_HUMAN F-actin-capping protein subunit alpha-1 OS=Homo sapiens GN=CAPZA1 PE=1 SV=3	2	4	4	4	1	1	2	2	3	2	0	0	0	2	2	2	1	1	2	2	3	2	0	0	0	2	2	2	1	1	2	2	3	2	0	0	0	2	2	2	19.2	19.2
P53007	P53007	2	2	2	Tricarboxylate transport protein, mitochondrial	SLC25A1	>sp|P53007|TXTP_HUMAN Tricarboxylate transport protein, mitochondrial OS=Homo sapiens GN=SLC25A1 PE=1 SV=2	1	2	2	2	1	1	1	2	2	2	0	1	0	1	1	1	1	1	1	2	2	2	0	1	0	1	1	1	1	1	1	2	2	2	0	1	0	1	1	1	7.4	7.4
P53396	P53396	8	8	8	ATP-citrate synthase	ACLY	>sp|P53396|ACLY_HUMAN ATP-citrate synthase OS=Homo sapiens GN=ACLY PE=1 SV=3	1	8	8	8	5	4	5	6	5	4	6	7	4	5	5	6	5	4	5	6	5	4	6	7	4	5	5	6	5	4	5	6	5	4	6	7	4	5	5	6	9.9	9.9
P53618	P53618	2	2	2	Coatomer subunit beta	COPB1	>sp|P53618|COPB_HUMAN Coatomer subunit beta OS=Homo sapiens GN=COPB1 PE=1 SV=3	1	2	2	2	2	2	2	0	1	1	2	1	2	1	1	1	2	2	2	0	1	1	2	1	2	1	1	1	2	2	2	0	1	1	2	1	2	1	1	1	3.8	3.8
P53621	P53621	6	6	6	Coatomer subunit alpha;Xenin;Proxenin	COPA	>sp|P53621|COPA_HUMAN Coatomer subunit alpha OS=Homo sapiens GN=COPA PE=1 SV=2	1	6	6	6	5	4	3	4	3	3	5	4	2	4	3	2	5	4	3	4	3	3	5	4	2	4	3	2	5	4	3	4	3	3	5	4	2	4	3	2	6.1	6.1
P54136	P54136	6	6	6	Arginine--tRNA ligase, cytoplasmic	RARS	>sp|P54136|SYRC_HUMAN Arginine--tRNA ligase, cytoplasmic OS=Homo sapiens GN=RARS PE=1 SV=2	1	6	6	6	5	5	4	5	4	5	5	5	3	4	3	3	5	5	4	5	4	5	5	5	3	4	3	3	5	5	4	5	4	5	5	5	3	4	3	3	10.6	10.6
P54577	P54577	3	3	3	Tyrosine--tRNA ligase, cytoplasmic;Tyrosine--tRNA ligase, cytoplasmic, N-terminally processed	YARS	>sp|P54577|SYYC_HUMAN Tyrosine--tRNA ligase, cytoplasmic OS=Homo sapiens GN=YARS PE=1 SV=4	1	3	3	3	0	1	2	3	2	2	1	1	0	3	3	2	0	1	2	3	2	2	1	1	0	3	3	2	0	1	2	3	2	2	1	1	0	3	3	2	5.9	5.9
P54886	P54886	1	1	1	Delta-1-pyrroline-5-carboxylate synthase;Glutamate 5-kinase;Gamma-glutamyl phosphate reductase	ALDH18A1	>sp|P54886|P5CS_HUMAN Delta-1-pyrroline-5-carboxylate synthase OS=Homo sapiens GN=ALDH18A1 PE=1 SV=2	1	1	1	1	1	0	1	1	1	1	1	0	0	1	1	1	1	0	1	1	1	1	1	0	0	1	1	1	1	0	1	1	1	1	1	0	0	1	1	1	1.3	1.3
P55060	P55060	6	6	6	Exportin-2	CSE1L	>sp|P55060|XPO2_HUMAN Exportin-2 OS=Homo sapiens GN=CSE1L PE=1 SV=3	1	6	6	6	4	4	4	2	3	4	5	4	4	2	3	3	4	4	4	2	3	4	5	4	4	2	3	3	4	4	4	2	3	4	5	4	4	2	3	3	7.6	7.6
P55072	P55072	14	14	14	Transitional endoplasmic reticulum ATPase	VCP	>sp|P55072|TERA_HUMAN Transitional endoplasmic reticulum ATPase OS=Homo sapiens GN=VCP PE=1 SV=4	1	14	14	14	11	12	11	13	10	10	11	12	11	13	12	10	11	12	11	13	10	10	11	12	11	13	12	10	11	12	11	13	10	10	11	12	11	13	12	10	23.2	23.2
P55209	P55209	3	3	2	Nucleosome assembly protein 1-like 1	NAP1L1	>sp|P55209|NP1L1_HUMAN Nucleosome assembly protein 1-like 1 OS=Homo sapiens GN=NAP1L1 PE=1 SV=1	1	3	3	2	2	2	2	1	1	1	3	2	2	2	1	1	2	2	2	1	1	1	3	2	2	2	1	1	1	1	1	1	1	1	2	1	1	1	1	1	9.7	9.7
P55735	P55735	4	4	4	Protein SEC13 homolog	SEC13	>sp|P55735|SEC13_HUMAN Protein SEC13 homolog OS=Homo sapiens GN=SEC13 PE=1 SV=3	1	4	4	4	3	3	3	2	2	2	1	1	1	1	2	2	3	3	3	2	2	2	1	1	1	1	2	2	3	3	3	2	2	2	1	1	1	1	2	2	16.8	16.8
P55786;A6NEC2	P55786	3;1	3;1	3;1	Puromycin-sensitive aminopeptidase	NPEPPS	>sp|P55786|PSA_HUMAN Puromycin-sensitive aminopeptidase OS=Homo sapiens GN=NPEPPS PE=1 SV=2	2	3	3	3	3	2	2	2	2	2	1	2	1	2	1	2	3	2	2	2	2	2	1	2	1	2	1	2	3	2	2	2	2	2	1	2	1	2	1	2	4.1	4.1
P55884	P55884	4	4	4	Eukaryotic translation initiation factor 3 subunit B	EIF3B	>sp|P55884|EIF3B_HUMAN Eukaryotic translation initiation factor 3 subunit B OS=Homo sapiens GN=EIF3B PE=1 SV=3	1	4	4	4	3	3	3	3	4	3	2	2	1	2	3	3	3	3	3	3	4	3	2	2	1	2	3	3	3	3	3	3	4	3	2	2	1	2	3	3	5.5	5.5
P56134	P56134	2	2	2	ATP synthase subunit f, mitochondrial	ATP5J2	>sp|P56134|ATPK_HUMAN ATP synthase subunit f, mitochondrial OS=Homo sapiens GN=ATP5J2 PE=1 SV=3	1	2	2	2	2	1	2	2	2	1	1	1	1	1	0	1	2	1	2	2	2	1	1	1	1	1	0	1	2	1	2	2	2	1	1	1	1	1	0	1	27.7	27.7
P56182	P56182	11	11	11	Ribosomal RNA processing protein 1 homolog A	RRP1	>sp|P56182|RRP1_HUMAN Ribosomal RNA processing protein 1 homolog A OS=Homo sapiens GN=RRP1 PE=1 SV=1	1	11	11	11	9	10	11	2	2	2	1	8	7	3	2	2	9	10	11	2	2	2	1	8	7	3	2	2	9	10	11	2	2	2	1	8	7	3	2	2	31	31
P56192	P56192	2	2	2	Methionine--tRNA ligase, cytoplasmic	MARS	>sp|P56192|SYMC_HUMAN Methionine--tRNA ligase, cytoplasmic OS=Homo sapiens GN=MARS PE=1 SV=2	1	2	2	2	2	2	2	1	1	1	2	2	1	1	1	1	2	2	2	1	1	1	2	2	1	1	1	1	2	2	2	1	1	1	2	2	1	1	1	1	2.3	2.3
P56385	P56385	1	1	1	ATP synthase subunit e, mitochondrial	ATP5I	>sp|P56385|ATP5I_HUMAN ATP synthase subunit e, mitochondrial OS=Homo sapiens GN=ATP5I PE=1 SV=2	1	1	1	1	1	1	1	1	1	1	1	1	1	1	1	1	1	1	1	1	1	1	1	1	1	1	1	1	1	1	1	1	1	1	1	1	1	1	1	1	14.5	14.5
P57088	P57088	2	2	2	Transmembrane protein 33	TMEM33	>sp|P57088|TMM33_HUMAN Transmembrane protein 33 OS=Homo sapiens GN=TMEM33 PE=1 SV=2	1	2	2	2	2	2	2	2	2	2	2	2	2	2	2	2	2	2	2	2	2	2	2	2	2	2	2	2	2	2	2	2	2	2	2	2	2	2	2	2	8.9	8.9
P57678	P57678	2	2	2	Gem-associated protein 4	GEMIN4	>sp|P57678|GEMI4_HUMAN Gem-associated protein 4 OS=Homo sapiens GN=GEMIN4 PE=1 SV=2	1	2	2	2	2	2	2	2	1	1	0	0	1	0	0	0	2	2	2	2	1	1	0	0	1	0	0	0	2	2	2	2	1	1	0	0	1	0	0	0	2.3	2.3
P58107	P58107	5	4	4	Epiplakin	EPPK1	>sp|P58107|EPIPL_HUMAN Epiplakin OS=Homo sapiens GN=EPPK1 PE=1 SV=2	1	5	4	4	4	1	2	3	4	4	0	3	3	4	4	4	3	0	1	2	3	3	0	2	2	3	3	3	3	0	1	2	3	3	0	2	2	3	3	3	6.6	5.4
P60174	P60174	3	3	3	Triosephosphate isomerase	TPI1	>sp|P60174|TPIS_HUMAN Triosephosphate isomerase OS=Homo sapiens GN=TPI1 PE=1 SV=3	1	3	3	3	1	1	1	0	0	0	3	3	0	0	0	1	1	1	1	0	0	0	3	3	0	0	0	1	1	1	1	0	0	0	3	3	0	0	0	1	14	14
P60228	P60228	2	2	2	Eukaryotic translation initiation factor 3 subunit E	EIF3E	>sp|P60228|EIF3E_HUMAN Eukaryotic translation initiation factor 3 subunit E OS=Homo sapiens GN=EIF3E PE=1 SV=1	1	2	2	2	0	0	0	0	0	2	0	0	0	1	1	1	0	0	0	0	0	2	0	0	0	1	1	1	0	0	0	0	0	2	0	0	0	1	1	1	4.7	4.7
P60660;P14649	P60660	9;2	9;2	9;2	Myosin light polypeptide 6	MYL6	>sp|P60660|MYL6_HUMAN Myosin light polypeptide 6 OS=Homo sapiens GN=MYL6 PE=1 SV=2	2	9	9	9	6	9	9	8	7	5	6	8	8	6	6	5	6	9	9	8	7	5	6	8	8	6	6	5	6	9	9	8	7	5	6	8	8	6	6	5	60.3	60.3
P60709	P60709	19	19	1	Actin, cytoplasmic 1;Actin, cytoplasmic 1, N-terminally processed	ACTB	>sp|P60709|ACTB_HUMAN Actin, cytoplasmic 1 OS=Homo sapiens GN=ACTB PE=1 SV=1	1	19	19	1	17	18	19	17	17	17	18	19	19	17	17	17	17	18	19	17	17	17	18	19	19	17	17	17	1	1	1	1	1	1	1	1	1	1	1	1	68.5	68.5
P60842;Q14240	P60842;Q14240	11;6	11;6	9;4	Eukaryotic initiation factor 4A-I;Eukaryotic initiation factor 4A-II	EIF4A1;EIF4A2	>sp|P60842|IF4A1_HUMAN Eukaryotic initiation factor 4A-I OS=Homo sapiens GN=EIF4A1 PE=1 SV=1;>sp|Q14240|IF4A2_HUMAN Eukaryotic initiation factor 4A-II OS=Homo sapiens GN=EIF4A2 PE=1 SV=2	2	11	11	9	10	9	9	7	6	6	10	10	8	6	6	7	10	9	9	7	6	6	10	10	8	6	6	7	8	7	7	5	5	5	9	8	6	6	4	6	35.5	35.5
P60900	P60900	1	1	1	Proteasome subunit alpha type-6	PSMA6	>sp|P60900|PSA6_HUMAN Proteasome subunit alpha type-6 OS=Homo sapiens GN=PSMA6 PE=1 SV=1	1	1	1	1	1	1	1	1	1	1	1	1	1	1	1	1	1	1	1	1	1	1	1	1	1	1	1	1	1	1	1	1	1	1	1	1	1	1	1	1	5.3	5.3
P60953	P60953	2	1	1	Cell division control protein 42 homolog	CDC42	>sp|P60953|CDC42_HUMAN Cell division control protein 42 homolog OS=Homo sapiens GN=CDC42 PE=1 SV=2	1	2	1	1	0	1	1	2	2	2	1	2	1	2	2	2	0	1	1	1	1	1	0	1	1	1	1	1	0	1	1	1	1	1	0	1	1	1	1	1	11	5.2
P61019;Q8WUD1	P61019;Q8WUD1	2;1	2;1	2;1	Ras-related protein Rab-2A;Ras-related protein Rab-2B	RAB2A;RAB2B	>sp|P61019|RAB2A_HUMAN Ras-related protein Rab-2A OS=Homo sapiens GN=RAB2A PE=1 SV=1;>sp|Q8WUD1|RAB2B_HUMAN Ras-related protein Rab-2B OS=Homo sapiens GN=RAB2B PE=1 SV=1	2	2	2	2	1	2	2	2	2	2	2	2	1	2	2	2	1	2	2	2	2	2	2	2	1	2	2	2	1	2	2	2	2	2	2	2	1	2	2	2	11.8	11.8
P61026	P61026	2	2	1	Ras-related protein Rab-10	RAB10	>sp|P61026|RAB10_HUMAN Ras-related protein Rab-10 OS=Homo sapiens GN=RAB10 PE=1 SV=1	1	2	2	1	2	2	2	1	1	1	2	2	1	1	1	1	2	2	2	1	1	1	2	2	1	1	1	1	1	1	1	0	0	0	1	1	0	0	0	0	11	11
P61088;Q5JXB2	P61088;Q5JXB2	1;1	1;1	1;1	Ubiquitin-conjugating enzyme E2 N;Putative ubiquitin-conjugating enzyme E2 N-like	UBE2N;UBE2NL	>sp|P61088|UBE2N_HUMAN Ubiquitin-conjugating enzyme E2 N OS=Homo sapiens GN=UBE2N PE=1 SV=1;>sp|Q5JXB2|UE2NL_HUMAN Putative ubiquitin-conjugating enzyme E2 N-like OS=Homo sapiens GN=UBE2NL PE=1 SV=1	2	1	1	1	0	0	0	1	0	1	0	0	0	1	1	1	0	0	0	1	0	1	0	0	0	1	1	1	0	0	0	1	0	1	0	0	0	1	1	1	7.2	7.2
Q9P1U1;P61158	Q9P1U1;P61158	1;1	1;1	1;1	Actin-related protein 3B;Actin-related protein 3	ACTR3B;ACTR3	>sp|Q9P1U1|ARP3B_HUMAN Actin-related protein 3B OS=Homo sapiens GN=ACTR3B PE=2 SV=1;>sp|P61158|ARP3_HUMAN Actin-related protein 3 OS=Homo sapiens GN=ACTR3 PE=1 SV=3	2	1	1	1	0	0	0	0	0	0	1	1	1	0	0	0	0	0	0	0	0	0	1	1	1	0	0	0	0	0	0	0	0	0	1	1	1	0	0	0	2.2	2.2
P84077;P61204	P84077;P61204	2;2	1;1	1;1	ADP-ribosylation factor 1;ADP-ribosylation factor 3	ARF1;ARF3	>sp|P84077|ARF1_HUMAN ADP-ribosylation factor 1 OS=Homo sapiens GN=ARF1 PE=1 SV=2;>sp|P61204|ARF3_HUMAN ADP-ribosylation factor 3 OS=Homo sapiens GN=ARF3 PE=1 SV=2	2	2	1	1	2	2	2	2	2	2	2	2	2	2	2	1	1	1	1	1	1	1	1	1	1	1	1	1	1	1	1	1	1	1	1	1	1	1	1	1	14.4	8.3
P61247	P61247	12	12	12	40S ribosomal protein S3a	RPS3A	>sp|P61247|RS3A_HUMAN 40S ribosomal protein S3a OS=Homo sapiens GN=RPS3A PE=1 SV=2	1	12	12	12	12	11	11	3	2	5	5	11	11	5	2	4	12	11	11	3	2	5	5	11	11	5	2	4	12	11	11	3	2	5	5	11	11	5	2	4	45.5	45.5
P61254;Q9UNX3	P61254;Q9UNX3	3;2	3;2	3;2	60S ribosomal protein L26;60S ribosomal protein L26-like 1	RPL26;RPL26L1	>sp|P61254|RL26_HUMAN 60S ribosomal protein L26 OS=Homo sapiens GN=RPL26 PE=1 SV=1;>sp|Q9UNX3|RL26L_HUMAN 60S ribosomal protein L26-like 1 OS=Homo sapiens GN=RPL26L1 PE=1 SV=1	2	3	3	3	3	3	3	0	0	1	1	2	2	0	1	0	3	3	3	0	0	1	1	2	2	0	1	0	3	3	3	0	0	1	1	2	2	0	1	0	18.6	18.6
P61289	P61289	2	2	2	Proteasome activator complex subunit 3	PSME3	>sp|P61289|PSME3_HUMAN Proteasome activator complex subunit 3 OS=Homo sapiens GN=PSME3 PE=1 SV=1	1	2	2	2	2	0	2	2	2	2	2	1	2	2	2	1	2	0	2	2	2	2	2	1	2	2	2	1	2	0	2	2	2	2	2	1	2	2	2	1	10.2	10.2
P61353	P61353	4	4	4	60S ribosomal protein L27	RPL27	>sp|P61353|RL27_HUMAN 60S ribosomal protein L27 OS=Homo sapiens GN=RPL27 PE=1 SV=2	1	4	4	4	4	4	4	3	3	2	1	3	3	2	2	2	4	4	4	3	3	2	1	3	3	2	2	2	4	4	4	3	3	2	1	3	3	2	2	2	36	36
P61604	P61604	2	2	2	10 kDa heat shock protein, mitochondrial	HSPE1	>sp|P61604|CH10_HUMAN 10 kDa heat shock protein, mitochondrial OS=Homo sapiens GN=HSPE1 PE=1 SV=2	1	2	2	2	2	1	2	2	2	2	2	2	2	2	2	2	2	1	2	2	2	2	2	2	2	2	2	2	2	1	2	2	2	2	2	2	2	2	2	2	23.5	23.5
P61626	P61626	2	2	2	Lysozyme C	LYZ	>sp|P61626|LYSC_HUMAN Lysozyme C OS=Homo sapiens GN=LYZ PE=1 SV=1	1	2	2	2	0	0	0	1	1	0	0	0	0	1	0	2	0	0	0	1	1	0	0	0	0	1	0	2	0	0	0	1	1	0	0	0	0	1	0	2	14.2	14.2
P61956;Q6EEV6;P55854	P61956;Q6EEV6;P55854	2;1;1	2;1;1	2;1;1	Small ubiquitin-related modifier 2;Small ubiquitin-related modifier 4;Small ubiquitin-related modifier 3	SUMO2;SUMO4;SUMO3	>sp|P61956|SUMO2_HUMAN Small ubiquitin-related modifier 2 OS=Homo sapiens GN=SUMO2 PE=1 SV=3;>sp|Q6EEV6|SUMO4_HUMAN Small ubiquitin-related modifier 4 OS=Homo sapiens GN=SUMO4 PE=1 SV=2;>sp|P55854|SUMO3_HUMAN Small ubiquitin-related modifier 3 OS=Homo sapi	3	2	2	2	1	1	1	2	2	2	1	1	1	1	2	2	1	1	1	2	2	2	1	1	1	1	2	2	1	1	1	2	2	2	1	1	1	1	2	2	23.2	23.2
P61978	P61978	11	11	11	Heterogeneous nuclear ribonucleoprotein K	HNRNPK	>sp|P61978|HNRPK_HUMAN Heterogeneous nuclear ribonucleoprotein K OS=Homo sapiens GN=HNRNPK PE=1 SV=1	1	11	11	11	9	9	10	7	7	7	9	10	7	9	8	6	9	9	10	7	7	7	9	10	7	9	8	6	9	9	10	7	7	7	9	10	7	9	8	6	30.5	30.5
P61981	P61981	7	4	4	14-3-3 protein gamma;14-3-3 protein gamma, N-terminally processed	YWHAG	>sp|P61981|1433G_HUMAN 14-3-3 protein gamma OS=Homo sapiens GN=YWHAG PE=1 SV=2	1	7	4	4	4	3	4	4	6	5	4	5	3	5	4	4	2	2	2	3	3	3	2	2	2	3	2	2	2	2	2	3	3	3	2	2	2	3	2	2	28.3	17.8
P62081	P62081	5	5	5	40S ribosomal protein S7	RPS7	>sp|P62081|RS7_HUMAN 40S ribosomal protein S7 OS=Homo sapiens GN=RPS7 PE=1 SV=1	1	5	5	5	4	2	4	1	1	1	3	3	3	1	1	0	4	2	4	1	1	1	3	3	3	1	1	0	4	2	4	1	1	1	3	3	3	1	1	0	35.1	35.1
P62191	P62191	4	4	4	26S protease regulatory subunit 4	PSMC1	>sp|P62191|PRS4_HUMAN 26S protease regulatory subunit 4 OS=Homo sapiens GN=PSMC1 PE=1 SV=1	1	4	4	4	3	3	4	1	1	1	2	3	2	1	1	1	3	3	4	1	1	1	2	3	2	1	1	1	3	3	4	1	1	1	2	3	2	1	1	1	13.6	13.6
P62195;Q8NB90	P62195	6;1	6;1	6;1	26S protease regulatory subunit 8	PSMC5	>sp|P62195|PRS8_HUMAN 26S protease regulatory subunit 8 OS=Homo sapiens GN=PSMC5 PE=1 SV=1	2	6	6	6	5	6	5	2	2	3	3	4	3	2	3	3	5	6	5	2	2	3	3	4	3	2	3	3	5	6	5	2	2	3	3	4	3	2	3	3	20.4	20.4
P62241	P62241	6	6	6	40S ribosomal protein S8	RPS8	>sp|P62241|RS8_HUMAN 40S ribosomal protein S8 OS=Homo sapiens GN=RPS8 PE=1 SV=2	1	6	6	6	6	6	6	4	4	4	2	6	6	4	4	4	6	6	6	4	4	4	2	6	6	4	4	4	6	6	6	4	4	4	2	6	6	4	4	4	34.6	34.6
P62244	P62244	1	1	1	40S ribosomal protein S15a	RPS15A	>sp|P62244|RS15A_HUMAN 40S ribosomal protein S15a OS=Homo sapiens GN=RPS15A PE=1 SV=2	1	1	1	1	1	1	1	0	0	0	1	1	1	0	0	0	1	1	1	0	0	0	1	1	1	0	0	0	1	1	1	0	0	0	1	1	1	0	0	0	10.8	10.8
P62249	P62249	7	7	7	40S ribosomal protein S16	RPS16	>sp|P62249|RS16_HUMAN 40S ribosomal protein S16 OS=Homo sapiens GN=RPS16 PE=1 SV=2	1	7	7	7	5	5	5	7	7	5	1	5	4	2	5	2	5	5	5	7	7	5	1	5	4	2	5	2	5	5	5	7	7	5	1	5	4	2	5	2	45.2	45.2
P62258	P62258	10	9	9	14-3-3 protein epsilon	YWHAE	>sp|P62258|1433E_HUMAN 14-3-3 protein epsilon OS=Homo sapiens GN=YWHAE PE=1 SV=1	1	10	9	9	8	7	8	5	6	4	9	9	7	5	5	4	7	7	7	5	5	3	8	8	6	4	4	3	7	7	7	5	5	3	8	8	6	4	4	3	43.9	40
P62263	P62263	7	7	7	40S ribosomal protein S14	RPS14	>sp|P62263|RS14_HUMAN 40S ribosomal protein S14 OS=Homo sapiens GN=RPS14 PE=1 SV=3	1	7	7	7	6	5	7	1	1	1	3	5	4	2	1	2	6	5	7	1	1	1	3	5	4	2	1	2	6	5	7	1	1	1	3	5	4	2	1	2	41.1	41.1
P62266	P62266	5	5	5	40S ribosomal protein S23	RPS23	>sp|P62266|RS23_HUMAN 40S ribosomal protein S23 OS=Homo sapiens GN=RPS23 PE=1 SV=3	1	5	5	5	4	3	3	2	2	2	2	3	3	2	2	2	4	3	3	2	2	2	2	3	3	2	2	2	4	3	3	2	2	2	2	3	3	2	2	2	42.7	42.7
P62269	P62269	8	8	8	40S ribosomal protein S18	RPS18	>sp|P62269|RS18_HUMAN 40S ribosomal protein S18 OS=Homo sapiens GN=RPS18 PE=1 SV=3	1	8	8	8	7	7	7	5	5	7	1	6	6	5	5	5	7	7	7	5	5	7	1	6	6	5	5	5	7	7	7	5	5	7	1	6	6	5	5	5	47.4	47.4
P62277	P62277	6	6	6	40S ribosomal protein S13	RPS13	>sp|P62277|RS13_HUMAN 40S ribosomal protein S13 OS=Homo sapiens GN=RPS13 PE=1 SV=2	1	6	6	6	6	6	6	3	5	4	3	5	5	4	3	4	6	6	6	3	5	4	3	5	5	4	3	4	6	6	6	3	5	4	3	5	5	4	3	4	45.7	45.7
P62280	P62280	3	3	3	40S ribosomal protein S11	RPS11	>sp|P62280|RS11_HUMAN 40S ribosomal protein S11 OS=Homo sapiens GN=RPS11 PE=1 SV=3	1	3	3	3	3	3	3	1	1	1	1	2	3	1	1	2	3	3	3	1	1	1	1	2	3	1	1	2	3	3	3	1	1	1	1	2	3	1	1	2	24.1	24.1
P62304	P62304	2	2	2	Small nuclear ribonucleoprotein E	SNRPE	>sp|P62304|RUXE_HUMAN Small nuclear ribonucleoprotein E OS=Homo sapiens GN=SNRPE PE=1 SV=1	1	2	2	2	2	2	2	2	2	1	0	2	1	2	1	2	2	2	2	2	2	1	0	2	1	2	1	2	2	2	2	2	2	1	0	2	1	2	1	2	25	25
P62306	P62306	1	1	1	Small nuclear ribonucleoprotein F	SNRPF	>sp|P62306|RUXF_HUMAN Small nuclear ribonucleoprotein F OS=Homo sapiens GN=SNRPF PE=1 SV=1	1	1	1	1	1	1	1	1	1	1	1	1	0	1	1	1	1	1	1	1	1	1	1	1	0	1	1	1	1	1	1	1	1	1	1	1	0	1	1	1	15.1	15.1
P62316	P62316	3	3	3	Small nuclear ribonucleoprotein Sm D2	SNRPD2	>sp|P62316|SMD2_HUMAN Small nuclear ribonucleoprotein Sm D2 OS=Homo sapiens GN=SNRPD2 PE=1 SV=1	1	3	3	3	3	2	2	3	3	3	2	2	2	3	3	3	3	2	2	3	3	3	2	2	2	3	3	3	3	2	2	3	3	3	2	2	2	3	3	3	24.6	24.6
P62318	P62318	3	3	3	Small nuclear ribonucleoprotein Sm D3	SNRPD3	>sp|P62318|SMD3_HUMAN Small nuclear ribonucleoprotein Sm D3 OS=Homo sapiens GN=SNRPD3 PE=1 SV=1	1	3	3	3	3	2	2	2	2	2	3	3	3	1	2	2	3	2	2	2	2	2	3	3	3	1	2	2	3	2	2	2	2	2	3	3	3	1	2	2	31.7	31.7
P62328	P62328	4	4	4	Thymosin beta-4;Hematopoietic system regulatory peptide	TMSB4X	>sp|P62328|TYB4_HUMAN Thymosin beta-4 OS=Homo sapiens GN=TMSB4X PE=1 SV=2	1	4	4	4	0	0	1	4	3	4	1	1	1	3	4	4	0	0	1	4	3	4	1	1	1	3	4	4	0	0	1	4	3	4	1	1	1	3	4	4	86.4	86.4
P62333	P62333	3	3	3	26S protease regulatory subunit 10B	PSMC6	>sp|P62333|PRS10_HUMAN 26S protease regulatory subunit 10B OS=Homo sapiens GN=PSMC6 PE=1 SV=1	1	3	3	3	1	2	2	1	2	2	3	0	0	2	2	2	1	2	2	1	2	2	3	0	0	2	2	2	1	2	2	1	2	2	3	0	0	2	2	2	9.5	9.5
P62424	P62424	2	2	2	60S ribosomal protein L7a	RPL7A	>sp|P62424|RL7A_HUMAN 60S ribosomal protein L7a OS=Homo sapiens GN=RPL7A PE=1 SV=2	1	2	2	2	1	1	1	2	2	1	0	1	1	0	0	0	1	1	1	2	2	1	0	1	1	0	0	0	1	1	1	2	2	1	0	1	1	0	0	0	9	9
P62491;Q15907	P62491;Q15907	2;2	2;2	2;2	Ras-related protein Rab-11A;Ras-related protein Rab-11B	RAB11A;RAB11B	>sp|P62491|RB11A_HUMAN Ras-related protein Rab-11A OS=Homo sapiens GN=RAB11A PE=1 SV=3;>sp|Q15907|RB11B_HUMAN Ras-related protein Rab-11B OS=Homo sapiens GN=RAB11B PE=1 SV=4	2	2	2	2	1	2	2	1	2	1	1	1	1	2	1	1	1	2	2	1	2	1	1	1	1	2	1	1	1	2	2	1	2	1	1	1	1	2	1	1	10.2	10.2
P62633	P62633	1	1	1	Cellular nucleic acid-binding protein	CNBP	>sp|P62633|CNBP_HUMAN Cellular nucleic acid-binding protein OS=Homo sapiens GN=CNBP PE=1 SV=1	1	1	1	1	0	0	0	1	0	0	1	1	0	0	0	1	0	0	0	1	0	0	1	1	0	0	0	1	0	0	0	1	0	0	1	1	0	0	0	1	7.9	7.9
P62701;P22090;Q8TD47	P62701	17;6;5	17;6;5	17;6;5	40S ribosomal protein S4, X isoform	RPS4X	>sp|P62701|RS4X_HUMAN 40S ribosomal protein S4, X isoform OS=Homo sapiens GN=RPS4X PE=1 SV=2	3	17	17	17	16	16	16	8	8	10	13	16	14	9	10	10	16	16	16	8	8	10	13	16	14	9	10	10	16	16	16	8	8	10	13	16	14	9	10	10	52.5	52.5
P62750	P62750	12	12	12	60S ribosomal protein L23a	RPL23A	>sp|P62750|RL23A_HUMAN 60S ribosomal protein L23a OS=Homo sapiens GN=RPL23A PE=1 SV=1	1	12	12	12	12	11	11	5	3	2	4	10	7	4	5	2	12	11	11	5	3	2	4	10	7	4	5	2	12	11	11	5	3	2	4	10	7	4	5	2	51.3	51.3
P62753	P62753	7	7	7	40S ribosomal protein S6	RPS6	>sp|P62753|RS6_HUMAN 40S ribosomal protein S6 OS=Homo sapiens GN=RPS6 PE=1 SV=1	1	7	7	7	5	5	6	4	4	5	2	3	5	5	4	4	5	5	6	4	4	5	2	3	5	5	4	4	5	5	6	4	4	5	2	3	5	5	4	4	31.3	31.3
P62805	P62805	8	8	8	Histone H4	HIST1H4A	>sp|P62805|H4_HUMAN Histone H4 OS=Homo sapiens GN=HIST1H4A PE=1 SV=2	1	8	8	8	8	8	8	5	5	5	5	6	6	6	5	5	8	8	8	5	5	5	5	6	6	6	5	5	8	8	8	5	5	5	5	6	6	6	5	5	52.4	52.4
Q9H0U4;Q92928;P62820;P51153;Q92930;P61006;P59190	Q9H0U4;Q92928;P62820;P51153;Q92930;P61006;P59190	2;2;2;1;1;1;1	1;1;1;0;0;0;0	1;1;1;0;0;0;0	Ras-related protein Rab-1B;Putative Ras-related protein Rab-1C;Ras-related protein Rab-1A;Ras-related protein Rab-13;Ras-related protein Rab-8B;Ras-related protein Rab-8A;Ras-related protein Rab-15	RAB1B;RAB1C;RAB1A;RAB13;RAB8B;RAB8A;RAB15	>sp|Q9H0U4|RAB1B_HUMAN Ras-related protein Rab-1B OS=Homo sapiens GN=RAB1B PE=1 SV=1;>sp|Q92928|RAB1C_HUMAN Putative Ras-related protein Rab-1C OS=Homo sapiens GN=RAB1C PE=5 SV=2;>sp|P62820|RAB1A_HUMAN Ras-related protein Rab-1A OS=Homo sapiens GN=RAB1A PE	7	2	1	1	2	2	2	2	2	2	2	2	2	2	2	2	1	1	1	1	1	1	1	1	1	1	1	1	1	1	1	1	1	1	1	1	1	1	1	1	13.4	8
P62826	P62826	8	8	8	GTP-binding nuclear protein Ran	RAN	>sp|P62826|RAN_HUMAN GTP-binding nuclear protein Ran OS=Homo sapiens GN=RAN PE=1 SV=3	1	8	8	8	6	8	6	4	4	6	5	7	6	5	4	4	6	8	6	4	4	6	5	7	6	5	4	4	6	8	6	4	4	6	5	7	6	5	4	4	31.9	31.9
P62829	P62829	3	3	3	60S ribosomal protein L23	RPL23	>sp|P62829|RL23_HUMAN 60S ribosomal protein L23 OS=Homo sapiens GN=RPL23 PE=1 SV=1	1	3	3	3	3	3	3	2	1	2	2	3	3	1	1	2	3	3	3	2	1	2	2	3	3	1	1	2	3	3	3	2	1	2	2	3	3	1	1	2	32.1	32.1
P62841	P62841	3	3	3	40S ribosomal protein S15	RPS15	>sp|P62841|RS15_HUMAN 40S ribosomal protein S15 OS=Homo sapiens GN=RPS15 PE=1 SV=2	1	3	3	3	2	2	2	0	0	0	1	3	2	0	0	0	2	2	2	0	0	0	1	3	2	0	0	0	2	2	2	0	0	0	1	3	2	0	0	0	30.3	30.3
P62847	P62847	5	5	5	40S ribosomal protein S24	RPS24	>sp|P62847|RS24_HUMAN 40S ribosomal protein S24 OS=Homo sapiens GN=RPS24 PE=1 SV=1	1	5	5	5	4	5	4	1	2	4	1	4	4	2	3	3	4	5	4	1	2	4	1	4	4	2	3	3	4	5	4	1	2	4	1	4	4	2	3	3	35.3	35.3
P62851	P62851	4	4	4	40S ribosomal protein S25	RPS25	>sp|P62851|RS25_HUMAN 40S ribosomal protein S25 OS=Homo sapiens GN=RPS25 PE=1 SV=1	1	4	4	4	4	4	4	4	3	3	4	4	4	3	3	2	4	4	4	4	3	3	4	4	4	3	3	2	4	4	4	4	3	3	4	4	4	3	3	2	24	24
P62854;Q5JNZ5	P62854;Q5JNZ5	4;3	4;3	4;3	40S ribosomal protein S26;Putative 40S ribosomal protein S26-like 1	RPS26;RPS26P11	>sp|P62854|RS26_HUMAN 40S ribosomal protein S26 OS=Homo sapiens GN=RPS26 PE=1 SV=3;>sp|Q5JNZ5|RS26L_HUMAN Putative 40S ribosomal protein S26-like 1 OS=Homo sapiens GN=RPS26P11 PE=5 SV=1	2	4	4	4	4	3	4	2	1	2	2	3	3	1	1	1	4	3	4	2	1	2	2	3	3	1	1	1	4	3	4	2	1	2	2	3	3	1	1	1	37.4	37.4
Q9HAV0;P62879;P62873;P16520	Q9HAV0;P62879;P62873;P16520	2;2;1;1	2;2;1;1	2;2;1;1	Guanine nucleotide-binding protein subunit beta-4;Guanine nucleotide-binding protein G(I)/G(S)/G(T) subunit beta-2;Guanine nucleotide-binding protein G(I)/G(S)/G(T) subunit beta-1;Guanine nucleotide-binding protein G(I)/G(S)/G(T) subunit beta-3	GNB4;GNB2;GNB1;GNB3	>sp|Q9HAV0|GBB4_HUMAN Guanine nucleotide-binding protein subunit beta-4 OS=Homo sapiens GN=GNB4 PE=1 SV=3;>sp|P62879|GBB2_HUMAN Guanine nucleotide-binding protein G(I)/G(S)/G(T) subunit beta-2 OS=Homo sapiens GN=GNB2 PE=1 SV=3;>sp|P62873|GBB1_HUMAN Guanine	4	2	2	2	2	2	2	1	1	2	2	1	2	2	2	2	2	2	2	1	1	2	2	1	2	2	2	2	2	2	2	1	1	2	2	1	2	2	2	2	7.1	7.1
P62888	P62888	3	3	3	60S ribosomal protein L30	RPL30	>sp|P62888|RL30_HUMAN 60S ribosomal protein L30 OS=Homo sapiens GN=RPL30 PE=1 SV=2	1	3	3	3	2	2	2	3	3	3	1	2	2	1	1	0	2	2	2	3	3	3	1	2	2	1	1	0	2	2	2	3	3	3	1	2	2	1	1	0	40.9	40.9
P62899	P62899	4	4	4	60S ribosomal protein L31	RPL31	>sp|P62899|RL31_HUMAN 60S ribosomal protein L31 OS=Homo sapiens GN=RPL31 PE=1 SV=1	1	4	4	4	4	4	4	0	1	0	3	4	4	1	0	0	4	4	4	0	1	0	3	4	4	1	0	0	4	4	4	0	1	0	3	4	4	1	0	0	40	40
P62906	P62906	3	3	3	60S ribosomal protein L10a	RPL10A	>sp|P62906|RL10A_HUMAN 60S ribosomal protein L10a OS=Homo sapiens GN=RPL10A PE=1 SV=2	1	3	3	3	2	1	2	2	2	3	0	1	1	1	0	1	2	1	2	2	2	3	0	1	1	1	0	1	2	1	2	2	2	3	0	1	1	1	0	1	17.1	17.1
P62910	P62910	2	2	2	60S ribosomal protein L32	RPL32	>sp|P62910|RL32_HUMAN 60S ribosomal protein L32 OS=Homo sapiens GN=RPL32 PE=1 SV=2	1	2	2	2	2	1	1	1	1	1	0	1	1	1	1	1	2	1	1	1	1	1	0	1	1	1	1	1	2	1	1	1	1	1	0	1	1	1	1	1	20	20
P62913	P62913	2	2	2	60S ribosomal protein L11	RPL11	>sp|P62913|RL11_HUMAN 60S ribosomal protein L11 OS=Homo sapiens GN=RPL11 PE=1 SV=2	1	2	2	2	2	1	2	0	0	1	0	1	2	0	0	0	2	1	2	0	0	1	0	1	2	0	0	0	2	1	2	0	0	1	0	1	2	0	0	0	14.6	14.6
P62917	P62917	2	2	2	60S ribosomal protein L8	RPL8	>sp|P62917|RL8_HUMAN 60S ribosomal protein L8 OS=Homo sapiens GN=RPL8 PE=1 SV=2	1	2	2	2	1	1	1	2	1	2	0	1	1	1	1	0	1	1	1	2	1	2	0	1	1	1	1	0	1	1	1	2	1	2	0	1	1	1	1	0	10.5	10.5
P62937;Q9Y536;P0DN26;F5H284;A0A0B4J2A2;A0A075B759	P62937	11;1;1;1;1;1	11;1;1;1;1;1	11;1;1;1;1;1	Peptidyl-prolyl cis-trans isomerase A;Peptidyl-prolyl cis-trans isomerase A, N-terminally processed	PPIA	>sp|P62937|PPIA_HUMAN Peptidyl-prolyl cis-trans isomerase A OS=Homo sapiens GN=PPIA PE=1 SV=2	6	11	11	11	9	6	10	8	8	9	11	11	5	9	9	7	9	6	10	8	8	9	11	11	5	9	9	7	9	6	10	8	8	9	11	11	5	9	9	7	66.7	66.7
P62979;P62987;P0CG47;P0CG48	P62979;P62987;P0CG47;P0CG48	6;3;3;3	6;3;3;3	6;3;3;3	Ubiquitin-40S ribosomal protein S27a;Ubiquitin;40S ribosomal protein S27a;Ubiquitin-60S ribosomal protein L40;Ubiquitin;60S ribosomal protein L40;Polyubiquitin-B;Ubiquitin;Polyubiquitin-C;Ubiquitin	RPS27A;UBA52;UBB;UBC	>sp|P62979|RS27A_HUMAN Ubiquitin-40S ribosomal protein S27a OS=Homo sapiens GN=RPS27A PE=1 SV=2;>sp|P62987|RL40_HUMAN Ubiquitin-60S ribosomal protein L40 OS=Homo sapiens GN=UBA52 PE=1 SV=2;>sp|P0CG47|UBB_HUMAN Polyubiquitin-B OS=Homo sapiens GN=UBB PE=1 SV	4	6	6	6	6	4	6	4	3	3	5	6	6	3	3	2	6	4	6	4	3	3	5	6	6	3	3	2	6	4	6	4	3	3	5	6	6	3	3	2	48.1	48.1
P62995	P62995	9	9	8	Transformer-2 protein homolog beta	TRA2B	>sp|P62995|TRA2B_HUMAN Transformer-2 protein homolog beta OS=Homo sapiens GN=TRA2B PE=1 SV=1	1	9	9	8	8	8	9	5	5	5	1	2	6	3	4	2	8	8	9	5	5	5	1	2	6	3	4	2	7	7	8	4	4	4	1	2	5	2	4	2	37.2	37.2
P63104	P63104	12	12	10	14-3-3 protein zeta/delta	YWHAZ	>sp|P63104|1433Z_HUMAN 14-3-3 protein zeta/delta OS=Homo sapiens GN=YWHAZ PE=1 SV=1	1	12	12	10	9	7	11	8	9	9	10	9	8	9	9	9	9	7	11	8	9	9	10	9	8	9	9	9	8	7	10	7	7	7	9	8	7	7	7	7	62.9	62.9
P63173	P63173	4	4	4	60S ribosomal protein L38	RPL38	>sp|P63173|RL38_HUMAN 60S ribosomal protein L38 OS=Homo sapiens GN=RPL38 PE=1 SV=2	1	4	4	4	4	3	4	1	0	1	0	2	2	1	1	1	4	3	4	1	0	1	0	2	2	1	1	1	4	3	4	1	0	1	0	2	2	1	1	1	35.7	35.7
P63208	P63208	1	1	1	S-phase kinase-associated protein 1	SKP1	>sp|P63208|SKP1_HUMAN S-phase kinase-associated protein 1 OS=Homo sapiens GN=SKP1 PE=1 SV=2	1	1	1	1	1	1	1	1	1	1	1	1	0	1	1	1	1	1	1	1	1	1	1	1	0	1	1	1	1	1	1	1	1	1	1	1	0	1	1	1	7.4	7.4
P63241;Q9GZV4;Q6IS14	P63241;Q9GZV4;Q6IS14	3;2;2	3;2;2	3;2;2	Eukaryotic translation initiation factor 5A-1;Eukaryotic translation initiation factor 5A-2;Eukaryotic translation initiation factor 5A-1-like	EIF5A;EIF5A2;EIF5AL1	>sp|P63241|IF5A1_HUMAN Eukaryotic translation initiation factor 5A-1 OS=Homo sapiens GN=EIF5A PE=1 SV=2;>sp|Q9GZV4|IF5A2_HUMAN Eukaryotic translation initiation factor 5A-2 OS=Homo sapiens GN=EIF5A2 PE=1 SV=3;>sp|Q6IS14|IF5AL_HUMAN Eukaryotic translation i	3	3	3	3	1	2	3	0	1	1	3	3	3	0	0	2	1	2	3	0	1	1	3	3	3	0	0	2	1	2	3	0	1	1	3	3	3	0	0	2	30.5	30.5
P63261;Q6S8J3;A5A3E0;P0CG38;Q9BYX7;P0CG39	P63261	19;6;5;4;3;3	1;0;0;0;0;0	1;0;0;0;0;0	Actin, cytoplasmic 2;Actin, cytoplasmic 2, N-terminally processed	ACTG1	>sp|P63261|ACTG_HUMAN Actin, cytoplasmic 2 OS=Homo sapiens GN=ACTG1 PE=1 SV=1	6	19	1	1	17	18	19	17	17	17	18	19	19	17	17	17	1	1	1	1	1	1	1	1	1	1	1	1	1	1	1	1	1	1	1	1	1	1	1	1	68.5	4.5
P63313	P63313	3	3	3	Thymosin beta-10	TMSB10	>sp|P63313|TYB10_HUMAN Thymosin beta-10 OS=Homo sapiens GN=TMSB10 PE=1 SV=2	1	3	3	3	3	2	1	2	1	1	3	2	3	2	2	2	3	2	1	2	1	1	3	2	3	2	2	2	3	2	1	2	1	1	3	2	3	2	2	2	68.2	68.2
P67809;Q9Y2T7	P67809	16;4	16;4	10;0	Nuclease-sensitive element-binding protein 1	YBX1	>sp|P67809|YBOX1_HUMAN Nuclease-sensitive element-binding protein 1 OS=Homo sapiens GN=YBX1 PE=1 SV=3	2	16	16	10	15	16	16	13	13	14	14	16	14	12	14	11	15	16	16	13	13	14	14	16	14	12	14	11	9	10	10	8	9	9	8	10	8	8	9	7	50.3	50.3
P67936	P67936	3	3	2	Tropomyosin alpha-4 chain	TPM4	>sp|P67936|TPM4_HUMAN Tropomyosin alpha-4 chain OS=Homo sapiens GN=TPM4 PE=1 SV=3	1	3	3	2	1	1	1	2	2	2	2	1	0	3	2	2	1	1	1	2	2	2	2	1	0	3	2	2	0	0	0	1	1	1	2	0	0	2	1	1	15.3	15.3
P68133;P68032;P63267;P62736	P68133;P68032;P63267;P62736	11;11;10;10	1;1;1;1	1;1;1;1	Actin, alpha skeletal muscle;Actin, alpha cardiac muscle 1;Actin, gamma-enteric smooth muscle;Actin, aortic smooth muscle	ACTA1;ACTC1;ACTG2;ACTA2	>sp|P68133|ACTS_HUMAN Actin, alpha skeletal muscle OS=Homo sapiens GN=ACTA1 PE=1 SV=1;>sp|P68032|ACTC_HUMAN Actin, alpha cardiac muscle 1 OS=Homo sapiens GN=ACTC1 PE=1 SV=1;>sp|P63267|ACTH_HUMAN Actin, gamma-enteric smooth muscle OS=Homo sapiens GN=ACTG2 P	4	11	1	1	10	10	11	10	10	10	10	11	11	10	10	10	1	1	1	1	1	1	1	1	1	1	1	1	1	1	1	1	1	1	1	1	1	1	1	1	29.7	4.2
Q5VTE0;P68104;Q05639	Q5VTE0;P68104;Q05639	19;19;11	19;19;11	19;19;11	Putative elongation factor 1-alpha-like 3;Elongation factor 1-alpha 1;Elongation factor 1-alpha 2	EEF1A1P5;EEF1A1;EEF1A2	>sp|Q5VTE0|EF1A3_HUMAN Putative elongation factor 1-alpha-like 3 OS=Homo sapiens GN=EEF1A1P5 PE=5 SV=1;>sp|P68104|EF1A1_HUMAN Elongation factor 1-alpha 1 OS=Homo sapiens GN=EEF1A1 PE=1 SV=1;>sp|Q05639|EF1A2_HUMAN Elongation factor 1-alpha 2 OS=Homo sapiens	3	19	19	19	18	18	18	10	11	11	18	17	14	10	12	10	18	18	18	10	11	11	18	17	14	10	12	10	18	18	18	10	11	11	18	17	14	10	12	10	48.9	48.9
P68363	P68363	21	21	0	Tubulin alpha-1B chain	TUBA1B	>sp|P68363|TBA1B_HUMAN Tubulin alpha-1B chain OS=Homo sapiens GN=TUBA1B PE=1 SV=1	1	21	21	0	19	21	21	16	17	16	18	21	19	18	17	19	19	21	21	16	17	16	18	21	19	18	17	19	0	0	0	0	0	0	0	0	0	0	0	0	57.9	57.9
P68366	P68366	20	3	3	Tubulin alpha-4A chain	TUBA4A	>sp|P68366|TBA4A_HUMAN Tubulin alpha-4A chain OS=Homo sapiens GN=TUBA4A PE=1 SV=1	1	20	3	3	17	19	20	15	16	15	16	19	17	16	16	18	2	2	3	3	3	3	2	2	2	2	3	3	2	2	3	3	3	3	2	2	2	2	3	3	56.2	10
P68371	P68371	18	18	1	Tubulin beta-4B chain	TUBB4B	>sp|P68371|TBB4B_HUMAN Tubulin beta-4B chain OS=Homo sapiens GN=TUBB4B PE=1 SV=1	1	18	18	1	16	16	18	12	12	12	18	17	16	12	12	11	16	16	18	12	12	12	18	17	16	12	12	11	1	1	1	1	1	1	1	1	1	1	1	0	50.6	50.6
Q71DI3;Q16695;P84243;P68431;Q6NXT2	Q71DI3;Q16695;P84243;P68431;Q6NXT2	3;3;3;3;2	3;3;3;3;2	3;3;3;3;2	Histone H3.2;Histone H3.1t;Histone H3.3;Histone H3.1;Histone H3.3C	HIST2H3A;HIST3H3;H3F3A;HIST1H3A;H3F3C	>sp|Q71DI3|H32_HUMAN Histone H3.2 OS=Homo sapiens GN=HIST2H3A PE=1 SV=3;>sp|Q16695|H31T_HUMAN Histone H3.1t OS=Homo sapiens GN=HIST3H3 PE=1 SV=3;>sp|P84243|H33_HUMAN Histone H3.3 OS=Homo sapiens GN=H3F3A PE=1 SV=2;>sp|P68431|H31_HUMAN Histone H3.1 OS=Homo	5	3	3	3	3	3	3	3	2	3	2	3	3	3	3	3	3	3	3	3	2	3	2	3	3	3	3	3	3	3	3	3	2	3	2	3	3	3	3	3	19.9	19.9
P78316	P78316	8	8	8	Nucleolar protein 14	NOP14	>sp|P78316|NOP14_HUMAN Nucleolar protein 14 OS=Homo sapiens GN=NOP14 PE=1 SV=3	1	8	8	8	8	8	7	3	3	2	0	5	5	3	2	1	8	8	7	3	3	2	0	5	5	3	2	1	8	8	7	3	3	2	0	5	5	3	2	1	11	11
P78347	P78347	2	2	2	General transcription factor II-I	GTF2I	>sp|P78347|GTF2I_HUMAN General transcription factor II-I OS=Homo sapiens GN=GTF2I PE=1 SV=2	1	2	2	2	1	0	1	2	1	1	0	0	0	1	1	1	1	0	1	2	1	1	0	0	0	1	1	1	1	0	1	2	1	1	0	0	0	1	1	1	2.4	2.4
P78371	P78371	15	15	15	T-complex protein 1 subunit beta	CCT2	>sp|P78371|TCPB_HUMAN T-complex protein 1 subunit beta OS=Homo sapiens GN=CCT2 PE=1 SV=4	1	15	15	15	9	11	12	8	11	12	11	10	8	11	12	11	9	11	12	8	11	12	11	10	8	11	12	11	9	11	12	8	11	12	11	10	8	11	12	11	40	40
P78527	P78527	53	53	53	DNA-dependent protein kinase catalytic subunit	PRKDC	>sp|P78527|PRKDC_HUMAN DNA-dependent protein kinase catalytic subunit OS=Homo sapiens GN=PRKDC PE=1 SV=3	1	53	53	53	47	46	50	34	31	35	29	37	26	27	28	26	47	46	50	34	31	35	29	37	26	27	28	26	47	46	50	34	31	35	29	37	26	27	28	26	17.2	17.2
P80723	P80723	10	10	10	Brain acid soluble protein 1	BASP1	>sp|P80723|BASP1_HUMAN Brain acid soluble protein 1 OS=Homo sapiens GN=BASP1 PE=1 SV=2	1	10	10	10	6	7	8	10	10	10	7	7	6	10	10	9	6	7	8	10	10	10	7	7	6	10	10	9	6	7	8	10	10	10	7	7	6	10	10	9	70.5	70.5
P81605	P81605	3	3	3	Dermcidin;Survival-promoting peptide;DCD-1	DCD	>sp|P81605|DCD_HUMAN Dermcidin OS=Homo sapiens GN=DCD PE=1 SV=2	1	3	3	3	2	3	2	3	3	2	2	3	3	3	3	3	2	3	2	3	3	2	2	3	3	3	3	3	2	3	2	3	3	2	2	3	3	3	3	3	22.7	22.7
P82650	P82650	6	6	6	28S ribosomal protein S22, mitochondrial	MRPS22	>sp|P82650|RT22_HUMAN 28S ribosomal protein S22, mitochondrial OS=Homo sapiens GN=MRPS22 PE=1 SV=1	1	6	6	6	5	5	5	2	1	1	0	3	3	2	2	1	5	5	5	2	1	1	0	3	3	2	2	1	5	5	5	2	1	1	0	3	3	2	2	1	21.1	21.1
P82673	P82673	3	3	3	28S ribosomal protein S35, mitochondrial	MRPS35	>sp|P82673|RT35_HUMAN 28S ribosomal protein S35, mitochondrial OS=Homo sapiens GN=MRPS35 PE=1 SV=1	1	3	3	3	1	2	2	0	0	0	0	0	1	0	0	0	1	2	2	0	0	0	0	0	1	0	0	0	1	2	2	0	0	0	0	0	1	0	0	0	14.9	14.9
P82675	P82675	3	3	3	28S ribosomal protein S5, mitochondrial	MRPS5	>sp|P82675|RT05_HUMAN 28S ribosomal protein S5, mitochondrial OS=Homo sapiens GN=MRPS5 PE=1 SV=2	1	3	3	3	2	1	2	0	0	0	0	0	0	1	1	1	2	1	2	0	0	0	0	0	0	1	1	1	2	1	2	0	0	0	0	0	0	1	1	1	7.9	7.9
P82921	P82921	2	2	2	28S ribosomal protein S21, mitochondrial	MRPS21	>sp|P82921|RT21_HUMAN 28S ribosomal protein S21, mitochondrial OS=Homo sapiens GN=MRPS21 PE=1 SV=2	1	2	2	2	2	2	2	0	0	1	0	1	1	0	0	0	2	2	2	0	0	1	0	1	1	0	0	0	2	2	2	0	0	1	0	1	1	0	0	0	29.9	29.9
P82930	P82930	3	3	3	28S ribosomal protein S34, mitochondrial	MRPS34	>sp|P82930|RT34_HUMAN 28S ribosomal protein S34, mitochondrial OS=Homo sapiens GN=MRPS34 PE=1 SV=2	1	3	3	3	2	2	2	0	0	0	1	1	1	0	0	0	2	2	2	0	0	0	1	1	1	0	0	0	2	2	2	0	0	0	1	1	1	0	0	0	22	22
P82933	P82933	3	3	3	28S ribosomal protein S9, mitochondrial	MRPS9	>sp|P82933|RT09_HUMAN 28S ribosomal protein S9, mitochondrial OS=Homo sapiens GN=MRPS9 PE=1 SV=2	1	3	3	3	3	1	3	0	0	0	1	0	0	1	0	0	3	1	3	0	0	0	1	0	0	1	0	0	3	1	3	0	0	0	1	0	0	1	0	0	10.1	10.1
P82979	P82979	2	2	2	SAP domain-containing ribonucleoprotein	SARNP	>sp|P82979|SARNP_HUMAN SAP domain-containing ribonucleoprotein OS=Homo sapiens GN=SARNP PE=1 SV=3	1	2	2	2	1	2	2	1	1	0	1	1	0	1	1	1	1	2	2	1	1	0	1	1	0	1	1	1	1	2	2	1	1	0	1	1	0	1	1	1	13.3	13.3
P83731	P83731	6	6	6	60S ribosomal protein L24	RPL24	>sp|P83731|RL24_HUMAN 60S ribosomal protein L24 OS=Homo sapiens GN=RPL24 PE=1 SV=1	1	6	6	6	5	6	5	4	4	4	2	5	5	4	3	3	5	6	5	4	4	4	2	5	5	4	3	3	5	6	5	4	4	4	2	5	5	4	3	3	36.3	36.3
P83881	P83881	3	3	1	60S ribosomal protein L36a	RPL36A	>sp|P83881|RL36A_HUMAN 60S ribosomal protein L36a OS=Homo sapiens GN=RPL36A PE=1 SV=2	1	3	3	1	3	3	3	1	1	1	2	3	3	1	1	1	3	3	3	1	1	1	2	3	3	1	1	1	1	1	1	0	0	0	0	1	1	0	0	0	25.5	25.5
P84090	P84090	4	4	4	Enhancer of rudimentary homolog	ERH	>sp|P84090|ERH_HUMAN Enhancer of rudimentary homolog OS=Homo sapiens GN=ERH PE=1 SV=1	1	4	4	4	3	3	2	3	3	3	1	1	2	1	1	1	3	3	2	3	3	3	1	1	2	1	1	1	3	3	2	3	3	3	1	1	2	1	1	1	42.3	42.3
P84098	P84098	2	2	2	60S ribosomal protein L19	RPL19	>sp|P84098|RL19_HUMAN 60S ribosomal protein L19 OS=Homo sapiens GN=RPL19 PE=1 SV=1	1	2	2	2	2	2	2	2	2	2	2	2	2	2	2	2	2	2	2	2	2	2	2	2	2	2	2	2	2	2	2	2	2	2	2	2	2	2	2	2	13.3	13.3
P84103	P84103	9	9	8	Serine/arginine-rich splicing factor 3	SRSF3	>sp|P84103|SRSF3_HUMAN Serine/arginine-rich splicing factor 3 OS=Homo sapiens GN=SRSF3 PE=1 SV=1	1	9	9	8	9	9	9	6	5	5	7	7	9	6	4	5	9	9	9	6	5	5	7	7	9	6	4	5	8	8	8	5	4	4	6	6	8	5	3	4	40.2	40.2
Q00059	Q00059	5	5	5	Transcription factor A, mitochondrial	TFAM	>sp|Q00059|TFAM_HUMAN Transcription factor A, mitochondrial OS=Homo sapiens GN=TFAM PE=1 SV=1	1	5	5	5	5	5	5	1	2	1	0	3	5	1	2	0	5	5	5	1	2	1	0	3	5	1	2	0	5	5	5	1	2	1	0	3	5	1	2	0	23.6	23.6
Q00325	Q00325	2	2	2	Phosphate carrier protein, mitochondrial	SLC25A3	>sp|Q00325|MPCP_HUMAN Phosphate carrier protein, mitochondrial OS=Homo sapiens GN=SLC25A3 PE=1 SV=2	1	2	2	2	2	2	2	2	2	2	2	2	2	2	2	2	2	2	2	2	2	2	2	2	2	2	2	2	2	2	2	2	2	2	2	2	2	2	2	2	6.1	6.1
Q00610;P53675	Q00610	14;2	14;2	14;2	Clathrin heavy chain 1	CLTC	>sp|Q00610|CLH1_HUMAN Clathrin heavy chain 1 OS=Homo sapiens GN=CLTC PE=1 SV=5	2	14	14	14	11	12	12	9	8	12	7	13	8	11	10	8	11	12	12	9	8	12	7	13	8	11	10	8	11	12	12	9	8	12	7	13	8	11	10	8	12.3	12.3
Q00839	Q00839	29	29	29	Heterogeneous nuclear ribonucleoprotein U	HNRNPU	>sp|Q00839|HNRPU_HUMAN Heterogeneous nuclear ribonucleoprotein U OS=Homo sapiens GN=HNRNPU PE=1 SV=6	1	29	29	29	28	24	27	11	15	14	23	27	25	11	13	11	28	24	27	11	15	14	23	27	25	11	13	11	28	24	27	11	15	14	23	27	25	11	13	11	38.4	38.4
Q01105;P0DME0	Q01105;P0DME0	5;3	5;3	5;3	Protein SET	SET	>sp|Q01105|SET_HUMAN Protein SET OS=Homo sapiens GN=SET PE=1 SV=3;>sp|P0DME0|SETLP_HUMAN Protein SETSIP OS=Homo sapiens GN=SETSIP PE=1 SV=1	2	5	5	5	2	2	2	4	4	4	3	3	2	4	4	4	2	2	2	4	4	4	3	3	2	4	4	4	2	2	2	4	4	4	3	3	2	4	4	4	24.1	24.1
Q01130	Q01130	2	2	1	Serine/arginine-rich splicing factor 2	SRSF2	>sp|Q01130|SRSF2_HUMAN Serine/arginine-rich splicing factor 2 OS=Homo sapiens GN=SRSF2 PE=1 SV=4	1	2	2	1	1	2	2	1	1	1	1	1	1	1	1	0	1	2	2	1	1	1	1	1	1	1	1	0	1	1	1	1	1	1	0	0	0	1	1	0	11.3	11.3
Q01518	Q01518	2	2	2	Adenylyl cyclase-associated protein 1	CAP1	>sp|Q01518|CAP1_HUMAN Adenylyl cyclase-associated protein 1 OS=Homo sapiens GN=CAP1 PE=1 SV=5	1	2	2	2	1	1	1	1	1	1	1	0	0	0	0	1	1	1	1	1	1	1	1	0	0	0	0	1	1	1	1	1	1	1	1	0	0	0	0	1	6.1	6.1
Q01650	Q01650	3	3	3	Large neutral amino acids transporter small subunit 1	SLC7A5	>sp|Q01650|LAT1_HUMAN Large neutral amino acids transporter small subunit 1 OS=Homo sapiens GN=SLC7A5 PE=1 SV=2	1	3	3	3	3	2	3	3	3	3	3	3	3	3	3	3	3	2	3	3	3	3	3	3	3	3	3	3	3	2	3	3	3	3	3	3	3	3	3	3	9.5	9.5
Q01813	Q01813	20	20	18	6-phosphofructokinase type C	PFKP	>sp|Q01813|PFKAP_HUMAN ATP-dependent 6-phosphofructokinase, platelet type OS=Homo sapiens GN=PFKP PE=1 SV=2	1	20	20	18	17	16	15	9	11	12	9	11	7	6	7	11	17	16	15	9	11	12	9	11	7	6	7	11	15	14	13	7	10	10	7	9	5	4	5	9	35.2	35.2
Q01844	Q01844	1	1	1	RNA-binding protein EWS	EWSR1	>sp|Q01844|EWS_HUMAN RNA-binding protein EWS OS=Homo sapiens GN=EWSR1 PE=1 SV=1	1	1	1	1	0	0	0	0	1	0	0	0	0	1	0	1	0	0	0	0	1	0	0	0	0	1	0	1	0	0	0	0	1	0	0	0	0	1	0	1	2.1	2.1
Q02040	Q02040	4	4	4	A-kinase anchor protein 17A	AKAP17A	>sp|Q02040|AK17A_HUMAN A-kinase anchor protein 17A OS=Homo sapiens GN=AKAP17A PE=1 SV=2	1	4	4	4	3	3	3	0	0	0	0	2	1	0	0	0	3	3	3	0	0	0	0	2	1	0	0	0	3	3	3	0	0	0	0	2	1	0	0	0	9.2	9.2
Q02218	Q02218	2	2	2	2-oxoglutarate dehydrogenase, mitochondrial	OGDH	>sp|Q02218|ODO1_HUMAN 2-oxoglutarate dehydrogenase, mitochondrial OS=Homo sapiens GN=OGDH PE=1 SV=3	1	2	2	2	1	2	2	1	1	1	0	0	0	0	0	0	1	2	2	1	1	1	0	0	0	0	0	0	1	2	2	1	1	1	0	0	0	0	0	0	3.8	3.8
Q02413	Q02413	3	3	3	Desmoglein-1	DSG1	>sp|Q02413|DSG1_HUMAN Desmoglein-1 OS=Homo sapiens GN=DSG1 PE=1 SV=2	1	3	3	3	0	1	2	1	1	0	0	2	0	0	2	3	0	1	2	1	1	0	0	2	0	0	2	3	0	1	2	1	1	0	0	2	0	0	2	3	5.1	5.1
Q02543	Q02543	2	2	2	60S ribosomal protein L18a	RPL18A	>sp|Q02543|RL18A_HUMAN 60S ribosomal protein L18a OS=Homo sapiens GN=RPL18A PE=1 SV=2	1	2	2	2	2	1	2	2	2	2	0	1	2	2	1	0	2	1	2	2	2	2	0	1	2	2	1	0	2	1	2	2	2	2	0	1	2	2	1	0	15.3	15.3
Q02790	Q02790	7	7	7	Peptidyl-prolyl cis-trans isomerase FKBP4;Peptidyl-prolyl cis-trans isomerase FKBP4, N-terminally processed	FKBP4	>sp|Q02790|FKBP4_HUMAN Peptidyl-prolyl cis-trans isomerase FKBP4 OS=Homo sapiens GN=FKBP4 PE=1 SV=3	1	7	7	7	4	2	3	3	4	6	4	5	2	4	4	3	4	2	3	3	4	6	4	5	2	4	4	3	4	2	3	3	4	6	4	5	2	4	4	3	21.1	21.1
Q02878	Q02878	3	3	3	60S ribosomal protein L6	RPL6	>sp|Q02878|RL6_HUMAN 60S ribosomal protein L6 OS=Homo sapiens GN=RPL6 PE=1 SV=3	1	3	3	3	1	1	2	1	0	2	0	0	1	0	0	0	1	1	2	1	0	2	0	0	1	0	0	0	1	1	2	1	0	2	0	0	1	0	0	0	10.4	10.4
Q02978	Q02978	1	1	1	Mitochondrial 2-oxoglutarate/malate carrier protein	SLC25A11	>sp|Q02978|M2OM_HUMAN Mitochondrial 2-oxoglutarate/malate carrier protein OS=Homo sapiens GN=SLC25A11 PE=1 SV=3	1	1	1	1	1	0	1	1	0	0	1	1	1	1	1	1	1	0	1	1	0	0	1	1	1	1	1	1	1	0	1	1	0	0	1	1	1	1	1	1	5.1	5.1
Q03135;P56539	Q03135	3;1	3;1	3;1	Caveolin-1	CAV1	>sp|Q03135|CAV1_HUMAN Caveolin-1 OS=Homo sapiens GN=CAV1 PE=1 SV=4	2	3	3	3	3	3	3	2	2	2	1	0	1	0	1	0	3	3	3	2	2	2	1	0	1	0	1	0	3	3	3	2	2	2	1	0	1	0	1	0	18	18
Q04637	Q04637	5	5	5	Eukaryotic translation initiation factor 4 gamma 1	EIF4G1	>sp|Q04637|IF4G1_HUMAN Eukaryotic translation initiation factor 4 gamma 1 OS=Homo sapiens GN=EIF4G1 PE=1 SV=4	1	5	5	5	3	2	4	1	3	3	3	3	1	4	4	2	3	2	4	1	3	3	3	3	1	4	4	2	3	2	4	1	3	3	3	3	1	4	4	2	4.1	4.1
Q04941	Q04941	1	1	1	Proteolipid protein 2	PLP2	>sp|Q04941|PLP2_HUMAN Proteolipid protein 2 OS=Homo sapiens GN=PLP2 PE=1 SV=1	1	1	1	1	1	0	1	1	1	1	0	1	0	1	1	1	1	0	1	1	1	1	0	1	0	1	1	1	1	0	1	1	1	1	0	1	0	1	1	1	8.6	8.6
Q05519	Q05519	3	3	3	Serine/arginine-rich splicing factor 11	SRSF11	>sp|Q05519|SRS11_HUMAN Serine/arginine-rich splicing factor 11 OS=Homo sapiens GN=SRSF11 PE=1 SV=1	1	3	3	3	3	2	3	1	1	1	1	3	2	1	1	1	3	2	3	1	1	1	1	3	2	1	1	1	3	2	3	1	1	1	1	3	2	1	1	1	10.7	10.7
Q06210	Q06210	2	2	2	Glutamine--fructose-6-phosphate aminotransferase [isomerizing] 1	GFPT1	>sp|Q06210|GFPT1_HUMAN Glutamine--fructose-6-phosphate aminotransferase [isomerizing] 1 OS=Homo sapiens GN=GFPT1 PE=1 SV=3	1	2	2	2	2	1	2	0	1	0	1	1	0	1	1	0	2	1	2	0	1	0	1	1	0	1	1	0	2	1	2	0	1	0	1	1	0	1	1	0	4.4	4.4
Q06830;Q13162	Q06830	8;1	8;1	7;1	Peroxiredoxin-1	PRDX1	>sp|Q06830|PRDX1_HUMAN Peroxiredoxin-1 OS=Homo sapiens GN=PRDX1 PE=1 SV=1	2	8	8	7	6	5	5	5	5	6	6	6	6	4	6	7	6	5	5	5	5	6	6	6	6	4	6	7	5	4	5	4	4	5	5	5	5	3	5	6	50.8	50.8
Q07020	Q07020	4	4	4	60S ribosomal protein L18	RPL18	>sp|Q07020|RL18_HUMAN 60S ribosomal protein L18 OS=Homo sapiens GN=RPL18 PE=1 SV=2	1	4	4	4	4	4	4	4	4	4	1	2	4	0	4	0	4	4	4	4	4	4	1	2	4	0	4	0	4	4	4	4	4	4	1	2	4	0	4	0	25.5	25.5
Q07021	Q07021	3	3	3	Complement component 1 Q subcomponent-binding protein, mitochondrial	C1QBP	>sp|Q07021|C1QBP_HUMAN Complement component 1 Q subcomponent-binding protein, mitochondrial OS=Homo sapiens GN=C1QBP PE=1 SV=1	1	3	3	3	2	2	1	1	1	1	3	3	2	1	1	1	2	2	1	1	1	1	3	3	2	1	1	1	2	2	1	1	1	1	3	3	2	1	1	1	15.6	15.6
Q07065	Q07065	6	6	6	Cytoskeleton-associated protein 4	CKAP4	>sp|Q07065|CKAP4_HUMAN Cytoskeleton-associated protein 4 OS=Homo sapiens GN=CKAP4 PE=1 SV=2	1	6	6	6	4	4	6	3	4	3	5	3	3	3	3	4	4	4	6	3	4	3	5	3	3	3	3	4	4	4	6	3	4	3	5	3	3	3	3	4	13	13
Q07955	Q07955	4	4	4	Serine/arginine-rich splicing factor 1	SRSF1	>sp|Q07955|SRSF1_HUMAN Serine/arginine-rich splicing factor 1 OS=Homo sapiens GN=SRSF1 PE=1 SV=2	1	4	4	4	4	4	4	4	3	4	3	4	4	3	3	3	4	4	4	4	3	4	3	4	4	3	3	3	4	4	4	4	3	4	3	4	4	3	3	3	16.9	16.9
Q08211	Q08211	6	6	6	ATP-dependent RNA helicase A	DHX9	>sp|Q08211|DHX9_HUMAN ATP-dependent RNA helicase A OS=Homo sapiens GN=DHX9 PE=1 SV=4	1	6	6	6	5	4	4	4	3	4	5	5	3	4	4	3	5	4	4	4	3	4	5	5	3	4	4	3	5	4	4	4	3	4	5	5	3	4	4	3	5.9	5.9
Q08554	Q08554	2	2	2	Desmocollin-1	DSC1	>sp|Q08554|DSC1_HUMAN Desmocollin-1 OS=Homo sapiens GN=DSC1 PE=1 SV=2	1	2	2	2	0	0	0	0	2	0	0	0	0	1	1	2	0	0	0	0	2	0	0	0	0	1	1	2	0	0	0	0	2	0	0	0	0	1	1	2	3.1	3.1
Q08AD1	Q08AD1	1	1	1	Calmodulin-regulated spectrin-associated protein 2	CAMSAP2	>sp|Q08AD1|CAMP2_HUMAN Calmodulin-regulated spectrin-associated protein 2 OS=Homo sapiens GN=CAMSAP2 PE=1 SV=3	1	1	1	1	1	0	0	0	0	0	0	0	0	0	0	0	1	0	0	0	0	0	0	0	0	0	0	0	1	0	0	0	0	0	0	0	0	0	0	0	0.6	0.6
Q08J23	Q08J23	10	10	10	tRNA (cytosine(34)-C(5))-methyltransferase	NSUN2	>sp|Q08J23|NSUN2_HUMAN tRNA (cytosine(34)-C(5))-methyltransferase OS=Homo sapiens GN=NSUN2 PE=1 SV=2	1	10	10	10	8	10	10	7	8	9	7	8	9	7	9	8	8	10	10	7	8	9	7	8	9	7	9	8	8	10	10	7	8	9	7	8	9	7	9	8	17.2	17.2
Q09028	Q09028	2	2	1	Histone-binding protein RBBP4	RBBP4	>sp|Q09028|RBBP4_HUMAN Histone-binding protein RBBP4 OS=Homo sapiens GN=RBBP4 PE=1 SV=3	1	2	2	1	2	2	2	0	1	1	2	2	1	1	0	1	2	2	2	0	1	1	2	2	1	1	0	1	1	1	1	0	0	1	1	1	1	0	0	1	6.4	6.4
Q09666	Q09666	7	7	7	Neuroblast differentiation-associated protein AHNAK	AHNAK	>sp|Q09666|AHNK_HUMAN Neuroblast differentiation-associated protein AHNAK OS=Homo sapiens GN=AHNAK PE=1 SV=2	1	7	7	7	5	4	4	3	2	3	3	5	4	3	3	3	5	4	4	3	2	3	3	5	4	3	3	3	5	4	4	3	2	3	3	5	4	3	3	3	5.7	5.7
Q0VD83	Q0VD83	1	1	1	Apolipoprotein B receptor	APOBR	>sp|Q0VD83|APOBR_HUMAN Apolipoprotein B receptor OS=Homo sapiens GN=APOBR PE=1 SV=2	1	1	1	1	1	0	0	0	0	0	1	0	0	0	0	0	1	0	0	0	0	0	1	0	0	0	0	0	1	0	0	0	0	0	1	0	0	0	0	0	1.5	1.5
Q10567	Q10567	1	1	1	AP-1 complex subunit beta-1	AP1B1	>sp|Q10567|AP1B1_HUMAN AP-1 complex subunit beta-1 OS=Homo sapiens GN=AP1B1 PE=1 SV=2	1	1	1	1	0	0	0	0	1	0	0	0	0	1	1	1	0	0	0	0	1	0	0	0	0	1	1	1	0	0	0	0	1	0	0	0	0	1	1	1	1.6	1.6
Q10570	Q10570	1	1	1	Cleavage and polyadenylation specificity factor subunit 1	CPSF1	>sp|Q10570|CPSF1_HUMAN Cleavage and polyadenylation specificity factor subunit 1 OS=Homo sapiens GN=CPSF1 PE=1 SV=2	1	1	1	1	1	1	1	0	0	0	0	0	0	0	0	0	1	1	1	0	0	0	0	0	0	0	0	0	1	1	1	0	0	0	0	0	0	0	0	0	1.2	1.2
Q12872	Q12872	3	3	3	Splicing factor, suppressor of white-apricot homolog	SFSWAP	>sp|Q12872|SFSWA_HUMAN Splicing factor, suppressor of white-apricot homolog OS=Homo sapiens GN=SFSWAP PE=1 SV=3	1	3	3	3	3	1	2	0	0	0	0	1	0	0	0	0	3	1	2	0	0	0	0	1	0	0	0	0	3	1	2	0	0	0	0	1	0	0	0	0	3.7	3.7
Q12873	Q12873	3	3	3	Chromodomain-helicase-DNA-binding protein 3	CHD3	>sp|Q12873|CHD3_HUMAN Chromodomain-helicase-DNA-binding protein 3 OS=Homo sapiens GN=CHD3 PE=1 SV=3	1	3	3	3	2	1	3	0	0	0	0	0	1	0	0	0	2	1	3	0	0	0	0	0	1	0	0	0	2	1	3	0	0	0	0	0	1	0	0	0	2	2
Q12874	Q12874	2	2	2	Splicing factor 3A subunit 3	SF3A3	>sp|Q12874|SF3A3_HUMAN Splicing factor 3A subunit 3 OS=Homo sapiens GN=SF3A3 PE=1 SV=1	1	2	2	2	1	1	1	1	1	1	0	1	1	1	1	0	1	1	1	1	1	1	0	1	1	1	1	0	1	1	1	1	1	1	0	1	1	1	1	0	4.2	4.2
Q12904	Q12904	2	2	2	Aminoacyl tRNA synthase complex-interacting multifunctional protein 1;Endothelial monocyte-activating polypeptide 2	AIMP1	>sp|Q12904|AIMP1_HUMAN Aminoacyl tRNA synthase complex-interacting multifunctional protein 1 OS=Homo sapiens GN=AIMP1 PE=1 SV=2	1	2	2	2	2	1	2	1	1	1	2	1	1	1	1	1	2	1	2	1	1	1	2	1	1	1	1	1	2	1	2	1	1	1	2	1	1	1	1	1	9	9
Q12905	Q12905	1	1	1	Interleukin enhancer-binding factor 2	ILF2	>sp|Q12905|ILF2_HUMAN Interleukin enhancer-binding factor 2 OS=Homo sapiens GN=ILF2 PE=1 SV=2	1	1	1	1	1	1	1	1	1	1	1	1	1	1	1	1	1	1	1	1	1	1	1	1	1	1	1	1	1	1	1	1	1	1	1	1	1	1	1	1	3.6	3.6
Q12906;Q96SI9	Q12906	4;1	4;1	4;1	Interleukin enhancer-binding factor 3	ILF3	>sp|Q12906|ILF3_HUMAN Interleukin enhancer-binding factor 3 OS=Homo sapiens GN=ILF3 PE=1 SV=3	2	4	4	4	3	2	4	3	2	3	3	3	2	3	3	2	3	2	4	3	2	3	3	3	2	3	3	2	3	2	4	3	2	3	3	3	2	3	3	2	5.5	5.5
Q12931	Q12931	5	5	5	Heat shock protein 75 kDa, mitochondrial	TRAP1	>sp|Q12931|TRAP1_HUMAN Heat shock protein 75 kDa, mitochondrial OS=Homo sapiens GN=TRAP1 PE=1 SV=3	1	5	5	5	4	4	5	4	4	5	4	4	3	3	3	4	4	4	5	4	4	5	4	4	3	3	3	4	4	4	5	4	4	5	4	4	3	3	3	4	9.9	9.9
Q12965;O00160	Q12965	16;3	16;3	16;3	Unconventional myosin-Ie	MYO1E	>sp|Q12965|MYO1E_HUMAN Unconventional myosin-Ie OS=Homo sapiens GN=MYO1E PE=1 SV=2	2	16	16	16	7	6	8	10	12	10	4	7	12	10	10	8	7	6	8	10	12	10	4	7	12	10	10	8	7	6	8	10	12	10	4	7	12	10	10	8	18.1	18.1
Q13011	Q13011	6	6	6	Delta(3,5)-Delta(2,4)-dienoyl-CoA isomerase, mitochondrial	ECH1	>sp|Q13011|ECH1_HUMAN Delta(3,5)-Delta(2,4)-dienoyl-CoA isomerase, mitochondrial OS=Homo sapiens GN=ECH1 PE=1 SV=2	1	6	6	6	3	3	2	4	5	4	4	5	2	4	5	3	3	3	2	4	5	4	4	5	2	4	5	3	3	3	2	4	5	4	4	5	2	4	5	3	21.3	21.3
Q13123	Q13123	3	3	3	Protein Red	IK	>sp|Q13123|RED_HUMAN Protein Red OS=Homo sapiens GN=IK PE=1 SV=3	1	3	3	3	2	1	3	0	0	1	0	2	1	0	1	0	2	1	3	0	0	1	0	2	1	0	1	0	2	1	3	0	0	1	0	2	1	0	1	0	5.6	5.6
Q13148	Q13148	2	2	2	TAR DNA-binding protein 43	TARDBP	>sp|Q13148|TADBP_HUMAN TAR DNA-binding protein 43 OS=Homo sapiens GN=TARDBP PE=1 SV=1	1	2	2	2	2	0	1	1	1	1	2	2	1	0	1	1	2	0	1	1	1	1	2	2	1	0	1	1	2	0	1	1	1	1	2	2	1	0	1	1	6.5	6.5
Q13151	Q13151	5	5	5	Heterogeneous nuclear ribonucleoprotein A0	HNRNPA0	>sp|Q13151|ROA0_HUMAN Heterogeneous nuclear ribonucleoprotein A0 OS=Homo sapiens GN=HNRNPA0 PE=1 SV=1	1	5	5	5	2	3	3	2	3	4	3	2	1	3	4	2	2	3	3	2	3	4	3	2	1	3	4	2	2	3	3	2	3	4	3	2	1	3	4	2	23.6	23.6
Q13155	Q13155	2	2	2	Aminoacyl tRNA synthase complex-interacting multifunctional protein 2	AIMP2	>sp|Q13155|AIMP2_HUMAN Aminoacyl tRNA synthase complex-interacting multifunctional protein 2 OS=Homo sapiens GN=AIMP2 PE=1 SV=2	1	2	2	2	1	1	1	2	1	1	1	2	0	1	2	2	1	1	1	2	1	1	1	2	0	1	2	2	1	1	1	2	1	1	1	2	0	1	2	2	11.9	11.9
Q13185	Q13185	2	2	2	Chromobox protein homolog 3	CBX3	>sp|Q13185|CBX3_HUMAN Chromobox protein homolog 3 OS=Homo sapiens GN=CBX3 PE=1 SV=4	1	2	2	2	1	1	1	0	0	0	2	1	1	0	0	0	1	1	1	0	0	0	2	1	1	0	0	0	1	1	1	0	0	0	2	1	1	0	0	0	22.4	22.4
Q13200	Q13200	2	2	2	26S proteasome non-ATPase regulatory subunit 2	PSMD2	>sp|Q13200|PSMD2_HUMAN 26S proteasome non-ATPase regulatory subunit 2 OS=Homo sapiens GN=PSMD2 PE=1 SV=3	1	2	2	2	2	2	1	2	2	2	2	1	2	2	2	2	2	2	1	2	2	2	2	1	2	2	2	2	2	2	1	2	2	2	2	1	2	2	2	2	3	3
Q13224	Q13224	1	1	1	Glutamate receptor ionotropic, NMDA 2B	GRIN2B	>sp|Q13224|NMDE2_HUMAN Glutamate receptor ionotropic, NMDA 2B OS=Homo sapiens GN=GRIN2B PE=1 SV=3	1	1	1	1	1	0	0	1	1	0	0	0	0	0	1	1	1	0	0	1	1	0	0	0	0	0	1	1	1	0	0	1	1	0	0	0	0	0	1	1	1.4	1.4
Q13242	Q13242	10	10	10	Serine/arginine-rich splicing factor 9	SRSF9	>sp|Q13242|SRSF9_HUMAN Serine/arginine-rich splicing factor 9 OS=Homo sapiens GN=SRSF9 PE=1 SV=1	1	10	10	10	8	7	9	6	6	7	0	1	6	1	1	1	8	7	9	6	6	7	0	1	6	1	1	1	8	7	9	6	6	7	0	1	6	1	1	1	40.3	40.3
Q13243	Q13243	2	1	1	Serine/arginine-rich splicing factor 5	SRSF5	>sp|Q13243|SRSF5_HUMAN Serine/arginine-rich splicing factor 5 OS=Homo sapiens GN=SRSF5 PE=1 SV=1	1	2	1	1	2	2	2	1	2	2	1	2	0	1	1	1	1	1	1	0	1	1	0	1	0	0	0	0	1	1	1	0	1	1	0	1	0	0	0	0	8.8	5.5
Q13247;Q08170	Q13247;Q08170	3;2	3;2	2;1	Serine/arginine-rich splicing factor 6;Serine/arginine-rich splicing factor 4	SRSF6;SRSF4	>sp|Q13247|SRSF6_HUMAN Serine/arginine-rich splicing factor 6 OS=Homo sapiens GN=SRSF6 PE=1 SV=2;>sp|Q08170|SRSF4_HUMAN Serine/arginine-rich splicing factor 4 OS=Homo sapiens GN=SRSF4 PE=1 SV=2	2	3	3	2	3	3	3	2	2	2	2	2	1	2	1	2	3	3	3	2	2	2	2	2	1	2	1	2	2	2	2	1	1	1	1	1	1	1	0	1	8.7	8.7
Q13263	Q13263	5	5	5	Transcription intermediary factor 1-beta	TRIM28	>sp|Q13263|TIF1B_HUMAN Transcription intermediary factor 1-beta OS=Homo sapiens GN=TRIM28 PE=1 SV=5	1	5	5	5	4	4	4	3	2	4	3	3	4	4	3	4	4	4	4	3	2	4	3	3	4	4	3	4	4	4	4	3	2	4	3	3	4	4	3	4	10.2	10.2
Q13283	Q13283	1	1	1	Ras GTPase-activating protein-binding protein 1	G3BP1	>sp|Q13283|G3BP1_HUMAN Ras GTPase-activating protein-binding protein 1 OS=Homo sapiens GN=G3BP1 PE=1 SV=1	1	1	1	1	1	1	1	0	1	0	1	1	0	0	1	1	1	1	1	0	1	0	1	1	0	0	1	1	1	1	1	0	1	0	1	1	0	0	1	1	3.6	3.6
Q13405	Q13405	2	2	2	39S ribosomal protein L49, mitochondrial	MRPL49	>sp|Q13405|RM49_HUMAN 39S ribosomal protein L49, mitochondrial OS=Homo sapiens GN=MRPL49 PE=1 SV=1	1	2	2	2	1	2	2	1	1	1	0	1	1	0	1	0	1	2	2	1	1	1	0	1	1	0	1	0	1	2	2	1	1	1	0	1	1	0	1	0	16.3	16.3
Q13427	Q13427	8	8	8	Peptidyl-prolyl cis-trans isomerase G	PPIG	>sp|Q13427|PPIG_HUMAN Peptidyl-prolyl cis-trans isomerase G OS=Homo sapiens GN=PPIG PE=1 SV=2	1	8	8	8	8	4	8	2	1	1	0	3	4	2	1	1	8	4	8	2	1	1	0	3	4	2	1	1	8	4	8	2	1	1	0	3	4	2	1	1	13	13
Q13428	Q13428	3	3	3	Treacle protein	TCOF1	>sp|Q13428|TCOF_HUMAN Treacle protein OS=Homo sapiens GN=TCOF1 PE=1 SV=3	1	3	3	3	2	0	1	1	1	2	0	1	1	1	2	1	2	0	1	1	1	2	0	1	1	1	2	1	2	0	1	1	1	2	0	1	1	1	2	1	2.2	2.2
Q13435	Q13435	2	2	2	Splicing factor 3B subunit 2	SF3B2	>sp|Q13435|SF3B2_HUMAN Splicing factor 3B subunit 2 OS=Homo sapiens GN=SF3B2 PE=1 SV=2	1	2	2	2	2	2	2	1	0	0	1	2	1	0	0	0	2	2	2	1	0	0	1	2	1	0	0	0	2	2	2	1	0	0	1	2	1	0	0	0	2.7	2.7
Q13501	Q13501	2	2	2	Sequestosome-1	SQSTM1	>sp|Q13501|SQSTM_HUMAN Sequestosome-1 OS=Homo sapiens GN=SQSTM1 PE=1 SV=1	1	2	2	2	2	1	1	0	0	0	0	1	1	2	0	1	2	1	1	0	0	0	0	1	1	2	0	1	2	1	1	0	0	0	0	1	1	2	0	1	9.5	9.5
Q13509	Q13509	11	2	1	Tubulin beta-3 chain	TUBB3	>sp|Q13509|TBB3_HUMAN Tubulin beta-3 chain OS=Homo sapiens GN=TUBB3 PE=1 SV=2	1	11	2	1	9	9	9	8	9	7	9	9	9	7	8	8	0	0	0	1	2	0	0	0	0	0	1	1	0	0	0	0	1	0	0	0	0	0	1	1	29.6	6.4
Q13523	Q13523	11	11	11	Serine/threonine-protein kinase PRP4 homolog	PRPF4B	>sp|Q13523|PRP4B_HUMAN Serine/threonine-protein kinase PRP4 homolog OS=Homo sapiens GN=PRPF4B PE=1 SV=3	1	11	11	11	10	8	9	4	3	4	0	6	7	3	2	3	10	8	9	4	3	4	0	6	7	3	2	3	10	8	9	4	3	4	0	6	7	3	2	3	13.9	13.9
Q13595	Q13595	6	5	5	Transformer-2 protein homolog alpha	TRA2A	>sp|Q13595|TRA2A_HUMAN Transformer-2 protein homolog alpha OS=Homo sapiens GN=TRA2A PE=1 SV=1	1	6	5	5	3	4	3	4	4	5	0	1	2	1	0	0	2	3	2	3	3	4	0	1	1	0	0	0	2	3	2	3	3	4	0	1	1	0	0	0	22.7	19.5
Q13813	Q13813	1	1	1	Spectrin alpha chain, non-erythrocytic 1	SPTAN1	>sp|Q13813|SPTN1_HUMAN Spectrin alpha chain, non-erythrocytic 1 OS=Homo sapiens GN=SPTAN1 PE=1 SV=3	1	1	1	1	0	0	0	1	1	1	0	0	0	1	1	1	0	0	0	1	1	1	0	0	0	1	1	1	0	0	0	1	1	1	0	0	0	1	1	1	0.4	0.4
Q13829	Q13829	8	8	7	BTB/POZ domain-containing adapter for CUL3-mediated RhoA degradation protein 2	TNFAIP1	>sp|Q13829|BACD2_HUMAN BTB/POZ domain-containing adapter for CUL3-mediated RhoA degradation protein 2 OS=Homo sapiens GN=TNFAIP1 PE=1 SV=1	1	8	8	7	5	7	7	6	7	7	0	0	2	0	1	0	5	7	7	6	7	7	0	0	2	0	1	0	4	6	6	6	7	7	0	0	2	0	1	0	28.8	28.8
Q13835	Q13835	2	2	2	Plakophilin-1	PKP1	>sp|Q13835|PKP1_HUMAN Plakophilin-1 OS=Homo sapiens GN=PKP1 PE=1 SV=2	1	2	2	2	0	0	0	0	0	0	0	1	0	0	1	2	0	0	0	0	0	0	0	1	0	0	1	2	0	0	0	0	0	0	0	1	0	0	1	2	3.5	3.5
Q9BVA1;Q13885;A6NNZ2;Q9H4B7;CON__ENSEMBL:ENSBTAP00000025008	Q9BVA1;Q13885	12;12;4;2;2	1;1;0;0;0	0;0;0;0;0	Tubulin beta-2B chain;Tubulin beta-2A chain	TUBB2B;TUBB2A	>sp|Q9BVA1|TBB2B_HUMAN Tubulin beta-2B chain OS=Homo sapiens GN=TUBB2B PE=1 SV=1;>sp|Q13885|TBB2A_HUMAN Tubulin beta-2A chain OS=Homo sapiens GN=TUBB2A PE=1 SV=1	5	12	1	0	11	10	11	7	7	7	11	10	10	7	7	7	1	0	0	0	0	0	0	0	0	0	0	0	0	0	0	0	0	0	0	0	0	0	0	0	32.1	2.7
Q14103	Q14103	2	2	2	Heterogeneous nuclear ribonucleoprotein D0	HNRNPD	>sp|Q14103|HNRPD_HUMAN Heterogeneous nuclear ribonucleoprotein D0 OS=Homo sapiens GN=HNRNPD PE=1 SV=1	1	2	2	2	2	2	2	2	2	2	2	2	2	2	2	2	2	2	2	2	2	2	2	2	2	2	2	2	2	2	2	2	2	2	2	2	2	2	2	2	6.8	6.8
Q14152	Q14152	4	4	4	Eukaryotic translation initiation factor 3 subunit A	EIF3A	>sp|Q14152|EIF3A_HUMAN Eukaryotic translation initiation factor 3 subunit A OS=Homo sapiens GN=EIF3A PE=1 SV=1	1	4	4	4	3	3	3	3	3	2	2	3	2	3	2	2	3	3	3	3	3	2	2	3	2	3	2	2	3	3	3	3	3	2	2	3	2	3	2	2	3.3	3.3
Q14155;Q15052	Q14155	9;3	9;3	9;3	Rho guanine nucleotide exchange factor 7	ARHGEF7	>sp|Q14155|ARHG7_HUMAN Rho guanine nucleotide exchange factor 7 OS=Homo sapiens GN=ARHGEF7 PE=1 SV=2	2	9	9	9	8	7	7	8	7	8	0	0	0	0	0	0	8	7	7	8	7	8	0	0	0	0	0	0	8	7	7	8	7	8	0	0	0	0	0	0	11.3	11.3
Q14204	Q14204	5	5	5	Cytoplasmic dynein 1 heavy chain 1	DYNC1H1	>sp|Q14204|DYHC1_HUMAN Cytoplasmic dynein 1 heavy chain 1 OS=Homo sapiens GN=DYNC1H1 PE=1 SV=5	1	5	5	5	4	4	5	1	2	2	2	3	1	0	3	2	4	4	5	1	2	2	2	3	1	0	3	2	4	4	5	1	2	2	2	3	1	0	3	2	1.2	1.2
Q14244	Q14244	3	3	3	Ensconsin	MAP7	>sp|Q14244|MAP7_HUMAN Ensconsin OS=Homo sapiens GN=MAP7 PE=1 SV=1	1	3	3	3	3	1	2	0	0	0	0	0	0	0	0	0	3	1	2	0	0	0	0	0	0	0	0	0	3	1	2	0	0	0	0	0	0	0	0	0	6.1	6.1
Q14257	Q14257	1	1	1	Reticulocalbin-2	RCN2	>sp|Q14257|RCN2_HUMAN Reticulocalbin-2 OS=Homo sapiens GN=RCN2 PE=1 SV=1	1	1	1	1	1	1	1	1	1	1	0	0	1	0	1	0	1	1	1	1	1	1	0	0	1	0	1	0	1	1	1	1	1	1	0	0	1	0	1	0	4.7	4.7
Q14331	Q14331	1	1	1	Protein FRG1	FRG1	>sp|Q14331|FRG1_HUMAN Protein FRG1 OS=Homo sapiens GN=FRG1 PE=1 SV=1	1	1	1	1	1	0	1	0	0	0	0	0	0	0	0	0	1	0	1	0	0	0	0	0	0	0	0	0	1	0	1	0	0	0	0	0	0	0	0	0	5	5
Q14444	Q14444	2	2	2	Caprin-1	CAPRIN1	>sp|Q14444|CAPR1_HUMAN Caprin-1 OS=Homo sapiens GN=CAPRIN1 PE=1 SV=2	1	2	2	2	1	1	1	2	2	2	2	1	1	2	2	2	1	1	1	2	2	2	2	1	1	2	2	2	1	1	1	2	2	2	2	1	1	2	2	2	3.2	3.2
Q14498	Q14498	22	22	20	RNA-binding protein 39	RBM39	>sp|Q14498|RBM39_HUMAN RNA-binding protein 39 OS=Homo sapiens GN=RBM39 PE=1 SV=2	1	22	22	20	17	15	21	8	11	12	13	19	16	11	10	10	17	15	21	8	11	12	13	19	16	11	10	10	16	14	19	7	10	11	12	18	15	10	10	9	42.6	42.6
Q14683	Q14683	110	110	110	Structural maintenance of chromosomes protein 1A	SMC1A	>sp|Q14683|SMC1A_HUMAN Structural maintenance of chromosomes protein 1A OS=Homo sapiens GN=SMC1A PE=1 SV=2	1	110	110	110	104	98	99	61	64	60	4	2	3	5	3	5	104	98	99	61	64	60	4	2	3	5	3	5	104	98	99	61	64	60	4	2	3	5	3	5	67.2	67.2
Q14684	Q14684	17	17	17	Ribosomal RNA processing protein 1 homolog B	RRP1B	>sp|Q14684|RRP1B_HUMAN Ribosomal RNA processing protein 1 homolog B OS=Homo sapiens GN=RRP1B PE=1 SV=3	1	17	17	17	15	14	17	0	0	3	1	9	12	1	1	0	15	14	17	0	0	3	1	9	12	1	1	0	15	14	17	0	0	3	1	9	12	1	1	0	32.8	32.8
Q14697	Q14697	3	3	3	Neutral alpha-glucosidase AB	GANAB	>sp|Q14697|GANAB_HUMAN Neutral alpha-glucosidase AB OS=Homo sapiens GN=GANAB PE=1 SV=3	1	3	3	3	1	2	2	1	2	2	2	2	2	3	2	2	1	2	2	1	2	2	2	2	2	3	2	2	1	2	2	1	2	2	2	2	2	3	2	2	3.8	3.8
Q14739	Q14739	2	2	2	Lamin-B receptor	LBR	>sp|Q14739|LBR_HUMAN Lamin-B receptor OS=Homo sapiens GN=LBR PE=1 SV=2	1	2	2	2	0	0	1	1	1	1	0	0	0	0	0	0	0	0	1	1	1	1	0	0	0	0	0	0	0	0	1	1	1	1	0	0	0	0	0	0	4.9	4.9
Q14966	Q14966	12	12	12	Zinc finger protein 638	ZNF638	>sp|Q14966|ZN638_HUMAN Zinc finger protein 638 OS=Homo sapiens GN=ZNF638 PE=1 SV=2	1	12	12	12	11	8	9	2	1	3	0	6	1	0	0	0	11	8	9	2	1	3	0	6	1	0	0	0	11	8	9	2	1	3	0	6	1	0	0	0	7.8	7.8
Q14974	Q14974	7	7	7	Importin subunit beta-1	KPNB1	>sp|Q14974|IMB1_HUMAN Importin subunit beta-1 OS=Homo sapiens GN=KPNB1 PE=1 SV=2	1	7	7	7	6	7	7	5	6	4	7	6	6	4	5	6	6	7	7	5	6	4	7	6	6	4	5	6	6	7	7	5	6	4	7	6	6	4	5	6	9.2	9.2
Q15019	Q15019	2	2	2	Septin-2	2002-09-01	>sp|Q15019|SEPT2_HUMAN Septin-2 OS=Homo sapiens GN=SEPT2 PE=1 SV=1	1	2	2	2	2	2	2	2	1	1	2	2	1	1	1	1	2	2	2	2	1	1	2	2	1	1	1	1	2	2	2	2	1	1	2	2	1	1	1	1	7.8	7.8
Q15029	Q15029	3	2	2	116 kDa U5 small nuclear ribonucleoprotein component	EFTUD2	>sp|Q15029|U5S1_HUMAN 116 kDa U5 small nuclear ribonucleoprotein component OS=Homo sapiens GN=EFTUD2 PE=1 SV=1	1	3	2	2	3	3	2	2	3	3	3	3	2	2	3	2	2	2	1	1	2	2	2	2	1	1	2	1	2	2	1	1	2	2	2	2	1	1	2	1	3.9	2.9
Q15046	Q15046	2	2	2	Lysine--tRNA ligase	KARS	>sp|Q15046|SYK_HUMAN Lysine--tRNA ligase OS=Homo sapiens GN=KARS PE=1 SV=3	1	2	2	2	1	0	1	1	1	0	1	0	1	1	1	0	1	0	1	1	1	0	1	0	1	1	1	0	1	0	1	1	1	0	1	0	1	1	1	0	2.7	2.7
Q15056	Q15056	2	2	2	Eukaryotic translation initiation factor 4H	EIF4H	>sp|Q15056|IF4H_HUMAN Eukaryotic translation initiation factor 4H OS=Homo sapiens GN=EIF4H PE=1 SV=5	1	2	2	2	1	1	2	1	1	1	1	2	1	2	1	1	1	1	2	1	1	1	1	2	1	2	1	1	1	1	2	1	1	1	1	2	1	2	1	1	12.1	12.1
Q15058	Q15058	1	1	1	Kinesin-like protein KIF14	KIF14	>sp|Q15058|KIF14_HUMAN Kinesin-like protein KIF14 OS=Homo sapiens GN=KIF14 PE=1 SV=1	1	1	1	1	1	0	1	1	1	1	1	1	1	1	0	1	1	0	1	1	1	1	1	1	1	1	0	1	1	0	1	1	1	1	1	1	1	1	0	1	0.7	0.7
Q15084	Q15084	3	3	3	Protein disulfide-isomerase A6	PDIA6	>sp|Q15084|PDIA6_HUMAN Protein disulfide-isomerase A6 OS=Homo sapiens GN=PDIA6 PE=1 SV=1	1	3	3	3	2	2	1	2	2	2	3	2	2	2	2	2	2	2	1	2	2	2	3	2	2	2	2	2	2	2	1	2	2	2	3	2	2	2	2	2	12	12
Q15149	Q15149	20	20	19	Plectin	PLEC	>sp|Q15149|PLEC_HUMAN Plectin OS=Homo sapiens GN=PLEC PE=1 SV=3	1	20	20	19	12	7	13	10	13	10	2	2	6	14	10	10	12	7	13	10	13	10	2	2	6	14	10	10	11	6	12	9	12	9	2	1	5	13	9	9	5.8	5.8
Q15154	Q15154	3	3	3	Pericentriolar material 1 protein	PCM1	>sp|Q15154|PCM1_HUMAN Pericentriolar material 1 protein OS=Homo sapiens GN=PCM1 PE=1 SV=4	1	3	3	3	1	2	3	2	1	2	0	0	0	0	0	0	1	2	3	2	1	2	0	0	0	0	0	0	1	2	3	2	1	2	0	0	0	0	0	0	1.9	1.9
Q15181	Q15181	1	1	1	Inorganic pyrophosphatase	PPA1	>sp|Q15181|IPYR_HUMAN Inorganic pyrophosphatase OS=Homo sapiens GN=PPA1 PE=1 SV=2	1	1	1	1	0	0	0	0	0	0	1	0	0	0	0	0	0	0	0	0	0	0	1	0	0	0	0	0	0	0	0	0	0	0	1	0	0	0	0	0	6.6	6.6
Q15185	Q15185	2	2	2	Prostaglandin E synthase 3	PTGES3	>sp|Q15185|TEBP_HUMAN Prostaglandin E synthase 3 OS=Homo sapiens GN=PTGES3 PE=1 SV=1	1	2	2	2	2	2	2	1	0	0	1	1	1	0	0	0	2	2	2	1	0	0	1	1	1	0	0	0	2	2	2	1	0	0	1	1	1	0	0	0	18.8	18.8
Q15233	Q15233	5	5	5	Non-POU domain-containing octamer-binding protein	NONO	>sp|Q15233|NONO_HUMAN Non-POU domain-containing octamer-binding protein OS=Homo sapiens GN=NONO PE=1 SV=4	1	5	5	5	3	2	3	2	2	2	5	5	4	2	2	3	3	2	3	2	2	2	5	5	4	2	2	3	3	2	3	2	2	2	5	5	4	2	2	3	11.5	11.5
Q15287	Q15287	1	1	1	RNA-binding protein with serine-rich domain 1	RNPS1	>sp|Q15287|RNPS1_HUMAN RNA-binding protein with serine-rich domain 1 OS=Homo sapiens GN=RNPS1 PE=1 SV=1	1	1	1	1	1	1	1	1	1	1	0	1	1	1	1	0	1	1	1	1	1	1	0	1	1	1	1	0	1	1	1	1	1	1	0	1	1	1	1	0	4.9	4.9
Q15293	Q15293	3	3	3	Reticulocalbin-1	RCN1	>sp|Q15293|RCN1_HUMAN Reticulocalbin-1 OS=Homo sapiens GN=RCN1 PE=1 SV=1	1	3	3	3	3	2	3	0	0	0	1	1	0	1	0	0	3	2	3	0	0	0	1	1	0	1	0	0	3	2	3	0	0	0	1	1	0	1	0	0	14.2	14.2
Q15365	Q15365	8	8	6	Poly(rC)-binding protein 1	PCBP1	>sp|Q15365|PCBP1_HUMAN Poly(rC)-binding protein 1 OS=Homo sapiens GN=PCBP1 PE=1 SV=2	1	8	8	6	7	6	6	8	7	8	6	6	6	6	7	5	7	6	6	8	7	8	6	6	6	6	7	5	5	4	4	6	5	6	4	4	4	4	5	3	31.2	31.2
Q15366;P57721	Q15366;P57721	6;3	4;1	4;1	Poly(rC)-binding protein 2;Poly(rC)-binding protein 3	PCBP2;PCBP3	>sp|Q15366|PCBP2_HUMAN Poly(rC)-binding protein 2 OS=Homo sapiens GN=PCBP2 PE=1 SV=1;>sp|P57721|PCBP3_HUMAN Poly(rC)-binding protein 3 OS=Homo sapiens GN=PCBP3 PE=2 SV=2	2	6	4	4	6	6	6	5	5	5	6	6	5	5	4	5	4	4	4	3	3	3	4	4	3	3	2	3	4	4	4	3	3	3	4	4	3	3	2	3	23.3	14.8
Q15388	Q15388	1	1	1	Mitochondrial import receptor subunit TOM20 homolog	TOMM20	>sp|Q15388|TOM20_HUMAN Mitochondrial import receptor subunit TOM20 homolog OS=Homo sapiens GN=TOMM20 PE=1 SV=1	1	1	1	1	1	1	1	1	1	1	1	1	1	1	1	1	1	1	1	1	1	1	1	1	1	1	1	1	1	1	1	1	1	1	1	1	1	1	1	1	9	9
Q15392	Q15392	2	2	2	Delta(24)-sterol reductase	DHCR24	>sp|Q15392|DHC24_HUMAN Delta(24)-sterol reductase OS=Homo sapiens GN=DHCR24 PE=1 SV=2	1	2	2	2	2	1	1	2	1	0	0	0	0	1	0	1	2	1	1	2	1	0	0	0	0	1	0	1	2	1	1	2	1	0	0	0	0	1	0	1	4.3	4.3
Q15398	Q15398	5	5	5	Disks large-associated protein 5	DLGAP5	>sp|Q15398|DLGP5_HUMAN Disks large-associated protein 5 OS=Homo sapiens GN=DLGAP5 PE=1 SV=2	1	5	5	5	5	3	4	0	0	0	0	1	3	0	0	0	5	3	4	0	0	0	0	1	3	0	0	0	5	3	4	0	0	0	0	1	3	0	0	0	7.1	7.1
Q15527	Q15527	2	2	2	Surfeit locus protein 2	SURF2	>sp|Q15527|SURF2_HUMAN Surfeit locus protein 2 OS=Homo sapiens GN=SURF2 PE=1 SV=3	1	2	2	2	2	2	2	0	0	0	0	2	2	0	0	0	2	2	2	0	0	0	0	2	2	0	0	0	2	2	2	0	0	0	0	2	2	0	0	0	7.8	7.8
Q15645	Q15645	5	5	5	Pachytene checkpoint protein 2 homolog	TRIP13	>sp|Q15645|PCH2_HUMAN Pachytene checkpoint protein 2 homolog OS=Homo sapiens GN=TRIP13 PE=1 SV=2	1	5	5	5	5	4	3	4	4	4	3	3	2	4	1	3	5	4	3	4	4	4	3	3	2	4	1	3	5	4	3	4	4	4	3	3	2	4	1	3	14.6	14.6
Q15717	Q15717	2	2	2	ELAV-like protein 1	ELAVL1	>sp|Q15717|ELAV1_HUMAN ELAV-like protein 1 OS=Homo sapiens GN=ELAVL1 PE=1 SV=2	1	2	2	2	0	1	1	1	2	2	1	1	0	1	1	1	0	1	1	1	2	2	1	1	0	1	1	1	0	1	1	1	2	2	1	1	0	1	1	1	6.7	6.7
Q15758	Q15758	2	2	2	Neutral amino acid transporter B(0)	SLC1A5	>sp|Q15758|AAAT_HUMAN Neutral amino acid transporter B(0) OS=Homo sapiens GN=SLC1A5 PE=1 SV=2	1	2	2	2	1	1	1	1	0	2	1	1	1	1	0	1	1	1	1	1	0	2	1	1	1	1	0	1	1	1	1	1	0	2	1	1	1	1	0	1	5.5	5.5
Q16378	Q16378	1	1	1	Proline-rich protein 4	PRR4	>sp|Q16378|PROL4_HUMAN Proline-rich protein 4 OS=Homo sapiens GN=PRR4 PE=1 SV=3	1	1	1	1	0	0	0	0	0	0	0	0	0	0	0	1	0	0	0	0	0	0	0	0	0	0	0	1	0	0	0	0	0	0	0	0	0	0	0	1	11.2	11.2
Q16629	Q16629	9	8	8	Serine/arginine-rich splicing factor 7	SRSF7	>sp|Q16629|SRSF7_HUMAN Serine/arginine-rich splicing factor 7 OS=Homo sapiens GN=SRSF7 PE=1 SV=1	1	9	8	8	9	9	9	7	6	6	4	5	7	4	6	2	8	8	8	6	5	5	3	4	6	3	5	1	8	8	8	6	5	5	3	4	6	3	5	1	34.5	34.5
Q16630	Q16630	3	3	3	Cleavage and polyadenylation specificity factor subunit 6	CPSF6	>sp|Q16630|CPSF6_HUMAN Cleavage and polyadenylation specificity factor subunit 6 OS=Homo sapiens GN=CPSF6 PE=1 SV=2	1	3	3	3	3	2	2	0	0	2	0	0	1	1	1	1	3	2	2	0	0	2	0	0	1	1	1	1	3	2	2	0	0	2	0	0	1	1	1	1	7.4	7.4
Q16658	Q16658	7	7	7	Fascin	FSCN1	>sp|Q16658|FSCN1_HUMAN Fascin OS=Homo sapiens GN=FSCN1 PE=1 SV=3	1	7	7	7	5	3	6	3	2	4	5	5	5	4	3	3	5	3	6	3	2	4	5	5	5	4	3	3	5	3	6	3	2	4	5	5	5	4	3	3	18.9	18.9
Q16719	Q16719	1	1	1	Kynureninase	KYNU	>sp|Q16719|KYNU_HUMAN Kynureninase OS=Homo sapiens GN=KYNU PE=1 SV=1	1	1	1	1	1	0	1	1	1	1	0	1	0	0	1	1	1	0	1	1	1	1	0	1	0	0	1	1	1	0	1	1	1	1	0	1	0	0	1	1	3.4	3.4
Q16891	Q16891	4	4	4	Mitochondrial inner membrane protein	IMMT	>sp|Q16891|MIC60_HUMAN MICOS complex subunit MIC60 OS=Homo sapiens GN=IMMT PE=1 SV=1	1	4	4	4	3	3	2	2	3	3	1	1	2	4	4	2	3	3	2	2	3	3	1	1	2	4	4	2	3	3	2	2	3	3	1	1	2	4	4	2	6.5	6.5
Q1KMD3	Q1KMD3	5	5	5	Heterogeneous nuclear ribonucleoprotein U-like protein 2	HNRNPUL2	>sp|Q1KMD3|HNRL2_HUMAN Heterogeneous nuclear ribonucleoprotein U-like protein 2 OS=Homo sapiens GN=HNRNPUL2 PE=1 SV=1	1	5	5	5	5	1	3	0	0	0	0	1	1	0	0	0	5	1	3	0	0	0	0	1	1	0	0	0	5	1	3	0	0	0	0	1	1	0	0	0	10.3	10.3
Q2NL82	Q2NL82	16	16	16	Pre-rRNA-processing protein TSR1 homolog	TSR1	>sp|Q2NL82|TSR1_HUMAN Pre-rRNA-processing protein TSR1 homolog OS=Homo sapiens GN=TSR1 PE=1 SV=1	1	16	16	16	15	15	16	3	2	2	0	10	9	1	2	1	15	15	16	3	2	2	0	10	9	1	2	1	15	15	16	3	2	2	0	10	9	1	2	1	25.7	25.7
Q3ZCM7	Q3ZCM7	6	1	1	Tubulin beta-8 chain	TUBB8	>sp|Q3ZCM7|TBB8_HUMAN Tubulin beta-8 chain OS=Homo sapiens GN=TUBB8 PE=1 SV=2	1	6	1	1	6	6	6	5	5	5	6	6	6	5	5	5	1	1	1	1	1	1	1	1	1	1	1	1	1	1	1	1	1	1	1	1	1	1	1	1	18.7	7.2
Q3ZCQ8	Q3ZCQ8	3	3	3	Mitochondrial import inner membrane translocase subunit TIM50	TIMM50	>sp|Q3ZCQ8|TIM50_HUMAN Mitochondrial import inner membrane translocase subunit TIM50 OS=Homo sapiens GN=TIMM50 PE=1 SV=2	1	3	3	3	3	1	2	0	1	1	1	1	1	1	2	1	3	1	2	0	1	1	1	1	1	1	2	1	3	1	2	0	1	1	1	1	1	1	2	1	11.6	11.6
Q53T59	Q53T59	1	1	1	HCLS1-binding protein 3	HS1BP3	>sp|Q53T59|H1BP3_HUMAN HCLS1-binding protein 3 OS=Homo sapiens GN=HS1BP3 PE=1 SV=1	1	1	1	1	0	1	0	0	0	0	0	0	0	0	0	0	0	1	0	0	0	0	0	0	0	0	0	0	0	1	0	0	0	0	0	0	0	0	0	0	2.6	2.6
Q562R1	Q562R1	5	1	1	Beta-actin-like protein 2	ACTBL2	>sp|Q562R1|ACTBL_HUMAN Beta-actin-like protein 2 OS=Homo sapiens GN=ACTBL2 PE=1 SV=2	1	5	1	1	3	4	4	4	4	4	5	5	4	5	5	5	0	0	0	0	0	0	1	1	0	1	1	1	0	0	0	0	0	0	1	1	0	1	1	1	16.2	4.8
Q5BKZ1	Q5BKZ1	5	5	5	DBIRD complex subunit ZNF326	ZNF326	>sp|Q5BKZ1|ZN326_HUMAN DBIRD complex subunit ZNF326 OS=Homo sapiens GN=ZNF326 PE=1 SV=2	1	5	5	5	5	3	5	0	1	1	0	0	0	0	0	0	5	3	5	0	1	1	0	0	0	0	0	0	5	3	5	0	1	1	0	0	0	0	0	0	10	10
Q5C9Z4	Q5C9Z4	4	4	4	Nucleolar MIF4G domain-containing protein 1	NOM1	>sp|Q5C9Z4|NOM1_HUMAN Nucleolar MIF4G domain-containing protein 1 OS=Homo sapiens GN=NOM1 PE=1 SV=1	1	4	4	4	4	2	3	0	0	0	0	2	0	0	0	0	4	2	3	0	0	0	0	2	0	0	0	0	4	2	3	0	0	0	0	2	0	0	0	0	7.2	7.2
Q5JTH9	Q5JTH9	17	17	17	RRP12-like protein	RRP12	>sp|Q5JTH9|RRP12_HUMAN RRP12-like protein OS=Homo sapiens GN=RRP12 PE=1 SV=2	1	17	17	17	15	16	17	6	5	7	1	12	8	5	6	5	15	16	17	6	5	7	1	12	8	5	6	5	15	16	17	6	5	7	1	12	8	5	6	5	18.5	18.5
Q5JVF3	Q5JVF3	1	1	1	PCI domain-containing protein 2	PCID2	>sp|Q5JVF3|PCID2_HUMAN PCI domain-containing protein 2 OS=Homo sapiens GN=PCID2 PE=1 SV=2	1	1	1	1	1	1	1	0	0	0	0	1	0	0	0	0	1	1	1	0	0	0	0	1	0	0	0	0	1	1	1	0	0	0	0	1	0	0	0	0	3	3
Q5SW79;Q96L14	Q5SW79;Q96L14	2;1	2;1	2;1	Centrosomal protein of 170 kDa;Cep170-like protein	CEP170;CEP170P1	>sp|Q5SW79|CE170_HUMAN Centrosomal protein of 170 kDa OS=Homo sapiens GN=CEP170 PE=1 SV=1;>sp|Q96L14|C170L_HUMAN Cep170-like protein OS=Homo sapiens GN=CEP170P1 PE=5 SV=2	2	2	2	2	2	1	2	0	0	0	0	0	0	0	0	0	2	1	2	0	0	0	0	0	0	0	0	0	2	1	2	0	0	0	0	0	0	0	0	0	1.2	1.2
Q5T3I0	Q5T3I0	3	3	3	G patch domain-containing protein 4	GPATCH4	>sp|Q5T3I0|GPTC4_HUMAN G patch domain-containing protein 4 OS=Homo sapiens GN=GPATCH4 PE=1 SV=2	1	3	3	3	3	2	2	0	0	0	0	2	2	0	0	0	3	2	2	0	0	0	0	2	2	0	0	0	3	2	2	0	0	0	0	2	2	0	0	0	11.7	11.7
Q5T653	Q5T653	4	4	4	39S ribosomal protein L2, mitochondrial	MRPL2	>sp|Q5T653|RM02_HUMAN 39S ribosomal protein L2, mitochondrial OS=Homo sapiens GN=MRPL2 PE=1 SV=2	1	4	4	4	4	4	4	1	1	0	0	1	3	1	2	1	4	4	4	1	1	0	0	1	3	1	2	1	4	4	4	1	1	0	0	1	3	1	2	1	20	20
Q5T749	Q5T749	1	1	1	Keratinocyte proline-rich protein	KPRP	>sp|Q5T749|KPRP_HUMAN Keratinocyte proline-rich protein OS=Homo sapiens GN=KPRP PE=1 SV=1	1	1	1	1	0	0	0	1	1	0	0	0	0	1	1	1	0	0	0	1	1	0	0	0	0	1	1	1	0	0	0	1	1	0	0	0	0	1	1	1	1.6	1.6
Q5T8I3	Q5T8I3	2	2	2	Protein FAM102B	FAM102B	>sp|Q5T8I3|F102B_HUMAN Protein FAM102B OS=Homo sapiens GN=FAM102B PE=1 SV=2	1	2	2	2	2	2	2	0	0	0	0	1	2	0	0	0	2	2	2	0	0	0	0	1	2	0	0	0	2	2	2	0	0	0	0	1	2	0	0	0	8.9	8.9
Q5T8P6	Q5T8P6	7	6	6	RNA-binding protein 26	RBM26	>sp|Q5T8P6|RBM26_HUMAN RNA-binding protein 26 OS=Homo sapiens GN=RBM26 PE=1 SV=3	1	7	6	6	6	4	7	1	0	0	0	3	3	1	0	0	5	3	6	0	0	0	0	2	3	0	0	0	5	3	6	0	0	0	0	2	3	0	0	0	9.5	8.3
Q5U4N7	Q5U4N7	1	1	1	Protein GDF5OS, mitochondrial	GDF5OS	>sp|Q5U4N7|GDF5O_HUMAN Protein GDF5OS, mitochondrial OS=Homo sapiens GN=GDF5OS PE=2 SV=2	1	1	1	1	1	1	0	0	0	0	1	1	1	0	0	0	1	1	0	0	0	0	1	1	1	0	0	0	1	1	0	0	0	0	1	1	1	0	0	0	4.4	4.4
Q5U5Z8	Q5U5Z8	1	1	1	Cytosolic carboxypeptidase 2	AGBL2	>sp|Q5U5Z8|CBPC2_HUMAN Cytosolic carboxypeptidase 2 OS=Homo sapiens GN=AGBL2 PE=1 SV=2	1	1	1	1	1	1	1	0	0	0	0	1	1	0	0	0	1	1	1	0	0	0	0	1	1	0	0	0	1	1	1	0	0	0	0	1	1	0	0	0	1.1	1.1
Q5VT06	Q5VT06	3	3	3	Centrosome-associated protein 350	CEP350	>sp|Q5VT06|CE350_HUMAN Centrosome-associated protein 350 OS=Homo sapiens GN=CEP350 PE=1 SV=1	1	3	3	3	3	2	3	0	1	3	0	0	0	0	0	0	3	2	3	0	1	3	0	0	0	0	0	0	3	2	3	0	1	3	0	0	0	0	0	0	1.2	1.2
Q969Z3;Q5VT66	Q969Z3;Q5VT66	1;1	1;1	1;1	MOSC domain-containing protein 2, mitochondrial;MOSC domain-containing protein 1, mitochondrial	MARC2;MARC1	>sp|Q969Z3|MARC2_HUMAN Mitochondrial amidoxime reducing component 2 OS=Homo sapiens GN=MARC2 PE=1 SV=1;>sp|Q5VT66|MARC1_HUMAN Mitochondrial amidoxime-reducing component 1 OS=Homo sapiens GN=MARC1 PE=1 SV=1	2	1	1	1	1	0	1	0	1	1	0	1	0	0	0	1	1	0	1	0	1	1	0	1	0	0	0	1	1	0	1	0	1	1	0	1	0	0	0	1	4.5	4.5
Q5VYS4	Q5VYS4	1	1	1	Mesenteric estrogen-dependent adipogenesis protein	MEDAG	>sp|Q5VYS4|MEDAG_HUMAN Mesenteric estrogen-dependent adipogenesis protein OS=Homo sapiens GN=MEDAG PE=2 SV=1	1	1	1	1	1	0	0	0	0	0	0	0	0	0	0	0	1	0	0	0	0	0	0	0	0	0	0	0	1	0	0	0	0	0	0	0	0	0	0	0	3.6	3.6
Q66PJ3	Q66PJ3	4	4	4	ADP-ribosylation factor-like protein 6-interacting protein 4	ARL6IP4	>sp|Q66PJ3|AR6P4_HUMAN ADP-ribosylation factor-like protein 6-interacting protein 4 OS=Homo sapiens GN=ARL6IP4 PE=1 SV=2	1	4	4	4	4	3	4	1	1	1	1	3	2	2	2	1	4	3	4	1	1	1	1	3	2	2	2	1	4	3	4	1	1	1	1	3	2	2	2	1	9.5	9.5
Q69YH5	Q69YH5	3	3	3	Cell division cycle-associated protein 2	CDCA2	>sp|Q69YH5|CDCA2_HUMAN Cell division cycle-associated protein 2 OS=Homo sapiens GN=CDCA2 PE=1 SV=2	1	3	3	3	3	0	3	0	0	0	0	0	0	0	0	0	3	0	3	0	0	0	0	0	0	0	0	0	3	0	3	0	0	0	0	0	0	0	0	0	4.4	4.4
Q6NUK1	Q6NUK1	2	2	2	Calcium-binding mitochondrial carrier protein SCaMC-1	SLC25A24	>sp|Q6NUK1|SCMC1_HUMAN Calcium-binding mitochondrial carrier protein SCaMC-1 OS=Homo sapiens GN=SLC25A24 PE=1 SV=2	1	2	2	2	1	1	2	0	1	2	1	1	1	0	1	1	1	1	2	0	1	2	1	1	1	0	1	1	1	1	2	0	1	2	1	1	1	0	1	1	5.5	5.5
Q6NVY1	Q6NVY1	1	1	1	3-hydroxyisobutyryl-CoA hydrolase, mitochondrial	HIBCH	>sp|Q6NVY1|HIBCH_HUMAN 3-hydroxyisobutyryl-CoA hydrolase, mitochondrial OS=Homo sapiens GN=HIBCH PE=1 SV=2	1	1	1	1	0	1	0	0	1	0	1	1	1	1	0	0	0	1	0	0	1	0	1	1	1	1	0	0	0	1	0	0	1	0	1	1	1	1	0	0	4.1	4.1
Q6NZI2	Q6NZI2	9	9	9	Polymerase I and transcript release factor	PTRF	>sp|Q6NZI2|PTRF_HUMAN Polymerase I and transcript release factor OS=Homo sapiens GN=PTRF PE=1 SV=1	1	9	9	9	9	9	9	6	6	6	2	6	8	5	6	6	9	9	9	6	6	6	2	6	8	5	6	6	9	9	9	6	6	6	2	6	8	5	6	6	30.8	30.8
Q6P1L8	Q6P1L8	2	2	2	39S ribosomal protein L14, mitochondrial	MRPL14	>sp|Q6P1L8|RM14_HUMAN 39S ribosomal protein L14, mitochondrial OS=Homo sapiens GN=MRPL14 PE=1 SV=1	1	2	2	2	2	2	2	0	0	0	0	0	0	0	0	0	2	2	2	0	0	0	0	0	0	0	0	0	2	2	2	0	0	0	0	0	0	0	0	0	19.3	19.3
Q6P5R6	Q6P5R6	3	3	3	60S ribosomal protein L22-like 1	RPL22L1	>sp|Q6P5R6|RL22L_HUMAN 60S ribosomal protein L22-like 1 OS=Homo sapiens GN=RPL22L1 PE=1 SV=2	1	3	3	3	3	2	3	0	0	0	0	1	0	0	0	0	3	2	3	0	0	0	0	1	0	0	0	0	3	2	3	0	0	0	0	1	0	0	0	0	32	32
Q6PKG0	Q6PKG0	2	2	2	La-related protein 1	LARP1	>sp|Q6PKG0|LARP1_HUMAN La-related protein 1 OS=Homo sapiens GN=LARP1 PE=1 SV=2	1	2	2	2	2	2	2	0	0	0	0	0	0	0	0	0	2	2	2	0	0	0	0	0	0	0	0	0	2	2	2	0	0	0	0	0	0	0	0	0	1.8	1.8
Q6UB99	Q6UB99	1	1	1	Ankyrin repeat domain-containing protein 11	ANKRD11	>sp|Q6UB99|ANR11_HUMAN Ankyrin repeat domain-containing protein 11 OS=Homo sapiens GN=ANKRD11 PE=1 SV=3	1	1	1	1	1	1	1	0	0	0	0	0	0	0	0	0	1	1	1	0	0	0	0	0	0	0	0	0	1	1	1	0	0	0	0	0	0	0	0	0	0.5	0.5
Q6UN15	Q6UN15	2	2	2	Pre-mRNA 3-end-processing factor FIP1	FIP1L1	>sp|Q6UN15|FIP1_HUMAN Pre-mRNA 3-end-processing factor FIP1 OS=Homo sapiens GN=FIP1L1 PE=1 SV=1	1	2	2	2	2	2	2	0	1	1	0	0	0	0	0	0	2	2	2	0	1	1	0	0	0	0	0	0	2	2	2	0	1	1	0	0	0	0	0	0	5.4	5.4
Q6WKZ4	Q6WKZ4	1	1	1	Rab11 family-interacting protein 1	RAB11FIP1	>sp|Q6WKZ4|RFIP1_HUMAN Rab11 family-interacting protein 1 OS=Homo sapiens GN=RAB11FIP1 PE=1 SV=3	1	1	1	1	1	0	0	0	0	0	0	0	0	0	0	0	1	0	0	0	0	0	0	0	0	0	0	0	1	0	0	0	0	0	0	0	0	0	0	0	0.7	0.7
Q6ZW31	Q6ZW31	2	2	2	Rho GTPase-activating protein SYDE1	SYDE1	>sp|Q6ZW31|SYDE1_HUMAN Rho GTPase-activating protein SYDE1 OS=Homo sapiens GN=SYDE1 PE=1 SV=1	1	2	2	2	2	0	1	0	0	0	0	0	0	0	0	0	2	0	1	0	0	0	0	0	0	0	0	0	2	0	1	0	0	0	0	0	0	0	0	0	3.8	3.8
Q71U36;Q13748;Q6PEY2;Q9NY65	Q71U36;Q13748;Q6PEY2;Q9NY65	21;17;12;11	1;1;1;1	0;0;0;0	Tubulin alpha-1A chain;Tubulin alpha-3C/D chain;Tubulin alpha-3E chain;Tubulin alpha-8 chain	TUBA1A;TUBA3C;TUBA3E;TUBA8	>sp|Q71U36|TBA1A_HUMAN Tubulin alpha-1A chain OS=Homo sapiens GN=TUBA1A PE=1 SV=1;>sp|Q13748|TBA3C_HUMAN Tubulin alpha-3C/D chain OS=Homo sapiens GN=TUBA3C PE=1 SV=3;>sp|Q6PEY2|TBA3E_HUMAN Tubulin alpha-3E chain OS=Homo sapiens GN=TUBA3E PE=1 SV=2;>sp|Q9NY	4	21	1	0	19	21	21	16	17	16	18	21	19	18	17	19	1	1	1	1	1	1	1	1	1	1	1	1	0	0	0	0	0	0	0	0	0	0	0	0	57.9	2.9
Q7KZF4	Q7KZF4	6	6	6	Staphylococcal nuclease domain-containing protein 1	SND1	>sp|Q7KZF4|SND1_HUMAN Staphylococcal nuclease domain-containing protein 1 OS=Homo sapiens GN=SND1 PE=1 SV=1	1	6	6	6	3	4	4	3	3	4	4	5	2	2	4	3	3	4	4	3	3	4	4	5	2	2	4	3	3	4	4	3	3	4	4	5	2	2	4	3	8.1	8.1
Q7L014	Q7L014	17	17	17	Probable ATP-dependent RNA helicase DDX46	DDX46	>sp|Q7L014|DDX46_HUMAN Probable ATP-dependent RNA helicase DDX46 OS=Homo sapiens GN=DDX46 PE=1 SV=2	1	17	17	17	16	13	15	5	8	8	2	7	9	6	7	5	16	13	15	5	8	8	2	7	9	6	7	5	16	13	15	5	8	8	2	7	9	6	7	5	17.3	17.3
Q7L0Y3	Q7L0Y3	5	5	5	Mitochondrial ribonuclease P protein 1	TRMT10C	>sp|Q7L0Y3|MRRP1_HUMAN Mitochondrial ribonuclease P protein 1 OS=Homo sapiens GN=TRMT10C PE=1 SV=2	1	5	5	5	5	4	5	1	2	1	0	2	3	0	0	2	5	4	5	1	2	1	0	2	3	0	0	2	5	4	5	1	2	1	0	2	3	0	0	2	18.1	18.1
Q7L1Q6	Q7L1Q6	2	2	2	Basic leucine zipper and W2 domain-containing protein 1	BZW1	>sp|Q7L1Q6|BZW1_HUMAN Basic leucine zipper and W2 domain-containing protein 1 OS=Homo sapiens GN=BZW1 PE=1 SV=1	1	2	2	2	0	1	1	1	2	2	0	1	1	2	2	2	0	1	1	1	2	2	0	1	1	2	2	2	0	1	1	1	2	2	0	1	1	2	2	2	4.5	4.5
Q7L2J0	Q7L2J0	7	7	7	7SK snRNA methylphosphate capping enzyme	MEPCE	>sp|Q7L2J0|MEPCE_HUMAN 7SK snRNA methylphosphate capping enzyme OS=Homo sapiens GN=MEPCE PE=1 SV=1	1	7	7	7	6	5	7	0	0	0	0	2	1	0	0	0	6	5	7	0	0	0	0	2	1	0	0	0	6	5	7	0	0	0	0	2	1	0	0	0	16	16
Q7L4I2	Q7L4I2	1	1	1	Arginine/serine-rich coiled-coil protein 2	RSRC2	>sp|Q7L4I2|RSRC2_HUMAN Arginine/serine-rich coiled-coil protein 2 OS=Homo sapiens GN=RSRC2 PE=1 SV=1	1	1	1	1	1	0	1	0	0	1	0	0	0	1	1	0	1	0	1	0	0	1	0	0	0	1	1	0	1	0	1	0	0	1	0	0	0	1	1	0	2.8	2.8
Q7Z406	Q7Z406	9	1	1	Myosin-14	MYH14	>sp|Q7Z406|MYH14_HUMAN Myosin-14 OS=Homo sapiens GN=MYH14 PE=1 SV=2	1	9	1	1	6	6	6	8	8	7	7	7	7	7	7	7	1	1	1	0	0	0	1	1	1	0	0	0	1	1	1	0	0	0	1	1	1	0	0	0	4.1	0.6
Q7Z5K2	Q7Z5K2	3	3	3	Wings apart-like protein homolog	WAPAL	>sp|Q7Z5K2|WAPL_HUMAN Wings apart-like protein homolog OS=Homo sapiens GN=WAPL PE=1 SV=1	1	3	3	3	1	3	2	1	1	1	0	0	0	0	0	0	1	3	2	1	1	1	0	0	0	0	0	0	1	3	2	1	1	1	0	0	0	0	0	0	3	3
Q86TH1	Q86TH1	1	1	1	ADAMTS-like protein 2	ADAMTSL2	>sp|Q86TH1|ATL2_HUMAN ADAMTS-like protein 2 OS=Homo sapiens GN=ADAMTSL2 PE=1 SV=1	1	1	1	1	1	1	1	0	0	0	0	0	0	0	0	0	1	1	1	0	0	0	0	0	0	0	0	0	1	1	1	0	0	0	0	0	0	0	0	0	1.3	1.3
Q86U06	Q86U06	3	1	1	Probable RNA-binding protein 23	RBM23	>sp|Q86U06|RBM23_HUMAN Probable RNA-binding protein 23 OS=Homo sapiens GN=RBM23 PE=1 SV=1	1	3	1	1	2	1	3	1	1	1	1	1	1	1	0	1	1	0	1	0	0	0	0	0	0	0	0	0	1	0	1	0	0	0	0	0	0	0	0	0	8.4	2.5
Q86V81	Q86V81	3	3	3	THO complex subunit 4	ALYREF	>sp|Q86V81|THOC4_HUMAN THO complex subunit 4 OS=Homo sapiens GN=ALYREF PE=1 SV=3	1	3	3	3	2	0	3	0	1	1	1	1	0	0	2	0	2	0	3	0	1	1	1	1	0	0	2	0	2	0	3	0	1	1	1	1	0	0	2	0	16.3	16.3
Q86VE0	Q86VE0	1	1	1	Myb-related transcription factor, partner of profilin	MYPOP	>sp|Q86VE0|MYPOP_HUMAN Myb-related transcription factor, partner of profilin OS=Homo sapiens GN=MYPOP PE=1 SV=2	1	1	1	1	0	0	1	0	0	0	0	0	0	0	0	0	0	0	1	0	0	0	0	0	0	0	0	0	0	0	1	0	0	0	0	0	0	0	0	0	5.8	5.8
Q86VM9	Q86VM9	1	1	1	Zinc finger CCCH domain-containing protein 18	ZC3H18	>sp|Q86VM9|ZCH18_HUMAN Zinc finger CCCH domain-containing protein 18 OS=Homo sapiens GN=ZC3H18 PE=1 SV=2	1	1	1	1	1	0	1	0	0	0	0	0	0	0	0	0	1	0	1	0	0	0	0	0	0	0	0	0	1	0	1	0	0	0	0	0	0	0	0	0	2	2
Q86VP6	Q86VP6	6	6	6	Cullin-associated NEDD8-dissociated protein 1	CAND1	>sp|Q86VP6|CAND1_HUMAN Cullin-associated NEDD8-dissociated protein 1 OS=Homo sapiens GN=CAND1 PE=1 SV=2	1	6	6	6	3	3	5	3	4	6	3	4	2	4	4	4	3	3	5	3	4	6	3	4	2	4	4	4	3	3	5	3	4	6	3	4	2	4	4	4	5.9	5.9
Q86W92;Q8ND30	Q86W92	3;1	3;1	3;1	Liprin-beta-1	PPFIBP1	>sp|Q86W92|LIPB1_HUMAN Liprin-beta-1 OS=Homo sapiens GN=PPFIBP1 PE=1 SV=2	2	3	3	3	2	1	2	0	0	0	0	0	0	0	0	0	2	1	2	0	0	0	0	0	0	0	0	0	2	1	2	0	0	0	0	0	0	0	0	0	5.2	5.2
Q86WX3	Q86WX3	2	2	2	Active regulator of SIRT1	RPS19BP1	>sp|Q86WX3|AROS_HUMAN Active regulator of SIRT1 OS=Homo sapiens GN=RPS19BP1 PE=1 SV=1	1	2	2	2	1	1	2	0	0	0	0	1	1	0	0	1	1	1	2	0	0	0	0	1	1	0	0	1	1	1	2	0	0	0	0	1	1	0	0	1	25	25
Q86XI8	Q86XI8	1	1	1	Uncharacterized protein C19orf68	C19orf68	>sp|Q86XI8|CS068_HUMAN Uncharacterized protein C19orf68 OS=Homo sapiens GN=C19orf68 PE=1 SV=2	1	1	1	1	1	1	1	1	1	1	1	1	1	1	1	1	1	1	1	1	1	1	1	1	1	1	1	1	1	1	1	1	1	1	1	1	1	1	1	1	1.6	1.6
Q8IX01	Q8IX01	5	5	5	SURP and G-patch domain-containing protein 2	SUGP2	>sp|Q8IX01|SUGP2_HUMAN SURP and G-patch domain-containing protein 2 OS=Homo sapiens GN=SUGP2 PE=1 SV=2	1	5	5	5	5	4	4	0	0	0	0	0	0	0	0	0	5	4	4	0	0	0	0	0	0	0	0	0	5	4	4	0	0	0	0	0	0	0	0	0	5.6	5.6
Q8IYB3	Q8IYB3	2	2	2	Serine/arginine repetitive matrix protein 1	SRRM1	>sp|Q8IYB3|SRRM1_HUMAN Serine/arginine repetitive matrix protein 1 OS=Homo sapiens GN=SRRM1 PE=1 SV=2	1	2	2	2	2	1	1	0	0	1	0	0	1	1	0	0	2	1	1	0	0	1	0	0	1	1	0	0	2	1	1	0	0	1	0	0	1	1	0	0	2.9	2.9
Q8IYT4	Q8IYT4	1	1	1	Katanin p60 ATPase-containing subunit A-like 2	KATNAL2	>sp|Q8IYT4|KATL2_HUMAN Katanin p60 ATPase-containing subunit A-like 2 OS=Homo sapiens GN=KATNAL2 PE=1 SV=3	1	1	1	1	1	1	1	1	1	1	1	1	1	1	1	1	1	1	1	1	1	1	1	1	1	1	1	1	1	1	1	1	1	1	1	1	1	1	1	1	2.2	2.2
Q8N0Z8	Q8N0Z8	5	5	5	tRNA pseudouridine synthase-like 1	PUSL1	>sp|Q8N0Z8|PUSL1_HUMAN tRNA pseudouridine synthase-like 1 OS=Homo sapiens GN=PUSL1 PE=1 SV=1	1	5	5	5	5	5	5	1	3	2	0	0	0	0	0	0	5	5	5	1	3	2	0	0	0	0	0	0	5	5	5	1	3	2	0	0	0	0	0	0	22.8	22.8
Q8N1F7	Q8N1F7	10	10	10	Nuclear pore complex protein Nup93	NUP93	>sp|Q8N1F7|NUP93_HUMAN Nuclear pore complex protein Nup93 OS=Homo sapiens GN=NUP93 PE=1 SV=2	1	10	10	10	10	6	10	5	4	6	2	3	1	1	2	0	10	6	10	5	4	6	2	3	1	1	2	0	10	6	10	5	4	6	2	3	1	1	2	0	14.8	14.8
Q8N3U4	Q8N3U4	40	40	33	Cohesin subunit SA-2	STAG2	>sp|Q8N3U4|STAG2_HUMAN Cohesin subunit SA-2 OS=Homo sapiens GN=STAG2 PE=1 SV=3	1	40	40	33	35	38	39	22	21	22	0	0	0	0	0	0	35	38	39	22	21	22	0	0	0	0	0	0	30	32	33	20	18	19	0	0	0	0	0	0	33.7	33.7
Q8N5F7;Q5M9Q1	Q8N5F7;Q5M9Q1	2;1	2;1	2;1	NF-kappa-B-activating protein;NKAP-like protein	NKAP;NKAPL	>sp|Q8N5F7|NKAP_HUMAN NF-kappa-B-activating protein OS=Homo sapiens GN=NKAP PE=1 SV=1;>sp|Q5M9Q1|NKAPL_HUMAN NKAP-like protein OS=Homo sapiens GN=NKAPL PE=2 SV=3	2	2	2	2	2	1	2	0	0	0	0	2	2	0	0	0	2	1	2	0	0	0	0	2	2	0	0	0	2	1	2	0	0	0	0	2	2	0	0	0	6.3	6.3
Q8NC51	Q8NC51	3	3	3	Plasminogen activator inhibitor 1 RNA-binding protein	SERBP1	>sp|Q8NC51|PAIRB_HUMAN Plasminogen activator inhibitor 1 RNA-binding protein OS=Homo sapiens GN=SERBP1 PE=1 SV=2	1	3	3	3	1	2	0	1	1	1	1	3	1	1	1	1	1	2	0	1	1	1	1	3	1	1	1	1	1	2	0	1	1	1	1	3	1	1	1	1	10.5	10.5
Q8NDV3	Q8NDV3	2	2	2	Structural maintenance of chromosomes protein 1B	SMC1B	>sp|Q8NDV3|SMC1B_HUMAN Structural maintenance of chromosomes protein 1B OS=Homo sapiens GN=SMC1B PE=2 SV=2	1	2	2	2	2	2	2	1	1	1	0	1	1	1	0	0	2	2	2	1	1	1	0	1	1	1	0	0	2	2	2	1	1	1	0	1	1	1	0	0	0.6	0.6
Q8NE71	Q8NE71	3	3	3	ATP-binding cassette sub-family F member 1	ABCF1	>sp|Q8NE71|ABCF1_HUMAN ATP-binding cassette sub-family F member 1 OS=Homo sapiens GN=ABCF1 PE=1 SV=2	1	3	3	3	1	0	2	1	2	1	1	1	1	2	3	2	1	0	2	1	2	1	1	1	1	2	3	2	1	0	2	1	2	1	1	1	1	2	3	2	4.1	4.1
Q8NEF9	Q8NEF9	2	2	2	Serum response factor-binding protein 1	SRFBP1	>sp|Q8NEF9|SRFB1_HUMAN Serum response factor-binding protein 1 OS=Homo sapiens GN=SRFBP1 PE=1 SV=1	1	2	2	2	1	1	2	0	0	0	0	0	0	0	0	0	1	1	2	0	0	0	0	0	0	0	0	0	1	1	2	0	0	0	0	0	0	0	0	0	5.4	5.4
Q8NEY8	Q8NEY8	2	2	2	Periphilin-1	PPHLN1	>sp|Q8NEY8|PPHLN_HUMAN Periphilin-1 OS=Homo sapiens GN=PPHLN1 PE=1 SV=2	1	2	2	2	1	1	1	1	2	2	0	1	1	0	0	0	1	1	1	1	2	2	0	1	1	0	0	0	1	1	1	1	2	2	0	1	1	0	0	0	5.7	5.7
Q8TCY9	Q8TCY9	1	1	1	Up-regulator of cell proliferation	URGCP	>sp|Q8TCY9|URGCP_HUMAN Up-regulator of cell proliferation OS=Homo sapiens GN=URGCP PE=1 SV=2	1	1	1	1	1	1	1	0	0	0	0	0	0	0	0	0	1	1	1	0	0	0	0	0	0	0	0	0	1	1	1	0	0	0	0	0	0	0	0	0	1.6	1.6
Q8WUK0	Q8WUK0	2	2	2	Phosphatidylglycerophosphatase and protein-tyrosine phosphatase 1	PTPMT1	>sp|Q8WUK0|PTPM1_HUMAN Phosphatidylglycerophosphatase and protein-tyrosine phosphatase 1 OS=Homo sapiens GN=PTPMT1 PE=1 SV=1	1	2	2	2	2	1	2	0	0	0	0	0	1	0	0	0	2	1	2	0	0	0	0	0	1	0	0	0	2	1	2	0	0	0	0	0	1	0	0	0	12.4	12.4
Q8WUM4	Q8WUM4	2	2	2	Programmed cell death 6-interacting protein	PDCD6IP	>sp|Q8WUM4|PDC6I_HUMAN Programmed cell death 6-interacting protein OS=Homo sapiens GN=PDCD6IP PE=1 SV=1	1	2	2	2	0	1	0	1	1	1	0	0	0	2	2	1	0	1	0	1	1	1	0	0	0	2	2	1	0	1	0	1	1	1	0	0	0	2	2	1	2.8	2.8
Q8WUQ7	Q8WUQ7	6	6	6	Cactin	CACTIN	>sp|Q8WUQ7|CATIN_HUMAN Cactin OS=Homo sapiens GN=CACTIN PE=1 SV=3	1	6	6	6	4	4	6	1	1	1	0	4	3	1	1	0	4	4	6	1	1	1	0	4	3	1	1	0	4	4	6	1	1	1	0	4	3	1	1	0	8.6	8.6
Q8WVK2	Q8WVK2	2	2	2	U4/U6.U5 small nuclear ribonucleoprotein 27 kDa protein	SNRNP27	>sp|Q8WVK2|SNR27_HUMAN U4/U6.U5 small nuclear ribonucleoprotein 27 kDa protein OS=Homo sapiens GN=SNRNP27 PE=1 SV=1	1	2	2	2	2	2	2	0	0	0	0	1	0	0	0	0	2	2	2	0	0	0	0	1	0	0	0	0	2	2	2	0	0	0	0	1	0	0	0	0	10.3	10.3
Q8WVM7	Q8WVM7	34	27	27	Cohesin subunit SA-1	STAG1	>sp|Q8WVM7|STAG1_HUMAN Cohesin subunit SA-1 OS=Homo sapiens GN=STAG1 PE=1 SV=3	1	34	27	27	30	33	33	12	14	13	0	0	1	0	1	0	25	27	27	10	11	10	0	0	1	0	1	0	25	27	27	10	11	10	0	0	1	0	1	0	30.1	24.9
Q8WWY3	Q8WWY3	5	5	5	U4/U6 small nuclear ribonucleoprotein Prp31	PRPF31	>sp|Q8WWY3|PRP31_HUMAN U4/U6 small nuclear ribonucleoprotein Prp31 OS=Homo sapiens GN=PRPF31 PE=1 SV=2	1	5	5	5	5	3	5	0	0	0	0	3	3	0	0	0	5	3	5	0	0	0	0	3	3	0	0	0	5	3	5	0	0	0	0	3	3	0	0	0	14.6	14.6
Q8WXA9	Q8WXA9	2	2	2	Splicing regulatory glutamine/lysine-rich protein 1	SREK1	>sp|Q8WXA9|SREK1_HUMAN Splicing regulatory glutamine/lysine-rich protein 1 OS=Homo sapiens GN=SREK1 PE=1 SV=1	1	2	2	2	2	1	1	0	0	0	0	0	0	0	0	0	2	1	1	0	0	0	0	0	0	0	0	0	2	1	1	0	0	0	0	0	0	0	0	0	4.7	4.7
Q8WXX5	Q8WXX5	1	1	1	DnaJ homolog subfamily C member 9	DNAJC9	>sp|Q8WXX5|DNJC9_HUMAN DnaJ homolog subfamily C member 9 OS=Homo sapiens GN=DNAJC9 PE=1 SV=1	1	1	1	1	1	0	1	0	0	1	0	0	0	0	0	1	1	0	1	0	0	1	0	0	0	0	0	1	1	0	1	0	0	1	0	0	0	0	0	1	4.6	4.6
Q8WYP5	Q8WYP5	3	3	3	Protein ELYS	AHCTF1	>sp|Q8WYP5|ELYS_HUMAN Protein ELYS OS=Homo sapiens GN=AHCTF1 PE=1 SV=3	1	3	3	3	3	1	2	0	0	0	0	0	1	0	0	0	3	1	2	0	0	0	0	0	1	0	0	0	3	1	2	0	0	0	0	0	1	0	0	0	1.9	1.9
Q8WYQ5	Q8WYQ5	1	1	1	Microprocessor complex subunit DGCR8	DGCR8	>sp|Q8WYQ5|DGCR8_HUMAN Microprocessor complex subunit DGCR8 OS=Homo sapiens GN=DGCR8 PE=1 SV=1	1	1	1	1	1	1	1	0	0	0	0	0	0	0	0	0	1	1	1	0	0	0	0	0	0	0	0	0	1	1	1	0	0	0	0	0	0	0	0	0	1.6	1.6
Q8WZ19	Q8WZ19	1	1	1	BTB/POZ domain-containing adapter for CUL3-mediated RhoA degradation protein 1	KCTD13	>sp|Q8WZ19|BACD1_HUMAN BTB/POZ domain-containing adapter for CUL3-mediated RhoA degradation protein 1 OS=Homo sapiens GN=KCTD13 PE=1 SV=1	1	1	1	1	0	1	1	0	0	0	0	0	0	0	0	0	0	1	1	0	0	0	0	0	0	0	0	0	0	1	1	0	0	0	0	0	0	0	0	0	5.2	5.2
Q92499	Q92499	3	3	3	ATP-dependent RNA helicase DDX1	DDX1	>sp|Q92499|DDX1_HUMAN ATP-dependent RNA helicase DDX1 OS=Homo sapiens GN=DDX1 PE=1 SV=2	1	3	3	3	0	1	1	1	0	1	2	1	1	2	2	2	0	1	1	1	0	1	2	1	1	2	2	2	0	1	1	1	0	1	2	1	1	2	2	2	4.7	4.7
Q92552	Q92552	6	6	6	28S ribosomal protein S27, mitochondrial	MRPS27	>sp|Q92552|RT27_HUMAN 28S ribosomal protein S27, mitochondrial OS=Homo sapiens GN=MRPS27 PE=1 SV=3	1	6	6	6	5	3	6	0	1	1	0	0	1	1	0	0	5	3	6	0	1	1	0	0	1	1	0	0	5	3	6	0	1	1	0	0	1	1	0	0	22.2	22.2
Q92598;O95757	Q92598;O95757	2;1	2;1	2;1	Heat shock protein 105 kDa;Heat shock 70 kDa protein 4L	HSPH1;HSPA4L	>sp|Q92598|HS105_HUMAN Heat shock protein 105 kDa OS=Homo sapiens GN=HSPH1 PE=1 SV=1;>sp|O95757|HS74L_HUMAN Heat shock 70 kDa protein 4L OS=Homo sapiens GN=HSPA4L PE=1 SV=3	2	2	2	2	2	2	2	0	1	1	2	2	1	1	1	1	2	2	2	0	1	1	2	2	1	1	1	1	2	2	2	0	1	1	2	2	1	1	1	1	3.3	3.3
Q92616	Q92616	4	4	4	Translational activator GCN1	GCN1L1	>sp|Q92616|GCN1_HUMAN eIF-2-alpha kinase activator GCN1 OS=Homo sapiens GN=GCN1 PE=1 SV=6	1	4	4	4	4	4	4	2	2	0	1	1	1	1	1	1	4	4	4	2	2	0	1	1	1	1	1	1	4	4	4	2	2	0	1	1	1	1	1	1	1.8	1.8
Q92665	Q92665	3	3	3	28S ribosomal protein S31, mitochondrial	MRPS31	>sp|Q92665|RT31_HUMAN 28S ribosomal protein S31, mitochondrial OS=Homo sapiens GN=MRPS31 PE=1 SV=3	1	3	3	3	3	1	3	1	0	1	0	1	1	0	0	0	3	1	3	1	0	1	0	1	1	0	0	0	3	1	3	1	0	1	0	1	1	0	0	0	11.1	11.1
Q92688	Q92688	2	2	1	Acidic leucine-rich nuclear phosphoprotein 32 family member B	ANP32B	>sp|Q92688|AN32B_HUMAN Acidic leucine-rich nuclear phosphoprotein 32 family member B OS=Homo sapiens GN=ANP32B PE=1 SV=1	1	2	2	1	1	1	1	1	1	1	1	1	1	1	1	1	1	1	1	1	1	1	1	1	1	1	1	1	0	1	0	0	0	0	0	0	0	0	0	0	9.6	9.6
Q92841	Q92841	12	6	6	Probable ATP-dependent RNA helicase DDX17	DDX17	>sp|Q92841|DDX17_HUMAN Probable ATP-dependent RNA helicase DDX17 OS=Homo sapiens GN=DDX17 PE=1 SV=2	1	12	6	6	10	10	9	11	11	12	6	9	6	8	9	5	5	5	5	6	5	6	2	4	2	3	3	1	5	5	5	6	5	6	2	4	2	3	3	1	19.5	10.6
Q92945	Q92945	3	3	3	Far upstream element-binding protein 2	KHSRP	>sp|Q92945|FUBP2_HUMAN Far upstream element-binding protein 2 OS=Homo sapiens GN=KHSRP PE=1 SV=4	1	3	3	3	1	0	0	1	2	1	3	2	1	2	2	0	1	0	0	1	2	1	3	2	1	2	2	0	1	0	0	1	2	1	3	2	1	2	2	0	5.1	5.1
Q92973	Q92973	3	3	3	Transportin-1	TNPO1	>sp|Q92973|TNPO1_HUMAN Transportin-1 OS=Homo sapiens GN=TNPO1 PE=1 SV=2	1	3	3	3	3	3	3	2	2	2	3	3	2	2	2	2	3	3	3	2	2	2	3	3	2	2	2	2	3	3	3	2	2	2	3	3	2	2	2	2	4.2	4.2
Q92974	Q92974	2	2	2	Rho guanine nucleotide exchange factor 2	ARHGEF2	>sp|Q92974|ARHG2_HUMAN Rho guanine nucleotide exchange factor 2 OS=Homo sapiens GN=ARHGEF2 PE=1 SV=4	1	2	2	2	2	0	1	0	0	0	0	0	0	0	0	0	2	0	1	0	0	0	0	0	0	0	0	0	2	0	1	0	0	0	0	0	0	0	0	0	3.1	3.1
Q92979	Q92979	18	18	18	Ribosomal RNA small subunit methyltransferase NEP1	EMG1	>sp|Q92979|NEP1_HUMAN Ribosomal RNA small subunit methyltransferase NEP1 OS=Homo sapiens GN=EMG1 PE=1 SV=4	1	18	18	18	17	18	18	12	12	14	1	1	0	1	0	2	17	18	18	12	12	14	1	1	0	1	0	2	17	18	18	12	12	14	1	1	0	1	0	2	81.6	81.6
Q93045	Q93045	1	1	1	Stathmin-2	STMN2	>sp|Q93045|STMN2_HUMAN Stathmin-2 OS=Homo sapiens GN=STMN2 PE=1 SV=3	1	1	1	1	0	0	0	1	1	1	0	0	0	1	1	1	0	0	0	1	1	1	0	0	0	1	1	1	0	0	0	1	1	1	0	0	0	1	1	1	5.6	5.6
Q969G5	Q969G5	2	2	2	Protein kinase C delta-binding protein	PRKCDBP	>sp|Q969G5|PRDBP_HUMAN Protein kinase C delta-binding protein OS=Homo sapiens GN=PRKCDBP PE=1 SV=3	1	2	2	2	2	2	2	0	0	0	0	0	0	0	0	0	2	2	2	0	0	0	0	0	0	0	0	0	2	2	2	0	0	0	0	0	0	0	0	0	10	10
Q969S3	Q969S3	2	2	2	Zinc finger protein 622	ZNF622	>sp|Q969S3|ZN622_HUMAN Zinc finger protein 622 OS=Homo sapiens GN=ZNF622 PE=1 SV=1	1	2	2	2	2	0	2	0	0	0	0	0	0	0	0	0	2	0	2	0	0	0	0	0	0	0	0	0	2	0	2	0	0	0	0	0	0	0	0	0	7.5	7.5
Q96AE4	Q96AE4	2	2	2	Far upstream element-binding protein 1	FUBP1	>sp|Q96AE4|FUBP1_HUMAN Far upstream element-binding protein 1 OS=Homo sapiens GN=FUBP1 PE=1 SV=3	1	2	2	2	1	1	1	0	2	2	1	1	1	1	1	1	1	1	1	0	2	2	1	1	1	1	1	1	1	1	1	0	2	2	1	1	1	1	1	1	4	4
Q96AG4	Q96AG4	5	5	5	Leucine-rich repeat-containing protein 59	LRRC59	>sp|Q96AG4|LRC59_HUMAN Leucine-rich repeat-containing protein 59 OS=Homo sapiens GN=LRRC59 PE=1 SV=1	1	5	5	5	4	3	5	4	3	2	3	3	4	4	3	3	4	3	5	4	3	2	3	3	4	4	3	3	4	3	5	4	3	2	3	3	4	4	3	3	22.5	22.5
Q96BP2	Q96BP2	2	2	2	Coiled-coil-helix-coiled-coil-helix domain-containing protein 1	CHCHD1	>sp|Q96BP2|CHCH1_HUMAN Coiled-coil-helix-coiled-coil-helix domain-containing protein 1 OS=Homo sapiens GN=CHCHD1 PE=1 SV=1	1	2	2	2	2	0	2	0	0	0	0	0	0	0	0	0	2	0	2	0	0	0	0	0	0	0	0	0	2	0	2	0	0	0	0	0	0	0	0	0	22.9	22.9
Q96DA6	Q96DA6	2	2	2	Mitochondrial import inner membrane translocase subunit TIM14	DNAJC19	>sp|Q96DA6|TIM14_HUMAN Mitochondrial import inner membrane translocase subunit TIM14 OS=Homo sapiens GN=DNAJC19 PE=1 SV=3	1	2	2	2	2	2	2	2	1	1	1	1	2	2	1	2	2	2	2	2	1	1	1	1	2	2	1	2	2	2	2	2	1	1	1	1	2	2	1	2	19	19
Q96EY7	Q96EY7	2	2	2	Pentatricopeptide repeat domain-containing protein 3, mitochondrial	PTCD3	>sp|Q96EY7|PTCD3_HUMAN Pentatricopeptide repeat domain-containing protein 3, mitochondrial OS=Homo sapiens GN=PTCD3 PE=1 SV=3	1	2	2	2	2	0	2	0	0	0	0	0	0	0	0	0	2	0	2	0	0	0	0	0	0	0	0	0	2	0	2	0	0	0	0	0	0	0	0	0	3	3
Q96FA3	Q96FA3	1	1	1	E3 ubiquitin-protein ligase pellino homolog 1	PELI1	>sp|Q96FA3|PELI1_HUMAN E3 ubiquitin-protein ligase pellino homolog 1 OS=Homo sapiens GN=PELI1 PE=1 SV=2	1	1	1	1	0	0	0	0	0	0	1	0	1	0	0	0	0	0	0	0	0	0	1	0	1	0	0	0	0	0	0	0	0	0	1	0	1	0	0	0	3.8	3.8
Q96G01	Q96G01	1	1	1	Protein bicaudal D homolog 1	BICD1	>sp|Q96G01|BICD1_HUMAN Protein bicaudal D homolog 1 OS=Homo sapiens GN=BICD1 PE=1 SV=3	1	1	1	1	1	1	1	0	0	0	0	0	0	0	0	0	1	1	1	0	0	0	0	0	0	0	0	0	1	1	1	0	0	0	0	0	0	0	0	0	1.7	1.7
Q96G21	Q96G21	2	2	2	U3 small nucleolar ribonucleoprotein protein IMP4	IMP4	>sp|Q96G21|IMP4_HUMAN U3 small nucleolar ribonucleoprotein protein IMP4 OS=Homo sapiens GN=IMP4 PE=1 SV=1	1	2	2	2	2	1	2	0	0	0	0	1	1	0	1	1	2	1	2	0	0	0	0	1	1	0	1	1	2	1	2	0	0	0	0	1	1	0	1	1	8.2	8.2
Q96HS1	Q96HS1	4	4	4	Serine/threonine-protein phosphatase PGAM5, mitochondrial	PGAM5	>sp|Q96HS1|PGAM5_HUMAN Serine/threonine-protein phosphatase PGAM5, mitochondrial OS=Homo sapiens GN=PGAM5 PE=1 SV=2	1	4	4	4	4	4	4	2	2	2	2	1	3	1	1	1	4	4	4	2	2	2	2	1	3	1	1	1	4	4	4	2	2	2	2	1	3	1	1	1	19.4	19.4
Q96IX5	Q96IX5	1	1	1	Up-regulated during skeletal muscle growth protein 5	USMG5	>sp|Q96IX5|USMG5_HUMAN Up-regulated during skeletal muscle growth protein 5 OS=Homo sapiens GN=USMG5 PE=1 SV=1	1	1	1	1	0	1	1	1	1	1	1	0	1	1	1	1	0	1	1	1	1	1	1	0	1	1	1	1	0	1	1	1	1	1	1	0	1	1	1	1	25.9	25.9
Q96JP5	Q96JP5	6	6	6	E3 ubiquitin-protein ligase ZFP91	ZFP91	>sp|Q96JP5|ZFP91_HUMAN E3 ubiquitin-protein ligase ZFP91 OS=Homo sapiens GN=ZFP91 PE=1 SV=1	1	6	6	6	4	2	5	0	0	0	1	3	4	0	0	0	4	2	5	0	0	0	1	3	4	0	0	0	4	2	5	0	0	0	1	3	4	0	0	0	15.3	15.3
Q96M69	Q96M69	1	1	1	Leucine-rich repeat and guanylate kinase domain-containing protein	LRGUK	>sp|Q96M69|LRGUK_HUMAN Leucine-rich repeat and guanylate kinase domain-containing protein OS=Homo sapiens GN=LRGUK PE=2 SV=1	1	1	1	1	0	0	0	0	0	0	1	1	1	1	0	0	0	0	0	0	0	0	1	1	1	1	0	0	0	0	0	0	0	0	1	1	1	1	0	0	1.2	1.2
Q96P11	Q96P11	1	1	1	Putative methyltransferase NSUN5	NSUN5	>sp|Q96P11|NSUN5_HUMAN Probable 28S rRNA (cytosine-C(5))-methyltransferase OS=Homo sapiens GN=NSUN5 PE=1 SV=2	1	1	1	1	1	0	0	0	0	0	0	0	0	0	0	0	1	0	0	0	0	0	0	0	0	0	0	0	1	0	0	0	0	0	0	0	0	0	0	0	2.8	2.8
Q96P63	Q96P63	2	2	2	Serpin B12	SERPINB12	>sp|Q96P63|SPB12_HUMAN Serpin B12 OS=Homo sapiens GN=SERPINB12 PE=1 SV=1	1	2	2	2	0	0	0	0	0	0	0	0	0	1	1	2	0	0	0	0	0	0	0	0	0	1	1	2	0	0	0	0	0	0	0	0	0	1	1	2	7.7	7.7
Q96PK6	Q96PK6	6	6	6	RNA-binding protein 14	RBM14	>sp|Q96PK6|RBM14_HUMAN RNA-binding protein 14 OS=Homo sapiens GN=RBM14 PE=1 SV=2	1	6	6	6	5	3	6	2	2	3	3	3	3	1	1	1	5	3	6	2	2	3	3	3	3	1	1	1	5	3	6	2	2	3	3	3	3	1	1	1	14.1	14.1
Q96PY5	Q96PY5	1	1	1	Formin-like protein 2	FMNL2	>sp|Q96PY5|FMNL2_HUMAN Formin-like protein 2 OS=Homo sapiens GN=FMNL2 PE=1 SV=3	1	1	1	1	0	0	1	0	0	0	0	0	0	0	0	0	0	0	1	0	0	0	0	0	0	0	0	0	0	0	1	0	0	0	0	0	0	0	0	0	1.2	1.2
Q99459	Q99459	4	4	4	Cell division cycle 5-like protein	CDC5L	>sp|Q99459|CDC5L_HUMAN Cell division cycle 5-like protein OS=Homo sapiens GN=CDC5L PE=1 SV=2	1	4	4	4	4	2	4	1	1	1	0	0	2	0	0	0	4	2	4	1	1	1	0	0	2	0	0	0	4	2	4	1	1	1	0	0	2	0	0	0	6.7	6.7
Q99575	Q99575	22	22	22	Ribonucleases P/MRP protein subunit POP1	POP1	>sp|Q99575|POP1_HUMAN Ribonucleases P/MRP protein subunit POP1 OS=Homo sapiens GN=POP1 PE=1 SV=2	1	22	22	22	21	19	20	1	3	4	2	15	15	2	3	2	21	19	20	1	3	4	2	15	15	2	3	2	21	19	20	1	3	4	2	15	15	2	3	2	31	31
Q99590	Q99590	10	10	10	Protein SCAF11	SCAF11	>sp|Q99590|SCAFB_HUMAN Protein SCAF11 OS=Homo sapiens GN=SCAF11 PE=1 SV=2	1	10	10	10	6	3	9	1	1	1	0	2	4	1	1	0	6	3	9	1	1	1	0	2	4	1	1	0	6	3	9	1	1	1	0	2	4	1	1	0	10.7	10.7
Q99623	Q99623	9	9	9	Prohibitin-2	PHB2	>sp|Q99623|PHB2_HUMAN Prohibitin-2 OS=Homo sapiens GN=PHB2 PE=1 SV=2	1	9	9	9	6	7	7	5	5	6	5	7	6	6	7	6	6	7	7	5	5	6	5	7	6	6	7	6	6	7	7	5	5	6	5	7	6	6	7	6	38.8	38.8
Q99714	Q99714	3	3	3	3-hydroxyacyl-CoA dehydrogenase type-2	HSD17B10	>sp|Q99714|HCD2_HUMAN 3-hydroxyacyl-CoA dehydrogenase type-2 OS=Homo sapiens GN=HSD17B10 PE=1 SV=3	1	3	3	3	3	1	2	2	2	2	2	3	2	2	2	2	3	1	2	2	2	2	2	3	2	2	2	2	3	1	2	2	2	2	2	3	2	2	2	2	21.1	21.1
Q99729	Q99729	1	1	1	Heterogeneous nuclear ribonucleoprotein A/B	HNRNPAB	>sp|Q99729|ROAA_HUMAN Heterogeneous nuclear ribonucleoprotein A/B OS=Homo sapiens GN=HNRNPAB PE=1 SV=2	1	1	1	1	1	1	1	1	1	1	1	1	0	1	1	1	1	1	1	1	1	1	1	1	0	1	1	1	1	1	1	1	1	1	1	1	0	1	1	1	3.9	3.9
Q99733	Q99733	2	1	1	Nucleosome assembly protein 1-like 4	NAP1L4	>sp|Q99733|NP1L4_HUMAN Nucleosome assembly protein 1-like 4 OS=Homo sapiens GN=NAP1L4 PE=1 SV=1	1	2	1	1	1	1	1	1	1	1	1	1	1	2	1	1	0	0	0	1	1	1	0	0	0	1	1	1	0	0	0	1	1	1	0	0	0	1	1	1	5.6	2.9
Q99832	Q99832	12	12	12	T-complex protein 1 subunit eta	CCT7	>sp|Q99832|TCPH_HUMAN T-complex protein 1 subunit eta OS=Homo sapiens GN=CCT7 PE=1 SV=2	1	12	12	12	10	9	10	11	10	11	8	9	8	11	10	11	10	9	10	11	10	11	8	9	8	11	10	11	10	9	10	11	10	11	8	9	8	11	10	11	30.4	30.4
Q99873	Q99873	1	1	1	Protein arginine N-methyltransferase 1	PRMT1	>sp|Q99873|ANM1_HUMAN Protein arginine N-methyltransferase 1 OS=Homo sapiens GN=PRMT1 PE=1 SV=2	1	1	1	1	1	1	1	1	1	1	1	1	1	1	1	1	1	1	1	1	1	1	1	1	1	1	1	1	1	1	1	1	1	1	1	1	1	1	1	1	3	3
Q9BQB6	Q9BQB6	1	1	1	Vitamin K epoxide reductase complex subunit 1	VKORC1	>sp|Q9BQB6|VKOR1_HUMAN Vitamin K epoxide reductase complex subunit 1 OS=Homo sapiens GN=VKORC1 PE=1 SV=1	1	1	1	1	1	1	1	1	1	1	1	1	1	0	1	1	1	1	1	1	1	1	1	1	1	0	1	1	1	1	1	1	1	1	1	1	1	0	1	1	8	8
Q9BQE3;A6NHL2	Q9BQE3	21;4	2;0	2;0	Tubulin alpha-1C chain	TUBA1C	>sp|Q9BQE3|TBA1C_HUMAN Tubulin alpha-1C chain OS=Homo sapiens GN=TUBA1C PE=1 SV=1	2	21	2	2	19	21	21	16	17	16	18	21	18	18	17	19	2	2	2	2	2	2	2	2	1	2	2	2	2	2	2	2	2	2	2	2	1	2	2	2	58.1	9.1
Q9BQG0	Q9BQG0	25	25	25	Myb-binding protein 1A	MYBBP1A	>sp|Q9BQG0|MBB1A_HUMAN Myb-binding protein 1A OS=Homo sapiens GN=MYBBP1A PE=1 SV=2	1	25	25	25	21	22	24	6	9	8	2	8	10	6	8	5	21	22	24	6	9	8	2	8	10	6	8	5	21	22	24	6	9	8	2	8	10	6	8	5	23.9	23.9
Q9BSJ6	Q9BSJ6	2	2	2	Protein FAM64A	FAM64A	>sp|Q9BSJ6|PIMRE_HUMAN Protein PIMREG OS=Homo sapiens GN=PIMREG PE=1 SV=1	1	2	2	2	2	0	2	0	0	0	0	1	1	0	0	0	2	0	2	0	0	0	0	1	1	0	0	0	2	0	2	0	0	0	0	1	1	0	0	0	19.4	19.4
Q9BTD8	Q9BTD8	1	1	1	RNA-binding protein 42	RBM42	>sp|Q9BTD8|RBM42_HUMAN RNA-binding protein 42 OS=Homo sapiens GN=RBM42 PE=1 SV=1	1	1	1	1	1	1	1	0	0	0	0	0	0	0	0	0	1	1	1	0	0	0	0	0	0	0	0	0	1	1	1	0	0	0	0	0	0	0	0	0	3.5	3.5
Q9BTT0	Q9BTT0	2	2	2	Acidic leucine-rich nuclear phosphoprotein 32 family member E	ANP32E	>sp|Q9BTT0|AN32E_HUMAN Acidic leucine-rich nuclear phosphoprotein 32 family member E OS=Homo sapiens GN=ANP32E PE=1 SV=1	1	2	2	2	2	1	1	1	1	1	2	1	1	1	1	2	2	1	1	1	1	1	2	1	1	1	1	2	2	1	1	1	1	1	2	1	1	1	1	2	12.3	12.3
Q9BU76	Q9BU76	3	3	3	Multiple myeloma tumor-associated protein 2	MMTAG2	>sp|Q9BU76|MMTA2_HUMAN Multiple myeloma tumor-associated protein 2 OS=Homo sapiens GN=MMTAG2 PE=1 SV=1	1	3	3	3	2	1	3	2	2	0	1	2	2	2	2	1	2	1	3	2	2	0	1	2	2	2	2	1	2	1	3	2	2	0	1	2	2	2	2	1	15.6	15.6
Q9BUF5	Q9BUF5	8	2	2	Tubulin beta-6 chain	TUBB6	>sp|Q9BUF5|TBB6_HUMAN Tubulin beta-6 chain OS=Homo sapiens GN=TUBB6 PE=1 SV=1	1	8	2	2	4	4	5	4	4	3	3	3	5	3	4	3	0	1	1	0	0	0	0	0	2	0	1	0	0	1	1	0	0	0	0	0	2	0	1	0	22.9	6.1
Q9BUJ2	Q9BUJ2	1	1	1	Heterogeneous nuclear ribonucleoprotein U-like protein 1	HNRNPUL1	>sp|Q9BUJ2|HNRL1_HUMAN Heterogeneous nuclear ribonucleoprotein U-like protein 1 OS=Homo sapiens GN=HNRNPUL1 PE=1 SV=2	1	1	1	1	1	1	1	0	0	1	0	1	0	1	1	1	1	1	1	0	0	1	0	1	0	1	1	1	1	1	1	0	0	1	0	1	0	1	1	1	1.8	1.8
Q9BVC6	Q9BVC6	2	2	2	Transmembrane protein 109	TMEM109	>sp|Q9BVC6|TM109_HUMAN Transmembrane protein 109 OS=Homo sapiens GN=TMEM109 PE=1 SV=1	1	2	2	2	1	0	1	1	2	2	1	1	0	2	2	2	1	0	1	1	2	2	1	1	0	2	2	2	1	0	1	1	2	2	1	1	0	2	2	2	8.6	8.6
Q9BVI4	Q9BVI4	8	8	8	Nucleolar complex protein 4 homolog	NOC4L	>sp|Q9BVI4|NOC4L_HUMAN Nucleolar complex protein 4 homolog OS=Homo sapiens GN=NOC4L PE=1 SV=1	1	8	8	8	7	7	8	1	0	2	0	5	5	1	1	1	7	7	8	1	0	2	0	5	5	1	1	1	7	7	8	1	0	2	0	5	5	1	1	1	22.3	22.3
Q9BVJ6;Q5TAP6	Q9BVJ6	6;1	6;1	6;1	U3 small nucleolar RNA-associated protein 14 homolog A	UTP14A	>sp|Q9BVJ6|UT14A_HUMAN U3 small nucleolar RNA-associated protein 14 homolog A OS=Homo sapiens GN=UTP14A PE=1 SV=1	2	6	6	6	6	1	5	0	0	0	0	0	1	0	0	0	6	1	5	0	0	0	0	0	1	0	0	0	6	1	5	0	0	0	0	0	1	0	0	0	9.6	9.6
Q9BVK6;Q7Z7H5	Q9BVK6	3;1	3;1	3;1	Transmembrane emp24 domain-containing protein 9	TMED9	>sp|Q9BVK6|TMED9_HUMAN Transmembrane emp24 domain-containing protein 9 OS=Homo sapiens GN=TMED9 PE=1 SV=2	2	3	3	3	3	3	3	2	2	1	2	2	2	1	2	1	3	3	3	2	2	1	2	2	2	1	2	1	3	3	3	2	2	1	2	2	2	1	2	1	15.7	15.7
Q9BVS4	Q9BVS4	2	2	2	Serine/threonine-protein kinase RIO2	RIOK2	>sp|Q9BVS4|RIOK2_HUMAN Serine/threonine-protein kinase RIO2 OS=Homo sapiens GN=RIOK2 PE=1 SV=2	1	2	2	2	2	1	2	0	0	0	0	0	0	0	0	0	2	1	2	0	0	0	0	0	0	0	0	0	2	1	2	0	0	0	0	0	0	0	0	0	4.7	4.7
Q9BWE0	Q9BWE0	2	2	2	Replication initiator 1	REPIN1	>sp|Q9BWE0|REPI1_HUMAN Replication initiator 1 OS=Homo sapiens GN=REPIN1 PE=1 SV=1	1	2	2	2	2	2	2	0	0	0	0	0	2	0	0	0	2	2	2	0	0	0	0	0	2	0	0	0	2	2	2	0	0	0	0	0	2	0	0	0	5.5	5.5
Q9BXS6	Q9BXS6	3	3	3	Nucleolar and spindle-associated protein 1	NUSAP1	>sp|Q9BXS6|NUSAP_HUMAN Nucleolar and spindle-associated protein 1 OS=Homo sapiens GN=NUSAP1 PE=1 SV=1	1	3	3	3	2	3	2	0	0	0	0	1	1	0	0	0	2	3	2	0	0	0	0	1	1	0	0	0	2	3	2	0	0	0	0	1	1	0	0	0	10.4	10.4
Q9BXX2	Q9BXX2	1	1	1	Ankyrin repeat domain-containing protein 30B	ANKRD30B	>sp|Q9BXX2|AN30B_HUMAN Ankyrin repeat domain-containing protein 30B OS=Homo sapiens GN=ANKRD30B PE=2 SV=3	1	1	1	1	0	0	0	1	1	0	0	0	0	1	0	1	0	0	0	1	1	0	0	0	0	1	0	1	0	0	0	1	1	0	0	0	0	1	0	1	1.1	1.1
Q9BY77	Q9BY77	10	10	10	Polymerase delta-interacting protein 3	POLDIP3	>sp|Q9BY77|PDIP3_HUMAN Polymerase delta-interacting protein 3 OS=Homo sapiens GN=POLDIP3 PE=1 SV=2	1	10	10	10	8	9	10	2	3	2	2	5	6	2	2	0	8	9	10	2	3	2	2	5	6	2	2	0	8	9	10	2	3	2	2	5	6	2	2	0	38.7	38.7
Q9BYD2	Q9BYD2	2	2	2	39S ribosomal protein L9, mitochondrial	MRPL9	>sp|Q9BYD2|RM09_HUMAN 39S ribosomal protein L9, mitochondrial OS=Homo sapiens GN=MRPL9 PE=1 SV=2	1	2	2	2	2	2	2	0	0	1	0	0	1	0	0	0	2	2	2	0	0	1	0	0	1	0	0	0	2	2	2	0	0	1	0	0	1	0	0	0	10.9	10.9
Q9BYG3	Q9BYG3	5	5	5	MKI67 FHA domain-interacting nucleolar phosphoprotein	MKI67IP	>sp|Q9BYG3|MK67I_HUMAN MKI67 FHA domain-interacting nucleolar phosphoprotein OS=Homo sapiens GN=NIFK PE=1 SV=1	1	5	5	5	5	4	5	1	2	2	0	5	5	2	1	0	5	4	5	1	2	2	0	5	5	2	1	0	5	4	5	1	2	2	0	5	5	2	1	0	23.5	23.5
Q9BZE4	Q9BZE4	4	4	4	Nucleolar GTP-binding protein 1	GTPBP4	>sp|Q9BZE4|NOG1_HUMAN Nucleolar GTP-binding protein 1 OS=Homo sapiens GN=GTPBP4 PE=1 SV=3	1	4	4	4	2	2	3	1	0	2	0	0	2	0	0	0	2	2	3	1	0	2	0	0	2	0	0	0	2	2	3	1	0	2	0	0	2	0	0	0	9.3	9.3
Q9BZF9	Q9BZF9	6	6	6	Uveal autoantigen with coiled-coil domains and ankyrin repeats	UACA	>sp|Q9BZF9|UACA_HUMAN Uveal autoantigen with coiled-coil domains and ankyrin repeats OS=Homo sapiens GN=UACA PE=1 SV=2	1	6	6	6	5	5	4	2	1	3	0	0	0	0	0	0	5	5	4	2	1	3	0	0	0	0	0	0	5	5	4	2	1	3	0	0	0	0	0	0	4.9	4.9
Q9BZK7;O60907	Q9BZK7	4;1	4;1	4;1	F-box-like/WD repeat-containing protein TBL1XR1	TBL1XR1	>sp|Q9BZK7|TBL1R_HUMAN F-box-like/WD repeat-containing protein TBL1XR1 OS=Homo sapiens GN=TBL1XR1 PE=1 SV=1	2	4	4	4	4	4	2	0	1	2	0	0	0	0	0	1	4	4	2	0	1	2	0	0	0	0	0	1	4	4	2	0	1	2	0	0	0	0	0	1	10.5	10.5
Q9BZX2	Q9BZX2	2	2	2	Uridine-cytidine kinase 2	UCK2	>sp|Q9BZX2|UCK2_HUMAN Uridine-cytidine kinase 2 OS=Homo sapiens GN=UCK2 PE=1 SV=1	1	2	2	2	2	1	1	1	1	2	2	1	0	1	1	1	2	1	1	1	1	2	2	1	0	1	1	1	2	1	1	1	1	2	2	1	0	1	1	1	8.8	8.8
Q9C0D5	Q9C0D5	1	1	1	Protein TANC1	TANC1	>sp|Q9C0D5|TANC1_HUMAN Protein TANC1 OS=Homo sapiens GN=TANC1 PE=1 SV=3	1	1	1	1	0	0	0	0	0	0	1	0	0	0	0	0	0	0	0	0	0	0	1	0	0	0	0	0	0	0	0	0	0	0	1	0	0	0	0	0	0.8	0.8
Q9GZT3	Q9GZT3	2	2	2	SRA stem-loop-interacting RNA-binding protein, mitochondrial	SLIRP	>sp|Q9GZT3|SLIRP_HUMAN SRA stem-loop-interacting RNA-binding protein, mitochondrial OS=Homo sapiens GN=SLIRP PE=1 SV=1	1	2	2	2	2	1	1	1	2	2	0	1	1	2	2	2	2	1	1	1	2	2	0	1	1	2	2	2	2	1	1	1	2	2	0	1	1	2	2	2	22	22
Q9GZZ8	Q9GZZ8	2	2	2	Extracellular glycoprotein lacritin	LACRT	>sp|Q9GZZ8|LACRT_HUMAN Extracellular glycoprotein lacritin OS=Homo sapiens GN=LACRT PE=1 SV=1	1	2	2	2	0	0	0	0	0	0	0	0	0	0	0	2	0	0	0	0	0	0	0	0	0	0	0	2	0	0	0	0	0	0	0	0	0	0	0	2	15.2	15.2
Q9H0A0	Q9H0A0	11	11	11	N-acetyltransferase 10	NAT10	>sp|Q9H0A0|NAT10_HUMAN RNA cytidine acetyltransferase OS=Homo sapiens GN=NAT10 PE=1 SV=2	1	11	11	11	9	9	10	7	5	6	0	0	0	0	0	0	9	9	10	7	5	6	0	0	0	0	0	0	9	9	10	7	5	6	0	0	0	0	0	0	15.3	15.3
Q9H267	Q9H267	7	7	7	Vacuolar protein sorting-associated protein 33B	VPS33B	>sp|Q9H267|VP33B_HUMAN Vacuolar protein sorting-associated protein 33B OS=Homo sapiens GN=VPS33B PE=1 SV=2	1	7	7	7	6	5	6	2	2	2	0	0	0	0	0	0	6	5	6	2	2	2	0	0	0	0	0	0	6	5	6	2	2	2	0	0	0	0	0	0	13.9	13.9
Q9H2D6	Q9H2D6	11	11	11	TRIO and F-actin-binding protein	TRIOBP	>sp|Q9H2D6|TARA_HUMAN TRIO and F-actin-binding protein OS=Homo sapiens GN=TRIOBP PE=1 SV=3	1	11	11	11	11	11	11	2	2	2	0	0	0	0	0	0	11	11	11	2	2	2	0	0	0	0	0	0	11	11	11	2	2	2	0	0	0	0	0	0	5.9	5.9
Q9H3F6	Q9H3F6	7	6	6	BTB/POZ domain-containing adapter for CUL3-mediated RhoA degradation protein 3	KCTD10	>sp|Q9H3F6|BACD3_HUMAN BTB/POZ domain-containing adapter for CUL3-mediated RhoA degradation protein 3 OS=Homo sapiens GN=KCTD10 PE=1 SV=1	1	7	6	6	5	4	4	6	6	6	0	0	2	0	0	2	4	3	3	6	6	6	0	0	2	0	0	2	4	3	3	6	6	6	0	0	2	0	0	2	23.6	20.1
Q9H4L5;Q9BZF3	Q9H4L5	8;1	8;1	8;1	Oxysterol-binding protein-related protein 3	OSBPL3	>sp|Q9H4L5|OSBL3_HUMAN Oxysterol-binding protein-related protein 3 OS=Homo sapiens GN=OSBPL3 PE=1 SV=1	2	8	8	8	8	3	8	0	1	0	0	4	5	0	1	1	8	3	8	0	1	0	0	4	5	0	1	1	8	3	8	0	1	0	0	4	5	0	1	1	14.1	14.1
Q9H5V9	Q9H5V9	1	1	1	UPF0428 protein CXorf56	CXorf56	>sp|Q9H5V9|CX056_HUMAN UPF0428 protein CXorf56 OS=Homo sapiens GN=CXorf56 PE=1 SV=1	1	1	1	1	1	1	1	1	1	1	0	1	1	1	1	1	1	1	1	1	1	1	0	1	1	1	1	1	1	1	1	1	1	1	0	1	1	1	1	1	6.3	6.3
Q9H6F5	Q9H6F5	5	5	5	Coiled-coil domain-containing protein 86	CCDC86	>sp|Q9H6F5|CCD86_HUMAN Coiled-coil domain-containing protein 86 OS=Homo sapiens GN=CCDC86 PE=1 SV=1	1	5	5	5	5	4	4	1	0	0	0	2	4	1	1	1	5	4	4	1	0	0	0	2	4	1	1	1	5	4	4	1	0	0	0	2	4	1	1	1	21.1	21.1
Q9H7N4	Q9H7N4	6	6	6	Splicing factor, arginine/serine-rich 19	SCAF1	>sp|Q9H7N4|SFR19_HUMAN Splicing factor, arginine/serine-rich 19 OS=Homo sapiens GN=SCAF1 PE=1 SV=3	1	6	6	6	4	2	6	1	1	0	1	1	1	2	1	0	4	2	6	1	1	0	1	1	1	2	1	0	4	2	6	1	1	0	1	1	1	2	1	0	8.1	8.1
Q9H8G2	Q9H8G2	2	2	2	Caspase activity and apoptosis inhibitor 1	CAAP1	>sp|Q9H8G2|CAAP1_HUMAN Caspase activity and apoptosis inhibitor 1 OS=Homo sapiens GN=CAAP1 PE=1 SV=2	1	2	2	2	1	0	2	0	0	0	0	1	0	0	0	0	1	0	2	0	0	0	0	1	0	0	0	0	1	0	2	0	0	0	0	1	0	0	0	0	9.1	9.1
Q9H936	Q9H936	1	1	1	Mitochondrial glutamate carrier 1	SLC25A22	>sp|Q9H936|GHC1_HUMAN Mitochondrial glutamate carrier 1 OS=Homo sapiens GN=SLC25A22 PE=1 SV=1	1	1	1	1	1	1	1	0	1	1	0	0	0	0	0	0	1	1	1	0	1	1	0	0	0	0	0	0	1	1	1	0	1	1	0	0	0	0	0	0	4.6	4.6
Q9H9B4	Q9H9B4	2	2	2	Sideroflexin-1	SFXN1	>sp|Q9H9B4|SFXN1_HUMAN Sideroflexin-1 OS=Homo sapiens GN=SFXN1 PE=1 SV=4	1	2	2	2	2	2	2	2	1	2	2	2	1	2	1	2	2	2	2	2	1	2	2	2	1	2	1	2	2	2	2	2	1	2	2	2	1	2	1	2	8.7	8.7
Q9H9C1	Q9H9C1	4	4	4	Spermatogenesis-defective protein 39 homolog	VIPAS39	>sp|Q9H9C1|SPE39_HUMAN Spermatogenesis-defective protein 39 homolog OS=Homo sapiens GN=VIPAS39 PE=1 SV=1	1	4	4	4	3	4	4	0	1	1	0	0	0	0	0	0	3	4	4	0	1	1	0	0	0	0	0	0	3	4	4	0	1	1	0	0	0	0	0	0	11.8	11.8
Q9HB71	Q9HB71	2	2	2	Calcyclin-binding protein	CACYBP	>sp|Q9HB71|CYBP_HUMAN Calcyclin-binding protein OS=Homo sapiens GN=CACYBP PE=1 SV=2	1	2	2	2	0	0	1	2	1	2	0	1	0	2	2	2	0	0	1	2	1	2	0	1	0	2	2	2	0	0	1	2	1	2	0	1	0	2	2	2	9.6	9.6
Q9HC52	Q9HC52	4	4	4	Chromobox protein homolog 8	CBX8	>sp|Q9HC52|CBX8_HUMAN Chromobox protein homolog 8 OS=Homo sapiens GN=CBX8 PE=1 SV=3	1	4	4	4	4	4	4	0	0	0	0	2	2	0	0	0	4	4	4	0	0	0	0	2	2	0	0	0	4	4	4	0	0	0	0	2	2	0	0	0	16.7	16.7
Q9HCM4	Q9HCM4	3	3	3	Band 4.1-like protein 5	EPB41L5	>sp|Q9HCM4|E41L5_HUMAN Band 4.1-like protein 5 OS=Homo sapiens GN=EPB41L5 PE=1 SV=3	1	3	3	3	3	3	3	0	0	0	0	0	0	0	0	0	3	3	3	0	0	0	0	0	0	0	0	0	3	3	3	0	0	0	0	0	0	0	0	0	7.1	7.1
Q9HDC5	Q9HDC5	5	5	5	Junctophilin-1	JPH1	>sp|Q9HDC5|JPH1_HUMAN Junctophilin-1 OS=Homo sapiens GN=JPH1 PE=1 SV=2	1	5	5	5	4	3	4	0	2	1	0	3	3	0	0	0	4	3	4	0	2	1	0	3	3	0	0	0	4	3	4	0	2	1	0	3	3	0	0	0	11	11
Q9NQ29	Q9NQ29	17	7	7	Putative RNA-binding protein Luc7-like 1	LUC7L	>sp|Q9NQ29|LUC7L_HUMAN Putative RNA-binding protein Luc7-like 1 OS=Homo sapiens GN=LUC7L PE=1 SV=1	1	17	7	7	15	15	15	8	8	8	9	17	14	9	8	8	7	6	6	3	3	3	3	7	6	3	3	3	7	6	6	3	3	3	3	7	6	3	3	3	38.5	26.1
Q9NQZ2	Q9NQZ2	2	2	2	Something about silencing protein 10	UTP3	>sp|Q9NQZ2|SAS10_HUMAN Something about silencing protein 10 OS=Homo sapiens GN=UTP3 PE=1 SV=1	1	2	2	2	1	1	2	0	0	0	0	0	0	0	0	0	1	1	2	0	0	0	0	0	0	0	0	0	1	1	2	0	0	0	0	0	0	0	0	0	6.5	6.5
Q9NR31;Q9Y6B6	Q9NR31;Q9Y6B6	2;1	2;1	2;1	GTP-binding protein SAR1a;GTP-binding protein SAR1b	SAR1A;SAR1B	>sp|Q9NR31|SAR1A_HUMAN GTP-binding protein SAR1a OS=Homo sapiens GN=SAR1A PE=1 SV=1;>sp|Q9Y6B6|SAR1B_HUMAN GTP-binding protein SAR1b OS=Homo sapiens GN=SAR1B PE=1 SV=1	2	2	2	2	1	1	2	2	1	2	2	2	2	1	1	1	1	1	2	2	1	2	2	2	2	1	1	1	1	1	2	2	1	2	2	2	2	1	1	1	11.6	11.6
Q9NS69	Q9NS69	2	2	2	Mitochondrial import receptor subunit TOM22 homolog	TOMM22	>sp|Q9NS69|TOM22_HUMAN Mitochondrial import receptor subunit TOM22 homolog OS=Homo sapiens GN=TOMM22 PE=1 SV=3	1	2	2	2	1	0	0	2	2	1	0	0	0	1	2	1	1	0	0	2	2	1	0	0	0	1	2	1	1	0	0	2	2	1	0	0	0	1	2	1	23.2	23.2
Q9NSI2	Q9NSI2	2	2	2	Protein FAM207A	FAM207A	>sp|Q9NSI2|F207A_HUMAN Protein FAM207A OS=Homo sapiens GN=FAM207A PE=1 SV=2	1	2	2	2	2	1	2	0	0	0	0	1	1	0	0	0	2	1	2	0	0	0	0	1	1	0	0	0	2	1	2	0	0	0	0	1	1	0	0	0	10.9	10.9
Q9NTJ3	Q9NTJ3	2	2	2	Structural maintenance of chromosomes protein 4	SMC4	>sp|Q9NTJ3|SMC4_HUMAN Structural maintenance of chromosomes protein 4 OS=Homo sapiens GN=SMC4 PE=1 SV=2	1	2	2	2	1	0	1	1	1	1	1	0	0	1	1	0	1	0	1	1	1	1	1	0	0	1	1	0	1	0	1	1	1	1	1	0	0	1	1	0	1.9	1.9
Q9NUU7;Q9UMR2	Q9NUU7;Q9UMR2	1;1	1;1	1;1	ATP-dependent RNA helicase DDX19A;ATP-dependent RNA helicase DDX19B	DDX19A;DDX19B	>sp|Q9NUU7|DD19A_HUMAN ATP-dependent RNA helicase DDX19A OS=Homo sapiens GN=DDX19A PE=1 SV=1;>sp|Q9UMR2|DD19B_HUMAN ATP-dependent RNA helicase DDX19B OS=Homo sapiens GN=DDX19B PE=1 SV=1	2	1	1	1	0	1	1	1	1	1	0	0	1	1	1	0	0	1	1	1	1	1	0	0	1	1	1	0	0	1	1	1	1	1	0	0	1	1	1	0	3.1	3.1
Q9NV06	Q9NV06	7	7	7	DDB1- and CUL4-associated factor 13	DCAF13	>sp|Q9NV06|DCA13_HUMAN DDB1- and CUL4-associated factor 13 OS=Homo sapiens GN=DCAF13 PE=1 SV=2	1	7	7	7	6	4	6	0	1	0	0	3	4	1	0	0	6	4	6	0	1	0	0	3	4	1	0	0	6	4	6	0	1	0	0	3	4	1	0	0	20.4	20.4
Q9NVI7;Q5T2N8;Q5T9A4	Q9NVI7	7;3;2	7;3;2	7;3;2	ATPase family AAA domain-containing protein 3A	ATAD3A	>sp|Q9NVI7|ATD3A_HUMAN ATPase family AAA domain-containing protein 3A OS=Homo sapiens GN=ATAD3A PE=1 SV=2	3	7	7	7	4	3	5	4	3	4	0	2	1	3	3	2	4	3	5	4	3	4	0	2	1	3	3	2	4	3	5	4	3	4	0	2	1	3	3	2	12.8	12.8
Q9NVU7	Q9NVU7	4	4	4	Protein SDA1 homolog	SDAD1	>sp|Q9NVU7|SDA1_HUMAN Protein SDA1 homolog OS=Homo sapiens GN=SDAD1 PE=1 SV=3	1	4	4	4	4	2	3	0	0	0	0	2	2	1	1	1	4	2	3	0	0	0	0	2	2	1	1	1	4	2	3	0	0	0	0	2	2	1	1	1	6.4	6.4
Q9NWB6	Q9NWB6	3	3	3	Arginine and glutamate-rich protein 1	ARGLU1	>sp|Q9NWB6|ARGL1_HUMAN Arginine and glutamate-rich protein 1 OS=Homo sapiens GN=ARGLU1 PE=1 SV=1	1	3	3	3	2	2	2	0	0	0	1	1	2	1	0	0	2	2	2	0	0	0	1	1	2	1	0	0	2	2	2	0	0	0	1	1	2	1	0	0	8.8	8.8
Q9NWH9	Q9NWH9	16	16	16	SAFB-like transcription modulator	SLTM	>sp|Q9NWH9|SLTM_HUMAN SAFB-like transcription modulator OS=Homo sapiens GN=SLTM PE=1 SV=2	1	16	16	16	14	14	15	2	3	2	2	14	14	4	3	1	14	14	15	2	3	2	2	14	14	4	3	1	14	14	15	2	3	2	2	14	14	4	3	1	19.3	19.3
Q9NWU5	Q9NWU5	1	1	1	39S ribosomal protein L22, mitochondrial	MRPL22	>sp|Q9NWU5|RM22_HUMAN 39S ribosomal protein L22, mitochondrial OS=Homo sapiens GN=MRPL22 PE=1 SV=1	1	1	1	1	1	1	1	1	1	0	0	0	1	1	0	0	1	1	1	1	1	0	0	0	1	1	0	0	1	1	1	1	1	0	0	0	1	1	0	0	5.8	5.8
Q9NXV2	Q9NXV2	3	3	3	BTB/POZ domain-containing protein KCTD5	KCTD5	>sp|Q9NXV2|KCTD5_HUMAN BTB/POZ domain-containing protein KCTD5 OS=Homo sapiens GN=KCTD5 PE=1 SV=1	1	3	3	3	2	2	2	2	1	1	0	0	0	0	0	0	2	2	2	2	1	1	0	0	0	0	0	0	2	2	2	2	1	1	0	0	0	0	0	0	17.5	17.5
Q9NY93	Q9NY93	2	2	2	Probable ATP-dependent RNA helicase DDX56	DDX56	>sp|Q9NY93|DDX56_HUMAN Probable ATP-dependent RNA helicase DDX56 OS=Homo sapiens GN=DDX56 PE=1 SV=1	1	2	2	2	2	2	2	0	0	0	0	2	2	0	0	0	2	2	2	0	0	0	0	2	2	0	0	0	2	2	2	0	0	0	0	2	2	0	0	0	4.4	4.4
Q9NYF8	Q9NYF8	8	8	8	Bcl-2-associated transcription factor 1	BCLAF1	>sp|Q9NYF8|BCLF1_HUMAN Bcl-2-associated transcription factor 1 OS=Homo sapiens GN=BCLAF1 PE=1 SV=2	1	8	8	8	7	4	6	4	3	3	0	2	4	1	1	0	7	4	6	4	3	3	0	2	4	1	1	0	7	4	6	4	3	3	0	2	4	1	1	0	14.3	14.3
Q9NYL9	Q9NYL9	1	1	1	Tropomodulin-3	TMOD3	>sp|Q9NYL9|TMOD3_HUMAN Tropomodulin-3 OS=Homo sapiens GN=TMOD3 PE=1 SV=1	1	1	1	1	1	0	0	1	1	1	0	0	1	1	1	1	1	0	0	1	1	1	0	0	1	1	1	1	1	0	0	1	1	1	0	0	1	1	1	1	3.1	3.1
Q9NYV4	Q9NYV4	6	6	5	Cyclin-dependent kinase 12	CDK12	>sp|Q9NYV4|CDK12_HUMAN Cyclin-dependent kinase 12 OS=Homo sapiens GN=CDK12 PE=1 SV=2	1	6	6	5	6	3	6	0	0	1	1	1	4	0	0	0	6	3	6	0	0	1	1	1	4	0	0	0	5	2	5	0	0	0	0	0	3	0	0	0	6.2	6.2
Q9NZB2	Q9NZB2	6	6	6	Constitutive coactivator of PPAR-gamma-like protein 1	FAM120A	>sp|Q9NZB2|F120A_HUMAN Constitutive coactivator of PPAR-gamma-like protein 1 OS=Homo sapiens GN=FAM120A PE=1 SV=2	1	6	6	6	6	4	5	2	3	3	1	1	1	1	3	1	6	4	5	2	3	3	1	1	1	1	3	1	6	4	5	2	3	3	1	1	1	1	3	1	8.1	8.1
Q9NZI8	Q9NZI8	2	2	2	Insulin-like growth factor 2 mRNA-binding protein 1	IGF2BP1	>sp|Q9NZI8|IF2B1_HUMAN Insulin-like growth factor 2 mRNA-binding protein 1 OS=Homo sapiens GN=IGF2BP1 PE=1 SV=2	1	2	2	2	2	0	0	1	1	1	0	1	0	0	1	1	2	0	0	1	1	1	0	1	0	0	1	1	2	0	0	1	1	1	0	1	0	0	1	1	5.2	5.2
Q9NZT1	Q9NZT1	1	1	1	Calmodulin-like protein 5	CALML5	>sp|Q9NZT1|CALL5_HUMAN Calmodulin-like protein 5 OS=Homo sapiens GN=CALML5 PE=1 SV=2	1	1	1	1	1	1	1	0	0	0	1	1	1	1	0	1	1	1	1	0	0	0	1	1	1	1	0	1	1	1	1	0	0	0	1	1	1	1	0	1	9.6	9.6
Q9P015	Q9P015	3	3	3	39S ribosomal protein L15, mitochondrial	MRPL15	>sp|Q9P015|RM15_HUMAN 39S ribosomal protein L15, mitochondrial OS=Homo sapiens GN=MRPL15 PE=1 SV=1	1	3	3	3	3	2	3	1	0	1	0	2	2	0	0	0	3	2	3	1	0	1	0	2	2	0	0	0	3	2	3	1	0	1	0	2	2	0	0	0	14.2	14.2
Q9P0K7	Q9P0K7	6	6	6	Ankycorbin	RAI14	>sp|Q9P0K7|RAI14_HUMAN Ankycorbin OS=Homo sapiens GN=RAI14 PE=1 SV=2	1	6	6	6	4	4	4	2	5	3	0	0	0	0	0	0	4	4	4	2	5	3	0	0	0	0	0	0	4	4	4	2	5	3	0	0	0	0	0	0	9	9
Q9P0U1	Q9P0U1	1	1	1	Mitochondrial import receptor subunit TOM7 homolog	TOMM7	>sp|Q9P0U1|TOM7_HUMAN Mitochondrial import receptor subunit TOM7 homolog OS=Homo sapiens GN=TOMM7 PE=1 SV=1	1	1	1	1	1	0	1	0	0	0	0	1	0	0	0	0	1	0	1	0	0	0	0	1	0	0	0	0	1	0	1	0	0	0	0	1	0	0	0	0	30.9	30.9
Q9P206	Q9P206	3	3	3	Uncharacterized protein KIAA1522	KIAA1522	>sp|Q9P206|K1522_HUMAN Uncharacterized protein KIAA1522 OS=Homo sapiens GN=KIAA1522 PE=1 SV=2	1	3	3	3	3	1	2	0	0	0	0	1	2	1	1	0	3	1	2	0	0	0	0	1	2	1	1	0	3	1	2	0	0	0	0	1	2	1	1	0	3.6	3.6
Q9P289	Q9P289	1	1	1	Serine/threonine-protein kinase MST4	MST4	>sp|Q9P289|STK26_HUMAN Serine/threonine-protein kinase 26 OS=Homo sapiens GN=STK26 PE=1 SV=2	1	1	1	1	0	0	0	1	1	1	1	1	0	1	1	0	0	0	0	1	1	1	1	1	0	1	1	0	0	0	0	1	1	1	1	1	0	1	1	0	3.6	3.6
Q9P2J5	Q9P2J5	3	3	3	Leucine--tRNA ligase, cytoplasmic	LARS	>sp|Q9P2J5|SYLC_HUMAN Leucine--tRNA ligase, cytoplasmic OS=Homo sapiens GN=LARS PE=1 SV=2	1	3	3	3	2	2	3	1	2	2	1	1	0	2	2	2	2	2	3	1	2	2	1	1	0	2	2	2	2	2	3	1	2	2	1	1	0	2	2	2	4.2	4.2
Q9P2N5	Q9P2N5	7	7	6	RNA-binding protein 27	RBM27	>sp|Q9P2N5|RBM27_HUMAN RNA-binding protein 27 OS=Homo sapiens GN=RBM27 PE=1 SV=2	1	7	7	6	6	5	7	1	0	0	0	2	3	1	0	0	6	5	7	1	0	0	0	2	3	1	0	0	5	4	6	0	0	0	0	1	3	0	0	0	10.1	10.1
Q9P2R6	Q9P2R6	1	1	1	Arginine-glutamic acid dipeptide repeats protein	RERE	>sp|Q9P2R6|RERE_HUMAN Arginine-glutamic acid dipeptide repeats protein OS=Homo sapiens GN=RERE PE=1 SV=2	1	1	1	1	0	0	0	1	0	0	1	1	1	1	1	1	0	0	0	1	0	0	1	1	1	1	1	1	0	0	0	1	0	0	1	1	1	1	1	1	0.7	0.7
Q9UBB4	Q9UBB4	2	2	2	Ataxin-10	ATXN10	>sp|Q9UBB4|ATX10_HUMAN Ataxin-10 OS=Homo sapiens GN=ATXN10 PE=1 SV=1	1	2	2	2	1	2	2	1	1	2	1	2	1	2	2	2	1	2	2	1	1	2	1	2	1	2	2	2	1	2	2	1	1	2	1	2	1	2	2	2	6.1	6.1
Q9UBU9	Q9UBU9	2	2	2	Nuclear RNA export factor 1	NXF1	>sp|Q9UBU9|NXF1_HUMAN Nuclear RNA export factor 1 OS=Homo sapiens GN=NXF1 PE=1 SV=1	1	2	2	2	2	2	2	0	0	0	0	0	1	0	1	0	2	2	2	0	0	0	0	0	1	0	1	0	2	2	2	0	0	0	0	0	1	0	1	0	4.4	4.4
Q9UER7	Q9UER7	3	3	3	Death domain-associated protein 6	DAXX	>sp|Q9UER7|DAXX_HUMAN Death domain-associated protein 6 OS=Homo sapiens GN=DAXX PE=1 SV=2	1	3	3	3	3	0	2	0	0	0	0	0	0	0	0	0	3	0	2	0	0	0	0	0	0	0	0	0	3	0	2	0	0	0	0	0	0	0	0	0	5.5	5.5
Q9UHB9	Q9UHB9	24	24	24	Signal recognition particle subunit SRP68	SRP68	>sp|Q9UHB9|SRP68_HUMAN Signal recognition particle subunit SRP68 OS=Homo sapiens GN=SRP68 PE=1 SV=2	1	24	24	24	22	22	23	5	7	8	1	18	14	4	4	3	22	22	23	5	7	8	1	18	14	4	4	3	22	22	23	5	7	8	1	18	14	4	4	3	41.6	41.6
Q9UHX1	Q9UHX1	12	12	12	Poly(U)-binding-splicing factor PUF60	PUF60	>sp|Q9UHX1|PUF60_HUMAN Poly(U)-binding-splicing factor PUF60 OS=Homo sapiens GN=PUF60 PE=1 SV=1	1	12	12	12	11	9	12	3	4	4	3	6	8	3	4	3	11	9	12	3	4	4	3	6	8	3	4	3	11	9	12	3	4	4	3	6	8	3	4	3	34	34
Q9UI30	Q9UI30	5	5	5	tRNA methyltransferase 112 homolog	TRMT112	>sp|Q9UI30|TR112_HUMAN Multifunctional methyltransferase subunit TRM112-like protein OS=Homo sapiens GN=TRMT112 PE=1 SV=1	1	5	5	5	4	4	4	3	3	4	3	5	5	4	3	1	4	4	4	3	3	4	3	5	5	4	3	1	4	4	4	3	3	4	3	5	5	4	3	1	49.6	49.6
Q9UJS0;O75746	Q9UJS0	3;1	3;1	3;1	Calcium-binding mitochondrial carrier protein Aralar2	SLC25A13	>sp|Q9UJS0|CMC2_HUMAN Calcium-binding mitochondrial carrier protein Aralar2 OS=Homo sapiens GN=SLC25A13 PE=1 SV=2	2	3	3	3	3	2	2	2	3	2	1	2	1	1	3	1	3	2	2	2	3	2	1	2	1	1	3	1	3	2	2	2	3	2	1	2	1	1	3	1	6.4	6.4
Q9UJV9	Q9UJV9	9	9	9	Probable ATP-dependent RNA helicase DDX41	DDX41	>sp|Q9UJV9|DDX41_HUMAN Probable ATP-dependent RNA helicase DDX41 OS=Homo sapiens GN=DDX41 PE=1 SV=2	1	9	9	9	7	5	9	0	1	1	0	4	4	2	0	0	7	5	9	0	1	1	0	4	4	2	0	0	7	5	9	0	1	1	0	4	4	2	0	0	18	18
Q9UKK9	Q9UKK9	1	1	1	ADP-sugar pyrophosphatase	NUDT5	>sp|Q9UKK9|NUDT5_HUMAN ADP-sugar pyrophosphatase OS=Homo sapiens GN=NUDT5 PE=1 SV=1	1	1	1	1	1	1	1	0	0	1	1	0	0	1	1	1	1	1	1	0	0	1	1	0	0	1	1	1	1	1	1	0	0	1	1	0	0	1	1	1	5.9	5.9
Q9UKM9	Q9UKM9	4	4	4	RNA-binding protein Raly	RALY	>sp|Q9UKM9|RALY_HUMAN RNA-binding protein Raly OS=Homo sapiens GN=RALY PE=1 SV=1	1	4	4	4	3	3	3	2	2	2	0	1	1	2	2	1	3	3	3	2	2	2	0	1	1	2	2	1	3	3	3	2	2	2	0	1	1	2	2	1	13.4	13.4
Q9ULJ3	Q9ULJ3	1	1	1	Zinc finger and BTB domain-containing protein 21	ZBTB21	>sp|Q9ULJ3|ZBT21_HUMAN Zinc finger and BTB domain-containing protein 21 OS=Homo sapiens GN=ZBTB21 PE=1 SV=2	1	1	1	1	1	0	1	0	0	0	0	0	0	0	0	0	1	0	1	0	0	0	0	0	0	0	0	0	1	0	1	0	0	0	0	0	0	0	0	0	1.8	1.8
Q9ULW3	Q9ULW3	2	2	2	Activator of basal transcription 1	ABT1	>sp|Q9ULW3|ABT1_HUMAN Activator of basal transcription 1 OS=Homo sapiens GN=ABT1 PE=1 SV=1	1	2	2	2	2	1	2	0	0	0	0	1	2	0	0	0	2	1	2	0	0	0	0	1	2	0	0	0	2	1	2	0	0	0	0	1	2	0	0	0	8.1	8.1
Q9UMS4	Q9UMS4	5	5	5	Pre-mRNA-processing factor 19	PRPF19	>sp|Q9UMS4|PRP19_HUMAN Pre-mRNA-processing factor 19 OS=Homo sapiens GN=PRPF19 PE=1 SV=1	1	5	5	5	5	4	4	3	4	4	2	2	3	2	4	4	5	4	4	3	4	4	2	2	3	2	4	4	5	4	4	3	4	4	2	2	3	2	4	4	15.1	15.1
Q9UMY1	Q9UMY1	2	2	2	Nucleolar protein 7	NOL7	>sp|Q9UMY1|NOL7_HUMAN Nucleolar protein 7 OS=Homo sapiens GN=NOL7 PE=1 SV=2	1	2	2	2	1	2	2	1	0	1	0	1	2	1	1	1	1	2	2	1	0	1	0	1	2	1	1	1	1	2	2	1	0	1	0	1	2	1	1	1	11.3	11.3
Q9UNF1	Q9UNF1	7	7	7	Melanoma-associated antigen D2	MAGED2	>sp|Q9UNF1|MAGD2_HUMAN Melanoma-associated antigen D2 OS=Homo sapiens GN=MAGED2 PE=1 SV=2	1	7	7	7	4	1	6	2	2	0	0	3	2	2	3	2	4	1	6	2	2	0	0	3	2	2	3	2	4	1	6	2	2	0	0	3	2	2	3	2	19.8	19.8
Q9UNL2	Q9UNL2	1	1	1	Translocon-associated protein subunit gamma	SSR3	>sp|Q9UNL2|SSRG_HUMAN Translocon-associated protein subunit gamma OS=Homo sapiens GN=SSR3 PE=1 SV=1	1	1	1	1	1	1	1	0	1	1	1	1	1	0	0	1	1	1	1	0	1	1	1	1	1	0	0	1	1	1	1	0	1	1	1	1	1	0	0	1	7.6	7.6
Q9UPN4	Q9UPN4	1	1	1	5-azacytidine-induced protein 1	AZI1	>sp|Q9UPN4|CP131_HUMAN Centrosomal protein of 131 kDa OS=Homo sapiens GN=CEP131 PE=1 SV=3	1	1	1	1	0	0	1	0	1	0	0	0	0	0	0	0	0	0	1	0	1	0	0	0	0	0	0	0	0	0	1	0	1	0	0	0	0	0	0	0	1.5	1.5
Q9UQ35	Q9UQ35	39	39	39	Serine/arginine repetitive matrix protein 2	SRRM2	>sp|Q9UQ35|SRRM2_HUMAN Serine/arginine repetitive matrix protein 2 OS=Homo sapiens GN=SRRM2 PE=1 SV=2	1	39	39	39	29	28	31	30	27	27	13	17	33	10	22	11	29	28	31	30	27	27	13	17	33	10	22	11	29	28	31	30	27	27	13	17	33	10	22	11	20.5	20.5
Q9UQ80	Q9UQ80	6	6	6	Proliferation-associated protein 2G4	PA2G4	>sp|Q9UQ80|PA2G4_HUMAN Proliferation-associated protein 2G4 OS=Homo sapiens GN=PA2G4 PE=1 SV=3	1	6	6	6	2	3	5	6	5	5	3	3	2	5	5	4	2	3	5	6	5	5	3	3	2	5	5	4	2	3	5	6	5	5	3	3	2	5	5	4	18.3	18.3
Q9UQE7	Q9UQE7	84	84	84	Structural maintenance of chromosomes protein 3	SMC3	>sp|Q9UQE7|SMC3_HUMAN Structural maintenance of chromosomes protein 3 OS=Homo sapiens GN=SMC3 PE=1 SV=2	1	84	84	84	82	83	81	63	61	65	2	2	2	8	10	6	82	83	81	63	61	65	2	2	2	8	10	6	82	83	81	63	61	65	2	2	2	8	10	6	60.4	60.4
Q9Y230	Q9Y230	19	19	19	RuvB-like 2	RUVBL2	>sp|Q9Y230|RUVB2_HUMAN RuvB-like 2 OS=Homo sapiens GN=RUVBL2 PE=1 SV=3	1	19	19	19	16	18	18	15	17	14	7	6	4	5	5	6	16	18	18	15	17	14	7	6	4	5	5	6	16	18	18	15	17	14	7	6	4	5	5	6	50.8	50.8
Q9Y262	Q9Y262	1	1	1	Eukaryotic translation initiation factor 3 subunit L	EIF3L	>sp|Q9Y262|EIF3L_HUMAN Eukaryotic translation initiation factor 3 subunit L OS=Homo sapiens GN=EIF3L PE=1 SV=1	1	1	1	1	1	1	1	0	0	1	1	1	1	0	0	1	1	1	1	0	0	1	1	1	1	0	0	1	1	1	1	0	0	1	1	1	1	0	0	1	2.8	2.8
Q9Y265	Q9Y265	17	17	17	RuvB-like 1	RUVBL1	>sp|Q9Y265|RUVB1_HUMAN RuvB-like 1 OS=Homo sapiens GN=RUVBL1 PE=1 SV=1	1	17	17	17	15	14	17	11	12	12	6	6	7	5	6	4	15	14	17	11	12	12	6	6	7	5	6	4	15	14	17	11	12	12	6	6	7	5	6	4	52.6	52.6
Q9Y285	Q9Y285	2	2	2	Phenylalanine--tRNA ligase alpha subunit	FARSA	>sp|Q9Y285|SYFA_HUMAN Phenylalanine--tRNA ligase alpha subunit OS=Homo sapiens GN=FARSA PE=1 SV=3	1	2	2	2	1	2	2	1	1	1	1	2	1	1	1	0	1	2	2	1	1	1	1	2	1	1	1	0	1	2	2	1	1	1	1	2	1	1	1	0	4.9	4.9
Q9Y2F9	Q9Y2F9	2	2	2	BTB/POZ domain-containing protein 3	BTBD3	>sp|Q9Y2F9|BTBD3_HUMAN BTB/POZ domain-containing protein 3 OS=Homo sapiens GN=BTBD3 PE=2 SV=1	1	2	2	2	2	2	2	2	2	2	0	0	0	0	0	0	2	2	2	2	2	2	0	0	0	0	0	0	2	2	2	2	2	2	0	0	0	0	0	0	4.6	4.6
Q9Y2R5	Q9Y2R5	3	3	3	28S ribosomal protein S17, mitochondrial	MRPS17	>sp|Q9Y2R5|RT17_HUMAN 28S ribosomal protein S17, mitochondrial OS=Homo sapiens GN=MRPS17 PE=1 SV=1	1	3	3	3	3	2	3	0	0	1	0	1	2	0	0	0	3	2	3	0	0	1	0	1	2	0	0	0	3	2	3	0	0	1	0	1	2	0	0	0	44.6	44.6
Q9Y2R9	Q9Y2R9	7	7	7	28S ribosomal protein S7, mitochondrial	MRPS7	>sp|Q9Y2R9|RT07_HUMAN 28S ribosomal protein S7, mitochondrial OS=Homo sapiens GN=MRPS7 PE=1 SV=2	1	7	7	7	6	7	6	2	1	1	1	5	5	0	0	1	6	7	6	2	1	1	1	5	5	0	0	1	6	7	6	2	1	1	1	5	5	0	0	1	35.5	35.5
Q9Y2W1	Q9Y2W1	8	8	8	Thyroid hormone receptor-associated protein 3	THRAP3	>sp|Q9Y2W1|TR150_HUMAN Thyroid hormone receptor-associated protein 3 OS=Homo sapiens GN=THRAP3 PE=1 SV=2	1	8	8	8	7	7	7	5	6	5	1	2	5	0	2	2	7	7	7	5	6	5	1	2	5	0	2	2	7	7	7	5	6	5	1	2	5	0	2	2	12.6	12.6
Q9Y2W2	Q9Y2W2	3	3	3	WW domain-binding protein 11	WBP11	>sp|Q9Y2W2|WBP11_HUMAN WW domain-binding protein 11 OS=Homo sapiens GN=WBP11 PE=1 SV=1	1	3	3	3	3	1	3	0	0	1	1	1	2	0	0	0	3	1	3	0	0	1	1	1	2	0	0	0	3	1	3	0	0	1	1	1	2	0	0	0	4.8	4.8
Q9Y2X7	Q9Y2X7	6	6	6	ARF GTPase-activating protein GIT1	GIT1	>sp|Q9Y2X7|GIT1_HUMAN ARF GTPase-activating protein GIT1 OS=Homo sapiens GN=GIT1 PE=1 SV=2	1	6	6	6	5	5	5	4	3	3	0	0	0	0	0	0	5	5	5	4	3	3	0	0	0	0	0	0	5	5	5	4	3	3	0	0	0	0	0	0	11.3	11.3
Q9Y383	Q9Y383	25	25	15	Putative RNA-binding protein Luc7-like 2	LUC7L2	>sp|Q9Y383|LC7L2_HUMAN Putative RNA-binding protein Luc7-like 2 OS=Homo sapiens GN=LUC7L2 PE=1 SV=2	1	25	25	15	23	22	24	9	11	10	15	21	21	11	10	9	23	22	24	9	11	10	15	21	21	11	10	9	15	13	15	4	6	5	9	11	13	5	5	4	48	48
Q9Y388	Q9Y388	2	2	2	RNA-binding motif protein, X-linked 2	RBMX2	>sp|Q9Y388|RBMX2_HUMAN RNA-binding motif protein, X-linked 2 OS=Homo sapiens GN=RBMX2 PE=1 SV=2	1	2	2	2	2	0	0	0	0	0	0	1	1	0	0	0	2	0	0	0	0	0	0	1	1	0	0	0	2	0	0	0	0	0	0	1	1	0	0	0	6.5	6.5
Q9Y3B4	Q9Y3B4	2	2	2	Pre-mRNA branch site protein p14	SF3B14	>sp|Q9Y3B4|SF3B6_HUMAN Splicing factor 3B subunit 6 OS=Homo sapiens GN=SF3B6 PE=1 SV=1	1	2	2	2	2	2	2	1	1	1	1	2	1	1	2	1	2	2	2	1	1	1	1	2	1	1	2	1	2	2	2	1	1	1	1	2	1	1	2	1	20.8	20.8
Q9Y3B7	Q9Y3B7	4	4	4	39S ribosomal protein L11, mitochondrial	MRPL11	>sp|Q9Y3B7|RM11_HUMAN 39S ribosomal protein L11, mitochondrial OS=Homo sapiens GN=MRPL11 PE=1 SV=1	1	4	4	4	4	1	3	1	0	1	0	1	1	0	1	0	4	1	3	1	0	1	0	1	1	0	1	0	4	1	3	1	0	1	0	1	1	0	1	0	21.4	21.4
Q9Y3D7	Q9Y3D7	3	3	3	Mitochondrial import inner membrane translocase subunit TIM16	PAM16	>sp|Q9Y3D7|TIM16_HUMAN Mitochondrial import inner membrane translocase subunit TIM16 OS=Homo sapiens GN=PAM16 PE=1 SV=2	1	3	3	3	3	3	3	3	3	3	3	3	2	3	3	3	3	3	3	3	3	3	3	3	2	3	3	3	3	3	3	3	3	3	3	3	2	3	3	3	35.2	35.2
Q9Y3F4	Q9Y3F4	2	2	2	Serine-threonine kinase receptor-associated protein	STRAP	>sp|Q9Y3F4|STRAP_HUMAN Serine-threonine kinase receptor-associated protein OS=Homo sapiens GN=STRAP PE=1 SV=1	1	2	2	2	0	0	1	1	1	0	1	1	1	0	1	1	0	0	1	1	1	0	1	1	1	0	1	1	0	0	1	1	1	0	1	1	1	0	1	1	9.4	9.4
Q9Y3U8	Q9Y3U8	3	3	3	60S ribosomal protein L36	RPL36	>sp|Q9Y3U8|RL36_HUMAN 60S ribosomal protein L36 OS=Homo sapiens GN=RPL36 PE=1 SV=3	1	3	3	3	2	2	1	2	2	3	0	0	1	1	2	0	2	2	1	2	2	3	0	0	1	1	2	0	2	2	1	2	2	3	0	0	1	1	2	0	28.6	28.6
Q9Y3Y2	Q9Y3Y2	3	3	3	Chromatin target of PRMT1 protein	CHTOP	>sp|Q9Y3Y2|CHTOP_HUMAN Chromatin target of PRMT1 protein OS=Homo sapiens GN=CHTOP PE=1 SV=2	1	3	3	3	3	3	3	2	3	3	2	3	3	2	3	1	3	3	3	2	3	3	2	3	3	2	3	1	3	3	3	2	3	3	2	3	3	2	3	1	16.9	16.9
Q9Y490	Q9Y490	2	2	2	Talin-1	TLN1	>sp|Q9Y490|TLN1_HUMAN Talin-1 OS=Homo sapiens GN=TLN1 PE=1 SV=3	1	2	2	2	1	0	1	1	1	1	2	1	0	1	1	1	1	0	1	1	1	1	2	1	0	1	1	1	1	0	1	1	1	1	2	1	0	1	1	1	1.3	1.3
Q9Y4I1;Q9NQX4;Q9ULV0	Q9Y4I1;Q9NQX4;Q9ULV0	3;2;2	3;2;2	3;2;2	Unconventional myosin-Va;Unconventional myosin-Vc;Unconventional myosin-Vb	MYO5A;MYO5C;MYO5B	>sp|Q9Y4I1|MYO5A_HUMAN Unconventional myosin-Va OS=Homo sapiens GN=MYO5A PE=1 SV=2;>sp|Q9NQX4|MYO5C_HUMAN Unconventional myosin-Vc OS=Homo sapiens GN=MYO5C PE=1 SV=2;>sp|Q9ULV0|MYO5B_HUMAN Unconventional myosin-Vb OS=Homo sapiens GN=MYO5B PE=1 SV=3	3	3	3	3	0	0	0	2	2	2	0	0	1	0	1	0	0	0	0	2	2	2	0	0	1	0	1	0	0	0	0	2	2	2	0	0	1	0	1	0	2	2
Q9Y5M8	Q9Y5M8	2	2	2	Signal recognition particle receptor subunit beta	SRPRB	>sp|Q9Y5M8|SRPRB_HUMAN Signal recognition particle receptor subunit beta OS=Homo sapiens GN=SRPRB PE=1 SV=3	1	2	2	2	2	1	2	1	1	1	0	0	0	1	1	1	2	1	2	1	1	1	0	0	0	1	1	1	2	1	2	1	1	1	0	0	0	1	1	1	9.6	9.6
Q9Y676	Q9Y676	4	4	4	28S ribosomal protein S18b, mitochondrial	MRPS18B	>sp|Q9Y676|RT18B_HUMAN 28S ribosomal protein S18b, mitochondrial OS=Homo sapiens GN=MRPS18B PE=1 SV=1	1	4	4	4	3	1	4	1	1	0	1	0	1	0	0	0	3	1	4	1	1	0	1	0	1	0	0	0	3	1	4	1	1	0	1	0	1	0	0	0	20.2	20.2
Q9Y678	Q9Y678	9	9	6	Coatomer subunit gamma-1	COPG1	>sp|Q9Y678|COPG1_HUMAN Coatomer subunit gamma-1 OS=Homo sapiens GN=COPG1 PE=1 SV=1	1	9	9	6	7	6	9	3	4	4	2	2	0	2	3	5	7	6	9	3	4	4	2	2	0	2	3	5	4	3	6	1	1	2	0	0	0	0	1	2	14.9	14.9
Q9Y6A4	Q9Y6A4	3	3	3	UPF0468 protein C16orf80	C16orf80	>sp|Q9Y6A4|CFA20_HUMAN Cilia- and flagella-associated protein 20 OS=Homo sapiens GN=CFAP20 PE=1 SV=1	1	3	3	3	3	2	3	1	0	2	0	3	3	0	2	1	3	2	3	1	0	2	0	3	3	0	2	1	3	2	3	1	0	2	0	3	3	0	2	1	16.1	16.1
REV__O95271	REV__O95271	1	1	1			>sp|O95271|TNKS1_HUMAN Tankyrase-1 OS=Homo sapiens GN=TNKS PE=1 SV=2	1	1	1	1	1	1	1	0	0	0	1	1	1	1	1	0	1	1	1	0	0	0	1	1	1	1	1	0	1	1	1	0	0	0	1	1	1	1	1	0	0	0
REV__Q07890;REV__Q07889	REV__Q07890;REV__Q07889	1;1	1;1	1;1			>sp|Q07890|SOS2_HUMAN Son of sevenless homolog 2 OS=Homo sapiens GN=SOS2 PE=1 SV=2;>sp|Q07889|SOS1_HUMAN Son of sevenless homolog 1 OS=Homo sapiens GN=SOS1 PE=1 SV=1	2	1	1	1	1	1	1	1	1	0	1	1	1	1	1	1	1	1	1	1	1	0	1	1	1	1	1	1	1	1	1	1	1	0	1	1	1	1	1	1	0	0
REV__Q0VFX4	REV__Q0VFX4	1	1	1			>sp|Q0VFX4|YL016_HUMAN Putative uncharacterized protein LOC100128554 OS=Homo sapiens PE=2 SV=1	1	1	1	1	1	1	0	1	1	1	1	1	1	1	1	1	1	1	0	1	1	1	1	1	1	1	1	1	1	1	0	1	1	1	1	1	1	1	1	1	0	0
REV__Q6P0Q8	REV__Q6P0Q8	1	1	1			>sp|Q6P0Q8|MAST2_HUMAN Microtubule-associated serine/threonine-protein kinase 2 OS=Homo sapiens GN=MAST2 PE=1 SV=2	1	1	1	1	0	1	1	0	0	0	0	1	0	0	0	0	0	1	1	0	0	0	0	1	0	0	0	0	0	1	1	0	0	0	0	1	0	0	0	0	0	0
REV__Q6ZVS7	REV__Q6ZVS7	1	1	1			>sp|Q6ZVS7|F183B_HUMAN Protein FAM183BP OS=Homo sapiens GN=FAM183BP PE=5 SV=2	1	1	1	1	1	1	1	0	0	0	1	1	1	0	0	0	1	1	1	0	0	0	1	1	1	0	0	0	1	1	1	0	0	0	1	1	1	0	0	0	0	0
REV__Q70EK8	REV__Q70EK8	1	1	1			>sp|Q70EK8|UBP53_HUMAN Inactive ubiquitin carboxyl-terminal hydrolase 53 OS=Homo sapiens GN=USP53 PE=1 SV=2	1	1	1	1	0	1	1	1	0	1	1	1	1	0	0	0	0	1	1	1	0	1	1	1	1	0	0	0	0	1	1	1	0	1	1	1	1	0	0	0	0	0
REV__Q8WXH0	REV__Q8WXH0	1	1	1			>sp|Q8WXH0|SYNE2_HUMAN Nesprin-2 OS=Homo sapiens GN=SYNE2 PE=1 SV=3	1	1	1	1	0	0	0	1	0	1	0	0	0	0	1	0	0	0	0	1	0	1	0	0	0	0	1	0	0	0	0	1	0	1	0	0	0	0	1	0	0	0
REV__Q96HW7	REV__Q96HW7	1	1	1			>sp|Q96HW7|INT4_HUMAN Integrator complex subunit 4 OS=Homo sapiens GN=INTS4 PE=1 SV=2	1	1	1	1	0	0	0	1	1	0	0	0	0	0	0	0	0	0	0	1	1	0	0	0	0	0	0	0	0	0	0	1	1	0	0	0	0	0	0	0	0	0
REV__Q9NS86	REV__Q9NS86	1	1	1			>sp|Q9NS86|LANC2_HUMAN LanC-like protein 2 OS=Homo sapiens GN=LANCL2 PE=1 SV=1	1	1	1	1	1	1	1	0	0	0	0	0	0	0	0	0	1	1	1	0	0	0	0	0	0	0	0	0	1	1	1	0	0	0	0	0	0	0	0	0	0	0
REV__Q9P270	REV__Q9P270	1	1	1			>sp|Q9P270|SLAI2_HUMAN SLAIN motif-containing protein 2 OS=Homo sapiens GN=SLAIN2 PE=1 SV=2	1	1	1	1	1	0	0	0	0	0	0	1	1	0	0	0	1	0	0	0	0	0	0	1	1	0	0	0	1	0	0	0	0	0	0	1	1	0	0	0	0	0
REV__Q9P2A4	REV__Q9P2A4	1	1	1			>sp|Q9P2A4|ABI3_HUMAN ABI gene family member 3 OS=Homo sapiens GN=ABI3 PE=1 SV=2	1	1	1	1	0	0	0	1	1	0	0	0	0	0	0	0	0	0	0	1	1	0	0	0	0	0	0	0	0	0	0	1	1	0	0	0	0	0	0	0	0	0
[truncated: 92 more columns]

## Sheet: SMC3-Ab filtered+modified
LFQ.intensity.RIgG_2_3	LFQ.intensity.RIgG_2_2	LFQ.intensity.RIgG_2_1	LFQ.intensity.RIgG_1_3	LFQ.intensity.RIgG_1_2	LFQ.intensity.RIgG_1_1	LFQ.intensity.AbSMC3_2_3	LFQ.intensity.AbSMC3_2_2	LFQ.intensity.AbSMC3_2_1	LFQ.intensity.AbSMC3_1_3	LFQ.intensity.AbSMC3_1_2	LFQ.intensity.AbSMC3_1_1	Reverse	Student's T-test Significant AbSMC3_RIgG	Student's T-test significant	Peptides	Intensity	Unique.peptides.RIgG_2_3	Unique.peptides.RIgG_2_2	Unique.peptides.RIgG_2_1	Unique.peptides.RIgG_1_3	Unique.peptides.RIgG_1_2	Unique.peptides.RIgG_1_1	Unique.peptides.AbSMC3_2_3	Unique.peptides.AbSMC3_2_2	Unique.peptides.AbSMC3_2_1	Unique.peptides.AbSMC3_1_3	Unique.peptides.AbSMC3_1_2	Unique.peptides.AbSMC3_1_1	Razor...unique.peptides.RIgG_2_3	Razor...unique.peptides.RIgG_2_2	Razor...unique.peptides.RIgG_2_1	Razor...unique.peptides.RIgG_1_3	Razor...unique.peptides.RIgG_1_2	Razor...unique.peptides.RIgG_1_1	Razor...unique.peptides.AbSMC3_2_3	Razor...unique.peptides.AbSMC3_2_2	Razor...unique.peptides.AbSMC3_2_1	Razor...unique.peptides.AbSMC3_1_3	Razor...unique.peptides.AbSMC3_1_2	Peptides.RIgG_2_3	Razor...unique.peptides.AbSMC3_1_1	Peptides.RIgG_2_2	Peptides.RIgG_2_1	Peptides.RIgG_1_3	Peptides.RIgG_1_2	Peptides.RIgG_1_1	Peptides.AbSMC3_2_3	Peptides.AbSMC3_2_2	Peptides.AbSMC3_2_1
#!{Type}E	E	E	E	E	E	E	E	E	E	E	E	C	C	C	N	N	N	N	N	N	N	N	N	N	N	N	N	N	N	N	N	N	N	N	N	N	N	N	N	N	N	N	N	N	N	N	N	N	N
#!{C:Group1}RIgG	RIgG	RIgG	RIgG	RIgG	RIgG	AbSMC3	AbSMC3	AbSMC3	AbSMC3	AbSMC3	AbSMC3
22.8902	22.6897	22.6591	22.2102	22.2092	23.0177	22.7868	22.9681	22.828	22.3999	22.0609	22.113				4	80091000	2	4	4	3	4	4	4	3	3	4	4	4	2	4	4	3	4	4	4	3	3	4	4	2	4	4	4	3	4	4	4	3	3
21.896	22.738	22.5068	24.7401	20.0799	19.0289	22.7657	22.6103	22.5702	21.2584	20.0417	21.0206				12	68477000	7	8	5	12	3	2	10	6	5	5	2	5	7	8	5	12	3	2	10	6	5	5	2	7	5	8	5	12	3	2	10	6	5
22.1782	22.348	22.3772	21.7975	21.9367	22.1691	22.3148	22.0318	22.2667	21.7807	18.7973	21.6935				5	43844000	3	5	5	2	3	3	4	4	5	2	1	2	3	5	5	2	3	3	4	4	5	2	1	3	2	5	5	2	3	3	4	4	5
21.8457	22.1471	21.9548	21.7062	21.4909	21.5399	22.0334	21.9509	22.2492	21.2711	21.4245	21.1206				8	42845000	6	5	4	3	6	6	4	4	4	4	5	5	6	5	4	3	6	6	4	4	4	4	5	6	5	5	4	3	6	6	4	4	4
22.3675	22.3717	22.3211	21.8636	22.1671	22.0708	22.4277	22.6054	22.8309	21.9715	21.9971	22.028				12	67753000	6	6	7	6	8	6	7	8	6	10	8	10	6	6	7	6	8	6	7	8	6	10	8	7	10	7	8	6	8	6	8	9	7
22.4074	22.1507	22.3052	21.1709	21.3746	21.8003	21.9269	21.6505	22.3278	20.9245	21.0635	20.3718				4	39848000	4	4	4	2	3	4	4	3	4	4	2	4	4	4	4	2	3	4	4	3	4	4	2	4	4	4	4	2	3	4	4	3	4
24.1796	25.0616	24.7679	25.2463	23.2222	22.7669	25.3416	25.6099	25.5653	23.7801	23.6255	23.7278				6	335560000	6	6	6	5	6	6	6	6	6	6	6	6	6	6	6	5	6	6	6	6	6	6	6	6	6	6	6	5	6	6	6	6	6
18.8913	20.0156	19.4406	19.906	19.9458	20.0611	20.1238	20.0696	20.0747	20.6489	20.0756	19.641				3	12586000	1	2	1	0	1	2	2	2	2	3	3	3	1	2	1	0	1	2	2	2	2	3	3	1	3	2	1	0	1	2	2	2	2
19.5058	19.3982	20.1495	20.1472	20.5154	19.7216	21.7617	21.8337	22.1572	21.8705	22.1401	21.5371		+	AbSMC3_RIgG	6	33142000	0	1	0	0	0	0	3	3	4	6	6	5	0	1	0	0	0	0	3	3	4	6	6	0	5	1	0	0	0	0	3	3	4
24.129	24.088	24.2581	23.8411	24.2751	24.2597	24.0333	24.2516	24.3093	23.9087	24.2765	24.2223				13	232770000	11	11	10	10	10	11	9	11	9	10	12	9	11	11	10	10	10	11	9	11	9	10	12	11	9	11	10	10	10	11	9	11	9
21.1433	21.2398	21.5977	21.3479	20.928	21.3305	21.6835	21.5316	21.5197	21.7841	21.667	22.0634				8	44386000	3	2	2	4	3	4	3	5	4	7	6	7	3	2	2	4	3	4	3	5	4	7	6	3	7	2	2	4	3	4	3	5	4
20.7345	20.6854	20.9178	20.6944	20.7657	21.1918	20.5741	20.4818	20.5568	20.5057	20.4679	20.5783				5	21575000	2	2	2	2	2	2	2	2	2	3	2	3	2	2	2	2	2	2	2	2	2	3	2	3	3	3	3	4	4	4	3	3	2
20.8205	22.0379	21.8894	23.1558	22.887	21.3302	21.6988	21.4623	19.6899	24.4816	23.1697	24.6162				11	137770000	1	2	3	9	9	3	2	4	2	11	8	11	1	2	3	9	9	3	2	4	2	11	8	1	11	2	3	9	9	3	2	4	2
21.4575	21.3413	21.4352	21.2102	21.2579	21.139	21.2574	20.1115	21.332	21.2725	19.9818	20.849				3	28580000	3	3	3	3	2	2	3	2	3	3	1	3	3	3	3	3	2	2	3	2	3	3	1	3	3	3	3	3	2	2	3	2	3
21.3464	21.3101	21.8209	21.2189	21.6001	21.9484	21.408	21.61	21.422	21.0629	20.8819	21.2721				5	35990000	3	3	3	4	4	5	4	4	2	4	3	4	3	3	3	4	4	5	4	4	2	4	3	3	4	3	3	4	4	5	4	4	2
21.4179	21.4765	21.805	22.6362	23.7879	22.2852	22.0673	21.8498	19.4297	25.284	24.2703	24.4925				4	202490000	1	2	1	2	3	2	2	1	1	4	2	3	1	2	1	2	3	2	2	1	1	4	2	1	3	2	1	2	3	2	2	1	1
20.0833	19.6989	20.6163	21.1334	18.7636	20.5315	21.7233	21.9961	22.0266	20.1847	19.9879	20.6357				5	20031000	3	1	3	3	0	0	5	4	4	2	3	2	3	1	3	3	0	0	5	4	4	2	3	3	2	1	3	3	0	0	5	4	4
20.6044	20.1132	20.2674	19.3216	19.8612	19.9365	27.1122	27.2094	27.24	28.0487	28.4311	28.1908		+	AbSMC3_RIgG	28	2121700000	1	0	0	0	0	0	15	17	16	26	27	26	1	0	0	0	0	0	15	17	16	26	27	1	26	0	0	0	0	0	15	17	16
22.4058	22.1532	22.0685	21.9018	22.3401	22.2574	22.1806	22.0274	20.5125	21.8612	21.7423	21.8751				5	55543000	3	3	2	2	2	2	3	2	2	2	1	2	4	4	3	4	4	4	4	3	2	4	3	4	4	4	3	4	4	4	4	3	2
25.8131	26.2014	26.5946	26.9009	26.8548	25.4865	26.3993	25.8301	26.1138	27.6113	26.9743	27.578				5	1623600000	1	1	1	1	1	1	1	1	1	2	1	1	4	4	4	4	4	4	4	4	4	5	4	4	4	4	4	4	4	4	4	4	4
19.2532	21.4067	19.7717	22.251	21.1258	19.8696	24.2341	24.0876	24.2748	24.7444	24.2411	24.2724		+	AbSMC3_RIgG	8	184490000	1	2	0	4	2	1	6	4	5	8	8	7	1	2	0	4	2	1	6	4	5	8	8	1	7	2	0	4	2	1	6	4	5
20.7656	20.8036	20.952	20.7681	20.9556	20.7969	21.0058	20.79	20.9975	21.0197	20.9278	21.1776				6	26366000	3	3	3	3	3	2	3	3	2	4	3	5	3	3	3	3	3	2	3	3	2	4	3	3	5	3	3	3	3	2	3	3	2
21.3811	21.1297	21.5526	21.58	20.976	21.2587	22.3852	21.9855	22.1621	21.4967	21.4507	21.7255				10	44324000	5	5	3	4	6	3	7	5	5	8	8	8	5	5	3	4	6	3	7	5	5	8	8	5	8	5	3	4	6	3	7	5	5
22.2245	22.1159	22.2571	21.2723	21.7297	21.69	22.0972	22.0944	22.0496	20.805	20.8785	20.3204				4	40105000	4	4	4	2	3	3	3	4	4	3	2	4	4	4	4	2	3	3	3	4	4	3	2	4	4	4	4	2	3	3	3	4	4
20.5886	21.3152	22.4022	24.5068	23.7521	20.1761	22.3123	20.7153	21.2557	27.0016	25.0926	26.338				22	501590000	3	4	3	15	12	1	4	3	5	21	18	21	3	4	3	15	12	1	4	3	5	21	18	3	21	4	3	15	12	1	4	3	5
23.763	24.6151	24.8442	25.9098	25.684	23.4726	24.6453	24.1969	24.3498	26.7287	25.9451	26.7873				12	791170000	6	6	6	9	11	6	6	6	6	12	10	11	6	6	6	9	11	6	6	6	6	12	10	6	11	6	6	9	11	6	6	6	6
22.5934	22.8906	22.8219	22.4321	22.3996	22.3492	22.6486	22.8412	22.6605	22.5635	22.5423	22.3246				9	80813000	7	6	7	4	7	7	6	7	6	8	7	8	7	6	7	4	7	7	6	7	6	8	7	7	8	6	7	4	7	7	6	7	6
20.7483	20.639	21.0092	20.7271	20.7205	20.612	20.8657	20.9131	20.7301	20.5042	20.7248	21.0722				4	23285000	2	3	2	4	2	2	2	2	2	3	3	4	2	3	2	4	2	2	2	2	2	3	3	2	4	3	2	4	2	2	2	2	2
20.8997	20.6773	20.4501	22.5403	22.8935	21.3219	21.5408	20.8321	20.8785	23.0641	22.7352	23.214				4	72162000	2	2	2	3	4	2	2	2	2	4	4	4	2	2	2	3	4	2	2	2	2	4	4	2	4	2	2	3	4	2	2	2	2
25.2742	25.3372	25.2838	24.9209	25.3486	25.8258	25.412	25.4507	25.053	24.5061	24.496	24.7118				11	468600000	8	7	8	7	10	8	8	7	4	8	7	9	9	8	9	8	11	9	9	8	5	9	8	9	10	8	9	8	11	9	9	8	5
24.3628	24.3492	24.535	23.7904	24.5447	24.6878	24.3391	24.3498	24.1951	23.5156	23.4264	23.7845				12	231430000	10	10	10	8	9	8	11	12	10	9	9	7	10	10	10	8	9	8	11	12	10	9	9	10	7	10	10	8	9	8	11	12	10
23.7709	23.9251	23.8945	23.5933	23.9193	24.2581	24.1899	23.9862	24.0098	23.7095	23.9194	24.1534				9	196380000	7	6	7	5	5	5	7	6	8	5	5	6	7	6	7	5	5	5	7	6	8	5	5	7	6	6	7	5	5	5	7	6	8
24.9233	24.9863	25.1036	24.6705	24.9187	25.1648	25.1773	24.9522	24.8574	24.5196	24.5097	24.5823				19	388040000	12	14	13	12	14	12	11	10	10	13	12	14	13	15	14	12	14	12	12	11	11	13	12	13	14	15	14	12	14	12	12	11	11
26.0904	26.3072	26.1825	25.6858	26.109	26.5091	26.2711	26.1917	26.0324	25.7824	25.6334	25.3915				19	840480000	14	15	15	15	17	15	16	15	16	16	15	14	14	15	15	15	17	15	16	15	16	16	15	14	14	15	15	15	17	15	16	15	16
24.1847	22.5413	22.3199	21.9954	22.5715	22.8948	22.2275	22.2856	22.3451	21.879	21.7568	21.1429				10	74322000	10	5	6	5	6	7	5	5	5	7	5	6	10	5	6	5	6	7	5	5	5	7	5	10	6	5	6	5	6	7	5	5	5
25.2463	24.9328	25.0899	24.4636	24.6396	24.6831	24.8722	25.0008	24.8297	24.0494	24.3429	24.2013				8	331750000	6	6	7	7	6	7	7	4	6	7	6	7	6	6	7	7	6	7	7	4	6	7	6	6	7	6	7	7	6	7	7	4	6
24.873	24.9928	24.9419	24.0602	24.6643	25.0753	25.0548	24.9323	24.9919	24.4223	25.2151	24.5781				7	406940000	5	5	5	4	5	5	5	5	5	6	4	4	5	5	5	4	5	5	5	5	5	6	4	5	4	5	5	4	5	5	5	5	5
22.716	22.8108	22.7884	22.845	22.6976	22.9793	23.0531	22.8639	23.171	22.9777	23.1049	23.2361				12	107550000	8	8	8	7	6	6	8	6	7	9	8	9	8	8	8	7	6	6	8	6	7	9	8	8	9	8	8	7	6	6	8	6	7
23.2404	23.3233	23.6509	23.3526	23.2274	23.5173	23.4221	23.4686	23.6268	23.2626	23.3173	23.3303				17	141060000	12	10	11	9	13	11	12	12	11	14	15	12	12	10	11	9	13	11	12	12	11	14	15	12	12	10	11	9	13	11	12	12	11
25.7152	25.9507	25.7511	26	25.5827	25.792	26.4067	26.3235	26.3456	26.2679	26.5902	26.4877		+	AbSMC3_RIgG	11	979740000	4	4	4	5	4	4	4	4	4	5	5	5	10	10	10	11	10	10	9	10	10	11	11	10	11	10	10	11	10	10	9	10	10
25.4023	25.6608	25.4244	25.4637	25.3391	25.5165	25.7199	25.3061	25.464	24.7479	25.3872	24.8532				17	586110000	10	11	9	10	12	12	12	9	9	12	12	10	11	12	10	12	14	14	13	10	10	14	14	12	12	13	11	12	14	14	14	11	11
25.3423	25.0647	24.98	23.9083	24.6162	24.9855	25.1471	24.7709	24.7556	23.8571	23.9221	23.7583				7	307400000	5	5	6	4	5	5	5	6	5	3	4	5	5	5	6	4	5	5	5	6	5	3	4	5	5	5	6	4	5	5	5	6	5
22.0676	22.3588	22.3865	22.4626	22.3047	21.8128	22.1829	22.4837	22.268	22.2323	22.0217	22.1313				5	65420000	3	3	2	4	4	4	4	2	2	4	4	3	3	3	2	4	4	4	4	2	2	4	4	3	3	3	2	5	5	5	5	2	2
24.8657	24.8108	24.8579	24.4894	24.9316	24.9218	24.9301	24.8953	24.8885	24.6946	24.6339	24.9477				17	409700000	12	11	11	13	16	14	13	12	12	16	15	16	12	11	11	13	16	14	13	12	12	16	15	12	16	11	11	13	16	14	13	12	12
26.0706	26.0748	26.2133	25.6059	26.5399	26.9443	26.2951	26.2214	26.2592	25.754	25.2395	25.6628				20	911520000	15	15	15	13	16	17	15	15	15	15	14	16	15	15	15	13	16	17	15	15	15	15	14	15	16	15	15	13	16	17	15	15	15
23.0697	23.1872	23.0855	23.176	23.4002	23.8698	23.6041	23.0831	23.3732	22.3016	22.8413	22.4303				5	115800000	2	2	2	2	4	4	2	2	2	3	3	2	2	2	2	2	4	4	2	2	2	3	3	2	2	2	2	2	4	4	2	2	2
25.2948	25.2585	25.2127	24.5621	25.1506	25.6266	25.0571	25.076	25.0632	24.2086	24.3158	24.2756				9	392690000	8	8	8	7	8	8	7	7	8	7	7	6	8	8	8	7	8	8	7	7	8	7	7	9	6	9	9	8	9	9	8	8	9
22.4818	22.6766	22.7215	22.1605	22.6747	23.1029	22.3921	22.5197	23.0415	22.0808	21.8169	22.3341				7	74797000	5	6	6	3	5	6	5	6	4	6	5	6	5	6	6	3	5	6	5	6	4	6	5	5	6	6	6	3	5	6	5	6	4
25.1267	24.4988	24.5844	24.1582	24.9503	24.9492	24.6887	24.3811	24.4689	23.9222	23.7689	23.9346				13	293280000	10	9	8	12	11	12	8	8	8	10	10	10	10	9	8	12	11	12	8	8	8	10	10	10	10	9	8	12	11	12	8	8	8
25.9143	26.0498	25.9924	25.6326	25.6576	25.6097	26.3724	26.2551	26.273	26.5163	26.2949	26.5348		+	AbSMC3_RIgG	17	1065000000	3	3	3	3	4	4	3	3	3	4	4	2	4	4	4	4	5	5	4	4	4	5	5	12	3	12	12	15	16	17	12	12	12
22.7454	22.7935	23.3907	22.443	23.2601	23.8681	22.4901	22.8445	22.8027	22.4448	22.4591	22.4865				5	103290000	3	4	3	4	4	4	4	3	3	4	4	4	3	4	3	4	4	4	4	3	3	4	4	3	4	4	3	4	4	4	4	3	3
23.4345	23.6948	23.7323	23.3377	23.6396	23.7443	23.6756	23.6645	23.7739	23.3009	23.6497	23.2187				16	159290000	10	9	12	9	9	11	11	12	12	11	12	12	10	9	12	9	9	11	11	12	12	11	12	10	12	9	12	9	9	11	11	12	12
24.7186	25.0099	24.9057	24.4335	24.83	25.0003	24.5923	24.6286	24.7836	24.2437	24.4683	24.2078				21	340360000	6	7	6	9	9	8	7	6	7	10	9	8	6	7	6	9	9	8	7	6	7	10	9	15	8	17	16	19	18	17	17	14	16
25.0312	25.1334	25.0529	24.4706	24.8085	24.867	25.0949	25.0027	25.1014	25.2278	24.7908	25.0982				9	444360000	8	7	8	7	8	9	7	7	7	9	7	9	8	7	8	7	8	9	7	7	7	9	7	8	9	7	8	7	8	9	7	7	7
21.7858	21.8204	21.3916	20.8388	21.4048	21.749	21.6455	21.3503	21.7358	20.549	21.5204	20.8055				5	33898000	4	4	2	3	4	4	4	4	3	4	2	4	4	4	2	3	4	4	4	4	3	4	2	4	4	4	2	3	4	4	4	4	3
22.2697	21.7549	21.7793	21.2219	21.8328	21.9916	21.7793	21.727	21.7186	21.7713	21.3171	19.3139				3	41635000	2	2	3	3	2	2	3	3	2	3	2	1	2	2	3	3	2	2	3	3	2	3	2	2	1	2	3	3	2	2	3	3	2
23.8053	23.7412	23.9851	23.5014	24.0217	24.3363	23.8011	23.7537	23.6916	23.3691	23.6764	23.5607				12	178710000	7	6	8	6	6	9	8	9	8	10	7	8	7	6	8	6	6	9	8	9	8	10	7	7	8	6	8	6	6	9	8	9	8
21.5788	21.4747	21.4637	21.4273	21.8565	21.4804	22.014	21.5966	21.268	22.0421	22.2907	22.3962				9	54679000	3	4	3	2	2	3	3	4	3	5	4	7	3	4	3	3	2	3	4	4	4	6	5	4	8	5	4	4	3	4	5	4	5
27.7586	27.8669	28.0734	27.4695	27.9003	28.2355	27.8395	27.8244	27.8583	27.2742	27.2603	27.1462				28	2822600000	8	9	10	9	12	10	8	9	9	12	11	11	21	24	25	23	25	23	22	21	22	26	24	21	25	24	25	23	25	23	22	21	22
21.7985	22.3453	22.3252	22.1013	22.0318	21.5551	22.6814	22.3696	22.2561	22.9216	22.2366	22.8004				8	74289000	3	4	5	5	5	2	3	2	3	6	4	5	3	4	5	5	5	2	3	2	3	6	4	3	5	4	5	5	5	2	3	2	3
24.308	24.4005	24.5969	24.062	24.4435	24.9574	24.2466	24.1196	23.9737	23.602	23.9226	23.7146				19	248130000	10	12	11	8	12	14	10	11	10	13	10	10	11	13	12	8	13	15	11	12	11	13	11	12	11	15	14	11	16	18	14	15	14
18.2538	22.4435	22.5574	23.1209	23.3903	22.0443	22.532	22.1006	22.6336	23.668	23.6064	23.383				7	121200000	1	3	2	5	5	2	4	4	2	5	6	7	1	3	2	5	5	2	4	4	2	5	6	1	7	3	2	5	5	2	4	4	2
24.9579	24.9331	24.954	24.5843	25.1177	25.2878	24.7441	24.9437	24.7602	24.4274	24.6197	24.4148				14	389020000	6	6	8	10	11	10	7	8	9	12	11	10	7	7	9	11	12	11	8	9	10	13	12	7	11	7	9	11	12	11	8	9	10
20.5274	20.5342	20.6808	20.008	20.8031	20.5075	20.775	20.7214	20.8424	20.3524	20.5232	20.2378				4	19056000	4	2	3	1	3	1	4	2	2	4	2	4	4	2	3	1	3	1	4	2	2	4	2	4	4	2	3	1	3	1	4	2	2
25.4002	25.9802	26.0971	26.3226	25.9259	24.722	26.1321	25.6933	26.0242	26.7073	26.0444	26.865				5	1057900000	0	1	1	1	1	1	1	1	0	1	1	1	4	4	5	5	5	5	4	4	3	5	5	4	5	4	5	5	5	5	4	4	3
25.1919	25.2684	25.4276	25.242	25.2561	25.5302	25.3407	25.4599	25.2872	25.2842	25.0291	25.3284				20	544380000	6	8	7	9	10	9	6	8	7	10	8	10	12	13	14	16	17	15	13	16	13	17	15	13	17	15	16	18	19	17	15	18	15
24.1782	24.7172	24.8197	24.8716	25.563	23.2168	23.9621	23.9595	24.1084	26.7643	25.8634	26.7073				9	726110000	6	6	6	8	8	6	7	6	6	9	8	8	6	6	6	8	8	6	7	6	6	9	8	6	8	6	6	8	8	6	7	6	6
23.2085	23.4321	22.9107	22.3133	22.8071	23.4219	22.9002	22.6429	22.7249	22.2366	22.0752	22.1722				4	100040000	3	3	3	3	3	3	3	3	3	3	3	2	3	3	3	3	3	3	3	3	3	3	3	3	2	3	3	3	3	3	3	3	3
26.3454	26.3962	26.3868	25.7629	26.1631	26.484	26.2216	26.2935	26.2457	25.5148	25.7427	25.4863				21	908170000	16	16	17	17	17	20	14	16	17	17	16	17	16	16	17	17	17	20	14	16	17	17	16	16	17	16	17	17	17	20	14	16	17
25.0194	24.9212	25.0313	24.5817	24.8944	25.1287	24.9005	24.9228	24.9556	24.6225	24.4457	24.6769				22	409970000	12	14	13	14	18	17	11	12	12	17	18	19	12	14	13	14	18	17	11	12	12	17	18	13	19	15	14	15	19	18	12	13	13
[truncated: 230 more rows]
[truncated: 31 more columns]
