# Supplementary material for: Miniaturised interaction proteomics on a microfluidic platform with ultra-low input requirements
Source: Nat Commun. 2019 Apr 4;10:1525. doi: 10.1038/s41467-019-09533-y (PMC6449397; doi:10.1038/s41467-019-09533-y)
Supplement: Supplementary file 15 — Source Data [file 41467_2019_9533_MOESM15_ESM.xlsx]

## Sheet: Figure 2
Figure 2c
GFP1-WT scale	GFP2-WT scale	GFP3-WT scale	A GFP4-WT scale	A GFP5-WT scale	A GFP6-WT scale	1 GFP-WT scale mean	GFP-WT scale SD	Experiment	Names
0.393769	0.28182	0.264721	0.411818	0.4392	0.490182	0.380252	0.0891906	4ug	RAD21
1	1	1	1	1	1	1	0	4ug	SMC1A
0.147468	0.139029	0.134691	0.140378	0.195388	0.179129	0.156014	0.0250811	4ug	STAG2;STAG1
0.920047	0.870344	0.936572	0.89412	0.895358	1.10374	0.936697	0.0849756	4ug	SMC3
GFP1-WT scale	GFP2-WT scale	GFP3-WT scale	A GFP1-WT scale	A GFP2-WT scale	A GFP3-WT scale	1 GFP-WT scale mean	GFP-WT scale SD	Experiment	Names
0.211467	0.233384	0.218077	0.2439	0.275951	0.312191	0.249162	0.0383512	12k	RAD21
1	1	1	1	1	1	1	0	12k	SMC1A
0.203801	0.219588	0.199919	0.154518	0.133616	0.158387	0.178305	0.0340032	12k	STAG2;STAG1
0.988519	0.933677	1.0197	0.773095	0.811127	0.835601	0.893621	0.101198	12k	SMC3
Figure 2f
A GFP1-WT scale	A GFP2-WT scale	A GFP3-WT scale	A GFP1-WT scale	A GFP2-WT scale	A GFP3-WT scale	4ug_CCDC93 scale mean	4ug_CCDC93 scale SD	Experiment	Gene.Names
0.267229	0.473927	0.532209	0.37403	0.425635	0.398665	0.411949	0.0906081	4ug	CCDC22
1	1	1	1	1	1	1	0	4ug	CCDC93
0	0	0	0	0	0	0	0	4ug	COMMD6
0	0	0	0	0	0	0	0	4ug	COMMD7
0.184755	0.197549	0.187504	0.112317	0.137457	0.118257	0.156306	0.0380044	4ug	COMMD2
0.510292	0.348454	0.369799	0.18821	0.195227	0.223409	0.305898	0.126944	4ug	COMMD1
0.213038	0.23777	0.26094	0.201197	0.211842	0.202563	0.221225	0.0234753	4ug	FAM45A
0.0394357	0.147467	0.140469	0.066443	0.0829721	0.0540035	0.088465	0.0453701	4ug	COMMD5
0.0408279	0.0683071	0.154213	0.126548	0.107461	0.117253	0.102435	0.041152	4ug	COMMD4
0	0	0	0	0	0	0	0	4ug	COMMD8
0.165585	0.257646	0.380335	0.179543	0.335213	0.312213	0.271756	0.0865189	4ug	COMMD9
0.282163	0.358185	0.596607	0.373966	0.358307	0.302666	0.378649	0.112644	4ug	COMMD3
0.148755	0.277155	0.259567	0.17056	0.220409	0.153119	0.204928	0.0556104	4ug	COMMD10
A GFP1-WT scale	A GFP2-WT scale	A GFP3-WT scale	A GFP1-WT scale	A GFP2-WT scale	A GFP3-WT scale	12k_CCDC93 scale mean	12K_CCDC93 scale SD	Experiment	Gene.Names
0.362016	0.215047	0.219348	0.467087	0.551873	0.621469	0.40614	0.170102	12k	CCDC22
1	1	1	1	1	1	1	0	12k	CCDC93
0.280822	0.3232	0.264237	0.213262	0.300012	0.373659	0.292532	0.0544049	12k	COMMD6
0.0734784	0.0717645	0.0840873	0.200297	0.236539	0.197829	0.143999	0.0753805	12k	COMMD7
0.29548	0.266127	0.185069	0.504939	0.666942	0.442887	0.393574	0.178271	12k	COMMD2
0.344359	0.408898	0.441307	0.359679	0.366839	0.38529	0.384395	0.0356712	12k	COMMD1
0.174408	0.171641	0.193187	0.251565	0.33517	0.281415	0.234564	0.0661752	12k	FAM45A
0.118664	0.162136	0.14158	0.153784	0.217419	0.177334	0.161819	0.0336711	12k	COMMD5
0.127208	0.119973	0.131358	0.326606	0.423837	0.390282	0.253211	0.142664	12k	COMMD4
0.202582	0.15454	0.1654	0.206384	0.301646	0.247938	0.213082	0.0546155	12k	COMMD8
0.244768	0.162021	0.202535	0.34895	0.583664	0.419944	0.32698	0.157777	12k	COMMD9
0.310114	0.161879	0.227446	0.481056	0.625409	0.640896	0.4078	0.204744	12k	COMMD3
0.134773	0.0961942	0.129258	0.410999	0.638969	0.368411	0.296434	0.214389	12k	COMMD10

## Sheet: Figure 3
Figure 3b
GFP1-WT scale	GFP2-WT scale	GFP3-WT scale	GFP-WT scale mean	GFP-WT scale SD	Gene.Names	Experiment	Gene.Names	GFP-WT scale mean	GFP-WT scale SD	Experiment
0.0669082	0.0478339	0.0346644	0.0498021	0.0162117	MED7	25k	CDK8	1	0	Hein2015
0.121228	0.121713	0.0812653	0.108069	0.0232138	MED14	25k	CCNC	0.62	0	Hein2015
0.0288456	0.0317623	0.0217744	0.0274608	0.00513592	MED24	25k	MED1	0.27	0	Hein2015
0.259492	0.138511	0.16296	0.186988	0.0639694	MED6	25k	MED10	0.55	0	Hein2015
0.300865	0.268673	0.259625	0.276387	0.0216757	CCNC	25k	MED11	0	0	Hein2015
1	1	1	1	0	CDK8	25k	MED12	0.55	0	Hein2015
0.454496	0.345982	0.142964	0.314481	0.158137	MED21	25k	MED13L;MED13	0.64	0	Hein2015
0.358254	0.360026	0.35764	0.35864	0.0012388	MED22	25k	MED14	0.39	0	Hein2015
0.0922048	0.104168	0.0804764	0.0922832	0.0118462	MED1	25k	MED15	0.56	0	Hein2015
0.104501	0.131857	0.0823218	0.106227	0.0248128	MED27	25k	MED16	0.32	0	Hein2015
0.119856	0.131777	0.101873	0.117836	0.015054	MED13L;MED13	25k	MED17	0.44	0	Hein2015
0.23487	0.258608	0.195518	0.229666	0.0318654	MED12	25k	MED20	0.43	0	Hein2015
0.107865	0.0894322	0.0626257	0.086641	0.0227485	MED8	25k	MED21	0.37	0	Hein2015
0.124251	0.127339	0.101075	0.117555	0.0143553	MED30	25k	MED22	0	0	Hein2015
0.0534056	0.0469592	0.0442767	0.0482138	0.00469197	MED15	25k	MED23	0.42	0	Hein2015
0.174133	0.161995	0.118452	0.151527	0.0292793	MED10	25k	MED24	0.45	0	Hein2015
0.308853	0.360316	0.21069	0.293286	0.0760181	MED28	25k	MED25	0.25	0	Hein2015
0.406178	0.448151	0.343677	0.399335	0.0525722	MED20	25k	MED27	0	0	Hein2015
0.326832	0.363048	0.24768	0.31252	0.0590005	MED4	25k	MED28	0	0	Hein2015
0.21081	0.20122	0.154901	0.188977	0.0298974	MED17	25k	MED29	0.39	0	Hein2015
0.16126	0.192423	0.141341	0.165008	0.0257466	MED9	25k	MED30	0.64	0	Hein2015
0.118312	0.11063	0.0972296	0.108724	0.0106695	MED29	25k	MED31	0.26	0	Hein2015
0.178773	0.196681	0.117523	0.164326	0.0415099	MED11	25k	MED4	0.3	0	Hein2015
0.00460465	0.00745232	0.00693993	0.0063323	0.00151797	MED23	25k	MED6	0.18	0	Hein2015
0.0207245	0.0256617	0.0202873	0.0222245	0.00298474	MED16	25k	MED7	0	0	Hein2015
0.250846	0.461378	0.366389	0.359538	0.105433	MED31	25k	MED8	0.18	0	Hein2015
							MED9	0.36	0	Hein2015

## Sheet: SuppFig 1
Suppl Figure 1e
GFP1-WT scale	GFP2-WT scale	GFP3-WT scale	A GFP1-WT scale	A GFP2-WT scale	A GFP3-WT scale	500_SMC1A scale mean	500_SMC1A scale SD	100_SMC1A GFP-WT scale mean	100_SMC1A GFP-WT scale SD	Gene.Names
0.299368	0.304631	0.292411	0.32865	0.266837	0.273807	0.298804	0.00612946	0.289765	0.0338554	RAD21
1	1	1	1	1	1	1	0	1	0	SMC1A
0.00342202	0.00361443	0.00370472	0	0	0	0.00358039	0.00014439	0	0	PDS5B;PDS5A
0.00145136	0.00134181	0.00121963	0.000217699	0.000449967	0.000352612	0.0013376	0.000115921	0.000340093	0.000116639	WAPAL
0.051562	0.0548259	0.0453641	0.0749998	0.0274902	0.0387928	0.050584	0.00480614	0.0470943	0.0248189	STAG2;STAG1
0.666074	0.70169	0.664876	0.693304	0.649948	0.636687	0.677547	0.0209171	0.659979	0.0296118	SMC3
GFP1-WT scale	GFP2-WT scale	GFP3-WT scale	A GFP1-WT scale	A GFP2-WT scale	A GFP3-WT scale	20_SMC1A scale mean	20_SMC1A scale SD	4_SMC1A GFP-WT scale mean	4_SMC1A GFP-WT scale SD	Gene.Names
0.231253	0.335485	0.263098	0	0	0	0.276612	0.0534138	0	0	RAD21
1	1	1	1	1	1	1	0	1	0	SMC1A
0	0	0	0	0	0	0	0	0	0	PDS5B;PDS5A
0	0	0	0	0	0	0	0	0	0	WAPAL
0.0112058	0.0262255	0.0138113	0	0	0	0.0170809	0.00802594	0	0	STAG2;STAG1
0.565404	0.791585	0.603734	0.170053	0.0994661	0.142985	0.653574	0.121048	0.137501	0.0356116	SMC3

## Sheet: SuppFig 2
Suppl Figure 2d
GFP1-WT scale	GFP2-WT scale	GFP3-WT scale	A GFP1-WT scale	A GFP2-WT scale	A GFP3-WT scale	1.5M_SMC1A scale mean	1.5M_SMC1A scale SD	300K_SMC1A GFP-WT scale mean	300K_SMC1A GFP-WT scale SD	GFP1-WT scale	GFP2-WT scale	GFP3-WT scale	60k_SMC1A scale mean	60k_SMC1A scale SD	Gene.Names
0.242366	0.212726	0.245025	0.517343	0.312267	0.34158	0.233372	0.0179294	0.390396	0.110912	0.209764	0.204481	0.199995	0.204747	0.00488957	RAD21
1	1	1	1	1	1	1	0	1	0	1	1	1	1	0	SMC1A
0.233179	0.212151	0.203912	0.181696	0.124159	0.122986	0.216414	0.0150918	0.142947	0.0335628	0.157385	0.14645	0.102058	0.135297	0.0293011	STAG1;STAG2
1.17596	1.24104	1.32856	2.7299	1.49634	1.49823	1.24852	0.076574	1.90816	0.711651	1.4884	1.3269	1.29015	1.36848	0.105463	SMC3
